# Supplementary material for: Dosage-sensitive maternal siRNAs determine hybridization success in Capsella
Source: Nat Plants. 2024 Nov 11;10(12):1969–83. doi: 10.1038/s41477-024-01844-3 (PMC11649575; doi:10.1038/s41477-024-01844-3)
Supplement: Supplementary file 4 — List of siren loci and overlapping genomic features. The table shows the positions and normalized read counts over siren loci in the endosperm of the indicated genotypes. [file 41477_2024_1844_MOESM4_ESM.xlsx]

## Sheet: siren loci
DataS2. List of siren loci and overlapping genomic features.
				sRNA expression in different genotypes (RPM)
siren cluster	Scaffold	Start	Stop	Cr x Cr	Cg x Cg	Cr x Cg	Cg x Cr	4xCr x Cg	nrpd1 x nrpd1	nrpd1 x Cr	Cr leaves	Ovelapped genes	Ath orthologs	Ath orthologs names	Ath orthologs names	Overlapped TEs
Cluster_32	scaffold_1	130025	133211	993.3792460718321	0.24185955167462345	1393.102382263772	2.3516454659295563	1295.1197703421337	0.0	7.582152623677546	42.077267711733434	.				te55543,te55544,te55545
Cluster_44	scaffold_1	251354	254440	342.72812405693463	11348.292024125007	13.696231286301128	3733.237177163171	106.35794625629441	18.833430415182974	4.422922363811902	0.0	Carubv10010156m.g, Carubv10011679m.g	AT1G01530, AT1G01520	AGL28	AGAMOUS-like 28 , Homeodomain-like superfamily protein
Cluster_98	scaffold_1	559497	560881	36.852486457734905	203.4038829583583	0.9783022347357948	223.79826017429613	58.82629770812744	0.0	0.0	0.0	Carubv10012183m.g	AT1G02580	AT1G02580	SET domain-containing protein	te55785
Cluster_458	scaffold_1	2835975	2837505	26.615684663919655	4.595331481817845	12.717929051565333	13.71793188458908	16.000752976610663	0.0	5.68661446775816	41.3671028558392	.				te78535,te78536,te78537
Cluster_617	scaffold_1	3994223	3995461	68.79130805443849	224.20380440237594	15.652835755772717	45.465145674638094	67.76789495976281	0.0	18.323535507220736	8.69951948470438	.				te88261,te88262
Cluster_743	scaffold_1	4607912	4609238	707.5677399885102	273.3012933923245	995.9116749610391	317.8640788114784	1227.822485764036	1.3452450296559266	0.0	0.5326236419206763	.				te88064
Cluster_745	scaffold_1	4609727	4610017	219.88650253115162	21.76735965071611	418.7133564669202	16.461518261506896	460.2569532683891	1.3452450296559266	0.0	0.5326236419206763	.
Cluster_770	scaffold_1	4715209	4716156	1766.0530454690072	1085.46566791571	1651.3741722340217	1298.1082971931153	4308.438044143254	5.3809801186237065	0.0	1.0652472838413527	.				te88125,te88126
Cluster_771	scaffold_1	4716251	4718788	807.4789254961471	856.182812928167	305.230297237568	458.17892494527524	237.18763235916984	0.0	0.6318460519731288	3.0182006375504993	Carubv10009445m.g,Carubv10012231m.g	AT1G13470, AT1G13480		Protein of unknown function (DUF1262), Protein of unknown function (DUF1262)
Cluster_809	scaffold_1	5084207	5084648	22.930436018146164	7.497646101913327	28.37076480733805	12.5421091516243	21.17746717492588	12.10720526690334	22.74645787103264	82.02404085578416	.
Cluster_862	scaffold_1	5426610	5427023	37.261958529487515	1.6930168617223642	62.61134302309087	0.3919409109882594	29.17784366323121	0.0	3.159230259865644	133.68853412208978	.
Cluster_947	scaffold_1	5924090	5924371	30.710405381445756	11.367398928707301	36.197182685224405	7.054936397788669	19.2950256482658	0.0	0.0	0.0	.				te74659
Cluster_948	scaffold_1	5924621	5924987	649.0132337278869	65.78579805549758	885.3635224358943	38.01826836586116	1016.0478140147771	0.0	0.0	0.5326236419206763	.
Cluster_1023	scaffold_1	6475834	6476965	119.56584495176214	4.111612378468599	22.50095139892328	5.095231842847372	194.36208762765307	0.0	3.791076311838773	23.080357816562643	.				te5010
Cluster_1130	scaffold_1	7094417	7096853	9980.062804826366	12536.789861054107	8773.414441110608	12671.449652250427	15044.94329144901	14.797695326215193	8.213998675650675	0.1775412139735588	.				te77122,te77123,te77124,te77125,te77126,te77127
Cluster_1131	scaffold_1	7097131	7098535	1283.28547287268	9477.508391921794	287.62085701232365	6307.897021445047	678.1495599792931	10.761960237247413	3.159230259865644	0.3550824279471176	Carubv10008428m.g	AT1G20380	AT1G20380	Prolyl oligopeptidase family protein	te77129
Cluster_1164	scaffold_1	7297235	7299612	77.79969363299591	3742.2928430614484	3.9132089389431792	6974.196570125088	3.2942726716551367	6.726225148279633	2.5273842078925153	3.7283654934447346	Carubv10008559m.g	AT1G20950	AT1G20950	Phosphofructokinase family protein
Cluster_1193	scaffold_1	7384394	7386723	2793.0090014245534	15538.025037784508	2132.698871724033	17796.860945243894	5382.8415454844935	13.452450296559267	1.8955381559193865	0.0	Carubv10011795m.g	AT1G21100	AT1G21100	O-methyltransferase family protein	te77255
Cluster_1194	scaffold_1	7386817	7387618	2833.9562085998145	0.9674382066984938	3149.1548936145236	2.3516454659295563	7910.019295025649	1.3452450296559266	0.6318460519731288	0.3550824279471176	.				te77256
Cluster_1230	scaffold_1	7609142	7609959	176.48246292537493	110.28795556362829	152.615148618784	174.0217644787872	195.30330839098312	1.3452450296559266	1.8955381559193865	133.5109929081162	Carubv10012527m.g	AT1G21700	AT1G21700	SWITCH/sucrose nonfermenting 3C
Cluster_1263	scaffold_1	7796147	7799497	5067.626360010302	10605.783200483913	1873.448779519047	14541.399738575412	8916.654901407124	13.452450296559267	8.213998675650675	0.1775412139735588	Carubv10011921m.g	AT1G22120	AT1G22120	0	te77445,te77446,te77447,te77448,te77449
Cluster_1277	scaffold_1	7907435	7908020	172.79721427960146	14.02785399712816	15.652835755772717	21.55675010435427	31.06028518989129	8.07147017793556	14.532459195381964	49.88908112657002	Carubv10009981m.g	AT1G22430	AT1G22430	GroES-like zinc-binding dehydrogenase family protein
Cluster_1307	scaffold_1	8096798	8097107	25.796740520414435	0.9674382066984938	6.848115643150564	6.66299548680041	15.530142594945644	1.3452450296559266	18.955381559193867	20.949863248879936	.				te74736
Cluster_1353	scaffold_1	8417470	8418814	36.852486457734905	19.10690458229525	4.891511173678974	28.219745591154677	28.23662289990117	0.0	0.6318460519731288	0.0	.				te74873,te74874,te74875,te74876
Cluster_1354	scaffold_1	8418913	8420641	518.801114910557	1500.7385181410384	298.38218159441743	1878.5727863667273	579.321379829639	2.6904900593118533	0.6318460519731288	0.1775412139735588	Carubv10010538m.g	AT1G24020	AT1G24020	MLP-like protein 423	te74877,te74878,te74879
Cluster_1392	scaffold_1	8614704	8617110	48.7271765385606	0.7255786550238703	45.00190279784656	9.406581863718225	15.530142594945644	0.0	24.641996026952025	1.775412139735588	.				te74991
Cluster_1473	scaffold_1	9048922	9049463	26.206212592167045	0.4837191033492469	21.522649164187484	1.959704554941297	26.824791754906112	8.07147017793556	25.905688130898284	80.78125235796925	.
Cluster_1474	scaffold_1	9050847	9051052	387.36057987796914	220.8177706789312	143.81042850616183	165.79100534803374	92.23963480634383	1400.4000758718196	409.4362416785875	0.1775412139735588	.				te13412
Cluster_1492	scaffold_1	9241827	9242527	27.434628807424875	1.4511573100477406	10.761324582093742	0.0	18.82441526660078	12.10720526690334	7.582152623677546	17.754121397355878	Carubv10012416m.g	AT1G24480	AT1G24480	S-adenosyl-L-methionine-dependent methyltransferases superfamily protein	te13512
Cluster_1530	scaffold_1	9577485	9578032	29.481989166187926	0.4837191033492469	29.349067042073845	0.7838818219765188	17.883194503270744	0.0	13.268767091435706	173.6353072661405	.				te13643
Cluster_1571	scaffold_1	9835088	9836304	27.025156735672265	9.432522515310314	2.9349067042073846	34.09885925597857	56.94385618146736	1.3452450296559266	0.0	2.3080357816562644	.				te13807
Cluster_1575	scaffold_1	9840751	9841458	27.434628807424875	0.0	0.0	1.1758227329647781	0.4706103816650195	0.0	0.0	0.0	.				te13812,te13813
Cluster_1577	scaffold_1	9843910	9845563	675.219446320054	1825.7977555917323	65.54624972729825	836.0099631379574	243.3055673208151	1.3452450296559266	1.2636921039462576	0.0	Carubv10012581m.g	AT1G28630	AT1G28630	0	te13816,te13817
Cluster_1578	scaffold_1	9845638	9846747	395.95949338477396	2843.0590299351984	87.06889889148574	4134.976610926136	577.9095486846439	0.0	0.6318460519731288	0.1775412139735588	.				te13818
Cluster_1579	scaffold_1	9846921	9848189	423.8035942639514	1641.01705811232	118.37457040303117	1856.6240953513848	403.7837074685868	2.6904900593118533	1.8955381559193865	2.8406594235769407	.
Cluster_1644	scaffold_1	10125078	10125318	26.206212592167045	1.2092977583731173	11.739626816829539	1.959704554941297	21.6480775565909	0.0	6.9503065717044175	36.92857250650023	.
Cluster_1656	scaffold_1	10164264	10164599	29.481989166187926	0.4837191033492469	45.00190279784656	3.5274681988943346	55.06141465480729	0.0	9.477690779596934	229.38324845383795	.				te58667
Cluster_1758	scaffold_1	10750265	10751639	25.387268448661825	2.4185955167462345	15.652835755772717	7.446877308776929	28.707233281566193	0.0	5.0547684157850306	114.69162422691898	.				te58983
Cluster_1785	scaffold_1	10916279	10917779	38.899846816497956	1614.6543669797861	22.50095139892328	1204.0424785559328	3.764883053320156	17.488185385527046	9.477690779596934	0.0	.				te59116
Cluster_1814	scaffold_1	11022084	11022547	53.23136932783931	629.5604130090449	0.0	515.0103570385729	61.64995999811756	1.3452450296559266	0.6318460519731288	0.1775412139735588	.				te83423,te83424,te83425
Cluster_1817	scaffold_1	11025938	11027912	508.1548410449891	953.4103527013656	96.85192123884369	776.8268855787302	679.0907807426232	0.0	3.159230259865644	0.1775412139735588	.				te83429,te83430
Cluster_1837	scaffold_1	11114893	11118007	33.576709883714024	3636.3583594279635	3.9132089389431792	6528.559754331437	2.8236622899901174	1.3452450296559266	15.796151299328221	18.819368681197233	.				te83494
Cluster_1888	scaffold_1	11332062	11333668	2368.3864630170965	255.64554612007697	3329.1625048059095	230.85319657208478	4786.578191914914	1.3452450296559266	3.791076311838773	0.887706069867794	Carubv10011445m.g	AT1G32280	AT1G32280	Bifunctional inhibitor/lipid-transfer protein/seed storage 2S albumin superfamily protein
Cluster_1889	scaffold_1	11333760	11335197	1815.1896940793204	228.0735572291699	3601.130526062461	201.45762824796535	4028.8954774342324	0.0	1.8955381559193865	0.7101648558942352	Carubv10011305m.g	AT1G32300	AT1G32300	D-arabinono-1,4-lactone oxidase family protein
Cluster_1915	scaffold_1	11418825	11419043	95.81646479011076	58.53001150525888	248.48876762289188	50.56037751748546	150.12471175114123	304.02537670223944	235.67857738597706	4398.583576194919	.
Cluster_1934	scaffold_1	11518734	11519065	178.529823284138	85.6182812928167	114.46136146408799	72.90100944381625	228.24603510753448	0.0	1.2636921039462576	0.3550824279471176	.
Cluster_1947	scaffold_1	11569108	11571250	2309.422484684721	6832.774194359787	930.3654252337409	7205.833648519149	3317.803190738388	12.10720526690334	3.159230259865644	4.438530349338969	Carubv10011117m.g	AT1G32850	AT1G32850	ubiquitin-specific protease 11	te83845
Cluster_1948	scaffold_1	11571381	11573562	2193.1324163069794	6790.932491920077	846.2314330464625	8297.78102653244	2443.4091016047814	12.10720526690334	3.159230259865644	0.1775412139735588	Carubv10011117m.g	AT1G32850	AT1G32850	ubiquitin-specific protease 11
Cluster_1969	scaffold_1	11649618	11649804	35.624070242477075	3.144174171770105	6.848115643150564	5.095231842847372	8.000376488305331	2.6904900593118533	15.796151299328221	7.101648558942352	.				te83903
Cluster_2004	scaffold_1	11772032	11773182	33.576709883714024	4.595331481817845	15.652835755772717	9.406581863718225	35.76638900654149	1.3452450296559266	7.582152623677546	166.53365870719813	.				te83991,te83992
Cluster_2073	scaffold_1	12017729	12019137	398.8257978870422	2595.1529894687096	156.52835755772716	3049.6922283996464	457.433290978399	1.3452450296559266	0.0	0.3550824279471176	.				te69993
Cluster_2140	scaffold_1	12226865	12227452	24.158852233403994	3.869752826793975	1.9566044694715896	3.5274681988943346	3.764883053320156	2.6904900593118533	1.2636921039462576	15.446085615699614	.
Cluster_2151	scaffold_1	12244208	12244423	140.03944853939265	115.36700614879538	134.0274061588039	61.53472302515673	32.94272671655137	48.42882106761336	273.58934050436477	326.320751283401	.
Cluster_2180	scaffold_1	12288631	12291914	134.7163116066087	3101.8487502270455	27.392462572602255	3158.651801654383	100.24001129464916	4.03573508896778	28.433072338790797	1.2427884978149115	.				te70302,te70303,te70304
Cluster_2186	scaffold_1	12298822	12300638	24.977796376909215	58.046292401909625	9.783022347357948	92.88999590421749	28.23662289990117	1.3452450296559266	6.9503065717044175	96.75996161558953	.				te70313,te70314,te70315,te70316,te70317
Cluster_2319	scaffold_1	12507542	12508398	28.663045022682706	3.3860337234447284	8.804720112622153	7.446877308776929	12.235869923290508	1.3452450296559266	19.587227611166995	4.7936127772860875	Carubv10012570m.g	AT4G10220	AT4G10220	Protein of Unknown Function (DUF239)
Cluster_2323	scaffold_1	12511008	12512363	50.77453689732365	11.851118032056549	17.609440225244306	21.55675010435427	33.88394747988141	0.0	10.109536831570061	70.48386194750285	Carubv10012570m.g	AT4G10220	AT4G10220	Protein of Unknown Function (DUF239)	te70600,te70601,te70602,te70603,te70604
Cluster_2324	scaffold_1	12517309	12518625	31.938821596703587	1112.7957972549425	1.9566044694715896	1035.8998277419696	3.764883053320156	5.3809801186237065	11.37322893551632	28.406594235769408	Carubv10011089m.g	AT5G45320	AT5G45320	0	te70610,te70611,te70612
Cluster_2325	scaffold_1	12518704	12519964	25.796740520414435	1529.7616643419933	3.9132089389431792	1143.2916373527528	1.882441526660078	16.14294035587112	1.8955381559193865	0.3550824279471176	Carubv10011089m.g	AT5G45320	AT5G45320	0	te70613,te70614,te70615
Cluster_2374	scaffold_1	12590399	12591651	133.07842331959827	0.7255786550238703	174.1377977829715	12.934050062612561	4.706103816650195	270.39425096084125	714.6178847816087	0.887706069867794	.
Cluster_2441	scaffold_1	12778799	12780286	196.54659444125284	691.9601773410976	60.654738553619275	1040.6031186738287	206.59795755094356	10.761960237247413	20.219073663140122	2.8406594235769407	Carubv10009644m.g	AT3G32960	AT3G32960	Domain of unknown function (DUF1985)	te70875,te70876
Cluster_2510	scaffold_1	12881415	12881801	29.891461237940536	182.12024241099147	2.9349067042073846	92.49805499322922	36.236999388206506	0.0	0.6318460519731288	0.1775412139735588	.
Cluster_2512	scaffold_1	12882521	12883635	125.70792602805129	17.65574727224751	13.696231286301128	24.300336481272083	114.35832274459975	0.0	10.109536831570061	37.99381979034158	.				te71012,te71013,te71014
Cluster_2544	scaffold_1	12943695	12944850	667.4394769567544	460.50058638848304	967.540910153701	315.5124333455488	711.0922866958446	1.3452450296559266	0.0	1.0652472838413527	.				te71073
Cluster_2582	scaffold_1	13041585	13042221	26.615684663919655	0.24185955167462345	1.9566044694715896	8.230759130753448	5.647324579980235	0.0	20.219073663140122	0.5326236419206763	.				te38537
Cluster_2592	scaffold_1	13048696	13049615	24.977796376909215	1.6930168617223642	5.869813408414769	7.054936397788669	18.82441526660078	0.0	13.268767091435706	0.7101648558942352	Carubv10012663m.g	AT1G80220	AT1G80220	Protein of unknown function (DUF1644)
Cluster_2658	scaffold_1	13118875	13120455	48.7271765385606	91.66477008468229	33.26227598101703	40.36991383179072	111.06405007294461	1.3452450296559266	5.0547684157850306	54.86023511782967	.				te38622,te38623,te38624,te38625,te38626,te38627
Cluster_2684	scaffold_1	13141486	13143538	51.18400896907626	25.87897202918471	45.00190279784656	23.516454659295565	40.9431032048567	48.42882106761336	58.12983678152786	609.4989875712273	.				te38655,te38656,te38657
Cluster_2754	scaffold_1	13222243	13223138	1022.0422910945148	297.48724855978685	287.62085701232365	451.1239885474866	123.29991999623512	1942.533822823158	1373.6333169895822	10.652472838413527	.
Cluster_2759	scaffold_1	13226822	13227881	65.92500355217022	40.14868557798749	24.45755586839487	43.11350020870854	10.82403877829545	107.61960237247413	184.49904717615362	1.5978709257620292	Carubv10011066m.g	AT1G67270	AT1G67270	Zinc-finger domain of monoamine-oxidase A repressor R1 protein
Cluster_2781	scaffold_1	13249167	13250373	24.158852233403994	1.9348764133969876	5.869813408414769	5.879113664823891	9.88281801496541	0.0	17.69168945524761	2.3080357816562644	.				te38809,te38810
Cluster_2829	scaffold_1	13298635	13301842	328.3966015455933	16.93016861722364	82.17738771780677	90.14640952729967	143.53616640783096	0.0	149.1156682656584	7.989354628810146	.				te38875,te38876,te38877
Cluster_2830	scaffold_1	13302089	13303052	56.9166179736128	1.9348764133969876	25.435858103130666	23.908395570283822	32.94272671655137	0.0	36.015224962468345	1.2427884978149115	.				te38879
Cluster_2853	scaffold_1	13326075	13326634	22.930436018146164	1.4511573100477406	0.9783022347357948	2.7435863769178157	5.1767141983152145	0.0	3.159230259865644	0.887706069867794	.				te38901,te38902,te38903
Cluster_2854	scaffold_1	13326823	13328756	64.28711526515978	1.6930168617223642	10.761324582093742	12.150168240636042	18.353804884935762	0.0	17.059843403274478	13.315591048016909	.				te38905,te38906,te38907,te38908
Cluster_2870	scaffold_1	13385396	13386727	66.33447562392283	7.73950565358795	24.45755586839487	19.59704554941297	27.295402136571134	4.03573508896778	32.22414865062957	19.17445110914435	.				te38929,te38930
Cluster_2891	scaffold_1	13410290	13411033	57.32609004536541	1.9348764133969876	4.891511173678974	3.919409109882594	5.647324579980235	0.0	4.422922363811902	13.848214689937585	.				te38959,te38960,te38961,te38962
Cluster_2892	scaffold_1	13411127	13411592	29.481989166187926	0.7255786550238703	3.9132089389431792	3.135527287906075	3.2942726716551367	0.0	5.0547684157850306	3.0182006375504993	.				te38962,te38963
Cluster_2912	scaffold_1	13439063	13440905	49.95559275381843	0.4837191033492469	1.9566044694715896	3.135527287906075	1.882441526660078	0.0	5.68661446775816	2.8406594235769407	.				te38987,te38988,te38989
Cluster_2948	scaffold_1	13479981	13480639	32.34829366845619	4.353471930143222	7.8264178778863585	10.974345507671263	12.706480304955527	0.0	7.582152623677546	1.2427884978149115	.
Cluster_3029	scaffold_1	13577936	13578745	65.92500355217022	2.176735965071611	14.674533521036922	14.109872795577338	35.76638900654149	5.3809801186237065	10.74138288354319	45.80563320517817	.				te39126,te39127
Cluster_3125	scaffold_1	13685320	13686390	379.99008258642215	0.7255786550238703	3.9132089389431792	9.798522774706486	5.1767141983152145	0.0	9.477690779596934	0.1775412139735588	.				te39236,te39237
Cluster_3126	scaffold_1	13687727	13688649	304.6472213839419	0.4837191033492469	5.869813408414769	8.622700041741707	8.941597251635372	0.0	11.37322893551632	1.775412139735588	.				te39238
Cluster_3137	scaffold_1	13701009	13701349	32.757765740208804	27.088269787557827	4.891511173678974	69.76548215591018	42.35493434985176	4.03573508896778	4.422922363811902	0.3550824279471176	.
Cluster_3141	scaffold_1	13703534	13704010	79.43758192000635	75.46018012248251	6.848115643150564	87.40282315038185	145.88921831615605	0.0	3.791076311838773	0.5326236419206763	.				te39258,te39259,te39260,te39261
Cluster_3143	scaffold_1	13704576	13705351	114.2427080189782	120.44605673396248	6.848115643150564	208.12062373476576	114.35832274459975	0.0	1.2636921039462576	0.3550824279471176	.
Cluster_3145	scaffold_1	13706233	13707305	248.54954755383432	280.07336083921393	60.654738553619275	411.92989744866065	458.84512212339405	21.523920474494826	22.74645787103264	0.5326236419206763	Carubv10011402m.g	AT3G32960	AT3G32960	Domain of unknown function (DUF1985)	te39265,te39266
Cluster_3147	scaffold_1	13707683	13708326	27.434628807424875	0.4837191033492469	5.869813408414769	4.7032909318591125	6.588545343310273	5.3809801186237065	6.9503065717044175	1.4203297117884703	Carubv10011402m.g	AT3G32960	AT3G32960	Domain of unknown function (DUF1985)	te39269
Cluster_3150	scaffold_1	13711138	13711588	24.158852233403994	2.4185955167462345	2.9349067042073846	5.487172753835631	10.82403877829545	0.0	6.318460519731288	2.3080357816562644	.				te39272,te39273
Cluster_3153	scaffold_1	13715354	13715785	74.93338913072765	94.80894425645239	18.587742459980102	145.018137065656	84.2392583180385	0.0	2.5273842078925153	0.0	Carubv10009721m.g	AT3G32960	AT3G32960	Domain of unknown function (DUF1985)	te39279
Cluster_3154	scaffold_1	13715904	13716766	494.642262677153	2639.65514697684	135.0057083935397	3201.7653018630913	258.83570991576073	40.357350889677804	51.17953020982344	0.887706069867794	Carubv10009721m.g	AT3G32960	AT3G32960	Domain of unknown function (DUF1985)	te39280,te39281
Cluster_3156	scaffold_1	13717937	13718279	37.261958529487515	4.111612378468599	4.891511173678974	12.5421091516243	16.000752976610663	0.0	4.422922363811902	1.775412139735588	.				te39284
Cluster_3160	scaffold_1	13722269	13722945	119.56584495176214	146.32502876314717	15.652835755772717	213.99973739958963	109.65221892794955	0.0	3.791076311838773	3.905906707418293	.				te39288,te39289
Cluster_3161	scaffold_1	13723107	13723696	106.053266583926	215.49686054208948	40.11039162416759	425.2558884222615	215.06894442091394	0.0	6.9503065717044175	0.7101648558942352	.
Cluster_3164	scaffold_1	13724861	13725537	39.309318888250566	9.432522515310314	1.9566044694715896	19.59704554941297	22.58929831992094	0.0	7.582152623677546	4.260989135365411	.				te39293,te39294
Cluster_3165	scaffold_1	13725657	13726936	183.85296021692193	1.6930168617223642	24.45755586839487	15.285695528542117	20.706856793260858	2.6904900593118533	25.905688130898284	2.485576995629823	.				te39295,te39296,te39297,te39298
Cluster_3166	scaffold_1	13727096	13727778	41.76615131876623	0.7255786550238703	3.9132089389431792	3.5274681988943346	7.059155724975293	0.0	8.213998675650675	0.0	.				te39299,te39300,te39301
Cluster_3168	scaffold_1	13728468	13729528	44.6324558210345	1.9348764133969876	2.9349067042073846	4.7032909318591125	13.647701068285567	0.0	25.905688130898284	1.9529533537091466	.				te39305
Cluster_3169	scaffold_1	13729607	13730618	52.41242518433409	2.6604550684208577	13.696231286301128	15.677636439530376	26.824791754906112	0.0	36.64707101444147	1.2427884978149115	.				te39307
Cluster_3209	scaffold_1	13778138	13780365	29.891461237940536	10.64182027368343	40.11039162416759	18.421222816448193	30.11906442656125	162.7746485883671	139.00613143408836	4.260989135365411	.				te39363
Cluster_3228	scaffold_1	13795388	13796241	26.206212592167045	0.24185955167462345	7.8264178778863585	7.054936397788669	16.000752976610663	0.0	18.955381559193867	2.3080357816562644	.
Cluster_3359	scaffold_1	13929605	13930116	26.615684663919655	151.6459388999889	25.435858103130666	165.79100534803374	60.70873923478752	0.0	1.8955381559193865	0.3550824279471176	.
Cluster_3374	scaffold_1	13944467	13945323	29.481989166187926	0.24185955167462345	3.9132089389431792	1.959704554941297	2.3530519083250976	1.3452450296559266	4.422922363811902	3.373283065497617	.				te39520,te39521
Cluster_3375	scaffold_1	13945426	13947036	185.49084850393237	3.144174171770105	4.891511173678974	12.5421091516243	22.58929831992094	1.3452450296559266	5.0547684157850306	4.260989135365411	.				te39523,te39524,te39525,te39526,te39527,te39528
Cluster_3393	scaffold_1	13960629	13961848	36.033542314229685	2.9023146200954812	3.9132089389431792	9.014640952729966	16.471363358275685	1.3452450296559266	8.845844727623804	13.848214689937585	Carubv10011833m.g	AT3G26800	AT3G26800	0	te39545
Cluster_3399	scaffold_1	13973512	13973743	73.2955008437172	3.144174171770105	15.652835755772717	5.487172753835631	5.647324579980235	13.452450296559267	48.020299949957796	7.989354628810146	.				te30890,te30891
Cluster_3403	scaffold_1	13978836	13979060	39.309318888250566	1.4511573100477406	11.739626816829539	5.095231842847372	5.1767141983152145	4.03573508896778	21.48276576708638	5.681318847153881	.				te30900,te30901
Cluster_3404	scaffold_1	13979229	13980735	373.4385294383804	26.12083158085933	81.19908548307097	49.38455478452069	33.88394747988141	41.702595919333724	174.38951034458356	67.46566130995234	.				te30902,te30903,te30904
Cluster_3405	scaffold_1	13980998	13981840	88.85543957031639	6.28834834354021	16.631137990508513	15.677636439530376	17.883194503270744	9.416715207591487	49.91583810587718	14.380838331858262	.				te30903,te30904,te30905
Cluster_3412	scaffold_1	13993213	13993603	515.525338336536	40.63240468133674	108.59154805567323	38.01826836586116	40.00188244152666	82.05994680901152	291.9128760115855	85.92994756320245	.				te30922
Cluster_3413	scaffold_1	13993883	13994414	47.49876032330277	5.562769688516339	11.739626816829539	6.27105457581215	9.88281801496541	18.833430415182974	37.910763118387734	29.116759091663642	.				te30922
Cluster_3414	scaffold_1	13995670	13996510	347.23231684621334	24.66967427081159	73.37266760518462	36.450504721908125	32.001505953221326	44.39308597864558	181.339816916288	56.99072968551237	.				te30922,te30923
Cluster_3442	scaffold_1	14029773	14030746	38.080902672992735	2.6604550684208577	10.761324582093742	11.366286418659524	8.000376488305331	2.6904900593118533	17.69168945524761	11.185096480334204	.				te30934
Cluster_3447	scaffold_1	14041937	14042526	62.23975490639673	7.73950565358795	30.327369276809637	16.069577350518635	18.82441526660078	8.07147017793556	18.955381559193867	28.939217877690083	.				te30936,te30937
Cluster_3449	scaffold_1	14042806	14043546	31.529349524950977	2.4185955167462345	11.739626816829539	6.66299548680041	8.941597251635372	6.726225148279633	10.74138288354319	8.344437056757263	.				te30936,te30937
Cluster_3450	scaffold_1	14043704	14044422	50.36506482557104	7.73950565358795	22.50095139892328	8.622700041741707	10.82403877829545	10.761960237247413	27.80122628681767	16.866415327488085	.				te30936,te30937,te30938
Cluster_3451	scaffold_1	14046387	14047349	31.119877453198367	3.6278932751193516	11.739626816829539	6.27105457581215	10.82403877829545	1.3452450296559266	12.005074987489449	7.456730986889469	.				te30938,te30939
Cluster_3466	scaffold_1	14055061	14055723	70.42919634144893	9.91624161865956	42.066996093639176	21.55675010435427	27.766012518236153	13.452450296559267	39.17445522233399	22.725275388615525	.				te30941
Cluster_3470	scaffold_1	14058330	14060166	122.43214945403041	12.092977583731171	28.37076480733805	21.164809193366008	24.471739846581016	29.595390652430385	75.18968018480233	57.700894541406605	.				te30941,te30942
Cluster_3471	scaffold_1	14060475	14061569	52.8218972560867	4.837191033492469	21.522649164187484	11.366286418659524	14.588921831615606	5.3809801186237065	21.48276576708638	23.61298145848332	.				te30942
Cluster_3509	scaffold_1	14105931	14107013	56.50714590186019	0.4837191033492469	2.9349067042073846	5.095231842847372	8.470986869970352	0.0	5.68661446775816	14.73592075980538	.				te30983,te30984
Cluster_3510	scaffold_1	14107215	14108007	42.99456753402406	1.2092977583731173	1.9566044694715896	5.487172753835631	5.1767141983152145	1.3452450296559266	6.9503065717044175	15.978709257620292	.				te30984
Cluster_3535	scaffold_1	14137620	14138760	34.805126098971854	0.9674382066984938	6.848115643150564	5.095231842847372	12.235869923290508	0.0	5.0547684157850306	0.5326236419206763	.				te31008,te31009
Cluster_3578	scaffold_1	14175960	14177498	26.206212592167045	1.6930168617223642	1.9566044694715896	6.27105457581215	9.88281801496541	0.0	6.318460519731288	15.268544401726055	.				te31053,te31054,te31055
Cluster_3586	scaffold_1	14185043	14188964	26.615684663919655	8.46508430861182	16.631137990508513	25.868100125225123	26.824791754906112	0.0	39.80630127430712	4.7936127772860875	.				te31059,te31060
Cluster_3602	scaffold_1	14201700	14202057	66.33447562392283	4.837191033492469	14.674533521036922	6.27105457581215	5.647324579980235	14.797695326215193	42.96553153417276	12.072802550201997	.				te31075,te31076
Cluster_3618	scaffold_1	14217164	14218361	76.57127741773809	1.2092977583731173	4.891511173678974	12.934050062612561	20.23624641159584	0.0	11.37322893551632	13.315591048016909	.				te31097,te31098,te31099,te31100,te31101
Cluster_3622	scaffold_1	14224139	14224757	31.529349524950977	1.9348764133969876	5.869813408414769	3.5274681988943346	2.8236622899901174	4.03573508896778	10.109536831570061	22.37019296066841	.				te31110
Cluster_3635	scaffold_1	14235798	14236756	27.434628807424875	5.079050585167092	6.848115643150564	5.487172753835631	12.235869923290508	4.03573508896778	6.9503065717044175	26.098558454113142	.				te31135,te31136
Cluster_3658	scaffold_1	14254187	14254803	43.40403960577667	0.9674382066984938	10.761324582093742	10.190463685694745	16.941973739940703	0.0	6.318460519731288	6.391483703048117	.				te31158,te31159,te31160
Cluster_3659	scaffold_1	14254928	14256071	25.387268448661825	1.4511573100477406	19.566044694715895	12.5421091516243	19.2950256482658	0.0	12.005074987489449	0.0	.				te31162
Cluster_3679	scaffold_1	14274947	14276559	26.615684663919655	204.3713211650568	13.696231286301128	402.13137467395416	51.29653160148713	0.0	14.532459195381964	8.877060698677939	.				te31189,te31190,te31191
Cluster_3680	scaffold_1	14276645	14277691	133.07842331959827	736.9460539525776	27.392462572602255	1323.584456407352	184.47926961268766	26.904900593118533	24.641996026952025	1.5978709257620292	.				te31191,te31192,te31193
Cluster_3682	scaffold_1	14278797	14279173	52.00295311258148	110.52981511530291	1.9566044694715896	108.17569143275959	78.59193373805826	0.0	0.0	0.1775412139735588	.				te31195,te31196
Cluster_3684	scaffold_1	14279983	14281847	166.2456611315597	148.74362427989342	32.28397374628123	161.87159623815114	215.53955480257895	12.10720526690334	14.532459195381964	0.887706069867794	.				te31198,te31199,te31200,te31201,te31202,te31203
Cluster_3685	scaffold_1	14282018	14282641	216.61072595713074	935.0290267740942	63.58964525782666	1156.2256874153652	223.53993129088428	49.774066097269284	51.17953020982344	2.8406594235769407	.				te31204,te31205
Cluster_3687	scaffold_1	14283476	14284565	37.671430601240125	110.28795556362829	11.739626816829539	197.53821913808275	40.47249282319168	1.3452450296559266	6.318460519731288	15.623626829673173	.				te31206,te31207,te31208,te31209
Cluster_3696	scaffold_1	14289798	14290164	25.796740520414435	0.24185955167462345	4.891511173678974	0.7838818219765188	1.882441526660078	0.0	8.213998675650675	1.2427884978149115	.
Cluster_3697	scaffold_1	14290275	14291698	76.16180534598547	4.353471930143222	6.848115643150564	24.300336481272083	25.412960609911053	0.0	16.42799735130135	10.474931624439968	.				te31226,te31227,te31228
Cluster_3699	scaffold_1	14293337	14294111	24.568324305156604	2.4185955167462345	5.869813408414769	7.838818219765188	16.471363358275685	1.3452450296559266	11.37322893551632	20.59478082093282	.				te31234,te31235
Cluster_3700	scaffold_1	14294222	14296058	101.95854586639992	20.799921444017617	45.980205032582354	53.30396389440328	63.53240152477764	1.3452450296559266	40.438147326280244	6.0364012751009986	.				te31236,te31237,te31238,te31239
Cluster_3701	scaffold_1	14296296	14297229	31.938821596703587	0.9674382066984938	0.9783022347357948	7.838818219765188	9.41220763330039	1.3452450296559266	8.845844727623804	0.7101648558942352	.				te31241
Cluster_3702	scaffold_1	14297304	14298976	36.033542314229685	3.3860337234447284	14.674533521036922	14.893754617553858	25.412960609911053	0.0	24.641996026952025	1.775412139735588	.				te31242
Cluster_3707	scaffold_1	14311260	14313164	24.568324305156604	9.674382066984938	15.652835755772717	16.461518261506896	13.177090686620547	0.0	16.42799735130135	15.801168043646731	.				te31251,te31252,te31253,te31254
Cluster_3722	scaffold_1	14327090	14329897	23.339908089898774	7.981365205262573	37.175484919960205	9.798522774706486	16.941973739940703	114.34582752075377	123.84182618673326	4.7936127772860875	.				te31266,te31267
Cluster_3760	scaffold_1	14369821	14373146	436.49722848828236	24.66967427081159	70.43776090097722	85.44311859544055	126.59419266789025	1.3452450296559266	87.8266012242649	11.895261336228439	.				te31301,te31302,te31303,te31304
Cluster_3768	scaffold_1	14376865	14377898	51.59348104082887	3.6278932751193516	0.9783022347357948	8.622700041741707	6.117934961645254	5.3809801186237065	29.06491839076393	6.924107344968792	.				te31310,te31311
Cluster_3775	scaffold_1	14382904	14383964	52.41242518433409	5.562769688516339	2.9349067042073846	4.7032909318591125	10.353428396630429	5.3809801186237065	18.955381559193867	1.2427884978149115	.				te31311
Cluster_3892	scaffold_1	14526093	14526624	31.119877453198367	1.2092977583731173	14.674533521036922	3.5274681988943346	11.765259541625488	0.0	10.74138288354319	1.2427884978149115	.
Cluster_3924	scaffold_1	14551702	14554550	98.68276929237904	3.144174171770105	23.479253633659077	19.59704554941297	34.354557861546425	0.0	32.22414865062957	13.315591048016909	Carubv10012562m.g,Carubv10010556m.g	0,AT1G13480	0,UBC37	0,ubiquitin-conjugating enzyme 37	te31481
Cluster_3925	scaffold_1	14554625	14556126	63.468171121654564	3.6278932751193516	13.696231286301128	8.230759130753448	19.76563602993082	2.6904900593118533	13.268767091435706	10.474931624439968	Carubv10010556m.g	AT3G24515	AT3G24515	ubiquitin-conjugating enzyme 37	te31482,te31483
Cluster_3927	scaffold_1	14556508	14557951	46.67981617979755	4.353471930143222	10.761324582093742	17.245400083483414	17.883194503270744	0.0	18.955381559193867	24.50068752835111	.				te31485,te31486
Cluster_3946	scaffold_1	14590657	14591990	28.253572950930096	1.2092977583731173	6.848115643150564	9.406581863718225	17.412584121605722	0.0	6.318460519731288	18.464286253250116	.				te31517,te31518,te31519,te31520
Cluster_3982	scaffold_1	14638491	14638808	42.17562339051884	0.9674382066984938	4.891511173678974	5.487172753835631	4.235493434985176	0.0	5.68661446775816	0.0	.				te31597
Cluster_3994	scaffold_1	14664514	14664939	28.663045022682706	0.4837191033492469	5.869813408414769	9.798522774706486	5.647324579980235	0.0	1.8955381559193865	5.503777633180323	.				te31650,te31651
Cluster_4050	scaffold_1	14745705	14746180	24.568324305156604	0.0	0.9783022347357948	3.135527287906075	3.2942726716551367	0.0	6.9503065717044175	1.775412139735588	.				te31800,te31801
Cluster_4126	scaffold_1	14850053	14851321	26.206212592167045	9.91624161865956	14.674533521036922	9.406581863718225	10.82403877829545	0.0	6.318460519731288	69.41861466366149	.				te31969,te31970,te31971
Cluster_4145	scaffold_1	14882121	14883517	140.85839268289786	197.1155346148181	156.52835755772716	19.59704554941297	12.235869923290508	1427.3049764649381	1589.7246667643922	11.895261336228439	.				te32022,te32023,te32024,te32025
Cluster_4166	scaffold_1	14908206	14909025	176.07299085362234	322.8825014856223	90.00380559569312	308.45749694776015	254.60021648077557	0.0	0.0	0.7101648558942352	.
Cluster_4190	scaffold_1	14945787	14946619	127.34581431506173	250.56649553490988	293.49067042073847	70.5493639778867	23.530519083250976	952.433480996396	786.0164886545723	9.409684340598616	.				te32121
Cluster_4199	scaffold_1	14966575	14967366	339.86181955466634	493.8772045195811	270.9897190218152	300.61867872799496	259.30632029742577	2.6904900593118533	3.791076311838773	1.0652472838413527	.				te32154
Cluster_4200	scaffold_1	14967461	14968106	322.66399254105676	468.48195159374563	282.7293458386447	264.1681740060868	343.54557861546425	0.0	0.6318460519731288	1.2427884978149115	.
Cluster_4276	scaffold_1	15062313	15063369	22.930436018146164	1.6930168617223642	9.783022347357948	11.758227329647783	14.118311449950586	0.0	7.582152623677546	20.062157179012143	Carubv10011285m.g	AT3G32960	AT3G32960	Domain of unknown function (DUF1985)	te92148,te92149
Cluster_4289	scaffold_1	15080833	15082775	204.32656380455242	7.255786550238703	30.327369276809637	27.82780468016642	39.060661678196624	0.0	51.17953020982344	16.866415327488085	.				te92187,te92188,te92189
Cluster_4291	scaffold_1	15083250	15084365	44.22298374928189	1.9348764133969876	8.804720112622153	7.446877308776929	17.412584121605722	1.3452450296559266	18.955381559193867	1.9529533537091466	.				te92191,te92192
Cluster_4304	scaffold_1	15099005	15100894	104.41537829691556	2.9023146200954812	8.804720112622153	10.190463685694745	14.588921831615606	0.0	15.164305247355092	9.764766768545734	.				te92226,te92227
Cluster_4328	scaffold_1	15130429	15130904	33.167237811961414	7.73950565358795	44.02360056311077	16.853459172495153	63.53240152477764	1.3452450296559266	17.69168945524761	282.29053021795846	.
Cluster_4336	scaffold_1	15143064	15143197	97.4543530771212	17.413887720572887	121.30947710723855	5.879113664823891	35.29577862487646	0.0	7.582152623677546	26.808723310007377	.				te92299
Cluster_4398	scaffold_1	15224510	15225275	26.615684663919655	1.4511573100477406	0.9783022347357948	1.959704554941297	2.3530519083250976	0.0	1.8955381559193865	3.1957418515240583	.				te92406,te92407,te92408
Cluster_4440	scaffold_1	15300679	15301344	28.663045022682706	40.63240468133674	29.349067042073845	14.501813706565597	38.11944091486658	0.0	0.6318460519731288	3.905906707418293	.				te92507
Cluster_4442	scaffold_1	15301972	15302382	346.0039006309555	351.42192858322784	300.338786063889	240.65171934679128	563.7912372346934	2.6904900593118533	0.0	1.775412139735588	.				te92510
Cluster_4545	scaffold_1	15420789	15422396	40.947207175261006	19.348764133969876	31.305671511545434	16.853459172495153	25.412960609911053	20.178675444838902	39.17445522233399	105.45948110029391	Carubv10012509m.g	AT4G35725	AT4G35725	0	te92665,te92666,te92667
Cluster_4558	scaffold_1	15448931	15449724	97.86382514887381	203.1620234066837	150.6585441493124	115.62256874153653	97.88695938632407	1.3452450296559266	3.159230259865644	7.811813414836586	.				te92690
Cluster_4559	scaffold_1	15449967	15450528	529.0379167043723	611.1790870817734	600.677572127778	458.57086585626354	853.6872323403454	0.0	1.2636921039462576	4.616071563312529	.				te92691
Cluster_4564	scaffold_1	15456213	15456639	24.568324305156604	46.4370339215277	108.59154805567323	1.5677636439530376	4.235493434985176	256.94180066428197	259.68872736095597	55.215317545776784	.
Cluster_4646	scaffold_1	15618401	15619147	97.86382514887381	4.837191033492469	12.717929051565333	5.879113664823891	6.117934961645254	2.6904900593118533	6.318460519731288	27.87397059384873	.				te92894
Cluster_4654	scaffold_1	15646092	15646283	26.615684663919655	3.6278932751193516	45.980205032582354	0.7838818219765188	10.353428396630429	0.0	1.2636921039462576	70.83894437544996	.
Cluster_4667	scaffold_1	15698711	15699267	267.38526285445437	1206.153584201347	312.07841288071853	792.1125811072723	236.24641159583982	1.3452450296559266	0.6318460519731288	0.1775412139735588	.
Cluster_4668	scaffold_1	15699472	15699807	74.93338913072765	438.7332267377669	81.19908548307097	305.71391057084236	85.65108946303356	0.0	0.0	0.0	.				te92996
Cluster_4670	scaffold_1	15700102	15700998	1098.6135685122529	4326.6255199073385	1178.8541928566328	3846.508100438778	1108.287448821121	9.416715207591487	2.5273842078925153	1.5978709257620292	.				te92999
Cluster_4680	scaffold_1	15721185	15721611	24.158852233403994	7.981365205262573	0.9783022347357948	5.095231842847372	29.17784366323121	0.0	0.0	0.0	.
Cluster_4716	scaffold_1	15828741	15828954	38.490374744745345	3.869752826793975	35.21888045048861	12.150168240636042	43.2961551131818	1.3452450296559266	10.109536831570061	53.794987833988316	.				te93158
Cluster_4737	scaffold_1	15920509	15921597	34.395654027219244	2.4185955167462345	3.9132089389431792	5.095231842847372	4.706103816650195	0.0	4.422922363811902	16.688874113514526	.				te93261
Cluster_4850	scaffold_1	16224357	16225444	43.40403960577667	16.20458996219977	20.54434692945169	11.366286418659524	29.17784366323121	0.0	64.44829730125915	0.3550824279471176	.				te45081,te45082,te45083
Cluster_4853	scaffold_1	16226130	16227222	26.615684663919655	5.562769688516339	8.804720112622153	11.366286418659524	32.001505953221326	0.0	27.169380234844542	1.4203297117884703	.				te45083
Cluster_4875	scaffold_1	16266977	16267094	45.86087203629233	5.079050585167092	133.0491039240681	0.3919409109882594	0.941220763330039	150.6674433214638	120.6825959268676	3.1957418515240583	.
Cluster_4901	scaffold_1	16360050	16362113	7474.093725700392	3206.332076550483	8090.559481265023	2109.8179238498005	9813.167678478987	9.416715207591487	6.318460519731288	17.754121397355878	Carubv10011462m.g	AT5G04970	AT5G04970	Plant invertase/pectin methylesterase inhibitor superfamily	te45227
Cluster_4902	scaffold_1	16362249	16362944	605.6091941221104	306.9197710750972	825.6870861170108	299.4428559950302	1044.7550472963433	1.3452450296559266	1.2636921039462576	0.1775412139735588	Carubv10011462m.g	AT5G04970	AT5G04970	Plant invertase/pectin methylesterase inhibitor superfamily	te45228
Cluster_4934	scaffold_1	16555670	16556113	86.80807921155333	16.688309065549017	332.62275981017024	2.7435863769178157	1.882441526660078	525.9908065954673	1046.9689081194745	0.0	.
Cluster_4937	scaffold_1	16560610	16561003	33.576709883714024	2.4185955167462345	5.869813408414769	3.5274681988943346	24.471739846581016	1.3452450296559266	58.12983678152786	104.03915138850545	.
Cluster_4983	scaffold_1	16771131	16773424	71.24814048495415	375.12416464734093	12.717929051565333	381.7504473025647	35.29577862487646	1.3452450296559266	0.6318460519731288	0.1775412139735588	Carubv10008947m.g	AT1G48900	AT1G48900	Signal recognition particle, SRP54 subunit protein	te45468,te45469
Cluster_4984	scaffold_1	16773586	16775680	8861.385104798235	20563.62466203151	5604.693502801369	22446.455972297616	13057.085039295967	20.178675444838902	11.37322893551632	0.1775412139735588	Carubv10011966m.g	AT1G48910	AT1G48910	Flavin-containing monooxygenase family protein	te45470
Cluster_4985	scaffold_1	16775751	16778786	2616.117066427426	8198.071363563036	1133.8522900587861	8799.8573335084	3709.3510282836837	9.416715207591487	3.791076311838773	0.1775412139735588	Carubv10011966m.g,Carubv10012646m.g	AT1G48910,AT3G24515	YUC10,0	Flavin-containing monooxygenase family protein, F-box and associated interaction domains-containing protein	te45471
Cluster_5055	scaffold_1	17069360	17070840	152.32361069197094	3.3860337234447284	26.41416033786646	10.190463685694745	33.88394747988141	0.0	12.636921039462576	67.11057888200523	.				te23053,te23054,te23055
Cluster_5140	scaffold_1	17432686	17432946	23.339908089898774	0.0	32.28397374628123	0.0	13.177090686620547	0.0	5.0547684157850306	10.29739041046641	.				te23235
Cluster_5202	scaffold_1	17648033	17649147	862.3481831109968	0.0	762.0974408591842	0.0	1431.5967810249895	1.3452450296559266	2.5273842078925153	0.1775412139735588	.				te23369,te23370,te23371
Cluster_5300	scaffold_1	17985435	17985967	28.663045022682706	0.7255786550238703	21.522649164187484	6.27105457581215	12.235869923290508	0.0	20.219073663140122	200.44403057614787	.				te2739
Cluster_5365	scaffold_1	18232920	18233377	62.23975490639673	0.0	64.56794749256245	1.5677636439530376	62.12057037978258	0.0	1.8955381559193865	0.0	.
Cluster_5395	scaffold_1	18383847	18385824	101.5490737946473	7.497646101913327	71.41606313571302	12.5421091516243	19.76563602993082	258.2870456939379	417.6502403542382	9.232143126625058	.				te3014
Cluster_5450	scaffold_1	18549519	18550223	25.796740520414435	1.9348764133969876	15.652835755772717	3.135527287906075	16.000752976610663	2.6904900593118533	15.164305247355092	154.81593858494327	.				te3169
Cluster_5462	scaffold_1	18626695	18627872	55.27872968660236	20.799921444017617	24.45755586839487	45.85708658562635	72.47399877641301	1.3452450296559266	12.005074987489449	186.9508983141574	.				te3203,te3204,te3205,te3206,te3207
Cluster_5469	scaffold_1	18665262	18665669	193.68028993898457	3.6278932751193516	196.63874918189475	14.109872795577338	22.58929831992094	260.97753575324975	552.8652954764877	127.47459163301521	Carubv10008627m.g	AT1G53200	AT1G53200	0	te3233,te3234
Cluster_5511	scaffold_1	18809790	18810365	504.060120327463	1054.9913644047074	219.13970058081804	938.306540905893	596.2633535695797	1.3452450296559266	0.6318460519731288	0.0	Carubv10010481m.g	AT1G53530	AT1G53530	Peptidase S24/S26A/S26B/S26C family protein	te3320
Cluster_5512	scaffold_1	18810454	18811721	1484.7457321749641	2073.7037960582215	967.540910153701	1882.8841363875981	1713.963010024001	1.3452450296559266	1.8955381559193865	0.1775412139735588	.				te3321
Cluster_5581	scaffold_1	19148950	19149788	23.749380161651384	2.6604550684208577	24.45755586839487	9.406581863718225	23.530519083250976	1.3452450296559266	11.37322893551632	108.47768173784442	.				te52176
Cluster_5682	scaffold_1	19623526	19624398	23.339908089898774	0.9674382066984938	31.305671511545434	0.7838818219765188	25.883570991576075	0.0	1.2636921039462576	268.97493916994154	.				te52423
Cluster_5772	scaffold_2	374882	375615	520.84847526932	1353.6879107228674	66.52455196203405	875.2040542367832	1125.2294225610617	5.3809801186237065	0.6318460519731288	0.887706069867794	.				te77767
Cluster_5773	scaffold_2	375890	377035	243.22641062105038	499.681833759772	33.26227598101703	481.6953796045708	357.6638900654148	0.0	1.2636921039462576	197.42582993859736	Carubv10020775m.g	AT1G63900	AT1G63900	E3 Ubiquitin ligase family protein	te77768,te77769
Cluster_5842	scaffold_2	682773	682950	166.6551332033123	0.7255786550238703	81.19908548307097	1.1758227329647781	547.7904842580828	0.0	0.6318460519731288	0.0	.
Cluster_5847	scaffold_2	699661	700321	99.91118550763686	135.44134893778912	116.41796593355959	110.52733689868916	121.88808885124006	0.0	0.0	0.0	.				te77962
Cluster_5848	scaffold_2	700843	701334	712.4814048495415	370.5288331655231	864.8191755064427	254.36965123138035	671.5610146359828	0.0	0.0	1.2427884978149115	.
Cluster_5849	scaffold_2	702291	702876	388.1795240214744	419.8681817071463	593.8294564846275	562.4352072681522	724.2693773824651	1.3452450296559266	0.0	0.0	.
Cluster_5906	scaffold_2	986788	987117	26.206212592167045	0.0	19.566044694715895	0.7838818219765188	20.706856793260858	0.0	0.0	0.0	.
Cluster_5951	scaffold_2	1140686	1141223	34.805126098971854	0.9674382066984938	6.848115643150564	0.0	44.70798625817685	0.0	2.5273842078925153	16.15625047159385	.				te57481
Cluster_5962	scaffold_2	1154006	1154711	24.977796376909215	2.176735965071611	28.37076480733805	6.27105457581215	23.059908701585957	2.6904900593118533	5.0547684157850306	148.06937245394803	.				te57485
Cluster_6023	scaffold_2	1501026	1501457	51.59348104082887	150.43664114161578	46.958507267318154	177.94117358866978	84.70986869970352	0.0	1.2636921039462576	2.6631182096033816	.				te57788
Cluster_6065	scaffold_2	1738671	1739147	40.537735103508396	27.813848442581698	32.28397374628123	18.421222816448193	24.471739846581016	36.32161580071002	139.6379774860615	139.01477054129654	.
Cluster_6133	scaffold_2	1988134	1988625	106.053266583926	93.11592739473002	47.93680950205395	109.35151416572438	99.29879053131913	0.0	2.5273842078925153	7.2791897729159105	.				te58105,te58106,te58107
Cluster_6135	scaffold_2	1989274	1991440	6789.456421730028	7253.609814273632	4878.793244627409	8092.012048263604	6967.3867005506145	8.07147017793556	1.8955381559193865	0.1775412139735588	Carubv10021687m.g	AT1G60410	AT1G60410	F-box family protein
Cluster_6143	scaffold_2	2035668	2037980	3634.8835809479197	14029.788873541556	1867.5789661106323	15731.724285246757	4601.157701538896	18.833430415182974	3.159230259865644	0.0	Carubv10020348m.g	AT1G60410	AT1G60410	F-box family protein	te17673
Cluster_6161	scaffold_2	2115351	2115722	149.04783411795006	9.91624161865956	135.0057083935397	15.677636439530376	0.941220763330039	1366.7689501304214	1136.0592014476856	1.0652472838413527	.				te17731,te17732
Cluster_6200	scaffold_2	2217723	2218604	4298.228337187148	1183.9025054472818	7389.116778959458	479.34373413864125	164.24302320109183	9405.953247354239	7063.407015007608	321.3495972921414	.
Cluster_6246	scaffold_2	2400305	2401269	37.671430601240125	12.334837135405795	19.566044694715895	23.516454659295565	28.707233281566193	0.0	12.636921039462576	47.758586558887316	.				te17995,te17996
Cluster_6277	scaffold_2	2520552	2520945	35.214598170724464	27.088269787557827	31.305671511545434	16.461518261506896	9.41220763330039	6.726225148279633	10.109536831570061	40.656937999944965	Carubv10019746m.g	AT1G59610	AT1G59610	dynamin-like 3
Cluster_6304	scaffold_2	2652643	2653045	189.17609714970587	14.02785399712816	50.87171620626133	21.55675010435427	13.177090686620547	30.940635682086313	84.03552491242614	23.968063886430436	.				te18198,te18199
Cluster_6309	scaffold_2	2659054	2660210	24.977796376909215	3.144174171770105	5.869813408414769	7.838818219765188	12.235869923290508	2.6904900593118533	17.059843403274478	1.0652472838413527	.				te18209,te18210
Cluster_6330	scaffold_2	2714171	2715020	2558.7909763820603	1030.5635496855705	384.47277825116737	873.6362905928303	6861.02875429432	2.6904900593118533	0.6318460519731288	0.3550824279471176	.				te18252,te18253
Cluster_6343	scaffold_2	2748634	2749872	34.805126098971854	631.7371489741164	7.8264178778863585	810.5338039237205	117.65259541625488	1.3452450296559266	8.845844727623804	10.29739041046641	Carubv10020211m.g	AT1G58340	AT1G58340	MATE efflux family protein	te18287,te18288,te18289
Cluster_6345	scaffold_2	2750648	2751640	47.90823239505538	8.948803411961068	25.435858103130666	23.908395570283822	53.178973128147206	2.6904900593118533	14.532459195381964	157.6565980085202	.				te18293,te18294,te18295,te18296
Cluster_6388	scaffold_2	2895211	2895496	27.434628807424875	6.046488791865586	23.479253633659077	8.622700041741707	13.177090686620547	0.0	9.477690779596934	167.95398841898663	.				te18410
Cluster_6397	scaffold_2	2959392	2960599	822.2199200792411	1702.9331033410238	235.77083857132655	1755.1113994054256	1052.2848134029837	2.6904900593118533	1.2636921039462576	9.409684340598616	.				te18445,te18446
Cluster_6451	scaffold_2	3035012	3035845	41.356679247013616	90.93919142965841	55.763227379940304	16.069577350518635	8.000376488305331	113.00058249109784	227.46457871032638	30.892171231399228	.
Cluster_6467	scaffold_2	3064511	3064679	25.387268448661825	3.6278932751193516	14.674533521036922	3.919409109882594	15.530142594945644	4.03573508896778	7.582152623677546	14.203297117884704	Carubv10021153m.g	AT1G57765	AT1G57765	0	te71198
Cluster_6478	scaffold_2	3083368	3083774	1668.598692391886	207.75735488850154	1557.4571576993853	142.27455068873817	3325.332956845028	0.0	2.5273842078925153	2.6631182096033816	.				te71228
Cluster_6533	scaffold_2	3215390	3215523	36.033542314229685	0.4837191033492469	74.35096983992041	7.446877308776929	47.53164854816697	2.6904900593118533	24.010149974978898	517.5326387329238	.				te71346
Cluster_6598	scaffold_2	3403458	3404113	336.17657090889287	286.8454282861034	464.69356149950255	190.87522365128234	500.2588357099158	0.0	0.0	0.3550824279471176	.				te71581
Cluster_6637	scaffold_2	3472986	3473256	28.253572950930096	5.8046292401909625	32.28397374628123	5.095231842847372	10.82403877829545	18.833430415182974	30.960456546683314	47.4035041309402	.				te71652
Cluster_6665	scaffold_2	3596181	3597866	106.46273865567862	591.8303229478036	267.076510082872	97.20134592508833	31.06028518989129	2746.990350557402	2109.102121486304	31.069712445372787	.				te71794,te71795,te71796,te71797,te71798
Cluster_6674	scaffold_2	3618436	3618586	30.710405381445756	0.24185955167462345	56.7415296146761	0.3919409109882594	39.53127205986164	0.0	0.6318460519731288	1.4203297117884703	.
Cluster_6693	scaffold_2	3645732	3646247	1587.932694256622	0.24185955167462345	1648.4392655298143	97.98522774706485	67.29728457809779	0.0	1608.048202271613	0.5326236419206763	.				te71856
Cluster_6709	scaffold_2	3676878	3678170	3248.7514172852084	2140.4570323204175	4493.342164141505	1580.305753104662	374.13525342369053	11827.394300734908	37773.65252510956	84.33207663744042	.				te71895,te71896
Cluster_6753	scaffold_2	3760724	3761106	24.977796376909215	46.4370339215277	3.9132089389431792	99.16105048002963	38.11944091486658	5.3809801186237065	8.213998675650675	0.0	.				te72030,te72031,te72032
Cluster_6754	scaffold_2	3761195	3762066	60.60186661938629	17.65574727224751	14.674533521036922	28.611686502142938	40.47249282319168	100.8933772241945	65.08014335323227	3.905906707418293	.				te72033,te72034,te72035
Cluster_6755	scaffold_2	3762243	3765526	175.66351878186973	148.25990517654418	65.54624972729825	168.1426508139633	89.88658289801873	316.1325819691428	264.743495776741	3.1957418515240583	.				te72037,te72038,te72039,te72040,te72041
Cluster_6757	scaffold_2	3766192	3766928	36.443014385982295	12.57669668708042	11.739626816829539	12.934050062612561	21.6480775565909	18.833430415182974	31.592302598656442	0.1775412139735588	.				te72042,te72043
Cluster_6759	scaffold_2	3767940	3768229	38.899846816497956	112.94841063204915	6.848115643150564	192.05104638424712	48.94347969316203	17.488185385527046	13.268767091435706	0.5326236419206763	.				te72044
Cluster_6778	scaffold_2	3801265	3802730	25.796740520414435	1418.9899896750157	3.9132089389431792	987.6910956904137	1.882441526660078	1.3452450296559266	0.6318460519731288	0.887706069867794	Carubv10021382m.g	AT1G55010	AT1G55010	plant defensin 1.5	te72109,te72110
Cluster_6813	scaffold_2	3840566	3841154	26.615684663919655	1.9348764133969876	0.9783022347357948	2.3516454659295563	7.059155724975293	0.0	6.318460519731288	1.775412139735588	.				te72149
Cluster_6814	scaffold_2	3841230	3844151	202.68867551754198	8.948803411961068	15.652835755772717	15.677636439530376	24.001129464915994	0.0	25.905688130898284	7.811813414836586	.				te72150,te72151,te72152,te72153
Cluster_6826	scaffold_2	3857381	3857661	82.30388642227463	233.152607814337	78.26417877886358	153.24889619640942	59.29690808979246	0.0	0.0	0.3550824279471176	.
Cluster_6859	scaffold_2	3901484	3902016	39.309318888250566	33.13475857942341	219.13970058081804	8.622700041741707	5.647324579980235	117.03631758006563	132.05582486238393	0.887706069867794	.				te72235
Cluster_6864	scaffold_2	3908411	3908836	23.339908089898774	0.9674382066984938	3.9132089389431792	2.3516454659295563	7.059155724975293	0.0	2.5273842078925153	3.550824279471176	.				te72243,te72244
Cluster_6865	scaffold_2	3909658	3909807	35.624070242477075	1.4511573100477406	0.9783022347357948	7.446877308776929	11.765259541625488	0.0	6.9503065717044175	7.456730986889469	.				te72246,te72247
Cluster_6870	scaffold_2	3914552	3915345	138.81103232413483	45.71145526650383	75.3292720746562	14.893754617553858	5.1767141983152145	404.9187539264339	361.4159417286297	3.373283065497617	.				te72254
Cluster_6878	scaffold_2	3925193	3925634	29.891461237940536	10.158101170334184	15.652835755772717	2.7435863769178157	0.941220763330039	13.452450296559267	27.169380234844542	0.0	.				te72261
Cluster_6879	scaffold_2	3925969	3926229	296.4577799488897	49.823067644972426	106.63494358620163	31.355272879060752	15.530142594945644	559.6219323368655	481.46669160352417	0.887706069867794	.				te72261
Cluster_6893	scaffold_2	3952831	3954193	27.025156735672265	1.2092977583731173	2.9349067042073846	5.487172753835631	14.588921831615606	0.0	6.318460519731288	42.25480892570699	.				te72287,te72288,te72289
Cluster_6915	scaffold_2	3984261	3985062	27.025156735672265	0.7255786550238703	0.9783022347357948	0.7838818219765188	1.4118311449950587	1.3452450296559266	3.159230259865644	0.7101648558942352	.				te72333,te72334,te72335
Cluster_6941	scaffold_2	4023551	4023968	24.158852233403994	1.4511573100477406	3.9132089389431792	1.5677636439530376	9.41220763330039	1.3452450296559266	6.9503065717044175	3.905906707418293	.				te54887,te54888,te54889,te54890
Cluster_6942	scaffold_2	4024052	4024464	26.206212592167045	0.7255786550238703	0.0	1.959704554941297	2.3530519083250976	0.0	3.791076311838773	1.775412139735588	.				te54891,te54892
Cluster_7009	scaffold_2	4124258	4125466	64.28711526515978	3.3860337234447284	2.9349067042073846	7.054936397788669	8.941597251635372	0.0	5.68661446775816	4.616071563312529	.				te54962,te54963
Cluster_7019	scaffold_2	4148206	4149639	34.395654027219244	3.3860337234447284	5.869813408414769	6.66299548680041	20.23624641159584	8.07147017793556	13.268767091435706	26.808723310007377	.				te54990,te54991,te54992
Cluster_7022	scaffold_2	4151939	4153951	1718.1448130739518	3387.9685998581253	1112.3296408945987	2694.201822133295	1554.4260906395596	5.3809801186237065	11.37322893551632	86.81765363307025	.				te54994,te54995,te54996,te54997
Cluster_7023	scaffold_2	4154076	4157097	5242.880406720419	5948.051954334014	4384.750616085832	4616.28004961972	8508.635700503553	9.416715207591487	6.9503065717044175	28.051511807822287	.				te54998,te54999,te55000
Cluster_7027	scaffold_2	4161646	4163376	33.167237811961414	1.2092977583731173	3.9132089389431792	6.66299548680041	14.118311449950586	0.0	7.582152623677546	10.474931624439968	.				te55007,te55008
Cluster_7042	scaffold_2	4180606	4181715	243.635882692803	43.292859749757596	120.33117487250276	22.732572837319047	13.647701068285567	2487.3580598338085	1307.9213275843767	11.362637694307763	.				te55036,te55037,te55038,te55039
Cluster_7044	scaffold_2	4194024	4194568	96.63540893361598	2.4185955167462345	8.804720112622153	14.109872795577338	16.941973739940703	1.3452450296559266	10.109536831570061	11.540178908281321	.				te55049,te55050,te55051
Cluster_7185	scaffold_2	4373001	4373819	725.1750390738724	196.87367506314348	990.0418615526244	174.41370538977543	744.5056237940609	0.0	1.2636921039462576	5.326236419206763	.				te55282,te55283
Cluster_7211	scaffold_2	4395669	4396765	115.47112423423604	9.432522515310314	73.37266760518462	12.150168240636042	24.942350228246035	129.14352284696895	291.2810299596124	30.892171231399228	.				te55307,te55308,te55309
Cluster_7213	scaffold_2	4397135	4397331	27.025156735672265	0.24185955167462345	14.674533521036922	4.3113500208708535	0.941220763330039	48.42882106761336	103.62275252359314	7.2791897729159105	.				te55309
Cluster_7214	scaffold_2	4397458	4398239	296.8672520206423	70.1392699856408	312.07841288071853	96.80940501410008	38.5900512965316	669.9320247686514	1398.2753130165343	144.51854817447685	.
Cluster_7217	scaffold_2	4398830	4400819	1353.3051971423763	378.2683388191111	965.5843056842294	233.20484203801436	79.06254411972328	1849.711915776899	3526.332816062032	271.4605161655714	.				te55310
Cluster_7223	scaffold_2	4415088	4415763	41.356679247013616	30.9580226143518	90.98210783042892	15.677636439530376	87.53353098969363	0.0	0.0	0.3550824279471176	.				te55332
Cluster_7224	scaffold_2	4415840	4416638	518.801114910557	472.3517044205396	613.3955011793433	305.32196965985406	439.07948609346323	0.0	0.0	0.887706069867794	.				te55333
Cluster_7236	scaffold_2	4435757	4436719	24.568324305156604	11.125539377032679	84.13399218727835	4.3113500208708535	4.706103816650195	76.67896669038782	127.63290249857202	3.905906707418293	.				te55359
Cluster_7251	scaffold_2	4451875	4452658	24.158852233403994	28.539427097605568	114.46136146408799	1.959704554941297	2.8236622899901174	277.1204761091209	456.82469557657214	1.5978709257620292	.				te55398,te55399,te55400,te55401,te55402,te55403
Cluster_7284	scaffold_2	4500606	4501443	33.986181955466634	0.0	1.9566044694715896	4.3113500208708535	8.000376488305331	0.0	4.422922363811902	3.550824279471176	Carubv10021848m.g	AT1G05080	AT1G05080	F-box/RNI-like/FBD-like domains-containing protein	te54288
Cluster_7302	scaffold_2	4519904	4520915	34.805126098971854	14.269713548802784	84.13399218727835	2.3516454659295563	2.3530519083250976	28.25014562277446	75.18968018480233	2.1304945676827054	.				te54313,te54314
Cluster_7316	scaffold_2	4536899	4538773	40.537735103508396	0.9674382066984938	1.9566044694715896	7.446877308776929	10.82403877829545	0.0	11.37322893551632	6.924107344968792	.				te54330,te54331
Cluster_7322	scaffold_2	4541689	4542656	90.49332785732683	7.01392699856408	91.96041006516471	34.49080016696683	16.941973739940703	10.761960237247413	60.02537493744724	94.09684340598616	.				te54332,te54333,te54334
Cluster_7379	scaffold_2	4634301	4635790	26.206212592167045	1.4511573100477406	14.674533521036922	9.014640952729966	18.353804884935762	0.0	13.268767091435706	18.641827467223674	.				te54453
Cluster_7402	scaffold_2	4670002	4675267	63.468171121654564	63.12534298707672	48.91511173678974	36.450504721908125	41.88432396818674	645.7176142348449	392.376398275313	551.9756342437943	.				te54487,te54488,te54489
Cluster_7405	scaffold_2	4676634	4681219	45.86087203629233	42.3254215430591	48.91511173678974	36.058563810919864	46.119817403171915	726.4323160142004	359.52040357271034	542.033326261275	.				te54489,te54490
Cluster_7618	scaffold_2	5085117	5085679	26.206212592167045	0.4837191033492469	2.9349067042073846	5.095231842847372	6.117934961645254	0.0	5.0547684157850306	1.4203297117884703	.				te19118,te19119
Cluster_7713	scaffold_2	5254463	5254987	24.977796376909215	0.7255786550238703	2.9349067042073846	0.7838818219765188	4.235493434985176	0.0	3.159230259865644	6.213942489074557	.				te19328
Cluster_7725	scaffold_2	5279349	5280163	25.387268448661825	1.6930168617223642	8.804720112622153	9.014640952729966	10.82403877829545	1.3452450296559266	9.477690779596934	16.688874113514526	.				te19344
Cluster_7736	scaffold_2	5294601	5295869	40.537735103508396	0.7255786550238703	4.891511173678974	1.959704554941297	5.647324579980235	0.0	6.9503065717044175	0.887706069867794	.				te19368
Cluster_7798	scaffold_2	5403579	5406481	49.54612068206582	2.176735965071611	9.783022347357948	11.366286418659524	23.530519083250976	1.3452450296559266	14.532459195381964	11.71772012225488	.				te19443,te19444,te19445
Cluster_7802	scaffold_2	5408805	5410082	75.34286120248025	2.4185955167462345	8.804720112622153	12.5421091516243	13.177090686620547	5.3809801186237065	10.109536831570061	9.942307982519292	.				te19449
Cluster_7839	scaffold_2	5456335	5456957	47.90823239505538	1.9348764133969876	4.891511173678974	10.974345507671263	14.588921831615606	0.0	5.0547684157850306	1.9529533537091466	.				te19500
Cluster_7924	scaffold_2	5554204	5554866	24.158852233403994	1.6930168617223642	7.8264178778863585	3.919409109882594	3.764883053320156	4.03573508896778	11.37322893551632	3.373283065497617	.				te19605,te19606
Cluster_7944	scaffold_2	5570301	5572348	46.27034410804494	3.144174171770105	3.9132089389431792	4.3113500208708535	16.471363358275685	8.07147017793556	19.587227611166995	11.895261336228439	.				te19625,te19626,te19627,te19628
Cluster_7954	scaffold_2	5591775	5592869	23.339908089898774	1.9348764133969876	12.717929051565333	5.487172753835631	12.706480304955527	2.6904900593118533	22.74645787103264	5.503777633180323	.				te19637,te19638
Cluster_7964	scaffold_2	5608651	5610114	32.34829366845619	0.0	2.9349067042073846	5.487172753835631	4.706103816650195	0.0	3.159230259865644	6.213942489074557	.				te19654,te19655
Cluster_8127	scaffold_2	5788738	5789399	26.206212592167045	0.24185955167462345	0.0	2.3516454659295563	3.2942726716551367	0.0	1.2636921039462576	3.0182006375504993	.				te19925
Cluster_8129	scaffold_2	5791000	5791873	8473.205580776761	1174.228123380297	5952.969098367312	1106.057250808868	835.3334274554097	13752.439938172538	10593.530907381479	1.5978709257620292	.				te19926,te19927,te19928,te19929
Cluster_8148	scaffold_2	5810797	5811805	25.796740520414435	0.7255786550238703	8.804720112622153	13.71793188458908	16.941973739940703	0.0	17.69168945524761	1.4203297117884703	.				te19961,te19962
Cluster_8165	scaffold_2	5833955	5835420	2777.0395906262015	393.2636310229377	2358.6866879480012	290.4282150423002	146.3598286978211	3871.615195349757	3725.364322433568	1.0652472838413527	.				te19983
Cluster_8178	scaffold_2	5846091	5847619	3190.6063830963376	99.40427573827023	1263.9664872786468	92.10611408224096	151.5365428961363	2059.570140403224	2083.828279407379	0.5326236419206763	.				te20006
Cluster_8227	scaffold_2	5909769	5910661	23.749380161651384	4.111612378468599	10.761324582093742	4.7032909318591125	10.82403877829545	0.0	26.53753418287141	10.830014052387085	.				te20080,te20081,te20082,te20083,te20084,te20085
Cluster_8236	scaffold_2	5920129	5920670	1070.3599955613226	124.55766911243107	778.7285788496927	63.102486669109766	37.64883053320156	1139.42254011857	1220.726572412085	1.775412139735588	.				te20096
Cluster_8237	scaffold_2	5920903	5921501	2842.1456500348663	164.2226355870693	1373.5363375690558	166.182946259022	124.24114075956516	4295.367379691374	3945.2467485202164	0.5326236419206763	.				te20096
Cluster_8249	scaffold_2	5939783	5940072	422.9846501204462	28.78128664928019	180.98591342612204	21.948691015342526	18.82441526660078	363.2161580071002	454.29731136867963	0.887706069867794	.				te20116
Cluster_8250	scaffold_2	5940297	5941368	2306.965652254205	225.65496171242367	1417.5599381321667	205.37703735784794	142.1243352628359	3878.3414204980368	2735.261558991675	1.9529533537091466	.				te20116,te20117
Cluster_8276	scaffold_2	5966178	5966794	27.434628807424875	0.0	5.869813408414769	7.054936397788669	11.765259541625488	0.0	13.268767091435706	10.11984919649285	.				te20158,te20159,te20160
Cluster_8281	scaffold_2	5972604	5973878	2831.089904097546	206.78991668180305	1553.5439487604422	214.78361922156617	91.7690244246788	3963.09185736636	3440.4017529936864	0.1775412139735588	.				te20170
Cluster_8291	scaffold_2	5983960	5985825	5277.6855328193915	190.34346716792865	2413.4716130932056	257.50517851928646	286.6017224339969	7518.574470746974	7771.706439269485	2.3080357816562644	.				te20183,te20184,te20185,te20186
Cluster_8319	scaffold_2	6018804	6019563	62.64922697814934	0.0	11.739626816829539	9.406581863718225	28.707233281566193	0.0	20.219073663140122	18.109203825302995	.				te63319,te63320,te63321,te63322
Cluster_8332	scaffold_2	6039085	6040444	38.080902672992735	3.3860337234447284	15.652835755772717	11.758227329647783	25.883570991576075	0.0	15.164305247355092	10.29739041046641	.				te63357,te63358,te63359,te63360,te63361
Cluster_8358	scaffold_2	6082543	6083729	38.490374744745345	0.24185955167462345	0.0	1.5677636439530376	7.059155724975293	0.0	12.005074987489449	0.0	.
Cluster_8416	scaffold_2	6174242	6176527	31.119877453198367	3.869752826793975	9.783022347357948	16.461518261506896	40.47249282319168	0.0	27.169380234844542	4.083447921391852	.				te63526
Cluster_8528	scaffold_2	6443943	6444455	22.930436018146164	1.2092977583731173	2.9349067042073846	4.7032909318591125	14.118311449950586	0.0	8.213998675650675	0.0	.
Cluster_8540	scaffold_2	6454083	6454647	39.718790960003176	0.24185955167462345	9.783022347357948	2.7435863769178157	4.235493434985176	1.3452450296559266	5.0547684157850306	6.924107344968792	.				te63839,te63840
Cluster_8610	scaffold_2	6631594	6632786	24.568324305156604	0.4837191033492469	5.869813408414769	3.919409109882594	8.941597251635372	1.3452450296559266	8.213998675650675	12.782967406096233	.				te64032,te64033,te64034
Cluster_8611	scaffold_2	6632965	6633812	30.710405381445756	0.24185955167462345	7.8264178778863585	3.5274681988943346	4.235493434985176	0.0	17.059843403274478	4.7936127772860875	.				te64035
Cluster_8629	scaffold_2	6646805	6647902	33.986181955466634	0.4837191033492469	12.717929051565333	9.014640952729966	29.64845404489623	0.0	5.68661446775816	52.72974055014696	.				te64048,te64049
Cluster_8646	scaffold_2	6677973	6678157	31.119877453198367	0.7255786550238703	1.9566044694715896	1.1758227329647781	1.882441526660078	0.0	3.159230259865644	0.1775412139735588	.
Cluster_8672	scaffold_2	6779843	6780134	39.718790960003176	0.9674382066984938	0.9783022347357948	0.7838818219765188	4.235493434985176	0.0	3.159230259865644	2.3080357816562644	.				te64233
Cluster_8683	scaffold_2	6805236	6805829	205.14550794805766	24.911533822486213	57.7198318494119	17.245400083483414	28.23662289990117	407.60924398574576	350.04271279311337	0.0	.
Cluster_8691	scaffold_2	6821366	6821947	87.62702335505855	17.897606823922136	29.349067042073845	21.164809193366008	5.1767141983152145	87.44092692763523	73.29414202888294	0.0	.
Cluster_8695	scaffold_2	6830886	6832353	125.29845395629869	183.81325927271382	1206.246655429235	27.43586376917816	33.88394747988141	647.0628592645007	1084.8796712378623	27.51888816590161	.				te64293,te64294
Cluster_8753	scaffold_2	6992409	6993800	29.481989166187926	0.0	2.9349067042073846	2.7435863769178157	8.000376488305331	0.0	10.74138288354319	5.681318847153881	.				te20198,te20199,te20200,te20201
Cluster_8787	scaffold_2	7083341	7084585	29.481989166187926	1011.4566451032753	4.891511173678974	912.8303816916562	3.764883053320156	8.07147017793556	3.791076311838773	1.5978709257620292	Carubv10022433m.g	AT1G61320	AT1G61320	FBD / Leucine Rich Repeat domains containing protein	te20283
Cluster_8796	scaffold_2	7098279	7099657	423.39412219219884	32.167320372724916	126.20098828091753	32.53109561202553	29.64845404489623	356.48993285882057	310.2364115188063	1.2427884978149115	.
Cluster_8801	scaffold_2	7106020	7107306	430.3551474119932	37.00451140621739	321.8614352280765	40.76185474277898	27.295402136571134	407.60924398574576	409.4362416785875	0.1775412139735588	.
Cluster_8842	scaffold_2	7180866	7182084	22.930436018146164	1.4511573100477406	3.9132089389431792	1.5677636439530376	10.353428396630429	1.3452450296559266	3.791076311838773	17.043956541461643	.
Cluster_8872	scaffold_2	7218563	7218990	28.663045022682706	16.446449513874395	132.07080168933228	2.3516454659295563	2.8236622899901174	165.46513864767897	173.1258182406373	0.7101648558942352	.
Cluster_8877	scaffold_2	7221758	7221911	23.749380161651384	20.074342788993746	176.09440225244307	1.5677636439530376	0.0	317.4778269987987	277.3804168162036	0.0	.
Cluster_8880	scaffold_2	7224513	7224639	44.22298374928189	26.8464102358832	283.7076480733805	3.919409109882594	1.882441526660078	512.5383562989081	431.550853497647	0.0	.
Cluster_8883	scaffold_2	7227905	7228573	148.63836204619747	125.52510731912956	1154.3966369882378	7.054936397788669	2.8236622899901174	1915.6289222300395	1824.771398098396	0.5326236419206763	.
Cluster_8926	scaffold_2	7349576	7349889	31.119877453198367	17.897606823922136	37.175484919960205	10.582404596683004	12.706480304955527	0.0	0.6318460519731288	0.0	.				te20612
Cluster_8927	scaffold_2	7349980	7350231	226.02858360744077	97.9531184282225	232.83593186711917	48.60067296254417	145.88921831615605	0.0	3.159230259865644	6.924107344968792	.				te20613
Cluster_8928	scaffold_2	7350661	7351323	40.537735103508396	58.7718710569335	33.26227598101703	37.6263274548729	54.12019389147724	0.0	5.68661446775816	2.1304945676827054	.				te20613
Cluster_8938	scaffold_2	7378476	7380539	342.31865198518204	0.0	399.14731177220426	1.1758227329647781	687.5617676125935	1.3452450296559266	5.68661446775816	57.52335332743305	.				te20656,te20657
Cluster_8951	scaffold_2	7421397	7421771	47.49876032330277	50.064927196647055	37.175484919960205	44.28932294167331	60.2381288531225	0.0	1.2636921039462576	1.0652472838413527	Carubv10021574m.g	AT1G04645	AT1G04645	Plant self-incompatibility protein S1 family
Cluster_8952	scaffold_2	7422305	7422930	197.36553858475807	95.05080380812701	154.57175308825558	47.816791140567645	176.94950350604734	0.0	0.0	0.0	.				te20697
Cluster_8978	scaffold_2	7478583	7479305	75.75233327423287	21.04178099569224	67.50285419676985	22.732572837319047	108.71099816461951	0.0	0.6318460519731288	1.775412139735588	.				te20781
Cluster_9138	scaffold_2	7836552	7838009	235.4464412577508	1728.5702158185338	99.78682794305107	1505.8369800168928	202.83307449762341	1.3452450296559266	1.8955381559193865	4.616071563312529	.				te21229,te21230,te21231
Cluster_9140	scaffold_2	7839582	7840775	497.09909510766863	2591.766955745265	168.2679843745567	2959.545818872347	593.9103016612546	1.3452450296559266	1.2636921039462576	0.0	Carubv10021959m.g	AT1G66310	AT1G66310	F-box/RNI-like/FBD-like domains-containing protein
Cluster_9141	scaffold_2	7840877	7841265	89.67438371382161	757.5041158449206	22.50095139892328	1361.9946656842014	72.00338839474799	1.3452450296559266	0.0	0.1775412139735588	Carubv10021959m.g	AT1G66310	AT1G66310	F-box/RNI-like/FBD-like domains-containing protein
Cluster_9142	scaffold_2	7841373	7842210	1093.290431579469	3867.334231277229	445.12751680478664	4820.089323333615	1813.2618005553202	2.6904900593118533	0.6318460519731288	0.1775412139735588	Carubv10021959m.g	AT1G66310	AT1G66310	F-box/RNI-like/FBD-like domains-containing protein	te21235
Cluster_9145	scaffold_2	7843150	7844083	3321.2279739854202	9572.075476626573	1875.4053839885187	10271.595454269314	6177.2318697350465	9.416715207591487	3.791076311838773	12.605426192122675	.				te21239
Cluster_9147	scaffold_2	7844877	7847732	3163.990698432418	9572.559195729922	1424.4080537753173	13839.041626084452	4713.6335827568355	12.10720526690334	5.68661446775816	0.3550824279471176	Carubv10021354m.g	AT1G66300	AT1G66300	F-box/RNI-like/FBD-like domains-containing protein	te21245
Cluster_9148	scaffold_2	7848002	7850559	353.7838699942551	836.5921892425225	113.4830592293522	1561.4925893772254	612.7347169278554	4.03573508896778	0.6318460519731288	0.1775412139735588	Carubv10022314m.g	AT1G66300	AT1G66300	F-box/RNI-like/FBD-like domains-containing protein
Cluster_9151	scaffold_2	7853497	7854492	350.09862134848163	615.0488399085674	112.5047569946164	605.5487074768608	313.426514188903	0.0	0.6318460519731288	0.1775412139735588	.				te21254,te21255
Cluster_9152	scaffold_2	7855155	7857293	867.6713200437807	3012.844435210784	293.49067042073847	4194.551629396352	1267.8243682055627	5.3809801186237065	1.2636921039462576	0.1775412139735588	Carubv10021747m.g	AT1G66310	AT1G66310	F-box/RNI-like/FBD-like domains-containing protein
Cluster_9155	scaffold_2	7859843	7860653	114.65218009073082	5.8046292401909625	30.327369276809637	5.879113664823891	133.1827380112005	0.0	0.0	0.0	Carubv10020851m.g	AT3G16720	AT3G16720	TOXICOS EN LEVADURA 2	te21258
Cluster_9156	scaffold_2	7860916	7861632	632.22487878603	437.5239289793938	753.292720746562	1113.504128117645	1803.8495929220198	0.0	0.6318460519731288	0.0	.				te21259
Cluster_9157	scaffold_2	7861774	7864458	727.2223994326355	654.2300872798564	357.0803156785651	1172.295264765884	851.8047908136854	0.0	3.791076311838773	0.0	Carubv10022031m.g	AT1G66300	AT1G66300	F-box/RNI-like/FBD-like domains-containing protein	te21260,te21261
Cluster_9158	scaffold_2	7865184	7866626	513.4779779777731	596.667513981296	171.20289107876408	596.9260074351191	870.1585956986211	0.0	2.5273842078925153	0.0	.
Cluster_9160	scaffold_2	7867635	7869523	1165.3575162079283	5245.933675822583	441.21430786584347	7787.082019514738	2432.585062826486	6.726225148279633	3.791076311838773	0.1775412139735588	Carubv10021385m.g	AT1G66300	AT1G66300	F-box/RNI-like/FBD-like domains-containing protein
Cluster_9228	scaffold_2	8086453	8087471	1567.868562740744	241.61769212294882	2006.4978834431151	134.435732468973	74.82705068473811	551.5504621589299	2501.478519761617	4.616071563312529	.				te86111,te86112
Cluster_9273	scaffold_2	8214647	8215497	31.119877453198367	110.52981511530291	1.9566044694715896	125.02915060525476	32.472116334886344	0.0	1.8955381559193865	7.634272200863028	Carubv10021306m.g	AT1G66855	AT1G66855	Carbohydrate-binding X8 domain superfamily protein	te86233
Cluster_9274	scaffold_2	8216682	8217745	656.383731019434	1364.3297309965508	242.6189542144771	1175.8227329647782	873.4528683702763	5.3809801186237065	3.159230259865644	1.775412139735588	Carubv10022451m.g	AT4G16165	AT4G16165	Carbohydrate-binding X8 domain superfamily protein	te86238,te86239
Cluster_9276	scaffold_2	8218692	8220382	1001.1592154351316	2416.176921229488	354.14540897435774	1702.5913173329989	973.6928796649254	40.357350889677804	22.74645787103264	9.232143126625058	Carubv10021806m.g	AT1G66855	AT1G66855	Carbohydrate-binding X8 domain superfamily protein	te86246,te86247,te86248,te86249
Cluster_9293	scaffold_2	8282322	8283000	24.977796376909215	2.176735965071611	11.739626816829539	1.959704554941297	1.882441526660078	1.3452450296559266	15.796151299328221	18.819368681197233	.				te86284
Cluster_9295	scaffold_2	8283572	8284266	39.309318888250566	2.4185955167462345	21.522649164187484	1.1758227329647781	1.882441526660078	2.6904900593118533	8.213998675650675	35.3307015807382	.				te86284
Cluster_9297	scaffold_2	8285150	8285745	29.481989166187926	3.144174171770105	21.522649164187484	2.3516454659295563	6.588545343310273	13.452450296559267	22.74645787103264	25.921017240139584	.				te86284
Cluster_9302	scaffold_2	8289796	8290065	213.74442145486245	41.35798333636061	66.52455196203405	58.39919573725065	72.94460915807802	24.21441053380668	100.46352226372748	65.33516674226964	Carubv10019878m.g	AT1G66970	AT1G66970	SHV3-like 2
Cluster_9315	scaffold_2	8329587	8331278	1823.7886075861252	2845.7194850036194	1356.9051995785474	3342.080147996888	2174.690573674055	8.07147017793556	1.8955381559193865	38.3489022182887	.				te86321,te86322
Cluster_9316	scaffold_2	8331392	8332323	3288.4702082452113	1659.8821031429407	2382.1659415816603	1234.6138696130172	9326.085933455692	1.3452450296559266	0.6318460519731288	1.775412139735588	.				te86324
Cluster_9325	scaffold_2	8374086	8374999	25.796740520414435	8.223224756937197	12.717929051565333	18.029281905459932	35.29577862487646	0.0	6.9503065717044175	129.42754498672434	.				te86351
Cluster_9339	scaffold_2	8474169	8475338	407.01523932209443	133.50647252439214	356.1020134438293	96.41746410311181	38.11944091486658	691.4559452431463	844.1463254361001	32.13495972921414	Carubv10021595m.g	AT5G38690	AT5G38690	Zinc-finger domain of monoamine-oxidase A repressor R1 protein	te86396,te86397,te86398
Cluster_9348	scaffold_2	8543567	8544958	27.844100879177486	159.14358500190224	8.804720112622153	267.6956422049812	21.6480775565909	0.0	13.268767091435706	0.0	Carubv10021778m.g	AT1G67390	AT1G67390	F-box family protein	te86435
Cluster_9352	scaffold_2	8559685	8562144	2232.44173519523	9585.377751968676	1027.2173464725845	11447.81012814508	2849.075250600028	14.797695326215193	51.17953020982344	0.1775412139735588	Carubv10021989m.g	AT1G67390	AT1G67390	F-box family protein	te86444
Cluster_9374	scaffold_2	8666480	8666529	27.025156735672265	0.0	48.91511173678974	0.0	20.706856793260858	0.0	0.6318460519731288	0.1775412139735588	.
Cluster_9451	scaffold_2	8890162	8891895	36.033542314229685	1.6930168617223642	16.631137990508513	7.446877308776929	25.412960609911053	1.3452450296559266	8.845844727623804	89.83585427062074	.				te86639,te86640,te86641,te86642
Cluster_9481	scaffold_2	9076102	9077590	104.82485036866818	210.17595040524776	30.327369276809637	199.49792369302403	113.41710198126971	0.0	1.8955381559193865	9.054601912651497	.				te75272,te75273,te75274,te75275
Cluster_9546	scaffold_2	9420115	9420743	213.33494938310986	180.91094465261833	150.6585441493124	62.710545758121505	280.95439785401663	0.0	0.6318460519731288	4.616071563312529	.				te75510,te75511
Cluster_9614	scaffold_2	9781224	9782590	192.04240165197413	924.6290660520855	26.41416033786646	696.478998826137	134.59456915619558	13.452450296559267	6.318460519731288	0.0	.
Cluster_9697	scaffold_2	10180802	10181167	90.90279992907944	0.24185955167462345	24.45755586839487	7.838818219765188	12.235869923290508	2.6904900593118533	58.12983678152786	401.0656023662693	.				te88596,te88597
Cluster_9729	scaffold_2	10263288	10266450	1702.9943464191053	3196.8995540351725	576.2200162593831	3095.9412558962613	2345.5221422184572	8.07147017793556	2.5273842078925153	2.3080357816562644	Carubv10021376m.g	AT1G70985	AT1G70985	hydroxyproline-rich glycoprotein family protein	te88663,te88664,te88665,te88666
Cluster_9768	scaffold_2	10569600	10569872	27.025156735672265	0.4837191033492469	20.54434692945169	3.5274681988943346	14.588921831615606	1.3452450296559266	8.845844727623804	89.48077184267363	.
Cluster_9835	scaffold_2	10783060	10783375	22.930436018146164	5.8046292401909625	19.566044694715895	4.7032909318591125	14.118311449950586	0.0	5.0547684157850306	2.1304945676827054	.
Cluster_9930	scaffold_2	11445936	11446103	38.080902672992735	0.0	52.82832067573292	1.5677636439530376	21.17746717492588	0.0	3.159230259865644	7.2791897729159105	.
Cluster_9989	scaffold_2	11898706	11903002	81.48494227876941	4.353471930143222	46.958507267318154	24.692277392260344	60.2381288531225	0.0	32.8559947026027	97.64766768545734	.				te73679,te73680
Cluster_10097	scaffold_2	12355911	12356141	24.158852233403994	1.9348764133969876	12.717929051565333	5.879113664823891	13.177090686620547	0.0	16.42799735130135	81.66895842783704	.
Cluster_10107	scaffold_2	12366364	12366936	34.805126098971854	0.24185955167462345	67.50285419676985	2.3516454659295563	28.707233281566193	25.559655563462606	19.587227611166995	101.19849196492851	.
Cluster_10194	scaffold_2	12928028	12929968	2335.628697276888	2676.901517934732	2472.1697471773537	2785.915995304548	3479.6931620311543	2.6904900593118533	2.5273842078925153	0.0	.				te25178
Cluster_10230	scaffold_2	13099608	13099739	50.77453689732365	6.046488791865586	83.15568995254256	7.054936397788669	52.23775236481717	0.0	1.2636921039462576	0.0	.
Cluster_10243	scaffold_2	13133825	13133961	25.796740520414435	0.0	19.566044694715895	0.7838818219765188	31.06028518989129	0.0	0.0	85.57486513525534	.
Cluster_10417	scaffold_3	1071	1732	22.930436018146164	1.2092977583731173	22.50095139892328	0.0	38.11944091486658	0.0	1.2636921039462576	113.44883572910406	.				te66962
Cluster_10547	scaffold_3	691073	691464	24.158852233403994	798.6202396296067	0.9783022347357948	355.88234717733957	0.4706103816650195	12.10720526690334	3.159230259865644	0.0	.
Cluster_10589	scaffold_3	1020934	1022698	131.85000710434045	43.292859749757596	40.11039162416759	30.571391057084234	27.766012518236153	262.3227807829057	273.58934050436477	58.05597696935372	.
Cluster_10669	scaffold_3	1412275	1413588	474.9876032330277	216.70615830046262	119.35287263776696	1751.9758721175197	547.3198738764177	0.0	0.0	0.3550824279471176	Carubv10014687m.g	AT3G05000	AT3G05000	Transport protein particle (TRAPP) component	te12416
Cluster_10670	scaffold_3	1413837	1415938	1003.6160478656473	683.9788121358351	276.85953243022993	6315.343898753824	1298.4140430137888	1.3452450296559266	0.6318460519731288	13.315591048016909	Carubv10016318m.g	AT4G08630	AT4G08630	0
Cluster_10718	scaffold_3	1819351	1819838	31.119877453198367	0.0	81.19908548307097	0.3919409109882594	21.6480775565909	0.0	3.159230259865644	0.3550824279471176	.
Cluster_11096	scaffold_3	4019683	4022921	37.261958529487515	0.0	8.804720112622153	7.054936397788669	8.941597251635372	0.0	20.850919715113253	29.47184151961076	.				te6058,te6059,te6060
Cluster_11244	scaffold_3	4867834	4869946	2788.5048086352745	321.43134417557457	3241.115303679688	371.9519245278582	2758.2474469386793	5.3809801186237065	3.159230259865644	3.1957418515240583	Carubv10016127m.g	AT3G14260	AT3G14260	Protein of unknown function (DUF567)
Cluster_11248	scaffold_3	4889673	4890078	25.796740520414435	4.595331481817845	17.609440225244306	4.7032909318591125	10.82403877829545	0.0	15.164305247355092	84.15453542346687	.
Cluster_11390	scaffold_3	5636996	5637977	122.0226773822778	1866.9138793764184	17.609440225244306	1978.5177186687336	177.42011388771238	2.6904900593118533	1.2636921039462576	26.098558454113142	Carubv10014472m.g	AT3G16240	AT3G16240	delta tonoplast integral protein	te33223
Cluster_11391	scaffold_3	5638193	5638670	623.2164932074726	905.0384423664409	198.59535365136634	709.0211079777613	960.9863993599699	1.3452450296559266	0.6318460519731288	0.5326236419206763	Carubv10014651m.g	AT3G16250	AT3G16250	NDH-dependent cyclic electron flow 1
Cluster_11394	scaffold_3	5640096	5641273	7123.585632280157	5906.210251894305	3756.680581385452	3680.717095090744	4667.513765353664	4.03573508896778	1.8955381559193865	0.0	.				te33224,te33225
Cluster_11412	scaffold_3	5742593	5744049	832.0472498013037	2446.6512247404908	246.5321631534203	3054.0035784205174	1412.3017553767236	2.6904900593118533	1.2636921039462576	0.0	.				te33287
Cluster_11414	scaffold_3	5744413	5746681	864.3955434697599	2582.576292781629	473.4982816121247	2898.01109584719	620.2644830344957	9.416715207591487	4.422922363811902	1.4203297117884703	Carubv10015591m.g	AT3G16510	AT3G16510	Calcium-dependent lipid-binding (CaLB domain) family protein	te33289,te33290,te33291
Cluster_11442	scaffold_3	5895254	5895551	221.11491874640944	0.9674382066984938	306.2085994723038	2.3516454659295563	307.77918960892276	0.0	0.6318460519731288	0.1775412139735588	.				te33368
Cluster_11443	scaffold_3	5895668	5896434	558.1104337988075	0.24185955167462345	675.0285419676984	0.0	568.0267306696786	1.3452450296559266	1.2636921039462576	0.1775412139735588	.				te33368
Cluster_11539	scaffold_3	6434773	6437049	50.77453689732365	2798.556872427068	0.9783022347357948	3262.124202155283	7.059155724975293	1.3452450296559266	1.2636921039462576	12.072802550201997	.
Cluster_11540	scaffold_3	6437183	6439402	33.167237811961414	1860.8673905845528	0.9783022347357948	2040.0524416938902	0.941220763330039	5.3809801186237065	1.2636921039462576	1.9529533537091466	Carubv10012976m.g	AT3G18370	AT3G18370	C2 domain-containing protein
Cluster_11600	scaffold_3	6843960	6844109	95.40699271835815	2.6604550684208577	96.85192123884369	18.81316372743645	88.9453621346887	0.0	41.70183943022651	107.2348932400295	.				te65314
Cluster_11656	scaffold_3	7222240	7223378	126.52687017155651	4.111612378468599	26.41416033786646	6.27105457581215	296.4845404489623	1.3452450296559266	7.582152623677546	212.3392919123763	.				te65484
Cluster_11677	scaffold_3	7409996	7410241	132.66895124784565	2.4185955167462345	128.1575927503891	10.582404596683004	16.471363358275685	386.085323511251	351.93825094903275	18.464286253250116	Carubv10013983m.g	AT3G20650	AT3G20650	mRNA capping enzyme family protein
Cluster_11689	scaffold_3	7466133	7467686	72.06708462845937	3.6278932751193516	41.08869385890338	2.3516454659295563	10.353428396630429	17.488185385527046	31.592302598656442	96.9375028295631	.				te65590,te65591
Cluster_11690	scaffold_3	7467763	7468326	27.025156735672265	0.7255786550238703	9.783022347357948	0.3919409109882594	5.647324579980235	1.3452450296559266	22.11461181905951	16.33379168556741	.				te65591
Cluster_11691	scaffold_3	7468523	7469749	78.61863777650113	5.562769688516339	64.56794749256245	5.879113664823891	10.353428396630429	18.833430415182974	28.433072338790797	69.06353223571436	.				te65591
Cluster_11692	scaffold_3	7469851	7470866	92.54068821608988	9.674382066984938	111.52645475988061	1.959704554941297	14.588921831615606	10.761960237247413	37.910763118387734	29.47184151961076	.				te65591
Cluster_11694	scaffold_3	7471304	7471847	47.49876032330277	2.4185955167462345	25.435858103130666	2.7435863769178157	4.706103816650195	12.10720526690334	20.850919715113253	29.47184151961076	.				te65591
Cluster_11718	scaffold_3	7584604	7585928	33.576709883714024	8.223224756937197	13.696231286301128	10.190463685694745	25.412960609911053	1.3452450296559266	5.68661446775816	93.56421976406548	Carubv10016345m.g	AT3G21150	AT3G21150	B-box 32	te38,te39,te40,te41
Cluster_11770	scaffold_3	7890614	7892163	30.300933309693146	0.9674382066984938	4.891511173678974	8.622700041741707	15.059532213280624	0.0	12.636921039462576	12.782967406096233	.
Cluster_11852	scaffold_3	8312501	8313882	82.30388642227463	22.00921920239073	43.04529832837497	50.952318428473724	63.061791143112615	4.03573508896778	12.636921039462576	186.24073345826318	.				te442,te443,te444,te445,te446,te447,te448
Cluster_11885	scaffold_3	8457999	8458453	25.387268448661825	1.4511573100477406	11.739626816829539	2.3516454659295563	16.471363358275685	0.0	6.318460519731288	88.23798334485872	.				te546,te547,te548
Cluster_11903	scaffold_3	8511920	8512470	23.339908089898774	7.497646101913327	14.674533521036922	13.71793188458908	13.177090686620547	0.0	3.791076311838773	92.49897248022413	.				te96097
Cluster_11914	scaffold_3	8554582	8555603	41.356679247013616	0.4837191033492469	26.41416033786646	3.135527287906075	20.706856793260858	0.0	9.477690779596934	130.4927922705657	.				te96145,te96146
Cluster_11927	scaffold_3	8616821	8619094	1230.0541035448407	6493.44524336029	176.09440225244307	5239.074157180064	1166.6431361475834	22.869165504150754	30.960456546683314	7.989354628810146	.				te96177,te96178,te96179,te96180,te96181,te96182,te96183,te96184
Cluster_11961	scaffold_3	8758911	8759790	7040.053329642625	1.2092977583731173	7753.045210281174	741.5522035897868	8520.400960045179	1.3452450296559266	1.2636921039462576	1.5978709257620292	.				te96284
Cluster_11963	scaffold_3	8761152	8761451	40.128263031755786	0.0	63.58964525782666	0.7838818219765188	54.12019389147724	0.0	1.8955381559193865	1.9529533537091466	.				te96286,te96287
Cluster_11965	scaffold_3	8762058	8763072	10678.622159236318	0.4837191033492469	12906.74138286934	46.64096840760287	18288.86065226599	6.726225148279633	3.159230259865644	0.887706069867794	.				te96288
Cluster_11974	scaffold_3	8786658	8787108	252.64426827136043	313.6918385219866	173.15949554823567	142.6664915997264	128.0060238128853	0.0	0.0	0.0	.				te96317
Cluster_11976	scaffold_3	8787831	8788545	1493.344645681769	273.54315294399913	1415.6033336626951	133.65185064699645	1816.0854628453103	1.3452450296559266	0.0	0.0	.
Cluster_12038	scaffold_3	9036546	9036894	25.387268448661825	4.837191033492469	14.674533521036922	1.5677636439530376	4.235493434985176	0.0	1.2636921039462576	34.26545429689685	.
Cluster_12172	scaffold_3	9523070	9523507	352.5554537789973	4.111612378468599	477.41149055106786	9.014640952729966	610.3816650195304	0.0	0.0	0.3550824279471176	.				te48463
Cluster_12173	scaffold_3	9523860	9524907	142.90575304166092	6.28834834354021	204.46516705978112	27.43586376917816	247.07045037413525	0.0	0.0	0.1775412139735588	Carubv10016313m.g	AT5G24050	AT5G24050	Domain of unknown function (DUF313)
Cluster_12194	scaffold_3	9562718	9564901	1558.450705090434	5841.63375159718	326.7529464017555	3403.2229301110565	1728.5519318556167	4.03573508896778	7.582152623677546	5.148695205233205	Carubv10015305m.g	AT5G50115	AT5G50115	0	te48493,te48494,te48495
Cluster_12203	scaffold_3	9578273	9580336	624.4449094227303	1898.3556210941194	144.78873074089762	1438.0312024159239	765.2124805873218	0.0	6.318460519731288	5.85886006112744	Carubv10015179m.g	AT5G50115	AT5G50115	0	te48510,te48511,te48512
Cluster_12239	scaffold_3	9690488	9693588	97.86382514887381	3.144174171770105	18.587742459980102	7.446877308776929	21.6480775565909	1.3452450296559266	9.477690779596934	100.31078589506072	.
Cluster_12254	scaffold_3	9704303	9706305	902.4764461427526	2344.344634382125	159.46326426193454	2528.4108167852614	1711.6099581156761	28.25014562277446	18.323535507220736	0.1775412139735588	Carubv10016380m.g	AT1G43910	AT1G43910	P-loop containing nucleoside triphosphate hydrolases superfamily protein	te48622
Cluster_12256	scaffold_3	9707310	9708556	734.1834246524298	2634.576096391673	120.33117487250276	2174.8801150738514	1122.8763706527366	5.3809801186237065	1.2636921039462576	0.1775412139735588	Carubv10015071m.g	AT1G43910	AT1G43910	P-loop containing nucleoside triphosphate hydrolases superfamily protein
Cluster_12257	scaffold_3	9708839	9710878	249.77796376909214	1713.5749236147071	18.587742459980102	1820.565531540465	433.432161513483	2.6904900593118533	3.159230259865644	0.0	Carubv10013636m.g	AT1G43910	AT1G43910	P-loop containing nucleoside triphosphate hydrolases superfamily protein	te48629
Cluster_12329	scaffold_3	9878134	9878742	29.891461237940536	0.7255786550238703	1.9566044694715896	3.135527287906075	4.235493434985176	0.0	0.6318460519731288	3.550824279471176	.				te48797,te48798
Cluster_12357	scaffold_3	9970677	9971446	126.52687017155651	213.5619841286925	9.783022347357948	109.74345507671264	89.88658289801873	1.3452450296559266	0.6318460519731288	0.7101648558942352	.
Cluster_12377	scaffold_3	10028163	10029617	74.52391705897503	125.04138821578032	90.00380559569312	43.5054411196968	16.471363358275685	1606.2225654091765	1509.480218163805	8.166895842783704	.				te48951,te48952,te48953,te48954
Cluster_12386	scaffold_3	10059092	10060202	2105.505392951921	3637.5676571863364	1756.0525113507517	5226.532048028439	3558.2850957692126	2.6904900593118533	1.8955381559193865	0.7101648558942352	.				te48996,te48997,te48998
Cluster_12387	scaffold_3	10060441	10061335	565.8904031621071	933.0941503606972	393.2774983637895	1485.0641117345149	622.6175349428208	0.0	1.2636921039462576	4.971153991259646	.				te49000
Cluster_12392	scaffold_3	10065933	10066237	22.930436018146164	0.24185955167462345	0.0	2.3516454659295563	0.0	0.0	0.6318460519731288	2.1304945676827054	.				te49009
Cluster_12417	scaffold_3	10114910	10115368	40.537735103508396	6.530207895214833	14.674533521036922	8.622700041741707	33.88394747988141	0.0	8.845844727623804	68.88599102174081	.				te49074
Cluster_12418	scaffold_3	10115662	10116603	29.481989166187926	2.176735965071611	2.9349067042073846	6.27105457581215	23.530519083250976	1.3452450296559266	7.582152623677546	18.641827467223674	.				te49074,te49075
Cluster_12419	scaffold_3	10116946	10118119	57.32609004536541	0.7255786550238703	7.8264178778863585	6.66299548680041	13.647701068285567	0.0	5.68661446775816	16.15625047159385	.				te49079,te49080,te49081
Cluster_12420	scaffold_3	10118755	10119517	33.576709883714024	2.4185955167462345	9.783022347357948	7.446877308776929	11.765259541625488	1.3452450296559266	3.159230259865644	21.837569318747732	.				te49082,te49083,te49084
Cluster_12444	scaffold_3	10156007	10156373	56.50714590186019	8.706943860286444	282.7293458386447	15.677636439530376	51.76714198315215	500.4311510320047	469.46161661603475	31.069712445372787	.
Cluster_12451	scaffold_3	10165957	10166717	1999.0426542962423	3104.267345743792	2889.904801409538	1595.1995077222157	1898.912890018354	2.6904900593118533	0.6318460519731288	0.887706069867794	.
Cluster_12499	scaffold_3	10208686	10210341	100.32065757938948	4393.620615721209	4.891511173678974	3643.090767635871	12.706480304955527	5.3809801186237065	3.159230259865644	0.7101648558942352	Carubv10015424m.g	AT2G17305	AT2G17305	0
Cluster_12502	scaffold_3	10211684	10212487	27.025156735672265	431.7192997392028	0.0	315.5124333455488	16.000752976610663	4.03573508896778	1.8955381559193865	0.0	Carubv10013318m.g	AT2G05810	AT2G05810	ARM repeat superfamily protein	te49212,te49213
Cluster_12557	scaffold_3	10298851	10300203	24.158852233403994	2.6604550684208577	1.9566044694715896	3.919409109882594	8.941597251635372	0.0	10.109536831570061	24.67822874232467	.				te49333,te49334,te49335
Cluster_12576	scaffold_3	10326328	10327084	24.977796376909215	2.4185955167462345	6.848115643150564	8.622700041741707	16.000752976610663	0.0	6.9503065717044175	20.2396983929857	.				te49390
Cluster_12616	scaffold_3	10377304	10377833	25.387268448661825	0.24185955167462345	0.0	1.959704554941297	3.764883053320156	0.0	3.791076311838773	1.5978709257620292	.				te49460
Cluster_12727	scaffold_3	10567850	10568671	27.434628807424875	23.702236064113098	14.674533521036922	12.150168240636042	17.883194503270744	0.0	7.582152623677546	49.71153991259646	.				te10866,te10867
Cluster_12739	scaffold_3	10581265	10582212	54.05031347134453	50.5486462999963	9.783022347357948	10.190463685694745	20.706856793260858	2.6904900593118533	3.159230259865644	6.746566130995234	.				te10885,te10886
Cluster_13074	scaffold_3	11037500	11037900	40.537735103508396	114.3995679420969	31.305671511545434	38.80215018783768	137.4182314461857	0.0	5.0547684157850306	9.232143126625058	.				te11430
Cluster_13158	scaffold_3	11142928	11143628	22.930436018146164	0.7255786550238703	5.869813408414769	10.974345507671263	31.530895571556307	0.0	9.477690779596934	6.746566130995234	.				te11577
Cluster_13188	scaffold_3	11192173	11192647	27.025156735672265	0.24185955167462345	4.891511173678974	1.5677636439530376	1.4118311449950587	0.0	3.791076311838773	0.0	Carubv10015394m.g	AT2G12480	AT2G12480	serine carboxypeptidase-like 43
Cluster_13201	scaffold_3	11222405	11224099	337.81445919590334	4.111612378468599	53.80662291046871	40.36991383179072	106.35794625629441	0.0	85.93106306834552	16.866415327488085	.				te11704,te11705,te11706,te11707
Cluster_13203	scaffold_3	11224466	11226709	207.19286830682069	7.255786550238703	41.08869385890338	52.1281411614385	89.4159725163537	0.0	80.24444860058736	23.61298145848332	.				te11709
Cluster_13211	scaffold_3	11232871	11234035	37.261958529487515	88.52059591291219	38.153787154696	73.68489126579277	21.6480775565909	4.03573508896778	16.42799735130135	59.298765467168636	.				te11716,te11717,te11718
Cluster_13257	scaffold_3	11303674	11308008	619.1217724899465	217.18987740381186	817.8606682391245	105.43210505584179	33.41333709821639	4425.856147567999	3407.545758291084	107.94505809592374	.				te11790,te11791,te11792,te11793
Cluster_13273	scaffold_3	11323358	11324885	122.0226773822778	0.4837191033492469	19.566044694715895	22.732572837319047	36.236999388206506	0.0	38.54260917036086	38.17136100431514	.				te11821,te11822,te11823,te11824
Cluster_13388	scaffold_3	11481727	11482789	38.080902672992735	134.95762983443987	3.9132089389431792	72.90100944381625	51.29653160148713	0.0	6.9503065717044175	7.101648558942352	.				te62079
Cluster_13394	scaffold_3	11487462	11499825	137.58261610887698	93.59964649807927	149.6802419145766	323.7431924763023	424.96117464351266	0.0	370.2617864562535	59.298765467168636	Carubv10015718m.g	AT1G73700	AT1G73700	MATE efflux family protein	te62095,te62096,te62097,te62098,te62099
Cluster_13410	scaffold_3	11515200	11516083	25.796740520414435	5.079050585167092	23.479253633659077	13.32599097360082	23.530519083250976	0.0	18.955381559193867	18.286745039276553	.				te62114
Cluster_13453	scaffold_3	11555678	11557539	106.46273865567862	31.68360126937567	22.50095139892328	26.65198194720164	80.94498564638336	0.0	22.74645787103264	14.025755903911143	.				te62162
Cluster_13455	scaffold_3	11558639	11561816	142.90575304166092	8.46508430861182	23.479253633659077	21.164809193366008	32.94272671655137	0.0	46.75660784601153	10.11984919649285	.				te62169,te62170,te62171,te62172
Cluster_13499	scaffold_3	11641775	11641962	35.214598170724464	0.0	4.891511173678974	0.0	56.47324579980234	0.0	0.6318460519731288	0.0	.
Cluster_13500	scaffold_3	11642254	11643724	492.5949023183899	0.0	214.24818940713905	1.1758227329647781	540.2607181514425	0.0	1.2636921039462576	7.2791897729159105	.				te62261,te62262,te62263
Cluster_13502	scaffold_3	11652471	11652841	24.568324305156604	2.176735965071611	8.804720112622153	3.919409109882594	21.17746717492588	0.0	8.845844727623804	35.508242794711755	.				te62268
Cluster_13561	scaffold_3	11793642	11795428	45.45139996453972	0.24185955167462345	8.804720112622153	9.798522774706486	15.059532213280624	0.0	12.636921039462576	5.85886006112744	.				te62417,te62418,te62419,te62420
Cluster_13571	scaffold_3	11799926	11800283	31.119877453198367	0.0	3.9132089389431792	1.1758227329647781	31.06028518989129	0.0	1.2636921039462576	0.0	.
Cluster_13587	scaffold_3	11819469	11819977	1484.7457321749641	830.3038408989822	1289.4023453817776	440.1496430398153	991.5760741681961	1.3452450296559266	0.6318460519731288	5.326236419206763	.				te62459,te62460,te62461
Cluster_13588	scaffold_3	11820458	11820650	125.29845395629869	111.98097242535066	136.96231286301128	51.736200250450246	113.41710198126971	0.0	0.0	0.3550824279471176	.				te62463
Cluster_13611	scaffold_3	11868532	11869348	67.15341976742805	52.483522713393285	87.06889889148574	31.355272879060752	60.2381288531225	0.0	0.6318460519731288	0.0	.
Cluster_13621	scaffold_3	11885641	11886463	31.119877453198367	1.6930168617223642	14.674533521036922	5.487172753835631	20.706856793260858	0.0	6.9503065717044175	4.7936127772860875	.				te62565,te62566,te62567
Cluster_13757	scaffold_3	12152771	12153649	147.81941790269224	9.432522515310314	45.00190279784656	65.45413213503932	130.82968610287543	0.0	56.866144677581595	31.602336087293462	.				te62888,te62889
Cluster_13774	scaffold_3	12181386	12182581	300.9619727381684	4.353471930143222	45.980205032582354	33.70691834499031	69.65033648642289	2.6904900593118533	46.75660784601153	3.0182006375504993	.				te62918,te62919
Cluster_13775	scaffold_3	12182693	12183519	132.66895124784565	0.0	10.761324582093742	8.230759130753448	15.059532213280624	0.0	6.9503065717044175	0.0	.				te62920,te62921
Cluster_13776	scaffold_3	12183614	12185839	174.8445746383645	2.6604550684208577	23.479253633659077	10.190463685694745	44.70798625817685	0.0	12.005074987489449	0.0	.				te62922,te62923,te62924,te62925,te62926,te62927
Cluster_13788	scaffold_3	12226052	12227506	31.938821596703587	0.0	0.0	5.095231842847372	13.177090686620547	0.0	2.5273842078925153	0.887706069867794	.				te62973,te62974
Cluster_13887	scaffold_3	12463331	12465052	74.52391705897503	4446.587857537952	6.848115643150564	3993.0940011483867	5.647324579980235	1.3452450296559266	4.422922363811902	2.3080357816562644	Carubv10015875m.g	AT2G15740	AT2G15740	C2H2-like zinc finger protein
Cluster_13897	scaffold_3	12476554	12477020	70.42919634144893	82.95782622439584	648.614381629832	22.340631926330786	19.76563602993082	617.4674686120703	500.42207316271805	0.5326236419206763	.
Cluster_13902	scaffold_3	12485136	12486526	36.443014385982295	1.2092977583731173	10.761324582093742	4.3113500208708535	12.706480304955527	1.3452450296559266	12.005074987489449	115.40178908281321	.				te7105,te7106,te7107
Cluster_14006	scaffold_3	12754630	12755659	132.66895124784565	27.088269787557827	98.80852570831527	18.029281905459932	130.82968610287543	1.3452450296559266	1.8955381559193865	0.7101648558942352	.				te7396,te7397
Cluster_14007	scaffold_3	12756059	12756627	346.82284477446075	0.24185955167462345	272.94632349128676	11.366286418659524	304.48491693726766	0.0	0.0	0.5326236419206763	.
Cluster_14034	scaffold_3	12808234	12810093	4540.22633159294	6980.550380432982	3194.15679641237	6401.570899171241	7135.865217186692	13.452450296559267	6.9503065717044175	28.229053021795846	.				te7444,te7445,te7446,te7447,te7448,te7449,te7450
Cluster_14035	scaffold_3	12810272	12814260	5543.432907386835	11986.559380994338	5386.532104455287	10509.1116463282	7974.022306932091	4.03573508896778	4.422922363811902	1.5978709257620292	Carubv10016295m.g	AT2G16530	AT2G16530	3-oxo-5-alpha-steroid 4-dehydrogenase family protein	te7451,te7452,te7453
Cluster_14037	scaffold_3	12815359	12815745	354.60281413776033	1227.1953651970393	427.5180765795423	782.7059992435541	536.9664454797872	0.0	1.2636921039462576	0.0	.
Cluster_14089	scaffold_3	12914539	12914649	47.90823239505538	0.0	45.00190279784656	0.0	15.530142594945644	0.0	5.68661446775816	0.5326236419206763	.				te7558
Cluster_14212	scaffold_3	13263002	13263587	33.167237811961414	8.223224756937197	1.9566044694715896	14.893754617553858	38.11944091486658	4.03573508896778	3.159230259865644	5.326236419206763	.				te7839,te7840
Cluster_14213	scaffold_3	13264148	13265109	2051.4550794805764	5945.391499265594	508.7171620626133	5948.0952651578245	2315.403077791896	9.416715207591487	17.059843403274478	0.1775412139735588	.				te7842
Cluster_14214	scaffold_3	13265275	13265713	119.56584495176214	316.1104340387328	43.04529832837497	363.72116539710476	130.35907572121042	1.3452450296559266	1.2636921039462576	0.1775412139735588	.				te7843
Cluster_14215	scaffold_3	13265800	13267007	1409.8123430442365	7404.046455415248	388.38598719011054	5932.025687807306	1629.7237517059627	13.452450296559267	14.532459195381964	0.7101648558942352	.				te7844,te7845
Cluster_14216	scaffold_3	13267210	13267827	2142.7673514814087	6487.15689501675	545.8926469825735	5814.443414510828	2727.6577721304534	9.416715207591487	8.845844727623804	0.0	.				te7846
Cluster_14217	scaffold_3	13268016	13268380	26.615684663919655	109.3205173569298	5.869813408414769	65.84607304602758	16.471363358275685	1.3452450296559266	1.2636921039462576	0.5326236419206763	.				te7847
Cluster_14218	scaffold_3	13268994	13269481	39.309318888250566	4.111612378468599	0.9783022347357948	51.344259339461985	19.76563602993082	4.03573508896778	3.791076311838773	0.5326236419206763	.
Cluster_14259	scaffold_3	13422220	13422700	204.73603587630504	3.869752826793975	25.435858103130666	201.45762824796535	445.6680314367735	0.0	1.8955381559193865	0.0	.
Cluster_14270	scaffold_3	13478062	13478423	26.615684663919655	10.883679825358055	20.54434692945169	11.366286418659524	18.82441526660078	61.881271364172626	56.866144677581595	117.70982486446948	.
Cluster_14322	scaffold_3	13635245	13635926	72.47655670021199	25.39525292583546	7.8264178778863585	16.853459172495153	240.48190503082498	0.0	0.6318460519731288	3.550824279471176	.				te2097
Cluster_14335	scaffold_3	13667504	13668134	31.119877453198367	8.948803411961068	26.41416033786646	7.838818219765188	24.942350228246035	64.57176142348447	94.1450617439962	169.01923570282796	.
Cluster_14380	scaffold_3	13818907	13821705	33.167237811961414	8.46508430861182	26.41416033786646	43.11350020870854	53.178973128147206	0.0	62.552759145339756	29.47184151961076	.				te2213,te2214
Cluster_14381	scaffold_3	13821783	13822350	25.796740520414435	0.24185955167462345	4.891511173678974	3.919409109882594	5.647324579980235	0.0	9.477690779596934	48.646292628755106	.				te2214
Cluster_14445	scaffold_3	14001297	14003464	281.7167853657957	816.0341273501795	62.61134302309087	747.4313172546107	247.07045037413525	2.6904900593118533	24.641996026952025	17.57658018338232	.				te2352,te2353,te2354,te2355,te2356
Cluster_14459	scaffold_3	14062661	14064691	55.68820175835497	2954.0725641538506	5.869813408414769	2331.6564794691553	0.4706103816650195	5.3809801186237065	1.8955381559193865	0.0	.				te2395,te2396,te2397
Cluster_14475	scaffold_3	14082631	14083262	63.468171121654564	3.6278932751193516	2.9349067042073846	13.71793188458908	20.706856793260858	0.0	6.9503065717044175	49.35645748464934	.				te2412,te2413
Cluster_14485	scaffold_3	14115070	14115698	3252.8461380027343	304.01745645500165	5158.587683761846	604.3728847438961	4786.107581533249	2.6904900593118533	4.422922363811902	7.2791897729159105	Carubv10013910m.g	AT2G19080	AT2G19080	metaxin-related	te2448,te2449
Cluster_14517	scaffold_3	14196313	14197284	3621.7804746518364	2977.04922156294	3388.838941124793	2502.9346575710247	4893.877358934538	9.416715207591487	1.8955381559193865	2.8406594235769407	.
Cluster_14518	scaffold_3	14197446	14198649	1433.5617232058878	237.2642201928056	1353.97029287434	162.65547806012765	1231.116758435691	0.0	10.109536831570061	31.602336087293462	.				te2512,te2513
Cluster_14532	scaffold_3	14254199	14254567	74.11444498722243	75.70203967415713	18.587742459980102	89.36252770532315	60.2381288531225	0.0	0.0	0.3550824279471176	.
Cluster_14566	scaffold_3	14335386	14335699	44.6324558210345	62.157904780378225	34.24057821575282	11.366286418659524	0.941220763330039	55.155046215892995	53.70691441771595	1.775412139735588	.
Cluster_14616	scaffold_3	14535512	14536147	161.74146834228097	102.79030946171497	882.4286157316869	7.054936397788669	3.2942726716551367	153.35793338077565	502.94945737061056	0.7101648558942352	.
Cluster_14629	scaffold_3	14582025	14582885	71.24814048495415	81.26480936267347	58.69813408414769	79.95594584160492	89.88658289801873	0.0	0.6318460519731288	0.1775412139735588	.
Cluster_14630	scaffold_3	14583030	14583890	934.0057956677036	309.82208569519264	829.600295055954	345.29994258065653	1255.5884982822722	0.0	0.6318460519731288	1.0652472838413527	.				te86739
Cluster_14651	scaffold_3	14632813	14634119	35.214598170724464	9.432522515310314	18.587742459980102	15.677636439530376	24.471739846581016	0.0	15.164305247355092	113.44883572910406	.				te86777,te86778,te86779
Cluster_14722	scaffold_3	14946103	14946761	40.128263031755786	7.255786550238703	27.392462572602255	10.974345507671263	15.530142594945644	13.452450296559267	41.06999337825337	141.6778887508999	.				te86961
Cluster_14734	scaffold_3	14988885	14990002	2523.576378211336	396.89152429805705	1960.5176784105329	290.036274131312	226.3635935808744	4081.4734199760815	5620.902478352954	3346.8294246155565	Carubv10015397m.g	AT4G00390	AT4G00390	DNA-binding storekeeper protein-related transcriptional regulator	te86990
Cluster_14865	scaffold_4	265439	266171	37.261958529487515	5.562769688516339	16.631137990508513	8.230759130753448	15.059532213280624	242.1441053380668	65.08014335323227	89.30323062870006	.				te14988
Cluster_14897	scaffold_4	376464	376793	48.7271765385606	121.41349494066097	69.45945866624143	91.7141731712527	5.647324579980235	95.5123971055708	136.47874722619582	0.0	Carubv10024620m.g	AT5G44220	AT5G44220	F-box family protein
Cluster_14900	scaffold_4	379787	380329	118.33742873650431	130.60415790429667	124.24438381144594	54.47978662736806	4.235493434985176	421.06169428230504	530.7506836574282	0.0	Carubv10025493m.g	AT4G38870	AT4G38870	F-box and associated interaction domains-containing protein
Cluster_14910	scaffold_4	418890	420041	487.271765385606	321.18948462389994	535.1313224004798	87.40282315038185	378.8413572403407	1.3452450296559266	1.8955381559193865	2.3080357816562644	.				te15079
Cluster_14912	scaffold_4	421092	422104	223.9812232486777	88.27873636123756	314.0350173501901	23.124513748307304	259.77693067909075	0.0	0.6318460519731288	0.0	.
Cluster_14928	scaffold_4	459114	460251	54.86925761484975	96.74382066984937	35.21888045048861	29.395568324119456	56.47324579980234	5.3809801186237065	0.6318460519731288	0.1775412139735588	Carubv10025290m.g	AT1G77525	AT1G77525	0	te15111
Cluster_14931	scaffold_4	461903	462297	42.99456753402406	13.544134893778914	9.783022347357948	3.5274681988943346	128.0060238128853	1.3452450296559266	0.0	0.3550824279471176	.
Cluster_14933	scaffold_4	462722	464200	551.1494085790132	819.1783015219496	269.0331145523436	342.55635620373874	645.2068332627417	2.6904900593118533	4.422922363811902	0.5326236419206763	Carubv10025413m.g	AT1G77525	AT1G77525	0	te15117,te15118
Cluster_14934	scaffold_4	464700	465493	2190.675583876464	835.1410319324748	1170.0494727440107	291.604037775265	3067.4384676925974	4.03573508896778	3.159230259865644	1.9529533537091466	.				te15120,te15121
Cluster_15063	scaffold_4	876264	876885	57.73556211711802	541.5235361994819	5.869813408414769	611.8197620526729	77.65071297472822	0.0	0.6318460519731288	0.5326236419206763	Carubv10023233m.g	AT2G23010	AT2G23010	serine carboxypeptidase-like 9
Cluster_15085	scaffold_4	968681	968996	33.167237811961414	1.9348764133969876	49.89341397152553	4.3113500208708535	16.941973739940703	0.0	3.791076311838773	30.892171231399228	.				te15587
Cluster_15108	scaffold_4	1040649	1041149	55.68820175835497	0.0	8.804720112622153	3.919409109882594	9.88281801496541	0.0	6.9503065717044175	26.986264523980935	.
Cluster_15113	scaffold_4	1047449	1047808	63.05869904990195	0.24185955167462345	4.891511173678974	0.7838818219765188	0.941220763330039	0.0	5.0547684157850306	3.550824279471176	.				te12491,te12492
Cluster_15188	scaffold_4	1307750	1308324	22.930436018146164	27.571988890907072	17.609440225244306	38.80215018783768	21.17746717492588	4.03573508896778	12.005074987489449	42.25480892570699	.				te12753,te12754
Cluster_15189	scaffold_4	1308832	1309206	49.13664861031321	23.702236064113098	66.52455196203405	10.582404596683004	83.76864793637348	0.0	0.6318460519731288	0.5326236419206763	.
Cluster_15209	scaffold_4	1375767	1376242	7642.796219262467	0.7255786550238703	8272.52369692588	1.1758227329647781	8659.231022636359	5.3809801186237065	5.0547684157850306	0.0	.				te12819
Cluster_15212	scaffold_4	1377241	1377534	44.6324558210345	0.0	39.13208938943179	0.0	43.766765494846815	0.0	0.0	0.0	.
Cluster_15224	scaffold_4	1426021	1426648	48.7271765385606	377.5427601640872	89.02550336095733	19.98898646040123	11.765259541625488	789.658832408029	735.468804496722	44.3853034933897	.
Cluster_15357	scaffold_4	1804892	1805363	73.70497291546981	7.255786550238703	28.37076480733805	5.095231842847372	10.82403877829545	69.95274154210819	85.2992170163724	16.33379168556741	.
Cluster_15431	scaffold_4	1981426	1981551	29.891461237940536	17.413887720572887	78.26417877886358	1.1758227329647781	3.764883053320156	111.65533746144192	149.74751431763153	0.0	.
Cluster_15436	scaffold_4	1990268	1990588	43.81351167752928	7007.880509772214	12633.795059378053	20.38092737138949	101.1812320579792	5079.6452319807795	505.47684157850307	0.0	.
Cluster_15437	scaffold_4	1995662	1996053	196.13712236950022	180.42722554926908	678.9417509066416	7.446877308776929	4.706103816650195	314.78733693948686	1254.8462592186338	0.0	.
Cluster_15441	scaffold_4	2012621	2012952	572.4419563101488	16.93016861722364	1013.5211151862834	39.5860320098142	1.882441526660078	84.75043686832338	3668.498177755986	0.3550824279471176	.
Cluster_15456	scaffold_4	2046116	2048265	1460.9963520133128	5301.3195131560715	242.6189542144771	2783.5643498386185	333.66276060049887	10.761960237247413	1.8955381559193865	0.0	Carubv10024914m.g,Carubv10025475m.g	AT2G24840,AT1G32660	AGL61/DIA, 0	AGAMOUS-like 61,G alactose oxidase/kelch repeat superfamily protein
Cluster_15458	scaffold_4	2048782	2049548	288.6778105855901	869.9688073736205	126.20098828091753	248.49053756655647	239.54068426749495	1.3452450296559266	0.0	0.0	.				te89087,te89088,te89089
Cluster_15479	scaffold_4	2091163	2091937	2493.275444901643	81.99038801769734	384.47277825116737	207.33674191278922	217.42199632923902	1154.2202354447852	787.9120268104916	1.775412139735588	.
Cluster_15480	scaffold_4	2092041	2092483	3754.0399538279294	65.54393850382296	243.59725644921292	99.16105048002963	94.59268671466893	1167.6726857413444	998.3167621175436	0.0	.
Cluster_15639	scaffold_4	2431590	2432690	90.49332785732683	21.525500099041487	38.153787154696	46.64096840760287	75.29766106640312	0.0	14.532459195381964	148.24691366792158	.				te89532,te89533,te89534
Cluster_15646	scaffold_4	2498909	2499160	31.529349524950977	32.89289902774879	26.41416033786646	3.919409109882594	6.588545343310273	2.6904900593118533	1.2636921039462576	7.989354628810146	.				te89591,te89592,te89593
Cluster_15649	scaffold_4	2501632	2502612	28.253572950930096	9.19066296363569	12.717929051565333	3.135527287906075	25.883570991576075	0.0	7.582152623677546	108.30014052387087	.				te89604
Cluster_15691	scaffold_4	2610652	2612183	25.387268448661825	0.0	4.891511173678974	6.27105457581215	19.76563602993082	2.6904900593118533	13.268767091435706	17.043956541461643	.				te89706
Cluster_15738	scaffold_4	2682903	2683342	153.96149897898138	105.69262408181045	161.41986873140615	29.787509235107716	35.29577862487646	33.631125741398165	144.06089984987338	166.3561174932246	.
Cluster_15754	scaffold_4	2722966	2723750	764.484357962123	870.936245580319	956.7795855716073	206.94480100180098	617.9114311261707	10.761960237247413	3.791076311838773	11.007555266360646	.
Cluster_15766	scaffold_4	2741630	2742077	92.9501602878425	115.85072525214463	107.61324582093742	112.48704145363045	147.77165984281612	0.0	0.0	0.3550824279471176	.
Cluster_15768	scaffold_4	2742735	2743188	29.891461237940536	77.15319698420488	15.652835755772717	58.00725482626239	24.471739846581016	0.0	0.6318460519731288	1.0652472838413527	.
Cluster_15769	scaffold_4	2747871	2749234	47.49876032330277	8.46508430861182	16.631137990508513	10.190463685694745	33.41333709821639	0.0	12.636921039462576	59.65384789511575	.				te89876,te89877,te89878,te89879
Cluster_15789	scaffold_4	2777009	2777529	92.13121614433727	57.078854195211136	115.4396636988238	35.27468198894335	163.7724128194268	0.0	2.5273842078925153	3.0182006375504993	.				te89911,te89912,te89913
Cluster_15794	scaffold_4	2782932	2785612	30.710405381445756	4.111612378468599	39.13208938943179	14.893754617553858	35.29577862487646	1.3452450296559266	61.2890670413935	58.766141825247956	.				te89920,te89921,te89922
Cluster_15856	scaffold_4	2880582	2880742	41.356679247013616	2.6604550684208577	82.17738771780677	1.1758227329647781	21.17746717492588	1.3452450296559266	1.8955381559193865	52.37465812219984	.
Cluster_15869	scaffold_4	2895730	2895836	43.81351167752928	0.24185955167462345	45.00190279784656	2.7435863769178157	37.17822015153654	0.0	2.5273842078925153	1.2427884978149115	.				te90062
Cluster_15876	scaffold_4	2909294	2910855	802.9747327068684	5067.683186238385	197.61705141663055	3857.482445946449	675.796508070968	10.761960237247413	8.213998675650675	8.344437056757263	Carubv10024652m.g	AT2G26320	AT2G26320	AGAMOUS-like 33	te90076,te90077
Cluster_15890	scaffold_4	2920731	2922026	253.87268448661825	1700.5145078242774	71.41606313571302	1318.4892245645046	162.83119205609677	2.6904900593118533	0.6318460519731288	2.3080357816562644	Carubv10025009m.g	AT2G26320	AT2G26320	AGAMOUS-like 33	te90100
Cluster_15891	scaffold_4	2922509	2924834	201.05078723053154	3130.1463177729765	50.87171620626133	3162.9631516752534	190.59720457433292	10.761960237247413	11.37322893551632	9.942307982519292	.				te90103,te90104,te90105,te90106,te90107
Cluster_15975	scaffold_4	3095219	3095458	24.568324305156604	2.4185955167462345	43.04529832837497	5.879113664823891	42.35493434985176	0.0	2.5273842078925153	3.1957418515240583	.				te35619
Cluster_15991	scaffold_4	3128071	3129220	39.718790960003176	0.24185955167462345	0.9783022347357948	4.7032909318591125	9.41220763330039	2.6904900593118533	2.5273842078925153	1.4203297117884703	.				te35649
Cluster_16014	scaffold_4	3161777	3162152	23.339908089898774	3.3860337234447284	14.674533521036922	18.421222816448193	48.00225892983199	0.0	51.17953020982344	4.260989135365411	.				te35674,te35675
Cluster_16055	scaffold_4	3196423	3197997	58.55450626062324	0.9674382066984938	12.717929051565333	11.758227329647783	99.76940091298414	1.3452450296559266	7.582152623677546	115.57933029678676	.				te35728
Cluster_16076	scaffold_4	3258487	3258883	48.7271765385606	12.092977583731171	5.869813408414769	3.135527287906075	62.591180761447596	0.0	0.0	0.5326236419206763	.				te35779,te35780
Cluster_16078	scaffold_4	3262265	3262669	47.49876032330277	14.511573100477406	5.869813408414769	2.3516454659295563	56.47324579980234	0.0	2.5273842078925153	0.887706069867794	.				te35791
Cluster_16081	scaffold_4	3264667	3265317	42.17562339051884	20.31620234066837	15.652835755772717	12.5421091516243	27.295402136571134	0.0	0.6318460519731288	0.7101648558942352	Carubv10025621m.g	AT2G26320	AT2G26320	AGAMOUS-like 33	te35795
Cluster_16083	scaffold_4	3266808	3267103	200.23184308702633	120.6879162856371	106.63494358620163	54.87172753835632	99.76940091298414	0.0	2.5273842078925153	2.6631182096033816	.				te35800
Cluster_16084	scaffold_4	3267721	3268576	111.37640351670994	4.111612378468599	12.717929051565333	9.406581863718225	40.9431032048567	0.0	0.0	0.0	.				te35803
Cluster_16099	scaffold_4	3289508	3290524	36.033542314229685	289.50588335452426	11.739626816829539	308.8494378587484	61.64995999811756	1.3452450296559266	1.2636921039462576	2.6631182096033816	.				te35835,te35836
Cluster_16100	scaffold_4	3291601	3292109	45.04192789278711	221.54334933395506	6.848115643150564	302.5783832829363	39.060661678196624	0.0	3.159230259865644	9.942307982519292	.				te35841,te35842,te35843,te35844
Cluster_16101	scaffold_4	3292450	3293912	116.69954044949387	898.9919535745753	25.435858103130666	729.4020353491508	89.4159725163537	4.03573508896778	9.477690779596934	7.634272200863028	.				te35847,te35848,te35849,te35850
Cluster_16111	scaffold_4	3303825	3304916	62.64922697814934	6.530207895214833	16.631137990508513	9.798522774706486	13.647701068285567	8.07147017793556	11.37322893551632	126.94196799109453	.				te35870,te35871
Cluster_16125	scaffold_4	3325638	3326258	100.73012965114208	0.0	64.56794749256245	0.0	87.53353098969363	0.0	0.6318460519731288	0.0	.				te35896,te35897
Cluster_16126	scaffold_4	3326373	3327220	230.12330432496685	0.7255786550238703	130.1141972198607	3.135527287906075	236.24641159583982	1.3452450296559266	1.8955381559193865	0.0	.				te35898,te35899
Cluster_16128	scaffold_4	3327806	3328744	78.20916570474853	2.176735965071611	22.50095139892328	5.487172753835631	116.71137465292485	6.726225148279633	12.636921039462576	8.69951948470438	.				te35901,te35902
Cluster_16143	scaffold_4	3352433	3352890	182.6245440016641	16.688309065549017	269.0331145523436	33.31497743400205	42.35493434985176	44.39308597864558	148.48382221368527	192.0995935193906	.				te35926
Cluster_16145	scaffold_4	3360877	3361751	23.339908089898774	1.9348764133969876	7.8264178778863585	7.054936397788669	8.470986869970352	2.6904900593118533	13.900613143408835	10.652472838413527	.				te35937,te35938,te35939
Cluster_16183	scaffold_4	3429480	3430121	25.387268448661825	3.869752826793975	17.609440225244306	7.054936397788669	8.000376488305331	6.726225148279633	25.905688130898284	1.4203297117884703	.				te36022
Cluster_16186	scaffold_4	3430845	3431886	45.45139996453972	0.24185955167462345	3.9132089389431792	5.879113664823891	19.76563602993082	0.0	11.37322893551632	0.1775412139735588	.				te36024,te36025
Cluster_16196	scaffold_4	3438903	3439913	26.615684663919655	5.562769688516339	3.9132089389431792	12.934050062612561	16.471363358275685	0.0	12.636921039462576	7.101648558942352	.				te36031,te36032,te36033
Cluster_16201	scaffold_4	3445794	3446832	27.025156735672265	1.4511573100477406	5.869813408414769	3.919409109882594	16.941973739940703	1.3452450296559266	14.532459195381964	4.971153991259646	.				te36038
Cluster_16251	scaffold_4	3521102	3524555	23.749380161651384	5.079050585167092	18.587742459980102	27.82780468016642	64.00301190644265	0.0	37.2789170664146	5.681318847153881	.				te36120
Cluster_16260	scaffold_4	3531485	3531987	23.339908089898774	1.6930168617223642	3.9132089389431792	1.959704554941297	8.000376488305331	1.3452450296559266	5.0547684157850306	3.0182006375504993	.				te36129,te36130
Cluster_16269	scaffold_4	3537613	3538523	42.17562339051884	0.9674382066984938	2.9349067042073846	3.135527287906075	3.2942726716551367	0.0	3.791076311838773	1.4203297117884703	.				te36136
Cluster_16343	scaffold_4	3613911	3614397	45.86087203629233	16.688309065549017	374.6897559038094	4.3113500208708535	2.3530519083250976	111.65533746144192	448.6106969009215	0.0	.				te36227
Cluster_16354	scaffold_4	3649673	3650400	42.99456753402406	0.24185955167462345	4.891511173678974	1.959704554941297	3.2942726716551367	0.0	2.5273842078925153	0.7101648558942352	Carubv10025364m.g	AT1G72900	AT1G72900	Toll-Interleukin-Resistance (TIR) domain-containing protein	te36276
Cluster_16366	scaffold_4	3673900	3674726	49.13664861031321	3.6278932751193516	5.869813408414769	14.893754617553858	30.11906442656125	1.3452450296559266	10.109536831570061	30.53708880345211	.				te36307
Cluster_16382	scaffold_4	3697173	3699498	97.4543530771212	3.3860337234447284	20.54434692945169	8.622700041741707	63.53240152477764	0.0	10.74138288354319	43.32005620954834	.				te36333,te36334
Cluster_16547	scaffold_4	3909165	3910143	29.072517094435316	3.3860337234447284	7.8264178778863585	13.71793188458908	16.000752976610663	1.3452450296559266	8.845844727623804	30.182006375504994	.				te36560
Cluster_16629	scaffold_4	4010214	4010717	25.387268448661825	28.78128664928019	70.43776090097722	3.919409109882594	7.059155724975293	56.50029124554892	73.29414202888294	0.5326236419206763	.				te42112
Cluster_16631	scaffold_4	4012639	4013905	67.56289183918066	19.348764133969876	92.9387122999005	7.446877308776929	5.647324579980235	160.0841585290553	211.03658135902504	1.2427884978149115	.				te42113,te42114,te42115,te42116
Cluster_16642	scaffold_4	4027704	4028133	33.986181955466634	0.4837191033492469	0.0	1.5677636439530376	2.3530519083250976	0.0	6.9503065717044175	0.3550824279471176	.				te42132
Cluster_16643	scaffold_4	4028402	4028809	28.663045022682706	0.24185955167462345	1.9566044694715896	4.3113500208708535	7.529766106640312	0.0	4.422922363811902	0.5326236419206763	.				te42134,te42135
Cluster_16659	scaffold_4	4049333	4050438	23.749380161651384	5.320910136841715	17.609440225244306	9.798522774706486	31.06028518989129	0.0	17.69168945524761	6.569024917021675	.				te42179
Cluster_16666	scaffold_4	4053534	4055221	40.947207175261006	2.6604550684208577	8.804720112622153	12.150168240636042	21.17746717492588	0.0	36.64707101444147	12.072802550201997	.				te42184,te42185
Cluster_16681	scaffold_4	4074013	4074652	24.568324305156604	9.674382066984938	26.41416033786646	18.029281905459932	38.11944091486658	0.0	39.17445522233399	14.025755903911143	.				te42203
Cluster_16683	scaffold_4	4075238	4076334	32.34829366845619	4.353471930143222	18.587742459980102	19.59704554941297	37.17822015153654	1.3452450296559266	20.219073663140122	7.101648558942352	.				te42203
Cluster_16692	scaffold_4	4083954	4085962	56.09767383010758	1.9348764133969876	5.869813408414769	11.758227329647783	12.235869923290508	0.0	9.477690779596934	22.37019296066841	.				te42210,te42211,te42212,te42213
Cluster_16695	scaffold_4	4088475	4089514	25.387268448661825	0.0	4.891511173678974	6.66299548680041	4.706103816650195	0.0	26.53753418287141	2.485576995629823	.
Cluster_16696	scaffold_4	4089648	4090972	63.05869904990195	0.24185955167462345	4.891511173678974	8.622700041741707	12.706480304955527	0.0	24.641996026952025	2.1304945676827054	.				te42217
Cluster_16697	scaffold_4	4091049	4092682	249.77796376909214	0.0	13.696231286301128	23.908395570283822	25.412960609911053	0.0	54.97060652166221	5.326236419206763	.				te42218,te42219
Cluster_16699	scaffold_4	4093183	4094375	40.537735103508396	0.4837191033492469	7.8264178778863585	7.838818219765188	10.353428396630429	0.0	18.955381559193867	2.1304945676827054	.				te42220
Cluster_16702	scaffold_4	4095943	4098626	149.8667782614553	14.511573100477406	21.522649164187484	69.37354124492191	45.17859663984188	0.0	49.91583810587718	31.247253659346345	.				te42221,te42222,te42223,te42224
Cluster_16743	scaffold_4	4138395	4139394	24.977796376909215	0.0	0.9783022347357948	1.1758227329647781	3.2942726716551367	0.0	5.0547684157850306	1.0652472838413527	.				te42259,te42260
Cluster_16765	scaffold_4	4160795	4161509	91.72174407258466	231.94331005596388	47.93680950205395	222.62243744133136	164.24302320109183	0.0	16.42799735130135	195.29533537091467	.				te42281
Cluster_16802	scaffold_4	4206330	4207493	52.41242518433409	0.9674382066984938	1.9566044694715896	5.095231842847372	5.647324579980235	0.0	4.422922363811902	3.7283654934447346	.				te42343,te42344
Cluster_16803	scaffold_4	4207789	4208336	25.387268448661825	1.9348764133969876	0.9783022347357948	1.5677636439530376	2.3530519083250976	0.0	1.8955381559193865	0.1775412139735588	.
Cluster_16807	scaffold_4	4212346	4213064	28.253572950930096	1.2092977583731173	5.869813408414769	5.879113664823891	9.88281801496541	0.0	10.109536831570061	4.971153991259646	Carubv10024535m.g	AT1G66235	AT1G66235	0
Cluster_16810	scaffold_4	4214942	4216432	35.214598170724464	2.9023146200954812	12.717929051565333	9.798522774706486	25.883570991576075	1.3452450296559266	25.273842078925153	21.66002810477417	.				te42361,te42362
Cluster_16853	scaffold_4	4264584	4266171	58.55450626062324	0.0	8.804720112622153	11.366286418659524	23.530519083250976	0.0	11.37322893551632	4.083447921391852	.				te42405,te42406
Cluster_16862	scaffold_4	4275243	4277164	45.04192789278711	33.86033723444728	19.566044694715895	70.15742306689843	54.12019389147724	1.3452450296559266	32.8559947026027	26.098558454113142	.				te42417,te42418,te42419,te42420,te42421,te42422
Cluster_16865	scaffold_4	4279768	4282233	321.8450483975515	2.9023146200954812	47.93680950205395	43.11350020870854	85.65108946303356	9.416715207591487	94.1450617439962	15.091003187752497	.				te42430,te42431,te42432,te42433,te42434
Cluster_16866	scaffold_4	4282578	4283368	79.02810984825375	0.0	1.9566044694715896	4.3113500208708535	9.88281801496541	0.0	12.636921039462576	0.1775412139735588	.				te42436
Cluster_16867	scaffold_4	4283456	4284326	63.877643193407174	1.2092977583731173	11.739626816829539	7.446877308776929	20.706856793260858	0.0	33.48784075457583	3.1957418515240583	.				te42437
Cluster_16869	scaffold_4	4284717	4286057	3032.55016339983	7930.090980307554	857.971059863292	10336.265704582378	4105.134359263965	12.10720526690334	27.169380234844542	2.1304945676827054	.				te42440,te42441
Cluster_16872	scaffold_4	4288084	4288837	105.23432244042078	692.9276155477961	10.761324582093742	420.9445384013906	58.35568732646242	2.6904900593118533	2.5273842078925153	2.8406594235769407	.				te42442,te42443,te42444
Cluster_16909	scaffold_4	4331400	4332476	23.339908089898774	2.4185955167462345	3.9132089389431792	5.095231842847372	3.764883053320156	4.03573508896778	20.850919715113253	6.0364012751009986	.				te42484
Cluster_16910	scaffold_4	4333310	4333958	43.40403960577667	6.530207895214833	14.674533521036922	14.501813706565597	11.765259541625488	6.726225148279633	26.53753418287141	16.33379168556741	.				te42484
Cluster_16913	scaffold_4	4345875	4347821	152.73308276372356	21.04178099569224	53.80662291046871	36.058563810919864	61.64995999811756	25.559655563462606	97.30429200386185	59.47630668114219	.				te42486,te42487
Cluster_16914	scaffold_4	4348212	4349184	23.749380161651384	5.562769688516339	9.783022347357948	24.692277392260344	30.58967480822627	0.0	10.109536831570061	14.380838331858262	.				te42490
Cluster_17034	scaffold_4	4486679	4487014	22.930436018146164	205.0968998200807	4584.324271971935	12.934050062612561	15.530142594945644	649.7533493238126	262.2161115688485	9.054601912651497	.				te42602
Cluster_17035	scaffold_4	4487213	4487447	35.214598170724464	40.87426423301136	248.48876762289188	3.135527287906075	1.4118311449950587	196.4057743297653	490.312536331148	0.0	.				te42602,te42603
Cluster_17037	scaffold_4	4492918	4493235	53.23136932783931	19.348764133969876	233.81423410185496	8.622700041741707	2.3530519083250976	256.94180066428197	465.03869425222285	0.1775412139735588	.				te41534
Cluster_17040	scaffold_4	4499353	4499884	33.986181955466634	39.181247371289	536.1096246352156	7.838818219765188	1.882441526660078	166.8103836773349	320.3459483503763	0.3550824279471176	.				te41538,te41539
Cluster_17041	scaffold_4	4499976	4500312	61.0113386911389	88.52059591291219	614.3738034140791	3.5274681988943346	1.4118311449950587	383.3948334519391	1012.8492213129256	0.1775412139735588	.				te41538,te41539
Cluster_17057	scaffold_4	4526748	4528500	197.77501065651066	2.4185955167462345	22.50095139892328	20.38092737138949	26.824791754906112	0.0	29.06491839076393	83.08928813962551	.				te41557,te41558,te41559
Cluster_17061	scaffold_4	4534851	4535589	43.40403960577667	5.320910136841715	3.9132089389431792	3.919409109882594	1.4118311449950587	0.0	1.8955381559193865	5.503777633180323	.				te41564,te41565
Cluster_17066	scaffold_4	4538531	4539514	24.977796376909215	0.24185955167462345	2.9349067042073846	0.7838818219765188	2.3530519083250976	0.0	3.159230259865644	6.924107344968792	.				te41568
Cluster_17084	scaffold_4	4559615	4561328	35.624070242477075	6.530207895214833	2.9349067042073846	15.677636439530376	11.29464915996047	0.0	15.164305247355092	14.025755903911143	.				te41580
Cluster_17085	scaffold_4	4561423	4562055	32.34829366845619	0.9674382066984938	0.9783022347357948	2.3516454659295563	9.88281801496541	0.0	3.791076311838773	9.942307982519292	.				te41581
Cluster_17112	scaffold_4	4597725	4598468	86.39860713980073	7.981365205262573	173.15949554823567	5.487172753835631	6.588545343310273	43.04784094898965	90.35398543215743	2.485576995629823	.
Cluster_17124	scaffold_4	4607767	4607972	29.481989166187926	5.562769688516339	11.739626816829539	14.501813706565597	16.471363358275685	0.0	12.005074987489449	16.15625047159385	.				te41625,te41627
Cluster_17134	scaffold_4	4617637	4620191	52.00295311258148	2.9023146200954812	7.8264178778863585	8.622700041741707	12.235869923290508	9.416715207591487	20.850919715113253	24.85576995629823	Carubv10025163m.g	0	0	0	te41638,te41639
Cluster_17143	scaffold_4	4627792	4629107	64.28711526515978	1.4511573100477406	0.0	5.095231842847372	7.529766106640312	0.0	5.68661446775816	17.931662611329436	.				te41645
Cluster_17274	scaffold_4	4817816	4818505	103.18696208165774	5.320910136841715	47.93680950205395	22.732572837319047	29.64845404489623	9.416715207591487	73.92598808085607	179.84924975521506	.				te41881
Cluster_17327	scaffold_4	4906543	4908543	125.70792602805129	3.6278932751193516	8.804720112622153	14.109872795577338	7.059155724975293	0.0	13.900613143408835	19.529533537091467	.				te42000,te42001
Cluster_17330	scaffold_4	4910480	4911714	38.899846816497956	0.7255786550238703	3.9132089389431792	3.5274681988943346	5.1767141983152145	0.0	3.791076311838773	3.7283654934447346	.				te42008,te42009,te42010
Cluster_17332	scaffold_4	4911963	4913014	29.481989166187926	0.0	0.0	4.7032909318591125	3.2942726716551367	0.0	1.2636921039462576	4.616071563312529	.				te42010,te42011
Cluster_17333	scaffold_4	4913601	4914972	33.167237811961414	0.9674382066984938	3.9132089389431792	7.838818219765188	3.764883053320156	0.0	2.5273842078925153	13.315591048016909	.				te42011
Cluster_17384	scaffold_4	5005928	5007419	30.710405381445756	0.7255786550238703	6.848115643150564	2.3516454659295563	6.117934961645254	0.0	12.005074987489449	0.5326236419206763	.				te53112,te53113,te53114,te53115,te53116,te53117
Cluster_17386	scaffold_4	5009109	5010109	31.119877453198367	0.0	1.9566044694715896	4.3113500208708535	14.588921831615606	1.3452450296559266	10.74138288354319	1.5978709257620292	.				te53122
Cluster_17394	scaffold_4	5015123	5016032	23.339908089898774	0.4837191033492469	0.9783022347357948	3.5274681988943346	7.059155724975293	2.6904900593118533	9.477690779596934	17.754121397355878	.				te53141,te53142,te53143,te53144
Cluster_17418	scaffold_4	5038072	5039270	25.796740520414435	4.595331481817845	5.869813408414769	7.446877308776929	21.17746717492588	0.0	31.592302598656442	0.1775412139735588	.				te53162,te53163
Cluster_17440	scaffold_4	5066177	5066623	38.490374744745345	0.24185955167462345	1.9566044694715896	2.3516454659295563	2.8236622899901174	0.0	8.213998675650675	3.905906707418293	.				te53206,te53207
Cluster_17441	scaffold_4	5066876	5068451	121.20373323877259	0.0	7.8264178778863585	21.164809193366008	54.59080427314227	0.0	47.38845389798466	7.101648558942352	.				te53208
Cluster_17442	scaffold_4	5068554	5069140	26.206212592167045	0.0	3.9132089389431792	4.7032909318591125	5.647324579980235	0.0	3.791076311838773	0.0	.				te53208,te53209
Cluster_17517	scaffold_4	5206350	5207670	96.63540893361598	2.176735965071611	1.9566044694715896	16.069577350518635	16.471363358275685	0.0	7.582152623677546	18.109203825302995	.				te53334,te53335,te53336,te53337,te53338
Cluster_17526	scaffold_4	5222298	5223377	158.4656917682601	76.427618329181	310.12180841124695	41.15379565376724	10.353428396630429	294.60866149464795	520.009300773885	2.3080357816562644	.
Cluster_17586	scaffold_4	5276530	5278412	42.58509546227145	0.0	1.9566044694715896	4.7032909318591125	12.706480304955527	0.0	22.11461181905951	20.2396983929857	Carubv10025675m.g	AT3G32904	AT3G32904	0	te53427
Cluster_17587	scaffold_4	5278660	5279926	66.33447562392283	0.4837191033492469	1.9566044694715896	2.3516454659295563	5.1767141983152145	0.0	17.059843403274478	4.260989135365411	.				te53431,te53432,te53433
Cluster_17598	scaffold_4	5297635	5298285	42.58509546227145	2.6604550684208577	6.848115643150564	1.959704554941297	8.941597251635372	6.726225148279633	18.955381559193867	74.74485108286825	.				te53463
Cluster_17641	scaffold_4	5337555	5338334	104.00590622516296	2.176735965071611	14.674533521036922	7.446877308776929	8.000376488305331	1.3452450296559266	12.005074987489449	28.939217877690083	.				te53494
Cluster_17644	scaffold_4	5341721	5342535	23.749380161651384	1.4511573100477406	4.891511173678974	2.3516454659295563	5.647324579980235	16.14294035587112	12.005074987489449	89.83585427062074	.				te53499,te53500
Cluster_17665	scaffold_4	5378451	5380461	171.5687980643436	5.079050585167092	13.696231286301128	12.150168240636042	33.88394747988141	0.0	23.378303923005767	13.848214689937585	.				te53553,te53554,te53555,te53556
Cluster_17666	scaffold_4	5380666	5380835	45.86087203629233	0.7255786550238703	4.891511173678974	3.919409109882594	8.000376488305331	1.3452450296559266	5.68661446775816	18.99690989517079	.				te53556
Cluster_17669	scaffold_4	5381419	5382282	27.844100879177486	0.0	4.891511173678974	3.5274681988943346	6.588545343310273	0.0	3.791076311838773	15.268544401726055	.				te53558
Cluster_17711	scaffold_4	5430761	5431896	33.576709883714024	3.6278932751193516	8.804720112622153	7.054936397788669	10.353428396630429	1.3452450296559266	24.010149974978898	11.71772012225488	Carubv10023798m.g	AT3G44240	AT3G44240	Polynucleotidyl transferase, ribonuclease H-like superfamily protein	te53622
Cluster_17713	scaffold_4	5433052	5433428	31.119877453198367	0.0	1.9566044694715896	1.959704554941297	3.2942726716551367	0.0	10.109536831570061	8.344437056757263	.				te53626,te53627,te53628
Cluster_17722	scaffold_4	5440820	5441195	66.74394769567544	119.96233763061323	58.69813408414769	111.70315963165393	111.06405007294461	5.3809801186237065	0.6318460519731288	0.1775412139735588	.
Cluster_17772	scaffold_4	5492710	5494061	22.930436018146164	0.9674382066984938	5.869813408414769	5.487172753835631	9.41220763330039	0.0	11.37322893551632	8.877060698677939	.				te53709
Cluster_17773	scaffold_4	5494161	5494717	56.09767383010758	0.24185955167462345	4.891511173678974	2.3516454659295563	7.529766106640312	0.0	11.37322893551632	3.1957418515240583	.				te53710,te53711,te53712
Cluster_17774	scaffold_4	5494833	5496440	146.5910016874344	1.6930168617223642	12.717929051565333	10.582404596683004	34.825168243211444	0.0	33.48784075457583	7.811813414836586	.				te53714
Cluster_17775	scaffold_4	5496522	5496770	23.749380161651384	0.24185955167462345	1.9566044694715896	3.5274681988943346	3.764883053320156	0.0	4.422922363811902	1.0652472838413527	.
Cluster_17777	scaffold_4	5497105	5497721	25.387268448661825	0.24185955167462345	1.9566044694715896	2.7435863769178157	9.41220763330039	0.0	1.8955381559193865	1.0652472838413527	.
Cluster_17793	scaffold_4	5517168	5518014	45.45139996453972	7.497646101913327	37.175484919960205	5.095231842847372	20.23624641159584	17.488185385527046	74.5578341328292	79.53846386015434	.				te53753,te53754
Cluster_17800	scaffold_4	5523497	5524774	1198.9342260916424	10.399960722008808	58.69813408414769	24.300336481272083	24.471739846581016	834.0519183866745	976.2021502984841	33.91037186894973	.				te53766,te53767,te53768
Cluster_17915	scaffold_4	5714304	5715752	66.74394769567544	3.869752826793975	11.739626816829539	4.7032909318591125	11.29464915996047	12.10720526690334	22.11461181905951	18.109203825302995	.				te53978,te53979,te53980
Cluster_17916	scaffold_4	5716000	5716868	58.96397833237585	0.4837191033492469	3.9132089389431792	4.3113500208708535	8.941597251635372	0.0	6.9503065717044175	3.550824279471176	.
Cluster_17917	scaffold_4	5716948	5718174	62.64922697814934	1.6930168617223642	10.761324582093742	5.879113664823891	11.765259541625488	0.0	6.9503065717044175	4.438530349338969	.				te53981,te53982
Cluster_17973	scaffold_4	5815890	5816523	40.537735103508396	2.4185955167462345	12.717929051565333	3.5274681988943346	21.6480775565909	0.0	13.900613143408835	61.6068012488249	Carubv10022528m.g	AT2G27170	AT2G27170	Structural maintenance of chromosomes (SMC) family protein	te54097,te54098,te54099
Cluster_18024	scaffold_4	5916233	5916679	150.6857224049605	6.046488791865586	22.50095139892328	4.7032909318591125	11.29464915996047	47.083576037957435	47.38845389798466	0.3550824279471176	.
Cluster_18028	scaffold_4	5925760	5926572	3428.1001847128514	1435.9201582922394	3464.1682131994494	1121.3429463374102	257.8944891524307	5101.169152455274	7907.553340443707	8.166895842783704	.
Cluster_18044	scaffold_4	5946252	5946917	2676.7189330468123	187.44115254783316	3162.8511249008247	89.7544686163114	137.8888418278507	3967.127592455328	4666.183093821556	12.960508620069792	.
Cluster_18122	scaffold_4	6063245	6065327	47.08928825155016	2.6604550684208577	14.674533521036922	12.934050062612561	48.472869311497014	1.3452450296559266	24.010149974978898	82.37912328373127	.				te36739,te36740
Cluster_18140	scaffold_4	6088695	6090366	795.6042354153213	3550.7400781351466	96.85192123884369	3028.5274192062807	706.3861828791943	13.452450296559267	10.74138288354319	15.268544401726055	Carubv10025673m.g	AT2G27530	AT2G27530	Ribosomal protein L1p/L10e family	te36771,te36772
Cluster_18160	scaffold_4	6141196	6142137	109.7385152296995	118.26932076889086	119.35287263776696	9.406581863718225	255.07082686244058	0.0	1.2636921039462576	8.344437056757263	.
Cluster_18190	scaffold_4	6226983	6227509	22.930436018146164	3.869752826793975	39.13208938943179	9.014640952729966	48.472869311497014	1.3452450296559266	0.6318460519731288	498.5357288377531	.
Cluster_18208	scaffold_4	6296250	6296728	27.844100879177486	9.432522515310314	15.652835755772717	3.135527287906075	32.94272671655137	0.0	0.6318460519731288	1.2427884978149115	.				te36973,te36974,te36975
Cluster_18224	scaffold_4	6309226	6310070	68.79130805443849	9.674382066984938	57.7198318494119	11.758227329647783	166.1254647277519	0.0	1.2636921039462576	0.0	.				te36988
Cluster_18228	scaffold_4	6313080	6313209	29.481989166187926	0.4837191033492469	1.9566044694715896	5.879113664823891	5.647324579980235	0.0	5.68661446775816	6.0364012751009986	.				te36998
Cluster_18237	scaffold_4	6359032	6359233	43.81351167752928	13.785994445453536	38.153787154696	19.59704554941297	77.65071297472822	0.0	8.845844727623804	127.29705041904165	.				te37036,te37037
Cluster_18299	scaffold_4	6549254	6550416	41.76615131876623	1.6930168617223642	5.869813408414769	6.66299548680041	7.529766106640312	2.6904900593118533	11.37322893551632	0.7101648558942352	.				te37231
Cluster_18308	scaffold_4	6578600	6578913	51.59348104082887	0.0	5.869813408414769	1.1758227329647781	4.706103816650195	0.0	5.0547684157850306	36.39594886457955	.				te37247
Cluster_18335	scaffold_4	6660242	6661320	38.490374744745345	1.4511573100477406	15.652835755772717	8.230759130753448	19.76563602993082	0.0	8.213998675650675	117.88736607844304	.				te37333,te37334
Cluster_18439	scaffold_4	7013427	7014144	33.576709883714024	1.6930168617223642	5.869813408414769	0.0	16.941973739940703	0.0	0.0	0.0	.
Cluster_18517	scaffold_4	7342655	7344811	26.206212592167045	4.111612378468599	20.54434692945169	32.13915470103727	62.591180761447596	21.523920474494826	58.12983678152786	9.764766768545734	Carubv10025490m.g	AT3G42060	AT3G42060	myosin heavy chain-related	te59978,te59979
Cluster_18519	scaffold_4	7345464	7346321	23.339908089898774	2.6604550684208577	14.674533521036922	11.366286418659524	21.6480775565909	5.3809801186237065	20.219073663140122	11.895261336228439	.				te59980
Cluster_18573	scaffold_4	7499196	7499920	299.7335565229106	31.199882166026423	271.96802125655097	14.501813706565597	362.36999388206505	0.0	0.0	1.0652472838413527	.				te60107
Cluster_18618	scaffold_4	7641345	7642177	22.930436018146164	10.158101170334184	45.00190279784656	35.6666228999316	87.06292060802862	0.0	6.9503065717044175	37.4611961484209	.
Cluster_18657	scaffold_4	7801851	7802763	24.977796376909215	490.2493112444617	5.869813408414769	562.8271481791405	7.529766106640312	0.0	1.8955381559193865	33.73283065497617	.				te60317
Cluster_18860	scaffold_4	9310957	9311897	149.45730618970268	138.58552310955923	93.91701453463631	146.19395979862077	182.59682808602759	1.3452450296559266	0.0	0.7101648558942352	.				te32319,te32320
Cluster_18863	scaffold_4	9312729	9313428	133.4878953913509	165.43193334544245	36.197182685224405	179.5089372326228	119.53503694291496	6.726225148279633	0.6318460519731288	0.7101648558942352	.				te32322
Cluster_18880	scaffold_4	9410651	9411135	22.930436018146164	10.158101170334184	16.631137990508513	3.135527287906075	12.706480304955527	1.3452450296559266	8.213998675650675	232.578990305362	.				te32372
Cluster_18888	scaffold_4	9468519	9469067	40.537735103508396	23.702236064113098	25.435858103130666	9.014640952729966	5.647324579980235	12.10720526690334	54.97060652166221	42.609891353654106	Carubv10023777m.g	AT2G34540	AT2G34540	0
Cluster_18895	scaffold_4	9487154	9487637	88.03649542681117	1.6930168617223642	50.87171620626133	24.300336481272083	64.94423266977269	0.0	0.0	0.0	.
Cluster_18896	scaffold_4	9487881	9489191	345.5944285592029	5.562769688516339	272.94632349128676	74.86071399875755	298.36698197562237	1.3452450296559266	0.0	0.0	Carubv10025195m.g	AT2G34610	AT2G34610	0
Cluster_18964	scaffold_4	9898602	9898901	48.31770446680799	150.19478158994116	13.696231286301128	99.55299139101788	81.41559602804838	2.6904900593118533	3.159230259865644	88.94814820075295	.				te32574
Cluster_18990	scaffold_4	10059080	10060899	1871.6968399811806	636.8161995592835	1853.8827348243312	598.1018301680839	1764.3183208621583	1.3452450296559266	2.5273842078925153	1.9529533537091466	Carubv10025487m.g	AT2G35990	AT2G35990	Putative lysine decarboxylase family protein	te79866
Cluster_19058	scaffold_4	10310348	10311865	131.85000710434045	191.06904582295252	23.479253633659077	383.3182109465177	121.41747846957504	0.0	1.2636921039462576	0.0	Carubv10025148m.g	AT2G36560	AT2G36560	AT hook motif DNA-binding family protein
Cluster_19059	scaffold_4	10311946	10313248	291.54411508785836	711.3089414750675	41.08869385890338	1029.6287731661575	454.1390183067438	0.0	0.6318460519731288	0.0	Carubv10025148m.g,Carubv10025529m.g	AT2G36560,AT4G39753	0	AT hook motif DNA-binding family protein, AT hook motif DNA-binding family protein	te80002
Cluster_19060	scaffold_4	10313575	10317027	9515.312003387153	14025.919120714763	1489.9543035026154	14881.99639022421	6235.587557061509	1583.3533999050258	2661.967416962792	6.746566130995234	Carubv10025529m.g	AT2G36560	AT2G36560	AT hook motif DNA-binding family protein	te80004,te80005,te80006,te80007,te80008,te80009
Cluster_19071	scaffold_4	10367051	10367530	98.27329722062642	79.57179250095112	165.33307767034933	59.57501847021543	209.4216198409337	0.0	0.6318460519731288	0.5326236419206763	Carubv10025222m.g	AT2G36700	AT2G36700	Pectin lyase-like superfamily protein
Cluster_19072	scaffold_4	10367647	10368505	1365.5893592949546	736.704194400903	1627.8949186003626	446.4206976156275	1545.0138830062592	2.6904900593118533	0.6318460519731288	0.1775412139735588	Carubv10025222m.g	AT2G36700	AT2G36700	Pectin lyase-like superfamily protein	te80025
Cluster_19073	scaffold_4	10368619	10369813	635.0911832882982	355.04982185834723	753.292720746562	255.9374148753334	858.8639465386607	0.0	0.0	0.7101648558942352	.				te80026
Cluster_19109	scaffold_4	10543179	10543805	158.0562196965075	132.78089386936827	137.94061509774707	119.15003694043087	193.42086686432302	0.0	1.2636921039462576	16.866415327488085	.				te80119,te80120,te80121
Cluster_19110	scaffold_4	10543989	10544560	248.95901962558693	224.44566395405056	186.8557268345368	237.5161920588852	452.7271871617488	0.0	0.6318460519731288	0.5326236419206763	.
Cluster_19148	scaffold_4	10807593	10808100	630.1775184272669	10.64182027368343	357.0803156785651	34.09885925597857	52.23775236481717	26.904900593118533	546.5468349567565	52.90728176412052	.				te80253
Cluster_19163	scaffold_4	10891969	10892876	214.56336559836768	193.48764133969874	377.6246626080168	112.09510054264219	364.2524354087251	4.03573508896778	0.0	0.7101648558942352	.				te80301,te80302
Cluster_19164	scaffold_4	10892954	10893830	2470.3450088834966	2220.7544034763923	2919.2538684516117	1579.9138121936737	3211.445244482093	5.3809801186237065	1.8955381559193865	9.054601912651497	.
Cluster_19199	scaffold_4	11081291	11083101	1567.0496185972388	340.5382487578698	1865.6223616411608	380.96656548058814	1552.5436491128994	1.3452450296559266	13.900613143408835	50.4217047684907	Carubv10023760m.g	AT2G38270	AT2G38270	CAX-interacting protein 2
Cluster_19203	scaffold_4	11100794	11102558	5235.1004373571195	854.24793651477	6335.485272149007	828.5630858291804	5796.97868134971	5.3809801186237065	10.74138288354319	23.61298145848332	.				te22553,te22554
Cluster_19293	scaffold_4	11810567	11811001	24.977796376909215	0.0	40.11039162416759	2.3516454659295563	27.766012518236153	0.0	5.0547684157850306	0.0	Carubv10025569m.g	AT2G39975	AT2G39975	0
Cluster_19308	scaffold_4	11902010	11902456	33.986181955466634	4.837191033492469	39.13208938943179	3.5274681988943346	21.17746717492588	0.0	3.791076311838773	88.41552455883227	.				te22928
Cluster_19417	scaffold_4	12592440	12592889	74.93338913072765	176.07375361912585	74.35096983992041	145.018137065656	21.6480775565909	1.3452450296559266	15.796151299328221	0.0	Carubv10024233m.g,Carubv10023800m.g	AT2G41500,AT2G36560	EMB2776/LIS,0	WD-40 repeat family protein / small nuclear ribonucleoprotein, Prp4p-related
Cluster_19501	scaffold_4	13135796	13136886	63.468171121654564	15.237151755501277	34.24057821575282	12.934050062612561	48.472869311497014	0.0	8.213998675650675	104.21669260247901	.				te96929,te96930
Cluster_19509	scaffold_4	13180110	13181190	383.26585916044303	480.5749291774768	198.59535365136634	403.30719740691893	444.25620029177844	1.3452450296559266	2.5273842078925153	0.5326236419206763	Carubv10023282m.g	AT2G43260	AT2G43260	F-box and associated interaction domains-containing protein	te96948,te96949
Cluster_19604	scaffold_4	13733249	13733839	70.83866841320155	12.818556238755043	56.7415296146761	7.446877308776929	27.766012518236153	25.559655563462606	61.92091309336663	112.20604723128915	.				te97259,te97260
Cluster_19632	scaffold_4	13977850	13978512	104.41537829691556	29.50686530430406	172.18119331349988	52.91202298341502	144.00677678949597	0.0	22.11461181905951	145.76133667229178	.				te42613,te42614,te42615
Cluster_19655	scaffold_4	14121573	14122814	62.64922697814934	21.04178099569224	19.566044694715895	39.5860320098142	40.00188244152666	0.0	10.74138288354319	139.90247661116433	.				te42681,te42682,te42683
Cluster_19808	scaffold_4	14805483	14805684	27.434628807424875	1.6930168617223642	32.28397374628123	5.095231842847372	17.412584121605722	1.3452450296559266	19.587227611166995	97.11504404353666	.				te43111
Cluster_19886	scaffold_5	57818	58585	23.749380161651384	1.2092977583731173	18.587742459980102	15.285695528542117	24.001129464915994	0.0	18.323535507220736	166.3561174932246	.				te69123
Cluster_20027	scaffold_5	652886	653384	142.90575304166092	62.157904780378225	332.62275981017024	13.71793188458908	8.000376488305331	298.64439658361573	499.7902271107449	12.782967406096233	Carubv10017841m.g,Carubv10019221m.g	AT2G02740,AT1G58983	ATWHY3/PTAC11/WHY3,0	ssDNA-binding transcriptional regulator, Pentatricopeptide repeat (PPR) superfamily protein
Cluster_20035	scaffold_5	690008	691229	1589.1611104718797	7155.65669584541	300.338786063889	5044.671465329887	1377.947197515177	68.60749651245226	12.005074987489449	0.1775412139735588	Carubv10018193m.g	AT2G02850	AT2G02850	plantacyanin	te6384,te6385,te6386
Cluster_20036	scaffold_5	691517	692329	1468.7763213766123	3310.331683770571	256.3151855007782	2669.1176038300464	1914.4430326132995	52.46455615658114	22.11461181905951	0.1775412139735588	Carubv10018193m.g	AT2G02850	AT2G02850	plantacyanin	te6387
Cluster_20041	scaffold_5	701600	701821	165.01724491630185	13.060415790429666	261.2066966744572	19.20510463842471	180.24377617770247	2.6904900593118533	9.477690779596934	246.95982863722028	.
Cluster_20144	scaffold_5	1074419	1074731	48.7271765385606	0.24185955167462345	90.00380559569312	0.0	185.42049037601768	1.3452450296559266	0.0	0.1775412139735588	Carubv10017373m.g	AT2G03530	AT2G03530	ureide permease 2
Cluster_20145	scaffold_5	1075016	1075352	26.615684663919655	4.111612378468599	28.37076480733805	2.3516454659295563	22.118687938255917	0.0	3.791076311838773	18.286745039276553	.
Cluster_20151	scaffold_5	1081753	1083129	377.9427222276591	141.00411862630546	94.8953167693721	324.91901520926706	872.5116476069462	1.3452450296559266	0.6318460519731288	0.1775412139735588	Carubv10017195m.g	AT3G59610	AT3G59610	F-box family protein / jacalin lectin family protein	te6720
Cluster_20152	scaffold_5	1083504	1084410	89.264911642069	52.24166316171866	16.631137990508513	161.47965532716287	173.6552308343922	1.3452450296559266	0.0	0.0	.				te6722
Cluster_20153	scaffold_5	1084545	1086369	1772.604598617049	936.9639031874913	1617.133594018269	2086.693410101493	2024.565861922914	2.6904900593118533	0.0	0.3550824279471176	.				te6724,te6725
Cluster_20154	scaffold_5	1086489	1088637	3107.483552530558	2000.662211452485	4652.80542840344	2537.8173986489796	8062.967669066779	2.6904900593118533	3.159230259865644	4.083447921391852	.				te6726,te6727,te6728,te6729
Cluster_20155	scaffold_5	1089443	1091909	123.25109359753563	702.6019976147811	10.761324582093742	1974.5983095588508	194.36208762765307	1.3452450296559266	1.8955381559193865	0.7101648558942352	Carubv10019200m.g	AT3G59610	AT3G59610	F-box family protein / jacalin lectin family protein	te6731,te6732,te6733
Cluster_20156	scaffold_5	1092519	1094068	1234.967768405872	1470.9897932850597	605.569083301457	1552.0860075135072	2090.451315356017	2.6904900593118533	18.955381559193867	50.4217047684907	.				te6735,te6736
Cluster_20157	scaffold_5	1094501	1096747	549.9209923637553	1559.510389197972	92.9387122999005	1720.620599238459	768.5067532589769	0.0	1.2636921039462576	0.7101648558942352	Carubv10017570m.g	AT2G03550	AT2G03550	alpha/beta-Hydrolases superfamily protein	te6736,te6737,te6738
Cluster_20180	scaffold_5	1173021	1175525	932.3679073806932	4099.035681781518	524.369997818386	3636.8197130600593	928.9848934067486	5.3809801186237065	5.0547684157850306	0.1775412139735588	.				te6798,te6799,te6800,te6801,te6802,te6803
Cluster_20190	scaffold_5	1208073	1208365	23.749380161651384	6.530207895214833	17.609440225244306	3.5274681988943346	23.530519083250976	0.0	0.0	0.0	Carubv10018570m.g	AT2G03936	AT2G03936	Defensin-like (DEFL) family protein
Cluster_20191	scaffold_5	1208578	1208860	28.253572950930096	31.199882166026423	25.435858103130666	14.109872795577338	38.5900512965316	0.0	0.0	0.0	.				te6826
Cluster_20193	scaffold_5	1209481	1210111	353.3743979225025	248.6316191215129	362.95012908697987	181.4686417875641	500.72944609158077	0.0	1.8955381559193865	1.4203297117884703	Carubv10019036m.g	AT2G03930	AT2G03930	Protein of Unknown Function (DUF239)
Cluster_20200	scaffold_5	1225280	1225642	24.568324305156604	14.75343265215203	32.28397374628123	20.38092737138949	32.472116334886344	0.0	0.6318460519731288	0.887706069867794	.				te6853
Cluster_20212	scaffold_5	1254945	1255111	88.03649542681117	86.82757905118982	25.435858103130666	4.3113500208708535	7.059155724975293	0.0	0.0	0.0	.
Cluster_20213	scaffold_5	1255441	1255918	1716.916396858694	389.39387819614376	664.2672173856047	282.58939682253504	984.5169184432209	12.10720526690334	8.213998675650675	0.3550824279471176	.				te6871,te6872
Cluster_20214	scaffold_5	1256005	1258118	1904.864077793142	3767.688095987284	614.3738034140791	3541.9700126009	2260.812273518754	13.452450296559267	5.68661446775816	71.19402680339708	Carubv10019170m.g	AT2G04925	AT2G04925	Putative membrane lipoprotein	te6872,te6873,te6874,te6875,te6876
Cluster_20224	scaffold_5	1274193	1274890	277.212592576517	2.9023146200954812	163.37647320087774	1.1758227329647781	319.54444915054825	1.3452450296559266	0.0	0.0	Carubv10019351m.g	AT2G04046	AT2G04046	Defensin-like (DEFL) family protein
Cluster_20225	scaffold_5	1275021	1275709	253.87268448661825	1.6930168617223642	102.72173464725846	0.7838818219765188	285.1898912890018	12.10720526690334	3.791076311838773	0.0	Carubv10019351m.g	AT2G04046	AT2G04046	Defensin-like (DEFL) family protein
Cluster_20251	scaffold_5	1359453	1360938	23.339908089898774	3.3860337234447284	15.652835755772717	10.582404596683004	23.530519083250976	2.6904900593118533	28.433072338790797	80.07108750207502	.
Cluster_20278	scaffold_5	1404276	1404586	146.1815296156818	101.58101170334184	86.09059665674994	52.1281411614385	122.82930961457009	0.0	1.8955381559193865	66.57795524008455	.				te7009
Cluster_20279	scaffold_5	1404727	1405210	33.986181955466634	36.278932751193516	33.26227598101703	50.952318428473724	75.76827144806815	0.0	1.2636921039462576	0.0	.
Cluster_20316	scaffold_5	1549223	1550562	34.805126098971854	12.092977583731171	28.37076480733805	14.893754617553858	48.472869311497014	0.0	8.213998675650675	143.98592453255617	.				te66122,te66123
Cluster_20414	scaffold_5	1842158	1844522	2829.4520158105356	1069.2610779535103	2885.9915924705947	856.3908905093468	3688.173561108758	0.0	3.791076311838773	6.746566130995234	Carubv10018919m.g	AT3G26610	AT3G26610	Pectin lyase-like superfamily protein	te66347,te66348,te66349
Cluster_20437	scaffold_5	1941790	1941824	306.69458174270494	18.623185478946006	45.00190279784656	23.124513748307304	38.5900512965316	293.263416464992	462.51131004433034	0.0	.
Cluster_20441	scaffold_5	1946777	1947432	49.54612068206582	1.6930168617223642	40.11039162416759	8.230759130753448	50.825921219822106	0.0	8.845844727623804	328.9838694930044	.				te66460,te66461
Cluster_20499	scaffold_5	2161620	2161758	113.42376387547299	27.571988890907072	73.37266760518462	26.26004103621338	73.88582992140806	0.0	22.74645787103264	3.905906707418293	.				te66600
Cluster_20631	scaffold_5	2562174	2562725	603.9713058350999	46.920753024876944	1966.3874918189476	7.838818219765188	16.000752976610663	3383.291249584656	2775.067860265982	362.00653529208637	.
Cluster_20724	scaffold_5	2801346	2802636	240.76957819053473	1191.6420111008697	29.349067042073845	1311.0423472557277	251.77655419078545	0.0	1.2636921039462576	17.221497755435202	Carubv10018042m.g	AT3G28210	AT3G28210	zinc finger (AN1-like) family protein	te9404
Cluster_20805	scaffold_5	3062284	3062690	45.45139996453972	37.97194961291588	38.153787154696	36.450504721908125	45.649207021506896	0.0	0.0	0.1775412139735588	.
Cluster_20827	scaffold_5	3098378	3100150	55.27872968660236	1.4511573100477406	3.9132089389431792	3.919409109882594	8.000376488305331	0.0	18.955381559193867	6.391483703048117	Carubv10016555m.g	AT3G28770	AT3G28770	Protein of unknown function (DUF1216)	te9673,te9674,te9675,te9676,te9677
Cluster_20831	scaffold_5	3109219	3109845	27.844100879177486	0.4837191033492469	1.9566044694715896	2.7435863769178157	4.706103816650195	1.3452450296559266	3.791076311838773	11.362637694307763	.				te9688,te9689
Cluster_20833	scaffold_5	3110126	3110824	52.41242518433409	0.0	6.848115643150564	3.135527287906075	9.88281801496541	0.0	12.005074987489449	9.409684340598616	.				te9690,te9691
Cluster_20877	scaffold_5	3202525	3203225	30.300933309693146	707.197329096599	1.9566044694715896	319.4318424554314	21.17746717492588	1.3452450296559266	3.159230259865644	0.0	Carubv10018759m.g	AT3G28917	AT3G28917	mini zinc finger 2	te9811
Cluster_20881	scaffold_5	3205923	3207370	68.79130805443849	4.353471930143222	34.24057821575282	10.974345507671263	42.35493434985176	0.0	26.53753418287141	247.3149110651674	.				te9814,te9815,te9816,te9817,te9818,te9819
Cluster_21000	scaffold_5	3443708	3446645	31.119877453198367	1.2092977583731173	19.566044694715895	9.798522774706486	21.17746717492588	0.0	33.48784075457583	52.90728176412052	.				te10180
Cluster_21007	scaffold_5	3450639	3452294	31.938821596703587	4.837191033492469	7.8264178778863585	8.230759130753448	16.000752976610663	0.0	8.213998675650675	20.59478082093282	.				te10188,te10189
Cluster_21067	scaffold_5	3518295	3519268	36.852486457734905	0.7255786550238703	5.869813408414769	1.5677636439530376	33.41333709821639	1.3452450296559266	3.159230259865644	61.251718820877784	.				te45592
Cluster_21113	scaffold_5	3585816	3586774	81.89441435052201	22.251078754065357	7.8264178778863585	23.516454659295565	11.765259541625488	0.0	13.900613143408835	24.67822874232467	.				te45662,te45663,te45664
Cluster_21137	scaffold_5	3613711	3615383	101.5490737946473	7.01392699856408	25.435858103130666	38.41020927684942	93.18085556967387	5.3809801186237065	46.124761794038406	80.07108750207502	.				te45702
Cluster_21225	scaffold_5	3728768	3729378	38.490374744745345	31.925460821050294	32.28397374628123	9.014640952729966	6.117934961645254	10.761960237247413	56.23429862560847	48.46875141478155	.
Cluster_21254	scaffold_5	3760222	3761769	62.64922697814934	6.772067446889457	27.392462572602255	21.55675010435427	46.59042778483693	44.39308597864558	142.165361693954	11.362637694307763	.				te45860,te45861,te45862,te45863
Cluster_21265	scaffold_5	3773329	3774521	34.395654027219244	12.092977583731171	11.739626816829539	23.908395570283822	28.23662289990117	0.0	7.582152623677546	29.116759091663642	.				te45873
Cluster_21276	scaffold_5	3790103	3791063	77.79969363299591	1.9348764133969876	13.696231286301128	16.853459172495153	18.82441526660078	1.3452450296559266	55.60245257363534	7.101648558942352	.				te45892,te45893,te45894
Cluster_21278	scaffold_5	3791329	3791794	30.710405381445756	0.7255786550238703	1.9566044694715896	5.095231842847372	6.588545343310273	0.0	5.0547684157850306	2.1304945676827054	.				te45895
Cluster_21279	scaffold_5	3791946	3793812	99.50171343588426	1.6930168617223642	5.869813408414769	18.029281905459932	17.883194503270744	0.0	8.845844727623804	5.148695205233205	.				te45896,te45897,te45898
Cluster_21299	scaffold_5	3826721	3827972	38.080902672992735	0.24185955167462345	4.891511173678974	4.7032909318591125	6.588545343310273	1.3452450296559266	4.422922363811902	35.15316036676464	.				te45922
Cluster_21314	scaffold_5	3843748	3844457	25.387268448661825	0.0	8.804720112622153	3.5274681988943346	6.117934961645254	0.0	5.68661446775816	10.11984919649285	.
Cluster_21340	scaffold_5	3875658	3877991	34.395654027219244	3.3860337234447284	15.652835755772717	9.406581863718225	19.2950256482658	6.726225148279633	24.010149974978898	85.21978270730821	Carubv10019236m.g	0	0	0	te45991,te45992,te45993
Cluster_21342	scaffold_5	3879952	3881212	34.395654027219244	2.4185955167462345	19.566044694715895	8.622700041741707	14.588921831615606	94.16715207591487	144.6927459018465	43.675138637495465	.				te45993
Cluster_21344	scaffold_5	3885492	3886111	88.85543957031639	4.353471930143222	64.56794749256245	13.71793188458908	34.354557861546425	21.523920474494826	63.81645124928601	136.35165233169315	.				te45999,te46000
Cluster_21379	scaffold_5	3932928	3936234	898.3817254252265	2641.106304286888	196.63874918189475	3802.2187774971044	886.6299590568968	2.6904900593118533	3.159230259865644	11.895261336228439	Carubv10019051m.g	AT3G29830	AT3G29830	F-box/RNI-like superfamily protein	te46068,te46069,te46070,te46071
Cluster_21387	scaffold_5	3943752	3946554	39.718790960003176	8.46508430861182	29.349067042073845	44.68126385266157	80.00376488305332	0.0	61.92091309336663	15.801168043646731	.				te46077,te46078
Cluster_21417	scaffold_5	3975028	3975910	29.072517094435316	1601.835810741031	3.9132089389431792	2895.267509470272	8.000376488305331	2.6904900593118533	4.422922363811902	57.34581211345949	.				te46103,te46104
Cluster_21483	scaffold_5	4068446	4069420	114.2427080189782	2.4185955167462345	14.674533521036922	11.758227329647783	23.530519083250976	1.3452450296559266	29.06491839076393	4.438530349338969	Carubv10018593m.g	AT2G40116	AT2G40116	Phosphoinositide-specific phospholipase C family protein	te46216
Cluster_21487	scaffold_5	4071477	4071813	24.977796376909215	0.0	0.0	5.879113664823891	12.706480304955527	0.0	9.477690779596934	1.0652472838413527	.
Cluster_21501	scaffold_5	4086558	4088147	23.749380161651384	0.0	1.9566044694715896	3.919409109882594	14.118311449950586	0.0	32.8559947026027	1.775412139735588	Carubv10018400m.g	AT1G76320	AT1G76320	FAR1-related sequence 4
Cluster_21517	scaffold_5	4099859	4101060	41.76615131876623	1.4511573100477406	2.9349067042073846	3.919409109882594	34.825168243211444	0.0	8.845844727623804	8.521978270730822	.				te46240,te46241
Cluster_21525	scaffold_5	4105199	4106086	25.796740520414435	1.6930168617223642	3.9132089389431792	7.446877308776929	6.588545343310273	0.0	9.477690779596934	1.0652472838413527	.
Cluster_21559	scaffold_5	4155073	4156314	23.749380161651384	3.869752826793975	5.869813408414769	7.838818219765188	18.82441526660078	0.0	56.23429862560847	0.3550824279471176	.				te46320
Cluster_21560	scaffold_5	4156426	4157351	31.119877453198367	2.9023146200954812	12.717929051565333	7.838818219765188	26.354181373241094	2.6904900593118533	58.12983678152786	1.0652472838413527	.				te46321
Cluster_21567	scaffold_5	4160663	4161496	30.710405381445756	2.4185955167462345	20.54434692945169	1.5677636439530376	10.82403877829545	6.726225148279633	31.592302598656442	168.30907084693374	.				te46324,te46325
Cluster_21569	scaffold_5	4161766	4165209	85.1701909245429	8.46508430861182	89.02550336095733	9.014640952729966	34.825168243211444	16.14294035587112	53.70691441771595	50.24416355451714	.				te46325,te46326,te46327,te46328
Cluster_21570	scaffold_5	4165309	4167132	30.710405381445756	0.9674382066984938	12.717929051565333	14.893754617553858	37.17822015153654	0.0	35.38337891049522	2.6631182096033816	.				te46329,te46330
Cluster_21571	scaffold_5	4167238	4169807	56.9166179736128	2.6604550684208577	27.392462572602255	11.366286418659524	28.23662289990117	9.416715207591487	38.54260917036086	34.620536724843966	Carubv10018876m.g	AT4G05320	AT4G05320	polyubiquitin 10	te46331,te46332,te46333,te46334,te46335
Cluster_21646	scaffold_5	4270625	4271641	48.31770446680799	0.24185955167462345	2.9349067042073846	6.27105457581215	13.177090686620547	0.0	16.42799735130135	1.5978709257620292	.				te46455
Cluster_21647	scaffold_5	4271790	4273466	90.49332785732683	0.7255786550238703	10.761324582093742	8.622700041741707	20.706856793260858	0.0	27.169380234844542	0.7101648558942352	.				te46456,te46457
Cluster_21691	scaffold_5	4325201	4327550	24.568324305156604	5.320910136841715	36.197182685224405	9.798522774706486	18.82441526660078	107.61960237247413	108.04567488740503	4.083447921391852	.				te46507,te46508
Cluster_21720	scaffold_5	4359218	4359893	38.080902672992735	0.9674382066984938	8.804720112622153	10.974345507671263	6.117934961645254	0.0	8.213998675650675	1.775412139735588	.
Cluster_21819	scaffold_5	4442924	4444076	32.34829366845619	0.4837191033492469	17.609440225244306	4.3113500208708535	16.000752976610663	0.0	23.378303923005767	3.905906707418293	.				te46631
Cluster_21938	scaffold_5	4600288	4601151	35.214598170724464	0.7255786550238703	3.9132089389431792	5.879113664823891	10.82403877829545	0.0	5.0547684157850306	0.887706069867794	.				te94169,te94170
Cluster_21947	scaffold_5	4614340	4616159	23.749380161651384	0.0	1.9566044694715896	2.3516454659295563	7.529766106640312	0.0	8.213998675650675	28.939217877690083	.				te94188,te94189,te94190
Cluster_21963	scaffold_5	4632200	4632442	32.34829366845619	1.9348764133969876	11.739626816829539	12.150168240636042	26.824791754906112	2.6904900593118533	25.273842078925153	3.373283065497617	.				te94206
Cluster_21979	scaffold_5	4668886	4669510	27.844100879177486	0.0	4.891511173678974	1.959704554941297	4.706103816650195	0.0	6.9503065717044175	1.2427884978149115	.				te94249
Cluster_22052	scaffold_5	4784967	4785490	30.300933309693146	1.2092977583731173	3.9132089389431792	4.3113500208708535	7.529766106640312	0.0	0.6318460519731288	12.250343764175556	.				te94365,te94366
Cluster_22055	scaffold_5	4786457	4787703	76.16180534598547	0.4837191033492469	0.9783022347357948	10.974345507671263	21.17746717492588	0.0	9.477690779596934	6.569024917021675	.				te94371,te94372,te94373,te94374,te94375
Cluster_22120	scaffold_5	4908978	4909192	28.663045022682706	0.0	2.9349067042073846	1.5677636439530376	3.2942726716551367	10.761960237247413	25.273842078925153	34.26545429689685	.				te94516
Cluster_22122	scaffold_5	4911417	4911578	25.387268448661825	1.4511573100477406	5.869813408414769	4.3113500208708535	4.235493434985176	8.07147017793556	23.378303923005767	23.080357816562643	.				te94516
Cluster_22132	scaffold_5	4917662	4918042	26.206212592167045	0.9674382066984938	1.9566044694715896	5.487172753835631	7.529766106640312	0.0	3.791076311838773	52.01957569425272	.				te94520
Cluster_22202	scaffold_5	5022656	5023832	26.615684663919655	5.8046292401909625	16.631137990508513	3.919409109882594	6.588545343310273	88.78617195729116	150.37936036960465	3.905906707418293	.				te94627,te94628,te94629
Cluster_22203	scaffold_5	5023923	5024874	49.13664861031321	8.706943860286444	24.45755586839487	3.919409109882594	9.88281801496541	33.631125741398165	280.53964707606923	5.85886006112744	.				te94630,te94631
Cluster_22213	scaffold_5	5032147	5033406	31.938821596703587	0.24185955167462345	3.9132089389431792	2.7435863769178157	8.000376488305331	0.0	6.318460519731288	3.1957418515240583	Carubv10018773m.g,Carubv10018914m.g	AT3G42780,AT2G02750	0	0	te94644,te94645,te94646
Cluster_22216	scaffold_5	5039958	5041230	99.91118550763686	3.6278932751193516	21.522649164187484	16.853459172495153	27.295402136571134	2.6904900593118533	13.900613143408835	68.5309085937937	.				te94653,te94654,te94655
Cluster_22287	scaffold_5	5142027	5142834	24.977796376909215	0.7255786550238703	0.0	0.7838818219765188	2.8236622899901174	0.0	5.0547684157850306	9.587225554572175	.				te94788,te94789
Cluster_22303	scaffold_5	5158821	5162905	76.98074948949069	7.255786550238703	33.26227598101703	28.611686502142938	54.12019389147724	1.3452450296559266	72.03044992493669	21.48248689080061	.				te94809,te94810,te94811,te94812,te94813,te94814
Cluster_22313	scaffold_5	5175482	5175642	23.339908089898774	0.0	5.869813408414769	9.406581863718225	20.23624641159584	0.0	10.109536831570061	4.260989135365411	.				te94826
Cluster_22321	scaffold_5	5181458	5182265	50.36506482557104	8.706943860286444	24.45755586839487	38.80215018783768	51.29653160148713	0.0	11.37322893551632	25.033311170271787	.				te94832,te94833
Cluster_22391	scaffold_5	5276304	5278833	352.1459817072447	23.21851696076385	174.1377977829715	56.831432093297614	123.29991999623512	306.7158667615513	245.78811421754713	398.40248415666593	.				te94937,te94938
Cluster_22409	scaffold_5	5300877	5301976	47.49876032330277	4.837191033492469	25.435858103130666	12.5421091516243	22.118687938255917	12.10720526690334	113.73228935516319	289.5697199908744	.				te94962,te94963,te94964
Cluster_22422	scaffold_5	5312769	5313850	46.67981617979755	13.060415790429666	24.45755586839487	23.124513748307304	17.883194503270744	20.178675444838902	151.01120642157778	169.55185934474864	.				te94972,te94973,te94974
Cluster_22465	scaffold_5	5368601	5370419	43.81351167752928	3.3860337234447284	28.37076480733805	9.406581863718225	32.472116334886344	0.0	31.592302598656442	74.21222744094757	.				te95054,te95055
Cluster_22508	scaffold_5	5418707	5420077	45.45139996453972	2.4185955167462345	40.11039162416759	2.3516454659295563	62.12057037978258	0.0	4.422922363811902	15.623626829673173	.				te95095,te95096,te95097
Cluster_22539	scaffold_5	5477155	5478322	80.66599813526419	11.851118032056549	18.587742459980102	23.516454659295565	34.825168243211444	1.3452450296559266	24.010149974978898	39.76923193007717	.				te95155,te95156
Cluster_22540	scaffold_5	5478450	5479744	74.52391705897503	3.144174171770105	18.587742459980102	31.747213790049013	57.414466563132386	0.0	39.17445522233399	17.043956541461643	.				te95157,te95158,te95159
Cluster_22547	scaffold_5	5486387	5487966	46.27034410804494	0.24185955167462345	3.9132089389431792	4.3113500208708535	4.706103816650195	5.3809801186237065	12.005074987489449	11.71772012225488	.				te95166,te95167,te95168,te95169,te95170
Cluster_22569	scaffold_5	5563642	5564025	24.158852233403994	1.2092977583731173	5.869813408414769	3.135527287906075	2.3530519083250976	0.0	3.791076311838773	1.9529533537091466	Carubv10019454m.g	AT1G35540	AT1G35540	auxin response factor 14
Cluster_22598	scaffold_5	5646560	5646728	23.339908089898774	0.4837191033492469	18.587742459980102	10.974345507671263	27.766012518236153	0.0	10.74138288354319	1.2427884978149115	.
Cluster_22645	scaffold_5	5770752	5771888	58.14503418887063	1.9348764133969876	2.9349067042073846	6.27105457581215	8.470986869970352	0.0	6.318460519731288	11.71772012225488	.				te14136,te14137
Cluster_22716	scaffold_5	5888861	5889320	847.6071885279028	1493.966450694149	881.4503134969511	1329.0716291611877	1433.9498329333146	4.03573508896778	3.791076311838773	1.775412139735588	.
Cluster_22725	scaffold_5	5905607	5906072	24.568324305156604	7.01392699856408	12.717929051565333	3.919409109882594	33.41333709821639	0.0	1.8955381559193865	29.2943003056372	.				te14290
Cluster_22726	scaffold_5	5907087	5907575	1985.1206038566536	701.8764189597572	2155.199823122956	421.72842022336715	2892.842016094875	1.3452450296559266	0.0	0.0	Carubv10018568m.g	AT2G27410	AT2G27410	Domain of unknown function (DUF313)
Cluster_22785	scaffold_5	6059812	6060273	1182.1458711497853	509.8399349301062	1102.5466185472408	223.0143783523196	972.2810485199303	0.0	1.8955381559193865	1.775412139735588	.
Cluster_22888	scaffold_5	6396920	6397350	37.261958529487515	52.725382265067914	35.21888045048861	31.355272879060752	18.82441526660078	0.0	0.0	0.0	.
Cluster_22889	scaffold_5	6397465	6398240	611.3418031266468	794.7504868028126	475.45488608159627	566.7465572890231	889.453621346887	0.0	1.2636921039462576	2.3080357816562644	.
Cluster_22913	scaffold_5	6464956	6466587	121.61320531052519	7.73950565358795	80.22078324833518	26.26004103621338	97.88695938632407	0.0	45.49291574206528	85.57486513525534	.				te14828,te14829
Cluster_22914	scaffold_5	6466696	6469401	35.624070242477075	4.111612378468599	32.28397374628123	8.622700041741707	22.118687938255917	0.0	28.433072338790797	23.790522672456877	.				te14830,te14831
Cluster_22926	scaffold_5	6484319	6484465	107.69115487093644	72.55786550238703	81.19908548307097	38.01826836586116	96.00451785966398	0.0	0.0	0.1775412139735588	.
Cluster_22927	scaffold_5	6484546	6485381	217.02019802888333	139.3111017645831	229.9010251629118	97.59328683607659	347.3104616687844	0.0	1.2636921039462576	0.7101648558942352	.				te14847,te14848
Cluster_22929	scaffold_5	6485678	6486285	369.7532807926069	173.89701765405425	351.21050227015036	136.78737793490254	486.6111346416302	2.6904900593118533	0.6318460519731288	0.7101648558942352	.
Cluster_22941	scaffold_5	6509327	6510030	53.64084139959192	22.49293830573998	0.9783022347357948	5.879113664823891	71.53277801308298	0.0	1.2636921039462576	0.5326236419206763	.
Cluster_22942	scaffold_5	6510229	6510720	58.14503418887063	137.61808490286074	2.9349067042073846	67.02189577899236	30.58967480822627	0.0	1.2636921039462576	0.1775412139735588	.				te37659,te37660
Cluster_22970	scaffold_5	6577282	6578918	414.795208685394	3297.2712679801416	56.7415296146761	3836.317636753083	442.37375876511834	2.6904900593118533	1.2636921039462576	0.1775412139735588	Carubv10018608m.g	AT3G45245	AT3G45245	ECA1 gametogenesis related family protein	te37746,te37747
Cluster_22971	scaffold_5	6579035	6580261	50.36506482557104	2068.3828859213795	5.869813408414769	2242.6858926748205	21.6480775565909	1.3452450296559266	2.5273842078925153	1.4203297117884703	Carubv10018881m.g	AT3G45245	AT3G45245	ECA1 gametogenesis related family protein	te37749
Cluster_23041	scaffold_5	6799693	6799920	274.3462880742488	27.33012933923245	847.2097352811983	10.974345507671263	2.8236622899901174	55.155046215892995	852.3603241117509	0.0	.
Cluster_23059	scaffold_5	6867287	6869218	1076.0926045658593	577.3187498473261	392.2991961290537	524.0249979913028	1692.7855428490752	4.03573508896778	9.477690779596934	34.442995510870404	Carubv10017326m.g	AT2G39570	AT2G39570	ACT domain-containing protein	te37995,te37996
Cluster_23062	scaffold_5	6878154	6880313	48.7271765385606	8.46508430861182	33.26227598101703	19.59704554941297	33.88394747988141	0.0	32.8559947026027	121.0831079299671	.				te38002
Cluster_23064	scaffold_5	6881975	6884242	22.930436018146164	13.785994445453536	11.739626816829539	19.98898646040123	14.118311449950586	0.0	20.219073663140122	85.21978270730821	Carubv10017299m.g	0	0	0	te38003
Cluster_23079	scaffold_5	6908244	6908887	83.94177470928507	57.078854195211136	48.91511173678974	7.054936397788669	104.00489434796931	0.0	3.159230259865644	11.71772012225488	.				te38018
Cluster_23096	scaffold_5	6939496	6940495	33.986181955466634	1.9348764133969876	2.9349067042073846	2.3516454659295563	9.41220763330039	0.0	1.8955381559193865	15.978709257620292	.				te38034
Cluster_23132	scaffold_5	7081136	7081438	24.977796376909215	3.6278932751193516	35.21888045048861	5.487172753835631	33.41333709821639	1.3452450296559266	8.213998675650675	351.35406245367284	.				te38141
Cluster_23140	scaffold_5	7096605	7097612	24.568324305156604	1.2092977583731173	13.696231286301128	11.758227329647783	22.58929831992094	4.03573508896778	17.059843403274478	84.8647002793611	Carubv10018298m.g	0	0	0	te38158
Cluster_23146	scaffold_5	7101403	7102379	3747.89787275164	2560.0833544758893	4965.862143518894	1908.360295601835	5635.559320438609	4.03573508896778	1.2636921039462576	6.0364012751009986	.				te38164
Cluster_23158	scaffold_5	7123963	7124322	271.8894556437331	127.45998373252655	1629.8515230698342	11.366286418659524	9.88281801496541	1425.9597314352823	2196.296876658596	0.1775412139735588	Carubv10018545m.g	AT5G38140	AT5G38140	nuclear factor Y, subunit C12
Cluster_23160	scaffold_5	7124850	7125091	27.434628807424875	28.78128664928019	513.6086732362922	3.5274681988943346	3.2942726716551367	321.5135620877665	358.8885575207372	0.0	.
Cluster_23164	scaffold_5	7130162	7131521	30.710405381445756	31.68360126937567	6.848115643150564	34.88274107795509	31.06028518989129	0.0	5.0547684157850306	36.57349007855311	.				te38202,te38203
Cluster_23169	scaffold_5	7138473	7138945	63.05869904990195	42.3254215430591	604.5907810667212	3.919409109882594	1.882441526660078	536.7527668327148	731.04588213291	0.0	Carubv10018749m.g	AT5G38140	AT5G38140	nuclear factor Y, subunit C12
Cluster_23170	scaffold_5	7139305	7139544	44.22298374928189	32.40917992439954	405.0171251806191	1.5677636439530376	0.941220763330039	353.7994427995087	518.7456086699387	0.0	.
Cluster_23172	scaffold_5	7143350	7144507	50.36506482557104	6.772067446889457	16.631137990508513	16.069577350518635	26.824791754906112	0.0	3.791076311838773	78.8282990042601	.				te38215,te38216,te38217,te38218,te38219,te38220
Cluster_23176	scaffold_5	7150700	7150940	746.0581147332556	445.74715373633103	6257.2210933701435	40.36991383179072	25.883570991576075	3867.5794602607893	7291.503439769907	0.0	.
Cluster_23223	scaffold_5	7276138	7276906	36.852486457734905	1.4511573100477406	10.761324582093742	2.3516454659295563	19.76563602993082	5.3809801186237065	10.74138288354319	34.26545429689685	.
Cluster_23357	scaffold_5	7891001	7892415	112.19534766021516	805.3923070764961	27.392462572602255	671.0028396119001	72.00338839474799	2.6904900593118533	0.6318460519731288	0.3550824279471176	Carubv10016613m.g	AT3G48200	AT3G48200	0	te26399
Cluster_23367	scaffold_5	7909638	7911897	2328.258199985341	814.3411104884572	2777.4000444149215	864.6216496401003	2052.3318744411504	2.6904900593118533	0.0	0.1775412139735588	Carubv10019125m.g	AT3G48230	AT3G48230	Protein of Unknown Function (DUF239)
Cluster_23368	scaffold_5	7911985	7912439	10490.67447830187	1538.4686082022797	19845.839133850335	1351.0203201765303	26990.917219633866	6.726225148279633	6.9503065717044175	0.1775412139735588	.				te26424
Cluster_23369	scaffold_5	7912593	7913663	301.78091688167365	11.367398928707301	401.10391624167585	7.054936397788669	460.2569532683891	0.0	0.0	0.0	Carubv10018697m.g	AT5G35600	AT5G35600	histone deacetylase7
Cluster_23516	scaffold_5	8628021	8628641	250.59690791259737	74.49274191578402	247.5104653881561	41.15379565376724	259.77693067909075	0.0	0.6318460519731288	0.1775412139735588	.
Cluster_23517	scaffold_5	8628737	8630079	2154.642041562234	309.82208569519264	2263.791371178629	243.00336481272083	2891.43018494988	2.6904900593118533	5.0547684157850306	6.746566130995234	.				te90281,te90282
Cluster_23531	scaffold_5	8684865	8685454	97.0448810053686	9.19066296363569	17.609440225244306	13.32599097360082	22.118687938255917	0.0	19.587227611166995	0.0	.				te90329,te90330,te90331,te90332
Cluster_23570	scaffold_5	8870857	8872142	40.128263031755786	1.2092977583731173	51.850018440997125	4.7032909318591125	78.59193373805826	0.0	13.900613143408835	158.8993865063351	.				te90435,te90436
Cluster_23580	scaffold_5	8914231	8915785	3305.2585631870684	0.24185955167462345	2328.3593186711914	0.3919409109882594	3656.172055155537	0.0	3.791076311838773	0.7101648558942352	Carubv10018679m.g	AT3G50670	AT3G50670	U1 small nuclear ribonucleoprotein-70K	te90467,te90468,te90469
Cluster_23581	scaffold_5	8915863	8916523	91.72174407258466	0.0	26.41416033786646	0.3919409109882594	37.64883053320156	0.0	0.6318460519731288	0.7101648558942352	.				te90470
Cluster_23639	scaffold_5	9168841	9169062	342.31865198518204	0.24185955167462345	1112.3296408945987	1.1758227329647781	333.66276060049887	1.3452450296559266	2.5273842078925153	0.0	.
Cluster_23647	scaffold_5	9225870	9226227	45.86087203629233	8.948803411961068	23.479253633659077	11.758227329647783	12.706480304955527	1.3452450296559266	15.164305247355092	27.341346951928053	.				te90628
Cluster_23648	scaffold_5	9227030	9227143	70.01972426969633	2.176735965071611	56.7415296146761	3.919409109882594	21.6480775565909	0.0	8.213998675650675	4.971153991259646	.				te90628
Cluster_23675	scaffold_5	9354214	9354481	62.64922697814934	6.28834834354021	15.652835755772717	7.054936397788669	15.059532213280624	2.6904900593118533	18.955381559193867	34.26545429689685	.				te90682
Cluster_23703	scaffold_5	9510000	9510311	26.615684663919655	0.24185955167462345	13.696231286301128	1.959704554941297	11.29464915996047	0.0	7.582152623677546	93.0315961221448	.
Cluster_23836	scaffold_5	10205793	10206303	107.28168279918384	86.82757905118982	140.87552180195445	52.52008207242676	131.77090686620548	0.0	0.0	0.1775412139735588	.
Cluster_23885	scaffold_5	10533961	10534861	34.805126098971854	2.176735965071611	39.13208938943179	6.66299548680041	40.9431032048567	0.0	9.477690779596934	141.14526510897923	.				te85064,te85065,te85066
Cluster_23903	scaffold_5	10650647	10652076	1878.657865200975	753.1506439147774	14309.62678748047	85.0511776844523	88.47475175302367	5761.684462016334	8372.59203469593	4.083447921391852	Carubv10018830m.g	AT3G44810	AT3G44810	F-box family protein
Cluster_23944	scaffold_5	10845302	10845462	22.930436018146164	1.2092977583731173	12.717929051565333	3.919409109882594	18.82441526660078	4.03573508896778	10.74138288354319	98.00275011340445	.				te85222
Cluster_23965	scaffold_5	11002733	11003323	29.481989166187926	2.6604550684208577	26.41416033786646	3.135527287906075	29.17784366323121	41.702595919333724	32.8559947026027	105.1043986723468	.				te85315,te85316
Cluster_24062	scaffold_5	11585743	11587238	45.86087203629233	4.837191033492469	19.566044694715895	12.150168240636042	42.82554473151678	0.0	10.109536831570061	72.61435651518555	.				te61637,te61638
Cluster_24121	scaffold_5	11962878	11964258	1726.7437265807566	187.92487165118243	827.6436905864824	145.8020188876325	2295.1668313803	1.3452450296559266	1.2636921039462576	0.3550824279471176	.				te61847,te61848,te61849
Cluster_24126	scaffold_5	11992304	11992665	24.568324305156604	0.4837191033492469	6.848115643150564	0.7838818219765188	7.059155724975293	2.6904900593118533	3.791076311838773	24.145605100403994	.				te61865
Cluster_24320	scaffold_5	13144193	13144544	31.119877453198367	1.4511573100477406	27.392462572602255	1.959704554941297	13.647701068285567	2.6904900593118533	3.791076311838773	23.2578990305362	.				te33983
Cluster_24433	scaffold_5	13562664	13563884	70.83866841320155	0.7255786550238703	13.696231286301128	0.0	85.65108946303356	2.6904900593118533	1.8955381559193865	0.1775412139735588	Carubv10018113m.g	AT3G63080	AT3G63080	glutathione peroxidase 5	te73802
Cluster_24488	scaffold_5	13733563	13734240	25.796740520414435	0.0	29.349067042073845	1.1758227329647781	14.588921831615606	0.0	1.2636921039462576	83.79945299551974	.				te73934,te73935
Cluster_24497	scaffold_6	19008	19355	40.537735103508396	21.525500099041487	48.91511173678974	17.245400083483414	30.11906442656125	33.631125741398165	56.23429862560847	94.45192583393327	.				te73957,te73958
Cluster_24512	scaffold_6	99257	99560	269.84209528497	14.269713548802784	130.1141972198607	40.36991383179072	218.83382747423408	0.0	150.37936036960465	1217.0450217887455	.				te74004
Cluster_24520	scaffold_6	172097	172222	42.17562339051884	9.19066296363569	61.633040788355075	14.893754617553858	12.706480304955527	114.34582752075377	111.8367511992438	8.344437056757263	.
Cluster_24573	scaffold_6	489129	492270	42.17562339051884	84.16712398276896	48.91511173678974	70.5493639778867	24.001129464915994	95.5123971055708	91.61767753610368	163.51545806964765	Carubv10003889m.g	AT5G02490	AT5G02490	Heat shock protein 70 (Hsp 70) family protein	te74258
Cluster_24775	scaffold_6	1813553	1813827	44.22298374928189	0.24185955167462345	7.8264178778863585	5.095231842847372	9.41220763330039	0.0	12.636921039462576	7.989354628810146	.				te16883
Cluster_24790	scaffold_6	1946365	1947341	76.57127741773809	10.399960722008808	28.37076480733805	25.476159214236862	50.825921219822106	0.0	11.37322893551632	81.31387599988993	Carubv10000815m.g	AT5G06440	AT5G06440	0	te16944,te16945
Cluster_24823	scaffold_6	2246283	2246723	47.08928825155016	161.07846141529922	4.891511173678974	101.90463685694745	16.471363358275685	0.0	0.6318460519731288	0.0	Carubv10003421m.g	AT5G07210	AT5G07210	response regulator 21
Cluster_24824	scaffold_6	2246979	2247858	58.14503418887063	257.0967034301247	6.848115643150564	152.85695528542118	24.001129464915994	1.3452450296559266	3.159230259865644	0.0	Carubv10003421m.g	AT5G07210	AT5G07210	response regulator 21
Cluster_24838	scaffold_6	2309297	2309920	257.5579331323917	1406.4132929879354	20.54434692945169	1097.8264916781145	179.77316579603746	0.0	0.6318460519731288	0.0	Carubv10000847m.g	AT5G07320	AT5G07320	Mitochondrial substrate carrier family protein
Cluster_24839	scaffold_6	2310002	2310500	130.62159088908263	898.7500940229007	9.783022347357948	582.0322528175652	112.94649159960468	2.6904900593118533	0.0	0.0	.				te17136,te17137
Cluster_25146	scaffold_6	4128604	4130384	109.7385152296995	101.58101170334184	19.566044694715895	20.38092737138949	147.3010494611511	2.6904900593118533	0.6318460519731288	0.887706069867794	Carubv10000060m.g	AT5G13010	AT5G13010	RNA helicase family protein	te79647,te79648
Cluster_25256	scaffold_6	4839034	4840002	60.19239454763368	0.4837191033492469	9.783022347357948	5.095231842847372	15.059532213280624	0.0	10.109536831570061	23.790522672456877	.				te65755,te65756,te65757
Cluster_25258	scaffold_6	4840363	4840688	31.529349524950977	0.4837191033492469	8.804720112622153	3.5274681988943346	14.588921831615606	1.3452450296559266	3.791076311838773	28.229053021795846	.				te65759,te65760,te65761
Cluster_25310	scaffold_6	5191534	5191904	52.00295311258148	2.6604550684208577	97.83022347357948	12.150168240636042	93.65146595133889	0.0	12.636921039462576	98.00275011340445	.
Cluster_25355	scaffold_6	5457778	5458303	41.76615131876623	14.269713548802784	2.9349067042073846	8.622700041741707	28.707233281566193	0.0	0.0	0.0	.				te66040
Cluster_25367	scaffold_6	5490738	5491021	284.9925619398166	237.02236064113097	1233.6391180018372	32.13915470103727	5.647324579980235	587.8720779596399	979.9932266103228	9.942307982519292	Carubv10002350m.g	0	0	0
Cluster_25368	scaffold_6	5491101	5491397	22.930436018146164	30.9580226143518	118.37457040303117	5.095231842847372	7.059155724975293	247.5250854566905	158.59335904525534	7.456730986889469	Carubv10002350m.g	0	0	0
Cluster_25401	scaffold_6	5795736	5795997	78.61863777650113	7.497646101913327	35.21888045048861	8.622700041741707	33.41333709821639	10.761960237247413	36.015224962468345	51.48695205233205	.				te1581
Cluster_25402	scaffold_6	5796195	5796728	86.39860713980073	5.8046292401909625	31.305671511545434	7.054936397788669	7.529766106640312	10.761960237247413	38.54260917036086	22.37019296066841	.				te1581
Cluster_25502	scaffold_6	6382021	6383930	475.3970753047803	335.94291727605196	348.275595565943	587.5194255714008	219.7750482375641	0.0	0.6318460519731288	0.3550824279471176	Carubv10000255m.g	AT5G18960	AT5G18960	FAR1-related sequence 12	te1906
Cluster_25503	scaffold_6	6384257	6385900	9988.661718333171	8820.375990021843	11974.419353166128	9044.036521054086	25380.017883194505	12.10720526690334	8.845844727623804	7.989354628810146	Carubv10002111m.g	AT5G18970	AT5G18970	AWPM-19-like family protein
Cluster_25519	scaffold_6	6483551	6484101	65.51553148041761	41.599842888035234	69.45945866624143	29.003627413131195	79.06254411972328	0.0	0.0	0.7101648558942352	.
Cluster_25520	scaffold_6	6484244	6484893	363.20172764456515	406.08218726169275	521.4350911141786	304.9300287488658	486.14052425996516	0.0	1.2636921039462576	4.7936127772860875	.
Cluster_25545	scaffold_6	6618340	6618479	24.977796376909215	2.176735965071611	8.804720112622153	5.487172753835631	4.235493434985176	0.0	2.5273842078925153	2.1304945676827054	.
Cluster_25626	scaffold_6	7069650	7070287	29.891461237940536	10.883679825358055	38.153787154696	6.66299548680041	26.354181373241094	0.0	5.68661446775816	43.675138637495465	.				te58349
Cluster_25629	scaffold_6	7080741	7081191	28.253572950930096	0.0	29.349067042073845	0.0	42.35493434985176	1.3452450296559266	1.2636921039462576	89.48077184267363	.
Cluster_25674	scaffold_6	7300259	7300878	23.749380161651384	0.9674382066984938	13.696231286301128	3.5274681988943346	15.059532213280624	0.0	5.0547684157850306	87.52781848896448	.				te58469,te58470,te58471
Cluster_25723	scaffold_6	7654684	7657157	1717.7353410021992	5109.28302912642	367.84164026065883	4631.1738042372735	2270.224481152054	5.3809801186237065	0.6318460519731288	0.0	Carubv10000782m.g	AT5G22860	AT5G22860	Serine carboxypeptidase S28 family protein	te99516,te99517
Cluster_25735	scaffold_6	7719564	7720185	266.9757907827018	73.04158460573628	350.23220003541456	45.85708658562635	348.2516824321145	0.0	0.0	0.0	.
Cluster_25736	scaffold_6	7720333	7720804	73.70497291546981	8.46508430861182	102.72173464725846	1.959704554941297	43.2961551131818	0.0	0.6318460519731288	0.0	.
Cluster_25764	scaffold_6	7800759	7801130	45.86087203629233	0.24185955167462345	39.13208938943179	3.5274681988943346	58.82629770812744	0.0	1.2636921039462576	12.072802550201997	.				te99652
Cluster_25770	scaffold_6	7810359	7810587	55.27872968660236	0.9674382066984938	11.739626816829539	3.919409109882594	20.23624641159584	0.0	5.0547684157850306	7.456730986889469	.				te99655
Cluster_25826	scaffold_6	8117358	8118466	81.07547020701679	15.720870858850525	38.153787154696	27.43586376917816	47.53164854816697	2.6904900593118533	20.219073663140122	117.53228365049591	.				te99827,te99828,te99829,te99830
Cluster_25873	scaffold_6	8327561	8328227	22.930436018146164	2.176735965071611	9.783022347357948	3.135527287906075	10.82403877829545	5.3809801186237065	11.37322893551632	42.25480892570699	.				te99962,te99963,te99964,te99965
Cluster_25913	scaffold_6	8530507	8530742	24.158852233403994	3.3860337234447284	27.392462572602255	1.959704554941297	15.059532213280624	0.0	1.2636921039462576	8.344437056757263	.				te30085
Cluster_25923	scaffold_6	8564597	8565613	85.57966299629551	7.01392699856408	25.435858103130666	13.71793188458908	38.5900512965316	1.3452450296559266	13.900613143408835	56.280564829618136	.				te30092,te30093,te30094,te30095
Cluster_25935	scaffold_6	8600290	8601860	1601.0358005527055	943.9778301860553	1538.8694152394053	494.6294296671834	1343.5926396536308	0.0	1.8955381559193865	1.2427884978149115	.				te30115,te30116
Cluster_25936	scaffold_6	8601964	8603457	5552.850765037145	2350.3911231739908	6502.774954288828	1789.6021995723925	12280.107299167019	4.03573508896778	2.5273842078925153	2.485576995629823	Carubv10003797m.g	AT5G24860	AT5G24860	flowering promoting factor 1	te30117
Cluster_25972	scaffold_6	8783581	8784239	28.253572950930096	1.9348764133969876	8.804720112622153	2.7435863769178157	10.82403877829545	1.3452450296559266	4.422922363811902	60.36401275100999	.
Cluster_25988	scaffold_6	8816741	8817270	22.930436018146164	1.2092977583731173	24.45755586839487	4.3113500208708535	15.059532213280624	0.0	5.68661446775816	95.69471433174819	.				te30293,te30294
Cluster_26004	scaffold_6	8853891	8854472	118.74690080825692	55.385837333488766	37.175484919960205	0.0	155.77203633112146	0.0	2.5273842078925153	5.85886006112744	.				te30326
Cluster_26005	scaffold_6	8855136	8855710	24.977796376909215	16.688309065549017	30.327369276809637	0.0	10.353428396630429	0.0	0.0	0.0	.				te30327,te30328,te30329
Cluster_26022	scaffold_6	8918587	8919175	27.844100879177486	24.42781471913697	21.522649164187484	34.49080016696683	41.413713586521716	0.0	0.6318460519731288	1.5978709257620292	.
Cluster_26115	scaffold_6	9225509	9228817	2211.9681316076	5216.910529621628	575.2417140246473	4173.778761113975	2612.8288390041885	6.726225148279633	6.318460519731288	7.989354628810146	Carubv10002163m.g	AT3G05936	AT3G05936	0	te30635,te30636
Cluster_26145	scaffold_6	9281095	9282688	181.80559985815887	5811.159448086178	27.392462572602255	4655.866081629533	58.82629770812744	82.05994680901152	39.17445522233399	2.8406594235769407	Carubv10001920m.g	AT5G26630	AT5G26630	MADS-box transcription factor family protein	te30688
Cluster_26158	scaffold_6	9296891	9298194	67.56289183918066	2981.160833941409	16.631137990508513	2580.1470170357115	22.118687938255917	30.940635682086313	19.587227611166995	0.7101648558942352	Carubv10003757m.g	AT5G26630	AT5G26630	MADS-box transcription factor family protein	te30709,te30710
Cluster_26166	scaffold_6	9303084	9304245	289.4967547290953	5342.677496492432	21.522649164187484	3987.606828394551	297.42576121229234	51.11931112692521	20.850919715113253	0.3550824279471176	Carubv10002555m.g	AT5G26630	AT5G26630	MADS-box transcription factor family protein	te30720
Cluster_26190	scaffold_6	9354450	9355762	74.11444498722243	4113.063535778646	7.8264178778863585	6561.090849943463	0.941220763330039	1.3452450296559266	3.159230259865644	2.485576995629823	Carubv10003362m.g	AT5G26805	AT5G26805	0	te30784,te30785,te30786
Cluster_26215	scaffold_6	9452769	9452866	57.32609004536541	0.24185955167462345	23.479253633659077	0.0	2.3530519083250976	2.6904900593118533	1.8955381559193865	0.7101648558942352	.
Cluster_26220	scaffold_6	9460031	9461131	113.01429180372038	2439.879157293601	17.609440225244306	428.7833566211558	16.000752976610663	9.416715207591487	1.2636921039462576	2.485576995629823	.				te30868
Cluster_26239	scaffold_6	9495482	9495928	40.128263031755786	9.91624161865956	39.13208938943179	11.366286418659524	23.530519083250976	0.0	5.0547684157850306	63.204672174586925	.				te75883
Cluster_26259	scaffold_6	9552838	9553634	114.2427080189782	40.63240468133674	205.44346929451692	58.00725482626239	24.001129464915994	622.848448730694	531.3825297094014	408.16725092521165	.				te75939
Cluster_26273	scaffold_6	9568992	9570300	61.0113386911389	13.060415790429666	39.13208938943179	18.81316372743645	72.47399877641301	1.3452450296559266	10.74138288354319	305.5484292484947	.				te75958,te75959
Cluster_26298	scaffold_6	9656706	9657404	123.66056566928825	2.176735965071611	113.4830592293522	1.5677636439530376	163.30180243776178	0.0	0.0	7.456730986889469	.				te76017
Cluster_26325	scaffold_6	9788214	9788978	23.749380161651384	10.399960722008808	26.41416033786646	3.5274681988943346	24.471739846581016	0.0	3.159230259865644	2.485576995629823	.				te76139
Cluster_26326	scaffold_6	9789081	9789766	276.3936484330118	132.78089386936827	239.68404751026972	77.2123594646871	199.06819144430327	1.3452450296559266	1.2636921039462576	0.7101648558942352	.
Cluster_26327	scaffold_6	9789909	9790918	866.8523759002755	158.90172545022762	857.971059863292	62.318604847133244	800.5082592121983	1.3452450296559266	4.422922363811902	1.9529533537091466	.				te76141,te76142,te76143
Cluster_26373	scaffold_6	9873419	9875041	56.9166179736128	13.060415790429666	47.93680950205395	19.59704554941297	14.118311449950586	302.6801316725835	363.3114798845491	18.819368681197233	.				te76235,te76236,te76237,te76238,te76239,te76240,te76241
Cluster_26451	scaffold_6	10003426	10005687	75.34286120248025	2.176735965071611	12.717929051565333	12.934050062612561	20.706856793260858	1.3452450296559266	15.164305247355092	9.764766768545734	.				te76444,te76445
Cluster_26461	scaffold_6	10019978	10020640	96.22593686186337	65.54393850382296	126.20098828091753	41.5457365647555	118.59381617958492	0.0	2.5273842078925153	30.71463001742567	.				te76462
Cluster_26498	scaffold_6	10063514	10064027	25.796740520414435	1.2092977583731173	0.0	1.959704554941297	2.8236622899901174	0.0	1.8955381559193865	2.3080357816562644	.				te76542,te76543,te76544,te76545
Cluster_26499	scaffold_6	10064297	10064760	63.468171121654564	0.4837191033492469	1.9566044694715896	3.919409109882594	4.235493434985176	0.0	0.6318460519731288	2.485576995629823	.				te76546
Cluster_26505	scaffold_6	10066817	10067400	25.796740520414435	0.7255786550238703	3.9132089389431792	4.7032909318591125	8.000376488305331	0.0	6.9503065717044175	22.01511053272129	.				te76549
Cluster_26509	scaffold_6	10069778	10073346	38.899846816497956	0.0	27.392462572602255	23.516454659295565	61.64995999811756	0.0	83.40367886045301	15.623626829673173	.				te76551,te76552,te76553
Cluster_26528	scaffold_6	10092275	10092518	24.977796376909215	1.9348764133969876	9.783022347357948	9.014640952729966	30.11906442656125	0.0	16.42799735130135	1.0652472838413527	.
Cluster_26539	scaffold_6	10098939	10099953	82.30388642227463	7.255786550238703	39.13208938943179	4.3113500208708535	7.059155724975293	52.46455615658114	102.35906041964688	1.2427884978149115	.
Cluster_26540	scaffold_6	10100134	10101080	61.42081076289151	0.7255786550238703	4.891511173678974	4.7032909318591125	6.117934961645254	1.3452450296559266	3.159230259865644	3.373283065497617	.				te76592,te76593
Cluster_26549	scaffold_6	10108028	10108443	38.490374744745345	4.595331481817845	50.87171620626133	3.919409109882594	3.764883053320156	59.19078130486077	49.28399205390405	0.3550824279471176	.
Cluster_26557	scaffold_6	10115407	10116694	93.76910443134771	72.79972505406165	221.09630505028963	8.622700041741707	9.88281801496541	143.94121817318415	136.47874722619582	1.9529533537091466	.
Cluster_26558	scaffold_6	10116951	10117783	40.537735103508396	0.0	0.9783022347357948	2.7435863769178157	4.235493434985176	0.0	3.791076311838773	1.775412139735588	.				te76621,te76622,te76623,te76624
Cluster_26566	scaffold_6	10130628	10131012	42.58509546227145	2.4185955167462345	9.783022347357948	3.135527287906075	1.4118311449950587	5.3809801186237065	17.059843403274478	7.634272200863028	.				te76633,te76634
Cluster_26575	scaffold_6	10136955	10138471	117.9279566647517	7.981365205262573	31.305671511545434	7.054936397788669	6.588545343310273	90.13141698694709	42.333685482199634	3.1957418515240583	.				te76644,te76645,te76646
Cluster_26589	scaffold_6	10153575	10155697	38.899846816497956	0.4837191033492469	3.9132089389431792	2.7435863769178157	13.647701068285567	5.3809801186237065	36.015224962468345	30.004465161531435	.				te76685,te76686,te76687,te76688,te76689,te76690
Cluster_26599	scaffold_6	10171223	10172326	37.261958529487515	0.9674382066984938	0.0	3.5274681988943346	12.235869923290508	1.3452450296559266	10.74138288354319	0.5326236419206763	.				te76710,te76711,te76712
Cluster_26607	scaffold_6	10178257	10180255	1562.9548978797127	302.3244395932793	933.3003319379483	531.4718753000798	70.59155724975292	2899.003038908522	3202.82763745179	11.895261336228439	.				te76722,te76723,te76724,te76725
Cluster_26621	scaffold_6	10196463	10198002	1250.1182350607185	501.13299106981975	1418.5382403669025	294.7395650631711	55.06141465480729	1965.4029883273088	2910.9147614402045	9.587225554572175	.				te76759,te76760
Cluster_26661	scaffold_6	10243306	10243886	42.17562339051884	2.9023146200954812	5.869813408414769	9.014640952729966	20.23624641159584	0.0	18.955381559193867	3.7283654934447346	.				te76829
Cluster_26745	scaffold_6	10354250	10356469	30.300933309693146	0.4837191033492469	13.696231286301128	13.32599097360082	38.5900512965316	0.0	22.74645787103264	3.550824279471176	.				te76974,te76975
Cluster_26746	scaffold_6	10356621	10361849	205.14550794805766	4.353471930143222	71.41606313571302	85.0511776844523	220.24565861922915	0.0	154.80228273341658	5.85886006112744	.				te76975
Cluster_26747	scaffold_6	10362035	10363301	28.253572950930096	0.4837191033492469	5.869813408414769	9.014640952729966	18.82441526660078	0.0	22.11461181905951	1.5978709257620292	.				te76975
Cluster_26769	scaffold_6	10378717	10382700	36.033542314229685	8.706943860286444	24.45755586839487	16.069577350518635	39.060661678196624	43.04784094898965	108.67752093937817	6.924107344968792	.				te76986,te76987,te76988,te76989,te76990
Cluster_26779	scaffold_6	10390716	10391878	39.309318888250566	1.6930168617223642	4.891511173678974	3.919409109882594	5.1767141983152145	2.6904900593118533	32.8559947026027	9.942307982519292	.				te76995,te76996
Cluster_26890	scaffold_6	10558490	10560939	64.69658733691239	5.079050585167092	46.958507267318154	17.245400083483414	59.29690808979246	1.3452450296559266	21.48276576708638	159.07692772030867	.				te8076,te8077,te8078
Cluster_26935	scaffold_6	10613548	10614961	40.947207175261006	0.7255786550238703	4.891511173678974	4.7032909318591125	3.2942726716551367	0.0	5.68661446775816	0.7101648558942352	.				te8150,te8151,te8152
Cluster_26962	scaffold_6	10647992	10648996	49.95559275381843	0.4837191033492469	12.717929051565333	5.095231842847372	19.76563602993082	2.6904900593118533	27.169380234844542	27.341346951928053	.				te8188,te8189,te8190,te8191
Cluster_26975	scaffold_6	10669039	10669776	24.977796376909215	2.176735965071611	7.8264178778863585	12.150168240636042	23.530519083250976	2.6904900593118533	17.059843403274478	4.971153991259646	.
Cluster_26978	scaffold_6	10671151	10672794	52.00295311258148	2.176735965071611	11.739626816829539	7.054936397788669	14.118311449950586	0.0	18.955381559193867	1.9529533537091466	.				te8213,te8214
Cluster_26980	scaffold_6	10675432	10677515	2557.972032238555	831.0294195540062	1391.1457777943	1352.9800247314715	188.71476304767282	2186.0231731908807	3453.6705200851225	4.971153991259646	.				te8214,te8215,te8216,te8217
Cluster_27000	scaffold_6	10696225	10696934	24.568324305156604	2.176735965071611	5.869813408414769	1.1758227329647781	7.529766106640312	0.0	6.318460519731288	0.887706069867794	.				te8235
Cluster_27003	scaffold_6	10699656	10700621	328.8060736173459	97.22753977319863	269.0331145523436	47.42485022957939	23.530519083250976	411.64497907471355	574.9799072955473	0.0	.				te8235
Cluster_27004	scaffold_6	10700734	10701312	148.22888997444485	50.79050585167092	104.67833911673004	70.5493639778867	7.059155724975293	133.17925793593673	224.93719450243387	0.1775412139735588	.				te8235,te8236
Cluster_27023	scaffold_6	10720770	10721992	70.01972426969633	1.9348764133969876	5.869813408414769	11.758227329647783	22.58929831992094	0.0	20.850919715113253	0.0	.				te8264
Cluster_27024	scaffold_6	10722078	10723774	38.899846816497956	3.869752826793975	8.804720112622153	7.838818219765188	18.82441526660078	0.0	17.059843403274478	0.0	.				te8264
Cluster_27026	scaffold_6	10724854	10725975	704.701435486242	349.48705216983086	1164.1796593355957	117.97421420746608	32.472116334886344	98.20288716488265	139.6379774860615	10.830014052387085	.				te8264,te8265,te8266,te8267,te8268
Cluster_27042	scaffold_6	10751946	10753950	37.261958529487515	0.9674382066984938	11.739626816829539	8.230759130753448	25.412960609911053	1.3452450296559266	26.53753418287141	3.0182006375504993	.				te8309
Cluster_27043	scaffold_6	10754109	10756436	27.844100879177486	1.4511573100477406	8.804720112622153	7.838818219765188	14.588921831615606	0.0	24.010149974978898	1.9529533537091466	Carubv10002430m.g	AT3G32960	AT3G32960	Domain of unknown function (DUF1985)
Cluster_27056	scaffold_6	10768859	10770413	24.977796376909215	1.6930168617223642	8.804720112622153	6.27105457581215	20.23624641159584	0.0	19.587227611166995	2.485576995629823	.				te8316
Cluster_27081	scaffold_6	10796504	10796628	284.9925619398166	81.02294981099885	135.0057083935397	88.57864588334662	94.1220763330039	29.595390652430385	216.72319582678318	216.60028104774173	.
Cluster_27087	scaffold_6	10807159	10807599	186.30979264743758	58.7718710569335	110.54815252514481	58.00725482626239	49.88470045649207	26.904900593118533	139.6379774860615	97.29258525751021	Carubv10002022m.g	AT5G29000	AT5G29000	Homeodomain-like superfamily protein
Cluster_27093	scaffold_6	10832775	10833722	31.938821596703587	0.9674382066984938	4.891511173678974	3.135527287906075	9.41220763330039	1.3452450296559266	7.582152623677546	14.203297117884704	.				te8360,te8361
Cluster_27106	scaffold_6	10863277	10863981	24.158852233403994	3.6278932751193516	15.652835755772717	4.7032909318591125	10.353428396630429	1.3452450296559266	25.905688130898284	1.9529533537091466	.				te8373,te8374
Cluster_27113	scaffold_6	10868948	10869746	23.339908089898774	0.4837191033492469	0.9783022347357948	6.66299548680041	10.82403877829545	1.3452450296559266	20.850919715113253	0.5326236419206763	.				te8381
Cluster_27120	scaffold_6	10876011	10877467	42.99456753402406	2.6604550684208577	8.804720112622153	11.758227329647783	17.412584121605722	4.03573508896778	26.53753418287141	12.782967406096233	.				te8384,te8385
Cluster_27132	scaffold_6	10890432	10891848	50.77453689732365	0.0	1.9566044694715896	2.3516454659295563	5.1767141983152145	0.0	6.9503065717044175	10.29739041046641	.				te8394,te8395
Cluster_27135	scaffold_6	10895190	10895694	34.805126098971854	0.7255786550238703	9.783022347357948	5.095231842847372	12.235869923290508	0.0	6.9503065717044175	62.67204853266625	.				te8399
Cluster_27163	scaffold_6	10933560	10935463	29.481989166187926	1.2092977583731173	6.848115643150564	7.054936397788669	14.118311449950586	0.0	17.69168945524761	9.942307982519292	.				te8442
Cluster_27170	scaffold_6	10938834	10939034	76.98074948949069	5.079050585167092	16.631137990508513	12.150168240636042	10.353428396630429	18.833430415182974	63.184605197312884	20.59478082093282	.				te8452,te8453
Cluster_27172	scaffold_6	10945668	10946523	24.158852233403994	2.9023146200954812	10.761324582093742	5.879113664823891	10.353428396630429	0.0	10.74138288354319	14.913461973778938	.				te8455
Cluster_27181	scaffold_6	10957522	10958076	39.718790960003176	5.079050585167092	9.783022347357948	15.285695528542117	26.354181373241094	0.0	17.059843403274478	20.949863248879936	.				te8474,te8475
Cluster_27200	scaffold_6	10980687	10981970	119.56584495176214	4.837191033492469	16.631137990508513	22.732572837319047	20.23624641159584	2.6904900593118533	23.378303923005767	2.6631182096033816	.				te8515,te8516
Cluster_27201	scaffold_6	10982056	10982890	67.15341976742805	1.4511573100477406	4.891511173678974	9.014640952729966	15.530142594945644	0.0	15.796151299328221	2.8406594235769407	.				te8517
Cluster_27222	scaffold_6	11003837	11007939	49.13664861031321	13.060415790429666	43.04529832837497	26.26004103621338	56.002635418137324	161.42940355871121	195.24043005969682	10.830014052387085	.				te8541,te8542,te8543,te8544
Cluster_27394	scaffold_6	11154323	11157926	40.128263031755786	8.948803411961068	35.21888045048861	26.65198194720164	68.23850534142784	1.3452450296559266	61.2890670413935	14.025755903911143	.				te8720,te8721,te8722,te8723
Cluster_27431	scaffold_6	11212488	11213643	37.261958529487515	2.4185955167462345	4.891511173678974	8.230759130753448	10.353428396630429	12.10720526690334	39.17445522233399	7.989354628810146	.				te8762,te8763,te8764,te8765
Cluster_27472	scaffold_6	11251548	11252099	66.74394769567544	1.6930168617223642	39.13208938943179	5.879113664823891	14.118311449950586	8.07147017793556	48.65214600193092	12.960508620069792	.				te8827
Cluster_27479	scaffold_6	11256735	11257587	29.072517094435316	0.0	5.869813408414769	2.7435863769178157	13.177090686620547	0.0	12.636921039462576	8.521978270730822	.				te8837
Cluster_27487	scaffold_6	11265574	11266473	25.796740520414435	51.516084506694796	12.717929051565333	26.65198194720164	66.35606381476775	4.03573508896778	1.8955381559193865	10.29739041046641	.				te8848,te8849
Cluster_27574	scaffold_6	11366918	11368050	37.261958529487515	3.6278932751193516	7.8264178778863585	13.71793188458908	14.588921831615606	0.0	10.109536831570061	16.15625047159385	.				te8952
Cluster_27590	scaffold_6	11390014	11392511	113.8332359472256	0.9674382066984938	9.783022347357948	9.014640952729966	16.000752976610663	0.0	32.22414865062957	5.148695205233205	.				te8973,te8974,te8975,te8976
Cluster_27594	scaffold_6	11395305	11396177	25.387268448661825	0.0	0.9783022347357948	3.135527287906075	11.765259541625488	0.0	12.636921039462576	2.1304945676827054	.				te8978
Cluster_27607	scaffold_6	11410573	11411949	112.19534766021516	0.4837191033492469	5.869813408414769	6.66299548680041	7.529766106640312	0.0	8.845844727623804	7.989354628810146	.				te9002,te9003,te9004
Cluster_27610	scaffold_6	11415803	11416882	85.98913506804811	1.6930168617223642	81.19908548307097	8.230759130753448	20.23624641159584	95.5123971055708	198.39966031956246	115.40178908281321	.				te9013
Cluster_27619	scaffold_6	11428431	11428720	3984.9822022964013	1380.5343209587506	3885.8164763705768	5657.275109204536	90526.14240670149	10471.387310841734	6418.924041995016	10346.746867951058	.				te9030
Cluster_27686	scaffold_6	11504029	11504138	27.434628807424875	0.4837191033492469	0.9783022347357948	5.879113664823891	3.764883053320156	0.0	8.845844727623804	3.0182006375504993	Carubv10003928m.g	0	0	0
Cluster_27778	scaffold_6	11627477	11629160	33.986181955466634	0.4837191033492469	5.869813408414769	6.27105457581215	7.059155724975293	0.0	6.9503065717044175	2.8406594235769407	.				te39720
Cluster_27827	scaffold_6	11724224	11725263	45.45139996453972	6.28834834354021	12.717929051565333	12.5421091516243	13.647701068285567	12.10720526690334	35.38337891049522	15.091003187752497	.				te39842
Cluster_27829	scaffold_6	11735637	11736007	23.339908089898774	3.144174171770105	12.717929051565333	9.406581863718225	7.529766106640312	5.3809801186237065	10.74138288354319	18.109203825302995	.				te39843,te39844
Cluster_27831	scaffold_6	11736996	11737452	26.615684663919655	4.595331481817845	11.739626816829539	6.27105457581215	4.706103816650195	6.726225148279633	22.74645787103264	12.427884978149114	.				te39843,te39844
Cluster_27834	scaffold_6	11740100	11741252	49.95559275381843	8.948803411961068	19.566044694715895	12.150168240636042	25.412960609911053	5.3809801186237065	25.905688130898284	21.304945676827053	.				te39845,te39846
Cluster_27839	scaffold_6	11744875	11745933	57.73556211711802	6.772067446889457	22.50095139892328	14.109872795577338	15.530142594945644	8.07147017793556	24.010149974978898	21.48248689080061	.				te39846,te39847
Cluster_27848	scaffold_6	11755898	11757073	27.434628807424875	0.24185955167462345	2.9349067042073846	3.135527287906075	14.118311449950586	0.0	15.796151299328221	0.887706069867794	.				te39863,te39864,te39865
Cluster_27854	scaffold_6	11760046	11761209	30.710405381445756	0.7255786550238703	3.9132089389431792	4.3113500208708535	9.41220763330039	0.0	5.0547684157850306	1.9529533537091466	Carubv10002727m.g	AT4G00232	AT4G00232	DNA-binding storekeeper protein-related transcriptional regulator
Cluster_27862	scaffold_6	11785523	11785987	199.4128989435211	13.544134893778914	46.958507267318154	22.732572837319047	29.64845404489623	30.940635682086313	104.25459857556626	37.106113720473786	.				te39918,te39919
Cluster_27865	scaffold_6	11796589	11799901	87.21755128330595	3.3860337234447284	46.958507267318154	50.1684366064972	73.41521953974305	0.0	87.8266012242649	22.902816602589084	.				te39929,te39930,te39931
Cluster_27895	scaffold_6	11820401	11821450	45.04192789278711	1.4511573100477406	9.783022347357948	8.622700041741707	24.471739846581016	0.0	8.845844727623804	4.616071563312529	.				te39966,te39967,te39968
Cluster_27899	scaffold_6	11822637	11823652	31.119877453198367	0.0	0.9783022347357948	2.3516454659295563	4.235493434985176	0.0	2.5273842078925153	0.0	.				te39972,te39973
Cluster_27917	scaffold_6	11856345	11858450	61.0113386911389	4.595331481817845	7.8264178778863585	13.32599097360082	17.412584121605722	2.6904900593118533	23.378303923005767	16.33379168556741	.				te40028
Cluster_27969	scaffold_6	11917400	11918760	24.977796376909215	585.3001150525887	0.9783022347357948	1664.964989878126	1.882441526660078	0.0	5.0547684157850306	0.5326236419206763	.				te40091
Cluster_28053	scaffold_6	12063659	12064749	40.128263031755786	1.9348764133969876	14.674533521036922	10.190463685694745	21.6480775565909	1.3452450296559266	17.059843403274478	18.109203825302995	.				te40318,te40319,te40320,te40321
Cluster_28054	scaffold_6	12064832	12066165	81.48494227876941	6.530207895214833	24.45755586839487	41.937677475743754	64.47362228810768	1.3452450296559266	59.39352888547411	2.6631182096033816	.				te40322
Cluster_28056	scaffold_6	12067315	12068156	38.490374744745345	2.6604550684208577	3.9132089389431792	4.3113500208708535	8.000376488305331	0.0	14.532459195381964	0.7101648558942352	.				te40323,te40324
Cluster_28073	scaffold_6	12087227	12087839	46.27034410804494	0.0	7.8264178778863585	1.5677636439530376	5.647324579980235	4.03573508896778	2.5273842078925153	30.892171231399228	.				te40362,te40363
Cluster_28147	scaffold_6	12232037	12233211	36.852486457734905	4.353471930143222	3.9132089389431792	11.366286418659524	11.765259541625488	1.3452450296559266	10.109536831570061	2.1304945676827054	.				te40536
Cluster_28175	scaffold_6	12287156	12288904	33.167237811961414	286.6035687344288	6.848115643150564	286.9007468434059	42.35493434985176	1.3452450296559266	2.5273842078925153	28.051511807822287	.				te40608,te40609
Cluster_28212	scaffold_6	12339374	12339756	118.33742873650431	539.8305193377595	126.20098828091753	448.38040217056874	114.35832274459975	0.0	1.2636921039462576	6.213942489074557	.				te40680
Cluster_28215	scaffold_6	12345090	12345645	30.300933309693146	1.2092977583731173	5.869813408414769	3.5274681988943346	12.706480304955527	0.0	7.582152623677546	80.24862871604857	.				te40683
Cluster_28220	scaffold_6	12353001	12353810	55.68820175835497	1.2092977583731173	109.56985029040902	4.7032909318591125	11.29464915996047	32.28588071174224	89.09029332821117	125.16655585135895	Carubv10002683m.g	AT1G29962	AT1G29962	AGAMOUS-like 64	te40693
Cluster_28247	scaffold_6	12410277	12411433	346.4133727027081	734.2855988841568	287.62085701232365	432.31082482005013	352.0165654854346	1.3452450296559266	0.0	6.0364012751009986	.				te40762
Cluster_28301	scaffold_6	12515596	12516061	31.119877453198367	1.2092977583731173	3.9132089389431792	5.095231842847372	14.118311449950586	0.0	6.318460519731288	20.59478082093282	.				te21407
Cluster_28329	scaffold_6	12581603	12582348	62.23975490639673	2.176735965071611	3.9132089389431792	4.3113500208708535	10.353428396630429	0.0	1.2636921039462576	2.485576995629823	.				te21492,te21493
Cluster_28333	scaffold_6	12588995	12590728	2291.405713527606	305.22675421337476	1347.1221772311894	186.1719327194232	52.23775236481717	1435.3764466428738	4847.5229107378445	0.3550824279471176	.				te21507,te21508,te21509,te21510,te21511,te21512,te21513
Cluster_28334	scaffold_6	12590985	12591466	108.51009901444166	31.199882166026423	180.98591342612204	16.853459172495153	8.000376488305331	51.11931112692521	296.3357983753974	0.1775412139735588	.
Cluster_28355	scaffold_6	12636056	12636703	37.671430601240125	8.706943860286444	2.9349067042073846	9.406581863718225	54.59080427314227	0.0	4.422922363811902	5.148695205233205	.				te21583
Cluster_28356	scaffold_6	12636934	12637424	40.947207175261006	16.688309065549017	1.9566044694715896	10.974345507671263	48.00225892983199	0.0	1.2636921039462576	1.9529533537091466	.				te21584,te21585,te21586
Cluster_28405	scaffold_6	12724330	12724839	911.48483172131	69.89741043396617	1071.2409470356954	66.6299548680041	883.3356863852416	1.3452450296559266	1.2636921039462576	3.0182006375504993	.				te21702
Cluster_28406	scaffold_6	12725161	12725503	152.73308276372356	175.5900345157766	137.94061509774707	91.7141731712527	73.41521953974305	0.0	0.0	0.7101648558942352	.				te21704
Cluster_28410	scaffold_6	12736622	12737514	100.32065757938948	31.925460821050294	23.479253633659077	70.15742306689843	107.29916701962445	4.03573508896778	29.696764442737056	29.649382733584318	Carubv10000057m.g	AT4G09680	AT4G09680	conserved telomere maintenance component 1	te21711
Cluster_28428	scaffold_6	12772952	12775196	45.45139996453972	2829.273035489745	4.891511173678974	1976.166073202804	8.000376488305331	2.6904900593118533	1.2636921039462576	1.0652472838413527	Carubv10000498m.g	AT4G11550	AT4G11550	Cysteine/Histidine-rich C1 domain family protein	te21739
Cluster_28430	scaffold_6	12775776	12776190	60.60186661938629	3496.805398111706	9.783022347357948	1755.5033403164139	105.8873358746294	4.03573508896778	1.2636921039462576	2.6631182096033816	Carubv10002827m.g	AT3G61500	AT3G61500	0	te21742
Cluster_28444	scaffold_6	12788941	12789653	75.34286120248025	13.30227534210429	23.479253633659077	13.71793188458908	49.41409007482705	0.0	0.6318460519731288	0.887706069867794	.
Cluster_28446	scaffold_6	12798472	12799510	24.568324305156604	97.9531184282225	38.153787154696	46.24902749661461	20.706856793260858	2.6904900593118533	5.68661446775816	52.197116908226285	.				te21772,te21773
Cluster_28462	scaffold_6	12835903	12836129	25.387268448661825	168.81796706888716	2.9349067042073846	60.75084120318021	7.059155724975293	0.0	0.0	2.8406594235769407	.
Cluster_28482	scaffold_6	12878805	12880558	48.7271765385606	4.111612378468599	32.28397374628123	11.366286418659524	41.88432396818674	0.0	30.328610494710183	42.43235013968055	.				te21861
Cluster_28488	scaffold_6	12885944	12887257	385.3132195192061	327.71969251911474	115.4396636988238	310.41720150270146	402.8424867052567	1.3452450296559266	1.8955381559193865	0.887706069867794	Carubv10003255m.g	AT3G17500	AT3G17500	F-box family protein	te21868,te21869
Cluster_28582	scaffold_6	13139165	13139578	28.663045022682706	3.3860337234447284	4.891511173678974	5.095231842847372	4.235493434985176	0.0	6.318460519731288	43.4975974235219	.				te22115
Cluster_28587	scaffold_6	13144109	13144811	45.45139996453972	8.706943860286444	3.9132089389431792	11.758227329647783	8.470986869970352	0.0	1.2636921039462576	8.166895842783704	.				te22129,te22130,te22131
Cluster_28634	scaffold_6	13227560	13228491	442.2298374928189	40.14868557798749	466.65016596897414	14.109872795577338	549.6729257847428	1.3452450296559266	1.8955381559193865	0.887706069867794	.
Cluster_28635	scaffold_6	13228686	13229045	64.69658733691239	8.46508430861182	68.48115643150564	7.054936397788669	31.530895571556307	0.0	0.0	0.0	.
Cluster_28683	scaffold_6	13375225	13376286	994.6076622870899	825.950368968839	442.19261010057926	82.69953221852273	13.647701068285567	36.32161580071002	383.53055354768924	4.7936127772860875	Carubv10003633m.g	AT4G00893	AT4G00893	0	te22417,te22418
Cluster_28684	scaffold_6	13376782	13377402	661.2973958804653	271.60827653060215	335.5576665143776	49.38455478452069	30.58967480822627	25.559655563462606	224.30534845046074	3.905906707418293	Carubv10003633m.g	AT4G00893	AT4G00893	0
Cluster_28685	scaffold_6	13377531	13378027	952.0225668248185	338.11965324112356	1130.9173833545788	235.94842841493215	86.12169984469857	78.02421172004375	416.3865482502919	3.1957418515240583	.
Cluster_28705	scaffold_6	13422933	13423701	686.2751922573744	2.176735965071611	289.57746148179524	1.959704554941297	1200.527083627465	1.3452450296559266	3.159230259865644	56.99072968551237	.				te22446
Cluster_28718	scaffold_6	13443103	13445202	7573.595439136276	1342.0786522424855	4684.111099914986	676.0980714547475	183.0674384676926	3632.161580071002	5147.017939373108	29.649382733584318	Carubv10003338m.g	AT4G05475	AT4G05475	RNI-like superfamily protein
Cluster_28785	scaffold_6	13629926	13632099	1453.6258547217658	1779.6025812218793	1030.1522531767919	2424.1545344623846	2331.403830768507	1.3452450296559266	0.6318460519731288	0.3550824279471176	.				te87248,te87249,te87250
Cluster_28884	scaffold_6	13876039	13877422	22.930436018146164	0.0	2.9349067042073846	6.66299548680041	9.41220763330039	0.0	20.850919715113253	2.1304945676827054	.				te87452
Cluster_28931	scaffold_6	14046460	14047011	455.742415860655	184.29697837606307	526.3266022878576	146.97784162059727	391.0772271636312	1.3452450296559266	0.0	0.7101648558942352	.
Cluster_28932	scaffold_6	14047485	14048136	379.58061051466956	354.32424320332336	444.14921457005084	302.18644237194803	466.8454986116994	0.0	0.0	0.5326236419206763	.				te87593
Cluster_28934	scaffold_6	14048561	14048801	101.1396017228947	55.385837333488766	109.56985029040902	35.27468198894335	70.59155724975292	0.0	0.0	6.746566130995234	.				te87596
Cluster_28937	scaffold_6	14051048	14051966	318.56927182353064	326.0266756573924	356.1020134438293	333.933656161997	411.3134735752271	1.3452450296559266	0.6318460519731288	3.550824279471176	.
Cluster_29100	scaffold_6	14762774	14764030	2083.39390107728	289.9896024578735	710.247422418187	165.0071235260572	47.53164854816697	1729.9851081375218	2237.3668700368494	12.427884978149114	.
Cluster_29107	scaffold_6	14794805	14795097	33.986181955466634	1.6930168617223642	11.739626816829539	8.230759130753448	29.64845404489623	2.6904900593118533	8.213998675650675	22.37019296066841	.				te48007
Cluster_29111	scaffold_6	14798331	14799585	5222.816275204542	826.675947623863	6098.736131342945	369.60027906192863	5977.222457527413	4.03573508896778	3.791076311838773	71.19402680339708	.				te48021,te48022,te48023
Cluster_29112	scaffold_6	14799735	14800637	203.50761966104722	331.34758579423413	244.5755586839487	84.65923677346403	97.41634900465904	0.0	0.0	0.0	.				te48024
Cluster_29251	scaffold_6	15349040	15349357	114.2427080189782	29.99058440765331	195.66044694715896	59.96695938120369	280.48378747235165	838.0876534756424	856.7832464755627	3048.560185139978	.
Cluster_29267	scaffold_6	15434208	15434614	23.749380161651384	4.837191033492469	25.435858103130666	0.7838818219765188	13.177090686620547	2.6904900593118533	8.845844727623804	10.11984919649285	.
Cluster_29397	scaffold_6	15934220	15934616	92.54068821608988	2.9023146200954812	78.26417877886358	39.5860320098142	94.59268671466893	1.3452450296559266	39.17445522233399	17.39903896940876	.
Cluster_29403	scaffold_6	15953500	15953623	22.930436018146164	7.73950565358795	20.54434692945169	17.245400083483414	15.059532213280624	2.6904900593118533	4.422922363811902	37.28365493444735	.				te61291
Cluster_29432	scaffold_6	16036329	16039411	6427.48311030072	10360.779474637518	2162.0479387661067	9039.725171033215	6909.501623605816	21.523920474494826	12.636921039462576	0.7101648558942352	Carubv10001406m.g	AT4G01500	AT4G01500	AP2/B3-like transcriptional factor family protein	te61373,te61374
Cluster_29549	scaffold_7	41619	42007	268.6136790697122	72.79972505406165	151.6368463840482	51.344259339461985	62.591180761447596	51.11931112692521	285.59441549185425	124.98901463738538	.
Cluster_29733	scaffold_7	934153	935147	22.930436018146164	4.837191033492469	18.587742459980102	7.446877308776929	24.942350228246035	1.3452450296559266	11.37322893551632	151.6201967334192	.				te64784
Cluster_29739	scaffold_7	988923	990766	1135.4660549699877	356.0172600650457	1463.540143164749	292.7798605082298	1195.3503694291496	1.3452450296559266	1.8955381559193865	1.9529533537091466	Carubv10005616m.g	AT4G37540	AT4G37540	LOB domain-containing protein 39	te64823,te64824,te64825
Cluster_29740	scaffold_7	990897	991418	1496.62042225579	998.6380888645202	2166.9394499397854	520.1055888814202	2094.216198409337	2.6904900593118533	0.0	0.5326236419206763	.				te64826
Cluster_29795	scaffold_7	1320722	1321352	33.576709883714024	27.088269787557827	37.175484919960205	20.77286828237775	19.2950256482658	13.452450296559267	28.433072338790797	67.82074373789946	.				te65036,te65037
Cluster_29944	scaffold_7	2238204	2239182	31.119877453198367	0.0	26.41416033786646	1.959704554941297	31.06028518989129	0.0	1.8955381559193865	0.1775412139735588	Carubv10005153m.g	AT4G34340	AT4G34340	TBP-associated factor 8
Cluster_29946	scaffold_7	2239801	2240390	49.95559275381843	0.4837191033492469	35.21888045048861	5.095231842847372	27.766012518236153	4.03573508896778	3.791076311838773	0.0	Carubv10005102m.g	AT4G34320	AT4G34320	Protein of unknown function (DUF677)
Cluster_30033	scaffold_7	2705551	2706301	34.805126098971854	8.706943860286444	15.652835755772717	6.66299548680041	16.471363358275685	6.726225148279633	18.323535507220736	72.43681530121198	.				te72416
Cluster_30047	scaffold_7	2814745	2815307	29.072517094435316	23.21851696076385	30.327369276809637	3.5274681988943346	8.470986869970352	8.07147017793556	36.64707101444147	41.01202042789208	.				te72464
Cluster_30073	scaffold_7	3041831	3042154	49.13664861031321	26.60455068420858	80.22078324833518	13.32599097360082	30.11906442656125	0.0	3.791076311838773	23.61298145848332	.
Cluster_30094	scaffold_7	3124645	3128050	4759.293889980587	6762.634924374146	2014.3243013210015	7197.210948477407	4694.33855710857	16.14294035587112	8.845844727623804	0.5326236419206763	Carubv10007828m.g	AT4G32370	AT4G32370	Pectin lyase-like superfamily protein	te72617,te72618,te72619,te72620,te72621,te72622,te72623,te72624
Cluster_30132	scaffold_7	3299006	3299506	24.977796376909215	1.2092977583731173	6.848115643150564	7.446877308776929	18.82441526660078	1.3452450296559266	17.69168945524761	43.85267985146902	.				te72688
Cluster_30263	scaffold_7	4178052	4178757	104.41537829691556	2.4185955167462345	8.804720112622153	45.073204763649834	160.00752976610664	0.0	0.0	39.23660828815649	.				te27986,te27987
Cluster_30265	scaffold_7	4193661	4194726	2180.8482541544013	680.3509188607158	2235.4206063712913	578.8967255296592	2377.523648171679	4.03573508896778	1.2636921039462576	0.0	Carubv10006313m.g	AT4G29658	AT4G29658	prenylated RAB acceptor 1.C
Cluster_30266	scaffold_7	4194877	4195936	5319.042212066405	2392.7165447170496	5719.154864265456	2309.3158475428245	6525.012941785496	6.726225148279633	3.791076311838773	1.9529533537091466	.
Cluster_30339	scaffold_7	4549391	4550632	49.95559275381843	2024.3644475165981	0.9783022347357948	1519.1629709904935	8.000376488305331	2.6904900593118533	0.6318460519731288	0.0	.				te84210,te84211
Cluster_30361	scaffold_7	4658856	4659941	39.718790960003176	323.60808014064617	8.804720112622153	326.87871976420837	31.06028518989129	1.3452450296559266	1.2636921039462576	0.0	Carubv10005139m.g	AT4G28530	AT4G28530	NAC domain containing protein 74
Cluster_30487	scaffold_7	5325941	5327278	23.339908089898774	4.595331481817845	22.50095139892328	7.054936397788669	24.471739846581016	0.0	7.582152623677546	159.43201014825578	.				te84549
Cluster_30500	scaffold_7	5419908	5421149	601.9239454763368	1355.3809275845897	297.40387935968164	1240.1010423668529	488.9641865499553	8.07147017793556	0.6318460519731288	0.1775412139735588	.				te84587
Cluster_30501	scaffold_7	5421280	5422727	100.32065757938948	517.3375810320196	2.9349067042073846	798.7755765940727	12.235869923290508	1.3452450296559266	0.0	0.0	Carubv10007490m.g	AT4G13060	AT4G13060	F-box associated ubiquitination effector family protein
Cluster_30516	scaffold_7	5485418	5485789	27.434628807424875	32.167320372724916	45.980205032582354	19.20510463842471	33.41333709821639	0.0	0.6318460519731288	0.5326236419206763	Carubv10007474m.g	AT4G26260	AT4G26260	myo-inositol oxygenase 4	te84614
Cluster_30538	scaffold_7	5569367	5569759	66.33447562392283	41.841702439709856	73.37266760518462	11.758227329647783	10.82403877829545	24.21441053380668	99.83167621175436	104.39423381645257	Carubv10005024m.g	AT4G26050	AT4G26050	plant intracellular ras group-related LRR 8
Cluster_30543	scaffold_7	5668597	5668817	30.300933309693146	1.6930168617223642	28.37076480733805	6.66299548680041	31.06028518989129	0.0	0.0	0.0	.
Cluster_30544	scaffold_7	5668913	5669489	79.43758192000635	3.869752826793975	83.15568995254256	7.446877308776929	109.65221892794955	0.0	0.0	3.550824279471176	.				te95740
Cluster_30545	scaffold_7	5669571	5670238	108.10062694268906	0.9674382066984938	142.83212627142603	4.3113500208708535	149.18349098781118	0.0	0.6318460519731288	3.550824279471176	.				te95740
Cluster_30574	scaffold_7	5811851	5812531	27.434628807424875	4.111612378468599	6.848115643150564	3.5274681988943346	28.23662289990117	0.0	0.6318460519731288	36.39594886457955	.				te95801,te95802,te95803
Cluster_30616	scaffold_7	6092234	6093531	24.158852233403994	9.19066296363569	19.566044694715895	12.934050062612561	28.707233281566193	0.0	7.582152623677546	136.70673475964026	Carubv10004822m.g	AT4G24670	AT4G24670	tryptophan aminotransferase related 2	te95908,te95909
Cluster_30619	scaffold_7	6098960	6101812	790.69057055429	11073.055854319286	32.28397374628123	9655.46434219577	71.53277801308298	6.726225148279633	3.159230259865644	0.3550824279471176	Carubv10007003m.g,Carubv10006698m.g	AT4G24650,AT3G42786	ATIPT4/IPT4,APPB1	isopentenyltransferase 4, Plant invertase/pectin methylesterase inhibitor superfamily protein	te95911,te95912,te95913,te95914
Cluster_30630	scaffold_7	6199445	6199805	43.40403960577667	8.706943860286444	39.13208938943179	14.893754617553858	45.649207021506896	24.21441053380668	66.97568150915166	316.02336087293463	.
Cluster_30631	scaffold_7	6201782	6202237	94.58804857485293	61.19046657367973	83.15568995254256	22.732572837319047	18.353804884935762	29.595390652430385	172.49397218866417	147.89183123997447	.
Cluster_30645	scaffold_7	6259337	6261983	186.30979264743758	0.24185955167462345	27.392462572602255	0.7838818219765188	353.89900701209467	5.3809801186237065	4.422922363811902	61.784342462798456	.				te95963
Cluster_30674	scaffold_7	6419754	6421162	1412.269175474752	705.7461717865513	1378.4278487427348	533.431579855021	2239.634806343828	1.3452450296559266	4.422922363811902	13.670673475964026	.				te96052,te96053
Cluster_30740	scaffold_7	6816850	6818009	612.1607472701521	2278.800695878302	81.19908548307097	2624.436339977385	522.8481340298367	2.6904900593118533	0.6318460519731288	0.0	.				te32789,te32790
Cluster_30783	scaffold_7	7092697	7093391	251.41585205610258	90.69733187798379	1302.120274433343	7.838818219765188	16.000752976610663	975.3026465005469	1993.4742939752216	2.485576995629823	.
Cluster_30852	scaffold_7	7468749	7472853	26.206212592167045	0.0	20.54434692945169	3.919409109882594	25.412960609911053	0.0	18.323535507220736	117.70982486446948	.				te33150,te33151
Cluster_30950	scaffold_7	7972276	7973850	54.05031347134453	1.2092977583731173	8.804720112622153	13.32599097360082	18.82441526660078	0.0	23.378303923005767	0.7101648558942352	.				te25907,te25908,te25909
Cluster_30978	scaffold_7	8024274	8026718	41.356679247013616	10.883679825358055	39.13208938943179	36.450504721908125	54.59080427314227	5.3809801186237065	108.04567488740503	36.92857250650023	.				te25944,te25945,te25946
Cluster_31033	scaffold_7	8453656	8454229	53.23136932783931	19.83248323731912	0.9783022347357948	19.98898646040123	7.529766106640312	1.3452450296559266	0.6318460519731288	0.0	.
Cluster_31034	scaffold_7	8454469	8455241	114.65218009073082	15.4790113071759	12.717929051565333	5.095231842847372	131.30029648454044	0.0	1.2636921039462576	0.3550824279471176	.
Cluster_31097	scaffold_7	8857300	8857863	323.07346461280935	459.29128863010993	326.7529464017555	518.9297661484554	496.9645630382606	0.0	0.6318460519731288	0.0	.
Cluster_31114	scaffold_7	8908232	8908850	24.158852233403994	15.4790113071759	15.652835755772717	9.798522774706486	14.118311449950586	0.0	5.0547684157850306	37.4611961484209	.				te67491
Cluster_31215	scaffold_7	9497695	9498175	24.977796376909215	0.24185955167462345	18.587742459980102	0.3919409109882594	19.76563602993082	1.3452450296559266	2.5273842078925153	49.71153991259646	.				te34171
Cluster_31262	scaffold_7	9644809	9645743	404.14893481982614	121.89721404401021	589.9162475456843	104.256282322877	624.970586851146	0.0	1.8955381559193865	1.4203297117884703	.
Cluster_31274	scaffold_7	9737716	9738022	23.749380161651384	0.4837191033492469	4.891511173678974	0.7838818219765188	17.883194503270744	0.0	0.0	0.0	.
Cluster_31321	scaffold_7	9953059	9953600	31.529349524950977	2.176735965071611	9.783022347357948	4.3113500208708535	11.29464915996047	0.0	10.74138288354319	31.424794873319904	.				te34404
Cluster_31376	scaffold_7	10076136	10076901	63.468171121654564	0.9674382066984938	8.804720112622153	2.3516454659295563	5.1767141983152145	1.3452450296559266	10.109536831570061	60.18647153703643	Carubv10004558m.g	AT4G20240	AT4G20240	cytochrome P450, family 71, subfamily A, polypeptide 27	te34514,te34515,te34516
Cluster_31437	scaffold_7	10296049	10296303	45.04192789278711	0.0	0.0	1.5677636439530376	1.4118311449950587	0.0	0.6318460519731288	0.0	.
Cluster_31493	scaffold_7	10503431	10504029	29.072517094435316	2.176735965071611	17.609440225244306	6.66299548680041	36.236999388206506	0.0	20.219073663140122	54.15007026193543	.
Cluster_31496	scaffold_7	10504885	10506100	23.339908089898774	3.6278932751193516	4.891511173678974	12.150168240636042	23.530519083250976	2.6904900593118533	32.22414865062957	17.221497755435202	.
Cluster_31503	scaffold_7	10519241	10519785	35.214598170724464	2.9023146200954812	50.87171620626133	6.66299548680041	34.354557861546425	8.07147017793556	15.796151299328221	208.43338520495803	.
Cluster_31563	scaffold_7	10684480	10684911	136.35419989361915	1222.841893266896	39.13208938943179	1207.9618876658155	256.48265800743565	2.6904900593118533	3.159230259865644	9.409684340598616	.				te734
Cluster_31609	scaffold_7	10850697	10851152	25.796740520414435	1.9348764133969876	25.435858103130666	19.59704554941297	2.8236622899901174	0.0	0.0	0.0	Carubv10007134m.g	AT4G14090	AT4G14090	UDP-Glycosyltransferase superfamily protein
Cluster_31611	scaffold_7	10852400	10852724	52.00295311258148	14.511573100477406	43.04529832837497	12.150168240636042	40.9431032048567	0.0	0.6318460519731288	11.895261336228439	.				te842
Cluster_31670	scaffold_7	11057738	11058432	255.5105727736287	121.41349494066097	282.7293458386447	68.98160033393366	431.54971998682294	0.0	0.6318460519731288	0.0	.				te985
Cluster_31709	scaffold_7	11126400	11126608	51.18400896907626	8.948803411961068	131.0924994545965	4.7032909318591125	2.3530519083250976	134.52450296559266	482.7303837074704	17.221497755435202	.
Cluster_31712	scaffold_7	11127510	11127975	38.490374744745345	17.413887720572887	66.52455196203405	5.095231842847372	3.764883053320156	39.012105860021876	165.54366561695977	1.5978709257620292	.				te1058
Cluster_31778	scaffold_7	11249394	11250076	25.796740520414435	3.144174171770105	12.717929051565333	4.3113500208708535	14.118311449950586	1.3452450296559266	15.796151299328221	72.96943894313266	Carubv10007802m.g	AT4G05460	AT4G05460	RNI-like superfamily protein
Cluster_31822	scaffold_7	11327743	11328511	146.1815296156818	93.35778694640464	357.0803156785651	16.069577350518635	9.88281801496541	326.89454220639016	695.6625032224149	21.66002810477417	.
Cluster_31843	scaffold_7	11386396	11386741	23.749380161651384	0.4837191033492469	6.848115643150564	2.3516454659295563	6.117934961645254	2.6904900593118533	27.169380234844542	51.48695205233205	.				te1359
Cluster_31871	scaffold_7	11430545	11430950	434.8593402012719	106.90192184018356	387.40768495537475	161.47965532716287	437.66765494846817	0.0	2.5273842078925153	0.7101648558942352	.
Cluster_31879	scaffold_7	11440376	11440700	41.356679247013616	0.24185955167462345	36.197182685224405	0.0	48.472869311497014	0.0	0.0	1.2427884978149115	.				te1436
Cluster_31880	scaffold_7	11440969	11441211	102.77749000990514	23.460376512438472	93.91701453463631	14.501813706565597	62.12057037978258	0.0	0.6318460519731288	1.0652472838413527	.
Cluster_31890	scaffold_7	11464194	11465207	29.891461237940536	4.111612378468599	12.717929051565333	19.59704554941297	30.11906442656125	0.0	5.68661446775816	110.43063509155357	.				te1460,te1461
Cluster_31894	scaffold_7	11469040	11469447	22.930436018146164	1.2092977583731173	17.609440225244306	1.1758227329647781	25.412960609911053	1.3452450296559266	6.318460519731288	161.9175871438856	.				te1463
Cluster_31908	scaffold_7	11486718	11487265	53.64084139959192	0.24185955167462345	48.91511173678974	0.0	48.00225892983199	1.3452450296559266	1.2636921039462576	220.86127018310714	.
Cluster_31926	scaffold_7	11523539	11524450	27.025156735672265	0.9674382066984938	5.869813408414769	4.7032909318591125	15.059532213280624	2.6904900593118533	12.005074987489449	60.719095178957105	.				te50835,te50836
Cluster_32008	scaffold_7	11662597	11663546	145.3625854721766	263.62691132533956	87.06889889148574	208.512564645754	115.77015388959481	0.0	0.6318460519731288	0.3550824279471176	.				te51006,te51007,te51008,te51009
Cluster_32014	scaffold_7	11671591	11672287	723.1276787151094	2688.5107764151144	799.2729257791443	2495.879721173236	2057.0379782578	1.3452450296559266	1.2636921039462576	0.0	.				te51033
Cluster_32039	scaffold_7	11750113	11750586	48.31770446680799	152.61337710668738	22.50095139892328	58.79113664823891	101.65184243964421	0.0	2.5273842078925153	11.007555266360646	.				te51164
Cluster_32067	scaffold_7	11857178	11858280	53.23136932783931	2944.3981820868657	2.9349067042073846	3556.863767218454	0.0	6.726225148279633	0.6318460519731288	0.1775412139735588	.
Cluster_32108	scaffold_7	11905367	11906633	22.930436018146164	2.4185955167462345	5.869813408414769	10.582404596683004	17.883194503270744	2.6904900593118533	19.587227611166995	10.830014052387085	.				te51331
Cluster_32192	scaffold_7	12033413	12035239	37.261958529487515	5.079050585167092	7.8264178778863585	18.81316372743645	36.236999388206506	0.0	41.70183943022651	3.1957418515240583	.				te51502,te51503
Cluster_32193	scaffold_7	12035405	12036469	33.167237811961414	0.7255786550238703	2.9349067042073846	5.879113664823891	9.41220763330039	0.0	13.900613143408835	1.2427884978149115	.				te51504
Cluster_32330	scaffold_7	12221825	12222341	42.17562339051884	166.1575120004663	38.153787154696	145.018137065656	98.35756976798908	1.3452450296559266	0.0	0.3550824279471176	.
Cluster_32393	scaffold_7	12303533	12306863	1043.3348388256504	1601.3520916376817	335.5576665143776	438.5818793958623	1022.6363593580875	9.416715207591487	18.323535507220736	2.8406594235769407	Carubv10006743m.g	AT5G48050	AT5G48050	0	te51892,te51893,te51894
Cluster_32396	scaffold_7	12309784	12310173	27.844100879177486	5.320910136841715	7.8264178778863585	12.5421091516243	31.530895571556307	0.0	6.318460519731288	75.45501593876249	.				te51900
Cluster_32399	scaffold_7	12311872	12312354	35.214598170724464	122.62279269903408	5.869813408414769	239.08395570283824	14.118311449950586	1.3452450296559266	1.8955381559193865	2.8406594235769407	.				te51900
Cluster_32413	scaffold_7	12326059	12327038	29.891461237940536	1.6930168617223642	9.783022347357948	8.622700041741707	16.941973739940703	2.6904900593118533	22.11461181905951	5.326236419206763	.				te51911,te51912
Cluster_32462	scaffold_7	12386062	12386673	73.70497291546981	11.609258480381925	22.50095139892328	10.582404596683004	6.117934961645254	32.28588071174224	30.960456546683314	37.638737362394465	.
Cluster_32479	scaffold_7	12408811	12409074	29.481989166187926	5.8046292401909625	14.674533521036922	10.974345507671263	15.530142594945644	0.0	10.74138288354319	2.6631182096033816	.				te51999,te52000,te52001
Cluster_32493	scaffold_7	12431685	12432077	32.34829366845619	1.4511573100477406	4.891511173678974	5.487172753835631	6.117934961645254	1.3452450296559266	12.636921039462576	5.148695205233205	.
Cluster_32494	scaffold_7	12432208	12434244	316.5219114647676	11.125539377032679	39.13208938943179	62.710545758121505	106.82855663795944	1.3452450296559266	61.2890670413935	15.623626829673173	.				te52022
Cluster_32495	scaffold_7	12434331	12435743	133.8973674631035	2.4185955167462345	9.783022347357948	16.853459172495153	27.766012518236153	0.0	24.010149974978898	4.616071563312529	.				te52023,te52024
Cluster_32524	scaffold_7	12472825	12473807	65.92500355217022	4.595331481817845	7.8264178778863585	10.974345507671263	21.17746717492588	0.0	12.005074987489449	5.326236419206763	.				te52075,te52076
Cluster_32525	scaffold_7	12473896	12475042	59.37345040412846	3.6278932751193516	7.8264178778863585	9.014640952729966	20.706856793260858	0.0	19.587227611166995	21.304945676827053	.				te52077,te52078,te52079,te15611
Cluster_32638	scaffold_7	12614085	12614398	25.796740520414435	5.079050585167092	34.24057821575282	12.934050062612561	26.354181373241094	20.178675444838902	62.552759145339756	11.007555266360646	.				te15768
Cluster_32664	scaffold_7	12652185	12653762	30.300933309693146	81.02294981099885	78.26417877886358	55.65560936033284	11.765259541625488	24.21441053380668	60.02537493744724	12.605426192122675	.				te15802,te15803
Cluster_32766	scaffold_7	12844716	12845470	181.80559985815887	3.6278932751193516	13.696231286301128	29.787509235107716	40.47249282319168	0.0	16.42799735130135	19.707074751065026	.				te15993,te15994
Cluster_32775	scaffold_7	12852551	12853070	23.339908089898774	0.7255786550238703	1.9566044694715896	10.582404596683004	9.88281801496541	0.0	2.5273842078925153	5.326236419206763	.				te15999
Cluster_32779	scaffold_7	12855069	12855734	68.38183598268589	0.9674382066984938	8.804720112622153	16.069577350518635	18.353804884935762	0.0	6.318460519731288	5.503777633180323	.				te15999
Cluster_32787	scaffold_7	12863556	12864006	59.37345040412846	1.4511573100477406	3.9132089389431792	5.879113664823891	13.647701068285567	0.0	6.318460519731288	26.808723310007377	.				te16005
Cluster_32788	scaffold_7	12864098	12864739	37.671430601240125	1.4511573100477406	3.9132089389431792	10.582404596683004	20.23624641159584	0.0	5.0547684157850306	5.681318847153881	.				te16006,te16007
Cluster_32793	scaffold_7	12867227	12869089	143.31522511341353	6.28834834354021	17.609440225244306	28.611686502142938	51.76714198315215	2.6904900593118533	27.80122628681767	23.43544024450976	.				te16007,te16008,te16009,te16010
Cluster_32795	scaffold_7	12869792	12870451	34.805126098971854	5.562769688516339	15.652835755772717	14.501813706565597	14.588921831615606	12.10720526690334	18.955381559193867	22.37019296066841	.				te16010
Cluster_32796	scaffold_7	12870575	12871083	26.615684663919655	1.9348764133969876	3.9132089389431792	5.487172753835631	4.706103816650195	13.452450296559267	22.74645787103264	10.652472838413527	.				te16010
Cluster_32799	scaffold_7	12873206	12873971	32.757765740208804	2.4185955167462345	6.848115643150564	4.3113500208708535	7.529766106640312	5.3809801186237065	23.378303923005767	19.707074751065026	.				te16012,te16013
Cluster_32802	scaffold_7	12885150	12885956	22.930436018146164	1.2092977583731173	2.9349067042073846	2.7435863769178157	4.706103816650195	0.0	5.68661446775816	12.427884978149114	.				te16014,te16015
Cluster_32806	scaffold_7	12887525	12888427	32.34829366845619	1.2092977583731173	2.9349067042073846	3.5274681988943346	6.588545343310273	1.3452450296559266	14.532459195381964	20.2396983929857	.				te16015,te16016
Cluster_32807	scaffold_7	12888540	12890807	72.88602877196459	5.562769688516339	20.54434692945169	15.677636439530376	21.17746717492588	12.10720526690334	37.910763118387734	31.957418515240583	.				te16016
Cluster_32808	scaffold_7	12891053	12891592	31.529349524950977	2.9023146200954812	11.739626816829539	5.879113664823891	9.41220763330039	5.3809801186237065	24.641996026952025	18.641827467223674	.				te16016,te16017
Cluster_32825	scaffold_7	12920004	12925771	42.99456753402406	36.52079230286814	48.91511173678974	83.48341404049926	104.47550472963434	0.0	73.92598808085607	14.73592075980538	.				te16040,te16041,te16042,te16043
Cluster_32869	scaffold_7	12981732	12982526	103.59643415341034	0.7255786550238703	6.848115643150564	13.71793188458908	12.235869923290508	0.0	9.477690779596934	3.373283065497617	.				te16106,te16107,te16108
Cluster_33002	scaffold_7	13190464	13190856	64.69658733691239	0.4837191033492469	0.9783022347357948	2.7435863769178157	4.235493434985176	0.0	5.68661446775816	9.942307982519292	.				te16367
Cluster_33021	scaffold_7	13230931	13232944	44.22298374928189	1.6930168617223642	3.9132089389431792	6.27105457581215	27.295402136571134	0.0	10.74138288354319	1.775412139735588	.				te16422,te16423
Cluster_33050	scaffold_7	13280932	13282588	40.537735103508396	106.90192184018356	10.761324582093742	65.06219122405106	58.35568732646242	0.0	10.74138288354319	0.5326236419206763	.				te16468,te16469,te16470,te16471,te16472
Cluster_33056	scaffold_7	13290642	13292206	38.490374744745345	1.9348764133969876	6.848115643150564	15.677636439530376	16.941973739940703	0.0	15.164305247355092	1.0652472838413527	.				te16479,te16480,te16481,te16482,te16483
Cluster_33057	scaffold_7	13292332	13292820	29.072517094435316	0.9674382066984938	5.869813408414769	3.5274681988943346	11.765259541625488	0.0	8.213998675650675	0.5326236419206763	.				te16483,te16484,te16485
Cluster_33090	scaffold_7	13334692	13335501	27.025156735672265	7.01392699856408	5.869813408414769	9.014640952729966	8.470986869970352	0.0	6.9503065717044175	0.0	.				te16538
Cluster_33105	scaffold_7	13344306	13345067	24.568324305156604	0.4837191033492469	2.9349067042073846	0.7838818219765188	7.529766106640312	0.0	14.532459195381964	0.7101648558942352	.				te16562,te16563,te16564
Cluster_33122	scaffold_7	13363918	13366718	30.710405381445756	0.24185955167462345	17.609440225244306	24.692277392260344	57.414466563132386	0.0	42.333685482199634	0.1775412139735588	.				te16586,te16587,te16588
Cluster_33145	scaffold_7	13390855	13393025	27.434628807424875	0.4837191033492469	6.848115643150564	3.919409109882594	13.177090686620547	0.0	22.74645787103264	1.5978709257620292	Carubv10006669m.g	AT1G35150	AT1G35150	General transcription factor 2-related zinc finger protein	te16631,te16632
Cluster_33237	scaffold_7	13525223	13527391	146.1815296156818	7.01392699856408	20.54434692945169	32.13915470103727	50.35531083815709	2.6904900593118533	39.80630127430712	11.540178908281321	Carubv10007859m.g	AT1G11580	AT1G11580	methylesterase PCR A	te67902,te67903,te67904,te67905
Cluster_33316	scaffold_7	13637045	13639211	47.08928825155016	0.4837191033492469	6.848115643150564	9.798522774706486	14.118311449950586	1.3452450296559266	22.11461181905951	17.39903896940876	.				te68060,te68061
Cluster_33344	scaffold_7	13663686	13666754	96.22593686186337	16.20458996219977	45.980205032582354	40.36991383179072	25.883570991576075	497.74066097269287	582.5620599192248	29.649382733584318	.				te68083,te68084,te68085,te68086,te68087,te68088,te68089,te68090,te68091,te68092,te68093,te68094
Cluster_33357	scaffold_7	13673439	13676548	146.5910016874344	2.176735965071611	16.631137990508513	32.53109561202553	63.061791143112615	0.0	102.99090647162001	20.2396983929857	.				te68109,te68110
Cluster_33359	scaffold_7	13676894	13677973	24.568324305156604	0.0	1.9566044694715896	6.27105457581215	6.117934961645254	0.0	9.477690779596934	2.8406594235769407	.				te68112
Cluster_33415	scaffold_7	13770958	13771695	48.7271765385606	3.6278932751193516	23.479253633659077	17.245400083483414	31.06028518989129	1.3452450296559266	18.323535507220736	12.427884978149114	.
Cluster_33416	scaffold_7	13771790	13772293	38.080902672992735	5.8046292401909625	7.8264178778863585	4.7032909318591125	10.353428396630429	0.0	5.0547684157850306	0.5326236419206763	.
Cluster_33417	scaffold_7	13772390	13773459	118.33742873650431	17.65574727224751	23.479253633659077	27.043922858189898	29.64845404489623	0.0	36.64707101444147	3.1957418515240583	.
Cluster_33418	scaffold_7	13773559	13774498	24.977796376909215	1.2092977583731173	4.891511173678974	4.7032909318591125	9.88281801496541	1.3452450296559266	8.845844727623804	3.373283065497617	.				te68224
Cluster_33422	scaffold_7	13778382	13778648	75.34286120248025	311.2732430052404	22.50095139892328	192.44298729523538	157.65447785778153	1.3452450296559266	13.268767091435706	185.53056860236893	.				te68234
Cluster_33432	scaffold_7	13790303	13792008	517.1632266235465	168.81796706888716	828.6219928212182	56.831432093297614	40.9431032048567	6952.226313261829	8441.463254361002	21.127404462853494	.				te68253,te68254,te68255,te68256,te68257,te68258
Cluster_33444	scaffold_7	13812463	13813371	36.033542314229685	0.0	2.9349067042073846	1.959704554941297	2.8236622899901174	0.0	4.422922363811902	1.5978709257620292	.				te68296
Cluster_33459	scaffold_7	13823431	13825511	33.986181955466634	0.0	7.8264178778863585	12.150168240636042	24.471739846581016	0.0	24.641996026952025	61.784342462798456	.				te68308,te68309,te68310,te68311
Cluster_33475	scaffold_7	13852226	13853090	23.749380161651384	4.111612378468599	13.696231286301128	5.879113664823891	4.235493434985176	6.726225148279633	60.65722098942037	1.9529533537091466	.				te68342,te68343,te68344,te68345
Cluster_33565	scaffold_7	13987689	13988749	74.11444498722243	1.4511573100477406	8.804720112622153	11.366286418659524	32.001505953221326	0.0	10.74138288354319	0.887706069867794	.				te68486
Cluster_33574	scaffold_7	13994536	13996919	834.0946101600667	106.66006228850894	1143.635312406144	48.208732051555906	40.47249282319168	363.2161580071002	990.7346094938661	4.616071563312529	.				te68503,te68504,te68505,te68506,te68507
Cluster_33579	scaffold_7	14000746	14001258	31.119877453198367	0.9674382066984938	3.9132089389431792	9.406581863718225	14.588921831615606	0.0	21.48276576708638	5.681318847153881	.				te68511
Cluster_33591	scaffold_7	14014844	14015819	34.805126098971854	14.02785399712816	32.28397374628123	32.53109561202553	50.35531083815709	1.3452450296559266	29.06491839076393	9.054601912651497	.				te68529,te68530,te68531
Cluster_33594	scaffold_7	14017668	14020084	2737.3207996661986	1674.8773953467673	2795.9877868749018	837.5777267819103	90.82780366134877	8296.1260978881	11612.066743162162	6.213942489074557	.				te68534,te68535,te68536,te68537,te68538,te68539,te68540
Cluster_33601	scaffold_7	14030812	14031764	326.3492411868302	187.19929299615853	373.7114536690736	88.57864588334662	7.059155724975293	961.8501962039876	1302.2347131166187	1.4203297117884703	.				te68562,te68563,te68564,te68565,te68566
Cluster_33602	scaffold_7	14032082	14032696	768.5790786796491	221.30148978228044	398.16900953746847	122.28556422833694	14.588921831615606	1600.8415852905528	2670.1814156384426	0.3550824279471176	.				te68567
Cluster_33619	scaffold_7	14066704	14067133	61.42081076289151	0.4837191033492469	11.739626816829539	2.7435863769178157	13.647701068285567	0.0	12.636921039462576	38.526443432262255	.				te68632
Cluster_33659	scaffold_7	14134304	14134788	27.434628807424875	7.255786550238703	26.41416033786646	4.7032909318591125	3.764883053320156	0.0	13.268767091435706	0.1775412139735588	Carubv10006281m.g	AT2G04378	AT2G04378	Beta-galactosidase related protein	te68697
Cluster_33660	scaffold_7	14134886	14135585	38.490374744745345	17.65574727224751	57.7198318494119	3.919409109882594	2.3530519083250976	0.0	70.13491176901731	0.0	Carubv10006281m.g	AT2G04378	AT2G04378	Beta-galactosidase related protein	te68698,te68699
Cluster_33663	scaffold_7	14139257	14140607	71.65761255670677	38.45566871626513	140.87552180195445	6.66299548680041	4.235493434985176	8.07147017793556	204.08627478732063	0.0	Carubv10007225m.g	AT5G35330	AT5G35330	methyl-CPG-binding domain protein 02
Cluster_33666	scaffold_7	14145923	14146237	77.39022156124331	49.33934854162318	126.20098828091753	5.095231842847372	0.941220763330039	0.0	182.60350902023424	0.0	.
Cluster_33667	scaffold_7	14146346	14146762	26.206212592167045	2.4185955167462345	9.783022347357948	1.959704554941297	3.764883053320156	0.0	12.636921039462576	0.0	.				te68712
Cluster_33686	scaffold_7	14186848	14187173	24.568324305156604	0.0	11.739626816829539	3.919409109882594	6.588545343310273	2.6904900593118533	22.74645787103264	160.31971621812357	.				te68742
Cluster_33750	scaffold_7	14292748	14293291	24.568324305156604	2.176735965071611	2.9349067042073846	1.959704554941297	5.1767141983152145	0.0	7.582152623677546	4.438530349338969	.				te68879
Cluster_33803	scaffold_7	14412800	14413089	116.69954044949387	0.24185955167462345	135.0057083935397	1.1758227329647781	115.77015388959481	0.0	0.0	0.3550824279471176	Carubv10007042m.g	AT3G42473	AT3G42473	low-molecular-weight cysteine-rich 47
Cluster_33804	scaffold_7	14413168	14414019	268.6136790697122	1.4511573100477406	442.19261010057926	1.1758227329647781	277.1895148006965	0.0	0.6318460519731288	15.978709257620292	.				te69011
Cluster_33811	scaffold_7	14421790	14422365	38.080902672992735	11.851118032056549	47.93680950205395	5.879113664823891	13.177090686620547	0.0	2.5273842078925153	1.4203297117884703	.				te69030,te69031
Cluster_33812	scaffold_7	14422509	14422939	98.27329722062642	21.28364054736686	126.20098828091753	8.230759130753448	26.354181373241094	0.0	4.422922363811902	0.1775412139735588	.
Cluster_33813	scaffold_7	14423052	14424157	398.8257978870422	48.13005078325006	467.62846820370993	77.2123594646871	409.431032048567	6.726225148279633	6.9503065717044175	4.7936127772860875	.				te69033
Cluster_33814	scaffold_7	14424389	14425298	220.70544667465683	46.4370339215277	277.8378346649657	56.831432093297614	286.1311120523319	0.0	3.791076311838773	2.3080357816562644	.
Cluster_33849	scaffold_7	14504040	14505384	76.16180534598547	0.4837191033492469	9.783022347357948	14.893754617553858	15.059532213280624	0.0	20.219073663140122	34.79807793881752	.				te26787,te26788,te26789,te26790,te26791
Cluster_33925	scaffold_7	14730950	14732482	41.356679247013616	7.01392699856408	7.8264178778863585	16.069577350518635	13.647701068285567	0.0	14.532459195381964	15.978709257620292	.				te27041,te27042,te27043
Cluster_33926	scaffold_7	14732865	14734739	397.1879096000318	241.13397301959958	52.82832067573292	254.36965123138035	539.3194973881124	0.0	29.06491839076393	22.19265174669485	.				te27046,te27047,te27048,te27049
Cluster_33927	scaffold_7	14734820	14736403	70.42919634144893	29.50686530430406	24.45755586839487	42.329618386732015	84.2392583180385	2.6904900593118533	24.641996026952025	65.69024917021675	.				te27050,te27051,te27052
Cluster_33960	scaffold_7	14836710	14837782	104.82485036866818	1553.2220408544317	27.392462572602255	850.511776844523	86.5923102263636	1.3452450296559266	0.6318460519731288	2.6631182096033816	Carubv10004834m.g	AT5G37540	AT5G37540	Eukaryotic aspartyl protease family protein
Cluster_33961	scaffold_7	14838081	14841414	1025.3180676685356	1615.6218051864846	1070.2626448009596	541.6623389857745	1633.9592451409478	2.6904900593118533	2.5273842078925153	55.92548240167102	.				te27134,te27135,te27136,te27137,te27138,te27139,te27140,te27141,te27142
Cluster_33962	scaffold_7	14841656	14842101	115.88059630598865	54.90211823013952	130.1141972198607	55.26366844934458	142.5949456445009	0.0	0.0	0.0	.
Cluster_33963	scaffold_7	14842508	14842909	24.158852233403994	16.20458996219977	33.26227598101703	15.677636439530376	14.118311449950586	0.0	0.6318460519731288	0.0	.
Cluster_33965	scaffold_7	14843286	14843555	381.21849880167997	42.56728109473372	450.9973302132014	24.300336481272083	373.1940326603605	0.0	0.0	0.7101648558942352	.
Cluster_33966	scaffold_7	14843630	14844337	761.2085813881022	106.90192184018356	1109.3947341903913	81.1317685745697	1327.121276295355	0.0	0.6318460519731288	2.485576995629823	.
Cluster_33989	scaffold_7	14894537	14895278	41.76615131876623	0.4837191033492469	7.8264178778863585	4.3113500208708535	8.470986869970352	0.0	3.159230259865644	22.37019296066841	.				te27199,te27200,te27201,te27202,te27203
Cluster_34002	scaffold_7	14914345	14915009	48.7271765385606	14.511573100477406	22.50095139892328	18.029281905459932	32.001505953221326	0.0	25.905688130898284	1.5978709257620292	.				te27225,te27226,te27227
Cluster_34017	scaffold_7	14939657	14940188	92.54068821608988	62.39976433205285	99.78682794305107	46.24902749661461	118.59381617958492	0.0	0.0	0.3550824279471176	.				te27250,te27251
Cluster_34018	scaffold_7	14940364	14940749	201.86973137403677	171.2365625856334	207.4000737639885	210.86421011168358	373.1940326603605	0.0	0.6318460519731288	0.887706069867794	.				te27252
Cluster_34019	scaffold_7	14940824	14942244	140.85839268289786	212.3526863703194	187.83402906927262	350.39517442350393	251.30594380912044	0.0	3.791076311838773	77.23042807849808	.				te27253,te27254,te27255,te27256,te27257
Cluster_34024	scaffold_7	14945558	14946326	45.86087203629233	0.9674382066984938	0.0	2.7435863769178157	3.2942726716551367	0.0	3.791076311838773	7.101648558942352	.				te27262,te27263
Cluster_34049	scaffold_7	15002569	15003090	25.796740520414435	0.4837191033492469	5.869813408414769	0.0	37.64883053320156	0.0	0.0	16.33379168556741	.
Cluster_34050	scaffold_7	15003535	15004103	58.96397833237585	1.6930168617223642	3.9132089389431792	1.959704554941297	106.35794625629441	0.0	1.2636921039462576	6.924107344968792	.				te27335,te27336,te27337
Cluster_34055	scaffold_7	15006799	15007089	27.844100879177486	9.432522515310314	5.869813408414769	7.054936397788669	33.41333709821639	0.0	3.159230259865644	1.5978709257620292	.
Cluster_34061	scaffold_7	15009967	15010553	59.78292247588107	18.38132592727138	0.9783022347357948	14.109872795577338	69.65033648642289	0.0	0.6318460519731288	0.0	.				te27352,te27353
Cluster_34113	scaffold_7	15162055	15162526	28.253572950930096	2.6604550684208577	1.9566044694715896	5.487172753835631	5.647324579980235	0.0	5.68661446775816	17.931662611329436	.				te27476,te27477,te27478
Cluster_34257	scaffold_7	15673925	15676140	2427.759913421225	3209.2343911705784	1413.6467291932236	2430.817529949185	2239.634806343828	0.0	3.159230259865644	1.2427884978149115	Carubv10004080m.g	AT5G41150	AT5G41150	Restriction endonuclease, type II-like superfamily protein	te82732,te82733,te82734,te82735
Cluster_34282	scaffold_7	15783824	15785501	13293.101337376733	1466.1526022515673	13817.540763408366	1155.4418055933888	584.0274836462893	29011.554309559713	20615.87298377925	5899.161916699438	.				te82800
Cluster_34330	scaffold_7	15917419	15919202	3699.580168284832	3867.334231277229	3364.3813852563985	4472.829676198016	5271.777495411548	2.6904900593118533	5.68661446775816	18.99690989517079	.				te82904,te82905
Cluster_34333	scaffold_7	15920262	15921533	185.08137643217975	1044.1076845793493	46.958507267318154	1643.8001806847599	230.59908701585957	2.6904900593118533	9.477690779596934	82.37912328373127	.				te82906
Cluster_34427	scaffold_7	16255235	16257167	357.8785907117812	33.13475857942341	169.2462866092925	48.99261387353243	24.471739846581016	998.1718120046976	2320.138702845329	43.32005620954834	.				te83186,te83187,te83188,te83189
Cluster_34446	scaffold_7	16296598	16296776	60.19239454763368	0.24185955167462345	3.9132089389431792	7.446877308776929	4.235493434985176	0.0	0.6318460519731288	0.0	.				te83254,te83255
Cluster_34459	scaffold_7	16327931	16328244	70.42919634144893	54.41839912679028	245.5538609186845	12.5421091516243	13.647701068285567	68.60749651245226	178.81243270839548	0.0	.
Cluster_34485	scaffold_7	16439789	16442415	356.6501744965234	1083.0470723989638	195.66044694715896	743.9038490557164	425.9023954068427	0.0	0.0	6.924107344968792	.				te83366,te83367,te83368,te83369
Cluster_34499	scaffold_7	16461751	16462626	24.158852233403994	4.353471930143222	8.804720112622153	3.919409109882594	16.471363358275685	0.0	5.0547684157850306	82.55666449770483	.
Cluster_34649	scaffold_7	16817360	16817596	30.710405381445756	16.446449513874395	15.652835755772717	2.7435863769178157	1.4118311449950587	6.726225148279633	37.2789170664146	31.957418515240583	.
Cluster_34677	scaffold_7	16914332	16915419	240.76957819053473	49.33934854162318	44.02360056311077	59.57501847021543	220.71626900089416	0.0	0.6318460519731288	0.0	Carubv10007047m.g	AT5G38960	AT5G38960	RmlC-like cupins superfamily protein
Cluster_34770	scaffold_7	17266876	17267120	109.7385152296995	2.6604550684208577	173.15949554823567	5.095231842847372	54.59080427314227	0.0	10.74138288354319	247.6699934931145	.				te29585
Cluster_34873	scaffold_8	397601	398534	24.158852233403994	4.595331481817845	12.717929051565333	6.66299548680041	13.177090686620547	0.0	5.68661446775816	80.42616993002213	.				te41095
Cluster_34884	scaffold_8	434813	436989	264.1094862804335	17493.701372625514	25.435858103130666	10178.31351745411	55.06141465480729	22.869165504150754	11.37322893551632	16.866415327488085	Carubv10026508m.g	AT5G46750	AT5G46750	ARF-GAP domain 9	te41129
Cluster_34891	scaffold_8	470818	471993	484.4054608833377	158.41800634687834	522.4133933489144	89.36252770532315	374.60586380535557	0.0	1.8955381559193865	3.7283654934447346	.				te41157
Cluster_34897	scaffold_8	491135	492373	48.7271765385606	2.176735965071611	14.674533521036922	8.230759130753448	25.883570991576075	1.3452450296559266	9.477690779596934	50.24416355451714	.				te41167,te41168,te41169
Cluster_34930	scaffold_8	671265	671872	63.877643193407174	19.5906236856445	76.307574309392	50.952318428473724	89.88658289801873	0.0	0.0	0.0	Carubv10027734m.g	AT5G25410	AT5G25410	Protein of Unknown Function (DUF239)	te41282
Cluster_34931	scaffold_8	672012	672479	38.490374744745345	22.00921920239073	54.78492514520451	15.285695528542117	34.825168243211444	0.0	0.6318460519731288	1.9529533537091466	.				te41283,te41284
Cluster_34933	scaffold_8	672769	673247	423.39412219219884	65.78579805549758	366.86333802592304	79.1720640196284	535.0840039531272	0.0	0.0	0.7101648558942352	.
Cluster_35026	scaffold_8	1045435	1045876	148.22888997444485	0.0	180.98591342612204	1.959704554941297	179.30255541437245	0.0	8.845844727623804	0.0	.
Cluster_35053	scaffold_8	1210213	1210864	186.7192647191902	1992.438986695548	23.479253633659077	1226.775051393252	397.1951621252765	6.726225148279633	3.159230259865644	0.1775412139735588	Carubv10027589m.g	AT5G45180	AT5G45180	Flavin-binding monooxygenase family protein
Cluster_35054	scaffold_8	1210964	1212706	1445.026941214961	5223.440737516842	666.2238218550763	5476.590349238949	2049.9788225328252	16.14294035587112	5.0547684157850306	3.0182006375504993	Carubv10027589m.g	AT5G45180	AT5G45180	Flavin-binding monooxygenase family protein	te3591,te3592
Cluster_35055	scaffold_8	1213021	1215119	218.24861424414118	2996.1561261452352	38.153787154696	3210.388001904833	218.83382747423408	9.416715207591487	2.5273842078925153	0.5326236419206763	Carubv10027713m.g	AT5G45160	AT5G45160	Root hair defective 3 GTP-binding protein (RHD3)	te3594
Cluster_35075	scaffold_8	1307386	1307815	28.663045022682706	1.4511573100477406	3.9132089389431792	4.3113500208708535	15.059532213280624	0.0	2.5273842078925153	16.866415327488085	.				te3673,te3674
Cluster_35076	scaffold_8	1307889	1308730	27.025156735672265	4.837191033492469	17.609440225244306	4.3113500208708535	13.647701068285567	49.774066097269284	41.70183943022651	45.98317441915172	.				te3674,te3675
Cluster_35102	scaffold_8	1419108	1419883	177.30140706888017	201.46900654496133	36.197182685224405	48.208732051555906	25.883570991576075	781.5873622300934	967.9881516228334	199.0237008643594	.				te3768,te3769,te3770
Cluster_35131	scaffold_8	1544583	1545811	24.158852233403994	0.24185955167462345	3.9132089389431792	2.3516454659295563	15.530142594945644	0.0	3.159230259865644	8.877060698677939	.				te3873,te3874
Cluster_35177	scaffold_8	1747555	1752078	150.6857224049605	21.28364054736686	73.37266760518462	76.82041855369884	196.24452915431314	1.3452450296559266	264.11164972476786	74.38976865492113	Carubv10028325m.g,Carubv10027770m.g	AT3G58130,AT4G24640	0	N-acetylglucosaminylphosphatidylinositol de-N-acetylase family protein, 0	te4105,te4106,te4107
Cluster_35193	scaffold_8	1803376	1805314	6018.829982691615	669.225379483683	2883.056685766387	525.9847025462441	163.7724128194268	7849.504748042332	7218.209297741024	1.2427884978149115	.				te4142,te4143,te4144,te4145
Cluster_35197	scaffold_8	1810737	1811547	22.930436018146164	7.255786550238703	5.869813408414769	10.190463685694745	7.059155724975293	0.0	10.109536831570061	10.11984919649285	.				te4154,te4155
Cluster_35200	scaffold_8	1813026	1814138	10639.312840348068	2420.046674056282	7439.010192930984	1775.4923267768152	724.7399877641301	13995.929288540261	17282.885059620992	28.939217877690083	.				te4157,te4158,te4159
Cluster_35201	scaffold_8	1816715	1817057	117.9279566647517	13.785994445453536	35.21888045048861	1.5677636439530376	3.764883053320156	48.42882106761336	37.910763118387734	8.521978270730822	.
Cluster_35221	scaffold_8	1862299	1862628	109.32904315794688	200.50156833826284	132.07080168933228	179.90087814361107	367.54670808038026	0.0	0.0	0.7101648558942352	.				te4213
Cluster_35222	scaffold_8	1862956	1863851	64.28711526515978	79.08807339760186	61.633040788355075	56.04755027132109	176.47889312438232	1.3452450296559266	1.2636921039462576	0.3550824279471176	.				te4215,te4216
Cluster_35229	scaffold_8	1888749	1889051	23.339908089898774	0.9674382066984938	9.783022347357948	2.3516454659295563	7.059155724975293	2.6904900593118533	2.5273842078925153	65.33516674226964	.				te4243,te4244,te4245
Cluster_35235	scaffold_8	1909792	1910943	3154.572840782108	581.6722217774694	3731.2447232823215	549.1092162945514	2592.5925925925926	5.3809801186237065	2.5273842078925153	0.5326236419206763	.				te4264
Cluster_35237	scaffold_8	1912745	1913305	1859.0032057568496	148.01804562486956	3149.1548936145236	154.03277801838595	4722.104569626806	4.03573508896778	3.159230259865644	27.51888816590161	.				te4268,te4269
Cluster_35240	scaffold_8	1915320	1916070	38.490374744745345	4.837191033492469	59.67643631888348	11.758227329647783	103.5342839663043	0.0	5.68661446775816	65.33516674226964	.				te4273
Cluster_35247	scaffold_8	1947243	1947678	37.261958529487515	0.4837191033492469	1.9566044694715896	3.919409109882594	3.764883053320156	0.0	1.8955381559193865	0.0	.				te4298
Cluster_35248	scaffold_8	1947809	1949795	357.8785907117812	10.64182027368343	28.37076480733805	35.27468198894335	68.70911572309285	0.0	32.8559947026027	0.0	.				te4298,te4299,te4300
Cluster_35251	scaffold_8	1951354	1951816	26.206212592167045	0.0	0.0	1.5677636439530376	2.8236622899901174	0.0	2.5273842078925153	0.0	.
Cluster_35285	scaffold_8	2036323	2037535	27.025156735672265	1.4511573100477406	20.54434692945169	3.135527287906075	12.706480304955527	1.3452450296559266	8.845844727623804	66.7554964540581	.				te49676,te49677
Cluster_35293	scaffold_8	2054200	2055034	96.63540893361598	162.28775917367233	105.65664135146584	155.600541662339	194.83269800931808	2.6904900593118533	1.2636921039462576	0.887706069867794	.				te49701
Cluster_35329	scaffold_8	2128021	2129919	4489.451794695617	668.7416603803338	2240.31211754497	566.7465572890231	192.950256482658	6302.472963938017	6919.977961209707	12.960508620069792	.				te49778,te49779,te49780,te49781
Cluster_35355	scaffold_8	2212606	2213168	26.206212592167045	5.8046292401909625	18.587742459980102	13.71793188458908	32.001505953221326	4.03573508896778	7.582152623677546	54.50515268988255	.				te49852,te49853
Cluster_35415	scaffold_8	2331521	2332921	49.13664861031321	8.948803411961068	25.435858103130666	12.5421091516243	19.2950256482658	10.761960237247413	34.75153285852209	27.163805737954494	.				te50012
Cluster_35418	scaffold_8	2349784	2350578	48.7271765385606	6.28834834354021	21.522649164187484	3.919409109882594	7.059155724975293	6.726225148279633	24.641996026952025	14.73592075980538	.				te50013
Cluster_35440	scaffold_8	2393764	2394375	24.568324305156604	0.7255786550238703	2.9349067042073846	1.1758227329647781	8.000376488305331	0.0	4.422922363811902	4.7936127772860875	.				te50057,te50058,te50059,te50060
Cluster_35468	scaffold_8	2426642	2427276	95.40699271835815	5.320910136841715	81.19908548307097	41.15379565376724	115.77015388959481	1.3452450296559266	45.49291574206528	22.547734174641967	.
Cluster_35473	scaffold_8	2442552	2442786	27.434628807424875	0.0	2.9349067042073846	0.0	66.35606381476775	0.0	0.0	0.0	.				te50120
Cluster_35491	scaffold_8	2470270	2471397	54.86925761484975	2.9023146200954812	14.674533521036922	7.838818219765188	38.11944091486658	2.6904900593118533	8.213998675650675	100.13324468108715	.				te50145,te50146,te50147
Cluster_35547	scaffold_8	2586527	2588016	49.54612068206582	0.7255786550238703	0.9783022347357948	10.974345507671263	22.118687938255917	0.0	15.796151299328221	3.550824279471176	.				te50266
Cluster_35552	scaffold_8	2594187	2594501	24.158852233403994	3.144174171770105	8.804720112622153	9.014640952729966	9.88281801496541	0.0	6.9503065717044175	0.887706069867794	.				te50277,te50278
Cluster_35632	scaffold_8	2814426	2814814	33.986181955466634	4.111612378468599	47.93680950205395	7.838818219765188	32.472116334886344	0.0	8.213998675650675	163.1603756417005	.				te50574
Cluster_35716	scaffold_8	2955372	2956893	40.128263031755786	0.0	6.848115643150564	5.487172753835631	16.000752976610663	0.0	29.696764442737056	4.438530349338969	.				te50725
Cluster_35717	scaffold_8	2957022	2957934	38.490374744745345	0.0	1.9566044694715896	1.959704554941297	3.2942726716551367	0.0	7.582152623677546	1.2427884978149115	.				te50727
Cluster_35725	scaffold_8	2964339	2964997	42.58509546227145	943.494111082706	0.9783022347357948	1085.6763234374785	52.70836274648219	1.3452450296559266	1.8955381559193865	1.9529533537091466	.				te50733
Cluster_35768	scaffold_8	3041661	3042061	24.158852233403994	0.4837191033492469	0.9783022347357948	5.487172753835631	4.235493434985176	0.0	1.2636921039462576	12.605426192122675	.				te90803,te90804
Cluster_35808	scaffold_8	3104417	3104895	27.844100879177486	0.0	0.0	1.959704554941297	2.8236622899901174	0.0	1.2636921039462576	0.0	.				te90912,te90913,te90914,te90915
Cluster_35809	scaffold_8	3110360	3110908	45.04192789278711	0.4837191033492469	5.869813408414769	6.66299548680041	8.941597251635372	1.3452450296559266	8.213998675650675	28.584135449742966	.				te90927
Cluster_35830	scaffold_8	3143925	3145291	404.14893481982614	613.8395421501943	595.7860609540991	964.5665819421064	34.354557861546425	780.2421172004375	677.3389677151941	0.0	.				te90982,te90983,te90984
Cluster_35832	scaffold_8	3146255	3147166	37.671430601240125	1018.4705721018394	41.08869385890338	541.6623389857745	2.3530519083250976	43.04784094898965	52.443222313769695	0.0	.				te90986,te90987,te90988
Cluster_35852	scaffold_8	3169189	3170289	156.00885933774444	301.1151418349062	113.4830592293522	241.4356011687678	198.59758106263826	0.0	0.0	8.344437056757263	.				te91027
Cluster_35865	scaffold_8	3181522	3182135	74.11444498722243	1.4511573100477406	45.980205032582354	8.622700041741707	8.470986869970352	10.761960237247413	56.866144677581595	39.059067074182934	.				te91061,te91062
Cluster_35884	scaffold_8	3223095	3224368	29.891461237940536	5.562769688516339	0.9783022347357948	6.27105457581215	6.117934961645254	0.0	3.159230259865644	1.775412139735588	.				te91122,te91123,te91124,te91125,te91126
Cluster_35885	scaffold_8	3224727	3225163	49.54612068206582	123.8320904574072	34.24057821575282	129.73244153711386	85.18047908136853	0.0	0.0	1.0652472838413527	.
Cluster_35923	scaffold_8	3278561	3279319	24.568324305156604	14.75343265215203	73.37266760518462	5.487172753835631	7.529766106640312	44.39308597864558	87.19475517229178	25.033311170271787	.				te91194,te91195
Cluster_35969	scaffold_8	3350721	3350970	44.6324558210345	12.334837135405795	35.21888045048861	19.20510463842471	32.94272671655137	0.0	25.273842078925153	22.547734174641967	.				te91316
Cluster_35991	scaffold_8	3388234	3391664	85.98913506804811	2.176735965071611	11.739626816829539	12.934050062612561	23.059908701585957	48.42882106761336	54.338760469689085	33.73283065497617	.				te91365,te91366,te91367,te91368
Cluster_36007	scaffold_8	3406037	3406908	35.214598170724464	0.24185955167462345	2.9349067042073846	7.838818219765188	15.530142594945644	0.0	2.5273842078925153	16.511332899540967	.				te91385,te91386,te91387
Cluster_36025	scaffold_8	3441683	3444202	316.5219114647676	401.2449962282003	405.99542741535487	52.1281411614385	19.76563602993082	3685.971381257239	4450.72359009872	43.675138637495465	.				te91427,te91428,te91429,te91430,te91431
Cluster_36094	scaffold_8	3540122	3541770	88.44596749856377	0.4837191033492469	4.891511173678974	4.3113500208708535	7.529766106640312	0.0	10.74138288354319	3.7283654934447346	.				te91522,te91523,te91524
Cluster_36100	scaffold_8	3552767	3553968	27.025156735672265	0.4837191033492469	8.804720112622153	3.919409109882594	9.41220763330039	4.03573508896778	12.636921039462576	6.213942489074557	.				te91541,te91542,te91543
Cluster_36135	scaffold_8	3580966	3581570	36.033542314229685	3.869752826793975	13.696231286301128	7.446877308776929	18.82441526660078	0.0	16.42799735130135	20.2396983929857	.				te91581,te91582
Cluster_36155	scaffold_8	3599992	3602005	25.796740520414435	0.7255786550238703	20.54434692945169	6.27105457581215	15.059532213280624	0.0	30.960456546683314	16.688874113514526	.				te91598
Cluster_36160	scaffold_8	3604765	3605504	32.757765740208804	1.4511573100477406	5.869813408414769	4.3113500208708535	16.941973739940703	0.0	18.323535507220736	2.485576995629823	.				te91599
Cluster_36161	scaffold_8	3605606	3606915	120.79426116701997	0.9674382066984938	10.761324582093742	8.622700041741707	28.707233281566193	1.3452450296559266	45.49291574206528	0.1775412139735588	.				te91601,te91602,te91603,te91604,te91605
Cluster_36162	scaffold_8	3607003	3608473	58.55450626062324	0.4837191033492469	7.8264178778863585	7.054936397788669	24.001129464915994	1.3452450296559266	17.69168945524761	1.5978709257620292	.				te91606,te91607,te91608,te91609,te91610
Cluster_36258	scaffold_8	3721595	3723378	54.86925761484975	7.981365205262573	9.783022347357948	21.948691015342526	21.17746717492588	0.0	17.69168945524761	2.485576995629823	.				te91748,te91749
Cluster_36268	scaffold_8	3730191	3730899	89.67438371382161	220.8177706789312	109.56985029040902	126.20497333821953	93.65146595133889	0.0	0.6318460519731288	0.1775412139735588	.				te91770,te91771
Cluster_36269	scaffold_8	3731103	3731539	188.35715300620063	565.7094913669442	179.02930895665045	291.21209686427676	195.30330839098312	2.6904900593118533	0.0	0.5326236419206763	.				te91772
Cluster_36345	scaffold_8	3821619	3821711	28.663045022682706	2.9023146200954812	11.739626816829539	9.798522774706486	15.530142594945644	0.0	18.323535507220736	1.0652472838413527	.				te91861
Cluster_36347	scaffold_8	3827700	3827938	90.49332785732683	26.12083158085933	67.50285419676985	21.55675010435427	20.23624641159584	26.904900593118533	133.31951696633018	34.620536724843966	.
Cluster_36353	scaffold_8	3835166	3838867	23.749380161651384	2.9023146200954812	7.8264178778863585	9.014640952729966	12.235869923290508	36.32161580071002	68.87121966507104	73.67960379902689	.				te91874
Cluster_36395	scaffold_8	3897692	3899028	51.18400896907626	7.497646101913327	5.869813408414769	11.366286418659524	20.23624641159584	0.0	21.48276576708638	4.616071563312529	.				te91931,te91932,te91933
Cluster_36402	scaffold_8	3902781	3905121	32.757765740208804	0.24185955167462345	11.739626816829539	8.622700041741707	27.766012518236153	2.6904900593118533	27.169380234844542	2.3080357816562644	.				te91936,te91937,te91938
Cluster_36416	scaffold_8	3914525	3915147	46.27034410804494	1.4511573100477406	1.9566044694715896	5.879113664823891	12.706480304955527	0.0	11.37322893551632	1.9529533537091466	.				te91944,te91945
Cluster_36458	scaffold_8	3972650	3973409	23.339908089898774	3.144174171770105	10.761324582093742	5.487172753835631	7.059155724975293	0.0	26.53753418287141	3.905906707418293	.				te92004,te92005
Cluster_36478	scaffold_8	4000052	4006172	54.45978554309714	13.785994445453536	38.153787154696	59.18307755922717	102.12245282130924	0.0	85.2992170163724	28.406594235769408	.				te82076,te82077,te82078,te82079,te82080
Cluster_36502	scaffold_8	4034125	4035272	47.90823239505538	3.6278932751193516	1.9566044694715896	5.095231842847372	11.765259541625488	6.726225148279633	11.37322893551632	0.887706069867794	.				te82119,te82120,te82121
Cluster_36523	scaffold_8	4060650	4061397	38.899846816497956	2.176735965071611	9.783022347357948	17.245400083483414	28.707233281566193	0.0	32.22414865062957	3.0182006375504993	.				te82145,te82146,te82147
Cluster_36537	scaffold_8	4076788	4077834	27.434628807424875	0.24185955167462345	0.9783022347357948	2.7435863769178157	3.2942726716551367	1.3452450296559266	3.791076311838773	7.456730986889469	.				te82171
Cluster_36720	scaffold_8	4404994	4405349	32.34829366845619	1.4511573100477406	9.783022347357948	4.7032909318591125	6.117934961645254	5.3809801186237065	17.69168945524761	7.989354628810146	.				te82539
Cluster_36725	scaffold_8	4409862	4410847	70.01972426969633	6.28834834354021	20.54434692945169	14.501813706565597	17.412584121605722	5.3809801186237065	22.11461181905951	20.41723960695926	.				te82541,te82542
Cluster_36727	scaffold_8	4422269	4422487	41.356679247013616	2.4185955167462345	20.54434692945169	7.446877308776929	7.529766106640312	18.833430415182974	28.433072338790797	23.968063886430436	.				te82544
Cluster_36728	scaffold_8	4422602	4423259	22.930436018146164	3.144174171770105	8.804720112622153	5.487172753835631	2.8236622899901174	5.3809801186237065	9.477690779596934	9.764766768545734	.				te82544
Cluster_36731	scaffold_8	4424204	4425455	25.387268448661825	2.176735965071611	8.804720112622153	6.27105457581215	11.765259541625488	6.726225148279633	15.164305247355092	15.446085615699614	.				te82544,te82545
Cluster_36741	scaffold_8	4433882	4435432	40.128263031755786	1.2092977583731173	4.891511173678974	15.677636439530376	36.236999388206506	0.0	32.22414865062957	0.3550824279471176	.				te82549,te82550
Cluster_36744	scaffold_8	4439708	4440629	26.615684663919655	2.4185955167462345	10.761324582093742	7.054936397788669	13.647701068285567	0.0	14.532459195381964	7.989354628810146	.				te82557,te82558,te82559
Cluster_36752	scaffold_8	4447252	4449663	38.899846816497956	7.981365205262573	10.761324582093742	18.029281905459932	12.706480304955527	6.726225148279633	27.169380234844542	36.040866436632434	.				te82563,te82564,te82565,te82566
Cluster_36753	scaffold_8	4449921	4450874	105.23432244042078	7.01392699856408	20.54434692945169	18.421222816448193	33.88394747988141	2.6904900593118533	34.75153285852209	23.968063886430436	.				te82565,te82566
Cluster_36829	scaffold_8	4618813	4619394	34.805126098971854	0.7255786550238703	2.9349067042073846	1.5677636439530376	10.353428396630429	0.0	16.42799735130135	1.0652472838413527	.				te81580
Cluster_36838	scaffold_8	4627181	4628308	29.481989166187926	1.9348764133969876	10.761324582093742	13.71793188458908	33.88394747988141	0.0	21.48276576708638	2.485576995629823	.				te81593
Cluster_36840	scaffold_8	4628806	4629420	50.36506482557104	0.7255786550238703	4.891511173678974	5.487172753835631	16.471363358275685	0.0	25.905688130898284	0.5326236419206763	.				te81593,te81594
Cluster_36841	scaffold_8	4629715	4630961	22.930436018146164	3.6278932751193516	4.891511173678974	6.66299548680041	26.354181373241094	0.0	23.378303923005767	2.8406594235769407	.				te81596
Cluster_36902	scaffold_8	4702951	4705006	33.986181955466634	9.674382066984938	44.02360056311077	21.55675010435427	44.237375876511834	76.67896669038782	138.37428538211523	11.71772012225488	.				te81680,te81681,te81682
Cluster_36947	scaffold_8	4782371	4784009	37.261958529487515	1.6930168617223642	12.717929051565333	17.245400083483414	24.942350228246035	0.0	37.910763118387734	2.8406594235769407	Carubv10027552m.g	AT5G48050	AT5G48050	0	te81783
Cluster_37005	scaffold_8	4872783	4874293	28.663045022682706	1.9348764133969876	9.783022347357948	5.095231842847372	12.706480304955527	0.0	17.059843403274478	40.4793967859714	.				te81900,te81901,te81902,te81903
Cluster_37010	scaffold_8	4880034	4881760	82.71335849402723	1.6930168617223642	2.9349067042073846	6.66299548680041	6.588545343310273	0.0	13.900613143408835	6.213942489074557	.				te81922
Cluster_37012	scaffold_8	4891606	4892494	28.663045022682706	16.93016861722364	31.305671511545434	12.150168240636042	15.059532213280624	0.0	17.059843403274478	39.41414950213005	.				te81927
Cluster_37063	scaffold_8	4954770	4955878	52.41242518433409	0.7255786550238703	7.8264178778863585	5.487172753835631	6.588545343310273	0.0	8.845844727623804	30.892171231399228	.				te82024,te82025,te82026
Cluster_37074	scaffold_8	4964346	4965018	29.072517094435316	1.9348764133969876	1.9566044694715896	5.487172753835631	9.41220763330039	0.0	6.9503065717044175	37.28365493444735	.				te82039,te82040
Cluster_37087	scaffold_8	4977253	4978662	2499.008053906179	7527.63668632098	604.5907810667212	7996.378465982469	4267.965551320062	16.14294035587112	13.900613143408835	0.5326236419206763	.				te82056
Cluster_37089	scaffold_8	4979372	4981176	474.9876032330277	1511.6221979663965	152.615148618784	939.4823636388578	581.2038213562992	1.3452450296559266	10.74138288354319	5.148695205233205	.				te82059,te82060,te82061
Cluster_37115	scaffold_8	5005115	5006478	31.938821596703587	1.4511573100477406	4.891511173678974	4.3113500208708535	5.647324579980235	10.761960237247413	20.219073663140122	0.887706069867794	.				te43247,te43248,te43249,te43250,te43251
Cluster_37127	scaffold_8	5032121	5033425	23.339908089898774	1.6930168617223642	8.804720112622153	12.934050062612561	16.941973739940703	1.3452450296559266	22.11461181905951	6.213942489074557	.				te43272
Cluster_37199	scaffold_8	5126245	5126706	65.92500355217022	1.4511573100477406	30.327369276809637	2.3516454659295563	33.41333709821639	1.3452450296559266	3.159230259865644	15.268544401726055	.
Cluster_37293	scaffold_8	5311229	5311957	712.8908769212942	623.03020511383	629.048336935116	709.4130488887496	718.1514424208198	1.3452450296559266	0.0	0.0	.				te43576,te43577
Cluster_37313	scaffold_8	5359567	5363304	507.33589690148386	6823.583531396152	209.3566782334601	6260.472171215468	322.8387218222034	6.726225148279633	0.6318460519731288	48.46875141478155	Carubv10026290m.g,Carubv10026050m.g	AT5G48450,0	SKS3, 0	SKU5 similar 3, Actin binding Calponin homology (CH) domain-containing protein	te43617,te43618,te43619,te43620
Cluster_37333	scaffold_8	5390216	5391723	29.072517094435316	4.353471930143222	4.891511173678974	4.7032909318591125	14.588921831615606	0.0	4.422922363811902	43.675138637495465	.				te43649,te43650,te43651
Cluster_37339	scaffold_8	5422586	5423802	30.300933309693146	4.353471930143222	14.674533521036922	7.054936397788669	16.471363358275685	0.0	6.9503065717044175	116.11195393870744	.				te43682,te43683
Cluster_37362	scaffold_8	5523019	5523889	699.378298553458	350.696349928204	2350.860270070115	94.06581863718226	68.70911572309285	68.60749651245226	187.65827743601926	6.391483703048117	Carubv10027389m.g,Carubv10028693m.g	AT4G12590,AT5G48460	0	Protein of unknown function DUF106, transmembrane, Aminotransferase-like, plant mobile domain family protein	te43795
Cluster_37441	scaffold_8	5747010	5747331	33.986181955466634	34.10219678612191	13.696231286301128	46.64096840760287	41.88432396818674	1.3452450296559266	0.0	0.1775412139735588	.				te44017
Cluster_37674	scaffold_8	6511716	6512760	3136.556069624993	4177.398176524096	1786.3798806275613	4366.22174840921	5494.846816320768	6.726225148279633	2.5273842078925153	0.0	.
Cluster_37675	scaffold_8	6512844	6514871	3333.1026640662462	9530.233774186861	1431.2561694184678	9894.940238809597	3627.4648218739703	6.726225148279633	5.0547684157850306	0.3550824279471176	Carubv10028395m.g	AT5G50115	AT5G50115	0	te5573
Cluster_37678	scaffold_8	6516296	6517171	74.93338913072765	41.599842888035234	8.804720112622153	35.6666228999316	66.82667419643278	0.0	0.0	0.0	Carubv10028594m.g	AT5G50115	AT5G50115	0
Cluster_37681	scaffold_8	6519220	6520818	248.1400754820817	813.8573913851079	98.80852570831527	945.75341821467	307.3085792272578	1.3452450296559266	1.2636921039462576	0.0	Carubv10026202m.g	AT5G50520	AT5G50520	Major facilitator superfamily protein
Cluster_37757	scaffold_8	6743581	6743956	23.339908089898774	13.30227534210429	38.153787154696	7.838818219765188	14.118311449950586	0.0	0.0	0.1775412139735588	.				te5696
Cluster_37758	scaffold_8	6744074	6745451	2210.330243320589	526.7701035473299	3144.2633824408445	386.4537382344238	2855.1931855616735	1.3452450296559266	0.0	1.0652472838413527	Carubv10028162m.g	AT1G11370	AT1G11370	Pectin lyase-like superfamily protein	te5697
Cluster_37764	scaffold_8	6753044	6754687	27.025156735672265	0.0	0.9783022347357948	1.959704554941297	7.059155724975293	0.0	3.159230259865644	12.072802550201997	.				te5707,te5708
Cluster_37837	scaffold_8	7201300	7203485	27.025156735672265	7.981365205262573	16.631137990508513	17.637340994471675	36.236999388206506	4.03573508896778	40.438147326280244	21.127404462853494	.				te52590
Cluster_37908	scaffold_8	7473571	7476073	453.69505550189194	424.22165363728953	326.7529464017555	452.29981128045137	403.7837074685868	0.0	3.159230259865644	11.71772012225488	Carubv10028672m.g	AT5G52810	AT5G52810	NAD(P)-binding Rossmann-fold superfamily protein	te52767,te52768
Cluster_37915	scaffold_8	7490795	7491480	315.29349524950976	491.9423281061841	51.850018440997125	339.02888800484436	375.07647418702055	4.03573508896778	0.0	0.0	Carubv10026599m.g	AT5G52830	AT5G52830	WRKY DNA-binding protein 27
Cluster_37917	scaffold_8	7501761	7503337	205.55498001981027	1638.598462595574	31.305671511545434	2026.7264507202894	199.06819144430327	4.03573508896778	3.159230259865644	0.0	.				te52785,te52786
Cluster_37918	scaffold_8	7503714	7505273	24.568324305156604	946.1545661511269	5.869813408414769	1069.60674608696	10.82403877829545	1.3452450296559266	1.2636921039462576	0.0	.				te52790,te52791
Cluster_37928	scaffold_8	7544807	7549799	16267.506466587693	15189.505423821376	19153.20115165739	18602.691458235757	34142.3125794155	24.21441053380668	13.900613143408835	3.0182006375504993	.				te52842,te52843,te52844,te52845,te52846,te52847,te52848,te52849,te52850
Cluster_37944	scaffold_8	7630842	7631854	139.62997646764003	15.720870858850525	14.674533521036922	25.0842183032486	32.001505953221326	1.3452450296559266	10.74138288354319	12.960508620069792	.				te52886
Cluster_37945	scaffold_8	7631973	7633328	53.23136932783931	6.046488791865586	5.869813408414769	12.5421091516243	8.470986869970352	1.3452450296559266	4.422922363811902	20.772322034906377	.				te52887
Cluster_38012	scaffold_8	8031598	8032747	188.76662507795325	4534.3828747958405	149.6802419145766	5398.986048863273	162.36058167443173	2.6904900593118533	1.2636921039462576	0.1775412139735588	Carubv10027756m.g	AT5G54067	AT5G54067	0
Cluster_38032	scaffold_8	8079251	8079870	27.844100879177486	1601.5939511893564	0.9783022347357948	1075.485859751784	4.235493434985176	5.3809801186237065	1.8955381559193865	0.0	.				te59238
Cluster_38059	scaffold_8	8170893	8172902	5030.773873552567	14000.765727340602	2784.2481600580722	15845.77909034434	10209.421619840934	20.178675444838902	12.636921039462576	0.0	Carubv10027714m.g	AT5G54350	AT5G54350	0	te59294
Cluster_38179	scaffold_8	8804777	8806113	2053.5024398393393	121.89721404401021	2627.719802500345	121.89362331734867	3910.7722716363123	1.3452450296559266	2.5273842078925153	0.3550824279471176	.				te59655
Cluster_38180	scaffold_8	8806239	8807376	774.7211597559383	10.64182027368343	905.907869365346	14.893754617553858	1170.4080192009035	2.6904900593118533	1.8955381559193865	0.3550824279471176	Carubv10027600m.g	AT5G56075	AT5G56075	Domain of unknown function (DUF2431)	te59657
Cluster_38540	scaffold_8	10543027	10544081	54.45978554309714	20.55806189234299	54.78492514520451	18.421222816448193	31.530895571556307	656.4795744720922	247.68365237346651	37.106113720473786	Carubv10026391m.g	AT5G60390	AT5G60390	GTP binding Elongation factor Tu family protein
Cluster_38546	scaffold_8	10557440	10559715	1964.2375281972706	8708.153158044817	460.7803525605594	8422.810177137695	3178.502517765542	5.3809801186237065	6.318460519731288	0.3550824279471176	Carubv10028580m.g	AT5G60440	AT5G60440	AGAMOUS-like 62	te99196,te99197,te99198,te99199
Cluster_38547	scaffold_8	10560138	10562770	1576.0580041757962	8025.3836436673555	227.94442069344018	8021.070743374728	852.7460115770153	13.452450296559267	1.2636921039462576	2.6631182096033816	Carubv10025912m.g	AT5G60450	AT5G60450	auxin response factor 4	te99201
Cluster_38563	scaffold_8	10684101	10684520	23.749380161651384	0.0	10.761324582093742	0.0	17.412584121605722	0.0	0.0	161.5625047159385	.				te99278
Cluster_38615	scaffold_8	10946009	10946273	26.615684663919655	0.24185955167462345	35.21888045048861	0.7838818219765188	20.706856793260858	0.0	0.0	0.0	.
Cluster_38652	scaffold_8	11236186	11237580	65.92500355217022	2448.1023820505384	20.54434692945169	2620.124989956514	8.470986869970352	8.07147017793556	18.955381559193867	0.5326236419206763	Carubv10028086m.g	AT5G62110	AT5G62110	Homeodomain-like superfamily protein	te60558
Cluster_38709	scaffold_8	11693089	11693765	31.119877453198367	6.772067446889457	23.479253633659077	11.758227329647783	9.88281801496541	2.6904900593118533	16.42799735130135	61.42926003485134	.				te60811
Cluster_38814	scaffold_8	12255803	12255996	89.264911642069	15.720870858850525	44.02360056311077	9.798522774706486	38.11944091486658	1.3452450296559266	20.219073663140122	136.35165233169315	.				te81050
Cluster_38917	scaffold_8	12791835	12793011	49.54612068206582	0.7255786550238703	11.739626816829539	1.959704554941297	103.06367358463928	1.3452450296559266	5.0547684157850306	76.6978044365774	.				te81335
Cluster_38941	scaffold_8	12933281	12936203	6752.603935272293	9609.805566687814	4616.608245718216	12183.875158981033	10979.340204244905	20.178675444838902	9.477690779596934	0.1775412139735588	Carubv10028584m.g	AT5G67120	AT5G67120	RING/U-box superfamily protein	te81427,te81428,te81429,te81430
Cluster_38942	scaffold_8	12936341	12938641	3159.4865056431395	7135.098633953066	2454.5603069521094	8372.24979962021	7259.165137182927	8.07147017793556	2.5273842078925153	0.0	Carubv10028570m.g,Carubv10027878m.g	AT5G67110,AT1G50820	ALC, ICU2	basic helix-loop-helix (bHLH) DNA-binding superfamily protein, DNA-directed DNA polymerases	te81432
Cluster_38948	scaffold_8	13002487	13003345	389.8174123084848	287.8128664928019	348.275595565943	259.4648830742277	500.2588357099158	0.0	1.8955381559193865	1.5978709257620292	.				te34820
