# Supplementary material for: Dosage-sensitive maternal siRNAs determine hybridization success in Capsella
Source: Nat Plants. 2024 Nov 11;10(12):1969–83. doi: 10.1038/s41477-024-01844-3 (PMC11649575; doi:10.1038/s41477-024-01844-3)
Supplement: Supplementary file 6 — Statistical source data. [file 41477_2024_1844_MOESM6_ESM.xlsx]

## Sheet: Fig 1d
Data for Figure 1d
Genotype	Number of germinated seeds	Number of non-germinated seeds	Percent of germinated seeds			Results of one-way Anova
Cr x Cr	68	2	0.971429				Df	Sum Sq	Mean Sq	F value	Pr(>F)
Cr x Cr	69	3	0.958333			Genotype	3	1.9085	0.6363	4298	3.644e-13
Cr x Cr	81	4	0.952941			Residuals	8	0.0012	0.0001
Co x Co	80	4	0.952381
Co x Co	63	3	0.954545			Results of Tukey's HSD test
Co x Co	77	3	0.9625				diff	lwr	upr	p adj
Co x Cr	0	61	0			Co4xCr-Co	-0.115678	-0.147491	-0.0838661	1.26e-05
Co x Cr	1	64	0.0153846			CoxCr-Co	-0.951347	-0.98316	-0.919535	0
Co x Cr	0	72	0			Cr-Co	0.00442556	-0.0273867	0.0362378	0.968669
4xCo x Cr	57	9	0.863636			CoxCr-Co4xCr	-0.835669	-0.867481	-0.803857	0
4xCo x Cr	72	15	0.827586			Cr-Co4xCr	0.120104	0.0882916	0.151916	9.5e-06
4xCo x Cr	64	13	0.831169			Cr-CoxCr	0.955773	0.923961	0.987585	0

## Sheet: Fig 1e
Data for Figure 1e
List of upregulated genes in each cross (log2fc>1, padj <0.05, comparison to maternal parent)
2xCr x 4xCr	Cr x Cg	Cbp x Cg	Co x Cr
Carubv10011354m.g	Carubv10011354m.g	Carubv10008574m.g	Carubv10009759m.g
Carubv10008574m.g	Carubv10008574m.g	Carubv10009759m.g	Carubv10012511m.g
Carubv10008547m.g	Carubv10009759m.g	Carubv10012511m.g	Carubv10009199m.g
Carubv10011958m.g	Carubv10011958m.g	Carubv10009199m.g	Carubv10010662m.g
Carubv10012511m.g	Carubv10012511m.g	Carubv10008926m.g	Carubv10010156m.g
Carubv10009926m.g	Carubv10009926m.g	Carubv10008901m.g	Carubv10009390m.g
Carubv10009199m.g	Carubv10009781m.g	Carubv10010156m.g	Carubv10012183m.g
Carubv10009781m.g	Carubv10010662m.g	Carubv10009744m.g	Carubv10010155m.g
Carubv10010662m.g	Carubv10010156m.g	Carubv10010006m.g	Carubv10012118m.g
Carubv10008901m.g	Carubv10008796m.g	Carubv10009713m.g	Carubv10010300m.g
Carubv10010156m.g	Carubv10009913m.g	Carubv10011406m.g	Carubv10012455m.g
Carubv10011382m.g	Carubv10009451m.g	Carubv10012183m.g	Carubv10010979m.g
Carubv10009130m.g	Carubv10009390m.g	Carubv10010737m.g	Carubv10009697m.g
Carubv10012263m.g	Carubv10009713m.g	Carubv10010300m.g	Carubv10012319m.g
Carubv10008796m.g	Carubv10011405m.g	Carubv10010979m.g	Carubv10011371m.g
Carubv10009913m.g	Carubv10010711m.g	Carubv10010025m.g	Carubv10011644m.g
Carubv10009390m.g	Carubv10011406m.g	Carubv10011636m.g	Carubv10010296m.g
Carubv10011322m.g	Carubv10012183m.g	Carubv10012319m.g	Carubv10011479m.g
Carubv10010711m.g	Carubv10008788m.g	Carubv10011207m.g	Carubv10012389m.g
Carubv10011406m.g	Carubv10009650m.g	Carubv10011371m.g	Carubv10011757m.g
Carubv10012183m.g	Carubv10012455m.g	Carubv10010570m.g	Carubv10010559m.g
Carubv10008788m.g	Carubv10010979m.g	Carubv10011479m.g	Carubv10009848m.g
Carubv10010155m.g	Carubv10010025m.g	Carubv10012323m.g	Carubv10010835m.g
Carubv10010737m.g	Carubv10008752m.g	Carubv10010566m.g	Carubv10009961m.g
Carubv10009650m.g	Carubv10011433m.g	Carubv10011016m.g	Carubv10009749m.g
Carubv10012455m.g	Carubv10009740m.g	Carubv10010835m.g	Carubv10009896m.g
Carubv10010979m.g	Carubv10012319m.g	Carubv10008621m.g	Carubv10011853m.g
Carubv10010025m.g	Carubv10012206m.g	Carubv10011540m.g	Carubv10010563m.g
Carubv10011636m.g	Carubv10009346m.g	Carubv10012082m.g	Carubv10012342m.g
Carubv10008752m.g	Carubv10011650m.g	Carubv10011853m.g	Carubv10008993m.g
Carubv10011433m.g	Carubv10011371m.g	Carubv10009268m.g	Carubv10008222m.g
Carubv10012319m.g	Carubv10010570m.g	Carubv10012342m.g	Carubv10011969m.g
Carubv10010366m.g	Carubv10010296m.g	Carubv10009838m.g	Carubv10012224m.g
Carubv10011207m.g	Carubv10010367m.g	Carubv10011896m.g	Carubv10010384m.g
Carubv10011371m.g	Carubv10011479m.g	Carubv10011336m.g	Carubv10010378m.g
Carubv10010570m.g	Carubv10012323m.g	Carubv10012533m.g	Carubv10011513m.g
Carubv10012169m.g	Carubv10012095m.g	Carubv10011473m.g	Carubv10009736m.g
Carubv10011644m.g	Carubv10010566m.g	Carubv10009503m.g	Carubv10011324m.g
Carubv10010296m.g	Carubv10012168m.g	Carubv10011512m.g	Carubv10008518m.g
Carubv10010367m.g	Carubv10011757m.g	Carubv10011181m.g	Carubv10012383m.g
Carubv10011479m.g	Carubv10011016m.g	Carubv10012490m.g	Carubv10010964m.g
Carubv10012095m.g	Carubv10008278m.g	Carubv10010444m.g	Carubv10010752m.g
Carubv10010690m.g	Carubv10010835m.g	Carubv10009852m.g	Carubv10009032m.g
Carubv10009764m.g	Carubv10012209m.g	Carubv10011969m.g	Carubv10011759m.g
Carubv10010566m.g	Carubv10009961m.g	Carubv10011530m.g	Carubv10010942m.g
Carubv10011757m.g	Carubv10010412m.g	Carubv10009957m.g	Carubv10009043m.g
Carubv10010835m.g	Carubv10011717m.g	Carubv10008668m.g	Carubv10011389m.g
Carubv10012209m.g	Carubv10010237m.g	Carubv10009766m.g	Carubv10011868m.g
Carubv10009961m.g	Carubv10011540m.g	Carubv10011513m.g	Carubv10011967m.g
Carubv10010412m.g	Carubv10009829m.g	Carubv10011960m.g	Carubv10011874m.g
Carubv10011717m.g	Carubv10011853m.g	Carubv10011324m.g	Carubv10011915m.g
Carubv10009829m.g	Carubv10010816m.g	Carubv10011331m.g	Carubv10011836m.g
Carubv10011853m.g	Carubv10010861m.g	Carubv10008518m.g	Carubv10011951m.g
Carubv10010049m.g	Carubv10011245m.g	Carubv10011782m.g	Carubv10012549m.g
Carubv10011245m.g	Carubv10010563m.g	Carubv10008236m.g	Carubv10012144m.g
Carubv10008138m.g	Carubv10009382m.g	Carubv10012383m.g	Carubv10011145m.g
Carubv10009096m.g	Carubv10012456m.g	Carubv10008381m.g	Carubv10012242m.g
Carubv10010563m.g	Carubv10012342m.g	Carubv10009787m.g	Carubv10012592m.g
Carubv10008828m.g	Carubv10009838m.g	Carubv10010416m.g	Carubv10010628m.g
Carubv10012456m.g	Carubv10011218m.g	Carubv10011759m.g	Carubv10011437m.g
Carubv10012342m.g	Carubv10011896m.g	Carubv10010942m.g	Carubv10012255m.g
Carubv10009838m.g	Carubv10012333m.g	Carubv10011389m.g	Carubv10011738m.g
Carubv10009189m.g	Carubv10012533m.g	Carubv10011265m.g	Carubv10011860m.g
Carubv10011896m.g	Carubv10011102m.g	Carubv10009663m.g	Carubv10011805m.g
Carubv10012333m.g	Carubv10011808m.g	Carubv10011551m.g	Carubv10008907m.g
Carubv10012533m.g	Carubv10011512m.g	Carubv10011868m.g	Carubv10012614m.g
Carubv10010114m.g	Carubv10012402m.g	Carubv10011980m.g	Carubv10011243m.g
Carubv10010524m.g	Carubv10012267m.g	Carubv10011967m.g	Carubv10012557m.g
Carubv10011181m.g	Carubv10010524m.g	Carubv10008301m.g	Carubv10009817m.g
Carubv10008850m.g	Carubv10011181m.g	Carubv10012636m.g	Carubv10011088m.g
Carubv10008908m.g	Carubv10010703m.g	Carubv10010679m.g	Carubv10010549m.g
Carubv10008891m.g	Carubv10009037m.g	Carubv10011874m.g	Carubv10011706m.g
Carubv10009037m.g	Carubv10008935m.g	Carubv10010144m.g	Carubv10009800m.g
Carubv10008935m.g	Carubv10008810m.g	Carubv10009904m.g	Carubv10012050m.g
Carubv10008940m.g	Carubv10008970m.g	Carubv10009045m.g	Carubv10012352m.g
Carubv10008366m.g	Carubv10012490m.g	Carubv10011836m.g	Carubv10008854m.g
Carubv10012490m.g	Carubv10010444m.g	Carubv10011951m.g	Carubv10008384m.g
Carubv10010444m.g	Carubv10009852m.g	Carubv10011737m.g	Carubv10012173m.g
Carubv10009852m.g	Carubv10011199m.g	Carubv10012549m.g	Carubv10010257m.g
Carubv10011969m.g	Carubv10011969m.g	Carubv10012144m.g	Carubv10009758m.g
Carubv10011500m.g	Carubv10011500m.g	Carubv10012127m.g	Carubv10011678m.g
Carubv10010840m.g	Carubv10010571m.g	Carubv10011145m.g	Carubv10011086m.g
Carubv10010571m.g	Carubv10012236m.g	Carubv10012242m.g	Carubv10011407m.g
Carubv10012236m.g	Carubv10010384m.g	Carubv10011604m.g	Carubv10012112m.g
Carubv10010984m.g	Carubv10009082m.g	Carubv10011720m.g	Carubv10011266m.g
Carubv10012224m.g	Carubv10012539m.g	Carubv10009069m.g	Carubv10008521m.g
Carubv10010384m.g	Carubv10011892m.g	Carubv10011437m.g	Carubv10010466m.g
Carubv10012539m.g	Carubv10011024m.g	Carubv10008758m.g	Carubv10011027m.g
Carubv10012032m.g	Carubv10008228m.g	Carubv10010123m.g	Carubv10011773m.g
Carubv10009965m.g	Carubv10008520m.g	Carubv10012255m.g	Carubv10008717m.g
Carubv10009766m.g	Carubv10010165m.g	Carubv10011982m.g	Carubv10010532m.g
Carubv10008520m.g	Carubv10011513m.g	Carubv10011972m.g	Carubv10008367m.g
Carubv10011513m.g	Carubv10010434m.g	Carubv10010289m.g	Carubv10012521m.g
Carubv10010434m.g	Carubv10011694m.g	Carubv10011805m.g	Carubv10009921m.g
Carubv10011694m.g	Carubv10009469m.g	Carubv10008907m.g	Carubv10010213m.g
Carubv10011960m.g	Carubv10011960m.g	Carubv10009839m.g	Carubv10010147m.g
Carubv10011324m.g	Carubv10011324m.g	Carubv10008986m.g	Carubv10011296m.g
Carubv10008618m.g	Carubv10008618m.g	Carubv10011243m.g	Carubv10009850m.g
Carubv10010985m.g	Carubv10010985m.g	Carubv10011088m.g	Carubv10011318m.g
Carubv10011018m.g	Carubv10011018m.g	Carubv10008542m.g	Carubv10011211m.g
Carubv10008518m.g	Carubv10008518m.g	Carubv10010549m.g	Carubv10011527m.g
Carubv10011782m.g	Carubv10011782m.g	Carubv10010520m.g	Carubv10010273m.g
Carubv10009053m.g	Carubv10008236m.g	Carubv10011706m.g	Carubv10010844m.g
Carubv10012383m.g	Carubv10008337m.g	Carubv10009800m.g	Carubv10011446m.g
Carubv10010964m.g	Carubv10009053m.g	Carubv10010051m.g	Carubv10011921m.g
Carubv10008381m.g	Carubv10012383m.g	Carubv10011515m.g	Carubv10011681m.g
Carubv10010290m.g	Carubv10010964m.g	Carubv10008103m.g	Carubv10008992m.g
Carubv10011121m.g	Carubv10008381m.g	Carubv10012352m.g	Carubv10011714m.g
Carubv10010042m.g	Carubv10011121m.g	Carubv10008854m.g	Carubv10011303m.g
Carubv10011162m.g	Carubv10010208m.g	Carubv10009505m.g	Carubv10011076m.g
Carubv10012182m.g	Carubv10010042m.g	Carubv10011578m.g	Carubv10012186m.g
Carubv10009032m.g	Carubv10011817m.g	Carubv10011593m.g	Carubv10011423m.g
Carubv10011759m.g	Carubv10011162m.g	Carubv10012173m.g	Carubv10009554m.g
Carubv10010942m.g	Carubv10011664m.g	Carubv10011686m.g	Carubv10011772m.g
Carubv10009043m.g	Carubv10009032m.g	Carubv10010257m.g	Carubv10010634m.g
Carubv10011389m.g	Carubv10012645m.g	Carubv10011400m.g	Carubv10011523m.g
Carubv10008829m.g	Carubv10011759m.g	Carubv10011678m.g	Carubv10008745m.g
Carubv10008313m.g	Carubv10010942m.g	Carubv10008585m.g	Carubv10009796m.g
Carubv10009663m.g	Carubv10009043m.g	Carubv10011407m.g	Carubv10009830m.g
Carubv10010002m.g	Carubv10011389m.g	Carubv10012112m.g	Carubv10010939m.g
Carubv10011868m.g	Carubv10011265m.g	Carubv10011266m.g	Carubv10009909m.g
Carubv10008855m.g	Carubv10009394m.g	Carubv10009679m.g	Carubv10008290m.g
Carubv10011967m.g	Carubv10008215m.g	Carubv10008521m.g	Carubv10008883m.g
Carubv10011873m.g	Carubv10008313m.g	Carubv10010911m.g	Carubv10010353m.g
Carubv10011874m.g	Carubv10009663m.g	Carubv10011027m.g	Carubv10012109m.g
Carubv10009849m.g	Carubv10010002m.g	Carubv10011773m.g	Carubv10009155m.g
Carubv10008916m.g	Carubv10011551m.g	Carubv10008717m.g	Carubv10009090m.g
Carubv10010311m.g	Carubv10011868m.g	Carubv10012521m.g	Carubv10011096m.g
Carubv10012420m.g	Carubv10008855m.g	Carubv10009921m.g	Carubv10011074m.g
Carubv10009627m.g	Carubv10011967m.g	Carubv10008779m.g	Carubv10009667m.g
Carubv10011915m.g	Carubv10010192m.g	Carubv10010213m.g	Carubv10012581m.g
Carubv10010850m.g	Carubv10011873m.g	Carubv10012220m.g	Carubv10012005m.g
Carubv10011959m.g	Carubv10010679m.g	Carubv10011296m.g	Carubv10012561m.g
Carubv10009080m.g	Carubv10011874m.g	Carubv10011318m.g	Carubv10011567m.g
Carubv10011836m.g	Carubv10011743m.g	Carubv10011211m.g	Carubv10010831m.g
Carubv10011951m.g	Carubv10010144m.g	Carubv10011527m.g	Carubv10011008m.g
Carubv10012683m.g	Carubv10012420m.g	Carubv10012661m.g	Carubv10010574m.g
Carubv10012144m.g	Carubv10011915m.g	Carubv10010744m.g	Carubv10009287m.g
Carubv10011831m.g	Carubv10010850m.g	Carubv10010273m.g	Carubv10008084m.g
Carubv10011145m.g	Carubv10011959m.g	Carubv10010844m.g	Carubv10010829m.g
Carubv10012242m.g	Carubv10011483m.g	Carubv10010179m.g	Carubv10010881m.g
Carubv10012592m.g	Carubv10009080m.g	Carubv10011446m.g	Carubv10010462m.g
Carubv10010628m.g	Carubv10011836m.g	Carubv10011921m.g	Carubv10011146m.g
Carubv10011604m.g	Carubv10011951m.g	Carubv10011681m.g	Carubv10011611m.g
Carubv10012659m.g	Carubv10008555m.g	Carubv10012475m.g	Carubv10008490m.g
Carubv10009069m.g	Carubv10012184m.g	Carubv10010336m.g	Carubv10010338m.g
Carubv10011437m.g	Carubv10012683m.g	Carubv10008992m.g	Carubv10012084m.g
Carubv10008758m.g	Carubv10011737m.g	Carubv10011714m.g	Carubv10010044m.g
Carubv10010123m.g	Carubv10008383m.g	Carubv10011299m.g	Carubv10012288m.g
Carubv10010468m.g	Carubv10012549m.g	Carubv10011303m.g	Carubv10011117m.g
Carubv10010898m.g	Carubv10012144m.g	Carubv10012186m.g	Carubv10010776m.g
Carubv10012255m.g	Carubv10011145m.g	Carubv10011423m.g	Carubv10008221m.g
Carubv10011982m.g	Carubv10010788m.g	Carubv10009554m.g	Carubv10012056m.g
Carubv10011972m.g	Carubv10011891m.g	Carubv10012633m.g	Carubv10008607m.g
Carubv10011195m.g	Carubv10012622m.g	Carubv10011523m.g	Carubv10008671m.g
Carubv10011738m.g	Carubv10011604m.g	Carubv10012024m.g	Carubv10010430m.g
Carubv10008872m.g	Carubv10011720m.g	Carubv10008745m.g	Carubv10012424m.g
Carubv10011805m.g	Carubv10012659m.g	Carubv10009796m.g	Carubv10011326m.g
Carubv10008907m.g	Carubv10009349m.g	Carubv10011548m.g	Carubv10011882m.g
Carubv10008956m.g	Carubv10009069m.g	Carubv10010538m.g	Carubv10012214m.g
Carubv10012614m.g	Carubv10011437m.g	Carubv10010939m.g	Carubv10010833m.g
Carubv10012557m.g	Carubv10008758m.g	Carubv10012306m.g	Carubv10012266m.g
Carubv10012073m.g	Carubv10010123m.g	Carubv10010912m.g	Carubv10011776m.g
Carubv10009817m.g	Carubv10010468m.g	Carubv10008290m.g	Carubv10009822m.g
Carubv10010032m.g	Carubv10012255m.g	Carubv10008883m.g	Carubv10010640m.g
Carubv10009442m.g	Carubv10011693m.g	Carubv10012140m.g	Carubv10011001m.g
Carubv10011088m.g	Carubv10011982m.g	Carubv10012416m.g	Carubv10011607m.g
Carubv10011432m.g	Carubv10011972m.g	Carubv10009391m.g	Carubv10012570m.g
Carubv10010549m.g	Carubv10008872m.g	Carubv10011225m.g	Carubv10011089m.g
Carubv10009146m.g	Carubv10011125m.g	Carubv10012078m.g	Carubv10011295m.g
Carubv10010520m.g	Carubv10010289m.g	Carubv10009570m.g	Carubv10010438m.g
Carubv10011706m.g	Carubv10011805m.g	Carubv10011676m.g	Carubv10011010m.g
Carubv10009800m.g	Carubv10008907m.g	Carubv10011567m.g	Carubv10011231m.g
Carubv10010136m.g	Carubv10008956m.g	Carubv10010831m.g	Carubv10009786m.g
Carubv10012050m.g	Carubv10011943m.g	Carubv10010851m.g	Carubv10008063m.g
Carubv10010051m.g	Carubv10012614m.g	Carubv10011008m.g	Carubv10011746m.g
Carubv10011515m.g	Carubv10010024m.g	Carubv10010707m.g	Carubv10010996m.g
Carubv10009134m.g	Carubv10011243m.g	Carubv10011350m.g	Carubv10012115m.g
Carubv10012352m.g	Carubv10012557m.g	Carubv10011545m.g	Carubv10011066m.g
Carubv10009629m.g	Carubv10012073m.g	Carubv10010574m.g	Carubv10008790m.g
Carubv10008854m.g	Carubv10010078m.g	Carubv10011216m.g	Carubv10012427m.g
Carubv10009813m.g	Carubv10009817m.g	Carubv10010265m.g	Carubv10012331m.g
Carubv10009260m.g	Carubv10009023m.g	Carubv10008084m.g	Carubv10011556m.g
Carubv10011578m.g	Carubv10010032m.g	Carubv10012262m.g	Carubv10011472m.g
Carubv10011593m.g	Carubv10011936m.g	Carubv10011480m.g	Carubv10012146m.g
Carubv10010913m.g	Carubv10011088m.g	Carubv10008401m.g	Carubv10011553m.g
Carubv10008384m.g	Carubv10010095m.g	Carubv10012503m.g	Carubv10010968m.g
Carubv10012173m.g	Carubv10010549m.g	Carubv10010121m.g	Carubv10011988m.g
Carubv10010858m.g	Carubv10011706m.g	Carubv10010829m.g	Carubv10010962m.g
Carubv10011686m.g	Carubv10009800m.g	Carubv10010534m.g	Carubv10012509m.g
Carubv10010098m.g	Carubv10011550m.g	Carubv10011146m.g	Carubv10012443m.g
Carubv10008225m.g	Carubv10010136m.g	Carubv10011611m.g	Carubv10011777m.g
Carubv10010876m.g	Carubv10012050m.g	Carubv10008490m.g	Carubv10008939m.g
Carubv10010080m.g	Carubv10010379m.g	Carubv10011312m.g	Carubv10010884m.g
Carubv10011400m.g	Carubv10010051m.g	Carubv10009780m.g	Carubv10011092m.g
Carubv10009758m.g	Carubv10011515m.g	Carubv10009342m.g	Carubv10012603m.g
Carubv10011678m.g	Carubv10009134m.g	Carubv10012479m.g	Carubv10011345m.g
Carubv10011086m.g	Carubv10012352m.g	Carubv10012288m.g	Carubv10012009m.g
Carubv10008585m.g	Carubv10010058m.g	Carubv10012318m.g	Carubv10011458m.g
Carubv10011407m.g	Carubv10008854m.g	Carubv10011117m.g	Carubv10009425m.g
Carubv10011266m.g	Carubv10009813m.g	Carubv10010776m.g	Carubv10010584m.g
Carubv10012552m.g	Carubv10011578m.g	Carubv10008925m.g	Carubv10010505m.g
Carubv10009679m.g	Carubv10011593m.g	Carubv10008557m.g	Carubv10011966m.g
Carubv10008521m.g	Carubv10010555m.g	Carubv10009618m.g	Carubv10010923m.g
Carubv10010911m.g	Carubv10010913m.g	Carubv10009575m.g	Carubv10008787m.g
Carubv10010045m.g	Carubv10008595m.g	Carubv10012254m.g	Carubv10011077m.g
Carubv10011027m.g	Carubv10012173m.g	Carubv10009015m.g	Carubv10011956m.g
Carubv10009495m.g	Carubv10011686m.g	Carubv10011105m.g	Carubv10012525m.g
Carubv10008159m.g	Carubv10008225m.g	Carubv10008607m.g	Carubv10011286m.g
Carubv10010542m.g	Carubv10010876m.g	Carubv10008706m.g	Carubv10012372m.g
Carubv10009004m.g	Carubv10010080m.g	Carubv10008496m.g	Carubv10010431m.g
Carubv10009094m.g	Carubv10012426m.g	Carubv10010430m.g	Carubv10009084m.g
Carubv10010677m.g	Carubv10011580m.g	Carubv10012424m.g	Carubv10008146m.g
Carubv10009551m.g	Carubv10011678m.g	Carubv10011326m.g	Carubv10011068m.g
Carubv10010680m.g	Carubv10011086m.g	Carubv10011882m.g	Carubv10008994m.g
Carubv10008367m.g	Carubv10008585m.g	Carubv10012214m.g	Carubv10012248m.g
Carubv10012521m.g	Carubv10011893m.g	Carubv10010833m.g	Carubv10012161m.g
Carubv10010213m.g	Carubv10011407m.g	Carubv10012266m.g	Carubv10011784m.g
Carubv10012220m.g	Carubv10012112m.g	Carubv10011776m.g	Carubv10009440m.g
Carubv10010147m.g	Carubv10011266m.g	Carubv10012301m.g	Carubv10008894m.g
Carubv10011296m.g	Carubv10009679m.g	Carubv10010194m.g	Carubv10011528m.g
Carubv10008185m.g	Carubv10008521m.g	Carubv10011321m.g	Carubv10011365m.g
Carubv10011318m.g	Carubv10011009m.g	Carubv10011518m.g	Carubv10012608m.g
Carubv10009531m.g	Carubv10011098m.g	Carubv10011287m.g	Carubv10010306m.g
Carubv10011211m.g	Carubv10009419m.g	Carubv10010640m.g	Carubv10011347m.g
Carubv10011485m.g	Carubv10011027m.g	Carubv10011001m.g	Carubv10011571m.g
Carubv10011527m.g	Carubv10011773m.g	Carubv10011607m.g	Carubv10012408m.g
Carubv10012661m.g	Carubv10008259m.g	Carubv10012570m.g	Carubv10012269m.g
Carubv10010273m.g	Carubv10009255m.g	Carubv10011089m.g	Carubv10011799m.g
Carubv10010844m.g	Carubv10009566m.g	Carubv10010936m.g	Carubv10012543m.g
Carubv10009218m.g	Carubv10009004m.g	Carubv10010438m.g	Carubv10011403m.g
Carubv10012034m.g	Carubv10012347m.g	Carubv10011010m.g	Carubv10010694m.g
Carubv10011446m.g	Carubv10011118m.g	Carubv10011231m.g	Carubv10012394m.g
Carubv10011921m.g	Carubv10008857m.g	Carubv10009786m.g	Carubv10011641m.g
Carubv10011681m.g	Carubv10010355m.g	Carubv10008063m.g	Carubv10012061m.g
Carubv10009775m.g	Carubv10008367m.g	Carubv10010928m.g	Carubv10012190m.g
Carubv10012475m.g	Carubv10010090m.g	Carubv10010996m.g	Carubv10008958m.g
Carubv10010336m.g	Carubv10008385m.g	Carubv10012488m.g	Carubv10011598m.g
Carubv10008992m.g	Carubv10012521m.g	Carubv10012663m.g	Carubv10008256m.g
Carubv10011262m.g	Carubv10011566m.g	Carubv10011537m.g	Carubv10009874m.g
Carubv10008840m.g	Carubv10012022m.g	Carubv10011172m.g	Carubv10011270m.g
Carubv10011714m.g	Carubv10010213m.g	Carubv10012115m.g	Carubv10011619m.g
Carubv10011303m.g	Carubv10012220m.g	Carubv10009261m.g	Carubv10010268m.g
Carubv10011076m.g	Carubv10010195m.g	Carubv10012637m.g	Carubv10012673m.g
Carubv10012186m.g	Carubv10009794m.g	Carubv10012331m.g	Carubv10008748m.g
Carubv10010067m.g	Carubv10011296m.g	Carubv10011556m.g	Carubv10011965m.g
Carubv10011423m.g	Carubv10011358m.g	Carubv10011472m.g	Carubv10012126m.g
Carubv10008463m.g	Carubv10008185m.g	Carubv10011553m.g	Carubv10021783m.g
Carubv10010106m.g	Carubv10011318m.g	Carubv10012458m.g	Carubv10021245m.g
Carubv10010929m.g	Carubv10009531m.g	Carubv10010968m.g	Carubv10021969m.g
Carubv10010496m.g	Carubv10011211m.g	Carubv10011988m.g	Carubv10021459m.g
Carubv10012633m.g	Carubv10011527m.g	Carubv10008915m.g	Carubv10022353m.g
Carubv10010634m.g	Carubv10012661m.g	Carubv10012509m.g	Carubv10021686m.g
Carubv10011523m.g	Carubv10010744m.g	Carubv10010199m.g	Carubv10022461m.g
Carubv10009305m.g	Carubv10011454m.g	Carubv10011156m.g	Carubv10021884m.g
Carubv10012024m.g	Carubv10010273m.g	Carubv10008552m.g	Carubv10022041m.g
Carubv10012439m.g	Carubv10010844m.g	Carubv10011777m.g	Carubv10022104m.g
Carubv10008588m.g	Carubv10010023m.g	Carubv10011227m.g	Carubv10021621m.g
Carubv10008797m.g	Carubv10012374m.g	Carubv10010884m.g	Carubv10022428m.g
Carubv10008816m.g	Carubv10011446m.g	Carubv10011092m.g	Carubv10021455m.g
Carubv10010538m.g	Carubv10011921m.g	Carubv10012603m.g	Carubv10021742m.g
Carubv10010939m.g	Carubv10011681m.g	Carubv10011345m.g	Carubv10019930m.g
Carubv10010846m.g	Carubv10009775m.g	Carubv10012009m.g	Carubv10020972m.g
Carubv10008061m.g	Carubv10012475m.g	Carubv10011731m.g	Carubv10022109m.g
Carubv10010076m.g	Carubv10010336m.g	Carubv10011458m.g	Carubv10020508m.g
Carubv10012306m.g	Carubv10008992m.g	Carubv10010741m.g	Carubv10022026m.g
Carubv10010912m.g	Carubv10011262m.g	Carubv10009425m.g	Carubv10021477m.g
Carubv10012060m.g	Carubv10008840m.g	Carubv10011282m.g	Carubv10021676m.g
Carubv10008290m.g	Carubv10011714m.g	Carubv10011368m.g	Carubv10021390m.g
Carubv10008883m.g	Carubv10011303m.g	Carubv10011963m.g	Carubv10022167m.g
Carubv10009523m.g	Carubv10012186m.g	Carubv10011443m.g	Carubv10021926m.g
Carubv10010353m.g	Carubv10010067m.g	Carubv10012518m.g	Carubv10021509m.g
Carubv10008568m.g	Carubv10011423m.g	Carubv10010505m.g	Carubv10022030m.g
Carubv10009167m.g	Carubv10008463m.g	Carubv10011966m.g	Carubv10021906m.g
Carubv10012516m.g	Carubv10010106m.g	Carubv10008787m.g	Carubv10021991m.g
Carubv10009790m.g	Carubv10010550m.g	Carubv10011077m.g	Carubv10021687m.g
Carubv10012140m.g	Carubv10010496m.g	Carubv10011956m.g	Carubv10021853m.g
Carubv10012164m.g	Carubv10012633m.g	Carubv10012580m.g	Carubv10021887m.g
Carubv10012416m.g	Carubv10008302m.g	Carubv10011248m.g	Carubv10021663m.g
Carubv10009809m.g	Carubv10011523m.g	Carubv10012525m.g	Carubv10021209m.g
Carubv10008472m.g	Carubv10012024m.g	Carubv10012372m.g	Carubv10022176m.g
Carubv10009090m.g	Carubv10008588m.g	Carubv10012398m.g	Carubv10022141m.g
Carubv10011142m.g	Carubv10009379m.g	Carubv10010431m.g	Carubv10021606m.g
Carubv10010130m.g	Carubv10010939m.g	Carubv10008146m.g	Carubv10021510m.g
Carubv10011074m.g	Carubv10010846m.g	Carubv10011140m.g	Carubv10022272m.g
Carubv10009586m.g	Carubv10008094m.g	Carubv10011068m.g	Carubv10021399m.g
Carubv10009735m.g	Carubv10008061m.g	Carubv10008994m.g	Carubv10021657m.g
Carubv10011585m.g	Carubv10012306m.g	Carubv10008074m.g	Carubv10021607m.g
Carubv10011676m.g	Carubv10010912m.g	Carubv10012161m.g	Carubv10022106m.g
Carubv10008612m.g	Carubv10011183m.g	Carubv10011247m.g	Carubv10021819m.g
Carubv10011837m.g	Carubv10011850m.g	Carubv10011784m.g	Carubv10022340m.g
Carubv10009667m.g	Carubv10012060m.g	Carubv10009440m.g	Carubv10021737m.g
Carubv10012581m.g	Carubv10008883m.g	Carubv10008894m.g	Carubv10022164m.g
Carubv10009112m.g	Carubv10009523m.g	Carubv10011528m.g	Carubv10021951m.g
Carubv10012561m.g	Carubv10012523m.g	Carubv10008812m.g	Carubv10021739m.g
Carubv10010831m.g	Carubv10010353m.g	Carubv10011425m.g	Carubv10021329m.g
Carubv10011008m.g	Carubv10008568m.g	Carubv10010206m.g	Carubv10021497m.g
Carubv10011350m.g	Carubv10009087m.g	Carubv10009443m.g	Carubv10021964m.g
Carubv10012155m.g	Carubv10009553m.g	Carubv10012386m.g	Carubv10021902m.g
Carubv10011545m.g	Carubv10009230m.g	Carubv10010292m.g	Carubv10022057m.g
Carubv10010574m.g	Carubv10008344m.g	Carubv10010306m.g	Carubv10021519m.g
Carubv10009519m.g	Carubv10012199m.g	Carubv10009544m.g	Carubv10021600m.g
Carubv10009525m.g	Carubv10010170m.g	Carubv10011069m.g	Carubv10022291m.g
Carubv10009910m.g	Carubv10012416m.g	Carubv10011927m.g	Carubv10021810m.g
Carubv10009631m.g	Carubv10008472m.g	Carubv10012081m.g	Carubv10021848m.g
Carubv10010265m.g	Carubv10009391m.g	Carubv10011403m.g	Carubv10021330m.g
Carubv10008647m.g	Carubv10011142m.g	Carubv10011397m.g	Carubv10022468m.g
Carubv10009513m.g	Carubv10009948m.g	Carubv10009951m.g	Carubv10021920m.g
Carubv10012274m.g	Carubv10009586m.g	Carubv10010694m.g	Carubv10021201m.g
Carubv10008084m.g	Carubv10009570m.g	Carubv10011675m.g	Carubv10021904m.g
Carubv10008312m.g	Carubv10010882m.g	Carubv10010546m.g	Carubv10022471m.g
Carubv10009191m.g	Carubv10009735m.g	Carubv10011673m.g	Carubv10022055m.g
Carubv10012287m.g	Carubv10011585m.g	Carubv10009589m.g	Carubv10021521m.g
Carubv10008807m.g	Carubv10011676m.g	Carubv10011619m.g	Carubv10020166m.g
Carubv10008288m.g	Carubv10009667m.g	Carubv10012673m.g	Carubv10022252m.g
Carubv10009226m.g	Carubv10009112m.g	Carubv10008748m.g	Carubv10021762m.g
Carubv10008401m.g	Carubv10010831m.g	Carubv10011965m.g	Carubv10021360m.g
Carubv10011903m.g	Carubv10011127m.g	Carubv10012304m.g	Carubv10019761m.g
Carubv10010121m.g	Carubv10011350m.g	Carubv10012126m.g	Carubv10022085m.g
Carubv10010829m.g	Carubv10010112m.g	Carubv10019918m.g	Carubv10020224m.g
Carubv10010881m.g	Carubv10011545m.g	Carubv10020622m.g	Carubv10022239m.g
Carubv10012336m.g	Carubv10010574m.g	Carubv10021907m.g	Carubv10022287m.g
Carubv10011713m.g	Carubv10009519m.g	Carubv10021245m.g	Carubv10021350m.g
Carubv10010462m.g	Carubv10011709m.g	Carubv10021969m.g	Carubv10019643m.g
Carubv10011146m.g	Carubv10011129m.g	Carubv10022461m.g	Carubv10020872m.g
Carubv10011611m.g	Carubv10010908m.g	Carubv10022441m.g	Carubv10022053m.g
Carubv10011312m.g	Carubv10010265m.g	Carubv10021884m.g	Carubv10021632m.g
Carubv10010619m.g	Carubv10008647m.g	Carubv10022104m.g	Carubv10022377m.g
Carubv10009645m.g	Carubv10012274m.g	Carubv10019976m.g	Carubv10020920m.g
Carubv10011620m.g	Carubv10008084m.g	Carubv10021621m.g	Carubv10021798m.g
Carubv10012049m.g	Carubv10012262m.g	Carubv10019713m.g	Carubv10021680m.g
Carubv10012084m.g	Carubv10008743m.g	Carubv10021114m.g	Carubv10022210m.g
Carubv10011589m.g	Carubv10010308m.g	Carubv10021280m.g	Carubv10020532m.g
Carubv10010044m.g	Carubv10008807m.g	Carubv10021742m.g	Carubv10020336m.g
Carubv10008386m.g	Carubv10008288m.g	Carubv10021214m.g	Carubv10021959m.g
Carubv10012288m.g	Carubv10009226m.g	Carubv10019944m.g	Carubv10021354m.g
Carubv10010427m.g	Carubv10008401m.g	Carubv10019930m.g	Carubv10022314m.g
Carubv10012318m.g	Carubv10012503m.g	Carubv10021950m.g	Carubv10021747m.g
Carubv10011117m.g	Carubv10010121m.g	Carubv10020447m.g	Carubv10022031m.g
Carubv10008624m.g	Carubv10010829m.g	Carubv10022056m.g	Carubv10022253m.g
Carubv10010776m.g	Carubv10010881m.g	Carubv10021477m.g	Carubv10020914m.g
Carubv10008364m.g	Carubv10011713m.g	Carubv10021390m.g	Carubv10020347m.g
Carubv10008348m.g	Carubv10010462m.g	Carubv10022167m.g	Carubv10021782m.g
Carubv10009015m.g	Carubv10010249m.g	Carubv10021081m.g	Carubv10022008m.g
Carubv10011105m.g	Carubv10011146m.g	Carubv10019661m.g	Carubv10022224m.g
Carubv10008607m.g	Carubv10011611m.g	Carubv10021926m.g	Carubv10021520m.g
Carubv10009091m.g	Carubv10008490m.g	Carubv10021509m.g	Carubv10020848m.g
Carubv10008706m.g	Carubv10010619m.g	Carubv10022030m.g	Carubv10021270m.g
Carubv10012424m.g	Carubv10010531m.g	Carubv10021906m.g	Carubv10021683m.g
Carubv10011326m.g	Carubv10011620m.g	Carubv10021991m.g	Carubv10022334m.g
Carubv10008903m.g	Carubv10012049m.g	Carubv10021627m.g	Carubv10021466m.g
Carubv10010704m.g	Carubv10012084m.g	Carubv10021687m.g	Carubv10021269m.g
Carubv10011882m.g	Carubv10010044m.g	Carubv10022376m.g	Carubv10021358m.g
Carubv10012214m.g	Carubv10011317m.g	Carubv10020010m.g	Carubv10021377m.g
Carubv10010833m.g	Carubv10008386m.g	Carubv10020348m.g	Carubv10020514m.g
Carubv10010171m.g	Carubv10012288m.g	Carubv10021741m.g	Carubv10021806m.g
Carubv10012266m.g	Carubv10012318m.g	Carubv10021287m.g	Carubv10021679m.g
Carubv10011776m.g	Carubv10011117m.g	Carubv10021853m.g	Carubv10020699m.g
Carubv10009822m.g	Carubv10008817m.g	Carubv10021361m.g	Carubv10020908m.g
Carubv10009694m.g	Carubv10008624m.g	Carubv10019656m.g	Carubv10020325m.g
Carubv10011321m.g	Carubv10010776m.g	Carubv10021109m.g	Carubv10022194m.g
Carubv10010640m.g	Carubv10008369m.g	Carubv10021887m.g	Carubv10021595m.g
Carubv10011001m.g	Carubv10008364m.g	Carubv10021663m.g	Carubv10021778m.g
Carubv10011607m.g	Carubv10010240m.g	Carubv10022176m.g	Carubv10021465m.g
Carubv10012570m.g	Carubv10009584m.g	Carubv10022141m.g	Carubv10021989m.g
Carubv10011089m.g	Carubv10012498m.g	Carubv10021606m.g	Carubv10022472m.g
Carubv10010438m.g	Carubv10008336m.g	Carubv10021510m.g	Carubv10021696m.g
Carubv10011010m.g	Carubv10008348m.g	Carubv10020734m.g	Carubv10022454m.g
Carubv10011231m.g	Carubv10011105m.g	Carubv10021751m.g	Carubv10021316m.g
Carubv10009786m.g	Carubv10008607m.g	Carubv10022132m.g	Carubv10020188m.g
Carubv10012223m.g	Carubv10009091m.g	Carubv10022486m.g	Carubv10021966m.g
Carubv10011872m.g	Carubv10008706m.g	Carubv10020678m.g	Carubv10022138m.g
Carubv10008063m.g	Carubv10009596m.g	Carubv10022469m.g	Carubv10020686m.g
Carubv10010928m.g	Carubv10012424m.g	Carubv10020437m.g	Carubv10021345m.g
Carubv10011746m.g	Carubv10011326m.g	Carubv10021461m.g	Carubv10020487m.g
Carubv10010996m.g	Carubv10008903m.g	Carubv10021399m.g	Carubv10020515m.g
Carubv10012488m.g	Carubv10010704m.g	Carubv10020502m.g	Carubv10020513m.g
Carubv10012663m.g	Carubv10011882m.g	Carubv10021657m.g	Carubv10022121m.g
Carubv10012115m.g	Carubv10010171m.g	Carubv10021607m.g	Carubv10021312m.g
Carubv10011066m.g	Carubv10012266m.g	Carubv10022359m.g	Carubv10021291m.g
Carubv10012165m.g	Carubv10011776m.g	Carubv10020808m.g	Carubv10020599m.g
Carubv10012637m.g	Carubv10012301m.g	Carubv10022322m.g	Carubv10020765m.g
Carubv10012331m.g	Carubv10009822m.g	Carubv10021819m.g	Carubv10020675m.g
Carubv10011556m.g	Carubv10011321m.g	Carubv10022079m.g	Carubv10020091m.g
Carubv10011472m.g	Carubv10010594m.g	Carubv10021064m.g	Carubv10021514m.g
Carubv10009138m.g	Carubv10011287m.g	Carubv10022340m.g	Carubv10019823m.g
Carubv10011285m.g	Carubv10010640m.g	Carubv10021363m.g	Carubv10020746m.g
Carubv10011553m.g	Carubv10011001m.g	Carubv10022190m.g	Carubv10022251m.g
Carubv10012458m.g	Carubv10011607m.g	Carubv10021449m.g	Carubv10021343m.g
Carubv10010968m.g	Carubv10012570m.g	Carubv10021737m.g	Carubv10020702m.g
Carubv10011988m.g	Carubv10011089m.g	Carubv10022164m.g	Carubv10021017m.g
Carubv10011244m.g	Carubv10010936m.g	Carubv10022060m.g	Carubv10020232m.g
Carubv10010272m.g	Carubv10011010m.g	Carubv10021724m.g	Carubv10022039m.g
Carubv10012509m.g	Carubv10010279m.g	Carubv10021951m.g	Carubv10019932m.g
Carubv10010199m.g	Carubv10011231m.g	Carubv10021739m.g	Carubv10022209m.g
Carubv10008424m.g	Carubv10009644m.g	Carubv10021329m.g	Carubv10022310m.g
Carubv10011777m.g	Carubv10011872m.g	Carubv10021736m.g	Carubv10020718m.g
Carubv10010275m.g	Carubv10008063m.g	Carubv10021408m.g	Carubv10020880m.g
Carubv10009522m.g	Carubv10010928m.g	Carubv10021497m.g	Carubv10020025m.g
Carubv10010884m.g	Carubv10009279m.g	Carubv10021902m.g	Carubv10021914m.g
Carubv10011754m.g	Carubv10011746m.g	Carubv10021803m.g	Carubv10022219m.g
Carubv10009143m.g	Carubv10010996m.g	Carubv10021600m.g	Carubv10021938m.g
Carubv10011092m.g	Carubv10012488m.g	Carubv10021810m.g	Carubv10021707m.g
Carubv10010283m.g	Carubv10011537m.g	Carubv10021362m.g	Carubv10020102m.g
Carubv10012603m.g	Carubv10012115m.g	Carubv10022123m.g	Carubv10020549m.g
Carubv10011345m.g	Carubv10009721m.g	Carubv10022052m.g	Carubv10021491m.g
Carubv10012009m.g	Carubv10009261m.g	Carubv10021446m.g	Carubv10019738m.g
Carubv10011291m.g	Carubv10009127m.g	Carubv10021848m.g	Carubv10020236m.g
Carubv10011731m.g	Carubv10012637m.g	Carubv10021576m.g	Carubv10021822m.g
Carubv10011458m.g	Carubv10012331m.g	Carubv10021330m.g	Carubv10021367m.g
Carubv10009425m.g	Carubv10011556m.g	Carubv10022468m.g	Carubv10022149m.g
Carubv10011282m.g	Carubv10010465m.g	Carubv10021920m.g	Carubv10022025m.g
Carubv10011368m.g	Carubv10012560m.g	Carubv10022380m.g	Carubv10020795m.g
Carubv10008842m.g	Carubv10009138m.g	Carubv10021201m.g	Carubv10020223m.g
Carubv10009666m.g	Carubv10009824m.g	Carubv10022471m.g	Carubv10021923m.g
Carubv10008516m.g	Carubv10011285m.g	Carubv10022055m.g	Carubv10022329m.g
Carubv10011685m.g	Carubv10011269m.g	Carubv10020166m.g	Carubv10020433m.g
Carubv10012239m.g	Carubv10009009m.g	Carubv10021253m.g	Carubv10020613m.g
Carubv10010505m.g	Carubv10012458m.g	Carubv10022252m.g	Carubv10022392m.g
Carubv10011309m.g	Carubv10010968m.g	Carubv10021762m.g	Carubv10020076m.g
Carubv10011966m.g	Carubv10011988m.g	Carubv10021398m.g	Carubv10020458m.g
Carubv10010923m.g	Carubv10011244m.g	Carubv10022085m.g	Carubv10020059m.g
Carubv10008787m.g	Carubv10008806m.g	Carubv10022379m.g	Carubv10020696m.g
Carubv10011077m.g	Carubv10010031m.g	Carubv10022073m.g	Carubv10022226m.g
Carubv10011956m.g	Carubv10012509m.g	Carubv10021861m.g	Carubv10020799m.g
Carubv10010781m.g	Carubv10011083m.g	Carubv10022113m.g	Carubv10021612m.g
Carubv10009955m.g	Carubv10008424m.g	Carubv10022239m.g	Carubv10021694m.g
Carubv10012580m.g	Carubv10010275m.g	Carubv10022287m.g	Carubv10020421m.g
Carubv10008590m.g	Carubv10009522m.g	Carubv10022038m.g	Carubv10020200m.g
Carubv10011248m.g	Carubv10010884m.g	Carubv10022363m.g	Carubv10020625m.g
Carubv10012525m.g	Carubv10012314m.g	Carubv10021975m.g	Carubv10021932m.g
Carubv10011558m.g	Carubv10009143m.g	Carubv10022433m.g	Carubv10020757m.g
Carubv10011237m.g	Carubv10011092m.g	Carubv10020456m.g	Carubv10021126m.g
Carubv10011286m.g	Carubv10011547m.g	Carubv10019972m.g	Carubv10021134m.g
Carubv10012372m.g	Carubv10011291m.g	Carubv10022053m.g	Carubv10022093m.g
Carubv10012398m.g	Carubv10011731m.g	Carubv10021632m.g	Carubv10020489m.g
Carubv10010431m.g	Carubv10011458m.g	Carubv10022377m.g	Carubv10019697m.g
Carubv10012085m.g	Carubv10010500m.g	Carubv10020920m.g	Carubv10020120m.g
Carubv10010637m.g	Carubv10009425m.g	Carubv10021798m.g	Carubv10020354m.g
Carubv10009084m.g	Carubv10011282m.g	Carubv10021680m.g	Carubv10021563m.g
Carubv10008146m.g	Carubv10011368m.g	Carubv10020044m.g	Carubv10022397m.g
Carubv10011283m.g	Carubv10012508m.g	Carubv10020766m.g	Carubv10019923m.g
Carubv10008936m.g	Carubv10008440m.g	Carubv10021959m.g	Carubv10022420m.g
Carubv10009103m.g	Carubv10008842m.g	Carubv10021354m.g	Carubv10020479m.g
Carubv10011068m.g	Carubv10009666m.g	Carubv10022314m.g	Carubv10022240m.g
Carubv10010432m.g	Carubv10011038m.g	Carubv10021747m.g	Carubv10021494m.g
Carubv10008074m.g	Carubv10008118m.g	Carubv10020851m.g	Carubv10021567m.g
Carubv10011059m.g	Carubv10010369m.g	Carubv10022031m.g	Carubv10022385m.g
Carubv10009321m.g	Carubv10010505m.g	Carubv10022253m.g	Carubv10022092m.g
Carubv10012248m.g	Carubv10011966m.g	Carubv10022140m.g	Carubv10020691m.g
Carubv10012161m.g	Carubv10010923m.g	Carubv10020347m.g	Carubv10021979m.g
Carubv10011247m.g	Carubv10008787m.g	Carubv10021782m.g	Carubv10019790m.g
Carubv10011784m.g	Carubv10012150m.g	Carubv10022008m.g	Carubv10022096m.g
Carubv10011528m.g	Carubv10011077m.g	Carubv10021320m.g	Carubv10020898m.g
Carubv10011425m.g	Carubv10011956m.g	Carubv10022224m.g	Carubv10020121m.g
Carubv10008791m.g	Carubv10010781m.g	Carubv10021520m.g	Carubv10021997m.g
Carubv10010162m.g	Carubv10009955m.g	Carubv10020848m.g	Carubv10022105m.g
Carubv10010206m.g	Carubv10011248m.g	Carubv10022111m.g	Carubv10022050m.g
Carubv10009443m.g	Carubv10012525m.g	Carubv10021270m.g	Carubv10014033m.g
Carubv10011365m.g	Carubv10012630m.g	Carubv10021683m.g	Carubv10016047m.g
Carubv10012386m.g	Carubv10011558m.g	Carubv10022334m.g	Carubv10013759m.g
Carubv10008642m.g	Carubv10011237m.g	Carubv10021466m.g	Carubv10015358m.g
Carubv10008823m.g	Carubv10011286m.g	Carubv10021269m.g	Carubv10015688m.g
Carubv10008445m.g	Carubv10012372m.g	Carubv10021358m.g	Carubv10014715m.g
Carubv10011347m.g	Carubv10010431m.g	Carubv10021377m.g	Carubv10016434m.g
Carubv10011571m.g	Carubv10012085m.g	Carubv10020587m.g	Carubv10014793m.g
Carubv10012408m.g	Carubv10010637m.g	Carubv10021306m.g	Carubv10014075m.g
Carubv10012269m.g	Carubv10008146m.g	Carubv10021806m.g	Carubv10015764m.g
Carubv10009454m.g	Carubv10012208m.g	Carubv10020290m.g	Carubv10015681m.g
Carubv10009580m.g	Carubv10008457m.g	Carubv10021679m.g	Carubv10015063m.g
Carubv10011799m.g	Carubv10011140m.g	Carubv10020699m.g	Carubv10014838m.g
Carubv10011403m.g	Carubv10009103m.g	Carubv10022194m.g	Carubv10016292m.g
Carubv10011397m.g	Carubv10011068m.g	Carubv10021778m.g	Carubv10014378m.g
Carubv10010401m.g	Carubv10008163m.g	Carubv10021465m.g	Carubv10013538m.g
Carubv10010019m.g	Carubv10010432m.g	Carubv10021989m.g	Carubv10016398m.g
Carubv10009620m.g	Carubv10010915m.g	Carubv10022472m.g	Carubv10015023m.g
Carubv10008267m.g	Carubv10008074m.g	Carubv10019745m.g	Carubv10015002m.g
Carubv10012394m.g	Carubv10011059m.g	Carubv10020188m.g	Carubv10015824m.g
Carubv10008272m.g	Carubv10009312m.g	Carubv10021966m.g	Carubv10015077m.g
Carubv10010926m.g	Carubv10009321m.g	Carubv10021462m.g	Carubv10014357m.g
Carubv10008965m.g	Carubv10012248m.g	Carubv10020559m.g	Carubv10015164m.g
Carubv10009398m.g	Carubv10012161m.g	Carubv10022138m.g	Carubv10016115m.g
Carubv10011471m.g	Carubv10012298m.g	Carubv10021846m.g	Carubv10014925m.g
Carubv10012457m.g	Carubv10011247m.g	Carubv10022284m.g	Carubv10012917m.g
Carubv10011673m.g	Carubv10011784m.g	Carubv10020767m.g	Carubv10015383m.g
Carubv10008958m.g	Carubv10012002m.g	Carubv10020617m.g	Carubv10015167m.g
Carubv10008754m.g	Carubv10011528m.g	Carubv10022121m.g	Carubv10016367m.g
Carubv10012089m.g	Carubv10012335m.g	Carubv10021291m.g	Carubv10015492m.g
Carubv10008256m.g	Carubv10011425m.g	Carubv10019712m.g	Carubv10014476m.g
Carubv10008637m.g	Carubv10008791m.g	Carubv10020746m.g	Carubv10014924m.g
Carubv10011619m.g	Carubv10012378m.g	Carubv10021103m.g	Carubv10013138m.g
Carubv10012673m.g	Carubv10010162m.g	Carubv10022251m.g	Carubv10014574m.g
Carubv10011965m.g	Carubv10010206m.g	Carubv10020368m.g	Carubv10014761m.g
Carubv10008439m.g	Carubv10009443m.g	Carubv10020982m.g	Carubv10013478m.g
Carubv10012304m.g	Carubv10012386m.g	Carubv10019971m.g	Carubv10015748m.g
Carubv10009464m.g	Carubv10009995m.g	Carubv10021017m.g	Carubv10014508m.g
Carubv10011750m.g	Carubv10010292m.g	Carubv10020232m.g	Carubv10013490m.g
Carubv10008183m.g	Carubv10009544m.g	Carubv10022039m.g	Carubv10015662m.g
Carubv10022150m.g	Carubv10008445m.g	Carubv10019836m.g	Carubv10013272m.g
Carubv10022313m.g	Carubv10011347m.g	Carubv10022209m.g	Carubv10015720m.g
Carubv10020449m.g	Carubv10011571m.g	Carubv10022310m.g	Carubv10015257m.g
Carubv10019918m.g	Carubv10012408m.g	Carubv10021096m.g	Carubv10016018m.g
Carubv10020287m.g	Carubv10012269m.g	Carubv10020025m.g	Carubv10015469m.g
Carubv10021816m.g	Carubv10009454m.g	Carubv10019921m.g	Carubv10014251m.g
Carubv10021907m.g	Carubv10009580m.g	Carubv10021938m.g	Carubv10015594m.g
Carubv10021245m.g	Carubv10011069m.g	Carubv10022182m.g	Carubv10014799m.g
Carubv10021969m.g	Carubv10011927m.g	Carubv10022273m.g	Carubv10016154m.g
Carubv10021459m.g	Carubv10012081m.g	Carubv10021707m.g	Carubv10014263m.g
Carubv10021686m.g	Carubv10011403m.g	Carubv10021011m.g	Carubv10015364m.g
Carubv10022461m.g	Carubv10011397m.g	Carubv10020240m.g	Carubv10016368m.g
Carubv10022441m.g	Carubv10010019m.g	Carubv10022450m.g	Carubv10014769m.g
Carubv10020500m.g	Carubv10009620m.g	Carubv10019743m.g	Carubv10015239m.g
Carubv10022041m.g	Carubv10008267m.g	Carubv10020762m.g	Carubv10013523m.g
Carubv10020366m.g	Carubv10008306m.g	Carubv10020023m.g	Carubv10013597m.g
Carubv10021019m.g	Carubv10012394m.g	Carubv10020549m.g	Carubv10014737m.g
Carubv10020511m.g	Carubv10010926m.g	Carubv10020012m.g	Carubv10015767m.g
Carubv10021684m.g	Carubv10010797m.g	Carubv10021491m.g	Carubv10016392m.g
Carubv10019894m.g	Carubv10008965m.g	Carubv10020236m.g	Carubv10013226m.g
Carubv10019965m.g	Carubv10008673m.g	Carubv10020687m.g	Carubv10014154m.g
Carubv10022104m.g	Carubv10012457m.g	Carubv10021367m.g	Carubv10016237m.g
Carubv10021621m.g	Carubv10010546m.g	Carubv10022149m.g	Carubv10014063m.g
Carubv10020783m.g	Carubv10010504m.g	Carubv10022329m.g	Carubv10013646m.g
Carubv10020086m.g	Carubv10011673m.g	Carubv10020613m.g	Carubv10015166m.g
Carubv10021380m.g	Carubv10008958m.g	Carubv10022392m.g	Carubv10014898m.g
Carubv10020806m.g	Carubv10008754m.g	Carubv10020753m.g	Carubv10014959m.g
Carubv10021130m.g	Carubv10010376m.g	Carubv10020930m.g	Carubv10013685m.g
Carubv10021455m.g	Carubv10010370m.g	Carubv10020505m.g	Carubv10013338m.g
Carubv10021742m.g	Carubv10012089m.g	Carubv10020696m.g	Carubv10014254m.g
Carubv10020804m.g	Carubv10008637m.g	Carubv10022226m.g	Carubv10014177m.g
Carubv10019944m.g	Carubv10011619m.g	Carubv10021612m.g	Carubv10015315m.g
Carubv10019930m.g	Carubv10010890m.g	Carubv10020421m.g	Carubv10014623m.g
Carubv10020259m.g	Carubv10011889m.g	Carubv10020689m.g	Carubv10014884m.g
Carubv10021056m.g	Carubv10008748m.g	Carubv10021168m.g	Carubv10016178m.g
Carubv10020972m.g	Carubv10012460m.g	Carubv10021126m.g	Carubv10016410m.g
Carubv10022235m.g	Carubv10011965m.g	Carubv10020293m.g	Carubv10015329m.g
Carubv10022109m.g	Carubv10008439m.g	Carubv10020529m.g	Carubv10014661m.g
Carubv10022294m.g	Carubv10011464m.g	Carubv10021077m.g	Carubv10016377m.g
Carubv10020952m.g	Carubv10012304m.g	Carubv10020800m.g	Carubv10015245m.g
Carubv10020443m.g	Carubv10009464m.g	Carubv10020107m.g	Carubv10016092m.g
Carubv10020270m.g	Carubv10011750m.g	Carubv10021873m.g	Carubv10014064m.g
Carubv10022026m.g	Carubv10008183m.g	Carubv10021658m.g	Carubv10013483m.g
Carubv10022056m.g	Carubv10022150m.g	Carubv10020489m.g	Carubv10013301m.g
Carubv10021477m.g	Carubv10020846m.g	Carubv10019697m.g	Carubv10015872m.g
Carubv10021676m.g	Carubv10022313m.g	Carubv10022482m.g	Carubv10016079m.g
Carubv10021390m.g	Carubv10020948m.g	Carubv10020056m.g	Carubv10013748m.g
Carubv10022167m.g	Carubv10020319m.g	Carubv10020120m.g	Carubv10013105m.g
Carubv10019835m.g	Carubv10019918m.g	Carubv10021563m.g	Carubv10013125m.g
Carubv10021536m.g	Carubv10021404m.g	Carubv10020326m.g	Carubv10016247m.g
Carubv10021081m.g	Carubv10020287m.g	Carubv10022397m.g	Carubv10016248m.g
Carubv10019661m.g	Carubv10021357m.g	Carubv10022420m.g	Carubv10014420m.g
Carubv10021926m.g	Carubv10020053m.g	Carubv10020942m.g	Carubv10015682m.g
Carubv10021509m.g	Carubv10021245m.g	Carubv10020680m.g	Carubv10013913m.g
Carubv10022030m.g	Carubv10021969m.g	Carubv10021494m.g	Carubv10015013m.g
Carubv10021906m.g	Carubv10019795m.g	Carubv10021567m.g	Carubv10014391m.g
Carubv10021991m.g	Carubv10021459m.g	Carubv10022403m.g	Carubv10015944m.g
Carubv10020584m.g	Carubv10021686m.g	Carubv10022385m.g	Carubv10016227m.g
Carubv10022264m.g	Carubv10022461m.g	Carubv10022092m.g	Carubv10013472m.g
Carubv10020546m.g	Carubv10022441m.g	Carubv10020551m.g	Carubv10016221m.g
Carubv10021627m.g	Carubv10021383m.g	Carubv10022096m.g	Carubv10014600m.g
Carubv10021687m.g	Carubv10022041m.g	Carubv10020898m.g	Carubv10013907m.g
Carubv10019926m.g	Carubv10021019m.g	Carubv10021997m.g	Carubv10014429m.g
Carubv10022376m.g	Carubv10020511m.g	Carubv10022105m.g	Carubv10014905m.g
Carubv10020348m.g	Carubv10021912m.g	Carubv10020708m.g	Carubv10013714m.g
Carubv10022375m.g	Carubv10019965m.g	Carubv10021963m.g	Carubv10014913m.g
Carubv10021092m.g	Carubv10022104m.g	Carubv10014033m.g	Carubv10015283m.g
Carubv10021853m.g	Carubv10019976m.g	Carubv10015358m.g	Carubv10015486m.g
Carubv10021361m.g	Carubv10020086m.g	Carubv10014627m.g	Carubv10015508m.g
Carubv10021597m.g	Carubv10020022m.g	Carubv10014021m.g	Carubv10015131m.g
Carubv10020642m.g	Carubv10021130m.g	Carubv10015350m.g	Carubv10015189m.g
Carubv10021887m.g	Carubv10021455m.g	Carubv10015688m.g	Carubv10014065m.g
Carubv10021663m.g	Carubv10021280m.g	Carubv10015345m.g	Carubv10012957m.g
Carubv10019755m.g	Carubv10021742m.g	Carubv10015042m.g	Carubv10015649m.g
Carubv10022176m.g	Carubv10021100m.g	Carubv10016430m.g	Carubv10015754m.g
Carubv10022141m.g	Carubv10021841m.g	Carubv10014666m.g	Carubv10016069m.g
Carubv10021606m.g	Carubv10019944m.g	Carubv10013354m.g	Carubv10016464m.g
Carubv10021510m.g	Carubv10019930m.g	Carubv10014793m.g	Carubv10015963m.g
Carubv10021751m.g	Carubv10021056m.g	Carubv10015764m.g	Carubv10014690m.g
Carubv10021830m.g	Carubv10020972m.g	Carubv10015681m.g	Carubv10016424m.g
Carubv10022132m.g	Carubv10022109m.g	Carubv10014702m.g	Carubv10013739m.g
Carubv10020477m.g	Carubv10020263m.g	Carubv10015886m.g	Carubv10012958m.g
Carubv10021038m.g	Carubv10020262m.g	Carubv10015080m.g	Carubv10012876m.g
Carubv10020149m.g	Carubv10020276m.g	Carubv10013032m.g	Carubv10014791m.g
Carubv10020103m.g	Carubv10021428m.g	Carubv10015063m.g	Carubv10015334m.g
Carubv10020678m.g	Carubv10020443m.g	Carubv10016292m.g	Carubv10013216m.g
Carubv10020604m.g	Carubv10021146m.g	Carubv10015691m.g	Carubv10015821m.g
Carubv10021171m.g	Carubv10022026m.g	Carubv10014378m.g	Carubv10015677m.g
Carubv10021399m.g	Carubv10022056m.g	Carubv10016398m.g	Carubv10015770m.g
Carubv10020502m.g	Carubv10021390m.g	Carubv10015023m.g	Carubv10015660m.g
Carubv10021657m.g	Carubv10022167m.g	Carubv10015824m.g	Carubv10013510m.g
Carubv10021607m.g	Carubv10020781m.g	Carubv10015077m.g	Carubv10015945m.g
Carubv10021543m.g	Carubv10019809m.g	Carubv10015811m.g	Carubv10015741m.g
Carubv10020808m.g	Carubv10019835m.g	Carubv10012874m.g	Carubv10016099m.g
Carubv10021819m.g	Carubv10021536m.g	Carubv10015167m.g	Carubv10014313m.g
Carubv10022307m.g	Carubv10022394m.g	Carubv10013743m.g	Carubv10016340m.g
Carubv10022079m.g	Carubv10021723m.g	Carubv10016367m.g	Carubv10015305m.g
Carubv10020428m.g	Carubv10021081m.g	Carubv10015492m.g	Carubv10015179m.g
Carubv10022340m.g	Carubv10021730m.g	Carubv10014476m.g	Carubv10015202m.g
Carubv10022190m.g	Carubv10019661m.g	Carubv10015278m.g	Carubv10013560m.g
Carubv10021737m.g	Carubv10021926m.g	Carubv10014574m.g	Carubv10015981m.g
Carubv10022164m.g	Carubv10021509m.g	Carubv10014706m.g	Carubv10016380m.g
Carubv10022060m.g	Carubv10022030m.g	Carubv10014761m.g	Carubv10013636m.g
Carubv10021724m.g	Carubv10021906m.g	Carubv10015748m.g	Carubv10015318m.g
Carubv10021951m.g	Carubv10021991m.g	Carubv10013985m.g	Carubv10016421m.g
Carubv10022181m.g	Carubv10019837m.g	Carubv10015662m.g	Carubv10015550m.g
Carubv10021739m.g	Carubv10021627m.g	Carubv10014964m.g	Carubv10015739m.g
Carubv10021736m.g	Carubv10020619m.g	Carubv10013331m.g	Carubv10015432m.g
Carubv10021408m.g	Carubv10021784m.g	Carubv10014345m.g	Carubv10015138m.g
Carubv10022405m.g	Carubv10019926m.g	Carubv10015888m.g	Carubv10016207m.g
Carubv10021758m.g	Carubv10020220m.g	Carubv10014017m.g	Carubv10015263m.g
Carubv10021497m.g	Carubv10022376m.g	Carubv10014937m.g	Carubv10015524m.g
Carubv10022057m.g	Carubv10020010m.g	Carubv10016334m.g	Carubv10015831m.g
Carubv10021803m.g	Carubv10020348m.g	Carubv10014466m.g	Carubv10016152m.g
Carubv10022298m.g	Carubv10022375m.g	Carubv10013717m.g	Carubv10014675m.g
Carubv10021519m.g	Carubv10021287m.g	Carubv10013471m.g	Carubv10015917m.g
Carubv10021600m.g	Carubv10021853m.g	Carubv10015720m.g	Carubv10015233m.g
Carubv10022291m.g	Carubv10021361m.g	Carubv10015257m.g	Carubv10015335m.g
Carubv10021810m.g	Carubv10022198m.g	Carubv10016018m.g	Carubv10013637m.g
Carubv10022067m.g	Carubv10020814m.g	Carubv10015469m.g	Carubv10013348m.g
Carubv10021446m.g	Carubv10021597m.g	Carubv10014632m.g	Carubv10015915m.g
Carubv10021848m.g	Carubv10020365m.g	Carubv10013960m.g	Carubv10015928m.g
Carubv10019885m.g	Carubv10020642m.g	Carubv10014251m.g	Carubv10015777m.g
Carubv10022416m.g	Carubv10021887m.g	Carubv10016461m.g	Carubv10015165m.g
Carubv10021330m.g	Carubv10021663m.g	Carubv10016343m.g	Carubv10014971m.g
Carubv10022468m.g	Carubv10019755m.g	Carubv10015594m.g	Carubv10014947m.g
Carubv10022380m.g	Carubv10022176m.g	Carubv10014688m.g	Carubv10014568m.g
Carubv10021201m.g	Carubv10022141m.g	Carubv10013771m.g	Carubv10016003m.g
Carubv10021904m.g	Carubv10021606m.g	Carubv10016315m.g	Carubv10015174m.g
Carubv10022029m.g	Carubv10021510m.g	Carubv10015848m.g	Carubv10015089m.g
Carubv10022471m.g	Carubv10021830m.g	Carubv10013520m.g	Carubv10013563m.g
Carubv10022055m.g	Carubv10022132m.g	Carubv10016206m.g	Carubv10015804m.g
Carubv10022479m.g	Carubv10021807m.g	Carubv10014562m.g	Carubv10015395m.g
Carubv10021936m.g	Carubv10022486m.g	Carubv10016154m.g	Carubv10015706m.g
Carubv10021521m.g	Carubv10020477m.g	Carubv10014263m.g	Carubv10014478m.g
Carubv10020166m.g	Carubv10020149m.g	Carubv10015364m.g	Carubv10013080m.g
Carubv10020586m.g	Carubv10020103m.g	Carubv10014769m.g	Carubv10015799m.g
Carubv10020070m.g	Carubv10021552m.g	Carubv10015239m.g	Carubv10015599m.g
Carubv10022252m.g	Carubv10020604m.g	Carubv10015091m.g	Carubv10013651m.g
Carubv10021762m.g	Carubv10021399m.g	Carubv10015344m.g	Carubv10015060m.g
Carubv10021360m.g	Carubv10020502m.g	Carubv10013597m.g	Carubv10015250m.g
Carubv10021540m.g	Carubv10021657m.g	Carubv10015991m.g	Carubv10014296m.g
Carubv10022085m.g	Carubv10021607m.g	Carubv10013895m.g	Carubv10015590m.g
Carubv10022379m.g	Carubv10021543m.g	Carubv10013264m.g	Carubv10014157m.g
Carubv10022073m.g	Carubv10020808m.g	Carubv10014737m.g	Carubv10015629m.g
Carubv10021861m.g	Carubv10021819m.g	Carubv10014063m.g	Carubv10016396m.g
Carubv10022113m.g	Carubv10022307m.g	Carubv10015882m.g	Carubv10014383m.g
Carubv10020224m.g	Carubv10022079m.g	Carubv10015166m.g	Carubv10015759m.g
Carubv10022239m.g	Carubv10020428m.g	Carubv10014689m.g	Carubv10015291m.g
Carubv10022287m.g	Carubv10022340m.g	Carubv10014898m.g	Carubv10015297m.g
Carubv10022038m.g	Carubv10021363m.g	Carubv10015196m.g	Carubv10014191m.g
Carubv10022363m.g	Carubv10022190m.g	Carubv10013338m.g	Carubv10015727m.g
Carubv10022433m.g	Carubv10021449m.g	Carubv10015315m.g	Carubv10012835m.g
Carubv10021939m.g	Carubv10021737m.g	Carubv10014623m.g	Carubv10016074m.g
Carubv10020872m.g	Carubv10022164m.g	Carubv10014074m.g	Carubv10015348m.g
Carubv10020116m.g	Carubv10022060m.g	Carubv10013738m.g	Carubv10015471m.g
Carubv10019972m.g	Carubv10021724m.g	Carubv10015274m.g	Carubv10013492m.g
Carubv10022053m.g	Carubv10021951m.g	Carubv10015251m.g	Carubv10016477m.g
Carubv10021632m.g	Carubv10021736m.g	Carubv10013579m.g	Carubv10015674m.g
Carubv10022377m.g	Carubv10021408m.g	Carubv10013166m.g	Carubv10016417m.g
Carubv10021165m.g	Carubv10021758m.g	Carubv10014131m.g	Carubv10012983m.g
Carubv10019919m.g	Carubv10021497m.g	Carubv10015183m.g	Carubv10015144m.g
Carubv10020920m.g	Carubv10019774m.g	Carubv10014884m.g	Carubv10016009m.g
Carubv10021798m.g	Carubv10021902m.g	Carubv10016178m.g	Carubv10015514m.g
Carubv10021680m.g	Carubv10022057m.g	Carubv10015294m.g	Carubv10013823m.g
Carubv10022210m.g	Carubv10021803m.g	Carubv10015473m.g	Carubv10013466m.g
Carubv10020532m.g	Carubv10021810m.g	Carubv10016410m.g	Carubv10015980m.g
Carubv10020811m.g	Carubv10021297m.g	Carubv10015329m.g	Carubv10014257m.g
Carubv10019739m.g	Carubv10022067m.g	Carubv10015325m.g	Carubv10014217m.g
Carubv10020044m.g	Carubv10021996m.g	Carubv10016092m.g	Carubv10012890m.g
Carubv10020336m.g	Carubv10020648m.g	Carubv10015271m.g	Carubv10016268m.g
Carubv10021959m.g	Carubv10021848m.g	Carubv10012976m.g	Carubv10013463m.g
Carubv10021354m.g	Carubv10019885m.g	Carubv10016079m.g	Carubv10016269m.g
Carubv10022314m.g	Carubv10019655m.g	Carubv10013748m.g	Carubv10014551m.g
Carubv10021747m.g	Carubv10021697m.g	Carubv10013117m.g	Carubv10016044m.g
Carubv10022031m.g	Carubv10021781m.g	Carubv10013105m.g	Carubv10015101m.g
Carubv10022253m.g	Carubv10022416m.g	Carubv10016248m.g	Carubv10015732m.g
Carubv10020914m.g	Carubv10021330m.g	Carubv10015682m.g	Carubv10014295m.g
Carubv10020347m.g	Carubv10022468m.g	Carubv10013729m.g	Carubv10016262m.g
Carubv10020415m.g	Carubv10021920m.g	Carubv10013659m.g	Carubv10015802m.g
Carubv10020721m.g	Carubv10022380m.g	Carubv10013913m.g	Carubv10013317m.g
Carubv10021782m.g	Carubv10021904m.g	Carubv10013593m.g	Carubv10024124m.g
Carubv10022008m.g	Carubv10022029m.g	Carubv10015510m.g	Carubv10025110m.g
Carubv10021320m.g	Carubv10022471m.g	Carubv10014391m.g	Carubv10025559m.g
Carubv10022224m.g	Carubv10022055m.g	Carubv10015944m.g	Carubv10023719m.g
Carubv10021520m.g	Carubv10022479m.g	Carubv10015857m.g	Carubv10024316m.g
Carubv10020848m.g	Carubv10020166m.g	Carubv10016227m.g	Carubv10024854m.g
Carubv10022111m.g	Carubv10020586m.g	Carubv10013398m.g	Carubv10024796m.g
Carubv10021270m.g	Carubv10021315m.g	Carubv10013605m.g	Carubv10023512m.g
Carubv10021683m.g	Carubv10021253m.g	Carubv10013907m.g	Carubv10022656m.g
Carubv10022334m.g	Carubv10020070m.g	Carubv10014429m.g	Carubv10025359m.g
Carubv10021466m.g	Carubv10022252m.g	Carubv10013612m.g	Carubv10024576m.g
Carubv10021269m.g	Carubv10021762m.g	Carubv10013062m.g	Carubv10024602m.g
Carubv10021358m.g	Carubv10021360m.g	Carubv10015966m.g	Carubv10025133m.g
Carubv10020514m.g	Carubv10021540m.g	Carubv10015300m.g	Carubv10024974m.g
Carubv10021306m.g	Carubv10019699m.g	Carubv10015935m.g	Carubv10024841m.g
Carubv10021806m.g	Carubv10022085m.g	Carubv10013915m.g	Carubv10024873m.g
Carubv10020290m.g	Carubv10019864m.g	Carubv10015486m.g	Carubv10025168m.g
Carubv10021870m.g	Carubv10022379m.g	Carubv10016105m.g	Carubv10025493m.g
Carubv10020325m.g	Carubv10022073m.g	Carubv10014303m.g	Carubv10025263m.g
Carubv10022194m.g	Carubv10021861m.g	Carubv10015927m.g	Carubv10024674m.g
Carubv10021595m.g	Carubv10020224m.g	Carubv10015508m.g	Carubv10024750m.g
Carubv10021778m.g	Carubv10020918m.g	Carubv10014065m.g	Carubv10024480m.g
Carubv10021465m.g	Carubv10022484m.g	Carubv10012957m.g	Carubv10024601m.g
Carubv10021989m.g	Carubv10022239m.g	Carubv10016053m.g	Carubv10024297m.g
Carubv10022472m.g	Carubv10022287m.g	Carubv10015649m.g	Carubv10025642m.g
Carubv10019872m.g	Carubv10022038m.g	Carubv10015754m.g	Carubv10023141m.g
Carubv10019745m.g	Carubv10022363m.g	Carubv10016069m.g	Carubv10025556m.g
Carubv10021696m.g	Carubv10021975m.g	Carubv10016464m.g	Carubv10023233m.g
Carubv10022454m.g	Carubv10022433m.g	Carubv10015963m.g	Carubv10025008m.g
Carubv10020124m.g	Carubv10021939m.g	Carubv10015750m.g	Carubv10024656m.g
Carubv10021316m.g	Carubv10020116m.g	Carubv10016101m.g	Carubv10022833m.g
Carubv10021966m.g	Carubv10019972m.g	Carubv10012958m.g	Carubv10025476m.g
Carubv10021937m.g	Carubv10022053m.g	Carubv10013650m.g	Carubv10025170m.g
Carubv10019960m.g	Carubv10022377m.g	Carubv10014428m.g	Carubv10025112m.g
Carubv10020559m.g	Carubv10020920m.g	Carubv10015334m.g	Carubv10022687m.g
Carubv10022138m.g	Carubv10021798m.g	Carubv10013216m.g	Carubv10023225m.g
Carubv10021846m.g	Carubv10021680m.g	Carubv10015821m.g	Carubv10023035m.g
Carubv10020686m.g	Carubv10020532m.g	Carubv10015140m.g	Carubv10023416m.g
Carubv10021883m.g	Carubv10020044m.g	Carubv10015677m.g	Carubv10025104m.g
Carubv10020617m.g	Carubv10021959m.g	Carubv10015770m.g	Carubv10024654m.g
Carubv10021345m.g	Carubv10021354m.g	Carubv10015660m.g	Carubv10023711m.g
Carubv10021956m.g	Carubv10022314m.g	Carubv10014716m.g	Carubv10024906m.g
Carubv10020515m.g	Carubv10021747m.g	Carubv10015945m.g	Carubv10024922m.g
Carubv10020513m.g	Carubv10022253m.g	Carubv10015741m.g	Carubv10024690m.g
Carubv10021474m.g	Carubv10020914m.g	Carubv10016099m.g	Carubv10023197m.g
Carubv10022121m.g	Carubv10020347m.g	Carubv10015781m.g	Carubv10023564m.g
Carubv10022455m.g	Carubv10020415m.g	Carubv10015210m.g	Carubv10024436m.g
Carubv10021312m.g	Carubv10021527m.g	Carubv10014313m.g	Carubv10023469m.g
Carubv10021291m.g	Carubv10020721m.g	Carubv10016340m.g	Carubv10024706m.g
Carubv10020599m.g	Carubv10022008m.g	Carubv10015305m.g	Carubv10022745m.g
Carubv10020765m.g	Carubv10021320m.g	Carubv10015179m.g	Carubv10025150m.g
Carubv10022402m.g	Carubv10022224m.g	Carubv10015202m.g	Carubv10025108m.g
Carubv10021084m.g	Carubv10022111m.g	Carubv10015503m.g	Carubv10023561m.g
Carubv10019715m.g	Carubv10021270m.g	Carubv10015878m.g	Carubv10025666m.g
Carubv10020091m.g	Carubv10021683m.g	Carubv10013025m.g	Carubv10024777m.g
Carubv10020860m.g	Carubv10022334m.g	Carubv10015981m.g	Carubv10022714m.g
Carubv10021514m.g	Carubv10021269m.g	Carubv10016380m.g	Carubv10025688m.g
Carubv10021009m.g	Carubv10021358m.g	Carubv10015071m.g	Carubv10023388m.g
Carubv10019712m.g	Carubv10019946m.g	Carubv10013636m.g	Carubv10025612m.g
Carubv10020715m.g	Carubv10021806m.g	Carubv10016112m.g	Carubv10024914m.g
Carubv10020746m.g	Carubv10020290m.g	Carubv10015318m.g	Carubv10023978m.g
Carubv10021103m.g	Carubv10020325m.g	Carubv10016421m.g	Carubv10025661m.g
Carubv10022251m.g	Carubv10022194m.g	Carubv10016308m.g	Carubv10023622m.g
Carubv10020368m.g	Carubv10020279m.g	Carubv10015885m.g	Carubv10024633m.g
Carubv10019905m.g	Carubv10021778m.g	Carubv10015611m.g	Carubv10024565m.g
Carubv10021717m.g	Carubv10021370m.g	Carubv10015550m.g	Carubv10025304m.g
Carubv10020608m.g	Carubv10021465m.g	Carubv10015739m.g	Carubv10024710m.g
Carubv10020205m.g	Carubv10021989m.g	Carubv10015432m.g	Carubv10024789m.g
Carubv10019831m.g	Carubv10022472m.g	Carubv10015138m.g	Carubv10025329m.g
Carubv10019971m.g	Carubv10021635m.g	Carubv10015263m.g	Carubv10025152m.g
Carubv10021343m.g	Carubv10019745m.g	Carubv10013923m.g	Carubv10024978m.g
Carubv10022362m.g	Carubv10019947m.g	Carubv10015504m.g	Carubv10023632m.g
Carubv10020702m.g	Carubv10021696m.g	Carubv10015424m.g	Carubv10024203m.g
Carubv10021286m.g	Carubv10022454m.g	Carubv10015524m.g	Carubv10022584m.g
Carubv10021017m.g	Carubv10020124m.g	Carubv10016085m.g	Carubv10024968m.g
Carubv10020232m.g	Carubv10022275m.g	Carubv10015838m.g	Carubv10024125m.g
Carubv10020190m.g	Carubv10021316m.g	Carubv10015831m.g	Carubv10024652m.g
Carubv10021629m.g	Carubv10021786m.g	Carubv10016152m.g	Carubv10025009m.g
Carubv10019836m.g	Carubv10022456m.g	Carubv10015917m.g	Carubv10025598m.g
Carubv10021181m.g	Carubv10021966m.g	Carubv10015233m.g	Carubv10025621m.g
Carubv10019932m.g	Carubv10020559m.g	Carubv10015600m.g	Carubv10025261m.g
Carubv10022209m.g	Carubv10022138m.g	Carubv10015335m.g	Carubv10024979m.g
Carubv10022310m.g	Carubv10021846m.g	Carubv10015235m.g	Carubv10024178m.g
Carubv10021047m.g	Carubv10020686m.g	Carubv10015413m.g	Carubv10023798m.g
Carubv10021118m.g	Carubv10021050m.g	Carubv10013348m.g	Carubv10025641m.g
Carubv10020880m.g	Carubv10020617m.g	Carubv10015915m.g	Carubv10022952m.g
Carubv10020025m.g	Carubv10021956m.g	Carubv10015928m.g	Carubv10023235m.g
Carubv10019902m.g	Carubv10021664m.g	Carubv10015777m.g	Carubv10024135m.g
Carubv10022483m.g	Carubv10020515m.g	Carubv10015566m.g	Carubv10025340m.g
Carubv10021728m.g	Carubv10020513m.g	Carubv10015573m.g	Carubv10024813m.g
Carubv10019870m.g	Carubv10022121m.g	Carubv10015244m.g	Carubv10025694m.g
Carubv10022219m.g	Carubv10022455m.g	Carubv10015515m.g	Carubv10022532m.g
Carubv10021938m.g	Carubv10021312m.g	Carubv10015165m.g	Carubv10024639m.g
Carubv10022273m.g	Carubv10020765m.g	Carubv10015997m.g	Carubv10025077m.g
Carubv10021707m.g	Carubv10022402m.g	Carubv10015840m.g	Carubv10024279m.g
Carubv10020045m.g	Carubv10021084m.g	Carubv10015735m.g	Carubv10025461m.g
Carubv10020240m.g	Carubv10020091m.g	Carubv10016003m.g	Carubv10024799m.g
Carubv10020102m.g	Carubv10021977m.g	Carubv10015174m.g	Carubv10024559m.g
Carubv10020812m.g	Carubv10021009m.g	Carubv10015089m.g	Carubv10024986m.g
Carubv10019743m.g	Carubv10019712m.g	Carubv10015804m.g	Carubv10025698m.g
Carubv10021608m.g	Carubv10019778m.g	Carubv10015875m.g	Carubv10024884m.g
Carubv10020023m.g	Carubv10020746m.g	Carubv10015719m.g	Carubv10023871m.g
Carubv10022043m.g	Carubv10021103m.g	Carubv10014478m.g	Carubv10025718m.g
Carubv10020549m.g	Carubv10022251m.g	Carubv10016381m.g	Carubv10025011m.g
Carubv10020012m.g	Carubv10019982m.g	Carubv10014692m.g	Carubv10024857m.g
Carubv10020214m.g	Carubv10020368m.g	Carubv10015599m.g	Carubv10025454m.g
Carubv10020855m.g	Carubv10019905m.g	Carubv10015060m.g	Carubv10025411m.g
Carubv10020954m.g	Carubv10019668m.g	Carubv10015590m.g	Carubv10023783m.g
Carubv10021491m.g	Carubv10021717m.g	Carubv10014157m.g	Carubv10025072m.g
Carubv10020236m.g	Carubv10020112m.g	Carubv10015074m.g	Carubv10023441m.g
Carubv10020687m.g	Carubv10021200m.g	Carubv10013770m.g	Carubv10023895m.g
Carubv10022033m.g	Carubv10020205m.g	Carubv10013955m.g	Carubv10024800m.g
Carubv10021367m.g	Carubv10019831m.g	Carubv10015629m.g	Carubv10024715m.g
Carubv10019970m.g	Carubv10020903m.g	Carubv10016396m.g	Carubv10025131m.g
Carubv10020795m.g	Carubv10019971m.g	Carubv10014238m.g	Carubv10024365m.g
Carubv10020223m.g	Carubv10021343m.g	Carubv10014383m.g	Carubv10025573m.g
Carubv10020494m.g	Carubv10020702m.g	Carubv10015759m.g	Carubv10024510m.g
Carubv10020288m.g	Carubv10021017m.g	Carubv10015520m.g	Carubv10025613m.g
Carubv10021410m.g	Carubv10020232m.g	Carubv10016022m.g	Carubv10025525m.g
Carubv10021942m.g	Carubv10022039m.g	Carubv10015727m.g	Carubv10024267m.g
Carubv10022329m.g	Carubv10020190m.g	Carubv10015449m.g	Carubv10023473m.g
Carubv10020613m.g	Carubv10021629m.g	Carubv10015348m.g	Carubv10023700m.g
Carubv10022392m.g	Carubv10019836m.g	Carubv10015657m.g	Carubv10024631m.g
Carubv10020425m.g	Carubv10021181m.g	Carubv10014953m.g	Carubv10025645m.g
Carubv10019752m.g	Carubv10022209m.g	Carubv10016067m.g	Carubv10023181m.g
Carubv10019891m.g	Carubv10022310m.g	Carubv10013492m.g	Carubv10024990m.g
Carubv10020753m.g	Carubv10020540m.g	Carubv10016477m.g	Carubv10024139m.g
Carubv10020930m.g	Carubv10020880m.g	Carubv10015390m.g	Carubv10024366m.g
Carubv10022159m.g	Carubv10020025m.g	Carubv10016400m.g	Carubv10024883m.g
Carubv10020696m.g	Carubv10022483m.g	Carubv10015674m.g	Carubv10024200m.g
Carubv10022226m.g	Carubv10020191m.g	Carubv10014907m.g	Carubv10025309m.g
Carubv10020799m.g	Carubv10020821m.g	Carubv10014903m.g	Carubv10022815m.g
Carubv10021579m.g	Carubv10021938m.g	Carubv10014906m.g	Carubv10025716m.g
Carubv10020787m.g	Carubv10021804m.g	Carubv10014379m.g	Carubv10025018m.g
Carubv10021694m.g	Carubv10020163m.g	Carubv10013554m.g	Carubv10022585m.g
Carubv10020421m.g	Carubv10022273m.g	Carubv10015154m.g	Carubv10022977m.g
Carubv10020689m.g	Carubv10021707m.g	Carubv10016417m.g	Carubv10025288m.g
Carubv10020757m.g	Carubv10020045m.g	Carubv10015144m.g	Carubv10024590m.g
Carubv10020274m.g	Carubv10020240m.g	Carubv10016009m.g	Carubv10024102m.g
Carubv10021397m.g	Carubv10020102m.g	Carubv10016252m.g	Carubv10023154m.g
Carubv10021561m.g	Carubv10020812m.g	Carubv10015514m.g	Carubv10023550m.g
Carubv10020529m.g	Carubv10021608m.g	Carubv10016017m.g	Carubv10025526m.g
Carubv10021077m.g	Carubv10020469m.g	Carubv10013602m.g	Carubv10023775m.g
Carubv10020107m.g	Carubv10020549m.g	Carubv10013466m.g	Carubv10023411m.g
Carubv10021873m.g	Carubv10020012m.g	Carubv10015980m.g	Carubv10024676m.g
Carubv10021658m.g	Carubv10019955m.g	Carubv10014910m.g	Carubv10024289m.g
Carubv10022093m.g	Carubv10020855m.g	Carubv10015889m.g	Carubv10024589m.g
Carubv10020131m.g	Carubv10020146m.g	Carubv10012898m.g	Carubv10025656m.g
Carubv10020489m.g	Carubv10020934m.g	Carubv10015975m.g	Carubv10024616m.g
Carubv10019697m.g	Carubv10021491m.g	Carubv10015837m.g	Carubv10025012m.g
Carubv10022482m.g	Carubv10019738m.g	Carubv10016269m.g	Carubv10025254m.g
Carubv10020820m.g	Carubv10020058m.g	Carubv10016439m.g	Carubv10023843m.g
Carubv10020056m.g	Carubv10020236m.g	Carubv10016162m.g	Carubv10025669m.g
Carubv10020878m.g	Carubv10021889m.g	Carubv10016044m.g	Carubv10023384m.g
Carubv10020834m.g	Carubv10022033m.g	Carubv10012812m.g	Carubv10025614m.g
Carubv10020120m.g	Carubv10021500m.g	Carubv10015101m.g	Carubv10025124m.g
Carubv10020455m.g	Carubv10021367m.g	Carubv10015902m.g	Carubv10022878m.g
Carubv10021131m.g	Carubv10022149m.g	Carubv10015460m.g	Carubv10023535m.g
Carubv10020344m.g	Carubv10020795m.g	Carubv10015732m.g	Carubv10023504m.g
Carubv10020777m.g	Carubv10021534m.g	Carubv10016262m.g	Carubv10025148m.g
Carubv10020354m.g	Carubv10021716m.g	Carubv10015802m.g	Carubv10023149m.g
Carubv10020326m.g	Carubv10020223m.g	Carubv10013317m.g	Carubv10023207m.g
Carubv10022397m.g	Carubv10020494m.g	Carubv10015545m.g	Carubv10025321m.g
Carubv10019923m.g	Carubv10021259m.g	Carubv10013358m.g	Carubv10024775m.g
Carubv10022420m.g	Carubv10021410m.g	Carubv10024124m.g	Carubv10024756m.g
Carubv10022240m.g	Carubv10020534m.g	Carubv10025110m.g	Carubv10023623m.g
Carubv10020680m.g	Carubv10022329m.g	Carubv10025284m.g	Carubv10023022m.g
Carubv10021494m.g	Carubv10020613m.g	Carubv10024316m.g	Carubv10025707m.g
Carubv10021888m.g	Carubv10022392m.g	Carubv10024854m.g	Carubv10024154m.g
Carubv10021365m.g	Carubv10021423m.g	Carubv10024796m.g	Carubv10023534m.g
Carubv10019900m.g	Carubv10019752m.g	Carubv10023512m.g	Carubv10023442m.g
Carubv10021567m.g	Carubv10019891m.g	Carubv10023041m.g	Carubv10025234m.g
Carubv10021368m.g	Carubv10020753m.g	Carubv10025359m.g	Carubv10023143m.g
Carubv10022385m.g	Carubv10019762m.g	Carubv10024576m.g	Carubv10023685m.g
Carubv10022381m.g	Carubv10022159m.g	Carubv10024602m.g	Carubv10025052m.g
Carubv10022178m.g	Carubv10020059m.g	Carubv10025133m.g	Carubv10023139m.g
Carubv10021086m.g	Carubv10019779m.g	Carubv10024974m.g	Carubv10024123m.g
Carubv10020499m.g	Carubv10020696m.g	Carubv10024841m.g	Carubv10024103m.g
Carubv10022092m.g	Carubv10020799m.g	Carubv10025168m.g	Carubv10023669m.g
Carubv10020691m.g	Carubv10020787m.g	Carubv10025493m.g	Carubv10025358m.g
Carubv10021946m.g	Carubv10019884m.g	Carubv10024812m.g	Carubv10025587m.g
Carubv10021979m.g	Carubv10020421m.g	Carubv10024674m.g	Carubv10024803m.g
Carubv10019830m.g	Carubv10021157m.g	Carubv10024653m.g	Carubv10022856m.g
Carubv10020684m.g	Carubv10020689m.g	Carubv10025413m.g	Carubv10022885m.g
Carubv10019790m.g	Carubv10021435m.g	Carubv10024480m.g	Carubv10025141m.g
Carubv10022096m.g	Carubv10020757m.g	Carubv10025437m.g	Carubv10024255m.g
Carubv10021908m.g	Carubv10021397m.g	Carubv10024992m.g	Carubv10022685m.g
Carubv10022119m.g	Carubv10021561m.g	Carubv10024601m.g	Carubv10025569m.g
Carubv10020938m.g	Carubv10020529m.g	Carubv10024297m.g	Carubv10023201m.g
Carubv10021378m.g	Carubv10020107m.g	Carubv10025355m.g	Carubv10024904m.g
Carubv10021997m.g	Carubv10021658m.g	Carubv10025591m.g	Carubv10025096m.g
Carubv10022458m.g	Carubv10020131m.g	Carubv10023660m.g	Carubv10025230m.g
Carubv10019948m.g	Carubv10019697m.g	Carubv10024369m.g	Carubv10024053m.g
Carubv10022105m.g	Carubv10022004m.g	Carubv10023141m.g	Carubv10025427m.g
Carubv10021468m.g	Carubv10022482m.g	Carubv10025556m.g	Carubv10023940m.g
Carubv10020708m.g	Carubv10020820m.g	Carubv10024656m.g	Carubv10024716m.g
Carubv10021844m.g	Carubv10020698m.g	Carubv10025476m.g	Carubv10023450m.g
Carubv10020719m.g	Carubv10021463m.g	Carubv10022687m.g	Carubv10025323m.g
Carubv10016047m.g	Carubv10021140m.g	Carubv10023416m.g	Carubv10024995m.g
Carubv10015358m.g	Carubv10020120m.g	Carubv10023828m.g	Carubv10023891m.g
Carubv10014627m.g	Carubv10020455m.g	Carubv10024654m.g	Carubv10024948m.g
Carubv10013136m.g	Carubv10020777m.g	Carubv10024906m.g	Carubv10024540m.g
Carubv10013151m.g	Carubv10020354m.g	Carubv10024922m.g	Carubv10023548m.g
Carubv10013993m.g	Carubv10020326m.g	Carubv10025302m.g	Carubv10025471m.g
Carubv10014021m.g	Carubv10022397m.g	Carubv10022680m.g	Carubv10025690m.g
Carubv10014004m.g	Carubv10019923m.g	Carubv10024690m.g	Carubv10022684m.g
Carubv10015255m.g	Carubv10022420m.g	Carubv10023197m.g	Carubv10024533m.g
Carubv10014586m.g	Carubv10020294m.g	Carubv10023469m.g	Carubv10025320m.g
Carubv10015688m.g	Carubv10020479m.g	Carubv10024706m.g	Carubv10024618m.g
Carubv10015345m.g	Carubv10021494m.g	Carubv10025108m.g	Carubv10025017m.g
Carubv10013887m.g	Carubv10021365m.g	Carubv10025666m.g	Carubv10024804m.g
Carubv10014800m.g	Carubv10020391m.g	Carubv10024777m.g	Carubv10025301m.g
Carubv10013688m.g	Carubv10021567m.g	Carubv10022714m.g	Carubv10023456m.g
Carubv10014666m.g	Carubv10022403m.g	Carubv10025467m.g	Carubv10025448m.g
Carubv10016434m.g	Carubv10021086m.g	Carubv10023990m.g	Carubv10024107m.g
Carubv10014793m.g	Carubv10021122m.g	Carubv10025688m.g	Carubv10023343m.g
Carubv10014819m.g	Carubv10020499m.g	Carubv10024582m.g	Carubv10025115m.g
Carubv10014075m.g	Carubv10022092m.g	Carubv10023404m.g	Carubv10024741m.g
Carubv10015764m.g	Carubv10020850m.g	Carubv10024914m.g	Carubv10024955m.g
Carubv10015681m.g	Carubv10020691m.g	Carubv10024832m.g	Carubv10023910m.g
Carubv10015212m.g	Carubv10019830m.g	Carubv10024633m.g	Carubv10024196m.g
Carubv10015801m.g	Carubv10020621m.g	Carubv10024565m.g	Carubv10022844m.g
Carubv10013838m.g	Carubv10021908m.g	Carubv10025370m.g	Carubv10024648m.g
Carubv10016173m.g	Carubv10020898m.g	Carubv10025304m.g	Carubv10024839m.g
Carubv10015063m.g	Carubv10019805m.g	Carubv10024789m.g	Carubv10025530m.g
Carubv10014638m.g	Carubv10021378m.g	Carubv10023545m.g	Carubv10024104m.g
Carubv10016292m.g	Carubv10021997m.g	Carubv10025329m.g	Carubv10023129m.g
Carubv10015691m.g	Carubv10022458m.g	Carubv10025152m.g	Carubv10024961m.g
Carubv10013162m.g	Carubv10019948m.g	Carubv10024978m.g	Carubv10024574m.g
Carubv10012929m.g	Carubv10022444m.g	Carubv10025513m.g	Carubv10025161m.g
Carubv10016056m.g	Carubv10022105m.g	Carubv10024968m.g	Carubv10017628m.g
Carubv10015824m.g	Carubv10020708m.g	Carubv10024497m.g	Carubv10018437m.g
Carubv10015077m.g	Carubv10021844m.g	Carubv10024652m.g	Carubv10016952m.g
Carubv10014119m.g	Carubv10021740m.g	Carubv10025009m.g	Carubv10019618m.g
Carubv10013258m.g	Carubv10021823m.g	Carubv10025598m.g	Carubv10018405m.g
Carubv10014612m.g	Carubv10016047m.g	Carubv10023433m.g	Carubv10018202m.g
Carubv10014319m.g	Carubv10013136m.g	Carubv10024749m.g	Carubv10019237m.g
Carubv10015164m.g	Carubv10013379m.g	Carubv10025621m.g	Carubv10018538m.g
Carubv10013853m.g	Carubv10013151m.g	Carubv10023412m.g	Carubv10018549m.g
Carubv10013356m.g	Carubv10014360m.g	Carubv10025300m.g	Carubv10018516m.g
Carubv10015117m.g	Carubv10014021m.g	Carubv10025641m.g	Carubv10018702m.g
Carubv10015825m.g	Carubv10014004m.g	Carubv10022952m.g	Carubv10019562m.g
Carubv10014330m.g	Carubv10015255m.g	Carubv10023235m.g	Carubv10016908m.g
Carubv10014925m.g	Carubv10015688m.g	Carubv10024135m.g	Carubv10017969m.g
Carubv10015540m.g	Carubv10015345m.g	Carubv10025340m.g	Carubv10017813m.g
Carubv10012874m.g	Carubv10013887m.g	Carubv10024813m.g	Carubv10018335m.g
Carubv10014086m.g	Carubv10014800m.g	Carubv10022820m.g	Carubv10018174m.g
Carubv10015167m.g	Carubv10013688m.g	Carubv10025606m.g	Carubv10018613m.g
Carubv10013130m.g	Carubv10016196m.g	Carubv10024639m.g	Carubv10019386m.g
Carubv10013743m.g	Carubv10016401m.g	Carubv10025077m.g	Carubv10018457m.g
Carubv10015492m.g	Carubv10015532m.g	Carubv10025461m.g	Carubv10019226m.g
Carubv10014774m.g	Carubv10016430m.g	Carubv10024278m.g	Carubv10018961m.g
Carubv10014574m.g	Carubv10014666m.g	Carubv10024799m.g	Carubv10019192m.g
Carubv10014706m.g	Carubv10016434m.g	Carubv10024559m.g	Carubv10018694m.g
Carubv10014761m.g	Carubv10014793m.g	Carubv10024986m.g	Carubv10019075m.g
Carubv10013806m.g	Carubv10014819m.g	Carubv10025698m.g	Carubv10019328m.g
Carubv10013451m.g	Carubv10014075m.g	Carubv10024884m.g	Carubv10018127m.g
Carubv10014745m.g	Carubv10015764m.g	Carubv10023871m.g	Carubv10018783m.g
Carubv10014841m.g	Carubv10013690m.g	Carubv10025011m.g	Carubv10019220m.g
Carubv10013478m.g	Carubv10015681m.g	Carubv10025411m.g	Carubv10017195m.g
Carubv10013021m.g	Carubv10015212m.g	Carubv10023441m.g	Carubv10019200m.g
Carubv10015748m.g	Carubv10016259m.g	Carubv10024482m.g	Carubv10017618m.g
Carubv10015644m.g	Carubv10015886m.g	Carubv10024493m.g	Carubv10018897m.g
Carubv10014278m.g	Carubv10013838m.g	Carubv10024585m.g	Carubv10018842m.g
Carubv10014508m.g	Carubv10016173m.g	Carubv10024257m.g	Carubv10018398m.g
Carubv10014517m.g	Carubv10016180m.g	Carubv10024800m.g	Carubv10019126m.g
Carubv10015662m.g	Carubv10015417m.g	Carubv10024715m.g	Carubv10018576m.g
Carubv10014019m.g	Carubv10014713m.g	Carubv10023850m.g	Carubv10018570m.g
Carubv10013307m.g	Carubv10015063m.g	Carubv10024175m.g	Carubv10017495m.g
Carubv10014964m.g	Carubv10016292m.g	Carubv10024003m.g	Carubv10019170m.g
Carubv10015806m.g	Carubv10015691m.g	Carubv10024458m.g	Carubv10019351m.g
Carubv10013835m.g	Carubv10013538m.g	Carubv10025305m.g	Carubv10018862m.g
Carubv10015448m.g	Carubv10013162m.g	Carubv10025573m.g	Carubv10016594m.g
Carubv10014017m.g	Carubv10012929m.g	Carubv10023062m.g	Carubv10018951m.g
Carubv10014937m.g	Carubv10016056m.g	Carubv10022697m.g	Carubv10017070m.g
Carubv10014153m.g	Carubv10015824m.g	Carubv10023553m.g	Carubv10018485m.g
Carubv10015993m.g	Carubv10015077m.g	Carubv10024510m.g	Carubv10017730m.g
Carubv10015571m.g	Carubv10013258m.g	Carubv10025613m.g	Carubv10016766m.g
Carubv10016084m.g	Carubv10014319m.g	Carubv10025645m.g	Carubv10018346m.g
Carubv10013717m.g	Carubv10013853m.g	Carubv10023181m.g	Carubv10016795m.g
Carubv10016484m.g	Carubv10015117m.g	Carubv10025372m.g	Carubv10019151m.g
Carubv10013211m.g	Carubv10015337m.g	Carubv10022964m.g	Carubv10018973m.g
Carubv10014618m.g	Carubv10015825m.g	Carubv10024990m.g	Carubv10019311m.g
Carubv10013064m.g	Carubv10014330m.g	Carubv10024366m.g	Carubv10018126m.g
Carubv10014124m.g	Carubv10016115m.g	Carubv10024449m.g	Carubv10018472m.g
Carubv10013086m.g	Carubv10014083m.g	Carubv10024883m.g	Carubv10017381m.g
Carubv10015655m.g	Carubv10012874m.g	Carubv10024683m.g	Carubv10017182m.g
Carubv10015720m.g	Carubv10013254m.g	Carubv10022815m.g	Carubv10019153m.g
Carubv10016018m.g	Carubv10012917m.g	Carubv10024619m.g	Carubv10018387m.g
Carubv10015469m.g	Carubv10015167m.g	Carubv10025683m.g	Carubv10019113m.g
Carubv10013610m.g	Carubv10013743m.g	Carubv10024940m.g	Carubv10018509m.g
Carubv10014251m.g	Carubv10016367m.g	Carubv10024937m.g	Carubv10017410m.g
Carubv10016461m.g	Carubv10015492m.g	Carubv10023174m.g	Carubv10019229m.g
Carubv10016343m.g	Carubv10015278m.g	Carubv10025288m.g	Carubv10019271m.g
Carubv10015594m.g	Carubv10014706m.g	Carubv10024590m.g	Carubv10017667m.g
Carubv10014982m.g	Carubv10013056m.g	Carubv10023468m.g	Carubv10018771m.g
Carubv10013771m.g	Carubv10014761m.g	Carubv10025316m.g	Carubv10018439m.g
Carubv10012934m.g	Carubv10013451m.g	Carubv10024960m.g	Carubv10016743m.g
Carubv10014799m.g	Carubv10014745m.g	Carubv10025013m.g	Carubv10019112m.g
Carubv10015474m.g	Carubv10013478m.g	Carubv10025526m.g	Carubv10018427m.g
Carubv10014227m.g	Carubv10013021m.g	Carubv10025298m.g	Carubv10019028m.g
Carubv10015640m.g	Carubv10015748m.g	Carubv10023411m.g	Carubv10017269m.g
Carubv10014399m.g	Carubv10015644m.g	Carubv10023944m.g	Carubv10018798m.g
Carubv10016206m.g	Carubv10014508m.g	Carubv10024589m.g	Carubv10017640m.g
Carubv10014562m.g	Carubv10015911m.g	Carubv10024616m.g	Carubv10018759m.g
Carubv10013486m.g	Carubv10013093m.g	Carubv10025012m.g	Carubv10019189m.g
Carubv10016154m.g	Carubv10013971m.g	Carubv10024916m.g	Carubv10017116m.g
Carubv10015879m.g	Carubv10013517m.g	Carubv10025254m.g	Carubv10019541m.g
Carubv10013165m.g	Carubv10015662m.g	Carubv10022554m.g	Carubv10018479m.g
Carubv10014263m.g	Carubv10014019m.g	Carubv10025414m.g	Carubv10019430m.g
Carubv10014170m.g	Carubv10013369m.g	Carubv10025669m.g	Carubv10019236m.g
Carubv10015364m.g	Carubv10014345m.g	Carubv10024234m.g	Carubv10019419m.g
Carubv10015285m.g	Carubv10014529m.g	Carubv10023384m.g	Carubv10017078m.g
Carubv10014596m.g	Carubv10015412m.g	Carubv10025726m.g	Carubv10018659m.g
Carubv10015239m.g	Carubv10014017m.g	Carubv10025255m.g	Carubv10019517m.g
Carubv10016063m.g	Carubv10014937m.g	Carubv10024924m.g	Carubv10019216m.g
Carubv10015091m.g	Carubv10014153m.g	Carubv10023535m.g	Carubv10019561m.g
Carubv10016289m.g	Carubv10013173m.g	Carubv10023504m.g	Carubv10019291m.g
Carubv10014909m.g	Carubv10013717m.g	Carubv10025148m.g	Carubv10019348m.g
Carubv10016183m.g	Carubv10016222m.g	Carubv10023149m.g	Carubv10018994m.g
Carubv10013127m.g	Carubv10014618m.g	Carubv10022838m.g	Carubv10019454m.g
Carubv10014108m.g	Carubv10015015m.g	Carubv10025321m.g	Carubv10019044m.g
Carubv10012843m.g	Carubv10013064m.g	Carubv10024775m.g	Carubv10017775m.g
Carubv10015188m.g	Carubv10014124m.g	Carubv10024756m.g	Carubv10018565m.g
Carubv10013597m.g	Carubv10013086m.g	Carubv10023623m.g	Carubv10018533m.g
Carubv10015991m.g	Carubv10015655m.g	Carubv10022507m.g	Carubv10018669m.g
Carubv10014737m.g	Carubv10015720m.g	Carubv10024994m.g	Carubv10019392m.g
Carubv10015936m.g	Carubv10016018m.g	Carubv10025396m.g	Carubv10018282m.g
Carubv10015767m.g	Carubv10015469m.g	Carubv10025707m.g	Carubv10019187m.g
Carubv10016392m.g	Carubv10014632m.g	Carubv10023442m.g	Carubv10017471m.g
Carubv10013860m.g	Carubv10013960m.g	Carubv10022596m.g	Carubv10017463m.g
Carubv10014928m.g	Carubv10013610m.g	Carubv10025234m.g	Carubv10018508m.g
Carubv10013226m.g	Carubv10014251m.g	Carubv10023060m.g	Carubv10018374m.g
Carubv10013070m.g	Carubv10016461m.g	Carubv10023143m.g	Carubv10018589m.g
Carubv10013461m.g	Carubv10015594m.g	Carubv10023281m.g	Carubv10017750m.g
Carubv10015984m.g	Carubv10014982m.g	Carubv10025561m.g	Carubv10019214m.g
Carubv10014063m.g	Carubv10014688m.g	Carubv10023429m.g	Carubv10018673m.g
Carubv10013646m.g	Carubv10016315m.g	Carubv10024123m.g	Carubv10018123m.g
Carubv10015606m.g	Carubv10012934m.g	Carubv10024340m.g	Carubv10018433m.g
Carubv10012899m.g	Carubv10014799m.g	Carubv10024341m.g	Carubv10017740m.g
Carubv10015267m.g	Carubv10015848m.g	Carubv10024103m.g	Carubv10018608m.g
Carubv10015847m.g	Carubv10014227m.g	Carubv10022969m.g	Carubv10018881m.g
Carubv10014384m.g	Carubv10014399m.g	Carubv10024803m.g	Carubv10018741m.g
Carubv10013320m.g	Carubv10016206m.g	Carubv10022856m.g	Carubv10019320m.g
Carubv10014127m.g	Carubv10013486m.g	Carubv10024702m.g	Carubv10018731m.g
Carubv10014276m.g	Carubv10016154m.g	Carubv10023163m.g	Carubv10018320m.g
Carubv10016113m.g	Carubv10015879m.g	Carubv10025141m.g	Carubv10019625m.g
Carubv10014784m.g	Carubv10013165m.g	Carubv10023236m.g	Carubv10018980m.g
Carubv10015166m.g	Carubv10014170m.g	Carubv10024255m.g	Carubv10019177m.g
Carubv10015041m.g	Carubv10015364m.g	Carubv10024962m.g	Carubv10019342m.g
Carubv10014898m.g	Carubv10015285m.g	Carubv10025569m.g	Carubv10018414m.g
Carubv10013685m.g	Carubv10015239m.g	Carubv10023201m.g	Carubv10019282m.g
Carubv10013170m.g	Carubv10015091m.g	Carubv10025230m.g	Carubv10019027m.g
Carubv10013338m.g	Carubv10013582m.g	Carubv10025412m.g	Carubv10019012m.g
Carubv10014254m.g	Carubv10016289m.g	Carubv10025306m.g	Carubv10018774m.g
Carubv10014177m.g	Carubv10016183m.g	Carubv10025472m.g	Carubv10018553m.g
Carubv10015315m.g	Carubv10015919m.g	Carubv10025427m.g	Carubv10018545m.g
Carubv10014472m.g	Carubv10014368m.g	Carubv10024995m.g	Carubv10017274m.g
Carubv10016489m.g	Carubv10013456m.g	Carubv10023848m.g	Carubv10019215m.g
Carubv10014074m.g	Carubv10013127m.g	Carubv10024858m.g	Carubv10018342m.g
Carubv10013701m.g	Carubv10014108m.g	Carubv10023605m.g	Carubv10018532m.g
Carubv10015274m.g	Carubv10015344m.g	Carubv10023678m.g	Carubv10017876m.g
Carubv10015251m.g	Carubv10013285m.g	Carubv10023085m.g	Carubv10019245m.g
Carubv10013579m.g	Carubv10013597m.g	Carubv10025120m.g	Carubv10017010m.g
Carubv10013166m.g	Carubv10014737m.g	Carubv10024948m.g	Carubv10018903m.g
Carubv10014665m.g	Carubv10015767m.g	Carubv10024540m.g	Carubv10016655m.g
Carubv10013340m.g	Carubv10014974m.g	Carubv10025471m.g	Carubv10017512m.g
Carubv10015183m.g	Carubv10016392m.g	Carubv10024897m.g	Carubv10018344m.g
Carubv10014884m.g	Carubv10014928m.g	Carubv10025690m.g	Carubv10018711m.g
Carubv10016178m.g	Carubv10013226m.g	Carubv10022684m.g	Carubv10018461m.g
Carubv10015294m.g	Carubv10013070m.g	Carubv10022809m.g	Carubv10019264m.g
Carubv10015473m.g	Carubv10013461m.g	Carubv10023090m.g	Carubv10017016m.g
Carubv10016410m.g	Carubv10014997m.g	Carubv10025017m.g	Carubv10017045m.g
Carubv10015329m.g	Carubv10014154m.g	Carubv10024891m.g	Carubv10018803m.g
Carubv10016038m.g	Carubv10016089m.g	Carubv10024804m.g	Carubv10019522m.g
Carubv10014661m.g	Carubv10012901m.g	Carubv10025301m.g	Carubv10019545m.g
Carubv10016377m.g	Carubv10014063m.g	Carubv10023456m.g	Carubv10017532m.g
Carubv10015245m.g	Carubv10013646m.g	Carubv10024122m.g	Carubv10017534m.g
Carubv10015325m.g	Carubv10015606m.g	Carubv10025272m.g	Carubv10017550m.g
Carubv10016092m.g	Carubv10012899m.g	Carubv10023158m.g	Carubv10019421m.g
Carubv10013074m.g	Carubv10015267m.g	Carubv10024107m.g	Carubv10017937m.g
Carubv10016485m.g	Carubv10014384m.g	Carubv10025115m.g	Carubv10018462m.g
Carubv10015585m.g	Carubv10013320m.g	Carubv10024741m.g	Carubv10019043m.g
Carubv10013067m.g	Carubv10014127m.g	Carubv10024955m.g	Carubv10018336m.g
Carubv10014064m.g	Carubv10014276m.g	Carubv10024536m.g	Carubv10019293m.g
Carubv10014066m.g	Carubv10014678m.g	Carubv10024196m.g	Carubv10017241m.g
Carubv10015102m.g	Carubv10013326m.g	Carubv10024648m.g	Carubv10018955m.g
Carubv10014630m.g	Carubv10016113m.g	Carubv10023292m.g	Carubv10018652m.g
Carubv10013483m.g	Carubv10013237m.g	Carubv10023889m.g	Carubv10018602m.g
Carubv10012815m.g	Carubv10014709m.g	Carubv10023080m.g	Carubv10019444m.g
Carubv10015271m.g	Carubv10015166m.g	Carubv10025703m.g	Carubv10018870m.g
Carubv10013301m.g	Carubv10015810m.g	Carubv10023380m.g	Carubv10018252m.g
Carubv10016148m.g	Carubv10016118m.g	Carubv10023858m.g	Carubv10017002m.g
Carubv10016068m.g	Carubv10014898m.g	Carubv10024104m.g	Carubv10018039m.g
Carubv10016079m.g	Carubv10013685m.g	Carubv10024961m.g	Carubv10018796m.g
Carubv10013748m.g	Carubv10015196m.g	Carubv10025161m.g	Carubv10016796m.g
Carubv10014697m.g	Carubv10013170m.g	Carubv10018371m.g	Carubv10016639m.g
Carubv10013117m.g	Carubv10014254m.g	Carubv10017961m.g	Carubv10017694m.g
Carubv10013105m.g	Carubv10014856m.g	Carubv10017693m.g	Carubv10018720m.g
Carubv10016163m.g	Carubv10015315m.g	Carubv10019618m.g	Carubv10019507m.g
Carubv10016247m.g	Carubv10013758m.g	Carubv10018395m.g	Carubv10017805m.g
Carubv10016248m.g	Carubv10015563m.g	Carubv10018405m.g	Carubv10018529m.g
Carubv10012922m.g	Carubv10016489m.g	Carubv10018538m.g	Carubv10018632m.g
Carubv10015682m.g	Carubv10014074m.g	Carubv10019304m.g	Carubv10017172m.g
Carubv10013729m.g	Carubv10016170m.g	Carubv10018549m.g	Carubv10017345m.g
Carubv10013913m.g	Carubv10015274m.g	Carubv10017527m.g	Carubv10017207m.g
Carubv10013186m.g	Carubv10015251m.g	Carubv10018516m.g	Carubv10017607m.g
Carubv10014391m.g	Carubv10013166m.g	Carubv10019562m.g	Carubv10018558m.g
Carubv10016227m.g	Carubv10014665m.g	Carubv10018193m.g	Carubv10018701m.g
Carubv10013472m.g	Carubv10013340m.g	Carubv10017969m.g	Carubv10019070m.g
Carubv10016310m.g	Carubv10015157m.g	Carubv10018443m.g	Carubv10019104m.g
Carubv10016221m.g	Carubv10015183m.g	Carubv10018174m.g	Carubv10017067m.g
Carubv10014558m.g	Carubv10014884m.g	Carubv10018613m.g	Carubv10017295m.g
Carubv10013398m.g	Carubv10016178m.g	Carubv10019386m.g	Carubv10018165m.g
Carubv10013907m.g	Carubv10013174m.g	Carubv10018457m.g	Carubv10018949m.g
Carubv10013062m.g	Carubv10015473m.g	Carubv10019226m.g	Carubv10018189m.g
Carubv10013569m.g	Carubv10016410m.g	Carubv10018961m.g	Carubv10017448m.g
Carubv10014654m.g	Carubv10016038m.g	Carubv10019192m.g	Carubv10017457m.g
Carubv10014905m.g	Carubv10016377m.g	Carubv10018694m.g	Carubv10017468m.g
Carubv10016375m.g	Carubv10015245m.g	Carubv10019075m.g	Carubv10018130m.g
Carubv10015066m.g	Carubv10015325m.g	Carubv10019328m.g	Carubv10018306m.g
Carubv10015558m.g	Carubv10016092m.g	Carubv10018127m.g	Carubv10018847m.g
Carubv10015841m.g	Carubv10013074m.g	Carubv10018783m.g	Carubv10018971m.g
Carubv10015283m.g	Carubv10016485m.g	Carubv10019411m.g	Carubv10019608m.g
Carubv10015300m.g	Carubv10015585m.g	Carubv10017373m.g	Carubv10017587m.g
Carubv10012814m.g	Carubv10013067m.g	Carubv10017195m.g	Carubv10018396m.g
Carubv10015486m.g	Carubv10014064m.g	Carubv10019200m.g	Carubv10017113m.g
Carubv10016105m.g	Carubv10012815m.g	Carubv10018815m.g	Carubv10017350m.g
Carubv10013491m.g	Carubv10015271m.g	Carubv10018398m.g	Carubv10019211m.g
Carubv10015079m.g	Carubv10013301m.g	Carubv10019126m.g	Carubv10019266m.g
Carubv10015326m.g	Carubv10014495m.g	Carubv10018576m.g	Carubv10018766m.g
Carubv10015927m.g	Carubv10016148m.g	Carubv10018570m.g	Carubv10018603m.g
Carubv10015008m.g	Carubv10016068m.g	Carubv10019170m.g	Carubv10017021m.g
Carubv10015508m.g	Carubv10016079m.g	Carubv10019351m.g	Carubv10016612m.g
Carubv10015131m.g	Carubv10013748m.g	Carubv10018862m.g	Carubv10018769m.g
Carubv10014701m.g	Carubv10014697m.g	Carubv10016594m.g	Carubv10019032m.g
Carubv10014065m.g	Carubv10013117m.g	Carubv10018951m.g	Carubv10017614m.g
Carubv10012957m.g	Carubv10013105m.g	Carubv10017888m.g	Carubv10016921m.g
Carubv10015168m.g	Carubv10015646m.g	Carubv10018762m.g	Carubv10019543m.g
Carubv10015620m.g	Carubv10013420m.g	Carubv10017070m.g	Carubv10019338m.g
Carubv10015513m.g	Carubv10013125m.g	Carubv10019558m.g	Carubv10017705m.g
Carubv10014341m.g	Carubv10013968m.g	Carubv10018346m.g	Carubv10018343m.g
Carubv10015649m.g	Carubv10015722m.g	Carubv10016764m.g	Carubv10017306m.g
Carubv10015754m.g	Carubv10016163m.g	Carubv10018973m.g	Carubv10017364m.g
Carubv10016069m.g	Carubv10016248m.g	Carubv10018119m.g	Carubv10017248m.g
Carubv10014817m.g	Carubv10012922m.g	Carubv10018472m.g	Carubv10019540m.g
Carubv10016464m.g	Carubv10015682m.g	Carubv10017381m.g	Carubv10018209m.g
Carubv10016109m.g	Carubv10013729m.g	Carubv10017182m.g	Carubv10018952m.g
Carubv10014690m.g	Carubv10015510m.g	Carubv10017393m.g	Carubv10016946m.g
Carubv10016101m.g	Carubv10014391m.g	Carubv10019153m.g	Carubv10017328m.g
Carubv10012958m.g	Carubv10015944m.g	Carubv10018518m.g	Carubv10018988m.g
Carubv10013779m.g	Carubv10015857m.g	Carubv10018387m.g	Carubv10003331m.g
Carubv10014298m.g	Carubv10013023m.g	Carubv10019113m.g	Carubv10000906m.g
Carubv10012974m.g	Carubv10016227m.g	Carubv10018509m.g	Carubv10003893m.g
Carubv10014791m.g	Carubv10013472m.g	Carubv10018309m.g	Carubv10003527m.g
Carubv10014428m.g	Carubv10016310m.g	Carubv10019066m.g	Carubv10003433m.g
Carubv10016143m.g	Carubv10016254m.g	Carubv10018042m.g	Carubv10003472m.g
Carubv10015334m.g	Carubv10013452m.g	Carubv10019229m.g	Carubv10002150m.g
Carubv10015821m.g	Carubv10016064m.g	Carubv10018501m.g	Carubv10002431m.g
Carubv10016405m.g	Carubv10016221m.g	Carubv10017667m.g	Carubv10002582m.g
Carubv10015677m.g	Carubv10014558m.g	Carubv10018771m.g	Carubv10001272m.g
Carubv10015770m.g	Carubv10013398m.g	Carubv10016966m.g	Carubv10002291m.g
Carubv10015660m.g	Carubv10013605m.g	Carubv10018439m.g	Carubv10003475m.g
Carubv10013816m.g	Carubv10016060m.g	Carubv10016743m.g	Carubv10003650m.g
Carubv10015945m.g	Carubv10013907m.g	Carubv10019112m.g	Carubv10001442m.g
Carubv10015741m.g	Carubv10012936m.g	Carubv10018427m.g	Carubv10001298m.g
Carubv10016099m.g	Carubv10013062m.g	Carubv10018676m.g	Carubv10002356m.g
Carubv10015155m.g	Carubv10013569m.g	Carubv10017269m.g	Carubv10000759m.g
Carubv10015932m.g	Carubv10013632m.g	Carubv10018798m.g	Carubv10001065m.g
Carubv10016028m.g	Carubv10016375m.g	Carubv10018546m.g	Carubv10003534m.g
Carubv10014984m.g	Carubv10015066m.g	Carubv10019189m.g	Carubv10000026m.g
Carubv10015781m.g	Carubv10013834m.g	Carubv10017116m.g	Carubv10001336m.g
Carubv10015210m.g	Carubv10015092m.g	Carubv10019541m.g	Carubv10003478m.g
Carubv10014313m.g	Carubv10015966m.g	Carubv10018479m.g	Carubv10001943m.g
Carubv10016340m.g	Carubv10015300m.g	Carubv10018447m.g	Carubv10003209m.g
Carubv10013783m.g	Carubv10013409m.g	Carubv10018621m.g	Carubv10000596m.g
Carubv10015305m.g	Carubv10013915m.g	Carubv10016947m.g	Carubv10001099m.g
Carubv10015179m.g	Carubv10015486m.g	Carubv10019051m.g	Carubv10002000m.g
Carubv10015202m.g	Carubv10013455m.g	Carubv10019419m.g	Carubv10002017m.g
Carubv10015503m.g	Carubv10016105m.g	Carubv10017078m.g	Carubv10000544m.g
Carubv10015878m.g	Carubv10013934m.g	Carubv10019128m.g	Carubv10001754m.g
Carubv10015822m.g	Carubv10015172m.g	Carubv10019288m.g	Carubv10003460m.g
Carubv10013560m.g	Carubv10013491m.g	Carubv10018268m.g	Carubv10001685m.g
Carubv10013025m.g	Carubv10015326m.g	Carubv10019341m.g	Carubv10002046m.g
Carubv10015981m.g	Carubv10015927m.g	Carubv10016702m.g	Carubv10001745m.g
Carubv10016380m.g	Carubv10015508m.g	Carubv10019517m.g	Carubv10003417m.g
Carubv10015071m.g	Carubv10015131m.g	Carubv10019216m.g	Carubv10000589m.g
Carubv10013636m.g	Carubv10015439m.g	Carubv10019561m.g	Carubv10002098m.g
Carubv10015307m.g	Carubv10015959m.g	Carubv10019291m.g	Carubv10003506m.g
Carubv10015318m.g	Carubv10012985m.g	Carubv10019348m.g	Carubv10000564m.g
Carubv10016421m.g	Carubv10014701m.g	Carubv10018994m.g	Carubv10001176m.g
Carubv10015409m.g	Carubv10014065m.g	Carubv10019454m.g	Carubv10000138m.g
Carubv10015885m.g	Carubv10012957m.g	Carubv10017775m.g	Carubv10000817m.g
Carubv10015611m.g	Carubv10015281m.g	Carubv10018565m.g	Carubv10000901m.g
Carubv10015550m.g	Carubv10015036m.g	Carubv10019344m.g	Carubv10001215m.g
Carubv10015739m.g	Carubv10015868m.g	Carubv10018533m.g	Carubv10002872m.g
Carubv10015432m.g	Carubv10013580m.g	Carubv10018987m.g	Carubv10001365m.g
Carubv10015138m.g	Carubv10015649m.g	Carubv10019079m.g	Carubv10003340m.g
Carubv10016207m.g	Carubv10015754m.g	Carubv10019600m.g	Carubv10002669m.g
Carubv10015263m.g	Carubv10016069m.g	Carubv10016647m.g	Carubv10003173m.g
Carubv10014994m.g	Carubv10014817m.g	Carubv10018669m.g	Carubv10002834m.g
Carubv10013923m.g	Carubv10013057m.g	Carubv10018561m.g	Carubv10000960m.g
Carubv10013604m.g	Carubv10016464m.g	Carubv10019208m.g	Carubv10003004m.g
Carubv10015504m.g	Carubv10016231m.g	Carubv10016598m.g	Carubv10000818m.g
Carubv10013038m.g	Carubv10013413m.g	Carubv10018511m.g	Carubv10003706m.g
Carubv10015524m.g	Carubv10014690m.g	Carubv10018708m.g	Carubv10001878m.g
Carubv10016085m.g	Carubv10016424m.g	Carubv10017471m.g	Carubv10000406m.g
Carubv10015831m.g	Carubv10012958m.g	Carubv10018839m.g	Carubv10003585m.g
Carubv10016152m.g	Carubv10015097m.g	Carubv10018508m.g	Carubv10003785m.g
Carubv10014675m.g	Carubv10016110m.g	Carubv10018374m.g	Carubv10001386m.g
Carubv10015233m.g	Carubv10013779m.g	Carubv10018589m.g	Carubv10002931m.g
Carubv10015600m.g	Carubv10014791m.g	Carubv10019214m.g	Carubv10001291m.g
Carubv10013637m.g	Carubv10014428m.g	Carubv10018673m.g	Carubv10003722m.g
Carubv10015694m.g	Carubv10016143m.g	Carubv10018123m.g	Carubv10000109m.g
Carubv10015413m.g	Carubv10015334m.g	Carubv10016667m.g	Carubv10002309m.g
Carubv10013348m.g	Carubv10016228m.g	Carubv10018433m.g	Carubv10000633m.g
Carubv10016157m.g	Carubv10015821m.g	Carubv10017740m.g	Carubv10001433m.g
Carubv10015915m.g	Carubv10015677m.g	Carubv10019101m.g	Carubv10000442m.g
Carubv10015928m.g	Carubv10015770m.g	Carubv10018608m.g	Carubv10002673m.g
Carubv10015777m.g	Carubv10015660m.g	Carubv10018881m.g	Carubv10001911m.g
Carubv10015566m.g	Carubv10013816m.g	Carubv10018741m.g	Carubv10003329m.g
Carubv10015573m.g	Carubv10013437m.g	Carubv10019119m.g	Carubv10003528m.g
Carubv10015389m.g	Carubv10015945m.g	Carubv10019320m.g	Carubv10001084m.g
Carubv10015692m.g	Carubv10015741m.g	Carubv10018731m.g	Carubv10001894m.g
Carubv10015020m.g	Carubv10016099m.g	Carubv10018980m.g	Carubv10003010m.g
Carubv10013774m.g	Carubv10016215m.g	Carubv10019177m.g	Carubv10003487m.g
Carubv10015165m.g	Carubv10015155m.g	Carubv10019179m.g	Carubv10001764m.g
Carubv10015997m.g	Carubv10015932m.g	Carubv10019342m.g	Carubv10003286m.g
Carubv10014869m.g	Carubv10016028m.g	Carubv10018414m.g	Carubv10001472m.g
Carubv10014971m.g	Carubv10015781m.g	Carubv10017299m.g	Carubv10002254m.g
Carubv10013590m.g	Carubv10015210m.g	Carubv10019282m.g	Carubv10003535m.g
Carubv10015580m.g	Carubv10013275m.g	Carubv10019027m.g	Carubv10001391m.g
Carubv10016003m.g	Carubv10013543m.g	Carubv10018774m.g	Carubv10002603m.g
Carubv10015174m.g	Carubv10014313m.g	Carubv10019212m.g	Carubv10002706m.g
Carubv10015089m.g	Carubv10016340m.g	Carubv10018169m.g	Carubv10000708m.g
Carubv10013576m.g	Carubv10015305m.g	Carubv10018594m.g	Carubv10003689m.g
Carubv10015804m.g	Carubv10015179m.g	Carubv10018553m.g	Carubv10003332m.g
Carubv10015395m.g	Carubv10015202m.g	Carubv10018810m.g	Carubv10003160m.g
Carubv10015875m.g	Carubv10015503m.g	Carubv10018545m.g	Carubv10002838m.g
Carubv10015719m.g	Carubv10015878m.g	Carubv10018749m.g	Carubv10003892m.g
Carubv10012865m.g	Carubv10015822m.g	Carubv10019215m.g	Carubv10000162m.g
Carubv10014478m.g	Carubv10013560m.g	Carubv10016909m.g	Carubv10000147m.g
Carubv10016381m.g	Carubv10013025m.g	Carubv10017240m.g	Carubv10002667m.g
Carubv10014692m.g	Carubv10015981m.g	Carubv10018532m.g	Carubv10002800m.g
Carubv10015226m.g	Carubv10016380m.g	Carubv10019245m.g	Carubv10002792m.g
Carubv10015599m.g	Carubv10015071m.g	Carubv10017010m.g	Carubv10001251m.g
Carubv10015060m.g	Carubv10013636m.g	Carubv10018903m.g	Carubv10003231m.g
Carubv10015505m.g	Carubv10012891m.g	Carubv10018333m.g	Carubv10000478m.g
Carubv10014867m.g	Carubv10015307m.g	Carubv10016655m.g	Carubv10003479m.g
Carubv10015590m.g	Carubv10013578m.g	Carubv10018573m.g	Carubv10002676m.g
Carubv10014157m.g	Carubv10014435m.g	Carubv10016847m.g	Carubv10000693m.g
Carubv10013955m.g	Carubv10015318m.g	Carubv10017058m.g	Carubv10002660m.g
Carubv10015629m.g	Carubv10016421m.g	Carubv10018344m.g	Carubv10002461m.g
Carubv10016396m.g	Carubv10015409m.g	Carubv10018711m.g	Carubv10003762m.g
Carubv10014079m.g	Carubv10015611m.g	Carubv10017035m.g	Carubv10003028m.g
Carubv10012924m.g	Carubv10015853m.g	Carubv10018908m.g	Carubv10003313m.g
Carubv10014238m.g	Carubv10013855m.g	Carubv10016789m.g	Carubv10002576m.g
Carubv10015759m.g	Carubv10015739m.g	Carubv10017045m.g	Carubv10003328m.g
Carubv10015291m.g	Carubv10015432m.g	Carubv10018803m.g	Carubv10000871m.g
Carubv10015297m.g	Carubv10015138m.g	Carubv10019522m.g	Carubv10001211m.g
Carubv10016022m.g	Carubv10014404m.g	Carubv10019545m.g	Carubv10002416m.g
Carubv10015727m.g	Carubv10014914m.g	Carubv10017550m.g	Carubv10003358m.g
Carubv10013809m.g	Carubv10016207m.g	Carubv10016964m.g	Carubv10003553m.g
Carubv10012835m.g	Carubv10015263m.g	Carubv10016881m.g	Carubv10003145m.g
Carubv10015866m.g	Carubv10015504m.g	Carubv10017937m.g	Carubv10003837m.g
Carubv10015292m.g	Carubv10015424m.g	Carubv10019018m.g	Carubv10002522m.g
Carubv10015348m.g	Carubv10015524m.g	Carubv10018304m.g	Carubv10003709m.g
Carubv10013969m.g	Carubv10016085m.g	Carubv10018312m.g	Carubv10002781m.g
Carubv10016477m.g	Carubv10015831m.g	Carubv10019182m.g	Carubv10001114m.g
Carubv10015390m.g	Carubv10015850m.g	Carubv10018336m.g	Carubv10001920m.g
Carubv10016400m.g	Carubv10016152m.g	Carubv10019239m.g	Carubv10003161m.g
Carubv10015674m.g	Carubv10015820m.g	Carubv10018955m.g	Carubv10003757m.g
Carubv10014379m.g	Carubv10015233m.g	Carubv10018652m.g	Carubv10001166m.g
Carubv10015678m.g	Carubv10015600m.g	Carubv10018602m.g	Carubv10002555m.g
Carubv10013554m.g	Carubv10015335m.g	Carubv10019444m.g	Carubv10003023m.g
Carubv10013400m.g	Carubv10013637m.g	Carubv10018040m.g	Carubv10003362m.g
Carubv10015154m.g	Carubv10015694m.g	Carubv10017143m.g	Carubv10003078m.g
Carubv10016417m.g	Carubv10015235m.g	Carubv10017002m.g	Carubv10002897m.g
Carubv10015995m.g	Carubv10013348m.g	Carubv10018039m.g	Carubv10000150m.g
Carubv10015144m.g	Carubv10015915m.g	Carubv10019368m.g	Carubv10003834m.g
Carubv10015208m.g	Carubv10015928m.g	Carubv10019000m.g	Carubv10000134m.g
Carubv10012964m.g	Carubv10015777m.g	Carubv10017425m.g	Carubv10003505m.g
Carubv10016009m.g	Carubv10015566m.g	Carubv10017581m.g	Carubv10001421m.g
Carubv10016252m.g	Carubv10015573m.g	Carubv10017694m.g	Carubv10001363m.g
Carubv10016384m.g	Carubv10013108m.g	Carubv10018720m.g	Carubv10002788m.g
Carubv10015514m.g	Carubv10013156m.g	Carubv10018276m.g	Carubv10002306m.g
Carubv10016017m.g	Carubv10015692m.g	Carubv10016770m.g	Carubv10002687m.g
Carubv10013602m.g	Carubv10013774m.g	Carubv10017511m.g	Carubv10003666m.g
Carubv10013466m.g	Carubv10015515m.g	Carubv10017194m.g	Carubv10003704m.g
Carubv10015980m.g	Carubv10016048m.g	Carubv10018445m.g	Carubv10001454m.g
Carubv10016051m.g	Carubv10015165m.g	Carubv10017796m.g	Carubv10002558m.g
Carubv10014910m.g	Carubv10014279m.g	Carubv10018574m.g	Carubv10002371m.g
Carubv10016013m.g	Carubv10015997m.g	Carubv10018718m.g	Carubv10003692m.g
Carubv10014025m.g	Carubv10015840m.g	Carubv10016753m.g	Carubv10002778m.g
Carubv10015889m.g	Carubv10014869m.g	Carubv10017805m.g	Carubv10003067m.g
Carubv10012890m.g	Carubv10015512m.g	Carubv10017054m.g	Carubv10002421m.g
Carubv10012898m.g	Carubv10016299m.g	Carubv10019050m.g	Carubv10003386m.g
Carubv10015975m.g	Carubv10016003m.g	Carubv10018833m.g	Carubv10003504m.g
Carubv10015837m.g	Carubv10015174m.g	Carubv10017773m.g	Carubv10002886m.g
Carubv10016268m.g	Carubv10015089m.g	Carubv10017172m.g	Carubv10003756m.g
Carubv10016269m.g	Carubv10015804m.g	Carubv10016932m.g	Carubv10002712m.g
Carubv10014044m.g	Carubv10015830m.g	Carubv10019070m.g	Carubv10002683m.g
Carubv10016439m.g	Carubv10013223m.g	Carubv10017268m.g	Carubv10000353m.g
Carubv10016162m.g	Carubv10015706m.g	Carubv10019104m.g	Carubv10002895m.g
Carubv10016044m.g	Carubv10015875m.g	Carubv10018247m.g	Carubv10002339m.g
Carubv10012812m.g	Carubv10015719m.g	Carubv10017295m.g	Carubv10003182m.g
Carubv10015101m.g	Carubv10014478m.g	Carubv10018519m.g	Carubv10002725m.g
Carubv10015460m.g	Carubv10016381m.g	Carubv10017448m.g	Carubv10003588m.g
Carubv10015732m.g	Carubv10012977m.g	Carubv10017457m.g	Carubv10002428m.g
Carubv10016262m.g	Carubv10014692m.g	Carubv10019477m.g	Carubv10003118m.g
Carubv10015802m.g	Carubv10015799m.g	Carubv10018306m.g	Carubv10002827m.g
Carubv10013317m.g	Carubv10015226m.g	Carubv10018847m.g	Carubv10003016m.g
Carubv10015834m.g	Carubv10015599m.g	Carubv10018971m.g	Carubv10001798m.g
Carubv10025110m.g	Carubv10013635m.g	Carubv10019608m.g	Carubv10003026m.g
Carubv10023719m.g	Carubv10012969m.g	Carubv10017587m.g	Carubv10003379m.g
Carubv10024316m.g	Carubv10015060m.g	Carubv10017580m.g	Carubv10002856m.g
Carubv10024854m.g	Carubv10015505m.g	Carubv10018396m.g	Carubv10003508m.g
Carubv10024389m.g	Carubv10014867m.g	Carubv10016994m.g	Carubv10002507m.g
Carubv10025023m.g	Carubv10014007m.g	Carubv10017350m.g	Carubv10001601m.g
Carubv10024796m.g	Carubv10015590m.g	Carubv10019266m.g	Carubv10002732m.g
Carubv10023512m.g	Carubv10014157m.g	Carubv10016670m.g	Carubv10002809m.g
Carubv10022655m.g	Carubv10013791m.g	Carubv10018766m.g	Carubv10000553m.g
Carubv10022956m.g	Carubv10013770m.g	Carubv10019520m.g	Carubv10003284m.g
Carubv10025359m.g	Carubv10015629m.g	Carubv10019621m.g	Carubv10003059m.g
Carubv10024576m.g	Carubv10016265m.g	Carubv10017760m.g	Carubv10002869m.g
Carubv10024602m.g	Carubv10012924m.g	Carubv10018769m.g	Carubv10000354m.g
Carubv10025456m.g	Carubv10014238m.g	Carubv10019032m.g	Carubv10000773m.g
Carubv10025133m.g	Carubv10015759m.g	Carubv10018948m.g	Carubv10002694m.g
Carubv10024974m.g	Carubv10015520m.g	Carubv10019450m.g	Carubv10003147m.g
Carubv10024841m.g	Carubv10015291m.g	Carubv10019544m.g	Carubv10002088m.g
Carubv10024873m.g	Carubv10015297m.g	Carubv10019068m.g	Carubv10002823m.g
Carubv10025168m.g	Carubv10016459m.g	Carubv10019543m.g	Carubv10003152m.g
Carubv10025493m.g	Carubv10016022m.g	Carubv10019338m.g	Carubv10002606m.g
Carubv10025263m.g	Carubv10016425m.g	Carubv10018840m.g	Carubv10003210m.g
Carubv10024812m.g	Carubv10013267m.g	Carubv10017909m.g	Carubv10001887m.g
Carubv10024674m.g	Carubv10013345m.g	Carubv10019489m.g	Carubv10001377m.g
Carubv10025413m.g	Carubv10015727m.g	Carubv10017306m.g	Carubv10003186m.g
Carubv10024992m.g	Carubv10015449m.g	Carubv10017364m.g	Carubv10002411m.g
Carubv10024601m.g	Carubv10013809m.g	Carubv10017248m.g	Carubv10002243m.g
Carubv10024297m.g	Carubv10012835m.g	Carubv10019519m.g	Carubv10003420m.g
Carubv10023602m.g	Carubv10014413m.g	Carubv10018952m.g	Carubv10002021m.g
Carubv10025591m.g	Carubv10015292m.g	Carubv10016946m.g	Carubv10003228m.g
Carubv10023660m.g	Carubv10013969m.g	Carubv10017523m.g	Carubv10003364m.g
Carubv10025642m.g	Carubv10013492m.g	Carubv10017724m.g	Carubv10002464m.g
Carubv10023233m.g	Carubv10016477m.g	Carubv10017013m.g	Carubv10002095m.g
Carubv10024896m.g	Carubv10015390m.g	Carubv10018988m.g	Carubv10002975m.g
Carubv10025008m.g	Carubv10016400m.g	Carubv10000981m.g	Carubv10002274m.g
Carubv10022833m.g	Carubv10015674m.g	Carubv10000378m.g	Carubv10001008m.g
Carubv10025476m.g	Carubv10016397m.g	Carubv10002696m.g	Carubv10000540m.g
Carubv10022687m.g	Carubv10014379m.g	Carubv10002586m.g	Carubv10000558m.g
Carubv10023035m.g	Carubv10013554m.g	Carubv10000567m.g	Carubv10000691m.g
Carubv10025104m.g	Carubv10013400m.g	Carubv10003527m.g	Carubv10000809m.g
Carubv10022835m.g	Carubv10015154m.g	Carubv10000525m.g	Carubv10003789m.g
Carubv10024654m.g	Carubv10016417m.g	Carubv10000953m.g	Carubv10001462m.g
Carubv10023711m.g	Carubv10015144m.g	Carubv10001761m.g	Carubv10003112m.g
Carubv10024906m.g	Carubv10015208m.g	Carubv10000216m.g	Carubv10000453m.g
Carubv10024922m.g	Carubv10016009m.g	Carubv10003889m.g	Carubv10007742m.g
Carubv10025302m.g	Carubv10016252m.g	Carubv10003433m.g	Carubv10005815m.g
Carubv10023712m.g	Carubv10016384m.g	Carubv10003472m.g	Carubv10007572m.g
Carubv10024690m.g	Carubv10015514m.g	Carubv10002150m.g	Carubv10004548m.g
Carubv10023469m.g	Carubv10015743m.g	Carubv10002764m.g	Carubv10004464m.g
Carubv10024706m.g	Carubv10016017m.g	Carubv10000054m.g	Carubv10005504m.g
Carubv10024925m.g	Carubv10015890m.g	Carubv10000869m.g	Carubv10005810m.g
Carubv10023731m.g	Carubv10013602m.g	Carubv10002582m.g	Carubv10007039m.g
Carubv10025150m.g	Carubv10013466m.g	Carubv10001272m.g	Carubv10006311m.g
Carubv10023300m.g	Carubv10015980m.g	Carubv10003104m.g	Carubv10007246m.g
Carubv10023908m.g	Carubv10014910m.g	Carubv10002356m.g	Carubv10007778m.g
Carubv10025193m.g	Carubv10014025m.g	Carubv10000759m.g	Carubv10006362m.g
Carubv10025108m.g	Carubv10015630m.g	Carubv10003370m.g	Carubv10007575m.g
Carubv10023561m.g	Carubv10015889m.g	Carubv10003189m.g	Carubv10004303m.g
Carubv10025666m.g	Carubv10012898m.g	Carubv10001358m.g	Carubv10004734m.g
Carubv10024777m.g	Carubv10015975m.g	Carubv10002986m.g	Carubv10004568m.g
Carubv10022714m.g	Carubv10015837m.g	Carubv10003661m.g	Carubv10005081m.g
Carubv10023990m.g	Carubv10016269m.g	Carubv10002956m.g	Carubv10006133m.g
Carubv10025688m.g	Carubv10014044m.g	Carubv10003534m.g	Carubv10004412m.g
Carubv10024582m.g	Carubv10016439m.g	Carubv10001210m.g	Carubv10007644m.g
Carubv10022974m.g	Carubv10014183m.g	Carubv10001868m.g	Carubv10005221m.g
Carubv10023404m.g	Carubv10016162m.g	Carubv10003478m.g	Carubv10003971m.g
Carubv10023444m.g	Carubv10015776m.g	Carubv10002881m.g	Carubv10004530m.g
Carubv10023388m.g	Carubv10013621m.g	Carubv10001699m.g	Carubv10004804m.g
Carubv10025612m.g	Carubv10016044m.g	Carubv10002941m.g	Carubv10006800m.g
Carubv10024914m.g	Carubv10015865m.g	Carubv10003685m.g	Carubv10005791m.g
Carubv10023876m.g	Carubv10012812m.g	Carubv10003369m.g	Carubv10005792m.g
Carubv10023622m.g	Carubv10013614m.g	Carubv10003209m.g	Carubv10005664m.g
Carubv10024633m.g	Carubv10015101m.g	Carubv10001455m.g	Carubv10005930m.g
Carubv10024565m.g	Carubv10015902m.g	Carubv10000893m.g	Carubv10007396m.g
Carubv10025370m.g	Carubv10015460m.g	Carubv10000884m.g	Carubv10007697m.g
Carubv10023113m.g	Carubv10014827m.g	Carubv10000632m.g	Carubv10006442m.g
Carubv10025304m.g	Carubv10015732m.g	Carubv10002184m.g	Carubv10005102m.g
Carubv10024710m.g	Carubv10016262m.g	Carubv10003460m.g	Carubv10007471m.g
Carubv10024481m.g	Carubv10015802m.g	Carubv10002191m.g	Carubv10007694m.g
Carubv10024789m.g	Carubv10013358m.g	Carubv10003814m.g	Carubv10006745m.g
Carubv10025329m.g	Carubv10025110m.g	Carubv10001398m.g	Carubv10004408m.g
Carubv10025152m.g	Carubv10025436m.g	Carubv10003826m.g	Carubv10006836m.g
Carubv10022942m.g	Carubv10023533m.g	Carubv10003421m.g	Carubv10004410m.g
Carubv10024978m.g	Carubv10025284m.g	Carubv10003415m.g	Carubv10005132m.g
Carubv10024203m.g	Carubv10023719m.g	Carubv10000757m.g	Carubv10004406m.g
Carubv10024246m.g	Carubv10023004m.g	Carubv10001745m.g	Carubv10007152m.g
Carubv10024968m.g	Carubv10024316m.g	Carubv10003417m.g	Carubv10007803m.g
Carubv10024497m.g	Carubv10024854m.g	Carubv10001300m.g	Carubv10006920m.g
Carubv10024652m.g	Carubv10024796m.g	Carubv10000589m.g	Carubv10006248m.g
Carubv10025009m.g	Carubv10023512m.g	Carubv10002098m.g	Carubv10007828m.g
Carubv10025598m.g	Carubv10022655m.g	Carubv10000509m.g	Carubv10005803m.g
Carubv10022996m.g	Carubv10022956m.g	Carubv10002569m.g	Carubv10006650m.g
Carubv10025537m.g	Carubv10025359m.g	Carubv10003506m.g	Carubv10007313m.g
Carubv10023277m.g	Carubv10024576m.g	Carubv10000564m.g	Carubv10005643m.g
Carubv10025621m.g	Carubv10024602m.g	Carubv10001176m.g	Carubv10006533m.g
Carubv10025215m.g	Carubv10025456m.g	Carubv10002527m.g	Carubv10004702m.g
Carubv10022938m.g	Carubv10025133m.g	Carubv10002506m.g	Carubv10004695m.g
Carubv10025319m.g	Carubv10024974m.g	Carubv10000750m.g	Carubv10005786m.g
Carubv10025097m.g	Carubv10024841m.g	Carubv10000384m.g	Carubv10005382m.g
Carubv10024208m.g	Carubv10025168m.g	Carubv10000817m.g	Carubv10004951m.g
Carubv10022995m.g	Carubv10025493m.g	Carubv10001483m.g	Carubv10005817m.g
Carubv10022970m.g	Carubv10025263m.g	Carubv10001496m.g	Carubv10005214m.g
Carubv10025300m.g	Carubv10024812m.g	Carubv10002980m.g	Carubv10005316m.g
Carubv10023798m.g	Carubv10024674m.g	Carubv10002794m.g	Carubv10006278m.g
Carubv10024382m.g	Carubv10024653m.g	Carubv10002872m.g	Carubv10007207m.g
Carubv10025641m.g	Carubv10025290m.g	Carubv10002649m.g	Carubv10005373m.g
Carubv10022952m.g	Carubv10025413m.g	Carubv10001365m.g	Carubv10007237m.g
Carubv10023235m.g	Carubv10024480m.g	Carubv10003695m.g	Carubv10006804m.g
Carubv10024135m.g	Carubv10024601m.g	Carubv10002669m.g	Carubv10007451m.g
Carubv10023872m.g	Carubv10024297m.g	Carubv10000435m.g	Carubv10007393m.g
Carubv10024025m.g	Carubv10023525m.g	Carubv10002171m.g	Carubv10007125m.g
Carubv10025340m.g	Carubv10025591m.g	Carubv10002834m.g	Carubv10005397m.g
Carubv10023164m.g	Carubv10023660m.g	Carubv10002115m.g	Carubv10007208m.g
Carubv10024813m.g	Carubv10023722m.g	Carubv10000818m.g	Carubv10004305m.g
Carubv10024152m.g	Carubv10024896m.g	Carubv10001534m.g	Carubv10006428m.g
Carubv10025694m.g	Carubv10023900m.g	Carubv10002548m.g	Carubv10007402m.g
Carubv10024639m.g	Carubv10024815m.g	Carubv10001878m.g	Carubv10007092m.g
Carubv10025077m.g	Carubv10025476m.g	Carubv10000575m.g	Carubv10006664m.g
Carubv10024088m.g	Carubv10025112m.g	Carubv10001162m.g	Carubv10004656m.g
Carubv10025461m.g	Carubv10022687m.g	Carubv10000296m.g	Carubv10005190m.g
Carubv10024278m.g	Carubv10023662m.g	Carubv10003585m.g	Carubv10005516m.g
Carubv10024799m.g	Carubv10025016m.g	Carubv10003785m.g	Carubv10007061m.g
Carubv10024986m.g	Carubv10024640m.g	Carubv10001386m.g	Carubv10005229m.g
Carubv10022928m.g	Carubv10025104m.g	Carubv10001029m.g	Carubv10007095m.g
Carubv10025698m.g	Carubv10022780m.g	Carubv10001757m.g	Carubv10007050m.g
Carubv10024500m.g	Carubv10024654m.g	Carubv10000335m.g	Carubv10006096m.g
Carubv10024884m.g	Carubv10023711m.g	Carubv10001291m.g	Carubv10006333m.g
Carubv10024052m.g	Carubv10024439m.g	Carubv10002542m.g	Carubv10007490m.g
Carubv10023536m.g	Carubv10024906m.g	Carubv10003722m.g	Carubv10007746m.g
Carubv10025411m.g	Carubv10024922m.g	Carubv10000991m.g	Carubv10004907m.g
Carubv10023783m.g	Carubv10025302m.g	Carubv10000109m.g	Carubv10006039m.g
Carubv10025387m.g	Carubv10023712m.g	Carubv10002337m.g	Carubv10007108m.g
Carubv10024767m.g	Carubv10024690m.g	Carubv10001433m.g	Carubv10006164m.g
Carubv10025072m.g	Carubv10023983m.g	Carubv10002654m.g	Carubv10006354m.g
Carubv10023441m.g	Carubv10023564m.g	Carubv10002673m.g	Carubv10004961m.g
Carubv10024585m.g	Carubv10023469m.g	Carubv10002573m.g	Carubv10006309m.g
Carubv10024257m.g	Carubv10024991m.g	Carubv10003324m.g	Carubv10005412m.g
Carubv10023895m.g	Carubv10025432m.g	Carubv10001911m.g	Carubv10005552m.g
Carubv10024790m.g	Carubv10024706m.g	Carubv10003329m.g	Carubv10007084m.g
Carubv10024938m.g	Carubv10024925m.g	Carubv10001832m.g	Carubv10005014m.g
Carubv10022816m.g	Carubv10023731m.g	Carubv10002574m.g	Carubv10007779m.g
Carubv10024800m.g	Carubv10025150m.g	Carubv10000781m.g	Carubv10007240m.g
Carubv10024715m.g	Carubv10025108m.g	Carubv10003528m.g	Carubv10006640m.g
Carubv10024664m.g	Carubv10023561m.g	Carubv10001026m.g	Carubv10004962m.g
Carubv10023815m.g	Carubv10025666m.g	Carubv10002871m.g	Carubv10006402m.g
Carubv10023850m.g	Carubv10024777m.g	Carubv10002817m.g	Carubv10005551m.g
Carubv10023998m.g	Carubv10022714m.g	Carubv10003257m.g	Carubv10004013m.g
Carubv10022691m.g	Carubv10025467m.g	Carubv10003427m.g	Carubv10004942m.g
Carubv10022806m.g	Carubv10025688m.g	Carubv10002269m.g	Carubv10007003m.g
Carubv10023034m.g	Carubv10024582m.g	Carubv10001894m.g	Carubv10006667m.g
Carubv10025131m.g	Carubv10025603m.g	Carubv10003010m.g	Carubv10006470m.g
Carubv10022508m.g	Carubv10023404m.g	Carubv10003487m.g	Carubv10004098m.g
Carubv10025305m.g	Carubv10023444m.g	Carubv10003336m.g	Carubv10006666m.g
Carubv10025573m.g	Carubv10023388m.g	Carubv10001764m.g	Carubv10006221m.g
Carubv10023567m.g	Carubv10024914m.g	Carubv10003286m.g	Carubv10005628m.g
Carubv10025543m.g	Carubv10024729m.g	Carubv10001472m.g	Carubv10005957m.g
Carubv10023176m.g	Carubv10023876m.g	Carubv10002278m.g	Carubv10006260m.g
Carubv10024687m.g	Carubv10024498m.g	Carubv10003265m.g	Carubv10007172m.g
Carubv10023651m.g	Carubv10024846m.g	Carubv10001980m.g	Carubv10006966m.g
Carubv10023044m.g	Carubv10024633m.g	Carubv10000208m.g	Carubv10006494m.g
Carubv10023030m.g	Carubv10024565m.g	Carubv10002603m.g	Carubv10007419m.g
Carubv10023287m.g	Carubv10025370m.g	Carubv10002706m.g	Carubv10006751m.g
Carubv10022697m.g	Carubv10023113m.g	Carubv10000121m.g	Carubv10005836m.g
Carubv10023553m.g	Carubv10025304m.g	Carubv10003529m.g	Carubv10007818m.g
Carubv10023055m.g	Carubv10024481m.g	Carubv10000708m.g	Carubv10007178m.g
Carubv10023058m.g	Carubv10024789m.g	Carubv10003689m.g	Carubv10006929m.g
Carubv10024510m.g	Carubv10025329m.g	Carubv10000690m.g	Carubv10007252m.g
Carubv10025613m.g	Carubv10025152m.g	Carubv10001903m.g	Carubv10005684m.g
Carubv10024186m.g	Carubv10025672m.g	Carubv10001042m.g	Carubv10005998m.g
Carubv10022845m.g	Carubv10022942m.g	Carubv10003332m.g	Carubv10006427m.g
Carubv10022666m.g	Carubv10024978m.g	Carubv10003160m.g	Carubv10007555m.g
Carubv10025560m.g	Carubv10022877m.g	Carubv10002768m.g	Carubv10006481m.g
Carubv10024036m.g	Carubv10024203m.g	Carubv10002838m.g	Carubv10004229m.g
Carubv10023056m.g	Carubv10024246m.g	Carubv10003892m.g	Carubv10007331m.g
Carubv10025580m.g	Carubv10025202m.g	Carubv10000162m.g	Carubv10006337m.g
Carubv10023473m.g	Carubv10023613m.g	Carubv10003887m.g	Carubv10004939m.g
Carubv10023700m.g	Carubv10024125m.g	Carubv10002667m.g	Carubv10004553m.g
Carubv10025479m.g	Carubv10024497m.g	Carubv10003627m.g	Carubv10007639m.g
Carubv10025645m.g	Carubv10024652m.g	Carubv10002800m.g	Carubv10006404m.g
Carubv10023181m.g	Carubv10025009m.g	Carubv10001251m.g	Carubv10006025m.g
Carubv10025372m.g	Carubv10025598m.g	Carubv10000821m.g	Carubv10007477m.g
Carubv10022964m.g	Carubv10022996m.g	Carubv10003231m.g	Carubv10005707m.g
Carubv10023086m.g	Carubv10024361m.g	Carubv10000636m.g	Carubv10005858m.g
Carubv10025449m.g	Carubv10023277m.g	Carubv10001693m.g	Carubv10007111m.g
Carubv10024990m.g	Carubv10024749m.g	Carubv10003589m.g	Carubv10005974m.g
Carubv10024139m.g	Carubv10025621m.g	Carubv10002721m.g	Carubv10007716m.g
Carubv10022914m.g	Carubv10023401m.g	Carubv10001544m.g	Carubv10006502m.g
Carubv10024366m.g	Carubv10024324m.g	Carubv10000693m.g	Carubv10006235m.g
Carubv10024449m.g	Carubv10022995m.g	Carubv10002660m.g	Carubv10006912m.g
Carubv10024883m.g	Carubv10025300m.g	Carubv10003348m.g	Carubv10006292m.g
Carubv10024683m.g	Carubv10023798m.g	Carubv10002643m.g	Carubv10006993m.g
Carubv10025250m.g	Carubv10024382m.g	Carubv10002342m.g	Carubv10006821m.g
Carubv10022815m.g	Carubv10023365m.g	Carubv10002576m.g	Carubv10005176m.g
Carubv10024619m.g	Carubv10024224m.g	Carubv10003328m.g	Carubv10006767m.g
Carubv10023024m.g	Carubv10025641m.g	Carubv10000871m.g	Carubv10006259m.g
Carubv10025683m.g	Carubv10022952m.g	Carubv10002798m.g	Carubv10007038m.g
Carubv10024300m.g	Carubv10023312m.g	Carubv10002907m.g	Carubv10007263m.g
Carubv10025018m.g	Carubv10023872m.g	Carubv10002416m.g	Carubv10004447m.g
Carubv10022585m.g	Carubv10024025m.g	Carubv10003358m.g	Carubv10007665m.g
Carubv10025365m.g	Carubv10023164m.g	Carubv10003553m.g	Carubv10004026m.g
Carubv10024937m.g	Carubv10024813m.g	Carubv10003145m.g	Carubv10006097m.g
Carubv10025496m.g	Carubv10022820m.g	Carubv10002099m.g	Carubv10007581m.g
Carubv10025288m.g	Carubv10025694m.g	Carubv10001928m.g	Carubv10007245m.g
Carubv10024590m.g	Carubv10025606m.g	Carubv10003709m.g	Carubv10007406m.g
Carubv10024199m.g	Carubv10022532m.g	Carubv10001423m.g	Carubv10006078m.g
Carubv10025394m.g	Carubv10024475m.g	Carubv10002781m.g	Carubv10006329m.g
Carubv10025054m.g	Carubv10022537m.g	Carubv10002076m.g	Carubv10006434m.g
Carubv10023817m.g	Carubv10024639m.g	Carubv10001114m.g	Carubv10006140m.g
Carubv10023718m.g	Carubv10025077m.g	Carubv10001920m.g	Carubv10005849m.g
Carubv10024102m.g	Carubv10025461m.g	Carubv10003161m.g	Carubv10006407m.g
Carubv10023154m.g	Carubv10024278m.g	Carubv10003757m.g	Carubv10007352m.g
Carubv10023230m.g	Carubv10022881m.g	Carubv10001166m.g	Carubv10005851m.g
Carubv10023550m.g	Carubv10024799m.g	Carubv10002555m.g	Carubv10006973m.g
Carubv10025316m.g	Carubv10024986m.g	Carubv10003362m.g	Carubv10007506m.g
Carubv10024960m.g	Carubv10025049m.g	Carubv10003078m.g	Carubv10006492m.g
Carubv10025526m.g	Carubv10022928m.g	Carubv10002897m.g	Carubv10007277m.g
Carubv10025298m.g	Carubv10025698m.g	Carubv10000150m.g	Carubv10006979m.g
Carubv10023775m.g	Carubv10024884m.g	Carubv10002924m.g	Carubv10007521m.g
Carubv10023743m.g	Carubv10023536m.g	Carubv10003834m.g	Carubv10007185m.g
Carubv10023411m.g	Carubv10023462m.g	Carubv10003384m.g	Carubv10003969m.g
Carubv10024676m.g	Carubv10023989m.g	Carubv10000479m.g	Carubv10007403m.g
Carubv10024310m.g	Carubv10025411m.g	Carubv10000134m.g	Carubv10005768m.g
Carubv10024973m.g	Carubv10023966m.g	Carubv10000072m.g	Carubv10007700m.g
Carubv10024589m.g	Carubv10025072m.g	Carubv10001421m.g	Carubv10006534m.g
Carubv10023160m.g	Carubv10023441m.g	Carubv10003463m.g	Carubv10007600m.g
Carubv10023138m.g	Carubv10024482m.g	Carubv10002788m.g	Carubv10004968m.g
Carubv10025357m.g	Carubv10024493m.g	Carubv10002687m.g	Carubv10007404m.g
Carubv10025656m.g	Carubv10024585m.g	Carubv10001626m.g	Carubv10006516m.g
Carubv10025554m.g	Carubv10024257m.g	Carubv10003452m.g	Carubv10006393m.g
Carubv10024616m.g	Carubv10023895m.g	Carubv10001454m.g	Carubv10005051m.g
Carubv10023963m.g	Carubv10024938m.g	Carubv10002558m.g	Carubv10004238m.g
Carubv10022944m.g	Carubv10024800m.g	Carubv10002371m.g	Carubv10006649m.g
Carubv10023266m.g	Carubv10024715m.g	Carubv10002648m.g	Carubv10007191m.g
Carubv10025550m.g	Carubv10024664m.g	Carubv10002778m.g	Carubv10007055m.g
Carubv10024916m.g	Carubv10023815m.g	Carubv10002904m.g	Carubv10007076m.g
Carubv10025254m.g	Carubv10023850m.g	Carubv10002421m.g	Carubv10006456m.g
Carubv10023452m.g	Carubv10023998m.g	Carubv10003504m.g	Carubv10006855m.g
Carubv10024537m.g	Carubv10023960m.g	Carubv10002886m.g	Carubv10007236m.g
Carubv10022665m.g	Carubv10023862m.g	Carubv10002744m.g	Carubv10005896m.g
Carubv10024643m.g	Carubv10023034m.g	Carubv10002961m.g	Carubv10007353m.g
Carubv10025275m.g	Carubv10023017m.g	Carubv10003756m.g	Carubv10007447m.g
Carubv10023663m.g	Carubv10025131m.g	Carubv10000353m.g	Carubv10004183m.g
Carubv10023994m.g	Carubv10022508m.g	Carubv10002895m.g	Carubv10007134m.g
Carubv10025669m.g	Carubv10025305m.g	Carubv10003480m.g	Carubv10006616m.g
Carubv10023384m.g	Carubv10025573m.g	Carubv10002599m.g	Carubv10006930m.g
Carubv10023756m.g	Carubv10023567m.g	Carubv10003182m.g	Carubv10006517m.g
Carubv10022793m.g	Carubv10023745m.g	Carubv10002725m.g	Carubv10006116m.g
Carubv10024820m.g	Carubv10023651m.g	Carubv10003588m.g	Carubv10004580m.g
Carubv10025614m.g	Carubv10023044m.g	Carubv10002428m.g	Carubv10006158m.g
Carubv10023495m.g	Carubv10024876m.g	Carubv10003118m.g	Carubv10006424m.g
Carubv10025299m.g	Carubv10022697m.g	Carubv10002082m.g	Carubv10006390m.g
Carubv10024129m.g	Carubv10023553m.g	Carubv10002827m.g	Carubv10006711m.g
Carubv10023835m.g	Carubv10023055m.g	Carubv10001461m.g	Carubv10006189m.g
Carubv10025124m.g	Carubv10024510m.g	Carubv10002858m.g	Carubv10006793m.g
Carubv10022878m.g	Carubv10025613m.g	Carubv10002637m.g	Carubv10006916m.g
Carubv10023515m.g	Carubv10024186m.g	Carubv10003026m.g	Carubv10006944m.g
Carubv10023535m.g	Carubv10022666m.g	Carubv10002455m.g	Carubv10006317m.g
Carubv10022966m.g	Carubv10025560m.g	Carubv10003379m.g	Carubv10007858m.g
Carubv10025297m.g	Carubv10023056m.g	Carubv10002458m.g	Carubv10004164m.g
Carubv10025148m.g	Carubv10023473m.g	Carubv10002967m.g	Carubv10006522m.g
Carubv10023149m.g	Carubv10023700m.g	Carubv10003066m.g	Carubv10004672m.g
Carubv10023207m.g	Carubv10025479m.g	Carubv10002738m.g	Carubv10007872m.g
Carubv10025460m.g	Carubv10025070m.g	Carubv10003485m.g	Carubv10004109m.g
Carubv10025321m.g	Carubv10024762m.g	Carubv10002507m.g	Carubv10006196m.g
Carubv10024775m.g	Carubv10025645m.g	Carubv10003218m.g	Carubv10007116m.g
Carubv10023837m.g	Carubv10023181m.g	Carubv10001601m.g	Carubv10006851m.g
Carubv10024342m.g	Carubv10025372m.g	Carubv10002732m.g	Carubv10007077m.g
Carubv10022721m.g	Carubv10022964m.g	Carubv10003524m.g	Carubv10004829m.g
Carubv10023505m.g	Carubv10023086m.g	Carubv10001261m.g	Carubv10007606m.g
Carubv10023623m.g	Carubv10025449m.g	Carubv10002809m.g	Carubv10004863m.g
Carubv10022507m.g	Carubv10024990m.g	Carubv10003284m.g	Carubv10006786m.g
Carubv10023022m.g	Carubv10025142m.g	Carubv10003059m.g	Carubv10006399m.g
Carubv10023653m.g	Carubv10024139m.g	Carubv10002869m.g	Carubv10007272m.g
Carubv10025707m.g	Carubv10022914m.g	Carubv10000551m.g	Carubv10006142m.g
Carubv10022556m.g	Carubv10024366m.g	Carubv10001236m.g	Carubv10006341m.g
Carubv10023534m.g	Carubv10024883m.g	Carubv10000354m.g	Carubv10007068m.g
Carubv10023867m.g	Carubv10024683m.g	Carubv10000773m.g	Carubv10005846m.g
Carubv10022596m.g	Carubv10023208m.g	Carubv10002694m.g	Carubv10004521m.g
Carubv10025234m.g	Carubv10025250m.g	Carubv10003147m.g	Carubv10005419m.g
Carubv10025266m.g	Carubv10022676m.g	Carubv10002823m.g	Carubv10006956m.g
Carubv10023143m.g	Carubv10022815m.g	Carubv10003152m.g	Carubv10007184m.g
Carubv10023281m.g	Carubv10022692m.g	Carubv10002606m.g	Carubv10007654m.g
Carubv10025561m.g	Carubv10024619m.g	Carubv10002495m.g	Carubv10007708m.g
Carubv10023685m.g	Carubv10023024m.g	Carubv10002305m.g	Carubv10006992m.g
Carubv10023429m.g	Carubv10025692m.g	Carubv10001887m.g	Carubv10005374m.g
Carubv10025052m.g	Carubv10024940m.g	Carubv10002474m.g	Carubv10007595m.g
Carubv10022769m.g	Carubv10025018m.g	Carubv10003825m.g	Carubv10006102m.g
Carubv10023265m.g	Carubv10022585m.g	Carubv10000887m.g	Carubv10006238m.g
Carubv10024341m.g	Carubv10024937m.g	Carubv10001377m.g	Carubv10004701m.g
Carubv10023524m.g	Carubv10025496m.g	Carubv10002411m.g	Carubv10005798m.g
Carubv10024103m.g	Carubv10025288m.g	Carubv10000488m.g	Carubv10007216m.g
Carubv10024299m.g	Carubv10024199m.g	Carubv10003551m.g	Carubv10007789m.g
Carubv10023669m.g	Carubv10023718m.g	Carubv10003742m.g	Carubv10005283m.g
Carubv10023274m.g	Carubv10023932m.g	Carubv10003420m.g	Carubv10004891m.g
Carubv10025358m.g	Carubv10024102m.g	Carubv10001596m.g	Carubv10007556m.g
Carubv10023084m.g	Carubv10023154m.g	Carubv10002464m.g	Carubv10006067m.g
Carubv10025587m.g	Carubv10023550m.g	Carubv10001998m.g	Carubv10007710m.g
Carubv10025211m.g	Carubv10024960m.g	Carubv10002211m.g	Carubv10007079m.g
Carubv10024803m.g	Carubv10025526m.g	Carubv10003895m.g	Carubv10007626m.g
Carubv10022856m.g	Carubv10025298m.g	Carubv10000126m.g	Carubv10005874m.g
Carubv10022620m.g	Carubv10023587m.g	Carubv10001647m.g	Carubv10004609m.g
Carubv10023163m.g	Carubv10023775m.g	Carubv10001265m.g	Carubv10006874m.g
Carubv10025706m.g	Carubv10023200m.g	Carubv10000640m.g	Carubv10006990m.g
Carubv10025141m.g	Carubv10023743m.g	Carubv10002486m.g	Carubv10006405m.g
Carubv10023379m.g	Carubv10023411m.g	Carubv10000062m.g	Carubv10006284m.g
Carubv10023268m.g	Carubv10024310m.g	Carubv10001524m.g	Carubv10007033m.g
Carubv10024255m.g	Carubv10024973m.g	Carubv10001008m.g	Carubv10005829m.g
Carubv10025569m.g	Carubv10024589m.g	Carubv10002545m.g	Carubv10007747m.g
Carubv10024944m.g	Carubv10022731m.g	Carubv10002338m.g	Carubv10006761m.g
Carubv10024065m.g	Carubv10025631m.g	Carubv10000691m.g	Carubv10006490m.g
Carubv10023372m.g	Carubv10023160m.g	Carubv10002644m.g	Carubv10007119m.g
Carubv10024868m.g	Carubv10024479m.g	Carubv10001882m.g	Carubv10007814m.g
Carubv10025230m.g	Carubv10025554m.g	Carubv10003625m.g	Carubv10006921m.g
Carubv10022891m.g	Carubv10024616m.g	Carubv10001308m.g	Carubv10005716m.g
Carubv10024047m.g	Carubv10023713m.g	Carubv10003789m.g	Carubv10007251m.g
Carubv10025412m.g	Carubv10025012m.g	Carubv10001406m.g	Carubv10007762m.g
Carubv10022876m.g	Carubv10024736m.g	Carubv10003862m.g	Carubv10006902m.g
Carubv10025427m.g	Carubv10023266m.g	Carubv10000453m.g	Carubv10007795m.g
Carubv10025177m.g	Carubv10024127m.g	Carubv10000780m.g	Carubv10007709m.g
Carubv10022804m.g	Carubv10024888m.g	Carubv10004509m.g	Carubv10004762m.g
Carubv10023903m.g	Carubv10025550m.g	Carubv10005815m.g	Carubv10007777m.g
Carubv10023940m.g	Carubv10024916m.g	Carubv10004627m.g	Carubv10007479m.g
Carubv10023450m.g	Carubv10025254m.g	Carubv10007572m.g	Carubv10006216m.g
Carubv10024988m.g	Carubv10023452m.g	Carubv10004548m.g	Carubv10005907m.g
Carubv10024995m.g	Carubv10024537m.g	Carubv10007432m.g	Carubv10004722m.g
Carubv10023088m.g	Carubv10025200m.g	Carubv10004365m.g	Carubv10006940m.g
Carubv10024577m.g	Carubv10022665m.g	Carubv10005116m.g	Carubv10007472m.g
Carubv10024858m.g	Carubv10024643m.g	Carubv10006520m.g	Carubv10007628m.g
Carubv10022823m.g	Carubv10023425m.g	Carubv10004464m.g	Carubv10027995m.g
Carubv10023678m.g	Carubv10023663m.g	Carubv10007420m.g	Carubv10026451m.g
Carubv10023085m.g	Carubv10025669m.g	Carubv10005624m.g	Carubv10027336m.g
Carubv10022630m.g	Carubv10024234m.g	Carubv10005810m.g	Carubv10027345m.g
Carubv10024516m.g	Carubv10023384m.g	Carubv10006311m.g	Carubv10028405m.g
Carubv10025120m.g	Carubv10025226m.g	Carubv10007764m.g	Carubv10028547m.g
Carubv10023891m.g	Carubv10024660m.g	Carubv10007246m.g	Carubv10027539m.g
Carubv10024717m.g	Carubv10022793m.g	Carubv10004461m.g	Carubv10028336m.g
Carubv10023764m.g	Carubv10024820m.g	Carubv10007778m.g	Carubv10027645m.g
Carubv10024948m.g	Carubv10025614m.g	Carubv10005320m.g	Carubv10028670m.g
Carubv10024540m.g	Carubv10025299m.g	Carubv10006362m.g	Carubv10027690m.g
Carubv10023093m.g	Carubv10024015m.g	Carubv10005109m.g	Carubv10028329m.g
Carubv10023892m.g	Carubv10023835m.g	Carubv10007575m.g	Carubv10027170m.g
Carubv10025471m.g	Carubv10024001m.g	Carubv10007197m.g	Carubv10027734m.g
Carubv10024897m.g	Carubv10023589m.g	Carubv10007332m.g	Carubv10026769m.g
Carubv10025690m.g	Carubv10025124m.g	Carubv10005013m.g	Carubv10027571m.g
Carubv10022684m.g	Carubv10022878m.g	Carubv10006648m.g	Carubv10026934m.g
Carubv10024533m.g	Carubv10023535m.g	Carubv10006996m.g	Carubv10027021m.g
Carubv10025320m.g	Carubv10022592m.g	Carubv10007644m.g	Carubv10027360m.g
Carubv10024618m.g	Carubv10022966m.g	Carubv10005277m.g	Carubv10027071m.g
Carubv10023054m.g	Carubv10025148m.g	Carubv10004530m.g	Carubv10027408m.g
Carubv10023730m.g	Carubv10025529m.g	Carubv10004804m.g	Carubv10027244m.g
Carubv10025017m.g	Carubv10023149m.g	Carubv10007343m.g	Carubv10026563m.g
Carubv10024804m.g	Carubv10024728m.g	Carubv10006800m.g	Carubv10027589m.g
Carubv10024261m.g	Carubv10025460m.g	Carubv10005982m.g	Carubv10025767m.g
Carubv10025301m.g	Carubv10025321m.g	Carubv10005791m.g	Carubv10027954m.g
Carubv10025640m.g	Carubv10024775m.g	Carubv10004720m.g	Carubv10028151m.g
Carubv10023456m.g	Carubv10024756m.g	Carubv10005930m.g	Carubv10027840m.g
Carubv10023537m.g	Carubv10023837m.g	Carubv10007396m.g	Carubv10027900m.g
Carubv10024890m.g	Carubv10022939m.g	Carubv10007614m.g	Carubv10028174m.g
Carubv10025627m.g	Carubv10024894m.g	Carubv10007697m.g	Carubv10027171m.g
Carubv10022909m.g	Carubv10022721m.g	Carubv10006442m.g	Carubv10027770m.g
Carubv10025272m.g	Carubv10023505m.g	Carubv10005102m.g	Carubv10027551m.g
Carubv10023383m.g	Carubv10023623m.g	Carubv10007471m.g	Carubv10026222m.g
Carubv10024107m.g	Carubv10022507m.g	Carubv10007694m.g	Carubv10027648m.g
Carubv10023967m.g	Carubv10023022m.g	Carubv10007132m.g	Carubv10027304m.g
Carubv10024871m.g	Carubv10025707m.g	Carubv10007737m.g	Carubv10028331m.g
Carubv10024008m.g	Carubv10023097m.g	Carubv10005110m.g	Carubv10026436m.g
Carubv10025115m.g	Carubv10024280m.g	Carubv10007307m.g	Carubv10027218m.g
Carubv10024741m.g	Carubv10023534m.g	Carubv10006586m.g	Carubv10028582m.g
Carubv10023699m.g	Carubv10023867m.g	Carubv10006745m.g	Carubv10027693m.g
Carubv10023542m.g	Carubv10022857m.g	Carubv10004408m.g	Carubv10027976m.g
Carubv10024955m.g	Carubv10025234m.g	Carubv10005258m.g	Carubv10027606m.g
Carubv10023947m.g	Carubv10023986m.g	Carubv10006065m.g	Carubv10027982m.g
Carubv10025390m.g	Carubv10025723m.g	Carubv10004474m.g	Carubv10026920m.g
Carubv10024330m.g	Carubv10023143m.g	Carubv10006968m.g	Carubv10026306m.g
Carubv10023776m.g	Carubv10023281m.g	Carubv10006567m.g	Carubv10027823m.g
Carubv10022725m.g	Carubv10025561m.g	Carubv10006920m.g	Carubv10027554m.g
Carubv10023474m.g	Carubv10023685m.g	Carubv10006248m.g	Carubv10026496m.g
Carubv10023611m.g	Carubv10023760m.g	Carubv10007828m.g	Carubv10028116m.g
Carubv10025385m.g	Carubv10025052m.g	Carubv10005803m.g	Carubv10028585m.g
Carubv10022818m.g	Carubv10022769m.g	Carubv10006650m.g	Carubv10028403m.g
Carubv10023431m.g	Carubv10023265m.g	Carubv10006294m.g	Carubv10028632m.g
Carubv10023694m.g	Carubv10024341m.g	Carubv10007313m.g	Carubv10027077m.g
Carubv10023547m.g	Carubv10024103m.g	Carubv10006747m.g	Carubv10028297m.g
Carubv10024196m.g	Carubv10022884m.g	Carubv10004371m.g	Carubv10028498m.g
Carubv10024022m.g	Carubv10024299m.g	Carubv10005214m.g	Carubv10027249m.g
Carubv10025473m.g	Carubv10023669m.g	Carubv10006331m.g	Carubv10025854m.g
Carubv10022844m.g	Carubv10023274m.g	Carubv10006278m.g	Carubv10028494m.g
Carubv10024648m.g	Carubv10025358m.g	Carubv10005373m.g	Carubv10027796m.g
Carubv10024953m.g	Carubv10023084m.g	Carubv10007127m.g	Carubv10027902m.g
Carubv10024406m.g	Carubv10025587m.g	Carubv10007237m.g	Carubv10028627m.g
Carubv10025546m.g	Carubv10024803m.g	Carubv10006804m.g	Carubv10027654m.g
Carubv10023459m.g	Carubv10022989m.g	Carubv10007451m.g	Carubv10027374m.g
Carubv10024839m.g	Carubv10025416m.g	Carubv10007393m.g	Carubv10028577m.g
Carubv10023635m.g	Carubv10022856m.g	Carubv10006298m.g	Carubv10028060m.g
Carubv10023453m.g	Carubv10022620m.g	Carubv10007028m.g	Carubv10026227m.g
Carubv10023656m.g	Carubv10024702m.g	Carubv10007125m.g	Carubv10027299m.g
Carubv10023292m.g	Carubv10023163m.g	Carubv10006578m.g	Carubv10027205m.g
Carubv10023889m.g	Carubv10025706m.g	Carubv10007060m.g	Carubv10026463m.g
Carubv10024162m.g	Carubv10025141m.g	Carubv10005397m.g	Carubv10028450m.g
Carubv10023066m.g	Carubv10023268m.g	Carubv10004305m.g	Carubv10026318m.g
Carubv10025626m.g	Carubv10024255m.g	Carubv10006428m.g	Carubv10028204m.g
Carubv10023080m.g	Carubv10025569m.g	Carubv10007402m.g	Carubv10028005m.g
Carubv10022757m.g	Carubv10024944m.g	Carubv10007092m.g	Carubv10027394m.g
Carubv10024801m.g	Carubv10023201m.g	Carubv10007230m.g	Carubv10028482m.g
Carubv10023380m.g	Carubv10024354m.g	Carubv10006664m.g	Carubv10028066m.g
Carubv10024104m.g	Carubv10024065m.g	Carubv10007502m.g	Carubv10027791m.g
Carubv10022504m.g	Carubv10024847m.g	Carubv10007819m.g	Carubv10028145m.g
Carubv10024961m.g	Carubv10023271m.g	Carubv10005119m.g	Carubv10028604m.g
Carubv10024574m.g	Carubv10023372m.g	Carubv10005229m.g	Carubv10027637m.g
Carubv10018437m.g	Carubv10024868m.g	Carubv10007095m.g	Carubv10027801m.g
Carubv10018459m.g	Carubv10025712m.g	Carubv10004177m.g	Carubv10028166m.g
Carubv10016744m.g	Carubv10023739m.g	Carubv10005286m.g	Carubv10028641m.g
Carubv10016856m.g	Carubv10022891m.g	Carubv10007285m.g	Carubv10027129m.g
Carubv10016917m.g	Carubv10022715m.g	Carubv10007164m.g	Carubv10026184m.g
Carubv10019618m.g	Carubv10025412m.g	Carubv10006333m.g	Carubv10028175m.g
Carubv10018395m.g	Carubv10025306m.g	Carubv10007490m.g	Carubv10027413m.g
Carubv10019360m.g	Carubv10025427m.g	Carubv10007808m.g	Carubv10027768m.g
Carubv10016616m.g	Carubv10025563m.g	Carubv10005225m.g	Carubv10028395m.g
Carubv10018405m.g	Carubv10025177m.g	Carubv10007746m.g	Carubv10028594m.g
Carubv10018202m.g	Carubv10023903m.g	Carubv10007108m.g	Carubv10027907m.g
Carubv10017254m.g	Carubv10023940m.g	Carubv10004416m.g	Carubv10028037m.g
Carubv10017922m.g	Carubv10024988m.g	Carubv10004961m.g	Carubv10026846m.g
Carubv10018292m.g	Carubv10024995m.g	Carubv10005412m.g	Carubv10028653m.g
Carubv10019106m.g	Carubv10023088m.g	Carubv10004387m.g	Carubv10026044m.g
Carubv10018538m.g	Carubv10024577m.g	Carubv10006471m.g	Carubv10027134m.g
Carubv10018549m.g	Carubv10024858m.g	Carubv10004442m.g	Carubv10027158m.g
Carubv10017527m.g	Carubv10023605m.g	Carubv10007084m.g	Carubv10027671m.g
Carubv10018516m.g	Carubv10023269m.g	Carubv10005014m.g	Carubv10028511m.g
Carubv10019574m.g	Carubv10022823m.g	Carubv10007779m.g	Carubv10027759m.g
Carubv10019562m.g	Carubv10023085m.g	Carubv10006146m.g	Carubv10027682m.g
Carubv10017119m.g	Carubv10022630m.g	Carubv10007240m.g	Carubv10027705m.g
Carubv10018193m.g	Carubv10024516m.g	Carubv10004855m.g	Carubv10028299m.g
Carubv10017969m.g	Carubv10023891m.g	Carubv10006640m.g	Carubv10027243m.g
Carubv10017813m.g	Carubv10023853m.g	Carubv10006402m.g	Carubv10027440m.g
Carubv10018335m.g	Carubv10024717m.g	Carubv10004013m.g	Carubv10026524m.g
Carubv10018443m.g	Carubv10024948m.g	Carubv10007003m.g	Carubv10027410m.g
Carubv10018613m.g	Carubv10024540m.g	Carubv10006667m.g	Carubv10028646m.g
Carubv10019386m.g	Carubv10024288m.g	Carubv10006470m.g	Carubv10026048m.g
Carubv10018457m.g	Carubv10025343m.g	Carubv10004098m.g	Carubv10027665m.g
Carubv10019226m.g	Carubv10023178m.g	Carubv10004382m.g	Carubv10028027m.g
Carubv10018961m.g	Carubv10022812m.g	Carubv10007678m.g	Carubv10028110m.g
Carubv10019192m.g	Carubv10025471m.g	Carubv10006666m.g	Carubv10027844m.g
Carubv10018694m.g	Carubv10025690m.g	Carubv10006221m.g	Carubv10028196m.g
Carubv10019075m.g	Carubv10022809m.g	Carubv10005628m.g	Carubv10027756m.g
Carubv10019328m.g	Carubv10024533m.g	Carubv10005957m.g	Carubv10026504m.g
Carubv10018127m.g	Carubv10025320m.g	Carubv10006896m.g	Carubv10028267m.g
Carubv10016686m.g	Carubv10024618m.g	Carubv10005128m.g	Carubv10027717m.g
Carubv10018783m.g	Carubv10022615m.g	Carubv10006494m.g	Carubv10027862m.g
Carubv10018757m.g	Carubv10023054m.g	Carubv10006463m.g	Carubv10028287m.g
Carubv10019121m.g	Carubv10024137m.g	Carubv10007419m.g	Carubv10028639m.g
Carubv10017195m.g	Carubv10024719m.g	Carubv10004615m.g	Carubv10027151m.g
Carubv10019200m.g	Carubv10025241m.g	Carubv10004965m.g	Carubv10027876m.g
Carubv10018815m.g	Carubv10023814m.g	Carubv10007178m.g	Carubv10028311m.g
Carubv10017618m.g	Carubv10024804m.g	Carubv10006929m.g	Carubv10027700m.g
Carubv10018398m.g	Carubv10024261m.g	Carubv10006846m.g	Carubv10027916m.g
Carubv10018689m.g	Carubv10025301m.g	Carubv10007106m.g	Carubv10027293m.g
Carubv10019126m.g	Carubv10025640m.g	Carubv10006223m.g	Carubv10026987m.g
Carubv10018576m.g	Carubv10023456m.g	Carubv10007252m.g	Carubv10028092m.g
Carubv10018570m.g	Carubv10023537m.g	Carubv10006797m.g	Carubv10027989m.g
Carubv10017495m.g	Carubv10024866m.g	Carubv10005684m.g	Carubv10027931m.g
Carubv10019170m.g	Carubv10025627m.g	Carubv10005998m.g	Carubv10027926m.g
Carubv10019351m.g	Carubv10022909m.g	Carubv10006427m.g	Carubv10028431m.g
Carubv10018947m.g	Carubv10025272m.g	Carubv10007555m.g	Carubv10026924m.g
Carubv10016594m.g	Carubv10023158m.g	Carubv10006195m.g	Carubv10028700m.g
Carubv10018755m.g	Carubv10025032m.g	Carubv10007153m.g	Carubv10025793m.g
Carubv10017155m.g	Carubv10024107m.g	Carubv10007331m.g	Carubv10026079m.g
Carubv10018951m.g	Carubv10024871m.g	Carubv10006505m.g	Carubv10027014m.g
Carubv10017888m.g	Carubv10024008m.g	Carubv10006337m.g	Carubv10026487m.g
Carubv10017413m.g	Carubv10025115m.g	Carubv10006784m.g	Carubv10027120m.g
Carubv10016954m.g	Carubv10024741m.g	Carubv10004939m.g	Carubv10026052m.g
Carubv10018978m.g	Carubv10024955m.g	Carubv10007639m.g	Carubv10026803m.g
Carubv10018710m.g	Carubv10025390m.g	Carubv10006404m.g	Carubv10027476m.g
Carubv10017070m.g	Carubv10024330m.g	Carubv10007477m.g	Carubv10027732m.g
Carubv10018496m.g	Carubv10023776m.g	Carubv10007054m.g	Carubv10027452m.g
Carubv10016907m.g	Carubv10022725m.g	Carubv10005858m.g	Carubv10027110m.g
Carubv10016766m.g	Carubv10024019m.g	Carubv10007111m.g	Carubv10026176m.g
Carubv10017390m.g	Carubv10023474m.g	Carubv10007504m.g	Carubv10025945m.g
Carubv10018346m.g	Carubv10023787m.g	Carubv10007843m.g	Carubv10028075m.g
Carubv10018218m.g	Carubv10023611m.g	Carubv10006502m.g	Carubv10027406m.g
Carubv10016795m.g	Carubv10025385m.g	Carubv10006235m.g	Carubv10027347m.g
Carubv10016764m.g	Carubv10024536m.g	Carubv10005451m.g	Carubv10028566m.g
Carubv10017688m.g	Carubv10022818m.g	Carubv10005432m.g	Carubv10027850m.g
Carubv10018973m.g	Carubv10023547m.g	Carubv10004260m.g	Carubv10028428m.g
Carubv10019230m.g	Carubv10024196m.g	Carubv10006912m.g	Carubv10028308m.g
Carubv10018763m.g	Carubv10024022m.g	Carubv10006292m.g	Carubv10027055m.g
Carubv10018472m.g	Carubv10023089m.g	Carubv10005497m.g	Carubv10026062m.g
Carubv10017182m.g	Carubv10022844m.g	Carubv10005314m.g	Carubv10028675m.g
Carubv10016984m.g	Carubv10024953m.g	Carubv10006181m.g	Carubv10028580m.g
Carubv10019153m.g	Carubv10024406m.g	Carubv10005967m.g	Carubv10028041m.g
Carubv10019113m.g	Carubv10025546m.g	Carubv10007080m.g	Carubv10028614m.g
Carubv10018509m.g	Carubv10023459m.g	Carubv10006821m.g	Carubv10028616m.g
Carubv10018890m.g	Carubv10024839m.g	Carubv10004008m.g	Carubv10025828m.g
Carubv10018567m.g	Carubv10023635m.g	Carubv10007507m.g	Carubv10028362m.g
Carubv10019066m.g	Carubv10023453m.g	Carubv10006259m.g	Carubv10027127m.g
Carubv10018042m.g	Carubv10023889m.g	Carubv10007038m.g	Carubv10028086m.g
Carubv10017404m.g	Carubv10025626m.g	Carubv10004093m.g	Carubv10028462m.g
Carubv10017410m.g	Carubv10023080m.g	Carubv10007263m.g	Carubv10027084m.g
Carubv10019229m.g	Carubv10022757m.g	Carubv10006504m.g	Carubv10027278m.g
Carubv10017667m.g	Carubv10022645m.g	Carubv10007682m.g	Carubv10028421m.g
Carubv10018771m.g	Carubv10023042m.g	Carubv10005842m.g	Carubv10026614m.g
Carubv10018179m.g	Carubv10023593m.g	Carubv10006097m.g	Carubv10027366m.g
Carubv10016966m.g	Carubv10024325m.g	Carubv10007245m.g	Carubv10028093m.g
Carubv10018439m.g	Carubv10024801m.g	Carubv10007406m.g	Carubv10026643m.g
Carubv10016743m.g	Carubv10023380m.g	Carubv10006078m.g	Carubv10026761m.g
Carubv10019112m.g	Carubv10024104m.g	Carubv10007370m.g	Carubv10026774m.g
Carubv10018427m.g	Carubv10022504m.g	Carubv10006329m.g	Carubv10026681m.g
Carubv10019028m.g	Carubv10024950m.g	Carubv10006434m.g	Carubv10026839m.g
Carubv10017269m.g	Carubv10023621m.g	Carubv10006140m.g	Carubv10027144m.g
Carubv10018798m.g	Carubv10018371m.g	Carubv10005849m.g	Carubv10025999m.g
Carubv10017640m.g	Carubv10016744m.g	Carubv10006407m.g	Carubv10027294m.g
Carubv10017331m.g	Carubv10016856m.g	Carubv10007352m.g	Carubv10026304m.g
Carubv10017116m.g	Carubv10016917m.g	Carubv10005851m.g	Carubv10026025m.g
Carubv10017289m.g	Carubv10019618m.g	Carubv10006973m.g	Carubv10028289m.g
Carubv10016727m.g	Carubv10018395m.g	Carubv10007506m.g	Carubv10027323m.g
Carubv10019541m.g	Carubv10019360m.g	Carubv10006492m.g	Carubv10026786m.g
Carubv10019474m.g	Carubv10016986m.g	Carubv10007277m.g	Carubv10028560m.g
Carubv10018686m.g	Carubv10018405m.g	Carubv10007521m.g	Carubv10027206m.g
Carubv10016634m.g	Carubv10018202m.g	Carubv10007185m.g
Carubv10018640m.g	Carubv10018070m.g	Carubv10003969m.g
Carubv10018621m.g	Carubv10019509m.g	Carubv10006787m.g
Carubv10017919m.g	Carubv10018340m.g	Carubv10005077m.g
Carubv10019430m.g	Carubv10018538m.g	Carubv10007403m.g
Carubv10019236m.g	Carubv10019304m.g	Carubv10006534m.g
Carubv10019051m.g	Carubv10018549m.g	Carubv10006878m.g
Carubv10019419m.g	Carubv10017527m.g	Carubv10007600m.g
Carubv10017078m.g	Carubv10018516m.g	Carubv10004968m.g
Carubv10019227m.g	Carubv10019574m.g	Carubv10007404m.g
Carubv10019510m.g	Carubv10019562m.g	Carubv10006516m.g
Carubv10019559m.g	Carubv10017841m.g	Carubv10006393m.g
Carubv10018659m.g	Carubv10017119m.g	Carubv10005711m.g
Carubv10018069m.g	Carubv10018193m.g	Carubv10006649m.g
Carubv10019341m.g	Carubv10017969m.g	Carubv10007191m.g
Carubv10016702m.g	Carubv10017813m.g	Carubv10007055m.g
Carubv10017367m.g	Carubv10018174m.g	Carubv10005117m.g
Carubv10019216m.g	Carubv10018613m.g	Carubv10005900m.g
Carubv10019561m.g	Carubv10019386m.g	Carubv10006855m.g
Carubv10019291m.g	Carubv10018457m.g	Carubv10007236m.g
Carubv10018994m.g	Carubv10019226m.g	Carubv10007353m.g
Carubv10018058m.g	Carubv10018961m.g	Carubv10007447m.g
Carubv10019454m.g	Carubv10019192m.g	Carubv10006616m.g
Carubv10017802m.g	Carubv10018694m.g	Carubv10007497m.g
Carubv10017775m.g	Carubv10019075m.g	Carubv10006930m.g
Carubv10017312m.g	Carubv10019328m.g	Carubv10004580m.g
Carubv10017080m.g	Carubv10018127m.g	Carubv10006158m.g
Carubv10018565m.g	Carubv10016686m.g	Carubv10006424m.g
Carubv10018161m.g	Carubv10016880m.g	Carubv10006244m.g
Carubv10018220m.g	Carubv10018783m.g	Carubv10006685m.g
Carubv10018533m.g	Carubv10018757m.g	Carubv10006711m.g
Carubv10018987m.g	Carubv10018081m.g	Carubv10006850m.g
Carubv10018561m.g	Carubv10019121m.g	Carubv10006380m.g
Carubv10018818m.g	Carubv10019411m.g	Carubv10006793m.g
Carubv10017633m.g	Carubv10018332m.g	Carubv10006916m.g
Carubv10018088m.g	Carubv10017195m.g	Carubv10006944m.g
Carubv10018511m.g	Carubv10019200m.g	Carubv10006317m.g
Carubv10018658m.g	Carubv10018792m.g	Carubv10007858m.g
Carubv10018708m.g	Carubv10018815m.g	Carubv10005663m.g
Carubv10018508m.g	Carubv10018398m.g	Carubv10005017m.g
Carubv10018374m.g	Carubv10016865m.g	Carubv10004164m.g
Carubv10018589m.g	Carubv10019126m.g	Carubv10005220m.g
Carubv10017524m.g	Carubv10018576m.g	Carubv10006230m.g
Carubv10018166m.g	Carubv10018570m.g	Carubv10007604m.g
Carubv10019442m.g	Carubv10018672m.g	Carubv10006370m.g
Carubv10016758m.g	Carubv10019170m.g	Carubv10007872m.g
Carubv10019214m.g	Carubv10019592m.g	Carubv10006446m.g
Carubv10018673m.g	Carubv10019334m.g	Carubv10004562m.g
Carubv10018123m.g	Carubv10019351m.g	Carubv10006196m.g
Carubv10017740m.g	Carubv10018755m.g	Carubv10007116m.g
Carubv10018608m.g	Carubv10017071m.g	Carubv10006851m.g
Carubv10018881m.g	Carubv10018951m.g	Carubv10007077m.g
Carubv10018741m.g	Carubv10017888m.g	Carubv10007531m.g
Carubv10019119m.g	Carubv10017413m.g	Carubv10006684m.g
Carubv10019320m.g	Carubv10016954m.g	Carubv10007606m.g
Carubv10017213m.g	Carubv10017999m.g	Carubv10004863m.g
Carubv10018731m.g	Carubv10018978m.g	Carubv10006786m.g
Carubv10018980m.g	Carubv10018710m.g	Carubv10007215m.g
Carubv10017466m.g	Carubv10017070m.g	Carubv10007272m.g
Carubv10019179m.g	Carubv10018560m.g	Carubv10006341m.g
Carubv10019342m.g	Carubv10019558m.g	Carubv10007068m.g
Carubv10017847m.g	Carubv10018496m.g	Carubv10007366m.g
Carubv10019282m.g	Carubv10016907m.g	Carubv10007852m.g
Carubv10019027m.g	Carubv10016766m.g	Carubv10007454m.g
Carubv10019012m.g	Carubv10017390m.g	Carubv10007796m.g
Carubv10018300m.g	Carubv10018346m.g	Carubv10006409m.g
Carubv10018774m.g	Carubv10017712m.g	Carubv10006956m.g
Carubv10018553m.g	Carubv10016795m.g	Carubv10005124m.g
Carubv10018294m.g	Carubv10016764m.g	Carubv10007349m.g
Carubv10017872m.g	Carubv10017688m.g	Carubv10006992m.g
Carubv10018545m.g	Carubv10018168m.g	Carubv10004478m.g
Carubv10018749m.g	Carubv10019487m.g	Carubv10007015m.g
Carubv10017526m.g	Carubv10019579m.g	Carubv10004253m.g
Carubv10017274m.g	Carubv10018973m.g	Carubv10007595m.g
Carubv10017851m.g	Carubv10018089m.g	Carubv10006367m.g
Carubv10019215m.g	Carubv10017908m.g	Carubv10006438m.g
Carubv10016909m.g	Carubv10017745m.g	Carubv10004579m.g
Carubv10017284m.g	Carubv10018472m.g	Carubv10005798m.g
Carubv10019422m.g	Carubv10017182m.g	Carubv10006582m.g
Carubv10018532m.g	Carubv10016951m.g	Carubv10006880m.g
Carubv10019245m.g	Carubv10016984m.g	Carubv10007216m.g
Carubv10016871m.g	Carubv10019153m.g	Carubv10006575m.g
Carubv10018463m.g	Carubv10019113m.g	Carubv10007789m.g
Carubv10017010m.g	Carubv10018509m.g	Carubv10006991m.g
Carubv10018903m.g	Carubv10016925m.g	Carubv10007806m.g
Carubv10018333m.g	Carubv10018309m.g	Carubv10004891m.g
Carubv10017677m.g	Carubv10019066m.g	Carubv10006374m.g
Carubv10017612m.g	Carubv10018042m.g	Carubv10007556m.g
Carubv10016655m.g	Carubv10019229m.g	Carubv10004332m.g
Carubv10019010m.g	Carubv10017983m.g	Carubv10007304m.g
Carubv10018028m.g	Carubv10017667m.g	Carubv10007710m.g
Carubv10018344m.g	Carubv10018771m.g	Carubv10004077m.g
Carubv10018358m.g	Carubv10018179m.g	Carubv10007079m.g
Carubv10018711m.g	Carubv10016966m.g	Carubv10007626m.g
Carubv10018697m.g	Carubv10018439m.g	Carubv10005874m.g
Carubv10018908m.g	Carubv10016743m.g	Carubv10004609m.g
Carubv10019090m.g	Carubv10019112m.g	Carubv10007781m.g
Carubv10017435m.g	Carubv10018427m.g	Carubv10006874m.g
Carubv10017561m.g	Carubv10017051m.g	Carubv10006990m.g
Carubv10018515m.g	Carubv10018798m.g	Carubv10006405m.g
Carubv10016640m.g	Carubv10018546m.g	Carubv10007731m.g
Carubv10018556m.g	Carubv10017331m.g	Carubv10007286m.g
Carubv10018803m.g	Carubv10019103m.g	Carubv10006284m.g
Carubv10019522m.g	Carubv10018768m.g	Carubv10007033m.g
Carubv10019545m.g	Carubv10019541m.g	Carubv10005829m.g
Carubv10018372m.g	Carubv10018479m.g	Carubv10007747m.g
Carubv10016754m.g	Carubv10018447m.g	Carubv10006761m.g
Carubv10016881m.g	Carubv10019279m.g	Carubv10007058m.g
Carubv10017937m.g	Carubv10016634m.g	Carubv10007119m.g
Carubv10019018m.g	Carubv10018835m.g	Carubv10007814m.g
Carubv10018079m.g	Carubv10018640m.g	Carubv10004618m.g
Carubv10017584m.g	Carubv10019285m.g	Carubv10006921m.g
Carubv10019182m.g	Carubv10018621m.g	Carubv10005716m.g
Carubv10018462m.g	Carubv10017919m.g	Carubv10007251m.g
Carubv10019043m.g	Carubv10019430m.g	Carubv10007762m.g
Carubv10018336m.g	Carubv10019051m.g	Carubv10006902m.g
Carubv10017473m.g	Carubv10019419m.g	Carubv10007235m.g
Carubv10016818m.g	Carubv10017078m.g	Carubv10004762m.g
Carubv10018955m.g	Carubv10018746m.g	Carubv10007777m.g
Carubv10017785m.g	Carubv10019128m.g	Carubv10007705m.g
Carubv10018879m.g	Carubv10019510m.g	Carubv10004722m.g
Carubv10018652m.g	Carubv10019559m.g	Carubv10007361m.g
Carubv10018602m.g	Carubv10018659m.g	Carubv10006940m.g
Carubv10018048m.g	Carubv10018490m.g	Carubv10006401m.g
Carubv10017765m.g	Carubv10018069m.g	Carubv10007628m.g
Carubv10017911m.g	Carubv10019341m.g	Carubv10027774m.g
Carubv10017002m.g	Carubv10019217m.g	Carubv10027345m.g
Carubv10017204m.g	Carubv10016702m.g	Carubv10026931m.g
Carubv10018039m.g	Carubv10017367m.g	Carubv10028547m.g
Carubv10016639m.g	Carubv10019216m.g	Carubv10026804m.g
Carubv10018698m.g	Carubv10019291m.g	Carubv10027676m.g
Carubv10019569m.g	Carubv10018994m.g	Carubv10026597m.g
Carubv10018641m.g	Carubv10017967m.g	Carubv10028336m.g
Carubv10018415m.g	Carubv10017357m.g	Carubv10027799m.g
Carubv10019332m.g	Carubv10018058m.g	Carubv10027794m.g
Carubv10018735m.g	Carubv10017775m.g	Carubv10027645m.g
Carubv10017954m.g	Carubv10016574m.g	Carubv10028670m.g
Carubv10017383m.g	Carubv10017312m.g	Carubv10028216m.g
Carubv10016970m.g	Carubv10017080m.g	Carubv10026412m.g
Carubv10016695m.g	Carubv10018565m.g	Carubv10027170m.g
Carubv10017176m.g	Carubv10018161m.g	Carubv10027734m.g
Carubv10017671m.g	Carubv10019344m.g	Carubv10026769m.g
Carubv10017694m.g	Carubv10018220m.g	Carubv10027571m.g
Carubv10018720m.g	Carubv10018533m.g	Carubv10026934m.g
Carubv10018129m.g	Carubv10018987m.g	Carubv10026655m.g
Carubv10017251m.g	Carubv10019079m.g	Carubv10027244m.g
Carubv10017141m.g	Carubv10016647m.g	Carubv10027589m.g
Carubv10017511m.g	Carubv10019055m.g	Carubv10027954m.g
Carubv10019322m.g	Carubv10019361m.g	Carubv10028151m.g
Carubv10018445m.g	Carubv10019209m.g	Carubv10027840m.g
Carubv10016752m.g	Carubv10018734m.g	Carubv10027948m.g
Carubv10018483m.g	Carubv10018511m.g	Carubv10027853m.g
Carubv10016698m.g	Carubv10018658m.g	Carubv10027433m.g
Carubv10018224m.g	Carubv10016615m.g	Carubv10026133m.g
Carubv10016999m.g	Carubv10018708m.g	Carubv10028446m.g
Carubv10017805m.g	Carubv10017869m.g	Carubv10027648m.g
Carubv10016920m.g	Carubv10018508m.g	Carubv10027304m.g
Carubv10018271m.g	Carubv10018374m.g	Carubv10028210m.g
Carubv10018150m.g	Carubv10018589m.g	Carubv10028331m.g
Carubv10019255m.g	Carubv10018231m.g	Carubv10028582m.g
Carubv10018723m.g	Carubv10018166m.g	Carubv10028280m.g
Carubv10017317m.g	Carubv10019214m.g	Carubv10027656m.g
Carubv10018397m.g	Carubv10018673m.g	Carubv10028024m.g
Carubv10018632m.g	Carubv10018123m.g	Carubv10025844m.g
Carubv10018149m.g	Carubv10017740m.g	Carubv10025895m.g
Carubv10016757m.g	Carubv10018741m.g	Carubv10027042m.g
Carubv10017773m.g	Carubv10019119m.g	Carubv10027693m.g
Carubv10017065m.g	Carubv10019320m.g	Carubv10027982m.g
Carubv10019201m.g	Carubv10017213m.g	Carubv10028004m.g
Carubv10016759m.g	Carubv10017453m.g	Carubv10027823m.g
Carubv10019455m.g	Carubv10018731m.g	Carubv10028487m.g
Carubv10018017m.g	Carubv10018980m.g	Carubv10027554m.g
Carubv10018550m.g	Carubv10017466m.g	Carubv10026496m.g
Carubv10017459m.g	Carubv10018617m.g	Carubv10027542m.g
Carubv10017982m.g	Carubv10019342m.g	Carubv10028116m.g
Carubv10017225m.g	Carubv10018653m.g	Carubv10028585m.g
Carubv10018701m.g	Carubv10017299m.g	Carubv10025795m.g
Carubv10019070m.g	Carubv10017847m.g	Carubv10028403m.g
Carubv10017268m.g	Carubv10019282m.g	Carubv10028632m.g
Carubv10019104m.g	Carubv10019027m.g	Carubv10027077m.g
Carubv10018247m.g	Carubv10018300m.g	Carubv10027828m.g
Carubv10016918m.g	Carubv10018774m.g	Carubv10027902m.g
Carubv10019171m.g	Carubv10018142m.g	Carubv10027654m.g
Carubv10016897m.g	Carubv10018169m.g	Carubv10028577m.g
Carubv10018519m.g	Carubv10017872m.g	Carubv10028060m.g
Carubv10019330m.g	Carubv10018545m.g	Carubv10026227m.g
Carubv10018949m.g	Carubv10018749m.g	Carubv10027299m.g
Carubv10017947m.g	Carubv10017526m.g	Carubv10027205m.g
Carubv10017448m.g	Carubv10018681m.g	Carubv10026286m.g
[truncated: 1,620 more rows]

## Sheet: Fig 1f
Data for Figure 1f
	log2(fold change)
gene	2xCr x 4xCr	Cr x Cg	Cbp x Cg	Co x Cr	4xCr x Cg	4xCo x Cr
Carubv10007828m.g	8.97141	11.268	6.36695	3.88267	-3.19528	3.33208
Carubv10006902m.g	10.2332	10.0024	6.14556	6.56483	-4.81639	4.34384
Carubv10011437m.g	10.3821	9.95312	5.43583	7.91102	-1.84096	1.94023
Carubv10028670m.g	11.1948	9.91434	6.27986	4.84638	-2.73866	3.83075
Carubv10002827m.g	9.78503	9.88817	5.76867	4.27664	-0.400102	1.86022
Carubv10024775m.g	10.0291	9.83443	6.17975	9.83866	-2.35178	4.76684
Carubv10025952m.g	9.6364	9.78772	4.02728	0.705789	-0.0143557	1.22583
Carubv10006428m.g	9.06213	9.77749	5.06118	3.62007	-1.72125	2.22582
Carubv10024990m.g	9.57957	9.73551	4.6242	6.51298	-3.14808	2.39474
Carubv10021449m.g	1.32181	9.68548	4.40064	-0.930132	0.839886	0.363504
Carubv10019340m.g	2.7373	9.62957	-3.20946	-6.57459	6.80396	-0.911299
Carubv10027791m.g	10.8612	9.58743	5.1658	2.65588	-2.00536	2.78298
Carubv10011117m.g	10.3126	9.57208	4.85009	6.53301	-1.28103	1.59543
Carubv10003332m.g	9.76296	9.56275	4.92148	7.5471	-0.687187	4.7917
Carubv10006434m.g	9.45801	9.54251	5.10751	4.35218	-2.55284	1.0644
Carubv10024940m.g	1.2416	9.49465	5.20738	-1.12505	0.358402	0.667052
Carubv10003506m.g	11.081	9.34011	5.57043	5.49755	-1.30598	1.10286
Carubv10019562m.g	9.42491	9.25361	5.53177	2.70524	-5.90009	2.67259
Carubv10015802m.g	10.1242	9.2148	5.84807	5.1727	-2.60971	3.52135
Carubv10011296m.g	10.0263	9.20272	5.84974	6.27089	-1.1042	2.00891
Carubv10006944m.g	11.109	9.19436	6.37483	5.92825	-0.414684	2.25265
Carubv10027734m.g	9.76679	9.09032	6.33476	4.24047	-2.9598	3.11828
Carubv10015060m.g	13.1417	9.07676	7.2465	8.34767	-1.99454	6.62401
Carubv10018549m.g	9.29832	9.05761	4.44005	3.4997	-2.77043	4.4369
Carubv10002967m.g	5.61707	9.03308	3.41567	-0.369481	-1.72991	1.11618
Carubv10006745m.g	11.2445	9.01481	6.94483	7.66172	-2.38676	1.96672
Carubv10007694m.g	10.3058	9.00526	4.63138	6.74266	-0.975844	1.71093
Carubv10018613m.g	8.43531	8.99761	5.03865	3.88414	-1.37772	3.20007
Carubv10002644m.g	5.22417	8.99242	3.597	1.38941	-1.45741	2.87281
Carubv10018803m.g	10.1508	8.94932	6.13083	3.57903	-0.00437278	1.36948
Carubv10016044m.g	9.88152	8.9209	4.4578	4.18024	-2.69635	2.0826
Carubv10007116m.g	8.44276	8.90596	5.1299	3.94812	-2.64151	2.1678
Carubv10015878m.g	3.87635	8.88211	2.48209	0.199476	2.83877	0.543816
Carubv10007111m.g	9.0147	8.7987	5.93526	4.89172	-2.15269	1.06556
Carubv10002738m.g	3.87565	8.76676	3.18395	-0.238905	-0.772136	0.817079
Carubv10018980m.g	8.24947	8.74957	5.84668	5.09088	0.44361	2.5723
Carubv10021742m.g	10.4578	8.74127	6.13853	7.24914	-0.38771	2.7963
Carubv10021902m.g	0.343341	8.73173	3.91595	1.49646	3.12399	1.39843
Carubv10019541m.g	9.24108	8.71926	5.48967	4.63987	-2.31597	2.40379
Carubv10028699m.g	-0.057368	8.68634	6.07459	1.42285	4.24995	-0.540982
Carubv10015590m.g	8.37054	8.62057	4.49994	7.77699	-0.758922	5.11602
Carubv10006855m.g	7.86197	8.61405	4.87874	2.0996	-1.63498	0.773393
Carubv10003284m.g	6.63629	8.57296	2.55499	8.0193	0.030673	2.33971
Carubv10028110m.g	7.62915	8.50361	3.99994	5.26697	-1.82722	2.80841
Carubv10028604m.g	7.92139	8.47095	4.71848	3.80688	-2.69004	1.90129
Carubv10007600m.g	11.9315	8.44013	6.99027	5.42153	-1.1755	3.73688
Carubv10028632m.g	7.02883	8.43886	5.65031	5.36048	-1.63445	3.56951
Carubv10022340m.g	7.79803	8.43123	4.23138	2.48238	-1.96339	1.53198
Carubv10027982m.g	7.65862	8.42725	4.6319	5.75472	-2.25325	4.18985
Carubv10024804m.g	8.35632	8.38898	4.05144	2.55584	-1.71889	1.31542
Carubv10028166m.g	9.07456	8.35899	6.14325	7.65717	-1.44623	6.74848
Carubv10016099m.g	11.3518	8.34843	6.6129	9.63906	0.638046	3.48512
Carubv10021819m.g	9.44943	8.30505	4.93093	3.84782	-1.04384	1.85749
Carubv10022209m.g	6.30914	8.29607	4.07047	2.15498	-0.4976	2.13144
Carubv10024510m.g	8.27598	8.28788	4.65355	2.68638	-3.37288	1.63031
Carubv10006800m.g	7.46904	8.26708	5.58196	10.1624	2.88197	6.73651
Carubv10024799m.g	7.88357	8.22015	7.49252	6.67626	-2.07805	6.90746
Carubv10007402m.g	9.16968	8.20165	5.29561	3.5158	-1.8001	4.01497
Carubv10027589m.g	1.9382	8.1577	3.64829	2.71388	-2.40983	7.5183
Carubv10018538m.g	9.56467	8.12941	4.69454	2.90774	-4.29992	0.828732
Carubv10027717m.g	8.34484	8.09627	4.55564	4.52616	-1.971	3.3226
Carubv10027926m.g	8.66852	8.0809	5.67439	4.95113	-0.852737	2.14051
Carubv10007451m.g	9.68709	8.07801	5.59918	8.32766	-0.416612	3.2025
Carubv10016262m.g	8.0349	8.06617	6.76367	2.32674	0.0371275	2.03317
Carubv10015764m.g	7.59833	8.05967	4.9728	3.19348	-4.66275	0.609867
Carubv10003160m.g	8.69147	8.04436	6.197	8.5043	0.327315	3.38375
Carubv10006874m.g	4.90335	8.02817	6.70006	4.3651	0.0320053	0.778645
Carubv10012570m.g	6.94227	8.02728	6.24141	4.37496	-3.35951	4.58946
Carubv10015739m.g	7.80761	8.01171	4.92559	6.85428	-2.90876	3.00061
Carubv10025698m.g	8.55148	7.9975	6.18525	4.01993	-1.63204	2.58308
Carubv10015821m.g	10.4733	7.99495	4.32932	5.1489	0.3766	-0.00715407
Carubv10006402m.g	7.59576	7.98032	3.894	4.16042	-1.78737	2.93159
Carubv10015271m.g	5.89541	7.90797	4.73445	0.860897	-1.87795	0.150593
Carubv10022310m.g	6.90479	7.89569	4.11655	5.54687	-1.06182	3.42233
Carubv10003118m.g	7.48288	7.87429	4.59373	1.69612	0.0105987	1.09628
Carubv10028336m.g	7.35428	7.86964	3.77637	3.14764	-1.23252	2.07078
Carubv10006650m.g	10.7001	7.86465	6.30948	4.92167	-0.532076	4.79097
Carubv10011805m.g	9.40241	7.84017	4.67215	4.18612	-2.98519	1.47269
Carubv10016017m.g	3.05102	7.83467	2.73867	-0.57081	-1.9852	1.79672
Carubv10019351m.g	8.28289	7.83068	5.14164	1.48156	-1.82486	0.561419
Carubv10021737m.g	6.53713	7.82386	6.50889	8.3379	0.0337735	0.679261
Carubv10005716m.g	7.01943	7.82292	4.01741	2.43096	0.122166	0.639104
Carubv10028653m.g	7.52822	7.81811	4.28567	3.48039	-5.32885	0.916952
Carubv10015174m.g	8.7788	7.80997	6.08223	5.13321	-1.17268	3.60889
Carubv10001920m.g	6.77333	7.80587	4.58007	2.9533	-0.0905393	-0.132015
Carubv10010444m.g	6.56969	7.80004	3.82065	1.01023	-0.755724	1.20509
Carubv10010831m.g	6.64202	7.79766	6.21072	2.57857	-2.07713	2.46107
Carubv10022687m.g	7.5752	7.78481	4.30985	3.83525	0.957343	1.48653
Carubv10016178m.g	7.94378	7.77868	6.41045	2.35758	-1.02406	2.70698
Carubv10007781m.g	0.662113	7.77588	6.10992	2.88638	0.030902	-0.540982
Carubv10028086m.g	7.33364	7.74906	3.34687	3.96642	-0.695875	2.96537
Carubv10024565m.g	6.7557	7.71822	3.15109	5.71396	-0.581085	2.28091
Carubv10027801m.g	8.03142	7.70894	4.9094	6.42652	-2.47085	6.69268
Carubv10027656m.g	7.24357	7.70771	3.91775	1.89702	-3.05813	1.01357
Carubv10006516m.g	12.0196	7.68298	6.51795	8.20793	1.2614	2.69788
Carubv10015235m.g	-0.0572792	7.68254	4.81863	1.98221	1.05563	-0.118685
Carubv10024690m.g	9.46695	7.68135	5.80472	7.01836	-1.04063	1.7788
Carubv10015101m.g	7.41424	7.6331	4.8148	4.9111	-3.79992	5.16498
Carubv10015594m.g	11.7251	7.63309	7.68717	10.5938	-0.00616509	-0.616903
Carubv10018565m.g	6.5541	7.6158	5.59432	2.30296	-0.976437	-2.1514
Carubv10007185m.g	8.73694	7.60596	5.75152	4.45673	-3.35499	1.03663
Carubv10003066m.g	5.66822	7.60377	3.57506	2.26127	-2.53018	3.34082
Carubv10006578m.g	6.09764	7.59882	5.04883	0.709921	-2.04352	1.57094
Carubv10019226m.g	3.54524	7.56837	5.74898	2.56714	-0.35356	-0.198628
Carubv10018532m.g	7.90919	7.56784	4.96069	2.12374	-1.64412	2.03092
Carubv10015831m.g	10.0498	7.56749	3.64436	5.3408	-1.62697	4.00718
Carubv10012255m.g	8.91214	7.55185	5.2294	5.98987	0.0306239	2.22026
Carubv10004968m.g	8.00941	7.53677	3.58682	1.34885	-3.14377	1.56922
Carubv10011324m.g	10.4452	7.53476	6.71481	7.02401	-1.63706	4.11987
Carubv10006362m.g	5.76088	7.51705	6.33689	4.14878	-1.01241	0.214154
Carubv10007092m.g	7.88	7.51287	5.59996	3.30073	-2.03005	1.19868
Carubv10015515m.g	2.03935	7.51234	4.92302	1.2417	0.457036	0.783286
Carubv10025645m.g	6.31925	7.51053	4.35218	1.90854	0.0308512	-0.825386
Carubv10024789m.g	7.5354	7.48943	5.4606	5.73367	-4.50683	2.20011
Carubv10016380m.g	5.89648	7.4798	5.04196	4.27258	-1.21114	3.53502
Carubv10011089m.g	8.20035	7.47484	4.15247	3.45889	-1.79986	2.57081
Carubv10006821m.g	6.58036	7.47194	4.45479	2.52545	-0.844683	0.861521
Carubv10011868m.g	7.50176	7.47055	3.58006	5.23544	0.0567458	1.64724
Carubv10021707m.g	9.33186	7.46785	6.31552	6.24694	0.443942	0.422327
Carubv10006196m.g	7.23289	7.45223	5.81065	2.99558	-2.60209	3.45187
Carubv10007762m.g	10.4264	7.45157	6.39165	8.69879	-1.94608	3.20886
Carubv10019051m.g	6.2628	7.44688	5.36611	1.20523	0.0306172	-0.352138
Carubv10021607m.g	9.48992	7.43682	5.64022	4.43962	-3.12429	3.75015
Carubv10012509m.g	3.59142	7.43017	3.52025	4.46757	2.23929	0.338114
Carubv10027316m.g	-0.0572792	7.4222	4.70403	1.60029	0.0319157	0.233364
Carubv10012372m.g	6.84114	7.40093	5.07016	3.21635	0.0305655	0.874325
Carubv10010156m.g	8.42885	7.39459	4.61621	4.15114	-2.06082	0.184012
Carubv10006401m.g	3.59253	7.39332	2.68664	0.738493	-0.190974	0.713211
Carubv10015503m.g	2.26594	7.38631	2.4282	0.308421	0.733572	0.299033
Carubv10022472m.g	7.54382	7.38139	5.4269	6.05917	-2.2683	2.85173
Carubv10015759m.g	8.59593	7.36143	5.5266	4.98583	-1.99193	0.748329
Carubv10003362m.g	4.95668	7.35414	4.41302	1.36913	-1.09267	1.47031
Carubv10028145m.g	7.71518	7.33797	4.99835	4.79606	-0.97568	3.46177
Carubv10019338m.g	5.7699	7.32625	3.4907	4.99144	-1.95722	3.78066
Carubv10021906m.g	8.55372	7.31386	6.10866	6.90589	-1.1947	3.5564
Carubv10022030m.g	7.01215	7.29881	4.17199	3.96251	-1.54435	0.0880511
Carubv10015915m.g	7.77772	7.28681	5.08339	6.08517	-1.6639	4.7484
Carubv10002576m.g	6.94056	7.27953	3.15163	4.96109	-1.69429	2.54193
Carubv10007626m.g	8.35468	7.27827	5.02176	7.22121	-0.944509	3.00557
Carubv10011773m.g	1.50572	7.26628	3.1281	1.26895	0.033052	0.999321
Carubv10002703m.g	1.15763	7.25856	0.401182	-0.569806	1.61071	-0.108779
Carubv10011951m.g	8.13302	7.24555	4.69928	3.19835	0.0324654	1.51145
Carubv10002809m.g	9.07609	7.21857	4.12379	6.98479	-0.0547295	4.66086
Carubv10012490m.g	6.68381	7.21432	3.37891	3.20092	-1.44767	2.94664
Carubv10001454m.g	6.95582	7.19442	3.71447	2.99693	1.39987	1.14715
Carubv10024715m.g	6.65026	7.17548	5.0687	5.91381	-2.08284	1.81877
Carubv10015077m.g	5.87772	7.17275	5.54378	4.74792	-0.511573	2.60312
Carubv10020368m.g	5.17295	7.17075	3.44142	0.190848	-1.18011	1.07205
Carubv10024616m.g	7.44431	7.16832	5.03084	5.30833	-1.14641	1.28413
Carubv10027700m.g	9.2402	7.16737	5.71993	3.95708	-3.72398	1.54399
Carubv10015097m.g	1.4763	7.15502	0.902046	-5.03162	1.0538	0.528339
Carubv10025300m.g	6.17442	7.15423	4.65817	0.186041	-2.12817	1.92047
Carubv10002931m.g	5.84275	7.15398	1.907	1.15299	-0.0507684	0.545786
Carubv10021989m.g	6.95291	7.14856	5.13635	2.91304	-2.22677	1.2632
Carubv10019522m.g	7.16242	7.12958	5.65631	3.93476	-1.22858	2.51797
Carubv10015573m.g	5.90423	7.12538	5.44334	3.06121	0.0339727	2.78446
Carubv10006930m.g	8.46716	7.12427	3.58465	4.31016	-1.74395	1.87813
Carubv10001745m.g	6.6129	7.12237	3.75776	2.06764	-1.32699	1.01893
Carubv10022057m.g	8.55539	7.12179	2.82661	7.31888	-1.483	4.47853
Carubv10006786m.g	7.43374	7.08561	6.25999	6.45875	-1.28428	2.69758
Carubv10022468m.g	7.55373	7.06505	6.67039	6.15573	-2.06997	4.86082
Carubv10021627m.g	6.67505	7.05358	4.53969	0.0930848	-1.70742	1.6087
Carubv10006912m.g	7.12342	7.04522	5.31317	5.93386	0.276653	2.22812
Carubv10024756m.g	-0.489698	7.04313	5.19111	4.93757	0.0312892	0.800217
Carubv10007404m.g	9.39893	7.03743	6.0216	8.51831	-0.745142	3.35556
Carubv10002458m.g	2.94104	7.01549	3.41216	-0.795905	-1.79473	1.21917
Carubv10003392m.g	-0.206996	7.01047	0.357218	-2.24205	0.871486	-2.24353
Carubv10021408m.g	3.81906	7.00232	2.91789	-1.17983	-2.6085	1.56704
Carubv10001552m.g	-0.0572792	6.98704	-0.090658	-2.04389	1.96797	1.67012
Carubv10024995m.g	2.67086	6.979	4.22738	1.23993	0.81224	0.780466
Carubv10021724m.g	4.96073	6.97289	4.16758	0.472681	0.440718	0.934898
Carubv10011266m.g	7.3431	6.97192	4.91883	4.02247	-1.97153	3.21812
Carubv10006393m.g	7.06279	6.96655	5.94406	6.34209	-0.372529	4.10729
Carubv10027693m.g	8.53499	6.96579	4.49269	4.69632	-2.29102	0.765993
Carubv10019342m.g	7.61898	6.96007	5.61342	7.9832	-2.25472	4.35806
Carubv10015233m.g	6.32135	6.94285	2.58974	1.97768	0.758137	0.968548
Carubv10006851m.g	10.1855	6.9426	6.33955	6.8047	0.456983	2.78834
Carubv10019320m.g	6.51997	6.93209	5.09271	4.52091	-3.03465	1.9376
Carubv10002555m.g	6.37481	6.92472	3.94463	2.54576	-0.746719	1.60856
Carubv10003417m.g	6.24498	6.92177	4.40345	4.73176	-0.176114	1.7604
Carubv10019200m.g	8.81177	6.90881	6.05479	3.40132	-0.401943	3.10309
Carubv10021663m.g	8.66661	6.89291	5.07325	3.21161	0.0304152	1.78109
Carubv10019282m.g	6.39472	6.85695	3.43662	7.78597	0.0338256	3.5078
Carubv10007153m.g	5.37987	6.84451	3.84081	0.316393	-2.48992	0.841158
Carubv10011921m.g	7.61727	6.84001	4.12809	2.93794	-2.95794	-0.0310986
Carubv10019543m.g	6.56343	6.83574	3.30057	1.21672	-1.88136	1.22293
Carubv10019386m.g	6.89746	6.83296	4.3857	3.10789	-1.31369	1.84459
Carubv10006494m.g	8.32223	6.82889	5.79873	8.33079	1.05543	1.60496
Carubv10004722m.g	7.132	6.82251	4.35892	3.5415	-1.98288	1.37152
Carubv10027014m.g	7.22688	6.82049	4.99487	4.02599	0.757786	0.417669
Carubv10025321m.g	6.82857	6.81745	4.79027	3.21862	-0.757821	-0.0716645
Carubv10015688m.g	6.73244	6.81605	4.95438	8.09562	-0.383681	5.92357
Carubv10018346m.g	6.28884	6.80463	3.84874	2.44745	-2.22512	0.479178
Carubv10011836m.g	6.76972	6.80316	3.08762	1.19357	0.294306	-0.456047
Carubv10006850m.g	5.93533	6.80114	3.49817	1.82066	-2.28579	1.61369
Carubv10023411m.g	6.73925	6.79536	3.58647	4.51545	0.218457	1.25908
Carubv10024278m.g	5.48023	6.7923	2.98498	0.863365	-1.20327	0.940244
Carubv10004408m.g	7.14713	6.77902	3.14729	3.9483	0.884044	1.63369
Carubv10013748m.g	9.19542	6.77803	6.24939	5.4311	-0.492714	-0.632703
Carubv10015662m.g	7.00978	6.77499	6.35116	5.47653	0.0318666	1.96798
Carubv10024255m.g	6.40833	6.77052	4.8709	4.41065	-0.471158	1.20568
Carubv10006337m.g	7.47211	6.76908	4.30442	8.51349	-1.37999	5.94901
Carubv10005102m.g	4.9968	6.75119	3.47875	2.22165	-0.957825	1.76128
Carubv10028311m.g	7.86632	6.75023	4.33407	3.19616	-2.43712	-1.14815
Carubv10025304m.g	9.64322	6.73654	5.74988	7.15458	1.03126	1.81772
Carubv10019328m.g	6.02669	6.72488	4.31491	3.22414	-1.47803	1.5782
Carubv10019618m.g	7.57679	6.71698	2.98713	4.61783	1.32504	1.29576
Carubv10003286m.g	6.61038	6.71578	3.79717	1.83451	-3.78001	-0.329621
Carubv10018840m.g	4.80005	6.68992	3.88209	-0.187497	-0.480924	0.564982
Carubv10015566m.g	7.43131	6.6826	5.75502	1.49392	-1.79581	2.28677
Carubv10015777m.g	6.04216	6.67726	4.47663	3.72092	-2.20997	2.43298
Carubv10021358m.g	9.21866	6.66972	5.43002	9.2552	-0.69318	5.27859
Carubv10019126m.g	8.51909	6.6663	4.99825	4.3165	-2.0921	4.52945
Carubv10017937m.g	8.01166	6.66623	4.38431	3.96291	-3.63324	2.08841
Carubv10019170m.g	8.66241	6.65981	1.30223	2.25659	3.71018	0.5941
Carubv10028616m.g	9.56617	6.65387	4.32869	2.54573	-1.20754	-0.745467
Carubv10010844m.g	7.43993	6.6495	4.32886	3.88288	-1.87441	1.62977
Carubv10022375m.g	4.6031	6.63788	1.4051	2.00449	0.0316574	1.54188
Carubv10003757m.g	6.33183	6.62777	4.07981	3.58463	-0.892805	0.997082
Carubv10025427m.g	6.65308	6.62454	6.15164	3.18392	-1.7865	0.185664
Carubv10005397m.g	7.71588	6.59793	4.16572	1.59541	-2.19091	1.7123
Carubv10006492m.g	7.68355	6.59648	4.62923	6.21849	-1.24732	1.87633
Carubv10016110m.g	-0.0573394	6.59406	1.40176	0.346386	0.0312198	0.233364
Carubv10003231m.g	8.51631	6.58848	5.43662	4.8786	-1.43946	-0.00554323
Carubv10018951m.g	5.60553	6.56293	4.38732	4.33843	-0.339874	1.29619
Carubv10011088m.g	5.95261	6.56036	3.91189	1.11455	-1.06532	0.110467
Carubv10007003m.g	8.73312	6.55337	6.15882	7.03383	-0.414715	1.51746
Carubv10027729m.g	5.52517	6.5523	1.95111	0.885508	-0.0333514	0.882713
Carubv10022287m.g	6.99173	6.54045	5.90602	3.61755	0.0367378	3.36599
Carubv10007789m.g	8.29668	6.53271	6.72376	6.23367	0.0310927	3.81396
Carubv10015486m.g	7.37207	6.51933	4.07085	3.61808	-2.32937	-0.575622
Carubv10018040m.g	0.725246	6.49694	1.04682	-0.100191	2.21715	0.280492
Carubv10002098m.g	7.88115	6.48572	4.11686	2.50815	0.298004	0.610338
Carubv10018533m.g	6.41959	6.47062	5.21613	4.19032	-1.46328	3.01452
Carubv10019545m.g	5.8531	6.46589	4.74614	4.51638	-0.968777	4.1562
Carubv10027002m.g	1.19536	6.46302	2.4985	1.72458	5.14204	0.912998
Carubv10022363m.g	5.59716	6.45809	3.56351	0.110471	-1.29361	1.1395
Carubv10006586m.g	5.42002	6.45719	3.82936	0.202732	-2.66811	1.00599
Carubv10011988m.g	6.20799	6.45052	4.24577	4.15235	0.403433	1.13367
Carubv10024540m.g	6.61632	6.44721	4.39236	3.18964	-2.36158	0.891104
Carubv10025669m.g	6.40233	6.44201	4.7065	2.3234	-1.81618	0.891842
Carubv10018570m.g	6.01875	6.43897	4.18306	4.2937	0.0112325	2.16896
Carubv10002800m.g	9.40412	6.43291	5.00524	2.54953	-0.529076	-1.43098
Carubv10007055m.g	5.49288	6.42228	4.20851	4.03658	-0.409862	1.86712
Carubv10016966m.g	3.60356	6.41802	2.54995	0.344836	2.77482	0.795932
Carubv10012186m.g	7.73216	6.41158	5.70787	4.25394	0.0012109	2.89076
Carubv10027645m.g	7.1426	6.37912	4.16787	1.61379	-0.646631	3.19561
Carubv10016003m.g	4.7743	6.37645	2.69405	3.89009	-0.452543	1.0167
Carubv10015424m.g	1.11103	6.37424	2.73956	-1.37743	-1.13909	1.17692
Carubv10007606m.g	8.92898	6.36724	5.01602	6.52567	-0.65178	1.76918
Carubv10018952m.g	0.375612	6.36452	4.67586	2.21235	0.00151507	0.584543
Carubv10011513m.g	5.15176	6.35974	5.33309	2.94947	-1.26778	2.48034
Carubv10018589m.g	5.73736	6.3591	3.51778	2.14773	-1.1912	1.26775
Carubv10024796m.g	6.40421	6.35647	3.5555	4.60574	-0.926211	2.22026
Carubv10025731m.g	-0.057337	6.34479	0.213177	0.199932	3.29038	0.126502
Carubv10018174m.g	0.693887	6.34443	5.18919	2.08638	0.0305973	0.352705
Carubv10021494m.g	6.06488	6.33476	4.82119	6.73728	-2.59568	4.29462
Carubv10018973m.g	7.97623	6.3341	4.68748	5.69499	-0.46205	2.64329
Carubv10022167m.g	5.91701	6.32565	4.37873	5.69462	-0.761171	2.39211
Carubv10018439m.g	5.57638	6.3138	4.18202	1.19539	-1.60522	0.8997
Carubv10004164m.g	8.36693	6.3067	2.70592	6.19281	0.86523	1.52851
Carubv10028092m.g	7.17631	6.30273	2.54284	4.35853	-0.508146	2.97453
Carubv10007858m.g	6.99722	6.286	4.51329	2.74293	-0.933456	1.71961
Carubv10018472m.g	5.84349	6.27967	5.17043	6.92132	-0.704562	1.87254
Carubv10011287m.g	2.46439	6.27649	4.32261	2.29981	0.0306239	0.403555
Carubv10018123m.g	6.0215	6.27399	4.34404	5.99331	-3.42456	2.37054
Carubv10016009m.g	7.64991	6.27028	4.66229	7.3548	-3.24301	2.6965
Carubv10022376m.g	3.88399	6.26292	4.42928	1.32473	0.0303258	0.233364
Carubv10018395m.g	5.81635	6.26114	5.3825	-0.736259	0.169532	1.64097
Carubv10027844m.g	8.93618	6.26028	1.0909	4.80307	-0.288253	-0.364302
Carubv10024986m.g	4.33816	6.25827	4.79711	5.90304	-2.53745	6.01817
Carubv10018398m.g	8.09465	6.25409	5.60553	5.80557	-0.623226	2.78833
Carubv10020689m.g	4.20729	6.24769	3.36033	0.467907	-1.99586	1.4787
Carubv10022038m.g	6.46542	6.24663	3.54294	-1.28756	-0.831454	-0.356441
Carubv10027705m.g	6.51552	6.24295	2.80176	1.98518	-1.01595	1.35573
Carubv10023850m.g	4.86513	6.23507	3.80833	0.753271	0.432331	1.53643
Carubv10019070m.g	7.35283	6.22659	6.51794	2.88523	-0.0121626	2.84657
Carubv10007471m.g	7.40945	6.22622	5.15087	6.52885	-0.775461	1.60771
Carubv10025640m.g	5.532	6.22377	0.1983	0.16476	-1.00469	-0.0610174
Carubv10015036m.g	-0.0573644	6.21998	-0.0668493	0.346386	3.29909	-0.118685
Carubv10022471m.g	6.37623	6.21465	5.76742	7.72487	-0.662202	3.59743
Carubv10011681m.g	7.47216	6.2124	4.1921	2.0157	-0.764615	1.5195
Carubv10017070m.g	6.84221	6.20825	1.79955	5.81501	-0.236649	0.502048
Carubv10008883m.g	5.0904	6.20793	3.22158	2.16807	2.36428	1.18547
Carubv10012633m.g	4.9384	6.20539	2.37762	-1.04589	0.665426	0.544942
Carubv10006664m.g	5.79164	6.19254	4.37414	4.76634	-3.09242	1.73425
Carubv10011784m.g	9.19521	6.18188	7.69763	7.98867	0.0306239	1.37316
Carubv10012503m.g	0.29653	6.17695	2.29456	0.129037	0.0313035	-0.114018
Carubv10012306m.g	5.65351	6.17198	4.20314	1.14256	-0.765523	1.16497
Carubv10002823m.g	6.96224	6.17127	2.99134	4.9335	0.759068	-0.412942
Carubv10027951m.g	2.87785	6.16439	0.801579	0.0465779	2.6128	-1.13168
Carubv10024948m.g	7.2842	6.15013	3.49242	3.79457	-2.73082	1.40783
Carubv10018621m.g	3.42307	6.14561	4.6542	1.58405	-1.85821	3.09927
Carubv10021975m.g	1.68468	6.13988	4.35608	0.145781	-0.909759	-0.002798
Carubv10002669m.g	5.51122	6.12683	2.98881	1.5458	-3.69823	0.0219165
Carubv10011368m.g	4.13416	6.11994	3.05777	0.215194	-1.7542	0.858487
Carubv10011389m.g	7.57443	6.11546	5.01419	6.8247	-1.78398	2.24291
Carubv10002869m.g	10.608	6.11439	4.74953	10.6483	0.294755	3.12913
Carubv10024633m.g	5.43773	6.1081	3.14751	5.45151	-1.84314	4.31718
Carubv10023404m.g	2.12946	6.10525	2.30401	0.597581	-0.264467	1.36167
Carubv10015154m.g	7.29447	6.09894	4.20014	0.7336	-1.7505	0.895342
Carubv10015063m.g	8.41201	6.09441	5.80639	5.90555	-0.404854	2.02577
Carubv10021320m.g	4.54823	6.08516	3.44678	0.0472212	-1.80894	2.68958
Carubv10012525m.g	10.0724	6.08452	5.58464	9.49148	0.0338263	3.85502
Carubv10022060m.g	4.37237	6.07962	3.82681	-0.0943807	-3.246	1.06661
Carubv10002886m.g	6.20244	6.07781	4.34894	6.51294	-1.44621	3.93529
Carubv10018673m.g	7.05374	6.05789	4.21668	6.28806	-0.293937	2.78261
Carubv10002872m.g	3.71638	6.05518	2.65478	1.40131	-2.73421	1.66176
Carubv10027278m.g	6.50713	6.05139	3.94014	2.91123	0.0455349	0.885362
Carubv10003589m.g	4.37676	6.04721	2.7643	0.53671	0.0321711	0.45058
Carubv10007447m.g	6.38793	6.04675	4.99692	1.96594	-1.2787	1.9295
Carubv10011673m.g	4.71108	6.04393	3.04461	-0.993724	-1.32362	0.642329
Carubv10024601m.g	5.74596	6.03738	3.01983	1.87441	-0.701362	1.21954
Carubv10006158m.g	4.62909	6.0286	2.25864	3.62416	-1.70384	1.84263
Carubv10027756m.g	8.95943	6.02058	5.90204	6.67955	0.0305919	1.09238
Carubv10028044m.g	2.78661	6.02	1.67879	1.60267	-1.90066	5.28924
Carubv10007353m.g	8.1775	6.01962	4.5205	6.90641	-1.53678	1.56556
Carubv10007778m.g	6.89204	6.01264	6.0938	7.44575	-1.49034	2.76479
Carubv10028066m.g	6.58152	5.99724	4.9575	2.65729	-1.51635	2.05957
Carubv10013915m.g	1.36966	5.99535	4.70441	-0.900548	0.787148	-0.683893
Carubv10011982m.g	6.03911	5.97581	4.98012	1.05238	0.85541	0.326874
Carubv10025550m.g	2.70735	5.97326	1.33631	1.23721	-1.28532	3.50947
Carubv10022377m.g	4.85461	5.96559	5.45475	3.48713	0.0303258	0.940036
Carubv10006648m.g	7.05714	5.95995	1.88487	0.705414	1.32028	0.293801
Carubv10007419m.g	6.42436	5.95525	3.83359	4.73615	-0.954461	0.944663
Carubv10003078m.g	3.97309	5.9548	1.75178	1.7993	0.470009	0.903833
Carubv10011146m.g	5.38143	5.94491	4.51192	6.07996	-1.58332	4.36419
Carubv10007304m.g	0.9164	5.93885	5.5334	0.346386	0.0310761	0.269266
Carubv10001166m.g	7.22026	5.93152	2.5065	4.19784	-1.55315	1.49562
Carubv10007119m.g	7.33396	5.92326	5.3809	5.86957	-0.565927	1.54729
Carubv10002649m.g	3.27337	5.92193	3.08325	0.497959	-2.1193	1.06062
Carubv10021567m.g	7.52995	5.92008	6.16076	5.65021	-0.000475541	2.06651
Carubv10021399m.g	1.75892	5.91324	4.83125	4.19104	-1.35982	0.834354
Carubv10025370m.g	6.133	5.9003	3.19396	0.848752	-2.77621	0.873771
Carubv10002858m.g	3.62144	5.89189	3.69449	-0.195429	-3.25432	1.43577
Carubv10018652m.g	6.5785	5.89071	2.7099	7.59619	-0.897123	2.44173
Carubv10011853m.g	5.08739	5.8823	3.43371	1.28439	-2.04254	1.82289
Carubv10011686m.g	4.13292	5.87852	2.65889	0.646537	0.456981	0.585525
Carubv10011248m.g	5.5149	5.8629	3.14998	1.08772	-2.79345	-0.150564
Carubv10012288m.g	5.75328	5.85431	3.4709	6.61351	-1.92644	4.45845
Carubv10018602m.g	3.72419	5.85404	3.40126	2.72276	-1.19041	1.51204
Carubv10011282m.g	2.76369	5.85244	2.7782	0.630929	-1.71865	1.97867
Carubv10027862m.g	7.25603	5.85081	5.96498	6.51529	1.27253	2.70541
Carubv10015449m.g	-0.591355	5.84726	3.05091	1.92316	-2.1365	4.53911
Carubv10007595m.g	6.09461	5.83384	5.01669	4.37348	-0.385806	2.33441
Carubv10018694m.g	6.37939	5.83165	4.43251	5.1864	-3.89434	4.02249
Carubv10018374m.g	5.98481	5.8303	5.17378	3.84978	-0.631782	2.39633
Carubv10015390m.g	4.84397	5.81356	3.15167	2.29966	0.0312756	2.35015
Carubv10021848m.g	6.48279	5.81343	3.53332	6.14166	0.0303258	2.41833
Carubv10006380m.g	5.67472	5.80184	3.70085	-0.262505	0.457041	0.905648
Carubv10000691m.g	5.37811	5.80129	3.77373	2.98592	0.927937	0.753782
Carubv10027902m.g	6.09702	5.79859	5.42847	6.84607	0.0309386	1.08229
Carubv10003358m.g	3.95075	5.79451	4.67599	4.32703	0.78717	1.85358
Carubv10022085m.g	2.85558	5.78788	2.73224	6.20532	-2.67555	5.98305
Carubv10007406m.g	5.88732	5.7788	3.80369	3.2682	-2.29756	0.789173
Carubv10015318m.g	6.95105	5.7737	4.89985	8.08473	-2.43492	3.52957
Carubv10003534m.g	5.69484	5.77356	3.77417	1.21652	-1.51352	0.319133
Carubv10025598m.g	5.03309	5.77291	3.87824	3.37188	-1.55063	1.97739
Carubv10019090m.g	5.27296	5.7681	0.0966551	0.258826	1.03164	-0.0612666
Carubv10018405m.g	6.67869	5.76402	5.33237	2.15561	-0.207756	1.00008
Carubv10003478m.g	4.63816	5.76329	3.24297	2.21302	-1.71904	0.722614
Carubv10027876m.g	6.87378	5.75991	3.46834	3.0336	-1.43779	0.604225
Carubv10018971m.g	7.1535	5.75323	4.21543	3.94874	0.0305655	-0.259103
Carubv10015997m.g	7.24614	5.74857	3.54039	0.888224	0.806485	0.656228
Carubv10000126m.g	0.610904	5.73432	1.48714	0.647682	1.84803	-0.206956
Carubv10018769m.g	7.99113	5.71236	4.70382	5.78649	2.09337	0.586099
Carubv10003887m.g	0.658657	5.70714	4.12361	1.48519	1.46037	-0.747675
Carubv10011145m.g	10.6824	5.69485	7.43974	9.30046	-0.279958	2.97618
Carubv10011882m.g	8.52426	5.68339	6.37245	6.66582	-1.44055	3.63953
Carubv10022441m.g	5.0467	5.68023	3.87701	1.28594	-2.43765	1.14807
Carubv10015890m.g	0.857416	5.67367	1.06827	-2.85028	-2.02102	1.68265
Carubv10021806m.g	2.43598	5.67306	3.34415	1.33993	-2.38864	2.11599
Carubv10021736m.g	3.04088	5.67273	3.31502	0.94965	-0.414816	1.33994
Carubv10016089m.g	0.65598	5.67038	-0.592428	1.62828	5.34631	0.830522
Carubv10002961m.g	-0.0573394	5.67037	4.34479	0.838649	0.0303258	-0.150798
Carubv10003862m.g	2.38428	5.65767	2.58614	-1.58942	-3.44795	1.00727
Carubv10007556m.g	5.60618	5.64994	2.69388	2.14091	-3.15699	0.243927
Carubv10002667m.g	1.91822	5.64993	4.19697	3.46343	-0.18331	2.67133
Carubv10028116m.g	8.39951	5.63599	4.86707	6.7462	0.0305424	1.79358
Carubv10015720m.g	6.53652	5.6334	4.19287	6.91907	-0.293789	1.9567
Carubv10016162m.g	3.43607	5.63294	2.90028	-1.32207	-2.28927	1.41361
Carubv10003433m.g	6.52046	5.63251	3.75006	4.40346	1.50163	1.90817
Carubv10022132m.g	4.241	5.62338	2.15216	-0.98335	-0.565503	0.695468
Carubv10019214m.g	6.85518	5.60042	3.46541	5.5883	-0.653927	2.70852
Carubv10022121m.g	7.71376	5.59937	5.06245	9.03484	-1.99203	5.75322
Carubv10011551m.g	-0.0572792	5.59008	2.51772	1.32312	0.0305655	-0.118685
Carubv10025009m.g	4.69328	5.58238	4.83402	5.38299	-2.82822	2.85787
Carubv10007779m.g	5.86307	5.5735	2.4701	2.49878	0.504029	0.72095
Carubv10007420m.g	5.19107	5.56132	3.6934	-0.159369	-1.9286	1.55376
Carubv10022820m.g	2.23381	5.5611	2.85243	-0.843803	0.0338086	0.201861
Carubv10024706m.g	6.06471	5.55416	4.82426	2.9096	0.0303258	1.58017
Carubv10007644m.g	7.60629	5.54716	4.62104	5.20464	-3.04345	3.56714
Carubv10008518m.g	7.1296	5.52845	2.96576	1.13108	-2.53094	0.166569
Carubv10027931m.g	3.67722	5.51574	4.91473	4.36179	0.0307356	2.70885
Carubv10007639m.g	5.99684	5.51474	4.79731	4.58369	0.403418	1.8389
Carubv10021510m.g	4.92268	5.48492	3.77609	3.76161	1.0158	2.45767
Carubv10012319m.g	5.15151	5.47709	3.41396	2.34233	-3.52693	1.27105
Carubv10024914m.g	8.56674	5.46005	5.38617	6.27272	-0.759395	1.23677
Carubv10024813m.g	7.29461	5.45773	5.53083	6.7201	-1.28245	4.23772
Carubv10019112m.g	9.0193	5.45521	3.76073	1.41715	-0.403336	0.718115
Carubv10019341m.g	4.67852	5.45114	3.78929	-1.37329	-2.18383	0.265424
Carubv10022105m.g	5.8383	5.43998	2.96743	5.87892	-1.51344	1.50404
Carubv10003588m.g	4.93611	5.42999	4.72721	6.60349	-0.654564	2.64996
Carubv10019113m.g	7.38454	5.42807	6.96937	7.04124	0.758107	1.19619
Carubv10023080m.g	4.03951	5.41679	2.89964	0.530863	1.66971	0.513121
Carubv10006993m.g	7.24214	5.41447	-0.00498261	1.17904	0.81648	1.41282
Carubv10021354m.g	5.93101	5.41433	4.23439	1.99537	-2.39241	1.05551
Carubv10025569m.g	4.71558	5.41164	3.88674	5.03471	0.0739554	2.58066
Carubv10024702m.g	2.2258	5.41108	3.29299	0.622538	-0.414186	0.85667
Carubv10007277m.g	5.82136	5.40995	3.68013	7.61534	-1.45663	4.80823
Carubv10007236m.g	7.62494	5.40757	5.15957	7.73845	0.00490897	0.249397
Carubv10007263m.g	4.92841	5.4071	2.7165	3.53579	0.0252011	1.19627
Carubv10011318m.g	9.98445	5.40331	3.91256	8.053	-1.22589	2.85417
Carubv10021781m.g	-0.0572792	5.39579	-0.208226	0.527125	0.0311553	-0.118685
Carubv10008907m.g	5.65486	5.39213	2.43971	2.51181	-0.479012	0.134519
Carubv10021606m.g	5.32018	5.38704	3.78791	2.52471	-2.07941	1.48145
Carubv10007237m.g	6.42146	5.37538	4.3798	5.0154	-1.74583	1.77719
Carubv10021497m.g	6.3406	5.37243	4.71825	6.58296	-3.39599	5.07884
Carubv10028431m.g	3.35677	5.36971	2.68183	1.70132	-1.30073	1.42901
Carubv10022420m.g	4.96911	5.36337	1.6659	2.15418	-0.343787	3.78884
Carubv10018309m.g	-0.0575426	5.355	2.24745	1.22453	2.22949	-0.118685
Carubv10002881m.g	4.22679	5.34926	2.94381	0.419514	-5.24038	1.33946
Carubv10010121m.g	4.39086	5.34843	2.58514	0.647901	0.403322	2.80341
Carubv10010434m.g	3.7901	5.34523	0.709868	0.602602	2.85921	-0.936719
Carubv10021017m.g	5.21981	5.34439	2.7584	3.42719	0.922966	1.31124
Carubv10006868m.g	5.08155	5.33603	0.200099	0.345455	3.16076	1.11397
Carubv10028257m.g	-0.0353438	5.33254	2.42804	0.235802	4.39841	-0.129123
Carubv10022141m.g	3.59969	5.32379	3.80925	3.32489	-2.33848	1.78307
Carubv10017350m.g	6.85175	5.31867	3.95582	2.60006	1.32898	0.376824
Carubv10019032m.g	4.13033	5.31833	3.17453	2.80939	-0.824462	-0.361065
Carubv10015089m.g	10.442	5.30948	6.8691	6.93579	0.0315547	1.31271
Carubv10028677m.g	5.22023	5.30473	-0.77292	0.857458	-0.389291	0.75589
Carubv10003161m.g	6.70802	5.30346	1.52349	3.91792	-0.992559	2.25326
Carubv10027571m.g	8.24735	5.30133	4.05789	5.80352	4.33062	1.02631
Carubv10011969m.g	6.18972	5.29965	3.72601	4.41247	-0.867307	1.72251
Carubv10003825m.g	2.24652	5.29812	2.73791	-2.96195	-3.56193	1.1565
Carubv10007506m.g	6.98175	5.29363	3.42912	3.63951	-3.42329	1.03247
Carubv10028175m.g	7.56615	5.2921	5.27304	8.20114	-2.23205	3.02261
Carubv10007788m.g	-0.324282	5.29166	0.715648	-1.61541	0.663484	0.747911
Carubv10018749m.g	5.44454	5.29155	3.3799	1.97875	-0.420572	1.12673
Carubv10016417m.g	4.00718	5.28829	3.6439	8.25529	6.1088	1.48871
Carubv10005214m.g	4.97705	5.28629	2.74311	2.907	-0.0928836	1.79239
Carubv10021270m.g	6.84651	5.28344	4.79992	6.04425	-0.753907	1.33406
Carubv10003834m.g	3.42443	5.28011	5.20962	3.91079	0.250294	3.18456
Carubv10021683m.g	8.52591	5.26816	4.68804	5.47684	0.0313569	0.535878
Carubv10011578m.g	3.68989	5.26262	2.58982	-1.09553	0.209067	0.638845
Carubv10021762m.g	4.66635	5.24756	1.28854	3.27891	-2.43179	0.573205
Carubv10003460m.g	5.31333	5.2462	3.66898	2.91996	-1.7575	1.41435
Carubv10015071m.g	3.70608	5.23259	4.69306	1.06275	0.0305655	1.44451
Carubv10028675m.g	6.81542	5.2305	3.48671	7.47057	2.95204	0.81426
Carubv10019215m.g	4.7058	5.21919	5.28908	3.06583	0.0305655	0.791
Carubv10015473m.g	5.81344	5.2095	2.78773	-0.473024	-2.67701	3.61452
Carubv10003529m.g	3.33003	5.20623	1.35163	0.509316	-0.720335	0.125792
Carubv10006582m.g	6.30616	5.20486	2.70837	0.940927	-1.62884	0.219739
Carubv10015727m.g	2.82451	5.19626	3.05668	4.26263	-1.05551	4.97875
Carubv10022397m.g	3.4421	5.19597	4.67327	2.90408	0.675055	1.73486
Carubv10010835m.g	6.84626	5.19547	4.25182	4.75597	-0.450498	0.394473
Carubv10025148m.g	7.76511	5.18803	5.17139	6.25825	0.635138	1.25346
Carubv10027714m.g	4.29745	5.18659	3.72148	1.10282	-3.28124	2.21535
Carubv10014345m.g	1.34505	5.18572	1.37976	-1.06643	2.81736	0.398247
Carubv10017740m.g	7.21616	5.17725	4.5843	7.40942	-0.412934	2.34263
Carubv10007352m.g	7.62151	5.17518	7.82779	7.58665	0.0312611	4.26537
Carubv10025476m.g	5.25548	5.17458	3.05899	2.98433	-1.77145	1.20462
Carubv10015674m.g	4.81325	5.1647	3.35839	4.33972	0.456979	1.61204
Carubv10028577m.g	6.30208	5.16401	3.33859	6.36002	0.0315774	0.689825
Carubv10006470m.g	6.79812	5.16364	3.34237	1.90475	-0.356693	1.16775
Carubv10020348m.g	4.05914	5.16291	2.90908	0.128471	-1.97534	-0.710665
Carubv10015469m.g	5.06391	5.16126	3.35229	2.43063	-0.741405	0.60409
Carubv10010968m.g	3.75417	5.15946	4.3419	3.35287	-0.470046	1.70123
Carubv10007252m.g	5.23824	5.15894	4.92168	5.06573	-0.711989	3.41384
Carubv10006940m.g	6.17314	5.15596	5.36634	5.34614	-0.747614	2.22107
Carubv10016254m.g	1.33969	5.14761	1.0765	-3.13109	0.472366	1.26948
Carubv10019608m.g	6.55714	5.14569	4.53551	5.5552	0.758479	1.19542
Carubv10013934m.g	0.385109	5.14437	0.626946	-0.575901	1.63047	-0.0789474
Carubv10015804m.g	5.57001	5.13481	2.9363	6.2029	-1.35963	4.70197
Carubv10016227m.g	4.72685	5.1347	3.32787	3.85688	-0.76193	0.220738
Carubv10007477m.g	9.52061	5.1271	6.47279	8.79445	0.126888	3.43414
Carubv10018576m.g	5.58328	5.12184	3.30112	4.25531	-0.944792	2.04376
Carubv10000589m.g	6.86644	5.11966	4.11022	7.34723	-0.31166	3.35588
Carubv10022138m.g	6.79803	5.11441	5.30843	6.12607	0.0305842	3.38996
Carubv10002778m.g	6.60397	5.11225	6.1132	5.81457	2.17285	1.15783
Carubv10016477m.g	6.03002	5.11075	3.40105	5.00959	-0.993446	5.6578
Carubv10018508m.g	6.03545	5.09837	3.11298	3.77092	-1.14902	1.73815
Carubv10022334m.g	6.18041	5.09542	5.14228	7.23389	-2.12112	4.41352
Carubv10011927m.g	0.820232	5.09383	3.18426	-3.51419	-3.06352	0.574156
Carubv10018766m.g	5.27694	5.08466	4.13913	5.00881	-2.66066	2.63583
Carubv10015660m.g	6.19778	5.08404	4.45525	4.90458	-1.18053	3.6682
Carubv10015183m.g	4.31737	5.08252	3.8931	-0.000999059	-2.07152	-0.0171197
Carubv10016154m.g	6.53169	5.07947	3.92814	5.30267	-0.811718	1.58811
Carubv10025411m.g	5.69552	5.07738	4.49213	3.6263	-0.760972	2.23914
Carubv10011077m.g	4.62929	5.07418	4.18296	2.14382	-3.07766	1.05522
Carubv10020534m.g	-0.0572792	5.07205	0.11909	-0.123123	3.26373	-0.245262
Carubv10014761m.g	7.41808	5.07186	4.02808	5.6701	-2.47704	0.925789
Carubv10022380m.g	3.28286	5.0711	3.5405	1.63051	-1.37048	1.24492
Carubv10006825m.g	2.98315	5.06872	1.40286	2.44392	0.0312611	2.03654
Carubv10015263m.g	5.18482	5.0686	4.07671	4.53437	-0.0809747	2.50066
Carubv10015681m.g	6.04623	5.05845	5.58012	3.9985	-1.33381	1.30608
Carubv10015492m.g	5.49594	5.0547	4.86532	4.55068	0.260736	2.0605
Carubv10003685m.g	2.93269	5.05211	2.66014	1.3315	-2.17717	2.37488
Carubv10011731m.g	2.82775	5.05172	2.8339	-0.720854	-0.415875	-0.0987288
Carubv10007521m.g	5.32725	5.04462	3.41041	2.80625	0.304963	1.51304
Carubv10011211m.g	7.50075	5.04265	3.82249	5.25669	-0.76193	1.92242
Carubv10007396m.g	5.55827	5.03672	5.19027	3.57296	-1.0596	2.3667
Carubv10028331m.g	5.7961	5.01506	3.48693	2.56359	1.03845	1.61754
Carubv10023085m.g	4.12414	5.00047	3.44983	1.25615	-0.976168	0.426176
Carubv10015210m.g	5.83825	4.997	3.35279	0.127853	-0.759617	2.09684
Carubv10015510m.g	0.34751	4.99661	3.39889	1.0595	0.0310224	0.701637
Carubv10026306m.g	4.92921	4.99474	0.970784	4.17573	-2.01115	4.58926
Carubv10006992m.g	5.88703	4.98631	3.79672	2.52886	-2.39215	0.108991
Carubv10007079m.g	4.54402	4.97329	5.051	5.58244	-1.40003	1.06188
Carubv10025168m.g	7.29439	4.97213	4.75594	3.59241	0.0305655	-0.723532
Carubv10019544m.g	3.7186	4.95439	3.45419	0.202189	-2.51303	-0.560339
Carubv10003379m.g	1.3873	4.94832	2.53159	3.73973	-1.83513	4.31747
Carubv10015857m.g	-0.0572792	4.94044	1.30286	-0.416767	0.442853	-0.694482
Carubv10025152m.g	4.36564	4.9306	4.63617	5.2972	-0.402381	2.665
Carubv10022964m.g	3.59745	4.92895	3.33665	0.732808	-0.760133	0.660433
Carubv10003420m.g	2.30565	4.92312	3.35769	1.08774	-3.07382	5.12269
Carubv10001026m.g	1.16019	4.92105	2.35473	-0.660911	0.768648	0.512012
Carubv10015732m.g	7.21734	4.91868	5.45382	7.64399	-0.193439	3.96713
Carubv10016152m.g	4.36881	4.90771	5.11644	6.47321	-2.14657	4.72266
Carubv10007042m.g	3.68723	4.90467	0.685287	-0.984852	2.919	1.09093
Carubv10027637m.g	7.79524	4.89754	4.82782	4.21638	-0.656427	2.69413
Carubv10003480m.g	3.36689	4.89392	4.27063	1.7225	-1.81354	2.94862
Carubv10018903m.g	2.66882	4.8822	2.47096	3.01988	0.939048	2.76957
Carubv10017523m.g	4.52294	4.86902	2.63849	0.36978	0.551398	1.00841
Carubv10005815m.g	6.16107	4.85756	4.5836	8.03698	0.307556	1.55028
Carubv10019192m.g	4.82978	4.85709	4.65636	4.94311	-1.18745	3.98738
Carubv10016048m.g	-0.0573394	4.85501	2.83539	-1.25908	0.0303258	-0.118685
Carubv10011423m.g	6.16437	4.85248	4.91912	4.10209	0.26646	1.32871
Carubv10028221m.g	2.48407	4.84994	1.74601	1.64145	0.855249	2.95314
Carubv10028287m.g	3.76089	4.84341	0.414899	1.21804	-0.929528	0.715356
Carubv10015927m.g	2.49537	4.83928	2.19924	-2.96646	-1.51971	-1.4605
Carubv10024884m.g	7.71982	4.83135	3.44956	4.70129	-0.574022	0.252082
Carubv10025359m.g	3.86542	4.83039	3.99548	1.03016	-1.15102	1.4431
Carubv10014183m.g	1.23612	4.82607	1.27696	0.493455	0.375096	2.27411
Carubv10021959m.g	5.95297	4.82341	4.54833	4.00004	-1.57045	1.6795
Carubv10019344m.g	0.727491	4.81794	3.44604	0.70618	0.456981	-0.118685
Carubv10025627m.g	1.93267	4.81578	0.360124	-2.7786	-2.08693	-0.23117
Carubv10016421m.g	4.63176	4.81439	3.2813	3.58641	-2.03847	2.58028
Carubv10024582m.g	3.95655	4.81342	3.5272	-0.23393	-1.89247	1.14893
Carubv10015165m.g	5.27247	4.81061	5.88481	7.91517	4.52645	2.06138
Carubv10010846m.g	1.49893	4.80959	1.78751	-0.384342	-1.78909	1.40864
Carubv10006259m.g	6.42602	4.80801	5.70054	5.92025	0.031003	1.67173
Carubv10021778m.g	7.95306	4.80643	4.9334	5.80745	-1.48923	1.10389
Carubv10024654m.g	6.71052	4.79944	5.28038	4.43492	1.35781	1.98848
Carubv10018741m.g	6.7092	4.79819	3.44378	4.87083	0.0246346	2.27144
Carubv10003209m.g	6.51191	4.79578	3.5848	1.37191	1.48171	-0.413777
Carubv10002986m.g	3.433	4.79401	3.53245	2.72567	-0.279833	1.67862
Carubv10018711m.g	3.66413	4.79016	3.69861	1.92959	-0.668766	0.826642
Carubv10007054m.g	0.348633	4.78442	3.36997	0.751234	1.46433	0.770182
Carubv10024576m.g	4.09994	4.77516	2.94081	2.05467	-0.705236	0.88975
Carubv10022008m.g	7.2761	4.77276	5.09802	6.01346	-0.945057	1.21827
Carubv10021747m.g	5.53842	4.76334	5.01444	3.50944	-2.64122	2.99812
Carubv10007819m.g	3.20751	4.74987	1.96841	0.334099	0.72759	0.879132
Carubv10015719m.g	4.66787	4.74521	3.93886	2.86174	-0.415753	0.871128
Carubv10003348m.g	4.08323	4.74286	2.96284	0.927516	-2.15271	0.9727
Carubv10002794m.g	0.512881	4.73856	1.51992	-2.51788	-1.31165	-0.00579396
Carubv10017287m.g	-0.0573615	4.73837	0.184841	-0.41498	1.61406	0.188063
Carubv10015524m.g	5.27402	4.73685	4.15877	4.64042	-1.14801	3.9076
Carubv10025461m.g	5.23997	4.73288	2.13321	1.81614	1.29354	0.0679991
Carubv10021428m.g	1.07103	4.73199	-0.367348	-1.60174	0.820578	0.881798
Carubv10011611m.g	4.92559	4.72962	2.67834	3.72546	-3.64108	3.37526
Carubv10018509m.g	5.25805	4.72769	3.70055	2.23908	-0.647452	1.45393
Carubv10006462m.g	4.45675	4.72627	0.265658	0.327848	4.48719	0.269266
Carubv10005188m.g	-0.489275	4.7249	0.347876	-0.586826	0.0372382	0.272325
Carubv10018511m.g	2.81662	4.72405	3.09416	-1.91826	-0.122446	0.716412
Carubv10002464m.g	4.69511	4.71978	2.79828	2.32733	-0.333395	0.605665
Carubv10010829m.g	6.6453	4.71922	2.34321	6.13938	0.890987	3.2372
Carubv10024493m.g	-2.62855	4.71824	2.4162	1.4753	0.801223	4.01961
Carubv10028403m.g	4.77174	4.71639	5.84967	6.74908	0.743601	2.62453
Carubv10025108m.g	7.1874	4.7117	3.90643	5.54494	-1.6525	3.73428
Carubv10012173m.g	5.73533	4.7068	3.15938	1.89689	-0.431999	0.843666
Carubv10002838m.g	4.92758	4.70393	5.76694	7.60449	-0.506839	4.2343
Carubv10022486m.g	0.343341	4.6976	3.51735	0.346386	2.64803	-0.118685
Carubv10006916m.g	7.71743	4.69509	4.52516	6.2526	0.0335026	4.04084
Carubv10012383m.g	6.37072	4.69221	4.71917	4.53819	1.26084	0.196933
Carubv10022053m.g	11.0089	4.68741	9.55164	9.03176	-0.408042	2.69542
Carubv10026314m.g	3.70239	4.68148	-0.493459	-1.67648	2.09693	-0.336574
Carubv10021543m.g	5.63118	4.67767	0.642817	0.212655	0.000650621	1.12889
Carubv10000773m.g	6.00787	4.67552	3.92102	4.73144	-0.857059	1.37154
Carubv10015966m.g	-1.2544	4.67492	2.17991	1.29492	0.457058	1.733
Carubv10018653m.g	0.34751	4.67254	2.78607	-4.30735	-1.27967	-0.779325
Carubv10028417m.g	4.06105	4.67177	2.60337	-2.23226	0.0305919	0.47436
Carubv10015091m.g	4.78149	4.67176	3.13732	1.71628	-2.0487	2.01358
Carubv10007852m.g	-3.31787	4.66936	3.21745	-0.578642	-3.30125	2.46159
Carubv10019918m.g	2.90102	4.66814	2.03141	-0.107333	-1.33081	0.960271
Carubv10018516m.g	7.21272	4.66703	4.61463	5.27686	0.44059	0.0802428
Carubv10006223m.g	1.73494	4.66184	1.82492	-2.00568	-1.86979	1.67915
Carubv10028267m.g	4.84407	4.64484	4.61365	5.1417	-3.18285	2.00016
Carubv10010744m.g	1.8342	4.64368	3.13969	-0.291614	1.79465	4.23153
Carubv10012262m.g	0.654572	4.64319	3.59092	0.0717278	1.26389	-0.385353
Carubv10022433m.g	2.92128	4.64311	3.17474	0.409986	-1.8734	0.589912
Carubv10002834m.g	5.34314	4.64145	6.5952	6.86159	3.78808	1.11468
Carubv10027823m.g	4.48163	4.63928	2.94184	2.63002	-0.697917	0.175455
Carubv10016367m.g	1.29171	4.63768	2.14705	1.55172	-0.282004	1.63319
Carubv10012318m.g	4.44113	4.63739	3.37981	-0.644509	1.05637	0.472881
Carubv10007678m.g	4.60154	4.63653	2.08753	0.756863	-2.47419	1.33211
Carubv10027665m.g	5.78076	4.63624	3.34764	3.10564	-1.2606	0.3877
Carubv10003192m.g	-0.750919	4.63148	1.4034	-7.15129	-1.35577	-0.0850325
Carubv10021758m.g	5.21921	4.63076	2.24949	2.58557	-0.76115	2.98672
Carubv10025621m.g	3.20639	4.62914	3.92234	2.47723	-1.24225	2.181
Carubv10022111m.g	2.7182	4.62865	3.38709	-2.1693	0.387721	0.742149
Carubv10007235m.g	3.04797	4.62182	5.55926	3.37899	0.456956	1.3072
Carubv10027601m.g	3.38205	4.61627	5.79848	0.144882	-1.69671	2.26954
Carubv10028594m.g	3.83858	4.61477	2.95107	2.32538	-1.75531	0.380971
Carubv10011512m.g	0.909126	4.61278	2.25253	0.968204	0.0369611	0.678902
Carubv10015945m.g	8.85827	4.60389	5.67788	7.58417	0.0739554	2.74713
Carubv10011231m.g	3.19665	4.59607	2.86626	3.94795	-2.19381	3.00138
Carubv10011403m.g	4.18929	4.59368	3.665	2.89773	-1.62518	2.43548
Carubv10022952m.g	4.60572	4.59059	2.97705	2.37597	-1.27988	1.04209
Carubv10021887m.g	5.77627	4.58388	4.41142	4.35369	-0.307916	3.36753
Carubv10007814m.g	4.87374	4.58116	3.67774	2.01519	0.120772	1.16505
Carubv10002744m.g	2.43236	4.57577	1.95208	-1.13065	-2.7892	0.485524
Carubv10027732m.g	4.76537	4.57552	3.8329	3.26653	-1.77123	0.773177
Carubv10012352m.g	7.56548	4.57107	3.4077	1.01758	0.250054	1.07238
Carubv10011479m.g	7.42654	4.56894	4.57983	5.84383	-2.48099	1.93656
Carubv10003026m.g	3.05637	4.56645	2.85125	4.95319	-2.44415	3.45711
Carubv10014251m.g	6.63372	4.56642	4.66835	4.61978	1.2383	0.940036
Carubv10028415m.g	4.01905	4.56582	3.87872	1.37098	-1.9923	0.910516
Carubv10012408m.g	5.90133	4.55954	-0.270725	2.19897	3.83168	-0.114138
Carubv10016269m.g	4.95523	4.55315	3.42264	2.29188	-0.647454	1.42507
Carubv10028184m.g	4.72211	4.55188	2.6304	0.714058	-0.298688	0.142624
Carubv10020549m.g	4.79734	4.5377	2.98903	1.75017	-1.1864	0.937015
Carubv10011326m.g	5.30369	4.53165	3.66818	1.79681	2.25302	0.130486
Carubv10021657m.g	7.84108	4.52548	3.49487	8.41301	0.0303258	-0.0412576
Carubv10015886m.g	1.3775	4.52484	1.97929	-0.329942	0.306368	-0.0112453
Carubv10006463m.g	1.07022	4.51656	1.58255	1.87135	-1.23664	5.05765
Carubv10004804m.g	6.27412	4.51198	3.49096	1.80677	-0.0734781	0.665027
Carubv10002453m.g	4.54515	4.50754	0.484109	-1.05134	-0.515148	-0.0650183
Carubv10023158m.g	-0.360281	4.50489	2.1059	0.402356	0.606862	-0.0639138
Carubv10015944m.g	0.625425	4.49208	5.94864	3.25776	0.101442	-0.465893
Carubv10006311m.g	3.8488	4.49048	3.13036	1.72402	-1.47323	1.01112
Carubv10021361m.g	2.48947	4.48327	2.41285	1.46933	-2.11086	1.15485
Carubv10007343m.g	2.40355	4.48176	3.13293	0.0149071	-3.77298	1.11579
Carubv10012637m.g	2.36771	4.47601	2.35004	0.50496	-2.16385	1.95387
Carubv10003756m.g	2.22964	4.46959	3.2592	2.70567	-2.65715	3.57511
Carubv10015754m.g	4.99146	4.46537	3.94898	2.24464	-0.530149	0.564917
Carubv10015167m.g	5.85431	4.46388	4.59664	5.78223	-1.66528	1.84575
Carubv10022329m.g	6.75657	4.46359	4.97707	5.47783	-1.0188	0.53898
Carubv10015975m.g	3.23564	4.45491	2.39903	-0.674329	-0.493925	0.360768
Carubv10017299m.g	1.29095	4.45295	5.02599	3.33997	1.74269	-0.118685
Carubv10013743m.g	3.50546	4.44388	4.46317	1.13932	0.369655	1.26295
Carubv10011965m.g	4.95513	4.44285	1.60885	2.66857	2.37958	0.463158
Carubv10007316m.g	-0.534884	4.44025	-0.512886	-5.65217	1.01602	-0.742685
Carubv10007095m.g	4.84038	4.43512	4.23392	3.72689	-1.37278	1.29208
Carubv10007777m.g	5.44865	4.43218	4.35148	4.60617	-1.38078	1.25858
Carubv10024978m.g	4.50303	4.42882	3.80787	4.11593	-0.656981	1.47946
Carubv10010936m.g	2.16099	4.42765	5.15791	1.23371	0.0303258	0.779044
Carubv10011098m.g	0.429241	4.4212	-0.184332	-0.725761	0.274413	-0.269355
Carubv10013770m.g	-0.0572792	4.41944	4.4689	1.62828	0.0336789	1.13566
Carubv10024866m.g	0.686628	4.41421	0.660784	1.3562	0.0303258	0.542582
Carubv10021463m.g	0.914757	4.40316	0.590867	0.465533	-0.00363754	-0.0372132
Carubv10002897m.g	7.18546	4.39197	4.12554	3.99999	-1.10271	-0.871622
Carubv10008854m.g	5.05788	4.3901	3.90532	3.85792	0.482163	1.11529
Carubv10019509m.g	0.427669	4.38745	1.02042	0.313384	0.496437	0.502575
Carubv10015144m.g	3.73489	4.38004	2.47946	4.51429	-2.54445	3.029
Carubv10011676m.g	2.72558	4.37786	2.67812	0.167784	-0.63436	1.80815
Carubv10017584m.g	4.94802	4.37656	0.691505	0.345482	1.48127	0.0391821
Carubv10006787m.g	-0.908054	4.37542	1.24865	-1.2106	0.695934	1.10826
Carubv10006221m.g	6.19753	4.37422	2.77228	5.85556	0.441043	0.795932
Carubv10019944m.g	3.29384	4.37148	2.83175	-1.15212	0.272589	0.403555
Carubv10007583m.g	3.76247	4.34769	0.894323	-1.9628	0.0305919	0.328162
Carubv10015837m.g	5.01752	4.34252	3.63431	-0.411217	0.0305424	1.06064
Carubv10011069m.g	-1.81549	4.33711	2.79314	-4.72104	-1.41486	0.603374
Carubv10028037m.g	5.68167	4.32954	3.51271	7.01776	-0.698128	4.11195
Carubv10015980m.g	3.9579	4.32534	5.96571	5.28192	0.0303258	2.35371
Carubv10022252m.g	4.1921	4.32459	1.78242	4.69316	-1.74588	1.54399
Carubv10024619m.g	4.23849	4.32342	2.30405	0.704013	-4.78898	0.941584
Carubv10001198m.g	0.34365	4.32239	-0.154995	-0.954035	2.46094	-0.231152
Carubv10025690m.g	5.2789	4.32139	3.98808	2.41984	-2.36965	1.57809
Carubv10017002m.g	2.99383	4.32022	2.89022	4.67108	0.401119	1.03139
Carubv10007038m.g	8.27089	4.31671	6.08199	9.12726	0.0305424	1.82747
Carubv10018955m.g	3.77415	4.31523	5.49413	2.13648	1.25083	-0.26243
Carubv10026299m.g	3.97224	4.31262	3.35147	-0.143345	-1.79454	0.700021
Carubv10002706m.g	7.39652	4.30687	5.69991	7.85369	0.030673	3.52943
Carubv10021991m.g	5.07741	4.30176	3.53984	3.47225	-1.37778	0.766152
Carubv10011247m.g	4.92845	4.30066	5.36607	2.75055	0.0305655	-0.540982
Carubv10006471m.g	3.85766	4.30056	5.25414	1.23503	1.76675	0.597753
Carubv10004891m.g	5.15836	4.29853	3.47319	2.86072	-1.79282	1.77035
Carubv10001757m.g	4.14312	4.29737	3.40257	0.0165933	0.541909	0.691893
Carubv10024652m.g	3.31211	4.29397	3.26805	3.2091	-1.02367	1.94403
Carubv10001524m.g	2.99557	4.28839	1.38888	0.0942709	2.94073	-0.230273
Carubv10006624m.g	3.69908	4.28408	0.502628	-0.346303	1.34595	0.187164
Carubv10013466m.g	5.15654	4.28144	4.18446	2.34467	-0.420251	1.77036
Carubv10022176m.g	3.66993	4.27189	3.77187	1.75239	-1.43259	1.77668
Carubv10022104m.g	3.9234	4.26991	4.66498	1.43216	-2.15128	1.34666
Carubv10025305m.g	2.25666	4.26868	2.45662	1.04699	-1.81899	1.19848
Carubv10014478m.g	5.27263	4.26114	3.84767	4.89924	-1.92094	3.26242
Carubv10015981m.g	8.06176	4.25585	6.39839	8.71309	0.0303258	2.71775
Carubv10024841m.g	6.35561	4.25503	5.13804	5.72396	0.0303258	0.433239
Carubv10006230m.g	2.98871	4.25484	1.60657	-1.29467	1.01927	0.242375
Carubv10015649m.g	4.75635	4.25296	3.60426	1.78171	-1.40325	0.512899
Carubv10002501m.g	0.94745	4.25238	1.3505	2.65782	-1.68969	2.7452
Carubv10015364m.g	4.04784	4.25115	4.17454	3.80101	-0.649936	3.06563
Carubv10011038m.g	0.659093	4.24791	-1.03318	-0.387771	4.99928	-0.643121
Carubv10021280m.g	0.204926	4.24632	1.9056	1.98924	-0.123169	3.50225
Carubv10015820m.g	1.85765	4.23716	2.0162	1.5708	0.0303258	0.68565
Carubv10028696m.g	4.01206	4.23605	1.48079	-0.435037	0.0305473	0.163927
Carubv10011874m.g	4.67672	4.22985	2.89627	1.36421	-0.544968	1.52988
Carubv10008061m.g	1.36137	4.22758	0.339959	-0.216512	-0.170525	-0.0457363
Carubv10011650m.g	-0.556138	4.22333	0.236076	-0.918404	-0.945714	-0.473332
Carubv10028075m.g	6.26719	4.22227	3.82376	1.82963	2.55287	1.22832
Carubv10018560m.g	0.658657	4.22182	-0.622136	1.3562	0.03103	1.21827
Carubv10022190m.g	3.49858	4.2213	3.67192	-0.312855	-3.12468	1.05075
Carubv10003257m.g	3.27086	4.2206	1.80096	2.50896	1.9327	1.80894
Carubv10002788m.g	5.9558	4.21886	5.90015	9.71501	0.0304977	1.80189
Carubv10021130m.g	1.68061	4.21846	0.403556	1.12983	0.394762	2.76537
Carubv10007245m.g	-0.0496237	4.2181	3.03454	3.64082	0.0224319	0.798005
Carubv10019419m.g	4.74132	4.21462	2.89065	2.95226	-2.45699	0.803593
Carubv10019291m.g	6.12205	4.20187	5.80331	4.34424	0.269688	0.334915
Carubv10015305m.g	5.84408	4.20093	4.88746	5.11775	0.44051	2.82643
Carubv10016743m.g	3.39084	4.19291	3.93927	1.96735	-0.30839	0.709301
Carubv10007077m.g	3.52638	4.19133	2.90009	5.99752	-2.59747	3.85206
Carubv10025844m.g	3.82743	4.18236	3.18932	1.52899	0.443745	0.462212
Carubv10006284m.g	5.34699	4.18204	3.31492	4.51202	0.3504	2.81434
Carubv10022253m.g	3.26194	4.18074	3.03059	1.94936	0.268731	1.97295
Carubv10021491m.g	5.15725	4.17841	2.60763	2.74138	0.711131	0.729342
Carubv10010979m.g	5.18778	4.1721	3.61841	2.49015	-2.56373	0.619172
Carubv10028641m.g	5.51918	4.17132	3.60915	4.98778	-0.4105	1.34379
Carubv10019245m.g	6.55771	4.1702	4.66498	5.24948	0.340403	0.142148
Carubv10025945m.g	4.78504	4.16707	2.89668	2.63204	0.986081	0.841446
Carubv10003585m.g	6.60003	4.16351	5.20013	6.19285	0.0316266	0.190335
Carubv10011664m.g	1.1509	4.15286	-0.997219	-0.400724	0.282183	-1.13844
Carubv10018878m.g	-0.0575279	4.15158	0.153499	1.21534	0.392879	0.382217
Carubv10011967m.g	4.00816	4.15109	2.6797	1.36427	-1.64334	2.17765
Carubv10007490m.g	2.22618	4.14947	5.05848	5.00095	-0.955568	4.26259
Carubv10015677m.g	5.50136	4.14676	4.51077	4.83937	0.0303258	-0.746256
Carubv10022392m.g	4.181	4.14415	3.55695	5.62252	-0.378095	5.39962
Carubv10002599m.g	1.94771	4.14302	2.78194	-0.400919	-3.83895	2.22616
Carubv10007216m.g	4.90733	4.13722	3.65508	3.03184	-1.77173	1.09325
Carubv10025131m.g	4.71088	4.13513	-1.41732	2.54997	6.6833	0.773527
Carubv10025115m.g	5.96242	4.13476	4.31484	6.26563	0.457053	1.18065
Carubv10008490m.g	-0.0797984	4.13427	4.89295	5.03542	1.63344	-0.0242502
Carubv10017969m.g	4.11683	4.13244	3.15713	6.77597	0.159082	1.31585
Carubv10019027m.g	7.86803	4.13127	4.09239	9.4888	0.0319678	2.64106
Carubv10011291m.g	2.79983	4.12962	0.387818	-1.40985	0.456964	-0.574426
Carubv10003189m.g	3.3049	4.12844	4.92245	1.0992	0.0313129	2.40528
Carubv10012199m.g	1.16292	4.12193	2.07467	0.70618	1.2394	-0.835814
Carubv10025666m.g	5.55199	4.1208	4.40249	7.07721	-1.06605	3.49691
Carubv10000693m.g	4.13378	4.11063	2.83289	2.22228	-0.349098	1.04586
Carubv10005663m.g	-0.0572792	4.10815	1.76891	0.333449	1.63922	-0.476211
Carubv10006292m.g	3.99665	4.10581	4.12309	3.92594	-0.991139	3.06234
Carubv10012183m.g	4.92621	4.10562	3.71759	3.86734	-2.04705	0.334268
Carubv10025306m.g	-0.169751	4.10274	3.03525	-2.12511	-2.2176	2.38929
Carubv10023384m.g	4.75301	4.10037	3.12263	4.90634	1.00776	2.25734
Carubv10003329m.g	3.00732	4.09526	3.31836	3.5763	1.36056	0.940213
Carubv10007191m.g	3.92649	4.09495	1.08944	3.47904	1.63054	3.84816
Carubv10007764m.g	2.70653	4.09179	2.31994	1.13956	0.0310636	1.42813
Carubv10010504m.g	1.10001	4.08747	1.07183	-1.24928	2.76287	-0.163045
Carubv10015345m.g	4.22191	4.08125	2.35695	-1.52827	-0.622129	0.0962222
Carubv10018603m.g	4.44313	4.07422	0.918184	1.80725	1.93851	0.641555
Carubv10015432m.g	4.00087	4.0704	4.28847	3.70847	0.440142	0.499421
Carubv10021784m.g	-0.0572792	4.07034	-0.457883	0.838649	1.62776	-0.644808
Carubv10013345m.g	1.63366	4.06852	2.13704	-1.05539	-0.183809	-0.0690166
Carubv10011105m.g	3.60044	4.05975	2.42379	0.917693	-2.18085	2.93241
Carubv10011956m.g	5.42146	4.0583	3.43588	4.57028	-2.21856	1.65989
Carubv10008574m.g	5.08337	4.05669	4.07774	0.869855	0.0120618	-0.915824
Carubv10015117m.g	5.13128	4.05629	0.876298	0.733069	-1.23998	0.265104
Carubv10000162m.g	3.51331	4.05319	2.24827	1.79025	-0.120204	1.13036
Carubv10012521m.g	4.66154	4.0478	1.76604	2.51084	-1.38592	1.00372
Carubv10005320m.g	4.21141	4.0472	2.00177	0.658448	0.0515167	0.543583
Carubv10023469m.g	4.38592	4.04533	3.46813	3.22678	0.0450689	1.44008
Carubv10012206m.g	1.42555	4.04489	1.2336	1.38677	0.456964	1.01052
Carubv10024937m.g	4.03163	4.04311	3.62096	2.28278	-0.759744	1.47042
Carubv10019075m.g	4.54445	4.0424	4.52978	6.35907	0.502273	3.46743
Carubv10021103m.g	1.23119	4.03263	2.2045	0.263646	0.766651	0.658947
Carubv10024640m.g	-0.0482653	4.02789	0.81081	-0.938436	1.18889	-0.174083
Carubv10012424m.g	4.98623	4.02435	6.08524	3.0687	0.073847	2.26668
Carubv10011782m.g	4.85138	4.02395	1.47626	0.992564	-1.67149	0.0419961
Carubv10016994m.g	3.37109	4.02136	1.14373	0.248503	1.00955	1.27939
Carubv10016381m.g	4.25795	4.02129	3.06566	1.10326	0.787179	-0.118685
Carubv10014279m.g	2.38192	4.01849	1.67122	2.66	1.06313	-0.7751
Carubv10015274m.g	2.6144	4.01154	1.42216	0.485838	-0.244011	0.538573
Carubv10026025m.g	6.44283	4.01042	1.45862	5.39871	0.574462	4.12673
Carubv10003553m.g	6.32709	4.00753	1.68855	3.76354	0.789026	-0.654028
Carubv10006235m.g	3.60874	4.00498	3.55752	2.28759	0.9627	1.5786
Carubv10003010m.g	6.22256	4.00252	1.83246	5.05892	2.69166	0.877667
Carubv10007178m.g	4.73241	4.00033	4.69968	11.1006	2.54006	5.49013
Carubv10011527m.g	8.0599	3.99713	4.27076	5.93868	-0.416617	1.27671
Carubv10012301m.g	-2.17531	3.99495	2.68791	-3.51207	-3.04013	1.14599
Carubv10009800m.g	3.56934	3.99271	1.24389	1.04457	0.0321279	0.33456
Carubv10022239m.g	3.93239	3.98798	4.83854	2.50881	-3.30151	6.48841
Carubv10008787m.g	3.58856	3.98704	1.61779	1.04769	-0.456062	0.785844
Carubv10015629m.g	3.88086	3.98581	3.12751	1.87854	-4.31817	1.24535
Carubv10018336m.g	5.32379	3.98432	3.26085	2.98005	0.132736	0.551965
Carubv10022164m.g	6.53237	3.98097	4.83559	8.16451	-1.44209	1.21679
Carubv10015781m.g	3.52057	3.97812	3.57925	-0.0804019	-1.4027	2.72283
Carubv10006329m.g	5.51979	3.97036	3.99752	6.40944	-2.82894	5.20311
Carubv10024497m.g	4.60489	3.96446	3.2322	0.989454	-1.56002	3.06186
Carubv10022055m.g	4.01659	3.96375	2.68244	4.42702	-1.43661	1.32326
Carubv10026625m.g	0.611074	3.96059	0.0365517	-1.02963	-0.53226	-0.0756028
Carubv10025792m.g	-0.0572792	3.95604	0.17652	-0.878325	2.16043	-0.199587
Carubv10012331m.g	3.22351	3.95171	4.36384	3.16423	-0.76105	2.23481
Carubv10024812m.g	2.01742	3.94981	4.02336	0.396343	-2.27767	1.77764
Carubv10027408m.g	4.17609	3.94941	1.50956	2.5389	0.314909	2.00492
Carubv10024728m.g	2.02524	3.94496	0.603752	1.22453	0.0328775	-0.118685
Carubv10024896m.g	4.18698	3.9395	0.483613	1.06652	1.61102	0.770182
Carubv10008146m.g	3.78141	3.91934	2.49857	1.04682	-1.32748	0.950698
Carubv10022461m.g	5.20078	3.91395	4.5241	1.34453	-2.51963	0.931311
Carubv10016248m.g	7.34465	3.90666	5.68555	4.41389	0.400666	1.40533
Carubv10023055m.g	2.83512	3.90482	1.61474	-0.370063	-0.589435	0.319167
Carubv10003895m.g	0.383053	3.89786	2.96255	0.751234	0.456977	0.38819
Carubv10016299m.g	0.507532	3.89659	0.398842	0.193294	2.41952	-0.236629
Carubv10021803m.g	2.6605	3.89053	2.82181	-1.0359	0.45704	0.166377
Carubv10027206m.g	6.38001	3.88483	1.71461	2.63442	7.62373	0.148163
Carubv10022251m.g	2.52744	3.88357	1.68571	1.29971	-0.110715	1.07766
Carubv10025052m.g	4.10153	3.8821	0.537785	2.53938	1.85679	0.682249
Carubv10015300m.g	1.97234	3.88156	2.28678	-0.344029	-0.591978	0.718664
Carubv10018755m.g	4.07613	3.88071	-0.486423	0.750556	-0.703012	0.269266
Carubv10012161m.g	4.08302	3.87358	3.29628	2.44378	-1.10079	1.57051
Carubv10024800m.g	8.04388	3.87222	4.70826	9.53742	0.0306239	2.01036
Carubv10016425m.g	0.65138	3.87078	2.48739	0.711844	-0.351803	1.24047
Carubv10025561m.g	2.1521	3.86894	1.05153	0.149837	-2.52133	-0.246449
Carubv10008306m.g	1.96028	3.8617	0.262808	0.0703281	1.68974	1.22303
Carubv10024906m.g	5.48403	3.8603	4.21974	4.04755	0.426651	0.713298
Carubv10028352m.g	1.68001	3.85768	0.167261	1.96749	0.0303258	2.33482
Carubv10002211m.g	0.690458	3.85654	3.64675	1.32473	-0.759241	0.269266
Carubv10025012m.g	-0.493956	3.85427	2.35548	5.28668	-3.20668	2.30427
Carubv10006367m.g	1.31993	3.84967	2.05511	-0.402737	-0.191406	0.676388
Carubv10028639m.g	3.65901	3.84886	2.45426	3.48571	-0.137073	0.334561
Carubv10022026m.g	3.95667	3.84414	0.772444	1.58725	1.86699	0.421624
Carubv10025613m.g	7.1778	3.8429	3.75208	3.64289	0.0310636	-0.40956
Carubv10007125m.g	5.62685	3.84074	5.29015	6.67493	0.0328619	0.974556
Carubv10011010m.g	5.47637	3.84007	5.27244	1.89495	0.0306172	2.24657
Carubv10005851m.g	4.63231	3.83857	4.72831	5.07876	0.0313452	3.32258
Carubv10015743m.g	-1.76015	3.83492	1.18422	-5.49475	-1.63565	1.33509
Carubv10025104m.g	2.54457	3.83227	1.82768	4.88293	-0.166347	4.34886
Carubv10019104m.g	6.61965	3.83159	4.16319	4.97944	-0.353097	1.19244
Carubv10001421m.g	3.83694	3.83129	4.9562	3.16842	0.535632	1.0772
Carubv10018179m.g	4.18358	3.82616	0.814762	0.186791	2.06181	1.04889
Carubv10000731m.g	2.33621	3.82562	0.0909628	-0.287362	1.01037	0.0622258
Carubv10006973m.g	6.39758	3.82526	4.49904	2.88961	0.0303258	0.407161
Carubv10002507m.g	6.63284	3.82453	5.87824	4.87486	0.0303258	3.28697
Carubv10018427m.g	2.24437	3.82388	1.72115	2.53405	0.0917132	1.15818
Carubv10018447m.g	0.066177	3.82331	2.13238	-2.67104	-2.5245	1.86372
Carubv10001398m.g	3.15114	3.82062	1.3051	1.69939	-0.518187	0.0361894
Carubv10006769m.g	2.95913	3.81358	1.3595	-0.561247	0.0315285	-0.174585
Carubv10021853m.g	2.91355	3.8128	3.11974	1.23376	-1.80338	1.86587
Carubv10012488m.g	5.07351	3.81233	6.21283	3.01025	0.0305842	0.402944
Carubv10021269m.g	5.81839	3.81033	3.12321	4.92894	0.0314294	1.95186
Carubv10024480m.g	0.343341	3.8036	4.88392	4.29624	0.0305424	0.0469361
Carubv10027373m.g	3.526	3.80322	-0.0330382	1.95575	1.09508	0.0443018
Carubv10027954m.g	4.09892	3.79879	3.4629	1.74616	-3.01385	-0.132446
Carubv10018545m.g	4.36215	3.79477	3.53482	4.41401	-0.0608225	0.171421
Carubv10016173m.g	2.12323	3.79246	0.512396	-0.947879	3.22624	0.330167
Carubv10001114m.g	5.67419	3.79077	2.05388	4.55146	-0.755266	1.00432
Carubv10007106m.g	3.61155	3.78254	1.78442	-0.54429	1.24565	0.0104195
Carubv10019119m.g	2.32359	3.78111	1.49405	-4.18009	0.0112359	-0.511788
Carubv10003427m.g	-1.22047	3.7808	3.11828	1.30999	1.62422	0.459773
Carubv10004876m.g	2.36093	3.77615	-0.0705207	-0.922785	1.1729	-0.176413
Carubv10027794m.g	3.4496	3.7737	2.0687	-0.909858	0.0333357	2.08592
Carubv10008673m.g	-0.476423	3.77336	-2.48234	-2.0065	2.19984	3.23229
Carubv10016064m.g	0.710589	3.76769	1.44169	-1.18569	1.24038	-0.832409
Carubv10006381m.g	-0.0572792	3.76666	0.632588	1.98939	0.0303258	0.68565
Carubv10025284m.g	0.139533	3.76203	1.76951	-1.10945	-3.3092	2.56993
Carubv10016702m.g	3.11552	3.76181	2.06925	-0.0935191	-2.26376	1.33869
Carubv10006373m.g	0.9479	3.75851	2.2095	0.346386	0.44051	-0.118685
Carubv10019430m.g	7.70099	3.75711	7.24344	9.0484	0.441806	0.0197658
Carubv10016401m.g	0.34751	3.75649	2.69524	-0.29399	0.0303258	-0.118685
Carubv10005711m.g	3.00692	3.75409	3.3396	0.661277	1.46316	0.717368
Carubv10024103m.g	4.77516	3.75342	3.09057	2.38421	0.602436	0.544212
Carubv10006538m.g	0.171712	3.75153	0.277581	-0.362011	0.762193	-0.145355
Carubv10024922m.g	6.31713	3.7492	4.55465	5.33411	0.0317081	-0.890995
Carubv10012898m.g	2.56291	3.74478	1.47923	-0.161678	0.835374	-0.133909
Carubv10026398m.g	2.65074	3.74372	2.70542	-1.41324	-2.66483	0.31839
Carubv10006708m.g	2.38691	3.74314	0.261967	1.03147	3.82646	-0.110223
Carubv10016206m.g	5.60343	3.74113	5.36403	0.364797	-0.259829	-0.0579185
Carubv10010996m.g	4.56658	3.7409	4.46911	3.25268	-0.0326651	2.01821
Carubv10003587m.g	-0.0572792	3.74041	-0.00320034	-0.418684	1.88464	-0.0957259
Carubv10015460m.g	3.21493	3.73966	1.37934	0.258614	-0.592813	0.853163
Carubv10027676m.g	2.9984	3.72952	2.83346	0.530014	-0.945211	0.0536439
Carubv10025573m.g	6.01298	3.72324	5.81485	5.73306	0.0306239	2.87716
Carubv10027420m.g	3.27847	3.72182	0.2416	-1.41829	-0.854199	0.200339
Carubv10003527m.g	5.00717	3.71625	3.96704	4.52683	-0.206436	0.695111
Carubv10012661m.g	2.23304	3.71147	1.54011	0.0892599	0.186025	1.0291
Carubv10021798m.g	5.04237	3.71042	1.70559	6.62835	-0.166888	5.10382
Carubv10026774m.g	4.33732	3.70884	4.39972	4.62711	-1.06718	0.508994
Carubv10024749m.g	0.973211	3.70781	3.24365	-0.742256	0.0303258	-0.118685
Carubv10028009m.g	5.34404	3.70405	-0.29379	0.450945	-0.334848	1.02628
Carubv10007215m.g	1.39703	3.7011	1.28184	-2.10836	-1.78955	1.26257
Carubv10025202m.g	0.345004	3.70037	2.02491	-0.190648	0.030673	-0.118685
Carubv10021509m.g	6.83014	3.69452	2.65581	7.28825	-0.79054	1.13479
Carubv10024762m.g	-0.718893	3.69162	2.27903	0.750635	-1.19804	2.69901
Carubv10027542m.g	3.24844	3.69102	1.87322	-0.706905	-2.2678	1.2339
Carubv10003398m.g	0.917817	3.69074	1.33776	0.232675	-1.59496	0.891744
Carubv10006078m.g	2.58908	3.69065	1.35491	1.15859	0.45166	0.40776
Carubv10010912m.g	2.54035	3.6896	2.46361	1.4932	-1.27676	1.71282
Carubv10021287m.g	1.81059	3.68508	2.84328	0.380017	0.0303258	0.988972
Carubv10024683m.g	3.1888	3.6812	2.9873	3.25239	0.375058	1.20225
Carubv10000985m.g	0.344067	3.67986	-0.20117	-0.813262	0.370185	-0.290536
Carubv10009519m.g	4.15162	3.67972	1.03573	0.993633	2.098	0.810927
Carubv10011458m.g	6.74325	3.67423	6.01049	8.09008	0.0311	2.29745
Carubv10003709m.g	5.53063	3.67375	2.89072	4.06599	1.89728	1.10161
Carubv10003905m.g	2.04124	3.66875	0.647339	1.10326	-0.714788	1.60896
Carubv10003722m.g	4.34672	3.66835	2.47678	3.29192	-0.294323	1.80189
Carubv10025895m.g	3.40407	3.66459	3.78128	1.01703	0.813655	0.217845
Carubv10011244m.g	2.93553	3.66275	1.6348	0.112784	0.0303258	-0.118685
Carubv10003248m.g	0.701965	3.66218	0.752749	-1.25928	5.17672	0.98018
Carubv10006921m.g	7.39634	3.65968	4.6403	6.9636	0.0303258	2.72256
Carubv10016392m.g	4.26691	3.64815	0.18462	1.6578	2.52383	0.218654
Carubv10025110m.g	3.30579	3.64798	2.38991	1.36969	-1.10617	0.387185
Carubv10023553m.g	3.28984	3.64405	2.84555	-0.137332	-2.21153	0.794767
Carubv10002539m.g	-0.245925	3.64012	0.684626	0.954166	1.03304	-1.25567
Carubv10018161m.g	1.58019	3.63313	-0.120442	0.365292	0.131946	0.190939
Carubv10026355m.g	3.6977	3.63198	1.88168	-0.428581	-1.35436	-0.25143
Carubv10011086m.g	3.39526	3.62887	0.0298363	1.66619	3.10071	0.232284
Carubv10011966m.g	4.93106	3.627	4.05678	7.72076	-0.88238	4.06278
Carubv10006929m.g	5.11376	3.62688	5.17795	10.3379	1.36945	6.63794
Carubv10016400m.g	2.83668	3.62657	3.60989	3.0698	0.0305655	1.39971
Carubv10025471m.g	6.19225	3.62219	5.17332	2.10862	-1.40288	1.22485
Carubv10011604m.g	2.36003	3.62198	2.29326	-1.16319	-1.93306	0.828602
Carubv10027738m.g	0.367602	3.62136	0.75939	-2.88855	-1.28078	0.41514
Carubv10019079m.g	-0.0573615	3.62108	2.54506	0.70618	0.0315608	-0.118685
Carubv10026496m.g	5.44313	3.61853	2.82137	4.13661	1.64197	0.977493
Carubv10025413m.g	1.73477	3.61429	1.53322	-0.30361	0.320797	0.456062
Carubv10006504m.g	3.40198	3.61246	1.55672	0.938825	3.53744	0.489908
Carubv10028018m.g	4.80051	3.61129	3.76925	0.424295	-1.92248	-0.264106
Carubv10019450m.g	3.84082	3.60585	3.07169	3.09314	1.05674	2.30415
Carubv10015334m.g	3.65062	3.60227	2.03756	1.29528	-1.43204	1.29374
Carubv10015822m.g	4.4907	3.59754	0.167261	1.82971	0.440142	-0.118685
Carubv10012386m.g	2.99813	3.59668	2.43534	0.637364	-2.17424	0.802881
Carubv10010549m.g	2.88902	3.59551	1.95877	1.6312	2.04451	0.852258
Carubv10011620m.g	2.06659	3.5915	1.17169	-2.09082	0.771598	-0.588013
Carubv10018193m.g	1.85231	3.59113	2.36882	0.0174421	-0.182119	1.17878
Carubv10003892m.g	3.19712	3.59092	2.08484	2.39683	-1.88616	1.63801
Carubv10008401m.g	3.64604	3.58713	2.71717	0.0157292	0.00338293	0.297675
Carubv10006341m.g	2.40321	3.58583	1.65832	1.99092	-1.63203	1.8763
Carubv10017851m.g	2.39783	3.58304	1.70347	1.16622	-1.48388	1.60719
Carubv10019229m.g	5.3283	3.57849	1.19088	3.70233	0.0310761	0.369271
Carubv10018344m.g	3.70552	3.57073	3.42461	1.90735	0.493986	0.475585
Carubv10024104m.g	5.19471	3.57001	2.28112	5.72492	3.11184	2.08276
Carubv10011407m.g	4.33226	3.56947	2.85804	3.11979	-2.10196	1.40228
Carubv10025124m.g	3.7282	3.56281	-0.507273	1.49847	1.2896	-0.0900777
Carubv10025241m.g	-0.0817791	3.56009	-0.264728	0.873282	3.3147	0.0602124
Carubv10006195m.g	2.86093	3.55599	2.43654	1.32445	0.865646	-0.118685
Carubv10007139m.g	3.07291	3.55353	0.940185	-0.558844	1.06068	-0.201544
Carubv10024618m.g	2.36272	3.55345	1.52892	1.15716	-2.35337	1.937
Carubv10002082m.g	1.09272	3.54494	3.26249	1.35267	0.759581	0.572293
Carubv10001423m.g	2.69137	3.53746	2.94602	1.384	0.0803388	2.19574
Carubv10015611m.g	3.27334	3.53373	2.31329	0.556499	-2.40597	0.668607
Carubv10018961m.g	5.07566	3.52882	3.52648	2.22499	-0.705348	0.328054
Carubv10017195m.g	5.98884	3.5278	4.10231	3.65365	0.220116	3.77983
Carubv10025263m.g	3.02827	3.52438	1.08125	1.67084	-2.49657	1.64513
Carubv10021597m.g	3.41018	3.52203	0.94765	0.638379	-2.11292	1.62572
Carubv10010023m.g	1.61042	3.51995	0.00868467	-0.15093	0.775321	-0.381018
Carubv10026900m.g	2.76813	3.51915	0.378472	0.334668	-0.568148	0.386139
Carubv10019972m.g	3.41253	3.51904	2.91986	1.81811	-0.606301	2.10115
Carubv10018169m.g	1.29891	3.51301	4.26696	-0.712432	0.460182	1.19961
Carubv10015599m.g	3.00179	3.50917	3.65488	1.07188	-1.50892	1.71326
Carubv10006711m.g	5.53645	3.50788	3.5015	4.8898	1.75446	0.207163
Carubv10007370m.g	3.10146	3.50437	2.6154	0.971127	-1.92758	1.22597
Carubv10007041m.g	2.70253	3.50368	-1.91391	-2.63893	0.00709371	-0.25451
Carubv10014884m.g	3.19462	3.50347	2.64479	2.14562	-0.283077	0.810949
Carubv10011001m.g	1.6867	3.50023	1.45327	2.81997	0.250233	3.25953
Carubv10015245m.g	4.38566	3.49982	2.55999	3.62885	5.28719	0.323247
Carubv10018771m.g	1.2288	3.49889	3.73298	5.01071	0.352535	3.6659
Carubv10018168m.g	2.17171	3.49631	1.62117	1.02855	0.774429	-0.118685
Carubv10002309m.g	3.67126	3.49	0.331343	1.56037	2.91276	-0.173943
Carubv10024871m.g	3.92565	3.48827	1.7895	0.068588	0.440142	0.898416
Carubv10016410m.g	5.26628	3.48615	2.40027	6.54073	2.09176	2.75125
Carubv10008807m.g	2.94951	3.4776	1.07413	-0.835386	-0.499771	0.403749
Carubv10008348m.g	2.12814	3.47707	1.00401	1.19231	1.49457	-0.574426
Carubv10027205m.g	4.20744	3.47459	2.30187	3.46301	0.0533656	2.4566
Carubv10000492m.g	0.659049	3.4732	0.56089	0.838649	0.0331497	-0.214503
Carubv10016340m.g	4.6153	3.47253	4.46862	4.17553	0.418852	1.30773
Carubv10028004m.g	0.821088	3.47225	2.94498	0.836762	-0.351803	0.357431
Carubv10002363m.g	-0.0574569	3.46991	-0.311292	-0.667308	1.61874	0.592919
Carubv10027768m.g	6.59129	3.46952	1.57251	4.95885	-0.415875	-0.0893782
Carubv10025641m.g	4.17724	3.469	2.83379	5.25728	0.0303258	3.6973
Carubv10012081m.g	-1.09521	3.4682	2.12153	-6.26375	-2.0552	1.12085
Carubv10006818m.g	2.98703	3.46314	-0.696892	-1.03496	0.0303258	-0.553658
Carubv10010781m.g	3.41182	3.45809	0.483683	0.286958	3.09095	-0.164874
Carubv10010876m.g	2.75202	3.45797	0.570746	0.375904	1.0059	0.0737823
Carubv10001036m.g	-0.516184	3.45132	-0.417356	-0.938676	2.62236	0.400206
Carubv10014793m.g	3.52822	3.45102	1.20118	1.64373	1.38834	0.642276
Carubv10007076m.g	4.17264	3.45028	-0.874139	3.12507	5.24636	0.766279
Carubv10015335m.g	1.31607	3.44941	4.84029	4.73157	0.0305655	-0.0464324
Carubv10015748m.g	3.08962	3.44926	2.95477	1.22894	-1.71006	1.22158
Carubv10000558m.g	4.09088	3.44811	0.291345	2.90442	1.91558	0.696887
Carubv10028160m.g	-0.244551	3.44142	0.826461	-2.18761	-2.39321	1.52808
Carubv10028585m.g	3.05218	3.43924	1.98472	5.05599	-1.45916	0.66821
Carubv10000636m.g	4.25052	3.43811	1.15403	-0.0470957	-0.919621	0.256068
Carubv10002413m.g	3.04735	3.43681	1.24736	0.510449	1.28154	1.67849
Carubv10015875m.g	3.14988	3.43092	3.07872	1.67653	-2.61257	1.42165
Carubv10004579m.g	0.343634	3.42919	3.15454	0.346386	0.0328573	0.269266
Carubv10027671m.g	3.8902	3.42906	1.35824	3.81887	-0.80811	1.7805
Carubv10021315m.g	-0.0572792	3.42349	2.04511	0.346386	0.0306239	-0.118685
Carubv10009091m.g	2.98389	3.42191	-0.131446	0.339568	2.19326	-0.118685
Carubv10025072m.g	2.76914	3.41731	0.32559	2.01298	2.73706	0.436109
Carubv10007697m.g	5.51557	3.41493	4.71073	6.4912	-0.382942	2.80691
Carubv10028216m.g	3.29568	3.40222	1.1901	0.862405	2.25703	0.25146
Carubv10003528m.g	4.63258	3.40185	4.39516	4.90364	0.031089	0.24554
Carubv10014428m.g	2.40103	3.40176	1.49303	0.970971	0.755482	0.420954
Carubv10006597m.g	1.10634	3.40008	0.811804	0.721395	-3.69041	3.58245
Carubv10019697m.g	3.03421	3.39228	2.354	1.90686	-0.775084	1.4293
Carubv10001236m.g	-0.0572792	3.38824	1.30078	-0.0683708	0.776722	-0.111644
Carubv10027497m.g	4.70702	3.38503	0.0907965	-3.8155	2.53692	-1.48575
Carubv10017175m.g	0.343341	3.38415	-0.114634	-0.59441	2.05368	-0.724176
Carubv10015767m.g	3.92421	3.38366	0.544595	3.17644	1.35766	0.695619
Carubv10016022m.g	2.80203	3.38307	1.63722	-0.00341117	-0.698163	1.36189
Carubv10020290m.g	2.29882	3.38157	1.73316	2.29368	-0.302387	1.56397
Carubv10003336m.g	2.93624	3.38024	2.69854	0.388036	0.0309638	1.36805
Carubv10014313m.g	3.12415	3.36967	1.11431	1.54033	1.22233	0.570265
Carubv10006317m.g	1.83718	3.36488	1.84008	1.25391	-2.34708	2.0794
Carubv10011068m.g	5.61183	3.3612	3.00284	5.95626	-1.8968	4.64184
Carubv10010505m.g	2.84147	3.36088	2.67952	1.78882	-0.638268	1.41436
Carubv10002761m.g	3.57008	3.35857	1.24853	0.346386	0.44052	-0.118685
Carubv10006793m.g	4.5185	3.35698	5.75176	3.55626	-0.649936	2.41221
Carubv10024001m.g	1.50549	3.35652	1.8723	2.35512	0.0303258	1.59731
Carubv10014391m.g	5.21803	3.35631	3.60414	3.21896	2.20959	0.883964
Carubv10021926m.g	1.91446	3.35564	3.21949	6.02145	2.35925	3.94591
Carubv10017511m.g	3.75149	3.35537	1.10581	0.360518	0.546149	1.32087
Carubv10003695m.g	3.8791	3.35227	4.14803	2.01647	0.0305919	1.19667
Carubv10018220m.g	5.42018	3.35121	0.179982	0.81636	1.22085	-0.707253
Carubv10014688m.g	-0.0586365	3.3486	2.45205	-0.323513	1.91879	0.94402
Carubv10018835m.g	1.88815	3.34797	0.922203	0.489019	1.98697	1.09091
Carubv10011960m.g	3.10735	3.34546	2.08124	0.769217	-2.35471	0.576144
Carubv10005907m.g	3.48767	3.3445	0.59317	1.40424	2.20597	0.124695
Carubv10015179m.g	8.99103	3.34125	5.85649	8.05024	0.0303258	2.47414
Carubv10002428m.g	4.00185	3.33912	4.60802	6.50044	-0.351803	2.13718
Carubv10002046m.g	3.84355	3.33438	0.0535009	3.79308	0.882138	-0.200078
Carubv10022159m.g	2.84163	3.33383	1.7792	1.98545	0.0317984	0.572293
Carubv10011619m.g	4.39485	3.33111	4.46185	4.19487	-2.02577	2.70231
Carubv10013358m.g	1.13198	3.32735	3.1974	2.1317	0.0322945	1.67559
Carubv10018746m.g	-4.35497	3.32679	0.428231	-5.69898	-0.339591	0.0873954
Carubv10028518m.g	1.49352	3.32502	1.46763	0.346386	-0.350078	0.233364
Carubv10004762m.g	5.1218	3.32393	2.9661	4.06593	1.95916	0.357423
Carubv10021423m.g	0.690148	3.32366	0.337494	-0.0199291	0.375156	-0.648906
Carubv10020091m.g	3.40862	3.32332	-0.00584939	1.16102	1.05775	0.187712
Carubv10027521m.g	2.06595	3.32261	0.703437	-0.943776	-1.05059	1.56734
Carubv10006746m.g	0.233403	3.32105	2.469	0.992931	-0.389561	-0.118685
Carubv10012455m.g	3.70145	3.31162	0.460464	1.47113	1.78557	0.32556
Carubv10002971m.g	3.64321	3.31161	1.03117	0.0276807	1.70658	-0.12342
Carubv10025950m.g	2.89373	3.31096	-0.173837	0.0607374	1.72378	0.302461
Carubv10002558m.g	4.94311	3.31014	4.62004	2.77021	-0.797399	0.334144
Carubv10015255m.g	4.86848	3.30922	-1.17566	1.24365	1.19846	0.369971
Carubv10018994m.g	5.75003	3.30434	4.94955	3.25625	0.45698	-0.819588
Carubv10010884m.g	4.23316	3.30408	4.15518	6.07139	-0.827618	3.91003
Carubv10004754m.g	-0.0572792	3.30032	0.0979897	0.346386	0.0341526	0.153655
Carubv10005221m.g	2.99434	3.29997	1.54025	5.53138	1.10233	1.38877
Carubv10006442m.g	7.32251	3.29986	4.69458	4.82872	-1.56897	0.297052
Carubv10018213m.g	-0.908851	3.2992	0.171555	-0.0859904	0.158516	0.149819
Carubv10028212m.g	3.66512	3.29903	0.747402	-0.376028	-0.00173439	0.269266
Carubv10018640m.g	2.87868	3.29348	1.41	-0.254767	-0.0132814	0.732116
Carubv10028332m.g	2.71635	3.29206	1.96225	1.30532	-1.15343	0.25638
Carubv10025077m.g	6.05393	3.2913	4.98765	4.86818	0.0303258	1.43458
Carubv10025631m.g	1.39664	3.29022	0.577023	-2.22546	-1.61562	-0.436109
Carubv10003785m.g	2.08909	3.28778	2.26085	3.28022	-3.31504	4.5585
Carubv10015889m.g	3.87423	3.27846	1.91839	1.25201	2.55108	1.23999
Carubv10027648m.g	10.7833	3.27679	7.61907	9.61195	0.0303258	1.45912
Carubv10024674m.g	3.72309	3.27542	2.82657	5.22342	-1.59701	2.7437
Carubv10028430m.g	1.36665	3.27191	2.36419	0.0409387	-0.388802	2.01502
Carubv10007502m.g	3.16703	3.27135	4.7415	1.04918	-0.117329	1.78076
Carubv10027363m.g	2.2563	3.2692	1.27676	-0.0998819	-1.78545	-0.075634
Carubv10026968m.g	3.21751	3.2687	-0.448086	1.48297	0.87816	2.68783
Carubv10018249m.g	3.62489	3.26259	0.360667	0.782955	1.33167	0.179647
Carubv10007207m.g	3.81658	3.26255	2.32697	3.95895	1.03129	1.14681
Carubv10011713m.g	3.74817	3.25981	-0.0504088	0.628219	0.9855	-1.46177
Carubv10027345m.g	2.97347	3.25775	2.49915	1.36079	-0.580534	1.10758
Carubv10026421m.g	-0.0572792	3.25741	0.43291	0.346386	0.78427	-0.118685
Carubv10004617m.g	4.00539	3.25349	-0.241386	0.72638	2.02883	1.09406
Carubv10028395m.g	3.08677	3.24973	4.86068	6.55964	-0.630222	6.26456
Carubv10025467m.g	1.44461	3.24903	1.75552	0.287401	0.48889	0.513265
Carubv10011397m.g	3.09408	3.2478	2.65977	1.28938	-0.475604	0.838089
Carubv10022479m.g	1.83933	3.24421	0.116593	0.988853	-0.847461	1.34379
Carubv10022067m.g	2.46157	3.23958	0.265191	-3.97289	-2.15325	0.307027
Carubv10016310m.g	3.54247	3.23932	0.082865	0.744371	0.764522	0.496015
Carubv10009838m.g	1.93908	3.23605	1.34443	0.392511	0.408167	-0.0415123
Carubv10015291m.g	3.03268	3.23478	2.77871	4.44126	0.0303258	1.6244
Carubv10015840m.g	1.94657	3.23113	3.21882	2.91631	0.0303258	0.924248
Carubv10002764m.g	2.59011	3.228	3.55401	0.751106	-0.865285	0.992654
Carubv10017331m.g	2.26834	3.22795	0.714549	0.71602	-0.289755	1.20599
Carubv10003925m.g	2.35095	3.22723	-0.0887325	1.47106	0.88458	0.670885
Carubv10025234m.g	2.45967	3.22646	2.80889	2.64198	-0.247849	0.55779
Carubv10015810m.g	0.727491	3.22567	-0.429365	-0.118517	0.614645	-0.000595474
Carubv10011347m.g	3.54709	3.21857	0.240355	1.49388	1.08481	0.0884374
Carubv10003604m.g	-0.0573394	3.21852	2.53855	-0.190648	0.0303258	0.542582
Carubv10006771m.g	-0.0572792	3.2139	0.66167	2.75227	0.0305655	-0.118685
Carubv10006502m.g	2.31142	3.21205	1.85834	2.60655	-0.409079	0.752306
Carubv10015166m.g	5.57803	3.21063	5.32101	5.72775	0.0303258	0.378209
Carubv10028582m.g	5.68587	3.21042	5.60489	4.52927	0.0303258	2.1433
Carubv10007246m.g	4.20484	3.20936	2.95373	5.82643	-1.24994	2.55081
Carubv10018792m.g	0.34751	3.20896	2.96995	0.346386	0.0303258	-0.118685
Carubv10005237m.g	3.36915	3.20871	1.77831	1.33438	-0.352518	1.06513
Carubv10005849m.g	1.8213	3.20788	2.57228	4.31003	-0.609387	4.33126
Carubv10020702m.g	3.40741	3.20784	0.673905	2.80391	2.32598	0.455383
Carubv10010928m.g	2.6696	3.20769	2.96001	1.27728	0.457009	0.307681
Carubv10025688m.g	4.15281	3.20728	1.55208	3.67067	-2.71748	2.68589
Carubv10018457m.g	4.77731	3.20624	4.14697	4.78523	0.439943	4.42216
Carubv10013636m.g	5.88283	3.20537	5.34291	5.00647	0.340631	1.27452
Carubv10018306m.g	3.72042	3.20324	2.49642	1.36243	-1.0296	0.0566086
Carubv10007332m.g	2.65862	3.20131	2.67062	1.62795	1.64439	0.583947
Carubv10019216m.g	4.80731	3.19914	2.76875	6.10876	0.0311646	0.145715
Carubv10000871m.g	4.55847	3.19788	4.94801	6.0376	-0.602078	4.24976
Carubv10006216m.g	3.27957	3.19701	0.800371	1.7639	1.79899	0.310778
Carubv10005295m.g	1.06958	3.19299	0.167261	1.85374	0.0303258	1.88251
Carubv10024533m.g	3.30243	3.19176	-0.305695	1.65554	3.0191	0.179335
Carubv10015326m.g	3.3901	3.1898	0.634909	0.232349	1.44895	-0.387511
Carubv10000750m.g	2.8071	3.18925	2.49887	0.701638	-1.1657	0.159349
Carubv10017526m.g	4.35779	3.18861	-0.347989	0.931882	1.20133	-0.0864108
Carubv10011817m.g	-0.0575535	3.18623	0.116009	0.751234	0.0574526	0.542582
Carubv10007472m.g	6.10663	3.18464	2.23168	7.61025	0.0303258	0.978218
Carubv10015600m.g	1.59055	3.18396	4.23971	1.02943	-1.98228	1.12645
Carubv10007454m.g	4.52359	3.17819	5.46823	2.7148	0.44052	1.61257
Carubv10020012m.g	2.0487	3.17534	3.51029	-0.540927	0.710175	0.261489
Carubv10005940m.g	3.16094	3.17526	0.520562	2.07085	0.456964	-0.0543207
Carubv10015285m.g	3.89386	3.17257	0.796089	1.06232	1.33136	0.219544
Carubv10018681m.g	-0.0572792	3.16957	1.475	1.06578	0.0328092	-0.118685
Carubv10001176m.g	3.19025	3.16732	2.8388	1.02408	-0.327079	0.166352
Carubv10022891m.g	2.38345	3.16703	1.99531	0.346487	0.713143	0.589938
Carubv10006017m.g	-0.627781	3.16596	0.145482	-0.433555	1.31015	-0.184036
Carubv10003734m.g	3.21647	3.1651	-1.03606	1.23051	2.02325	-0.696136
Carubv10002416m.g	2.72145	3.16395	1.59778	1.16733	-3.07192	1.41218
Carubv10025526m.g	4.86077	3.16355	2.28448	2.29561	-1.04244	-0.0456935
Carubv10006667m.g	3.14722	3.16244	3.9785	3.44835	-1.19074	1.51904
Carubv10017775m.g	4.48191	3.1598	3.85765	5.95293	-1.54874	2.81344
Carubv10010025m.g	1.60326	3.15875	1.72615	-0.41237	-0.301355	-0.366175
Carubv10007572m.g	3.5122	3.15459	4.47465	3.33906	-1.65808	1.37281
Carubv10019128m.g	-1.77697	3.15331	1.96034	-3.77791	-2.88185	0.612271
Carubv10015770m.g	4.12283	3.15152	3.65204	2.19063	0.0314271	1.60588
Carubv10012266m.g	4.30448	3.15139	2.25354	1.89947	1.34649	0.701224
Carubv10016060m.g	0.909675	3.1507	1.60582	-0.747722	0.0310224	0.312604
Carubv10011464m.g	0.474878	3.15017	0.605794	-3.59104	-2.05272	0.893284
Carubv10019304m.g	0.289015	3.14679	2.15564	-0.206864	-2.27121	2.64134
Carubv10024944m.g	2.69204	3.14237	-1.91573	-0.869111	1.94982	-1.44615
Carubv10002522m.g	3.42581	3.14015	0.606365	1.94394	1.73961	0.123896
Carubv10001363m.g	4.86401	3.13848	0.639569	3.34436	0.319579	0.255482
Carubv10012144m.g	3.47994	3.13689	5.08148	6.69513	-1.54831	5.61311
Carubv10010213m.g	4.19267	3.13661	2.84892	2.16758	-0.0602573	1.84509
Carubv10024316m.g	4.07253	3.13474	2.58805	3.51835	0.689546	1.3451
Carubv10011118m.g	1.1312	3.13414	0.0939481	-0.319375	0.353167	0.150341
Carubv10022056m.g	3.51684	3.13238	1.95582	1.23539	-0.378222	0.676217
Carubv10019930m.g	4.26204	3.1317	2.59829	2.09552	1.75724	3.58696
Carubv10019334m.g	-0.0572792	3.13044	2.11653	0.70618	0.783958	-0.118685
Carubv10023940m.g	3.40771	3.12917	0.824741	1.67562	1.0671	0.367868
Carubv10027654m.g	6.87718	3.12674	4.53734	7.9811	-0.351803	-0.405691
Carubv10025302m.g	3.10324	3.12534	2.88921	1.94805	0.203501	1.54311
Carubv10021146m.g	2.13194	3.1247	0.000767565	0.216904	1.72187	0.650381
Carubv10008520m.g	3.05265	3.12433	0.505648	-1.31109	0.767909	-1.20407
Carubv10003190m.g	5.26381	3.12397	1.85187	1.59713	-0.915062	-0.966787
Carubv10020613m.g	4.18341	3.11662	2.03521	2.23448	-0.0337793	0.255101
Carubv10001370m.g	4.31846	3.11431	2.14742	0.876248	-0.318272	1.71444
Carubv10025018m.g	2.74133	3.11426	0.741871	1.70839	1.60503	0.335962
Carubv10011433m.g	3.44105	3.11291	0.355478	-0.247843	0.644557	0.518934
Carubv10003364m.g	4.63932	3.10766	0.439637	2.36268	-1.74885	0.590658
Carubv10023775m.g	3.47019	3.10167	-0.715862	1.76082	1.1945	1.04922
Carubv10024536m.g	0.921293	3.09958	2.91118	0.47462	0.44052	2.14364
Carubv10026274m.g	2.90414	3.09646	0.105652	-0.739164	0.739581	-0.789832
Carubv10002824m.g	0.691281	3.09392	-1.55498	1.06578	0.0303258	1.54483
Carubv10024815m.g	0.721856	3.09341	1.07798	-1.00019	6.11717	-6.95945e-05
Carubv10000564m.g	3.54563	3.09277	2.1085	2.03505	0.260121	0.396389
Carubv10003758m.g	3.10298	3.08975	-0.895445	0.408113	3.16636	0.626324
Carubv10020120m.g	2.82554	3.08965	2.33163	1.3625	-0.983913	0.907642
Carubv10006682m.g	1.16027	3.08624	2.26852	1.26846	0.031103	0.437703
Carubv10027012m.g	3.42942	3.08611	0.728451	1.31129	0.859442	0.654129
Carubv10010162m.g	2.989	3.08449	-0.345404	-0.224299	1.97615	-0.536076
Carubv10001315m.g	1.15264	3.08223	-1.0139	-0.918211	1.0714	-0.207958
Carubv10003421m.g	2.38331	3.08169	1.02851	-0.191973	-1.5844	0.91716
Carubv10028204m.g	4.35376	3.07816	-0.515459	1.16867	7.37583	0.475681
Carubv10003783m.g	3.12658	3.07517	-1.23044	0.346386	0.0303258	2.36421
Carubv10022149m.g	0.582607	3.07375	2.55937	4.49964	-1.62816	2.40614
Carubv10024741m.g	8.39777	3.07038	5.38826	8.84182	-0.225483	0.951906
Carubv10009451m.g	1.14535	3.06947	-0.000351494	-0.158421	0.452192	-0.040339
Carubv10015504m.g	1.81457	3.06833	3.17653	1.20533	0.18353	-0.197103
Carubv10007654m.g	2.98593	3.06805	-0.194593	3.10186	2.22097	0.386047
Carubv10007708m.g	2.9756	3.06772	-0.248704	2.87745	2.19461	0.362154
Carubv10001251m.g	2.64282	3.06537	1.81496	2.15027	-1.36961	5.26628
Carubv10011593m.g	3.61895	3.05655	1.78594	1.30972	-0.107064	0.233364
Carubv10002421m.g	3.78632	3.05533	3.69422	2.56884	-3.54651	1.78726
Carubv10006685m.g	4.21914	3.05527	5.58227	3.01587	0.0303258	0.68565
Carubv10020469m.g	0.348013	3.05325	-0.116054	-0.388835	2.15288	-0.0780927
Carubv10007015m.g	-0.0573394	3.05321	1.63907	-1.70232	0.457064	-0.405326
Carubv10003661m.g	3.62365	3.05271	1.73561	0.694163	-2.60994	0.770874
Carubv10010044m.g	4.58997	3.04974	-0.790082	2.54525	6.30349	0.909766
Carubv10001406m.g	3.23227	3.04908	2.33043	0.478891	-1.99808	0.761024
Carubv10019114m.g	-0.0476095	3.04857	0.175032	0.844042	0.0303258	-0.540982
Carubv10011585m.g	3.18419	3.04848	-0.907989	1.00309	1.24048	0.0532291
Carubv10015196m.g	0.143153	3.04259	2.59811	1.35459	1.04405	-0.217683
Carubv10009544m.g	0.792993	3.04198	1.57979	-0.16583	1.39003	0.216536
Carubv10016464m.g	4.06351	3.03877	3.35417	2.28517	-1.58871	1.40578
Carubv10001894m.g	3.65045	3.0382	4.64023	2.40067	-1.99022	1.95269
Carubv10024883m.g	6.65753	3.03805	3.29421	6.77015	-0.445371	0.898941
Carubv10012958m.g	3.70938	3.03718	1.54001	3.36467	0.876027	0.214595
Carubv10024125m.g	0.609302	3.03688	-0.894667	2.37921	3.18543	1.51168
Carubv10011183m.g	-2.14845	3.02695	1.46934	-1.6647	-0.78959	1.27999
Carubv10025493m.g	6.45543	3.02453	3.0204	5.43786	0.0303258	0.233364
Carubv10028142m.g	2.0679	3.02362	-1.47916	-0.647162	-0.674849	0.304358
Carubv10020163m.g	0.89271	3.01975	-1.59523	-1.46566	-0.226893	-0.506729
Carubv10023903m.g	2.6977	3.01754	-0.297629	1.38238	1.30622	0.0850705
Carubv10025560m.g	2.04442	3.01685	1.26951	2.05288	-0.96613	1.32359
Carubv10028622m.g	1.87216	3.01593	1.99341	1.53334	2.03292	0.950214
Carubv10000354m.g	7.02327	3.01573	3.88781	6.10907	1.16101	0.583055
Carubv10023160m.g	2.44383	3.01443	0.60961	0.804797	1.54837	-0.29797
Carubv10025603m.g	1.65876	3.01094	1.0808	-0.503999	1.50561	-0.547777
Carubv10004461m.g	2.55457	3.01017	2.24281	-0.683113	0.0952395	1.4051
Carubv10013136m.g	4.42385	3.00951	0.566706	-0.0939918	-0.759026	-0.12311
Carubv10006097m.g	3.93789	3.00949	3.63542	2.85147	1.19301	0.735443
Carubv10007184m.g	2.91334	3.00932	-0.450454	2.60518	1.65733	-0.144096
Carubv10017078m.g	4.78763	3.00572	2.44311	3.29626	1.79448	-0.209411
Carubv10008521m.g	4.26738	3.00149	2.27011	2.27941	0.561288	0.751537
Carubv10014690m.g	6.98006	2.99659	0.718938	3.96577	0.811633	0.123622
Carubv10003889m.g	2.93933	2.99519	1.58273	0.799468	-3.10388	-0.133168
Carubv10000869m.g	1.95314	2.99496	3.45086	-0.160007	-1.243	0.684665
Carubv10024639m.g	4.33674	2.99449	3.33726	2.88335	0.0308916	0.671364
Carubv10023201m.g	0.921919	2.99411	3.991	4.37537	0.773124	-0.0282962
Carubv10023719m.g	3.30246	2.9899	0.261216	1.7145	1.10459	0.708857
Carubv10023380m.g	2.54214	2.98805	2.39318	0.448992	-0.379195	0.63217
Carubv10001798m.g	1.50003	2.98722	-0.510161	1.56043	0.0807993	0.777078
Carubv10015694m.g	1.73276	2.98706	1.88051	0.621423	-2.43458	3.09904
Carubv10028482m.g	3.23572	2.98409	3.75413	2.42271	-0.248287	2.07024
Carubv10028041m.g	2.55211	2.98214	-0.52857	1.53949	3.65856	0.422462
Carubv10004177m.g	3.73304	2.98169	2.36481	0.341079	-3.07442	1.24739
Carubv10021157m.g	-4.61715	2.98125	-3.00537	-7.26237	-4.63359	0.552002
Carubv10016764m.g	2.09396	2.98007	2.04324	0.00171076	0.951607	-0.173118
Carubv10003152m.g	-1.21836	2.97973	4.73353	2.29711	0.126754	3.06295
Carubv10028580m.g	7.68059	2.9794	5.48356	7.85592	0.0103449	0.264677
Carubv10007068m.g	0.0463027	2.9785	1.54361	5.00342	-2.51662	2.01745
Carubv10020513m.g	3.19025	2.97761	0.915397	2.26643	1.12041	0.836323
Carubv10012812m.g	3.73308	2.96966	1.61972	0.283271	-0.970755	0.534486
Carubv10026450m.g	2.85123	2.96901	1.66726	0.50315	-0.756489	-0.0179186
Carubv10011269m.g	-0.0572792	2.96671	0.347912	-0.462115	0.0358099	-0.201914
Carubv10028099m.g	3.97385	2.96473	0.919185	-0.00506419	-1.47027	0.0132512
Carubv10016461m.g	3.52878	2.96356	2.88807	2.38252	0.0306239	1.47637
Carubv10012957m.g	2.2407	2.95329	2.17805	1.25227	1.87054	0.745248
Carubv10005982m.g	-0.168582	2.9499	5.54746	-0.12365	1.27971	0.0631776
Carubv10001365m.g	3.58732	2.94639	1.07361	2.16311	1.29191	0.206393
Carubv10021455m.g	3.0553	2.94631	0.314193	1.87093	1.42235	0.670722
Carubv10011528m.g	3.76222	2.94435	2.01657	2.92305	0.100796	0.621585
Carubv10025591m.g	2.52332	2.94392	3.58051	2.70017	0.764384	1.0217
Carubv10025133m.g	3.43087	2.94155	2.47656	3.87356	-1.19112	1.97204
Carubv10020708m.g	3.02044	2.93916	3.72648	0.944804	2.6198	-0.249879
Carubv10025141m.g	9.56547	2.93869	7.7491	9.69429	0.0303258	1.73413
Carubv10002295m.g	-0.0574159	2.93737	-0.314943	-0.388618	1.72776	-0.222627
Carubv10024955m.g	6.96717	2.93591	7.3583	5.87748	0.45698	1.77228
Carubv10001972m.g	3.04324	2.93481	0.136351	0.862506	2.00228	0.373902
Carubv10015776m.g	1.18469	2.933	1.35919	-1.16224	0.0572996	0.352321
Carubv10011972m.g	2.94114	2.93011	1.93349	-1.80271	-2.73523	1.03275
Carubv10019361m.g	-0.0572792	2.92824	2.36929	0.346386	0.0303258	0.742831
Carubv10001984m.g	2.9729	2.92764	-0.698555	1.52267	2.89309	0.334344
Carubv10025254m.g	4.55446	2.92719	4.32404	3.0697	-1.23782	1.54501
Carubv10016920m.g	1.87068	2.92531	0.799674	-0.0942449	0.527581	0.0387181
Carubv10019558m.g	0.962658	2.92287	3.90097	1.29436	0.0303258	0.988328
Carubv10022033m.g	2.64124	2.92098	1.54261	-0.202899	0.808352	1.51977
Carubv10006058m.g	0.385109	2.91771	1.42486	0.346386	0.0306843	-0.788789
Carubv10018069m.g	2.42819	2.91502	-0.586501	1.21969	0.943655	0.601144
Carubv10016384m.g	2.63603	2.9126	-0.0856583	0.70618	1.89424	1.15702
Carubv10025828m.g	3.5021	2.91033	2.54287	2.93208	-1.43907	0.402204
Carubv10017204m.g	1.94923	2.9091	0.209959	-0.0957058	0.48174	0.126737
Carubv10012002m.g	0.764346	2.9076	1.83579	-0.754818	1.5146	0.225217
Carubv10007197m.g	2.00539	2.9072	3.09486	0.593071	-3.35251	1.37977
Carubv10012269m.g	4.25619	2.90651	-0.0704943	2.47917	1.93719	0.474235
Carubv10015514m.g	4.81846	2.90632	2.11367	2.59034	0.291001	0.699213
Carubv10024475m.g	0.914533	2.90631	0.189385	0.346386	0.0734036	0.871128
Carubv10028648m.g	1.19796	2.90613	1.13026	-1.33312	-0.12037	0.932231
Carubv10021658m.g	2.47092	2.90473	1.52164	0.413954	-1.48783	2.21327
Carubv10023814m.g	1.60455	2.90422	2.5643	-0.922223	2.1322	0.379112
Carubv10019923m.g	3.68213	2.90301	-0.43782	2.56324	2.94287	1.44559
Carubv10015691m.g	2.33708	2.90168	1.77175	0.307989	-1.54266	1.17682
Carubv10025070m.g	-0.0572792	2.89996	2.4844	0.346386	0.0303258	-0.118685
Carubv10025298m.g	3.10372	2.89875	1.0373	1.54038	1.35487	0.576604
Carubv10003139m.g	2.4511	2.89631	0.873205	0.524592	1.96589	-0.411552
Carubv10016018m.g	2.6685	2.89226	2.58878	1.60123	0.645187	0.345968
Carubv10004487m.g	2.89261	2.88739	0.386661	-0.965843	1.27824	-0.87181
Carubv10012645m.g	0.920264	2.88593	0.844726	-0.257906	0.168668	0.366141
Carubv10021383m.g	1.31796	2.88497	1.70673	0.977251	1.80012	0.083872
Carubv10026320m.g	-0.20025	2.88383	1.00003	-0.333636	-0.207209	-0.0597802
Carubv10004253m.g	2.14426	2.88249	2.45832	1.66737	1.68486	1.00194
Carubv10023535m.g	1.3361	2.88182	1.93723	2.75635	-0.456819	2.91909
Carubv10003688m.g	3.21639	2.88173	-0.0975324	2.37322	4.23934	0.824223
Carubv10007113m.g	3.34332	2.88036	0.427636	0.332768	0.755493	-0.118685
Carubv10013409m.g	-0.261824	2.87597	-0.094535	-1.32107	-0.325047	0.518955
Carubv10003809m.g	-0.360483	2.87583	1.41767	-2.89167	-3.76638	0.582391
Carubv10008267m.g	2.2737	2.87507	-0.338098	-0.641466	1.07447	-0.259573
Carubv10001685m.g	1.96804	2.87397	-0.392629	1.48176	1.72241	0.0292856
Carubv10007312m.g	1.97508	2.87179	2.23461	3.06502	-0.225356	1.75006
Carubv10002116m.g	0.658342	2.86995	-0.243139	-0.974965	-0.982845	-0.0642477
Carubv10021997m.g	7.24834	2.86982	3.39273	4.82509	0.0303258	2.01445
Carubv10003865m.g	1.32445	2.86795	-0.544657	-0.215876	0.761052	1.01631
Carubv10015138m.g	5.43117	2.86788	5.00719	7.75399	-1.14794	0.672281
Carubv10003666m.g	2.24934	2.86695	-0.645962	1.3352	1.70713	0.208712
Carubv10001873m.g	0.362574	2.86496	-0.814708	-2.7657	-0.371927	0.389152
Carubv10010881m.g	3.06246	2.86223	-0.711825	1.75139	5.03587	0.106334
Carubv10014007m.g	1.94457	2.86164	0.601879	1.09364	0.991955	0.511387
Carubv10019971m.g	4.17488	2.86162	1.48741	0.192229	0.418612	-0.057521
Carubv10006481m.g	2.67149	2.85854	0.810331	1.03372	0.324557	0.733819
Carubv10028226m.g	-0.0576122	2.85445	1.74349	1.06578	0.440142	1.16891
Carubv10025460m.g	3.60075	2.85176	0.626083	0.338835	-0.625557	0.512012
Carubv10001601m.g	4.36084	2.85009	1.27147	1.55615	1.23662	0.00934261
Carubv10024653m.g	1.91381	2.84986	1.86723	0.178347	-0.519235	0.236446
Carubv10002900m.g	-1.29856	2.84975	0.236548	1.53983	-2.24522	4.09354
Carubv10025905m.g	1.16286	2.84828	-0.807304	0.814453	0.0323097	0.477771
Carubv10004013m.g	2.58268	2.84786	1.7008	1.44079	1.34221	1.36309
Carubv10007531m.g	2.17811	2.84475	2.95017	0.419331	-1.53665	1.21494
Carubv10010923m.g	3.23807	2.84436	0.325374	1.51649	0.164877	-0.042846
Carubv10020455m.g	3.0827	2.84423	0.0886885	0.805678	1.15251	0.300729
Carubv10005193m.g	2.10032	2.84315	1.09955	1.74018	-0.189476	0.606117
Carubv10021969m.g	5.49687	2.84002	4.34098	6.12982	0.440405	1.30469
Carubv10002104m.g	-0.774098	2.83653	-1.12089	-0.155799	0.261612	0.589945
Carubv10027021m.g	3.01484	2.83356	0.623833	1.3991	1.02236	0.489345
Carubv10008225m.g	2.85585	2.83321	0.673361	0.343919	0.766301	0.258078
Carubv10016221m.g	2.77487	2.83215	0.964082	1.0512	1.42865	0.497054
Carubv10007747m.g	4.25562	2.82742	3.04909	4.77985	0.229719	1.38795
Carubv10020421m.g	3.7861	2.82714	3.2598	3.94639	-0.237249	0.279704
Carubv10025959m.g	0.756937	2.82453	0.327193	1.12596	-0.000675793	0.185667
Carubv10026363m.g	4.63894	2.82308	1.79052	-1.72136	0.758514	0.234865
Carubv10011092m.g	5.36559	2.82194	3.51379	4.59595	1.044	0.555271
Carubv10004332m.g	2.93775	2.82075	2.47514	-0.155771	0.511352	-0.459392
Carubv10006966m.g	3.22906	2.81361	0.904376	1.99916	1.49869	0.484497
Carubv10015868m.g	0.0780945	2.81325	-0.580591	-0.244701	-0.109991	0.82866
Carubv10007806m.g	-0.0573568	2.8132	3.74148	0.346386	0.0312782	0.269266
Carubv10016377m.g	2.1744	2.81269	2.29664	3.57265	-1.44204	0.926767
Carubv10019285m.g	-0.523277	2.81196	1.83744	-3.46746	-1.17177	1.16525
Carubv10021459m.g	5.56924	2.81169	2.68592	7.7014	0.0314271	0.233364
Carubv10006846m.g	3.2183	2.81101	1.07588	1.08091	0.452019	-0.343445
Carubv10025032m.g	-0.0575963	2.8083	1.45334	0.307471	1.60467	1.92589
Carubv10011500m.g	2.85166	2.80813	0.658444	0.68302	-0.197632	0.518045
Carubv10011515m.g	2.11519	2.80696	1.19006	0.174337	-0.533775	0.384776
Carubv10002171m.g	1.11638	2.80448	2.91006	-0.742314	0.310033	0.379511
Carubv10011321m.g	4.00338	2.80238	5.44986	0.878615	0.440465	2.05205
Carubv10011406m.g	3.44615	2.80153	2.27935	0.241824	-0.359041	2.17184
Carubv10005451m.g	0.724798	2.79815	1.14446	1.7546	0.58524	1.35269
Carubv10023989m.g	2.35352	2.79752	-1.1237	0.164125	1.11108	0.530723
Carubv10028428m.g	4.62322	2.79548	-0.785655	2.74175	5.52899	0.841251
Carubv10025753m.g	1.00981	2.79194	-0.00289777	1.12745	0.577789	1.5553
Carubv10023277m.g	2.93223	2.79064	0.379928	0.967604	1.22188	0.233364
Carubv10019712m.g	2.67644	2.78937	1.4594	0.980673	-1.51667	0.123228
Carubv10012659m.g	2.40457	2.78858	0.566044	0.166169	2.68388	0.529211
Carubv10001966m.g	3.02467	2.78846	0.25483	0.770559	1.0147	0.27427
Carubv10013491m.g	2.08924	2.78635	0.787074	-0.155244	-0.0767422	0.375203
Carubv10004568m.g	2.47025	2.78294	-0.35022	1.60346	1.62926	0.167096
Carubv10007497m.g	3.86553	2.78279	3.15982	1.97833	0.0306239	2.73114
Carubv10019422m.g	3.32036	2.78035	1.21482	2.03193	1.17865	0.804235
Carubv10022224m.g	7.61132	2.77886	5.66391	7.23268	0.0303258	0.201977
Carubv10007084m.g	4.30476	2.77596	4.25004	3.96774	0.772986	2.70008
Carubv10021552m.g	0.383404	2.77549	0.314821	-1.50053	-0.578927	1.954
Carubv10012458m.g	3.2818	2.77523	1.18243	0.132019	0.716008	-0.0446074
Carubv10018783m.g	3.02814	2.77492	3.4012	1.74968	-3.01244	1.02832
Carubv10003182m.g	1.71329	2.77054	2.50994	1.69487	-2.5214	1.96824
Carubv10006761m.g	5.25327	2.76805	4.91934	5.2395	-0.416617	0.988328
Carubv10021904m.g	2.85241	2.7646	-0.299302	3.19937	2.43423	0.704662
Carubv10000216m.g	-0.299575	2.76363	1.08876	-0.929023	1.53275	0.105575
Carubv10016909m.g	2.22203	2.76206	1.86034	2.96492	1.85629	-0.514075
Carubv10000427m.g	-0.762505	2.76195	0.283515	1.20787	1.25189	0.657153
Carubv10011127m.g	2.19068	2.76081	0.0722029	-1.52475	0.0336917	0.878636
Carubv10011537m.g	1.65438	2.75936	5.43913	2.16737	0.0305655	1.14061
Carubv10005930m.g	4.06922	2.75869	1.34219	1.35138	-3.4126	0.331962
Carubv10027799m.g	-0.0572792	2.75844	3.0813	0.346386	0.0303258	1.05582
Carubv10003197m.g	-6.39181	2.75636	-3.45997	-8.05069	-4.71228	0.633902
Carubv10016986m.g	-1.03396	2.75357	2.30604	1.1002	0.443469	-0.500822
Carubv10014021m.g	2.56125	2.75241	2.50086	0.943348	1.10106	0.56292
Carubv10018515m.g	4.0181	2.7516	0.399207	0.93671	2.50659	0.136959
Carubv10022198m.g	2.15624	2.75093	2.50163	0.346386	0.0305655	0.657153
Carubv10027634m.g	2.43924	2.7505	-0.182082	0.104372	-0.351803	0.894988
Carubv10028584m.g	-1.93254	2.74884	-0.577771	-1.47872	-2.41895	2.73111
Carubv10007682m.g	3.56562	2.74839	2.88836	0.349633	-0.916447	-0.176299
Carubv10018798m.g	2.25669	2.74528	1.32798	1.95615	1.02136	0.468446
Carubv10011142m.g	3.25014	2.74263	0.0194143	0.191081	1.77098	-0.863448
Carubv10002817m.g	1.96051	2.7426	3.67605	0.0065321	-2.36941	0.56723
Carubv10015315m.g	2.19447	2.74242	3.40988	1.3348	-0.862846	0.869768
Carubv10002716m.g	4.32185	2.74221	-1.88742	-2.38535	0.942452	-0.210628
Carubv10002904m.g	2.96795	2.74053	2.65817	1.94623	0.0308916	1.05582
Carubv10012050m.g	3.04663	2.74029	0.484494	3.08699	0.505007	0.50095
Carubv10002542m.g	3.90433	2.73956	4.38912	2.87214	-0.765507	2.23351
Carubv10011265m.g	-1.01997	2.73836	3.34025	0.193525	2.21276	1.01631
Carubv10026176m.g	1.73656	2.73038	-0.425917	1.25463	3.35894	-0.677338
Carubv10007710m.g	2.98677	2.73036	4.09751	3.40493	-0.478791	1.75122
Carubv10011714m.g	5.8329	2.72994	5.31162	4.80582	-0.389257	1.81665
Carubv10001483m.g	1.07681	2.72632	1.9147	0.303054	-2.48066	0.863929
Carubv10002687m.g	2.19796	2.72404	3.87186	1.74376	-1.44427	1.6236
Carubv10008791m.g	1.93137	2.72291	0.792599	0.373174	1.13078	-0.657954
Carubv10002243m.g	3.73499	2.71979	1.24572	3.17958	0.864725	1.75615
Carubv10027698m.g	-0.222877	2.71966	1.63894	-0.242821	-1.41398	0.581553
Carubv10006649m.g	2.98335	2.71824	1.7864	5.8721	1.14177	3.56031
Carubv10027048m.g	2.75513	2.71606	0.852856	1.74591	1.46895	0.168792
Carubv10028063m.g	2.66212	2.71537	0.883322	1.59638	0.84717	1.23894
Carubv10015520m.g	0.565798	2.71417	1.46122	-2.29749	0.743581	-0.987893
Carubv10003328m.g	-0.0574645	2.71377	2.2815	2.22175	0.0303258	1.00613
Carubv10006990m.g	5.6778	2.71343	6.18868	5.28614	0.0303258	2.53382
Carubv10002586m.g	1.59005	2.71328	1.36001	-1.39333	-1.59178	0.0637722
Carubv10028439m.g	3.16629	2.70584	0.932882	0.400408	-0.437856	1.56251
Carubv10017367m.g	3.53413	2.70065	2.22541	3.17163	0.0303258	-0.197432
Carubv10002871m.g	3.23242	2.69803	3.81577	0.0524657	0.0306172	-1.1896
Carubv10027171m.g	2.24257	2.69676	0.641449	1.97354	-1.57711	1.32287
Carubv10028576m.g	2.1404	2.69649	1.73121	0.70618	0.440142	0.402777
Carubv10012115m.g	4.46391	2.69606	5.51568	4.01716	0.0303258	2.70045
Carubv10002474m.g	2.11925	2.69224	3.09875	1.09954	-0.410457	1.18918
Carubv10014982m.g	2.74052	2.69065	2.05072	2.45653	-1.36592	1.21856
Carubv10026245m.g	2.35337	2.68865	0.605486	0.745729	0.0224212	0.542979
Carubv10017306m.g	2.57403	2.68733	1.81153	1.70837	0.353019	1.7632
Carubv10006760m.g	1.44435	2.68678	-0.0203681	-1.79938	-1.53364	1.37653
Carubv10025358m.g	2.74529	2.68536	0.429374	1.12437	1.63157	0.634998
Carubv10021951m.g	4.60491	2.68236	5.79017	4.63535	0.0303258	0.332203
Carubv10010080m.g	2.68694	2.68065	0.636551	0.708078	1.70515	0.0655727
Carubv10025626m.g	2.71485	2.67959	0.04636	0.680982	1.1906	0.292104
Carubv10011743m.g	1.88389	2.67749	1.80086	-0.825993	0.0306239	0.81908
Carubv10000553m.g	3.4486	2.67669	0.898941	2.06841	-0.320862	0.402413
Carubv10025049m.g	-1.06269	2.6756	1.24841	-4.62991	-2.50228	1.15631
Carubv10021807m.g	0.385109	2.67515	2.26515	0.346386	0.0303258	-0.574426
Carubv10006249m.g	1.87186	2.67001	0.97701	-0.795964	-0.440398	0.361845
Carubv10006427m.g	0.730148	2.66923	2.74157	1.90698	1.45562	1.12867
Carubv10023798m.g	3.1568	2.66529	1.87243	4.62299	0.0181953	2.89601
Carubv10021363m.g	2.06209	2.66481	2.64579	-0.666917	-2.33754	0.423094
Carubv10002648m.g	-0.0572792	2.6621	3.45196	0.516536	0.0306172	0.456265
Carubv10012298m.g	1.4763	2.66101	2.21079	0.346386	0.0303258	-0.118685
Carubv10015706m.g	-1.51162	2.65804	1.29834	3.82854	-0.834118	3.41581
Carubv10023265m.g	2.35546	2.65799	0.832233	1.81491	0.695688	1.279
Carubv10028024m.g	-0.0572792	2.65793	4.3418	0.70618	0.0333369	1.49277
Carubv10002732m.g	1.32492	2.65725	6.2455	10.7303	0.0306843	1.54973
Carubv10000634m.g	2.72925	2.65412	0.0304534	-2.67163	2.42703	-1.05285
Carubv10013602m.g	2.24488	2.65342	1.28828	0.892969	-1.02703	0.360039
Carubv10002165m.g	2.49578	2.65317	0.478948	0.409328	0.775404	0.431759
Carubv10024938m.g	1.90672	2.65113	-1.78085	-0.880657	2.77072	-0.28233
Carubv10016397m.g	1.03304	2.64822	1.21547	-0.653041	0.0309356	0.215556
Carubv10022314m.g	2.03162	2.64813	2.01074	6.11055	-1.69184	4.36621
Carubv10008381m.g	1.97362	2.64805	1.64381	-0.925828	-0.0466036	0.117197
Carubv10002301m.g	1.67236	2.64727	0.575661	0.425538	0.657683	0.862589
Carubv10019559m.g	2.26671	2.64586	-0.276226	0.537742	0.256658	0.503896
Carubv10024107m.g	2.16448	2.64548	1.46489	2.57438	2.1069	0.711604
Carubv10001761m.g	2.59359	2.64478	1.0979	0.55256	-0.252837	-0.120446
Carubv10006804m.g	5.72839	2.63832	4.2856	6.33581	0.0305898	0.624476
Carubv10022942m.g	3.09317	2.63574	0.194047	-0.114493	2.2899	1.04163
Carubv10006610m.g	-0.453512	2.63548	2.77068	-0.174376	0.031103	-0.319161
Carubv10020070m.g	2.80225	2.63356	0.394957	0.741704	0.507694	0.0516771
Carubv10009663m.g	1.43691	2.63267	1.24551	-0.143123	0.00189329	0.168481
Carubv10024858m.g	2.07944	2.63266	2.49223	0.760378	-0.990433	1.32085
Carubv10008383m.g	1.39762	2.63122	-0.159759	0.664119	0.920734	-0.138519
Carubv10002527m.g	1.93473	2.628	3.42683	-0.297106	-0.626484	1.0772
Carubv10023623m.g	3.63061	2.62782	1.38304	1.38167	0.942118	0.519559
Carubv10001832m.g	0.517288	2.62689	2.28214	-0.143102	1.21221	-0.0481221
Carubv10022815m.g	2.32436	2.62661	1.57564	1.07909	-0.791123	0.087152
Carubv10003408m.g	0.232275	2.62306	1.78991	-1.53753	-4.13173	1.75247
Carubv10016038m.g	2.96298	2.62192	-0.372672	1.05062	0.390569	0.477299
Carubv10015741m.g	3.77649	2.62145	4.80885	4.70887	1.85082	1.82812
Carubv10026498m.g	2.56039	2.62002	0.257891	-0.121028	1.35028	-0.0420474
Carubv10014701m.g	2.15495	2.61916	0.81937	1.19347	1.63648	0.17241
Carubv10028280m.g	2.1759	2.61209	1.87657	-1.52851	-2.91253	0.527597
Carubv10023743m.g	2.80473	2.61106	-0.0652161	0.312739	2.68292	0.167245
Carubv10002941m.g	1.51562	2.60972	2.59728	1.63975	-0.41585	0.572293
Carubv10018553m.g	5.9749	2.60833	4.66903	4.93403	0.0303258	1.47675
Carubv10020918m.g	-0.0572792	2.60617	1.34934	0.346386	0.0348125	-0.118685
Carubv10016079m.g	4.96122	2.60615	2.92862	2.80501	1.41082	0.583504
Carubv10004983m.g	-1.33559	2.60441	-1.33439	-3.71806	-0.294251	1.38951
Carubv10000873m.g	1.83123	2.60431	-0.478975	0.669216	1.93466	0.545463
Carubv10002673m.g	4.59754	2.60414	2.06586	1.88841	0.0320658	0.674038
Carubv10004365m.g	1.84795	2.60273	2.31796	-0.0424293	-1.18367	0.742019
Carubv10001496m.g	1.35285	2.60198	1.08878	-0.410751	-2.01815	1.23578
Carubv10027879m.g	-0.0572792	2.59714	2.27811	0.346386	0.0370132	-0.118685
Carubv10028581m.g	2.9433	2.59675	3.6839	2.27938	-1.27967	2.3939
Carubv10019755m.g	1.41343	2.59669	0.473882	1.10625	0.214809	2.38289
Carubv10027905m.g	1.85657	2.59395	2.61151	1.81347	-1.9422	1.48766
Carubv10009395m.g	2.82621	2.58893	-0.818138	-0.334586	2.72348	-0.811357
Carubv10008965m.g	2.05331	2.58672	-0.025869	-0.321029	0.984108	-0.303102
Carubv10021782m.g	6.03528	2.58473	5.45853	6.6186	0.0303258	0.821053
Carubv10011243m.g	-0.253079	2.58467	3.42305	4.58504	-2.47927	5.42432
Carubv10022194m.g	4.05315	2.58159	4.41418	2.04616	-3.9822	2.50919
Carubv10017404m.g	2.35685	2.58057	-1.71122	0.32955	1.82982	-0.118685
Carubv10003237m.g	1.685	2.58052	-0.908434	1.30365	2.10597	-0.120314
Carubv10007028m.g	2.33552	2.57939	2.87752	0.755732	-2.15987	0.230182
Carubv10019212m.g	2.10554	2.57461	4.34942	2.37995	0.0303258	2.42815
Carubv10027577m.g	0.423033	2.57414	-1.13315	-3.94614	-0.194265	-0.146018
Carubv10023900m.g	1.05011	2.57298	0.345102	0.342819	1.89936	0.266808
Carubv10015251m.g	3.49635	2.57245	2.23816	2.56335	-1.23275	0.903958
Carubv10021297m.g	-0.0572792	2.57168	-0.236353	0.346386	3.06518	-0.955324
Carubv10007705m.g	3.35552	2.57132	2.55397	1.59866	0.0305655	0.225633
Carubv10003411m.g	1.4901	2.57077	-0.66506	0.501484	0.333114	-0.296361
Carubv10011759m.g	2.40108	2.57	3.52202	4.53101	-0.470348	2.29405
Carubv10028330m.g	3.07558	2.56999	-0.80049	1.74075	1.30522	-0.334711
Carubv10019146m.g	0.0957278	2.5684	-1.35712	-3.58439	1.09275	0.301748
Carubv10028356m.g	2.06866	2.56774	0.50753	-1.53782	-0.398863	-0.590737
Carubv10017182m.g	3.67285	2.5675	2.23668	3.45183	0.427475	2.07446
Carubv10023512m.g	4.98787	2.56663	3.81071	5.20893	2.80678	0.43006
Carubv10019103m.g	1.82344	2.56639	1.22353	1.85561	2.04426	1.14465
Carubv10003454m.g	3.44599	2.56478	2.08315	2.48411	-0.352225	1.8662
Carubv10011485m.g	2.73106	2.56144	0.167261	0.838649	0.586061	-0.118685
Carubv10024299m.g	3.25202	2.56138	0.785595	0.781466	0.799235	-0.487636
Carubv10022454m.g	3.34495	2.56057	-0.680751	2.6636	6.02389	0.247006
Carubv10021500m.g	1.61166	2.55993	1.34282	0.0638523	-0.651604	0.317586
Carubv10027327m.g	0.513937	2.5595	-0.256622	-0.965895	2.78648	0.276737
Carubv10020107m.g	1.35063	2.55908	2.06748	0.991741	-0.586579	1.43278
Carubv10005374m.g	3.00786	2.55826	0.685776	1.3218	0.15811	0.459714
Carubv10022484m.g	-0.0572792	2.55767	1.00312	0.346386	1.04648	-0.118685
Carubv10017945m.g	-3.1003	2.55672	-1.42093	-1.86572	3.16886	0.40701
Carubv10016439m.g	4.659	2.55147	2.70857	1.75242	0.152487	1.81568
Carubv10006040m.g	2.34948	2.55013	-0.680354	-0.937865	0.307096	0.0519993
Carubv10002680m.g	2.71864	2.54901	0.0122706	0.792441	1.28589	0.365428
Carubv10023835m.g	1.1273	2.54862	0.0668884	-0.690521	-1.92161	0.622128
Carubv10017080m.g	2.71166	2.54525	1.2367	0.695109	1.29175	0.381674
Carubv10013478m.g	6.59351	2.54486	1.38279	3.21193	1.07118	0.0386061
Carubv10015297m.g	1.99716	2.54395	0.430016	1.57736	0.139274	0.618644
Carubv10023891m.g	3.31214	2.54381	0.117565	1.49469	1.16454	-0.122435
Carubv10024382m.g	1.65491	2.54377	-0.425821	-1.45863	-1.22479	1.17411
Carubv10017448m.g	2.05581	2.54292	2.43073	1.25236	-0.762365	0.911998
Carubv10021966m.g	3.90561	2.54268	2.20383	2.19174	0.876661	0.121555
Carubv10015848m.g	0.670222	2.54228	2.90739	1.58529	1.63528	1.09603
Carubv10010308m.g	0.465213	2.54008	-0.354623	-0.320801	-0.227868	0.875958
Carubv10003814m.g	1.09903	2.52875	4.08417	-0.355399	-0.389168	-0.795372
Carubv10001878m.g	2.74336	2.52718	2.64184	2.4533	-0.0762797	0.80067
Carubv10011027m.g	4.29375	2.52536	4.03181	4.17939	0.0305655	1.21176
Carubv10011285m.g	1.68339	2.52396	1.16783	-0.0674872	-0.90668	-0.0925513
Carubv10003689m.g	5.62641	2.52344	4.09688	5.5487	1.6261	1.43826
Carubv10017013m.g	1.97217	2.51855	1.089	0.381628	-0.41241	0.328693
Carubv10010915m.g	0.732389	2.51625	0.572513	0.209821	0.0553988	-0.185635
Carubv10009037m.g	2.45359	2.51434	0.298418	-0.440531	0.457009	1.38756
Carubv10012009m.g	5.3524	2.51094	3.82051	7.18437	-0.352201	2.08914
Carubv10006405m.g	4.34292	2.51087	4.33376	4.26869	0.523531	0.971826
Carubv10004093m.g	1.77238	2.51002	1.72444	0.654655	0.304007	0.807172
Carubv10017805m.g	2.31403	2.50996	2.04016	1.46703	-0.909945	0.48565
Carubv10026497m.g	2.99433	2.50941	0.839086	-0.83185	0.489343	-0.070439
Carubv10002216m.g	-0.0572792	2.50481	1.86504	0.589482	0.0306843	0.295796
Carubv10021329m.g	-0.0572792	2.50338	4.24298	3.76765	0.0303258	1.17369
Carubv10011706m.g	4.64869	2.50322	2.16587	2.16489	0.690741	2.87955
Carubv10021465m.g	3.39884	2.499	3.8741	3.32188	-3.01481	2.88319
Carubv10024589m.g	3.29758	2.49586	1.61271	1.54476	-1.4346	0.553964
Carubv10005373m.g	2.65875	2.49517	2.59234	3.63419	-1.73928	0.700747
Carubv10007403m.g	2.86272	2.49327	4.48615	1.63434	0.25077	-0.114326
Carubv10026298m.g	1.70531	2.49283	-1.09422	-0.346761	1.29242	-0.561884
Carubv10006142m.g	2.61392	2.49125	0.426637	2.00498	1.10563	0.501537
Carubv10006676m.g	2.84045	2.4882	0.859269	0.0322635	-0.100598	0.236995
Carubv10018908m.g	3.19282	2.4876	2.70597	0.997661	-2.25431	-0.531338
Carubv10025272m.g	1.30311	2.48735	2.60854	0.0154528	-1.59103	0.969546
Carubv10023651m.g	2.36969	2.48633	-0.646605	0.185571	0.694954	-0.30349
Carubv10026924m.g	2.02412	2.48422	2.04552	1.02869	-0.992122	0.744683
Carubv10020914m.g	2.92494	2.48416	0.749438	1.1113	2.65768	0.40763
Carubv10000821m.g	3.14071	2.48308	1.99984	0.750815	0.409712	0.269732
Carubv10005316m.g	2.65668	2.48133	0.734375	1.53067	2.0951	0.658898
Carubv10002781m.g	5.79596	2.48084	4.24758	6.1589	0.295684	1.75514
Carubv10015188m.g	3.07038	2.47835	1.93133	0.186624	0.0305919	-0.0581976
Carubv10018978m.g	2.97026	2.47796	-0.413372	1.60559	1.74588	0.274641
Carubv10025385m.g	3.25445	2.47781	0.80445	0.434099	1.19684	0.312715
Carubv10028093m.g	1.50831	2.47593	1.07574	2.394	1.26218	0.0624305
Carubv10026221m.g	2.11251	2.4741	-0.282764	0.230019	0.128489	-0.375899
Carubv10026681m.g	1.95816	2.4735	2.50327	3.05981	1.14071	1.8353
Carubv10017268m.g	1.25387	2.47067	1.36406	0.00399748	1.80871	0.0754533
Carubv10001433m.g	3.03724	2.47063	2.17204	1.34606	1.601	-0.489052
Carubv10011746m.g	1.43805	2.46679	-0.62092	1.08299	1.92882	0.700606
Carubv10022809m.g	0.622685	2.46501	1.12874	-0.733473	0.375029	-1.05466
Carubv10023815m.g	1.27059	2.46302	-1.49608	-1.26275	-0.566915	0.589795
Carubv10009713m.g	0.387698	2.46296	1.70761	-1.06281	0.0132108	0.753539
Carubv10004672m.g	2.49807	2.46224	0.918426	1.0341	1.1688	0.219131
Carubv10008788m.g	1.63188	2.46201	0.710975	-0.359596	0.661183	0.265909
Carubv10024891m.g	1.76316	2.46067	2.51633	-0.484515	-0.952891	-1.01019
Carubv10000817m.g	3.14521	2.4595	2.98026	1.40949	1.58172	0.372796
Carubv10007047m.g	-1.68265	2.45815	-0.277224	-6.76756	-1.63295	0.218839
Carubv10019153m.g	5.57789	2.45652	3.08901	7.55693	-0.980285	1.15702
Carubv10023564m.g	0.0366524	2.45638	0.555251	2.23682	0.717794	0.396704
Carubv10007337m.g	-0.628158	2.45609	-0.388572	-2.33999	-2.40206	2.0057
Carubv10028187m.g	2.86569	2.45416	0.393379	-0.283419	-2.42853	-0.44676
Carubv10028547m.g	2.40462	2.4535	2.78553	3.10817	0.336744	0.0934853
Carubv10011083m.g	1.67972	2.45347	-0.938342	1.02958	-0.64147	0.770182
Carubv10018260m.g	1.39933	2.45303	0.190498	-0.495793	-0.241596	-0.360224
Carubv10018462m.g	1.59947	2.45026	-0.0503947	2.15122	-0.616519	0.516467
Carubv10018774m.g	6.59273	2.45022	4.7137	4.05527	-0.415753	1.72324
Carubv10022041m.g	2.79347	2.44933	-0.906412	2.5697	3.91406	0.375362
Carubv10015439m.g	1.72203	2.44888	-0.850807	0.345455	1.05669	1.08276
Carubv10028362m.g	2.84125	2.44772	2.05024	1.72568	-0.152113	0.0905202
Carubv10011693m.g	0.21411	2.44739	-2.2313	0.479027	-1.52549	0.165514
Carubv10004580m.g	0.218191	2.44558	2.71575	3.37556	-1.5547	3.45904
Carubv10015885m.g	3.76241	2.44392	4.40971	3.12644	0.0303258	0.770182
Carubv10006906m.g	2.68178	2.44367	-0.624507	0.56348	0.826797	0.513417
Carubv10018988m.g	3.4571	2.44366	3.15401	4.14148	-0.65178	1.5553
Carubv10014819m.g	2.28405	2.44159	-1.32772	-0.0676067	2.405	-0.566823
Carubv10024139m.g	2.45907	2.43989	0.446912	1.64917	-0.60543	0.193647
Carubv10000510m.g	0.343341	2.43866	1.97483	-0.394164	2.03775	-0.306771
Carubv10020102m.g	1.20621	2.43779	1.23296	2.47492	1.76436	-0.293574
Carubv10007058m.g	2.32969	2.43501	2.15887	1.53904	-1.95764	0.555286
Carubv10012049m.g	1.68622	2.43495	0.838949	0.0408177	-0.991883	0.459356
Carubv10024854m.g	2.32272	2.43211	2.94042	4.28903	-1.25105	2.29453
Carubv10007240m.g	1.90773	2.43202	1.57001	2.74618	1.67933	1.98794
Carubv10022692m.g	1.39017	2.4285	0.362483	-1.81003	1.01835	-1.08864
Carubv10022029m.g	3.36905	2.42846	0.453109	1.96554	1.49337	0.323293
Carubv10008647m.g	2.06677	2.42846	0.963184	0.0124711	-0.118622	1.19557
Carubv10019592m.g	-0.0572792	2.42833	1.81959	0.346386	0.783687	-0.118685
Carubv10010289m.g	0.464176	2.42665	3.76431	0.99696	-1.17313	0.684714
Carubv10025456m.g	2.56784	2.42596	-0.126702	0.343795	4.50706	0.481789
Carubv10006996m.g	3.92492	2.42583	2.04839	1.21277	0.312996	1.01178
Carubv10011547m.g	0.4801	2.4253	0.352261	0.99544	-0.856983	0.59245
Carubv10002486m.g	1.51735	2.4252	2.38864	0.18187	-0.17315	-0.0834037
Carubv10011443m.g	2.34322	2.42507	4.91408	1.48044	0.0306239	-0.714773
Carubv10015395m.g	2.64647	2.42274	2.70126	3.55042	-0.70578	2.76606
Carubv10027187m.g	2.69223	2.4215	1.01829	-0.318105	0.499602	-0.327331
Carubv10013597m.g	4.15	2.42137	1.52559	1.47555	-0.421637	-0.173151
Carubv10026233m.g	-0.931869	2.42069	-2.09929	-1.46797	-0.549862	0.144293
Carubv10008607m.g	5.65985	2.41937	2.28995	1.57284	0.70395	-0.816048
Carubv10012236m.g	2.10178	2.41781	0.900085	-0.165444	-0.219341	1.00787
Carubv10025301m.g	4.82863	2.41585	4.90085	5.70304	-1.41578	-0.0771059
Carubv10018720m.g	2.99856	2.41386	2.99146	2.75885	0.143436	0.991982
Carubv10015239m.g	2.0822	2.41305	1.96095	1.73673	-0.415819	0.895016
Carubv10018254m.g	0.52875	2.41252	0.435563	0.0775058	2.92276	0.148801
Carubv10025881m.g	1.43754	2.40963	2.41562	0.68111	-0.49211	0.671234
Carubv10006640m.g	7.48407	2.40763	4.97474	4.78084	0.0303258	-0.923949
Carubv10005017m.g	4.31602	2.40627	2.15448	-0.280934	2.13283	-0.56221
Carubv10004921m.g	2.47207	2.40578	0.0929219	0.539498	1.24467	0.174545
Carubv10012323m.g	1.82073	2.40566	2.21709	1.31049	0.0565454	0.1179
Carubv10018371m.g	0.996952	2.4049	1.6508	-0.83928	1.00885	-0.0335729
Carubv10018247m.g	1.90972	2.40371	3.20799	-0.298629	0.294015	-0.180162
Carubv10010939m.g	3.41049	2.40349	3.52566	2.31902	-1.53521	0.859617
Carubv10024366m.g	2.88831	2.40172	1.28051	3.61364	0.57287	0.763549
Carubv10015830m.g	-0.520844	2.40155	-2.1389	-1.74289	-1.70589	3.10654
Carubv10026184m.g	2.27502	2.40084	0.372779	1.02252	0.944344	0.365958
Carubv10024916m.g	3.07322	2.40048	1.3821	1.21605	0.0763914	-0.745619
Carubv10009103m.g	3.03773	2.40012	-0.274834	-2.21382	1.18808	-0.358846
Carubv10010662m.g	2.7498	2.39829	0.889253	1.92969	1.22661	0.475245
Carubv10018042m.g	3.35839	2.3936	2.88089	1.53651	2.39624	0.991961
Carubv10008752m.g	1.5179	2.39316	0.462347	-0.61391	-0.352249	0.912915
Carubv10000134m.g	3.40724	2.39173	2.71678	3.13693	0.0425412	0.517857
Carubv10027429m.g	2.73714	2.38972	1.56875	0.121231	1.44428	0.747357
Carubv10014928m.g	2.58809	2.38942	-0.0891772	0.371863	1.85785	0.194053
Carubv10004530m.g	3.26602	2.38931	1.8525	1.82835	-0.297963	0.534551
Carubv10024991m.g	0.756616	2.38896	0.791881	-1.23605	0.655752	-0.634486
Carubv10012603m.g	4.69883	2.38829	3.6154	4.43027	0.0303258	-0.146937
Carubv10028560m.g	2.60477	2.38781	0.643601	1.93763	1.12201	0.261735
Carubv10019463m.g	2.187	2.38642	-1.10315	-0.417671	1.20961	-0.131709
Carubv10017141m.g	1.94088	2.38218	-0.501551	0.179193	0.583335	-0.252625
Carubv10013637m.g	3.1998	2.38147	0.568522	2.00957	1.55035	0.667161
Carubv10006407m.g	4.00668	2.38012	4.05318	4.63281	0.852498	1.91214
Carubv10020124m.g	2.16915	2.37977	0.932577	-0.424409	0.568725	-0.223091
Carubv10011181m.g	4.04192	2.37811	3.36556	1.35531	-2.15418	0.512012
Carubv10025707m.g	4.48118	2.37752	3.77553	4.48664	-1.13077	2.89773
Carubv10018332m.g	1.13654	2.37671	-0.267532	-0.791415	-0.360107	0.437644
Carubv10021360m.g	2.53274	2.37561	0.0899556	5.2468	-1.90208	2.13139
Carubv10016069m.g	2.85078	2.37419	1.60167	2.65129	-1.37164	0.984546
Carubv10014898m.g	1.94426	2.37234	1.14137	1.35131	1.16798	0.534475
Carubv10013267m.g	-0.0572792	2.37229	0.35008	-0.702066	0.0222386	-0.302882
Carubv10007172m.g	3.41185	2.37112	0.711291	1.48882	1.43275	0.85138
Carubv10020044m.g	2.15859	2.37003	3.28672	1.63157	1.76352	0.613956
Carubv10024839m.g	1.80875	2.36789	0.979559	1.14429	0.995647	0.272405
Carubv10012060m.g	3.16025	2.36608	-0.792878	0.508586	1.89738	0.168135
Carubv10019905m.g	1.29458	2.36389	-1.19114	0.153426	0.604639	0.340304
Carubv10027304m.g	3.12636	2.36388	3.00592	3.32896	-0.821742	1.65599
Carubv10023097m.g	1.18556	2.36317	-0.617853	0.585106	2.52865	0.783429
Carubv10024846m.g	1.7592	2.36241	-0.0925315	1.87964	-0.630096	0.542582
Carubv10023456m.g	1.88098	2.36113	1.67848	2.72302	0.198609	1.98045
Carubv10002479m.g	1.23824	2.3608	1.14684	1.85822	-0.353053	1.88036
Carubv10004337m.g	1.85905	2.36029	0.45857	0.0618142	0.724297	0.903251
Carubv10025329m.g	5.91851	2.35899	5.91468	6.8552	1.9069	1.94076
Carubv10021907m.g	3.34934	2.3562	3.67868	2.59965	0.0309356	0.269266
Carubv10020232m.g	2.56418	2.35565	4.71912	4.55915	0.427451	0.857491
Carubv10024974m.g	3.55726	2.35519	2.46526	5.77332	0.263699	3.40244
Carubv10021397m.g	2.88375	2.35063	-0.486148	0.223963	1.71876	-0.463289
Carubv10016056m.g	2.45089	2.34959	2.27607	0.71897	-0.834937	-0.118685
Carubv10010637m.g	1.69867	2.34555	-1.61802	0.856461	2.46819	-0.459699
Carubv10026572m.g	1.89239	2.34525	0.758468	0.444971	0.403292	0.312205
Carubv10028115m.g	1.57902	2.34489	-0.00585452	1.20009	0.395852	-0.523815
Carubv10022508m.g	2.69126	2.34347	-0.480601	0.908397	2.98715	0.272554
Carubv10010462m.g	2.60864	2.34319	0.920949	1.3167	1.27524	-0.156704
Carubv10002191m.g	1.45275	2.3429	1.97006	0.607178	0.00998919	0.664697
Carubv10003059m.g	6.78564	2.34208	2.51771	8.27585	0.0303258	0.560402
Carubv10020753m.g	2.73534	2.34174	1.36277	0.983769	1.04377	-0.165704
Carubv10001272m.g	2.31357	2.34104	2.75429	2.46035	-1.25161	0.215708
Carubv10023960m.g	-0.0367446	2.33806	-2.08053	-6.30129	-0.186281	-0.0457707
Carubv10011776m.g	1.56387	2.33455	3.62983	2.14088	-0.0737008	1.25847
Carubv10021696m.g	3.14315	2.32921	-1.16258	2.34262	5.59721	0.18227
Carubv10022666m.g	2.8501	2.32856	0.256355	1.52763	0.890917	0.236185
Carubv10001657m.g	1.01303	2.32778	0.396959	-0.310594	-1.64341	0.055454
Carubv10002895m.g	4.836	2.32757	3.60383	4.37927	0.456964	0.044312
Carubv10025957m.g	0.347312	2.32698	0.187615	-3.41433	-0.0740233	0.00592674
Carubv10026487m.g	2.46778	2.3268	0.635172	1.35487	0.710281	0.513679
Carubv10021740m.g	1.77204	2.32471	0.319227	1.1761	0.0305919	0.0249545
Carubv10021956m.g	1.95998	2.32403	0.347861	0.258036	1.90223	0.051923
Carubv10001040m.g	-1.03196	2.32324	0.51088	-1.21036	-0.398222	0.2418
Carubv10001911m.g	0.30428	2.32312	4.20966	3.59936	0.983472	2.92374
Carubv10028248m.g	1.20413	2.32297	1.28624	0.750486	1.22425	0.68565
Carubv10028637m.g	3.21086	2.32283	2.11024	0.143781	-0.470296	0.321649
Carubv10018396m.g	1.82886	2.32243	3.23565	6.98989	1.31705	6.71887
Carubv10015155m.g	3.86094	2.31887	0.758091	1.11602	1.75526	0.00379468
Carubv10020477m.g	2.44659	2.31759	0.387551	0.292016	-0.117969	-0.00217089
Carubv10011371m.g	1.67965	2.31621	1.10263	1.91108	-2.3668	2.7872
Carubv10016113m.g	2.94221	2.31518	1.17773	0.980073	0.0538011	0.997103
Carubv10017312m.g	2.08407	2.31353	-0.513717	-0.972464	1.02389	-0.782355
Carubv10002721m.g	1.76566	2.31278	2.63124	0.289048	-2.04463	0.428818
Carubv10016598m.g	1.18237	2.31241	3.00998	0.751234	-0.56948	-0.118685
Carubv10007272m.g	0.405279	2.3106	3.41733	1.81625	-0.0170112	1.20164
Carubv10000842m.g	2.5695	2.30879	-0.698115	-0.993159	1.61433	-0.141506
Carubv10023024m.g	1.61202	2.30418	-0.327314	-0.228517	-0.280252	0.342644
Carubv10016289m.g	3.74881	2.30145	-0.8542	-0.416392	1.46128	-1.95731
Carubv10021306m.g	4.30623	2.30125	5.0754	1.74917	0.0303258	1.73383
Carubv10004305m.g	2.08662	2.30099	1.8463	2.90027	-0.664887	0.719179
Carubv10020848m.g	5.29797	2.29952	3.92697	3.99864	0.0303258	0.542582
Carubv10024516m.g	3.1154	2.29895	1.53641	2.56023	0.493085	1.54117
Carubv10018202m.g	2.29315	2.29549	0.13351	1.5887	1.60264	0.236396
Carubv10015585m.g	2.03325	2.29215	0.580256	0.336555	0.641888	0.709106
Carubv10013834m.g	0.382387	2.29128	-0.133054	-0.654842	1.26	1.41745
Carubv10002545m.g	1.9649	2.29001	2.07548	0.175469	-0.333008	0.270803
Carubv10002603m.g	4.10902	2.28977	2.77836	4.71562	-1.55612	1.7762
Carubv10028538m.g	0.493457	2.28375	0.445856	3.13346	-0.272437	2.79143
Carubv10027447m.g	2.51756	2.2824	-0.825931	0.270042	1.8004	0.0256506
Carubv10018048m.g	1.56337	2.28151	0.799037	0.994151	0.885012	0.0243324
Carubv10005195m.g	2.32207	2.28111	0.355474	0.544652	0.104095	-0.0327631
Carubv10001462m.g	2.21295	2.28081	0.50027	1.53129	0.560668	0.237456
Carubv10011571m.g	3.64052	2.28051	-1.036	2.57089	6.06479	0.0990779
Carubv10028144m.g	2.33958	2.27985	0.291839	0.344791	0.300215	-0.118685
Carubv10023113m.g	2.06648	2.2793	0.220702	0.472313	1.2642	0.35759
Carubv10007039m.g	3.59439	2.27921	1.79552	2.93682	-2.22805	0.906421
Carubv10001764m.g	2.87613	2.27844	2.53135	2.04995	0.507303	0.157231
Carubv10013086m.g	2.57782	2.2728	-0.11524	0.954259	1.73245	0.34369
Carubv10024196m.g	2.90449	2.27147	1.75592	1.48706	0.479512	0.201105
Carubv10027143m.g	2.73712	2.27112	0.653421	0.962529	-0.8749	0.370555
Carubv10025320m.g	1.78593	2.27053	-0.286274	1.1557	1.28009	0.424991
Carubv10011850m.g	-0.0549116	2.26893	-0.683734	-1.75797	2.72167	1.4092
Carubv10006767m.g	2.55399	2.26569	0.572098	1.19891	-0.363314	1.64602
Carubv10007784m.g	2.04898	2.26562	0.222275	-0.623871	0.488166	-0.470917
Carubv10022273m.g	2.17039	2.2653	1.39632	0.933806	0.687873	0.272766
Carubv10015902m.g	-0.143823	2.26434	1.78127	-1.6585	-1.86911	0.402186
Carubv10009667m.g	2.48491	2.26368	0.502693	1.31932	0.539423	0.430222
Carubv10011720m.g	0.736258	2.26204	1.543	-1.74467	-1.11265	1.16495
Carubv10024199m.g	2.07897	2.26029	-0.8375	0.0934751	1.173	-0.0439351
Carubv10016112m.g	1.51454	2.26002	2.9439	1.38677	0.0305655	-0.118685
Carubv10023867m.g	3.73137	2.25954	-0.784854	1.27914	1.38183	-0.313564
Carubv10023505m.g	2.86074	2.25942	0.732884	0.327314	-0.184061	0.270395
Carubv10004304m.g	2.0072	2.25823	-1.89647	-1.11778	0.545355	-0.653665
Carubv10003837m.g	2.84599	2.2538	-0.437583	4.2839	0.786274	1.39355
Carubv10012224m.g	3.08561	2.25186	-0.912018	4.31395	4.54262	0.846332
Carubv10018081m.g	0.618894	2.24968	-0.657167	0.065148	0.467214	-0.479794
Carubv10011365m.g	4.23458	2.24894	1.49195	3.61635	0.0303258	1.05582
Carubv10003096m.g	1.86169	2.24878	-0.310558	1.02424	1.67085	0.177207
Carubv10019442m.g	2.46418	2.2486	0.652109	0.934949	1.02077	0.71943
Carubv10023700m.g	2.88662	2.24795	0.463759	1.1174	0.848216	0.624052
Carubv10002725m.g	3.60923	2.24772	5.59414	5.42367	-3.02485	2.07346
Carubv10019255m.g	2.50709	2.24757	0.122333	0.0154624	0.748104	0.377776
Carubv10027915m.g	3.09376	2.24716	0.573007	0.225956	0.585676	0.0298069
Carubv10011446m.g	2.57977	2.24421	2.37999	1.48768	0.506424	1.15544
Carubv10010851m.g	1.99636	2.24284	4.38352	2.7258	0.0303258	0.271777
Carubv10002908m.g	1.2452	2.2426	-0.0138065	-0.434715	-0.505844	0.180664
Carubv10021680m.g	4.55379	2.24081	2.98	6.01168	-2.67808	3.90512
Carubv10020898m.g	0.510137	2.24013	2.01047	2.75239	0.365414	0.683418
Carubv10021253m.g	-0.352026	2.23885	1.44648	-1.97203	-0.0381807	0.187914
Carubv10015505m.g	1.03482	2.2366	0.38925	0.0721759	0.190374	0.54487
Carubv10021081m.g	2.67774	2.23525	2.22353	0.300435	1.59729	-0.49457
Carubv10027299m.g	7.06567	2.23427	2.3408	6.60023	2.40968	0.311111
Carubv10005037m.g	2.06696	2.23268	0.848349	-0.0218687	0.383032	0.366798
Carubv10020056m.g	3.47107	2.22926	1.51483	2.01667	1.17674	0.152494
Carubv10001432m.g	2.13803	2.22831	-0.339175	0.811808	0.434447	-0.0560714
Carubv10019326m.g	0.590571	2.22815	0.649859	2.60333	-1.09365	3.38829
Carubv10006430m.g	0.435399	2.22788	-0.0812446	2.73976	0.900808	2.83984
Carubv10000532m.g	2.94076	2.22775	-0.761986	0.470958	2.1549	0.147217
Carubv10024801m.g	1.95621	2.22519	0.569809	-1.90339	-1.93186	0.0847785
Carubv10000019m.g	1.67223	2.22392	0.912638	0.727427	0.00607656	0.909505
Carubv10010679m.g	1.92768	2.22282	2.86661	-0.186499	0.865843	0.405449
Carubv10013685m.g	2.97563	2.22241	0.0846393	2.23681	0.608747	0.317057
Carubv10017872m.g	2.24763	2.22138	0.649878	0.834575	1.88848	0.771381
Carubv10023837m.g	2.23988	2.22127	0.606683	-0.337706	0.65471	0.156239
Carubv10021632m.g	4.38729	2.22119	6.52416	7.6749	0.0304977	1.38856
Carubv10027554m.g	5.44853	2.22072	5.03211	4.82406	0.0303258	2.06176
Carubv10000453m.g	3.1979	2.22043	1.60096	1.78083	-0.283198	0.916731
Carubv10027719m.g	1.99743	2.21931	1.77189	0.755216	0.418312	1.45276
Carubv10009817m.g	2.8298	2.2185	0.136347	1.39118	0.975827	-0.425526
Carubv10015015m.g	1.80938	2.2175	-0.585336	0.731187	1.2718	0.41633
Carubv10003499m.g	2.83874	2.21191	0.829866	0.400771	0.330463	-0.000409488
Carubv10007251m.g	9.00621	2.21166	5.48053	12.4712	0.0305655	2.02999
Carubv10004540m.g	1.93556	2.2098	0.847267	0.452343	0.405097	0.0773201
Carubv10007640m.g	4.31142	2.20874	-3.36054	-2.12575	0.789033	-1.04869
Carubv10006140m.g	2.37203	2.20758	2.27049	2.051	1.46806	0.0982263
Carubv10014508m.g	2.82313	2.20668	0.852798	3.414	0.478122	0.677356
Carubv10026429m.g	-0.241216	2.20593	-1.99773	-2.1426	-0.692305	0.0894959
Carubv10012924m.g	2.05056	2.20467	-0.587517	1.15294	1.03588	0.440623
Carubv10011738m.g	2.88979	2.20385	0.993023	1.59685	-1.72272	0.663009
Carubv10010265m.g	1.48272	2.2038	1.06098	-0.262485	0.576647	0.297118
Carubv10007504m.g	-0.057337	2.20128	1.37738	0.235742	0.0315743	2.18189
Carubv10010002m.g	2.48898	2.20098	-0.0388335	1.20658	1.71468	-0.252972
Carubv10008236m.g	0.195149	2.20043	1.39454	-0.204145	1.02252	-0.0746774
Carubv10003472m.g	1.98742	2.19968	3.29403	2.33803	1.10779	1.41133
Carubv10026500m.g	1.6574	2.19906	0.0922886	0.536184	0.694772	0.0230277
Carubv10028088m.g	-0.891413	2.19893	-1.01313	-2.41159	-1.36761	0.684661
Carubv10012085m.g	2.30866	2.19745	0.184731	-0.180602	-0.0791028	0.623407
Carubv10015208m.g	2.99743	2.19733	0.306995	0.343795	4.97211	-0.118685
Carubv10009069m.g	1.86416	2.19632	1.8754	0.70136	-0.892093	0.3491
Carubv10002582m.g	3.20683	2.19527	1.75163	2.16718	-1.43689	0.222631
Carubv10012561m.g	6.63338	2.19383	2.88139	6.58332	0.0303258	-0.540982
Carubv10010816m.g	0.519678	2.19201	0.352149	0.494556	2.5142	-0.642529
Carubv10019487m.g	0.938744	2.19172	2.3128	0.59253	0.78717	0.0634932
Carubv10004389m.g	3.25986	2.19155	0.89921	0.380893	0.981816	0.887279
Carubv10012815m.g	2.12693	2.19109	-0.245863	-0.0339642	1.10159	-0.344943
Carubv10025416m.g	1.52134	2.19073	-0.07694	0.131056	0.0685534	0.608016
Carubv10010908m.g	0.506625	2.19068	-0.621713	-1.14298	0.804262	-0.261223
Carubv10025642m.g	2.88176	2.19049	-0.0901059	2.85044	1.93873	-0.258756
Carubv10011694m.g	1.89796	2.19032	0.790345	-0.235823	1.0914	-0.564573
Carubv10007700m.g	2.47744	2.19014	1.33874	2.56414	-0.254577	0.434858
Carubv10016970m.g	1.2484	2.18884	0.849905	1.34173	-1.09861	0.50559
Carubv10025340m.g	3.33623	2.18866	5.35846	3.84939	0.0303258	3.38206
Carubv10004229m.g	2.43627	2.1854	0.415608	1.43271	-0.376196	0.339069
Carubv10018142m.g	0.662205	2.18318	1.29217	2.27793	0.343517	-0.455718
Carubv10014075m.g	3.48346	2.18299	0.357658	1.71101	0.908853	0.584347
Carubv10004303m.g	1.13212	2.18204	-0.0307834	1.01409	1.11022	0.125239
Carubv10000624m.g	2.99156	2.18002	-0.43898	-0.407986	-0.283337	-0.260794
Carubv10023044m.g	2.32032	2.17961	0.233494	0.987645	0.636542	0.177821
Carubv10018415m.g	2.89865	2.17713	0.448922	0.76136	1.18914	1.03095
Carubv10001882m.g	4.40904	2.17683	1.85647	0.590537	2.15587	0.282772
Carubv10022416m.g	2.18388	2.17677	-0.230852	0.849088	0.888267	0.236885
Carubv10014827m.g	0.34944	2.17557	-1.88742	-0.259199	0.928797	0.332775
Carubv10025290m.g	0.669758	2.17361	1.33737	1.20337	-1.97538	1.02969
Carubv10014791m.g	2.19406	2.17255	0.385554	1.22833	1.22891	-0.0542738
Carubv10025343m.g	1.67104	2.17252	-0.363244	0.195463	1.10658	-0.44365
Carubv10006279m.g	3.28322	2.17212	-0.334425	-1.34157	1.0368	1.05994
Carubv10012874m.g	2.871	2.1708	1.3726	0.506056	-0.618878	0.726484
Carubv10018617m.g	0.172897	2.17032	-0.214229	-1.49333	-0.81747	0.668278
Carubv10010964m.g	2.27999	2.17006	-0.0337318	2.39088	0.416935	0.703291
Carubv10018594m.g	1.12323	2.17	3.52212	-1.12686	0.40402	0.512012
Carubv10015074m.g	-0.0575497	2.16946	3.13927	-0.742256	1.2726	0.786391
Carubv10028080m.g	1.38154	2.16915	-0.952931	0.183773	-1.67538	0.158281
Carubv10001079m.g	-0.915271	2.16796	1.55081	-0.282062	0.982615	1.47389
Carubv10024820m.g	2.22053	2.16692	0.206068	0.827719	1.40443	0.395226
Carubv10021367m.g	2.40054	2.1665	1.07496	2.41933	-1.20123	2.44517
Carubv10009822m.g	2.39703	2.16543	0.220787	1.94759	0.135914	1.22526
Carubv10023388m.g	2.72505	2.16478	0.458021	1.16045	0.829568	-0.00214875
Carubv10013420m.g	-1.55318	2.16468	-0.950196	-2.55738	-0.851693	0.712002
Carubv10023876m.g	2.24319	2.16393	0.849316	1.24399	2.10061	0.379902
Carubv10005810m.g	1.82233	2.16094	2.50453	1.95522	-0.116243	0.786476
Carubv10004157m.g	2.61301	2.16013	0.667506	0.234655	0.585807	0.301212
Carubv10011556m.g	3.60125	2.15847	4.36774	7.66706	2.55434	2.92213
Carubv10018039m.g	4.57886	2.15804	3.17979	3.76387	1.58604	0.72398
Carubv10019458m.g	1.44332	2.158	-1.21032	0.780547	1.63528	-0.185635
Carubv10013223m.g	0.779113	2.15671	0.56214	0.703448	-0.551706	0.78527
Carubv10018578m.g	0.661134	2.1567	1.08049	0.516227	-1.31615	0.503568
Carubv10003004m.g	2.07116	2.15348	0.375371	1.69874	0.512265	0.30464
Carubv10009852m.g	1.81573	2.15233	1.09088	0.276259	-0.165158	0.250611
Carubv10026304m.g	2.31223	2.15206	-0.916372	1.55038	0.612069	0.538455
Carubv10014817m.g	2.06835	2.15116	0.970161	-0.456833	-0.315788	0.368429
Carubv10000447m.g	1.99522	2.14949	0.642701	0.735691	1.46754	0.154857
Carubv10022995m.g	2.5415	2.1493	-0.874961	1.28705	0.116362	0.255202
Carubv10021047m.g	2.91373	2.14885	2.43655	1.53977	2.65369	1.5749
Carubv10001714m.g	1.18052	2.14863	-1.25538	0.708418	-2.89355	-0.48448
Carubv10024203m.g	2.82136	2.14755	-0.345727	1.49615	0.961206	0.0684021
Carubv10003694m.g	2.56253	2.14669	0.729232	-0.0125075	0.297702	-0.161628
Carubv10008706m.g	2.14194	2.1453	1.72737	0.986286	0.283705	0.273688
Carubv10007843m.g	0.832523	2.14514	1.65806	-0.217613	-1.53774	-1.03433
Carubv10027248m.g	1.83844	2.14393	-0.206858	1.06887	0.269756	-0.414724
Carubv10026013m.g	2.35018	2.14338	-0.617965	-0.651205	-0.364311	-0.730037
Carubv10014254m.g	1.77057	2.14211	0.730141	1.58875	0.870644	0.24922
Carubv10017917m.g	3.0406	2.14032	1.49474	1.02855	-0.145669	0.233364
Carubv10002477m.g	-0.430761	2.1401	0.0416495	-0.929281	-1.41892	1.82574
Carubv10006370m.g	2.23451	2.13912	1.662	-0.227963	0.707552	-0.337434
Carubv10021540m.g	1.93414	2.13881	0.36214	2.80836	-1.36479	1.09265
Carubv10012208m.g	0.537923	2.13742	0.285786	-0.30131	0.199003	-0.0297171
Carubv10009443m.g	1.31102	2.13622	1.16274	-0.598616	-2.71533	-0.223856
Carubv10014737m.g	2.78102	2.13586	2.45999	2.04953	0.167336	0.903129
Carubv10012416m.g	2.91124	2.1349	1.86286	-0.827494	3.59353	-0.515247
Carubv10020683m.g	1.4059	2.1339	0.806166	1.42392	0.483514	2.97112
Carubv10011262m.g	4.08639	2.1331	1.41388	-2.07622	2.02119	0.89446
Carubv10003800m.g	1.03532	2.13289	0.995821	1.09931	-0.704733	0.233364
Carubv10026682m.g	1.73395	2.13227	-0.427485	0.692371	-0.207125	0.740617
Carubv10003040m.g	1.46679	2.13179	0.794074	-0.494552	1.67865	-0.0145832
Carubv10015325m.g	1.74836	2.13074	3.16694	-0.284109	0.631135	0.885715
Carubv10013258m.g	1.98757	2.12961	-0.590445	-0.919687	0.380758	-0.35357
Carubv10020240m.g	2.2329	2.1291	1.3663	0.162429	0.497676	0.0251567
Carubv10019926m.g	1.91	2.1289	0.717418	0.363922	0.409367	0.323347
Carubv10012964m.g	2.85715	2.12847	0.316086	1.87987	0.353605	-0.231791
Carubv10023365m.g	0.785794	2.12551	-0.417025	0.19468	0.033327	0.240786
Carubv10012084m.g	4.01693	2.12398	-0.749902	2.25691	6.96311	0.162203
Carubv10004470m.g	0.3792	2.12356	0.846839	-1.01033	0.268302	0.298823
Carubv10002660m.g	1.99456	2.12355	2.82924	1.22967	0.27437	0.36582
Carubv10006340m.g	-0.76427	2.12211	-0.49017	0.344836	-0.65228	0.233364
Carubv10001944m.g	1.76959	2.12181	0.391653	3.10758	0.689806	1.60896
Carubv10004825m.g	-0.0572792	2.12107	-1.99939	-0.91107	3.53384	-0.670645
Carubv10008958m.g	2.19854	2.12102	0.0745954	1.40728	1.92332	0.449104
Carubv10021823m.g	0.0983262	2.12003	1.14083	0.141175	-0.997552	1.39048
Carubv10013554m.g	1.44367	2.11978	1.26409	0.398244	-0.617408	0.277975
Carubv10023611m.g	2.08701	2.11968	-0.503136	-0.0523222	0.679897	-0.111215
Carubv10003313m.g	4.634	2.11728	1.69472	3.62167	0.0303258	0.161677
Carubv10027666m.g	2.51595	2.11548	-0.660585	0.264039	1.38687	0.768553
Carubv10022537m.g	0.934141	2.11428	0.685812	2.22756	-1.01115	0.563299
Carubv10009080m.g	1.67939	2.1135	-0.636132	1.78248	1.1421	0.437027
Carubv10004829m.g	2.37101	2.11308	1.8383	2.97442	0.142781	1.43082
Carubv10003828m.g	3.37643	2.1109	0.958651	-0.505665	0.202014	0.67821
Carubv10010032m.g	2.6331	2.11041	0.805817	0.952877	1.57409	0.624511
Carubv10006378m.g	3.76132	2.10848	-0.0346185	1.0727	1.59085	-0.141394
Carubv10005225m.g	2.11725	2.10839	1.48731	0.717764	-0.434851	0.190131
Carubv10006043m.g	2.17277	2.1076	0.350194	0.159095	0.181029	0.0758008
Carubv10020698m.g	-0.0945253	2.10623	-2.78422	-3.75116	1.42407	-1.17186
Carubv10011425m.g	2.91516	2.10614	1.85041	0.307709	0.899753	-0.732212
Carubv10010496m.g	2.46435	2.1057	0.89673	0.370395	0.447083	0.0683777
Carubv10016685m.g	0.267402	2.10371	0.500515	0.429304	0.692793	1.20456
Carubv10007004m.g	2.30768	2.1001	1.01683	0.175427	0.602389	-0.218401
Carubv10008796m.g	3.08723	2.09804	-1.26781	0.499187	1.60918	0.174201
Carubv10002587m.g	-0.131509	2.09739	0.80878	-1.32635	0.318157	-0.693047
Carubv10027873m.g	1.75035	2.09673	0.890981	0.950136	-2.69446	-0.0751946
Carubv10004609m.g	1.51825	2.09615	1.78055	1.31985	-0.586492	0.292618
Carubv10018658m.g	1.87707	2.09469	0.350084	0.636098	-0.333699	0.305192
Carubv10015935m.g	-0.0572792	2.09412	3.3037	0.346386	0.780879	-0.118685
Carubv10013226m.g	2.72483	2.09323	-0.407302	1.02543	0.888321	0.342662
Carubv10010566m.g	1.58222	2.09083	1.69075	0.972489	-0.0158115	0.354969
Carubv10018333m.g	2.06052	2.09074	1.50003	0.588705	1.91721	1.82623
Carubv10009790m.g	5.03272	2.09034	1.7179	1.50491	0.521642	1.79868
Carubv10022307m.g	2.00034	2.08998	0.998699	-0.499979	-1.20892	0.745715
Carubv10027976m.g	2.04176	2.0885	0.177576	1.35457	0.226415	0.602254
Carubv10018948m.g	3.9791	2.08824	2.68542	0.59475	1.60716	0.0354818
Carubv10012934m.g	2.6261	2.08728	0.345662	0.27395	0.149656	0.427575
Carubv10017527m.g	1.55285	2.08709	1.38385	0.0748386	0.220227	0.364663
Carubv10016143m.g	2.99432	2.08653	-0.0437747	0.965392	2.52599	0.517757
Carubv10020319m.g	1.43675	2.08523	1.10335	0.339695	0.373352	0.761286
Carubv10012457m.g	2.49041	2.08472	-1.09452	1.62166	2.60716	-0.00724791
Carubv10011757m.g	2.90259	2.08345	-0.520229	2.56042	2.0828	0.820208
Carubv10021846m.g	1.2915	2.08295	1.27782	0.245596	0.275755	0.796964
Carubv10024449m.g	3.70659	2.08269	1.67023	1.92275	-1.48362	0.942951
Carubv10021741m.g	1.78336	2.07591	3.4062	0.69222	0.906555	1.13566
Carubv10016405m.g	3.05721	2.07431	2.57092	1.45061	0.0303258	0.512012
Carubv10024498m.g	-3.97008	2.07426	-3.08809	-5.59996	-3.61899	2.51696
Carubv10026015m.g	1.57028	2.07243	-0.0124853	-0.567163	-1.32424	-0.30615
Carubv10010890m.g	-0.163389	2.07011	-0.303534	-4.07033	-1.92848	0.961173
Carubv10028358m.g	0.497689	2.06881	0.511598	-0.142452	0.344065	0.795073
Carubv10025554m.g	1.99396	2.0683	-0.998309	0.612249	0.41144	-0.227398
Carubv10007553m.g	2.91442	2.06818	0.750363	2.46311	1.45169	1.07961
Carubv10000613m.g	1.5923	2.06805	0.357727	0.991472	0.220977	0.872514
Carubv10006409m.g	3.32237	2.06725	4.06156	-0.806933	0.0303258	0.981092
Carubv10020515m.g	1.50429	2.06634	-0.261605	1.53649	0.59339	0.251925
Carubv10021979m.g	6.35588	2.06533	2.04585	6.65829	0.0303258	-0.0657012
Carubv10021844m.g	2.88901	2.06429	-1.06252	1.67537	2.90551	0.807846
Carubv10021446m.g	4.05532	2.06416	4.24901	2.74467	0.0306239	0.657153
Carubv10004015m.g	2.0383	2.06408	0.801494	0.506641	0.267561	0.531386
Carubv10003205m.g	2.14019	2.06318	0.971593	2.64812	-0.768994	2.77975
Carubv10021686m.g	2.1088	2.06184	0.751978	1.23874	0.616984	0.649038
Carubv10018865m.g	2.65425	2.06127	2.10482	0.272592	0.456765	0.969221
Carubv10002184m.g	3.72306	2.05836	1.58963	0.669481	2.3994	0.445947
Carubv10021889m.g	1.51408	2.05606	0.489022	0.711383	1.00427	1.47002
Carubv10026339m.g	2.13145	2.05392	0.512614	0.58659	0.769648	0.318793
Carubv10012214m.g	6.6451	2.05257	5.03583	5.49053	0.0303258	2.56346
Carubv10028511m.g	5.67699	2.04981	4.28248	3.5581	-0.992845	0.415716
Carubv10018372m.g	2.1278	2.04901	0.220133	0.734518	0.6976	0.43424
Carubv10012022m.g	0.417271	2.04701	-0.681435	-0.673276	0.740831	-0.170445
Carubv10014319m.g	1.90352	2.04667	-0.417264	-0.225631	0.798391	0.37131
Carubv10016655m.g	2.15575	2.04579	1.49309	1.26474	-0.703729	0.669222
Carubv10019018m.g	2.25454	2.04425	1.45881	0.853122	-2.84355	-0.507075
Carubv10026620m.g	1.6907	2.04379	-0.801215	0.877657	1.82065	0.136974
Carubv10021461m.g	0.735536	2.04351	3.29916	1.27987	0.40402	0.653354
Carubv10006836m.g	1.46111	2.04243	0.232875	1.27748	-3.16738	0.165135
Carubv10021830m.g	2.43494	2.04211	0.740697	0.440852	0.211889	1.66173
Carubv10001558m.g	2.59807	2.04053	-0.0749297	0.327452	0.649967	-0.347991
Carubv10020116m.g	1.46119	2.04049	0.539163	-0.402956	0.995999	0.106784
Carubv10008337m.g	0.181204	2.04033	0.74324	-0.349112	-1.33698	0.0283615
Carubv10021350m.g	1.86513	2.03953	0.613206	3.65478	0.0303258	0.657153
Carubv10023088m.g	2.5928	2.03943	-0.974158	1.15483	1.794	-0.127347
Carubv10016434m.g	2.05221	2.03932	0.57418	1.75346	1.47803	0.651765
Carubv10003370m.g	0.9758	2.03906	3.11729	-2.23324	0.0303258	-0.260808
Carubv10011607m.g	3.62481	2.03899	1.50597	3.94923	-1.10786	2.36992
Carubv10008992m.g	6.73691	2.03774	1.42654	1.63996	0.977422	-0.270802
Carubv10001582m.g	2.40305	2.03621	0.505195	0.860975	0.730446	-0.336212
Carubv10014063m.g	2.44716	2.03586	2.45394	2.09954	2.55734	0.959703
Carubv10019363m.g	1.04064	2.03522	0.778123	0.469421	1.19545	0.504824
Carubv10008855m.g	2.53589	2.03442	0.150011	-0.459181	1.83325	-0.0275465
Carubv10024988m.g	2.45615	2.03384	-0.910275	1.62121	1.92986	0.362846
Carubv10019579m.g	-0.699766	2.03037	0.958961	0.750633	-0.351803	1.39602
Carubv10022379m.g	1.87481	2.03036	1.08562	0.355435	1.19181	1.66913
Carubv10003019m.g	-1.89487	2.02885	-3.00457	-2.40029	2.41232	-0.7309
Carubv10013062m.g	2.43533	2.02853	1.80524	0.697641	-0.0665432	-0.0119125
Carubv10014276m.g	2.3422	2.02823	0.329415	0.995269	0.671292	-0.07408
Carubv10012549m.g	0.784501	2.02754	4.01175	5.41321	-2.98743	4.60235
Carubv10019510m.g	1.44783	2.02722	0.130033	-0.576474	0.570915	-0.909667
Carubv10000882m.g	1.51278	2.02716	0.981075	1.42884	0.107049	-0.112082
Carubv10021938m.g	2.70838	2.02242	3.76756	2.63524	-0.45249	0.725267
Carubv10015606m.g	1.80679	2.02237	0.501669	0.319154	-0.42823	0.34706
Carubv10023567m.g	2.09162	2.02193	-0.880923	-0.701043	1.09137	0.678459
Carubv10016085m.g	2.35522	2.02156	1.21145	0.524419	2.20711	2.33633
Carubv10013560m.g	2.49872	2.01994	-0.163258	2.18727	0.893317	0.683041
Carubv10003893m.g	2.54425	2.01952	1.24322	5.37688	0.773317	0.696357
Carubv10002099m.g	1.40568	2.01948	2.01999	-0.141651	2.01279	1.01743
Carubv10023441m.g	2.02494	2.01945	1.36232	1.89763	1.1358	0.575734
Carubv10003147m.g	5.57482	2.01912	4.62106	5.76591	0.0303258	0.542582
Carubv10006244m.g	4.53339	2.0191	4.13093	2.14856	0.0303258	-0.118685
Carubv10011545m.g	2.07568	2.01827	2.01184	0.656747	-1.10293	0.799519
Carubv10017760m.g	2.86881	2.01434	1.75567	0.755015	1.71239	0.519934
Carubv10007136m.g	2.27807	2.01364	-1.08852	1.70071	-0.593894	-0.863888
Carubv10005204m.g	1.93646	2.01278	0.0597269	-0.357435	0.430815	-0.302105
Carubv10018832m.g	2.54157	2.01175	0.970776	1.47027	-1.48366	-1.14425
Carubv10002792m.g	2.10324	2.01104	0.524283	1.74857	2.15354	0.794557
Carubv10016757m.g	1.52066	2.01064	-0.953801	-0.704846	0.413474	-0.231502
Carubv10007238m.g	1.43337	2.00939	0.740351	-0.383962	-0.559129	0.150431
Carubv10024585m.g	2.06064	2.00909	3.37293	0.522087	1.01023	-0.609609
Carubv10014330m.g	2.42697	2.00854	-0.212633	0.314155	1.15198	-0.36779
Carubv10026326m.g	0.998494	2.00832	-1.20177	-0.576909	0.523297	-0.547624
Carubv10020746m.g	2.25707	2.00725	1.85901	1.43123	0.876756	0.368701
Carubv10015550m.g	8.18881	2.0068	5.12492	8.1139	0.0303258	2.87788
Carubv10022092m.g	5.53105	2.00609	4.75711	4.96238	-0.407193	1.22064
Carubv10010296m.g	1.85556	2.00409	0.964552	1.18794	0.326083	0.519329
Carubv10018987m.g	2.14752	2.00344	4.28942	1.57245	-1.80274	0.188164
Carubv10019921m.g	-0.0574175	2.00033	3.04633	0.784021	0.037204	-0.118685
Carubv10008367m.g	1.76208	2.00008	-0.344434	2.38168	1.36537	-0.0173867
Carubv10002115m.g	1.76556	1.9988	2.49899	0.527233	0.537331	0.635792
Carubv10027267m.g	1.93827	1.99687	-0.457092	0.187718	3.02857	0.173659
Carubv10004855m.g	2.18291	1.99514	2.39711	3.05367	0.133345	1.53361
Carubv10010006m.g	2.00469	1.99406	3.1779	1.83105	0.388717	1.25736
Carubv10021608m.g	2.26426	1.99393	0.629399	-0.373952	0.338436	-0.158292
Carubv10010594m.g	-0.0951165	1.99163	-0.839469	0.544554	-0.769592	-0.261258
Carubv10024022m.g	2.59651	1.99061	0.0517398	0.105457	1.77329	-0.247443
Carubv10021810m.g	3.29402	1.98993	2.38849	1.26224	0.396927	0.615402
Carubv10005992m.g	0.959935	1.98901	-0.923473	-0.0238727	1.00541	-0.556259
Carubv10005684m.g	3.21775	1.98828	2.5451	5.41978	0.46114	3.45613
Carubv10005874m.g	2.18686	1.98427	2.55637	2.77028	-1.11674	1.40631
Carubv10011303m.g	2.10254	1.98089	1.34383	2.94627	-0.951694	-0.541547
Carubv10002372m.g	0.359007	1.98086	0.403953	1.65036	-1.01166	3.42863
Carubv10006741m.g	-1.05806	1.97987	-0.302124	0.341086	-0.544883	0.233364
Carubv10021561m.g	2.05599	1.97947	0.55033	0.761512	1.35893	0.439983
Carubv10028533m.g	2.03063	1.97883	0.291901	0.957382	1.58746	0.419344
Carubv10022079m.g	2.02869	1.97857	1.07929	-0.591794	-0.888771	0.603285
Carubv10006293m.g	1.97161	1.97744	-0.697132	0.435933	-2.66867	2.03747
Carubv10010926m.g	2.50919	1.97381	0.99521	0.662904	-0.670394	0.135877
Carubv10026267m.g	2.61017	1.96877	0.800077	0.516776	0.25247	0.137649
Carubv10006083m.g	2.12072	1.96608	1.29057	2.23662	2.9768	0.377446
Carubv10021536m.g	1.83162	1.96519	-0.569994	0.444508	0.626957	-0.181108
[truncated: 4,250 more rows]
