# Supplementary material for: Dosage-sensitive maternal siRNAs determine hybridization success in Capsella
Source: Nat Plants. 2024 Nov 11;10(12):1969–83. doi: 10.1038/s41477-024-01844-3 (PMC11649575; doi:10.1038/s41477-024-01844-3)
Supplement: Supplementary file 7 — Statistical source data. [file 41477_2024_1844_MOESM7_ESM.xlsx]

## Sheet: Fig 2a
Data for Figure 2A				Results from two-sided chi-square test
Genotype	Genomic region	Percent of upregulated genes	number of upregulated genes	X-squared	df	p-value	p-value adjusted with Benjamini and Hochberg correction
Cr x Cg	pericentromeric	0.155988	409	9.3115	1	0.002277	0.0027324
Cr x Cg	non-pericentromeric	0.136186	3208
Cbp x Cg	pericentromeric	0.114035	299	45.245	1	1.739e-11	1.044e-10
Cbp x Cg	non-pericentromeric	0.07739	1823
Co x Cr	pericentromeric	0.0938215	246	29.687	1	5.078e-08	1.016e-07
Co x Cr	non-pericentromeric	0.0663101	1562
2x x 4x Cr	pericentromeric	0.142258	373	5.7458	1	0.01653	0.01653
2x x 4x Cr	non-pericentromeric	0.127441	3002
4xCr x Cg	pericentromeric	0.0327994	86	13.857	1	0.0001972	0.0002958
4xCr x Cg	non-pericentromeric	0.0500509	1179
4xCo x Cr	pericentromeric	0.0537757	141	33.435	1	7.369e-09	2.211e-08
4xCo x Cr	non-pericentromeric	0.0319679	764

## Sheet: Fig 2c
Data for Figure 2c														Results of two-sided Wilcoxon's test
Mean circularity of chromocenters in endosperm nulei															W	p-value	p-value adjusted with Benjamini and Hochberg correction
Cr x Cr	Cg x Cg	Cbp x Cbp	Co x Co	4xCr x 4xCr	Cr x Cg	Cbp x Cg	Co x Cr	2xCr x 4xCr	4xCr x Cg	Cg x Cr	Cr x Co	4xCo x Cr		Cr x Cr - Cr x Cg	7021.5	2.695e-07	1.44e-06
0.809	0.942	0.925	0.967	0.926	0.69	0.795	0.615	0.849	0.79	0.934	0.923	0.721		Cr x Cr - Cg x Cr	1540.5	0.3391	0.361707
0.811	0.94	0.922	0.947	0.923	0.722	0.748	0.624	0.865	0.821	0.963	0.885	0.894		Cr x Cr - 4xCr x Cg	3758	0.01899	0.0276218
0.813	0.931	0.92	0.944	0.92	0.742	0.815	0.632	0.861	0.852	0.828	0.877	0.929		Cg x Cg - Cr x Cg	4317.5	9.786e-06	2.51429e-05
0.813	0.918	0.92	0.943	0.918	0.744	0.783	0.644	0.9	0.893	0.835	0.902	0.874		Cg x Cg - Cg x Cr	953	0.371	0.371
0.814	0.916	0.916	0.937	0.916	0.745	0.783	0.654	0.806	0.891	0.864	0.927	0.909		Cg x Cg - 4xCr x Cg	2401	0.07242	0.0891323
0.819	0.916	0.907	0.932	0.916	0.747	0.674	0.662	0.807	0.88	0.879	0.915	0.706
0.822	0.914	0.906	0.928	0.913	0.756	0.854	0.665	0.828	0.861	0.94	0.97	0.852		Co x Co - Co x Cr	7382	0.001119	0.00198933
0.823	0.914	0.901	0.921	0.913	0.757	0.759	0.672	0.824	0.92	0.845	0.939	0.893		Co x Co - Cr x Co	323.5	1.103e-05	2.51429e-05
0.824	0.913	0.897	0.918	0.912	0.761	0.879	0.684	0.845	0.921	0.877	0.914	0.898		Co x Co - 4xCo x Cr	631.5	0.05191	0.0692133
0.824	0.913	0.891	0.918	0.911	0.762	0.674	0.697	0.845	0.907	0.841	0.94	0.9		Cr x Cr - Co x Cr	6858	0.001388	0.0022208
0.825	0.909	0.891	0.916	0.91	0.779	0.759	0.702	0.882	0.919	0.849	0.924	0.904		Cr x Cr - Cr x Co	325.5	2.806e-05	5.62e-05
0.826	0.909	0.886	0.915	0.91	0.779	0.854	0.702	0.833	0.914	0.891	0.951	0.923		Cr x Cr - 4xCo x Cr	640.5	0.1278	0.146057
0.828	0.908	0.88	0.912	0.909	0.78	0.728	0.708	0.915	0.847	0.911	0.914	0.902
0.831	0.907	0.877	0.912	0.908	0.791	0.888	0.734	0.73	0.92	0.877	0.952	0.883		Cbp x Cbp - Cbp x Cg	3212.5	5.688e-06	1.8208e-05
0.831	0.907	0.877	0.912	0.907	0.793	0.728	0.739	0.76	0.901	0.848	0.777	0.919		Cg x Cg - Cbp x Cg	4625	6.161e-12	9.856e-11
0.832	0.906	0.877	0.91	0.907	0.795	0.888	0.74	0.848	0.901	0.874	0.937	0.948
0.833	0.903	0.874	0.906	0.904	0.795	0.723	0.755	0.832	0.91	0.836	0.93			Cr x Cr - Cr x 4xCr	13205	3.991e-08	3.192e-07
0.834	0.902	0.871	0.906	0.904	0.798	0.655	0.762	0.846	0.886	0.804				4xCr x 4xCr - Cr x 4xCr	12813	3.832e-07	1.532e-06
0.836	0.902	0.871	0.906	0.901	0.802	0.809	0.764	0.79	0.832	0.827
0.84	0.901	0.867	0.904	0.901	0.803	0.818	0.786	0.796	0.811	0.878
0.841	0.9	0.863	0.903	0.9	0.803	0.723	0.79	0.897	0.889	0.904
0.841	0.9	0.859	0.903	0.9	0.809	0.655	0.791	0.915	0.911	0.972
0.841	0.898	0.853	0.902	0.899	0.81	0.819	0.794	0.866	0.917	0.853
0.844	0.898	0.853	0.902	0.897	0.811	0.848	0.794	0.818	0.882	0.834
0.844	0.897	0.851	0.9	0.897	0.811	0.86	0.799	0.912	0.89	0.885
0.844	0.896	0.85	0.899	0.897	0.815	0.715	0.809	0.784	0.886	0.954
0.847	0.895	0.846	0.898	0.895	0.815	0.869	0.813	0.92	0.934	0.94
0.847	0.893	0.846	0.897	0.895	0.818	0.715	0.818	0.902	0.901	0.972
0.852	0.893	0.844	0.896	0.895	0.822	0.817	0.821	0.852	0.889	0.912
0.852	0.89	0.842	0.894	0.895	0.823	0.481	0.821	0.899	0.84	0.951
0.854	0.89	0.839	0.894	0.893	0.825	0.881	0.823	0.889	0.918	0.929
0.857	0.889	0.839	0.894	0.893	0.827	0.817	0.824	0.887	0.92	0.922
0.858	0.887	0.839	0.893	0.892	0.828	0.481	0.826	0.875	0.886	0.83
0.859	0.885	0.838	0.893	0.891	0.829	0.83	0.826	0.858	0.907
0.859	0.883	0.836	0.893	0.89	0.832	0.83	0.827	0.858	0.887
0.86	0.88	0.835	0.892	0.888	0.833	0.87	0.847	0.806	0.862
0.862	0.875	0.835	0.892	0.887	0.833	0.848	0.847	0.811	0.904
0.864	0.872	0.835	0.891	0.884	0.835	0.609	0.848	0.939	0.955
0.864	0.872	0.83	0.891	0.883	0.836	0.747	0.848	0.944	0.92
0.865	0.87	0.826	0.889	0.882	0.844	0.766	0.848	0.912	0.884
0.866	0.869	0.825	0.889	0.882	0.844	0.845	0.848	0.919	0.934
0.868	0.868	0.825	0.888	0.881	0.844	0.841	0.85	0.903	0.938
0.869	0.858	0.823	0.888	0.881	0.845	0.939	0.853	0.907	0.88
0.87	0.858	0.82	0.887	0.88	0.846	0.769	0.854	0.843	0.914
0.871	0.853	0.82	0.887	0.88	0.849	0.845	0.854	0.907	0.9
0.872	0.848	0.82	0.887	0.877	0.851	0.757	0.854	0.888	0.874
0.872	0.848	0.812	0.886	0.877	0.852	0.892	0.855	0.822	0.925
0.873	0.843	0.795	0.886	0.877	0.852	0.795	0.857	0.928	0.857
0.875	0.842	0.789	0.886	0.876	0.852	0.757	0.859	0.909	0.887
0.875	0.84	0.789	0.886	0.876	0.854	0.813	0.861	0.798	0.913
0.876	0.839	0.77	0.886	0.875	0.855	0.813	0.862	0.89	0.89
0.877	0.837		0.886	0.874	0.855	0.843	0.869	0.939	0.879
0.877	0.836		0.884	0.872	0.855	0.845	0.869	0.962	0.803
0.877	0.832		0.884	0.872	0.855	0.84	0.869	0.86	0.895
0.877	0.829		0.882	0.871	0.856	0.7	0.871	0.881	0.895
0.878	0.828		0.88	0.871	0.857	0.85	0.871	0.896	0.914
0.879	0.827		0.879	0.869	0.859	0.881	0.872	0.914	0.882
0.88	0.818		0.878	0.869	0.862	0.85	0.873	0.886	0.857
0.882	0.818		0.877	0.868	0.862	0.881	0.874	0.882	0.896
0.883	0.817		0.875	0.867	0.863	0.811	0.876	0.899	0.917
0.885	0.816		0.875	0.867	0.865	0.835	0.879	0.862	0.866
0.885	0.814		0.875	0.866	0.865	0.89	0.879	0.797	0.928
0.885	0.806		0.875	0.865	0.866	0.811	0.88	0.87	0.904
0.888	0.805		0.874	0.865	0.867	0.819	0.88	0.843	0.87
0.89	0.804		0.874	0.865	0.868	0.802	0.88	0.814	0.887
0.891			0.874	0.864	0.869	0.819	0.881	0.88	0.933
0.893			0.873	0.863	0.869	0.864	0.882	0.904	0.807
0.893			0.873	0.862	0.87	0.785	0.882	0.876	0.9
0.894			0.873	0.861	0.871	0.837	0.885	0.92	0.89
0.894			0.873	0.861	0.873	0.785	0.886	0.852	0.919
0.895			0.867	0.861	0.874	0.863	0.886	0.794	0.888
0.897			0.866	0.86	0.875	0.9	0.886	0.841	0.852
0.899			0.866	0.86	0.875	0.888	0.886	0.823	0.868
0.901			0.865	0.858	0.875	0.872	0.887	0.851	0.927
0.901			0.864	0.857	0.875	0.806	0.888	0.833	0.898
0.902			0.863	0.854	0.879	0.863	0.889	0.926	0.883
0.905			0.863	0.853	0.885	0.9	0.89	0.915	0.885
0.906			0.862	0.853	0.885	0.831	0.89	0.904	0.875
0.906			0.861	0.852	0.887	0.765	0.891	0.797	0.897
0.908			0.861	0.849	0.889	0.765	0.892	0.9	0.779
0.909			0.86	0.847	0.89	0.755	0.893	0.7	0.924
0.909			0.86	0.846	0.892	0.773	0.894	0.83	0.895
0.91			0.858	0.845	0.893	0.755	0.894	0.785	0.821
0.911			0.857	0.843	0.898	0.831	0.895	0.96	0.888
0.911			0.856	0.842	0.899	0.797	0.896	0.843	0.901
0.912			0.855	0.841	0.901	0.797	0.897	0.674	0.863
0.913			0.855	0.841	0.905		0.897	0.878	0.879
0.916			0.855	0.839	0.905		0.898	0.566	0.726
0.916			0.854	0.839	0.905		0.9	0.723	0.888
0.919			0.854	0.838	0.909		0.901	0.655
0.919			0.853	0.834	0.914		0.902	0.783
0.919			0.852	0.834	0.916		0.903	0.809
0.919			0.851	0.832	0.917		0.903	0.828
0.919			0.849	0.831	0.918		0.905	0.817
0.921			0.842	0.828			0.905	0.795
0.922			0.841	0.824			0.906	0.481
0.922			0.841	0.823			0.91	0.728
0.929			0.841	0.821			0.911	0.766
0.929			0.839	0.819			0.913	0.851
0.93			0.836	0.819			0.915	0.757
0.932			0.83	0.816			0.916	0.811
0.938			0.829	0.815			0.919	0.819
0.944			0.826	0.81			0.919	0.748
0.95			0.825	0.807			0.92	0.854
0.953			0.824					0.759
			0.823					0.85
			0.822					0.813
			0.821					0.715
			0.82					0.863
			0.813					0.845
			0.812					0.765
			0.808					0.755
			0.807					0.888
								0.881
								0.797
								0.9
								0.773
								0.892
								0.888
								0.864
								0.841
								0.831
								0.848
								0.831
								0.802
								0.837
								0.901
								0.872
								0.845
								0.835
								0.84
								0.939
								0.89
								0.848
								0.86
								0.87
								0.795
								0.879
								0.609
								0.83
								0.785
								0.974
								0.825
								0.816
								0.839
								0.834
								0.96
								0.79
								0.881
								0.747
								0.818
								0.869
								0.878
								0.723
								0.566
								0.655
								0.674
								0.806
								0.783
								0.819
								0.828
								0.817
								0.815
								0.481
								0.728
								0.769
								0.851
								0.757
								0.811
								0.888
								0.819
								0.759
								0.854
								0.85
								0.813
								0.715
								0.863
								0.845
								0.765
								0.755
								0.881

## Sheet: Fig 2d,e
Data for Figure 2d,e																							Results of two-sided Wilcoxon's test
TEs CG							TEs CHG							TEsCHH										W	p-value	p-value adjusted with Benjamini and Hochberg correction
TE	Cg x Cg rep1	Cg x Cg rep2	4xCr x Cg rep1	4xCr x Cg rep2	4xCr x 4xCr rep1	4xCr x 4xC rep2	TE	Cg x Cg rep1	Cg x Cg rep2	4xCr x Cg rep1	4xCr x Cg rep2	4xCr x 4xCr rep1	4xCr x 4xC rep2	TE	Cg x Cg rep1	Cg x Cg rep2	4xCr x Cg rep1	4xCr x Cg rep2	4xCr x 4xCr rep1	4xCr x 4xC rep2		CG	Cg x Cg - 4xCr x Cg	156695329	< 2.2e-16	2.475e-16
te1	NA	NA	NA	NA	NA	NA	te1	NA	NA	NA	NA	NA	NA	te1	NA	NA	NA	NA	NA	NA			Cg x Cg - 4xCr x 4xCr	227699878	< 2.2e-16	2.475e-16
te10	0	0	0	0	0	0	te10	NA	NA	NA	NA	NA	NA	te10	0.00794	0	0	0.0065	0	0			4xCr x Cg - 4xCr x 4xCr	417543202	< 2.2e-16	2.475e-16
te100	NA	NA	NA	NA	0.9	0.89344	te100	NA	NA	NA	NA	0.33333	0.41906	te100	NA	NA	NA	NA	0.05455	0.03492		CHG	Cg x Cg - 4xCr x Cg	209594626	< 2.2e-16	2.475e-16
te1000	NA	NA	NA	NA	NA	NA	te1000	NA	NA	NA	NA	NA	NA	te1000	NA	0	NA	NA	0	NA			Cg x Cg - 4xCr x 4xCr	302125078	< 2.2e-16	2.475e-16
te10000	NA	0.75	1	0.8889	1	1	te10000	NA	0.2727	0.29765	0.1875	0.2	0.17045	te10000	0	0.13657	0.11906	0.0873	0.13333	0.10063			4xCr x Cg - 4xCr x 4xCr	436115615	< 2.2e-16	2.475e-16
te100000	NA	NA	NA	NA	NA	NA	te100000	0	0	0	0	NA	0	te100000	0	0	0	0	0	0		CHH	Cg x Cg - 4xCr x Cg	851892452	< 2.2e-16	2.475e-16
te100001	0.0357	0	0.5556	0.6	0.5	0.1538	te100001	NA	NA	NA	NA	NA	NA	te100001	NA	NA	NA	NA	NA	NA			Cg x Cg - 4xCr x 4xCr	1012000000	2.439e-11	2.44e-11
te100002	NA	NA	NA	NA	NA	NA	te100002	NA	NA	0	0	NA	0	te100002	NA	NA	0	0	NA	0			4xCr x Cg - 4xCr x 4xCr	1367905255	< 2.2e-16	2.475e-16
te100003	NA	NA	0	0	NA	0	te100003	NA	NA	NA	NA	NA	NA	te100003	NA	NA	0	0.02084	NA	0
te100004	NA	NA	NA	NA	NA	NA	te100004	NA	NA	NA	NA	NA	NA	te100004	NA	NA	0	0	0	0
te100005	NA	NA	NA	NA	NA	NA	te100005	NA	NA	NA	NA	NA	NA	te100005	0	0	0	0	0	0
te100006	NA	NA	NA	NA	NA	NA	te100006	NA	NA	NA	NA	NA	NA	te100006	NA	NA	NA	NA	NA	NA
te100007	NA	NA	NA	NA	NA	NA	te100007	NA	NA	NA	NA	NA	NA	te100007	NA	NA	NA	NA	NA	NA
te100008	NA	NA	NA	NA	NA	NA	te100008	NA	NA	NA	NA	NA	NA	te100008	NA	0.025	0	0	0.03334	NA
te100009	NA	0.6667	0.8333	0.8	0.5	0.5	te100009	NA	NA	NA	0	0	0	te100009	NA	0.01716	0	0.05845	0	0.01218
te10001	0.81665	0.7152	0.94443	0.84445	0.93333	0.83333	te10001	0.8	0.303	0.53177	0.39167	0.2	0.19697	te10001	0	0.11867	0.05557	0.03703	0.13333	0.0833
te100010	NA	NA	NA	NA	NA	NA	te100010	NA	NA	NA	NA	NA	NA	te100010	NA	NA	NA	NA	NA	NA
te100011	NA	NA	NA	NA	NA	NA	te100011	NA	NA	NA	NA	NA	NA	te100011	NA	NA	NA	NA	0	0.01191
te100012	NA	0	NA	0	0	0	te100012	NA	NA	NA	NA	NA	NA	te100012	NA	0	NA	0	0	0
te100013	NA	NA	NA	NA	NA	0	te100013	NA	NA	NA	NA	NA	NA	te100013	NA	NA	0	0	0	0
te100014	NA	NA	NA	NA	NA	NA	te100014	NA	NA	NA	NA	NA	NA	te100014	NA	0	0	0	0	0
te100015	NA	NA	NA	NA	NA	NA	te100015	NA	NA	NA	NA	NA	NA	te100015	NA	NA	NA	NA	NA	NA
te100016	0.82668	0.5139	NA	NA	NA	NA	te100016	0.5503	0.34673	NA	NA	NA	NA	te100016	0.09617	0.06488	NA	NA	NA	NA
te100017	NA	NA	NA	NA	NA	NA	te100017	NA	NA	NA	NA	NA	NA	te100017	NA	NA	NA	NA	NA	NA
te100018	NA	NA	NA	NA	NA	NA	te100018	NA	NA	NA	NA	NA	NA	te100018	NA	NA	NA	NA	NA	NA
te100019	NA	NA	NA	NA	NA	NA	te100019	NA	NA	NA	NA	NA	NA	te100019	NA	NA	NA	NA	NA	NA
te10002	0.627	0.85463	0.865	0.8102	NA	0.73333	te10002	0.22223	0.36363	0.17423	0.125	NA	0.2	te10002	0.04928	0.1067	0.05046	0.08889	0	0.16667
te100020	NA	NA	NA	NA	NA	NA	te100020	NA	NA	NA	NA	NA	NA	te100020	NA	NA	NA	NA	NA	NA
te100021	NA	NA	NA	NA	NA	NA	te100021	NA	NA	NA	NA	NA	NA	te100021	NA	0	NA	NA	NA	NA
te100022	NA	NA	NA	NA	NA	NA	te100022	NA	NA	NA	NA	NA	NA	te100022	NA	NA	NA	NA	NA	NA
te100023	NA	0.6869	0.89142	0.8333	0.8	0.82198	te100023	NA	0.5	0.43095	0	0.3	0.35	te100023	NA	0.06688	0.09474	0	0.03667	0.05833
te100024	NA	NA	NA	NA	NA	NA	te100024	NA	NA	NA	NA	NA	NA	te100024	NA	NA	NA	NA	NA	NA
te100025	NA	NA	NA	NA	NA	NA	te100025	NA	NA	NA	NA	NA	NA	te100025	NA	NA	NA	NA	NA	NA
te100026	NA	NA	NA	NA	NA	NA	te100026	NA	NA	NA	NA	NA	NA	te100026	NA	NA	NA	NA	NA	NA
te100027	NA	NA	NA	NA	NA	NA	te100027	0.27777	NA	NA	NA	NA	NA	te100027	0.19445	0	NA	NA	NA	NA
te100028	NA	0.25	NA	0.6	NA	0.8	te100028	NA	NA	NA	NA	0.2	0.2	te100028	0	0.01225	0	0.14025	0	0.0374
te100029	NA	NA	NA	NA	NA	NA	te100029	NA	NA	NA	NA	NA	NA	te100029	0.00793	0.01588	0.05	0.02084	0	0
te10003	NA	NA	NA	NA	NA	NA	te10003	NA	NA	NA	NA	NA	NA	te10003	NA	NA	NA	NA	NA	NA
te100030	NA	NA	NA	NA	NA	NA	te100030	0	0	NA	NA	NA	NA	te100030	NA	0	NA	NA	NA	NA
te100031	NA	NA	NA	0	0	NA	te100031	NA	NA	NA	NA	NA	NA	te100031	NA	NA	NA	0	0	NA
te100032	NA	NA	NA	NA	NA	NA	te100032	NA	NA	NA	NA	NA	NA	te100032	NA	NA	NA	NA	NA	NA
te100033	NA	NA	NA	NA	NA	NA	te100033	NA	NA	NA	NA	NA	NA	te100033	NA	NA	NA	NA	NA	NA
te100034	NA	NA	NA	NA	NA	NA	te100034	NA	NA	NA	NA	NA	NA	te100034	NA	NA	NA	NA	NA	NA
te100035	NA	NA	NA	NA	NA	NA	te100035	NA	NA	NA	NA	NA	NA	te100035	NA	0	NA	0	0	NA
te100036	NA	NA	NA	NA	NA	NA	te100036	NA	NA	NA	NA	NA	NA	te100036	NA	NA	NA	NA	NA	NA
te100037	NA	NA	NA	NA	NA	NA	te100037	NA	NA	NA	NA	NA	NA	te100037	NA	NA	NA	0	0	NA
te100038	NA	NA	NA	NA	NA	NA	te100038	NA	NA	NA	NA	NA	NA	te100038	0	0	NA	0	0	0
te100039	NA	NA	NA	NA	NA	NA	te100039	NA	NA	NA	NA	NA	NA	te100039	NA	NA	NA	NA	NA	NA
te10004	NA	NA	NA	NA	NA	NA	te10004	NA	NA	NA	NA	NA	NA	te10004	NA	NA	NA	NA	NA	NA
te100040	NA	NA	NA	NA	NA	NA	te100040	NA	NA	NA	NA	NA	NA	te100040	0.01562	0.00694	0.12249	0.01637	0.01299	0.00325
te100041	NA	0.4286	1	0.75	0.3333	0.5	te100041	NA	NA	NA	NA	NA	NA	te100041	0	0	0.03335	0.1167	0	0
te100042	NA	NA	NA	NA	NA	NA	te100042	0.1667	0	0	0	0	0.0769	te100042	0.06971	0.03392	0	0	0.01188	0
te100043	NA	NA	NA	NA	NA	NA	te100043	NA	NA	NA	NA	NA	NA	te100043	0.00592	0	0.01141	0	0.00417	0
te100044	NA	0.5556	0.4286	0.125	0	0	te100044	NA	0.1	0	0.125	0	0	te100044	0.02942	0.04029	0.00864	0.00385	0	0
te100045	0.30625	0.4129	0.1174	0.2303	0	0	te100045	0	0.3077	0	0.0435	0	0	te100045	0.08159	0.02409	0	0.0118	0.00428	0
te100046	0.8	0.6	0	NA	NA	0	te100046	NA	NA	0	NA	NA	0	te100046	0.11731	0.20311	0.00481	0.09564	0	0.01212
te100047	NA	NA	NA	NA	NA	NA	te100047	NA	NA	NA	NA	NA	NA	te100047	0.06667	0.125	0	0	0	0
te100048	NA	NA	0.96428	0.7	0.25715	0.4066	te100048	NA	NA	0.4762	0.46667	0.09527	0.12817	te100048	NA	NA	0.28573	0	0.07143	0.03707
te100049	NA	NA	0.65002	0.6262	NA	0.41955	te100049	NA	NA	0.20668	0.16667	NA	0.01428	te100049	NA	NA	0.06668	0	NA	0
te10005	NA	NA	NA	NA	NA	NA	te10005	NA	NA	NA	NA	NA	NA	te10005	NA	NA	NA	NA	NA	NA
te100050	NA	NA	NA	NA	NA	NA	te100050	NA	NA	NA	NA	NA	NA	te100050	NA	0	0	0	0	0
te100051	NA	NA	NA	NA	NA	NA	te100051	NA	0	NA	NA	NA	0	te100051	NA	0.01073	0	0	NA	0
te100052	NA	0.70715	0.625	0.6558	0.5982	0.7014	te100052	NA	0	0.05555	0.0294	0	0.0625	te100052	NA	0	0	0.05	0	0
te100053	NA	NA	NA	NA	NA	NA	te100053	NA	NA	NA	NA	NA	NA	te100053	NA	NA	NA	NA	NA	NA
te100054	NA	NA	NA	NA	NA	NA	te100054	NA	NA	NA	NA	NA	NA	te100054	NA	NA	NA	0.05834	0	0
te100055	NA	NA	NA	0.73335	NA	0.8571	te100055	NA	NA	NA	0.6	NA	NA	te100055	NA	NA	NA	0.02778	NA	0
te100056	NA	NA	NA	NA	NA	NA	te100056	NA	NA	NA	NA	NA	NA	te100056	NA	NA	NA	NA	NA	NA
te100057	NA	NA	1	NA	0.89167	0.71665	te100057	NA	NA	0.55	0.46667	0.50334	0.53888	te100057	NA	NA	0.13846	0.14286	0.19215	0.19501
te100058	NA	NA	0.87777	0.73778	0.805	0.6741	te100058	NA	NA	0.72857	0.71656	0.54656	0.45849	te100058	NA	NA	0.17639	0.16298	0.08976	0.08503
te100059	NA	NA	NA	NA	NA	NA	te100059	NA	NA	NA	NA	NA	NA	te100059	NA	NA	0	0	0	0
te10006	NA	NA	NA	NA	NA	NA	te10006	NA	NA	NA	NA	NA	NA	te10006	NA	NA	NA	NA	NA	NA
te100060	NA	NA	NA	NA	NA	NA	te100060	NA	NA	NA	NA	NA	NA	te100060	NA	NA	NA	NA	NA	NA
te100061	NA	NA	NA	NA	NA	NA	te100061	NA	NA	NA	NA	NA	NA	te100061	NA	0	NA	0	NA	0
te100062	NA	NA	NA	NA	NA	NA	te100062	NA	NA	NA	NA	NA	NA	te100062	NA	0	NA	NA	NA	NA
te100063	NA	NA	NA	NA	NA	NA	te100063	NA	NA	NA	NA	NA	NA	te100063	NA	NA	NA	NA	NA	NA
te100064	0.69157	0.6123	0.8	0.9	NA	NA	te100064	0.0909	0.0861	NA	0	NA	NA	te100064	0.05418	0.05302	0.06667	0.08678	NA	0
te100065	NA	NA	NA	NA	NA	NA	te100065	NA	NA	NA	NA	NA	NA	te100065	NA	NA	NA	NA	NA	NA
te100066	NA	NA	NA	NA	NA	NA	te100066	NA	NA	NA	NA	NA	NA	te100066	NA	0	NA	NA	NA	NA
te100067	NA	NA	NA	NA	NA	NA	te100067	NA	NA	NA	NA	NA	NA	te100067	0	0	NA	0.02858	NA	0
te100068	NA	NA	NA	NA	NA	NA	te100068	NA	NA	NA	NA	NA	NA	te100068	NA	0	NA	NA	0	0
te100069	NA	NA	NA	NA	NA	NA	te100069	NA	NA	NA	NA	NA	NA	te100069	NA	NA	NA	NA	NA	NA
te10007	NA	NA	NA	NA	NA	NA	te10007	NA	NA	NA	NA	NA	NA	te10007	NA	NA	NA	NA	NA	NA
te100070	NA	NA	NA	NA	NA	NA	te100070	NA	NA	NA	NA	NA	NA	te100070	0	0	NA	0	NA	0
te100071	NA	NA	NA	NA	NA	NA	te100071	NA	NA	NA	NA	NA	NA	te100071	0	0	0	0	NA	0
te100072	NA	NA	NA	NA	NA	NA	te100072	NA	NA	NA	NA	NA	NA	te100072	NA	NA	NA	NA	NA	NA
te100073	NA	NA	NA	NA	NA	NA	te100073	NA	NA	NA	NA	NA	NA	te100073	NA	NA	NA	NA	NA	NA
te100074	NA	NA	NA	NA	NA	NA	te100074	NA	NA	NA	NA	NA	NA	te100074	0	0	0	0	0	NA
te100075	NA	NA	NA	NA	NA	NA	te100075	NA	NA	NA	NA	NA	NA	te100075	NA	NA	NA	NA	NA	NA
te100076	NA	NA	NA	NA	NA	NA	te100076	NA	NA	NA	NA	NA	NA	te100076	0	0	NA	0	0	0
te100077	NA	NA	NA	NA	NA	NA	te100077	NA	NA	NA	NA	NA	NA	te100077	0	0	NA	0	0	0
te100078	NA	NA	NA	NA	NA	NA	te100078	NA	NA	NA	NA	NA	NA	te100078	NA	NA	NA	NA	NA	NA
te100079	NA	NA	NA	NA	NA	NA	te100079	NA	NA	NA	NA	NA	NA	te100079	NA	NA	NA	NA	NA	NA
te10008	NA	NA	NA	NA	NA	NA	te10008	NA	NA	NA	NA	NA	NA	te10008	NA	NA	NA	NA	NA	NA
te100080	NA	NA	NA	NA	NA	NA	te100080	NA	NA	NA	NA	NA	NA	te100080	NA	NA	NA	NA	NA	NA
te100081	NA	NA	NA	NA	NA	NA	te100081	NA	NA	NA	NA	NA	NA	te100081	0	0	NA	0	0.0303	0.05557
te100082	NA	NA	NA	NA	NA	NA	te100082	NA	NA	NA	NA	NA	NA	te100082	NA	NA	NA	NA	NA	NA
te100083	NA	NA	NA	NA	NA	NA	te100083	NA	NA	NA	NA	NA	NA	te100083	NA	NA	NA	NA	NA	NA
te100084	NA	NA	NA	NA	NA	NA	te100084	NA	NA	NA	NA	NA	NA	te100084	0	0	0	0.1	0	0.0714
te100085	NA	NA	NA	NA	NA	NA	te100085	NA	NA	NA	NA	NA	NA	te100085	0	0	0	0	0	0
te100086	NA	NA	NA	NA	NA	NA	te100086	NA	NA	NA	NA	NA	NA	te100086	NA	NA	NA	NA	NA	NA
te100087	NA	NA	NA	NA	NA	NA	te100087	NA	NA	NA	NA	NA	NA	te100087	NA	NA	NA	NA	NA	NA
te100088	NA	NA	0.2	0	0	NA	te100088	NA	NA	NA	NA	NA	NA	te100088	NA	NA	NA	NA	NA	NA
te100089	NA	NA	NA	NA	NA	NA	te100089	NA	NA	NA	NA	NA	NA	te100089	0	0	0	0	0	0
te10009	NA	NA	NA	NA	NA	NA	te10009	NA	NA	NA	NA	NA	NA	te10009	NA	NA	NA	NA	NA	NA
te100090	NA	NA	NA	NA	NA	NA	te100090	0	0	0	0	0	0	te100090	NA	NA	NA	NA	NA	NA
te100091	NA	NA	NA	NA	NA	NA	te100091	NA	NA	NA	NA	NA	NA	te100091	NA	NA	NA	NA	NA	NA
te100092	NA	NA	NA	NA	NA	NA	te100092	NA	NA	NA	NA	NA	NA	te100092	NA	NA	NA	NA	NA	NA
te100093	NA	NA	NA	NA	NA	NA	te100093	NA	NA	NA	NA	NA	NA	te100093	NA	NA	NA	NA	NA	NA
te100094	NA	NA	NA	NA	NA	NA	te100094	NA	NA	NA	NA	NA	NA	te100094	NA	0	NA	NA	NA	NA
te100095	NA	NA	NA	NA	NA	NA	te100095	NA	NA	NA	NA	NA	NA	te100095	NA	NA	NA	NA	NA	NA
te100096	NA	NA	0.78229	1	0.3333	0.60476	te100096	NA	NA	0.34525	0.80355	0.1667	0.20833	te100096	NA	NA	0.23217	0.21727	0	0.03969
te100097	0	NA	NA	NA	0	0	te100097	0	NA	NA	NA	0	0	te100097	0	NA	NA	NA	0	0
te100098	NA	NA	NA	NA	NA	NA	te100098	NA	NA	NA	NA	NA	NA	te100098	NA	NA	NA	NA	NA	NA
te100099	NA	0	NA	0	NA	0	te100099	NA	0	NA	0	NA	0	te100099	NA	0	NA	0	0	0
te1001	0.2	0.2105	0.2222	0	0	0.25	te1001	NA	NA	NA	NA	NA	NA	te1001	0.00455	0.0143	0	0.00752	0	0.01686
te10010	NA	NA	NA	NA	NA	NA	te10010	NA	NA	NA	NA	NA	NA	te10010	NA	NA	NA	NA	NA	NA
te100100	NA	NA	NA	NA	NA	NA	te100100	NA	NA	NA	NA	NA	NA	te100100	NA	NA	NA	NA	NA	NA
te100101	NA	NA	NA	NA	NA	NA	te100101	NA	NA	NA	NA	NA	NA	te100101	NA	NA	NA	NA	NA	NA
te100102	NA	NA	NA	NA	NA	NA	te100102	NA	NA	NA	NA	NA	NA	te100102	NA	NA	NA	NA	NA	NA
te100103	NA	NA	NA	NA	NA	NA	te100103	NA	NA	NA	NA	NA	NA	te100103	NA	NA	NA	NA	NA	NA
te100104	NA	NA	NA	NA	NA	NA	te100104	NA	NA	NA	NA	NA	NA	te100104	NA	0	0	0	0	NA
te100105	NA	NA	NA	NA	NA	NA	te100105	NA	NA	NA	NA	NA	NA	te100105	NA	NA	NA	NA	NA	NA
te100106	NA	NA	NA	NA	NA	NA	te100106	NA	NA	NA	NA	NA	NA	te100106	NA	NA	NA	NA	NA	NA
te100107	NA	NA	NA	NA	NA	NA	te100107	NA	NA	NA	NA	NA	NA	te100107	0	0	0.02858	0	0.025	0.01666
te100108	NA	NA	NA	NA	NA	NA	te100108	NA	NA	NA	NA	NA	NA	te100108	NA	NA	NA	NA	NA	NA
te100109	NA	NA	NA	NA	NA	NA	te100109	NA	NA	NA	NA	NA	NA	te100109	NA	NA	NA	NA	NA	NA
te10011	NA	NA	NA	NA	0.8	0.89334	te10011	NA	NA	NA	NA	NA	0.4	te10011	NA	NA	NA	NA	NA	0.075
te10012	NA	NA	NA	NA	NA	NA	te10012	NA	NA	NA	NA	NA	NA	te10012	NA	NA	NA	NA	NA	NA
te10013	NA	NA	NA	NA	NA	NA	te10013	NA	NA	NA	NA	NA	NA	te10013	0	0	0	0	0	0
te10014	NA	0.53133	0.49848	0.76833	0.1945	0.50962	te10014	NA	NA	NA	NA	NA	NA	te10014	NA	0.03889	0	0	0	0.01041
te10015	0.51387	0.64882	0.65833	0.52955	0.38215	0.3259	te10015	0	0	0	0.1	0	0	te10015	0	0.00333	0.0259	0.10975	0.01071	0
te10016	0.6	NA	0.9	0.94098	0.2	0.66817	te10016	NA	NA	NA	NA	NA	NA	te10016	0	NA	0	0.03125	0	0.00694
te10017	NA	NA	NA	NA	NA	NA	te10017	NA	NA	NA	NA	NA	NA	te10017	NA	NA	NA	NA	NA	NA
te10018	NA	NA	0.79447	0.82526	0.79668	0.81618	te10018	NA	NA	0.68563	0.67786	0.55334	0.5906	te10018	NA	NA	0.10759	0.12058	0.0886	0.11421
te10019	NA	NA	NA	NA	NA	NA	te10019	NA	NA	NA	NA	NA	NA	te10019	NA	NA	NA	NA	NA	NA
te1002	NA	NA	NA	NA	NA	NA	te1002	NA	NA	NA	NA	NA	NA	te1002	NA	0	NA	NA	NA	NA
te10020	NA	NA	NA	NA	NA	NA	te10020	NA	NA	NA	NA	NA	NA	te10020	NA	NA	NA	NA	NA	NA
te10021	NA	NA	0.4	0.8	NA	1	te10021	NA	NA	NA	NA	NA	0.2	te10021	NA	NA	0	0.06667	NA	0
te10022	0.6889	NA	0.58335	0.40358	0.45557	0.1111	te10022	0	NA	0	0.2857	0.12687	0.08335	te10022	0	NA	0	0.01629	0.01436	0.02
te10023	NA	NA	NA	NA	NA	NA	te10023	NA	NA	NA	NA	NA	NA	te10023	NA	NA	NA	NA	NA	NA
te10024	0.5889	0.72778	0.94286	0.65657	0.28437	0.17965	te10024	0.125	0.09375	0.13573	0.18214	0.01334	0.04722	te10024	0.0375	0.07122	0.11451	0.08342	0.02573	0.02979
te10025	NA	NA	NA	NA	NA	NA	te10025	NA	NA	NA	NA	NA	NA	te10025	NA	0	0.125	0.14285	0	0
te10026	NA	NA	NA	NA	NA	NA	te10026	NA	NA	NA	NA	NA	NA	te10026	NA	NA	NA	NA	NA	NA
te10027	NA	NA	NA	NA	NA	NA	te10027	NA	NA	NA	NA	NA	NA	te10027	NA	NA	NA	0	NA	NA
te10028	NA	NA	0.93333	0.62225	0.47618	0.2857	te10028	NA	NA	0.1	0.1111	0	0	te10028	NA	NA	0.03333	0.08482	0	0
te10029	NA	NA	NA	NA	NA	NA	te10029	NA	NA	NA	NA	NA	NA	te10029	0	0	0	0	NA	NA
te1003	NA	NA	NA	NA	NA	NA	te1003	NA	NA	NA	NA	NA	NA	te1003	NA	0	NA	NA	NA	NA
te10030	NA	NA	NA	NA	NA	NA	te10030	NA	NA	NA	NA	NA	NA	te10030	NA	NA	NA	NA	NA	NA
te10031	0.8148	0.52907	0.88133	0.8357	0.7852	0.65557	te10031	NA	NA	NA	NA	NA	NA	te10031	0	0	0.10118	0.11435	0	0.01388
te10032	0.2222	0.5	NA	NA	0.2727	0	te10032	NA	NA	NA	NA	NA	NA	te10032	0.07619	0.16667	NA	NA	0.03636	0.01562
te10033	NA	NA	NA	NA	NA	NA	te10033	NA	NA	NA	NA	NA	NA	te10033	0	0.02858	0	NA	0	NA
te10034	NA	NA	0.59207	NA	0.6	0.67143	te10034	NA	NA	0.7607	NA	0.65	0.53863	te10034	NA	NA	0.11241	NA	0.1	0.07937
te10035	NA	NA	NA	NA	NA	NA	te10035	NA	NA	NA	NA	NA	NA	te10035	NA	NA	NA	NA	NA	NA
te10036	NA	NA	NA	NA	NA	NA	te10036	NA	NA	NA	NA	NA	NA	te10036	NA	NA	NA	NA	NA	NA
te10037	0.8254	0.7262	NA	NA	NA	NA	te10037	0.05557	0	NA	NA	NA	NA	te10037	0.02381	0.03766	NA	NA	NA	NA
te10038	NA	NA	NA	NA	NA	NA	te10038	NA	NA	NA	NA	NA	NA	te10038	NA	NA	NA	NA	NA	NA
te10039	NA	NA	NA	NA	NA	NA	te10039	NA	NA	NA	NA	NA	NA	te10039	NA	NA	NA	NA	NA	NA
te1004	NA	NA	NA	NA	NA	NA	te1004	NA	NA	NA	NA	NA	NA	te1004	NA	NA	NA	NA	NA	NA
te10040	NA	NA	NA	NA	NA	0.8	te10040	NA	NA	NA	NA	NA	0	te10040	NA	NA	0	0.15	NA	0
te10041	NA	NA	NA	0.5278	1	0.75	te10041	NA	NA	NA	NA	NA	NA	te10041	NA	0.10204	0	0.10705	0	0.06508
te10042	NA	NA	NA	NA	NA	NA	te10042	NA	NA	NA	NA	NA	NA	te10042	NA	0	NA	NA	NA	NA
te10043	0.6	0.35715	NA	NA	NA	NA	te10043	0.4	0.46787	NA	NA	NA	NA	te10043	0	0.00966	NA	NA	NA	NA
te10044	0.3333	0.73333	NA	NA	NA	NA	te10044	0.04763	0.05557	NA	NA	NA	NA	te10044	0	0.12916	NA	NA	NA	NA
te10045	NA	NA	NA	NA	NA	NA	te10045	NA	NA	NA	NA	NA	NA	te10045	NA	NA	NA	NA	NA	NA
te10046	NA	0.7111	NA	NA	NA	NA	te10046	0.6	0.38335	NA	NA	NA	NA	te10046	0.3	0	NA	NA	NA	NA
te10047	0.49292	0.71853	NA	NA	NA	NA	te10047	0.0125	0.09	NA	NA	NA	NA	te10047	0.02625	0.00505	NA	NA	NA	NA
te10048	NA	NA	NA	NA	NA	NA	te10048	NA	NA	NA	NA	NA	NA	te10048	NA	NA	NA	NA	NA	NA
te10049	NA	NA	NA	NA	NA	NA	te10049	NA	NA	NA	NA	NA	NA	te10049	NA	NA	NA	NA	NA	NA
te1005	NA	NA	NA	NA	NA	NA	te1005	NA	NA	NA	NA	NA	NA	te1005	NA	NA	NA	NA	NA	NA
te10050	NA	NA	NA	NA	NA	NA	te10050	NA	NA	NA	NA	NA	NA	te10050	NA	0	NA	0	0	0
te10051	NA	NA	NA	NA	NA	NA	te10051	0.25	0	0.25	0.0714	0	0	te10051	0	0	0.01562	0	0	0
te10052	0.58618	0.67005	0.90606	0.81332	0.86667	0.7844	te10052	0.10715	0.11145	0.17548	0.22	NA	0.04166	te10052	0.01262	0.01133	0.01551	0.04497	0.03636	0.00374
te10053	0.57	0.55954	0.89334	0.76665	0.8	0.64526	te10053	0	0.0868	0.16666	0.26667	NA	0.04166	te10053	0.01644	0.01242	0.01159	0.04497	0	0.00299
te10054	NA	NA	NA	NA	NA	NA	te10054	NA	NA	NA	NA	NA	NA	te10054	NA	NA	0	NA	NA	NA
te10055	NA	NA	NA	NA	NA	NA	te10055	NA	NA	NA	NA	NA	NA	te10055	NA	NA	NA	NA	NA	NA
te10056	NA	NA	NA	NA	NA	NA	te10056	NA	NA	NA	NA	NA	NA	te10056	NA	0	NA	0	NA	NA
te10057	NA	0.45237	NA	1	0.6	0.66667	te10057	NA	0	NA	NA	NA	0.1	te10057	0	0.0387	NA	0.04	0.01191	0
te10058	NA	0.88	NA	0.86256	NA	0.5	te10058	NA	0.3	NA	0.40953	NA	0	te10058	NA	0.20109	0.12308	0.13769	NA	0.096
te10059	0.8	0.82143	NA	NA	NA	NA	te10059	0.7	0.58332	NA	NA	NA	NA	te10059	0.13333	0.11854	NA	NA	NA	NA
te1006	NA	NA	NA	NA	NA	NA	te1006	NA	NA	NA	NA	NA	NA	te1006	NA	NA	NA	NA	NA	NA
te10060	NA	NA	NA	NA	NA	NA	te10060	NA	NA	NA	NA	NA	NA	te10060	NA	NA	NA	NA	NA	NA
te10061	NA	NA	NA	NA	NA	NA	te10061	0.07145	0	NA	NA	NA	NA	te10061	0	0	NA	NA	NA	NA
te10062	NA	0.1111	NA	NA	NA	NA	te10062	0.1429	0.1111	NA	NA	NA	NA	te10062	0	0	NA	NA	NA	NA
te10063	0.46834	0.8333	NA	NA	NA	NA	te10063	NA	0	NA	NA	NA	NA	te10063	0	0	NA	NA	NA	NA
te10064	NA	NA	NA	NA	NA	NA	te10064	NA	NA	NA	NA	NA	NA	te10064	NA	0	NA	NA	NA	NA
te10065	0.6	0.49285	NA	NA	NA	NA	te10065	0	0	NA	NA	NA	NA	te10065	0	0.00649	NA	NA	NA	NA
te10066	0.4444	0.3077	0.5714	0.875	NA	0.4286	te10066	0	0.0833	0.3333	0.125	NA	0	te10066	0.01244	0.01144	0.12381	0	0.025	0
te10067	0.46018	0.74942	0.78469	0.87286	0.625	0.73158	te10067	0.25	0.26026	0.19167	0.33422	0.125	0.03636	te10067	0.02006	0.01594	0.05924	0.05355	0.03022	0.00545
te10068	NA	NA	NA	NA	NA	NA	te10068	NA	NA	NA	NA	NA	NA	te10068	0	0.03333	0	0.04167	NA	0
te10069	NA	NA	NA	NA	NA	NA	te10069	NA	NA	NA	NA	NA	NA	te10069	NA	NA	NA	NA	NA	NA
te1007	NA	NA	NA	NA	NA	NA	te1007	NA	NA	NA	NA	NA	NA	te1007	NA	NA	NA	NA	NA	NA
te10070	0.59673	0.65187	0.4	0.53703	0.25	0.5	te10070	NA	NA	NA	NA	NA	NA	te10070	0.00833	0	0.10002	0	0.0125	0
te10071	NA	NA	NA	NA	NA	NA	te10071	NA	0	NA	NA	NA	NA	te10071	0	0	NA	NA	0	NA
te10072	NA	0.8	0.91665	NA	NA	0.6	te10072	0.3333	0.05555	0.37777	0.25	0	0.23335	te10072	0.00425	0.0054	0.065	0.02812	0.00965	0.01295
te10073	NA	NA	NA	NA	NA	NA	te10073	NA	NA	NA	NA	NA	NA	te10073	NA	NA	NA	NA	NA	NA
te10074	NA	NA	NA	NA	NA	NA	te10074	NA	NA	NA	NA	NA	NA	te10074	NA	NA	NA	NA	NA	NA
te10075	NA	NA	NA	NA	NA	NA	te10075	NA	NA	NA	NA	NA	NA	te10075	0	0	0.2	NA	0	0
te10076	NA	0.8	0.9	0.64585	1	0.875	te10076	NA	NA	NA	NA	NA	NA	te10076	NA	0.03572	0	0	0	0
te10077	0.50953	0.3333	1	0.74105	0.95833	0.7778	te10077	0	NA	0	0.5	0.125	0.3333	te10077	0.02507	0.0049	0	0.10737	0.05358	0.01508
te10078	0.75	0.6923	NA	1	NA	0.8333	te10078	0.2222	0.0714	NA	NA	NA	NA	te10078	0	0.02578	NA	0.16667	NA	0
te10079	0.8	0.51785	NA	1	0.79445	0.9375	te10079	0	0.19645	NA	0.1429	0.1125	0.26665	te10079	0.2	0.01778	NA	0.0347	0.04	0.07727
te1008	NA	NA	NA	NA	NA	NA	te1008	NA	NA	NA	NA	NA	NA	te1008	NA	NA	NA	NA	NA	NA
te10080	0.47488	0.55516	0.7111	0.74292	0.81398	0.72214	te10080	0.16665	0.1591	0.5	0.3766	0.1111	0	te10080	0.00938	0.02459	0.0306	0.03783	0.04679	0.01075
te10081	0.85	0.77295	NA	0.87685	0.96155	0.6905	te10081	0.05	0.0588	0.4444	0.3333	0.1667	0	te10081	0.04007	0.01317	0.13766	0.07234	0.04698	0.01786
te10082	0.41025	0.40835	0.5903	0.6717	0.4192	0.5731	te10082	0	0.1111	0.25	0.6364	0.0909	0	te10082	0.01897	0.02849	0.12662	0.11147	0.04438	0.0409
te10083	0	0.582	NA	0.4	NA	0.7778	te10083	NA	NA	NA	NA	NA	NA	te10083	0.00505	0.02139	0.00794	0.13503	NA	0.10783
te10084	0.5746	0.6174	NA	0.7	0.5238	0.64792	te10084	0.07145	0.34286	0.44447	0.45238	0.16667	0.20158	te10084	0.01354	0.02616	0.09168	0.12167	0.02416	0.00992
te10085	NA	NA	NA	NA	NA	NA	te10085	NA	NA	NA	NA	NA	NA	te10085	NA	NA	NA	NA	NA	NA
te10086	NA	NA	NA	NA	0.8	NA	te10086	0	NA	NA	NA	0	0	te10086	0	NA	0	NA	0.08	0.03333
te10087	0.64351	0.58469	0.89881	0.83369	0.75956	0.88313	te10087	0.30352	0.177	0.37152	0.4056	0.08715	0.21234	te10087	0.07425	0.02934	0.05496	0.10206	0.03125	0.04563
te10088	0.7738	0.6553	NA	0.91665	1	0.67855	te10088	0.20835	0.2323	NA	0.1548	0.1625	0.2143	te10088	0.02431	0.02045	NA	0.05323	0	0.09638
te10089	0.2	0.48627	0.33335	0.2	0.50003	0.40677	te10089	0.13333	0.0606	0.1667	0.2	0	0	te10089	0.01176	0.00851	0.00981	0.01728	0.00433	0.00697
te1009	NA	NA	NA	NA	NA	NA	te1009	NA	NA	NA	NA	NA	NA	te1009	NA	0	NA	NA	NA	NA
te10090	NA	0.875	NA	NA	NA	NA	te10090	NA	0.2857	NA	NA	NA	NA	te10090	NA	0.05358	NA	NA	NA	NA
te10091	0.71587	0.85833	1	0.51853	0.63013	0.875	te10091	NA	NA	NA	NA	NA	NA	te10091	0.04062	0.01389	0	0.05715	0.01234	0
te10092	0.8333	0.875	NA	0.2222	0.3333	NA	te10092	NA	NA	NA	NA	NA	NA	te10092	0.02083	0.01515	NA	0.07144	0.01562	0
te10093	0.60474	0.54512	0.86862	0.69281	0.60639	0.54017	te10093	0.29101	0.20977	0.43492	0.37343	0.16359	0.16601	te10093	0.03673	0.04555	0.10071	0.11754	0.04459	0.01575
te10094	NA	NA	NA	NA	NA	NA	te10094	NA	NA	NA	NA	NA	NA	te10094	NA	0	0	0	0	0
te10095	0.5	0.5125	0.8333	0.86605	0.8	0.6528	te10095	0.1	0.1111	0.1667	0.1111	NA	0	te10095	0	0.01852	0	0.0618	0	0.01312
te10096	0.57777	0.39723	0.4	0.55557	0.75397	0.4423	te10096	0.46	0.19554	0.33333	0.3152	0.31904	0.12457	te10096	0.02292	0	0	0.01838	0.02646	0.0051
te10097	0.57432	0.43125	0.55	0.5815	0.58542	0.52338	te10097	0.27777	0.25715	0.2361	0.52963	0.17548	0.2409	te10097	0.0127	0.05503	0.01324	0.01307	0.0118	0.01176
te10098	NA	0.78504	0.8335	0.732	0.64379	0.85524	te10098	0.5	0.39881	0.32391	0.42636	0.19332	0.27607	te10098	0	0.06369	0.09072	0.04944	0.01278	0.03074
te10099	0.49419	0.63579	0.67044	0.61596	0.59067	0.42603	te10099	0.3286	0.3381	0.4209	0.30412	0.22083	0.14317	te10099	0.02382	0.04014	0.06689	0.04416	0.05019	0.0257
te101	NA	NA	NA	NA	NA	NA	te101	NA	NA	NA	NA	NA	NA	te101	NA	NA	NA	NA	NA	NA
te1010	NA	NA	NA	NA	NA	NA	te1010	NA	NA	NA	NA	NA	NA	te1010	NA	NA	NA	NA	NA	NA
te10100	NA	NA	NA	NA	NA	NA	te10100	NA	NA	NA	NA	NA	NA	te10100	0	0	0	0	0	0.0909
te10101	NA	NA	NA	NA	NA	NA	te10101	NA	NA	NA	NA	NA	NA	te10101	NA	NA	NA	NA	NA	NA
te10102	NA	NA	NA	NA	NA	NA	te10102	NA	NA	NA	NA	NA	NA	te10102	NA	NA	NA	NA	NA	NA
te10103	NA	NA	NA	NA	NA	NA	te10103	NA	NA	NA	NA	NA	NA	te10103	NA	NA	NA	NA	NA	NA
te10104	NA	NA	NA	NA	NA	NA	te10104	NA	NA	NA	NA	NA	NA	te10104	NA	0	NA	NA	NA	NA
te10105	NA	NA	NA	NA	NA	NA	te10105	NA	NA	NA	NA	NA	NA	te10105	NA	NA	NA	NA	NA	NA
te10106	0.7738	0.3333	NA	NA	0.41665	0.6143	te10106	0.37332	0.1694	0.2	NA	0.2476	0.18097	te10106	0	0	0.2	NA	0.13492	0.06112
te10107	NA	NA	NA	NA	NA	NA	te10107	NA	NA	NA	NA	NA	NA	te10107	0	0	0	0	0	0
te10108	NA	NA	NA	NA	NA	NA	te10108	NA	NA	NA	NA	NA	NA	te10108	0	0	NA	0	0	0
te10109	NA	NA	NA	NA	NA	NA	te10109	NA	NA	NA	NA	NA	NA	te10109	NA	0	0	0	0	0
te1011	NA	NA	NA	NA	NA	NA	te1011	NA	NA	NA	NA	NA	NA	te1011	0	0	0	0	0	0
te10110	NA	NA	NA	NA	NA	NA	te10110	NA	NA	NA	NA	NA	NA	te10110	NA	NA	NA	NA	NA	NA
te10111	NA	NA	NA	NA	NA	NA	te10111	NA	NA	NA	NA	NA	NA	te10111	NA	NA	NA	NA	NA	NA
te10112	0.8	0.6	0.8571	0.9167	1	1	te10112	0.08335	0.2222	0.5625	0.21665	0	0.08335	te10112	0.01667	0.00978	0.07488	0.06281	0.0514	0.0181
te10113	NA	NA	NA	NA	NA	NA	te10113	NA	NA	NA	NA	NA	NA	te10113	NA	NA	NA	NA	NA	NA
te10114	0.8	0.3333	0.7	0.5	0.5	0.2727	te10114	0.08335	0.14585	0.10555	0	0.1	0.05	te10114	0.01515	0	0.00855	0.01282	0.05827	0
te10115	NA	NA	NA	NA	NA	NA	te10115	NA	NA	NA	NA	NA	NA	te10115	NA	NA	NA	NA	NA	NA
te10116	0.8	0.5357	NA	NA	0.8452	NA	te10116	0.4	0.2762	0	0	0	NA	te10116	0.02011	0.01985	0.06711	0.0125	0.03663	0.04167
te10117	0.4545	0.6	0.4286	0.5714	NA	1	te10117	0	0.0667	0	0	NA	0	te10117	0	0	0	0	NA	0
te10118	NA	NA	NA	NA	NA	NA	te10118	NA	NA	NA	NA	NA	NA	te10118	NA	0	0	0	0	0
te10119	NA	NA	NA	NA	NA	NA	te10119	NA	NA	NA	NA	NA	NA	te10119	NA	NA	NA	NA	NA	NA
te1012	NA	NA	NA	NA	NA	NA	te1012	NA	NA	NA	NA	NA	NA	te1012	NA	NA	NA	NA	NA	NA
te10120	NA	NA	NA	NA	NA	NA	te10120	NA	NA	NA	NA	NA	NA	te10120	NA	NA	NA	NA	NA	NA
te10121	NA	0.6667	0.48019	0.6667	0.35237	0.65715	te10121	NA	0.3	0.18137	0.05557	0	0.13333	te10121	NA	0.04572	0.0598	0.03908	0	0.0183
te10122	NA	NA	NA	NA	NA	NA	te10122	NA	NA	NA	NA	NA	NA	te10122	NA	0.02083	0.06667	NA	0.06112	0.02083
te10123	NA	0.59047	NA	0.93333	0.57022	0.48952	te10123	NA	0.05557	NA	0	0.125	0.025	te10123	NA	0	NA	0	0.01562	0.01709
te10124	NA	NA	NA	NA	NA	NA	te10124	NA	NA	NA	NA	NA	NA	te10124	NA	NA	NA	NA	NA	0
te10125	0.75625	0.53524	NA	0.84115	0.57635	0.72583	te10125	0	0.07145	NA	0.17062	0.08467	0.0625	te10125	0.03847	0.02188	NA	0.06565	0.06539	0.03119
te10126	NA	NA	NA	NA	NA	NA	te10126	NA	NA	NA	NA	NA	NA	te10126	NA	NA	NA	NA	0	NA
te10127	NA	0.2	NA	NA	0.3333	0.64285	te10127	0.4	NA	NA	0.1667	NA	0.13227	te10127	0.175	0.00893	0.1	0.18572	0.01389	0.04248
te10128	NA	NA	NA	NA	NA	NA	te10128	NA	NA	NA	NA	NA	NA	te10128	NA	NA	NA	NA	NA	NA
te10129	NA	NA	NA	NA	NA	NA	te10129	NA	NA	NA	NA	NA	NA	te10129	NA	NA	NA	NA	NA	NA
te1013	NA	NA	NA	NA	NA	NA	te1013	NA	NA	NA	NA	NA	NA	te1013	NA	NA	NA	NA	NA	NA
te10130	NA	NA	NA	NA	NA	NA	te10130	NA	NA	NA	NA	NA	NA	te10130	NA	NA	NA	NA	NA	NA
te10131	NA	NA	NA	NA	NA	NA	te10131	NA	NA	NA	NA	NA	NA	te10131	NA	NA	0.2	0	0	NA
te10132	NA	NA	NA	NA	NA	NA	te10132	NA	NA	0.2	0.2857	0	0.1667	te10132	NA	NA	0.025	0.14766	0	0.02951
te10133	0.68182	0.81002	0.83957	0.81645	0.54602	0.65641	te10133	0.56072	0.39565	0.53589	0.51605	0.15645	0.17914	te10133	0.08203	0.06612	0.17444	0.10271	0.03318	0.04241
te10134	0.6	0.62337	0.68335	0.7591	0.375	0.2544	te10134	0.4	0.4286	0.1	0.4545	0.1429	0.125	te10134	0	0	0.0505	0.17802	0.11855	0
te10135	NA	NA	NA	NA	NA	NA	te10135	NA	NA	NA	NA	NA	NA	te10135	0	0	0.01818	0.129	0.12207	0
te10136	NA	NA	NA	NA	NA	NA	te10136	NA	NA	NA	NA	NA	NA	te10136	NA	NA	0	0.01667	0	0
te10137	NA	NA	NA	NA	NA	NA	te10137	NA	NA	NA	NA	NA	NA	te10137	NA	NA	0	0	0	0
te10138	NA	0.2	NA	0.8287	0.58532	0.59523	te10138	NA	0	NA	0.51601	0.38504	0.1	te10138	NA	0.01111	0.3	0.21585	0.13276	0.02793
te10139	NA	NA	NA	NA	NA	NA	te10139	NA	NA	NA	NA	NA	NA	te10139	NA	NA	NA	NA	NA	NA
te1014	NA	NA	NA	NA	NA	NA	te1014	NA	NA	NA	NA	NA	NA	te1014	NA	NA	NA	NA	NA	NA
te10140	NA	NA	NA	NA	NA	NA	te10140	NA	NA	NA	NA	NA	NA	te10140	0	0	0	0	0	0
te10141	NA	NA	NA	NA	NA	NA	te10141	0.1111	0.1625	0.2	0.0909	NA	0.1818	te10141	0.01627	0.0227	0.00893	0.03068	0.01667	0.04997
te10142	NA	NA	NA	NA	NA	NA	te10142	NA	NA	NA	NA	NA	NA	te10142	0.1667	0.125	0.0833	0	0	0.1111
te10143	0.58233	0.88646	0.72218	0.95535	0.95416	0.8	te10143	0.24447	0.63542	0.83588	0.1429	0.49167	0	te10143	0.05385	0.04861	0.20809	0.17041	0.10392	0.02041
te10144	NA	NA	NA	NA	NA	NA	te10144	0.4286	0.7778	0.6923	NA	0	0.5	te10144	0.05902	0.03634	0.02489	0.03667	0.04128	0.05115
te10145	0.2	0.50713	0.82428	NA	0.81118	0.82644	te10145	0	0.25192	0.49791	NA	0.20221	0.34143	te10145	0.0125	0.05106	0.13212	NA	0.02929	0.10678
te10146	NA	NA	NA	NA	NA	NA	te10146	NA	NA	NA	NA	NA	NA	te10146	NA	0	NA	NA	NA	NA
te10147	0.1429	0.3	0	0	0	0	te10147	0	0	0	0	0	0	te10147	0.00781	0	0	0	0.01018	0.02462
te10148	NA	NA	NA	NA	NA	NA	te10148	0	0	0	0	0	0	te10148	NA	NA	NA	NA	NA	NA
te10149	NA	NA	NA	NA	NA	NA	te10149	NA	NA	NA	NA	NA	NA	te10149	0	0	0	0	NA	0
te1015	NA	NA	NA	NA	NA	NA	te1015	NA	NA	NA	NA	NA	NA	te1015	NA	NA	NA	NA	NA	NA
te10150	0.56078	0.72228	0.755	0.88321	0.81913	0.89556	te10150	0.16537	0.30699	0.22857	0.53007	0.22558	0.28456	te10150	0.03096	0.01462	0.04531	0.04375	0.01111	0.00896
te10151	NA	NA	NA	NA	NA	NA	te10151	NA	NA	NA	NA	NA	NA	te10151	NA	NA	NA	NA	NA	NA
te10152	NA	NA	NA	NA	NA	NA	te10152	0	0	0.125	0.0625	0	0	te10152	0	0	0	0	0	0
te10153	NA	0	0.625	0.6667	0.3333	0.5	te10153	NA	NA	NA	NA	NA	NA	te10153	NA	0	0	0	0	0.04763
te10154	NA	NA	0.8333	0.6667	NA	0.5	te10154	NA	NA	NA	0	NA	0	te10154	NA	NA	0.0284	0	0	0.03514
te10155	NA	NA	NA	NA	NA	NA	te10155	NA	NA	NA	NA	NA	NA	te10155	NA	0	0	0	0	0
te10156	NA	NA	NA	NA	NA	0.6	te10156	NA	NA	NA	NA	NA	0	te10156	NA	NA	NA	0.2	0	0.04286
te10157	NA	NA	NA	NA	NA	NA	te10157	0	NA	NA	0.0833	NA	0	te10157	0	NA	NA	0.01515	NA	0
te10158	NA	NA	NA	NA	NA	NA	te10158	NA	NA	NA	NA	NA	NA	te10158	0	0	NA	0	0	0.04167
te10159	0.40444	0.39523	0.3	0.74128	0.5	0.56786	te10159	0.55358	0.19443	0.8	0.37857	0.1667	0.2619	te10159	0.04089	0	0.09231	0.0563	0.05	0.11067
te1016	NA	NA	NA	NA	NA	NA	te1016	NA	NA	NA	NA	NA	NA	te1016	NA	NA	NA	NA	NA	NA
te10160	0.66073	0.61588	0.8968	0.94166	0.445	0.51288	te10160	0.29715	0.33035	0.33333	0.3375	0.05555	0.24562	te10160	0.00962	0	0.03333	0.05887	0.0637	0.0663
te10161	0.58335	0.15	NA	NA	NA	NA	te10161	0.6	0	NA	NA	NA	NA	te10161	0.01389	0	NA	0.25	0	NA
te10162	NA	NA	NA	NA	NA	NA	te10162	NA	NA	NA	NA	NA	NA	te10162	0.04167	0	0.1	0	NA	0
te10163	0.63345	0.33713	0.72611	0.73334	0.61356	0.77998	te10163	0.25051	0.08929	0.36526	0.27714	0.21146	0.23612	te10163	0.03734	0.00556	0.00893	0.04286	0.01278	0.00981
te10164	NA	NA	NA	NA	NA	NA	te10164	NA	NA	NA	NA	NA	NA	te10164	NA	0.047	NA	NA	NA	NA
te10165	0.57302	0.6	NA	NA	NA	NA	te10165	0.54	0.2	NA	NA	NA	NA	te10165	0.05357	0.00952	NA	NA	NA	NA
te10166	0.66443	0.58863	1	0.74034	0.85198	0.86988	te10166	0.05114	0.05256	0.14168	0.24667	0.06536	0.14055	te10166	0	0.00894	0.08889	0.01855	0.00893	0.03354
te10167	0.5013	0.3644	0.65416	0.59039	0.63333	0.43221	te10167	0.2466	0.0821	0.19524	0.12467	0.1667	0.02619	te10167	0.0192	0.01441	0.02438	0.03645	0.01319	0.01339
te10168	0.39732	0.25138	0.07407	0.09713	0.03125	0.04167	te10168	0	0.04545	0	0	0	0	te10168	0	0.01188	0.01111	0	0	0
te10169	NA	NA	NA	NA	NA	NA	te10169	NA	NA	NA	NA	NA	NA	te10169	NA	NA	NA	NA	NA	NA
te1017	NA	NA	NA	NA	NA	NA	te1017	NA	NA	NA	NA	NA	NA	te1017	0	0.1	NA	NA	NA	NA
te10170	NA	NA	NA	NA	NA	NA	te10170	NA	NA	NA	NA	NA	NA	te10170	NA	NA	0	0	0	0
te10171	NA	NA	NA	NA	NA	NA	te10171	NA	NA	NA	NA	NA	NA	te10171	0	NA	0	0	0	0
te10172	NA	NA	NA	NA	NA	NA	te10172	NA	NA	NA	NA	NA	NA	te10172	NA	NA	NA	NA	NA	NA
te10173	0.08157	0.08597	0	0.05557	0	0.12037	te10173	NA	NA	NA	NA	NA	NA	te10173	0.02082	0	0	0	0	0
te10174	NA	NA	NA	NA	NA	NA	te10174	NA	NA	NA	NA	NA	NA	te10174	NA	NA	NA	NA	NA	NA
te10175	NA	NA	NA	NA	NA	NA	te10175	NA	NA	NA	NA	NA	NA	te10175	NA	NA	NA	NA	NA	NA
te10176	0.84028	0.97728	0.89205	0.87087	0.78125	0.96875	te10176	0.13048	0.24682	0.20544	0.0879	0.02	0.13572	te10176	0.02597	0.03305	0.00826	0.01212	0.01136	0
te10177	0.6292	0.83456	0.92324	0.93332	0.8476	0.83928	te10177	0.26429	0.27517	0.28777	0.24605	0.04762	0.06945	te10177	0.05	0.1091	0.065	0.03572	0	0
te10178	NA	NA	NA	NA	NA	NA	te10178	NA	NA	NA	NA	NA	NA	te10178	0	0	NA	0	NA	0
te10179	NA	NA	NA	NA	NA	NA	te10179	NA	NA	NA	NA	NA	NA	te10179	NA	NA	NA	NA	NA	NA
te1018	NA	NA	NA	NA	NA	NA	te1018	NA	NA	NA	NA	NA	NA	te1018	NA	NA	NA	NA	NA	NA
te10180	0.65924	0.66947	0.77529	0.74257	0.69715	0.66453	te10180	0.41392	0.43847	0.54542	0.52798	0.29679	0.28324	te10180	0.0703	0.05483	0.09614	0.08588	0.04376	0.04196
te10181	NA	NA	NA	NA	NA	NA	te10181	NA	NA	NA	NA	NA	NA	te10181	NA	0	0	0	0	0
te10182	0.6	0.5714	NA	0.5	0.625	0.6	te10182	0.41665	0.2262	NA	0.336	0.0926	0.32777	te10182	0.03572	0.04921	NA	0.04729	0.00841	0.15716
te10183	NA	0.4	NA	0.7143	NA	NA	te10183	NA	NA	NA	NA	NA	NA	te10183	NA	0	NA	0	NA	NA
te10184	NA	NA	NA	NA	NA	NA	te10184	NA	NA	NA	NA	NA	NA	te10184	NA	NA	0	NA	0.00981	NA
te10185	NA	NA	NA	NA	NA	NA	te10185	0.1	0.2	0.125	0	0	0.2197	te10185	0.02	0	0.02222	0	0	0.01
te10186	NA	NA	NA	NA	NA	NA	te10186	0.2	0.04165	0.5	0.08335	0	0.19885	te10186	0	0	0.025	0	0	0.025
te10187	NA	0.3971	0.23333	0.93778	0.6	0.42666	te10187	NA	0.05398	0.11113	0.1	0	0.04167	te10187	NA	0.00893	0.03031	0.00714	0	0
te10188	0.69272	0.67708	0.81066	0.85162	0.81173	0.80862	te10188	0.41041	0.36887	0.52561	0.51013	0.26886	0.27929	te10188	0.04963	0.05561	0.11342	0.13561	0.02094	0.04785
te10189	0.63185	0.50405	0.6128	0.7722	0.4559	0.538	te10189	0.13593	0.21597	0.34027	0.55243	0.11333	0.09393	te10189	0.06258	0.0629	0.13603	0.12424	0.03568	0.03311
te1019	NA	NA	NA	NA	NA	NA	te1019	NA	NA	NA	NA	NA	NA	te1019	NA	NA	NA	NA	NA	NA
te10190	NA	NA	NA	NA	NA	NA	te10190	NA	NA	NA	NA	NA	NA	te10190	NA	NA	NA	NA	NA	NA
te10191	0.6	0.6111	0.6	0.8235	0.4667	0.7143	te10191	NA	NA	NA	NA	NA	NA	te10191	0.0238	0.03253	0.08333	0.06617	0.04447	0.01753
te10192	NA	NA	NA	NA	NA	NA	te10192	0.3111	0.37303	0.56667	0.70753	0.17583	0.24923	te10192	0.01753	0.11643	0.11793	0.19817	0.02563	0.05927
te10193	0.5517	0.5122	0.6667	0.7	0.6552	0.6818	te10193	0.46146	0.42804	0.6165	0.65947	0.29863	0.38307	te10193	0.10625	0.08298	0.22062	0.14257	0.03578	0.04934
te10194	NA	NA	NA	NA	NA	NA	te10194	0.47502	0.45596	0.60043	0.57678	0.31644	0.40017	te10194	0.04991	0.05647	0.07615	0.11918	0.05443	0.04171
te10195	NA	NA	NA	NA	NA	NA	te10195	NA	NA	NA	NA	NA	NA	te10195	NA	NA	NA	NA	NA	NA
te10196	NA	NA	NA	NA	NA	NA	te10196	NA	NA	NA	NA	NA	NA	te10196	NA	NA	NA	NA	NA	NA
te10197	NA	NA	NA	NA	NA	NA	te10197	NA	NA	NA	NA	NA	NA	te10197	NA	NA	NA	NA	NA	NA
te10198	NA	NA	NA	NA	NA	NA	te10198	NA	NA	NA	NA	NA	NA	te10198	NA	NA	NA	NA	NA	NA
te10199	NA	NA	NA	NA	NA	NA	te10199	NA	NA	NA	NA	NA	NA	te10199	NA	NA	0	0	0	0
te102	NA	NA	0.83344	0.79469	0.82522	0.66292	te102	NA	NA	0.45393	0.28816	0.18384	0.24943	te102	NA	NA	0.14039	0.06216	0.08413	0.05112
te1020	NA	NA	NA	NA	NA	NA	te1020	NA	NA	NA	NA	NA	NA	te1020	NA	NA	NA	NA	NA	NA
te10200	NA	NA	NA	NA	NA	NA	te10200	NA	NA	NA	NA	NA	NA	te10200	NA	0.13333	0.18223	0.24538	0	0.03636
te10201	NA	NA	NA	NA	NA	NA	te10201	NA	NA	NA	NA	NA	NA	te10201	0	0	0	0	0	0
te10202	NA	NA	NA	NA	NA	NA	te10202	NA	NA	NA	NA	NA	NA	te10202	NA	0	NA	0	0	NA
te10203	NA	NA	NA	NA	NA	NA	te10203	NA	NA	NA	NA	NA	NA	te10203	NA	0.12223	0.1667	0	NA	NA
te10204	0.49334	0.73362	0.87044	0.84709	0.79823	0.78757	te10204	0.14666	0.31638	0.24065	0.27063	0.29879	0.18566	te10204	0.04896	0.07446	0.04496	0.06542	0.03751	0.02102
te10205	0.3333	0.71661	0.83133	0.73894	0.86513	0.72067	te10205	0.3	0.34259	0.36852	0.37054	0.27971	0.36473	te10205	0.125	0.05814	0.08772	0.08823	0.02842	0.04046
te10206	0.64	0.6039	0.85144	0.79599	0.86896	0.84762	te10206	1	0.48617	0.55605	0.67254	0.48148	0.55759	te10206	0.05476	0.04694	0.06257	0.03511	0.03535	0.03631
te10207	NA	NA	NA	NA	NA	NA	te10207	NA	NA	NA	NA	NA	NA	te10207	NA	NA	NA	NA	NA	NA
te10208	NA	NA	NA	NA	NA	NA	te10208	0	0	0	0	0	0	te10208	0	0.04763	0	0	0.04763	0
te10209	NA	NA	NA	NA	NA	NA	te10209	NA	NA	NA	NA	NA	NA	te10209	NA	NA	NA	0	0	0
te1021	NA	NA	NA	NA	NA	NA	te1021	NA	NA	NA	NA	NA	NA	te1021	NA	NA	NA	NA	NA	NA
te10210	NA	NA	NA	NA	NA	NA	te10210	NA	NA	NA	NA	NA	NA	te10210	NA	0	NA	0	0	0
te10211	NA	NA	NA	NA	NA	NA	te10211	NA	NA	NA	NA	NA	NA	te10211	NA	NA	NA	NA	NA	NA
te10212	NA	NA	NA	NA	NA	NA	te10212	NA	NA	NA	NA	NA	NA	te10212	NA	NA	NA	NA	NA	NA
te10213	NA	NA	NA	NA	NA	NA	te10213	NA	NA	NA	NA	NA	NA	te10213	0.00877	0.059	0.02148	0.02853	0.11934	0.07648
te10214	0.5515	0.4228	0.832	0.44443	0.73487	0.26923	te10214	NA	NA	NA	NA	NA	NA	te10214	0.02792	0.04646	0.0777	0.03636	0.08391	0.05187
te10215	NA	NA	NA	NA	NA	NA	te10215	NA	NA	NA	NA	NA	NA	te10215	NA	NA	NA	NA	NA	NA
te10216	NA	NA	NA	NA	NA	NA	te10216	NA	NA	NA	NA	NA	NA	te10216	NA	NA	NA	NA	NA	NA
te10217	NA	NA	NA	NA	NA	NA	te10217	NA	NA	NA	NA	NA	NA	te10217	NA	NA	NA	NA	NA	NA
te10218	0.95237	0.46846	0.4811	0.66573	0.3094	0.15171	te10218	NA	0.33746	0.25477	0.49884	0.03587	0.06261	te10218	0.04444	0.02778	0.0592	0.03853	0.03252	0.00805
te10219	0.8	0.70864	0.63679	0.70632	0.26598	0.32348	te10219	NA	0.43823	0.31693	0.36882	0.09445	0.06971	te10219	0.12857	0.04887	0.03491	0.05631	0.04144	0.00999
te1022	NA	NA	NA	NA	NA	NA	te1022	NA	NA	NA	NA	NA	NA	te1022	NA	0	0	0.01358	0	0.00481
te10220	NA	NA	0.63031	0.79268	0.38881	0.41608	te10220	NA	NA	0.43333	0.50554	0.12384	0.10132	te10220	NA	NA	0.05432	0.04937	0.00265	0.00977
te10221	NA	NA	NA	NA	NA	NA	te10221	NA	NA	NA	NA	NA	NA	te10221	NA	NA	NA	NA	NA	NA
te10222	0.55111	0.5588	0.73337	0.72061	0.50617	0.61128	te10222	0.45832	0.61429	0.45536	0.49081	0.21375	0.21992	te10222	0.06114	0.02998	0.06846	0.04701	0.0562	0.02835
te10223	0.17037	0.1548	0.74777	0.74678	0.83096	0.5125	te10223	0.1111	0.14285	0.37223	0.53477	0.19072	0.3366	te10223	0.02838	0	0.2057	0.22806	0.05863	0.20268
te10224	NA	NA	NA	NA	NA	NA	te10224	NA	NA	NA	NA	NA	NA	te10224	NA	NA	NA	NA	NA	NA
te10225	NA	NA	NA	NA	NA	NA	te10225	NA	NA	NA	NA	NA	NA	te10225	NA	NA	NA	NA	NA	NA
te10226	NA	NA	NA	NA	NA	NA	te10226	NA	NA	NA	NA	NA	NA	te10226	0	0	0	0	0	0.07145
te10227	NA	NA	NA	NA	NA	NA	te10227	NA	NA	NA	NA	NA	NA	te10227	NA	NA	NA	NA	NA	NA
te10228	NA	NA	NA	NA	NA	NA	te10228	NA	NA	NA	NA	NA	NA	te10228	0.1889	0	NA	0.01667	0.01515	0
te10229	0.7992	0.66669	0.90047	0.81555	0.73245	0.8064	te10229	0.32877	0.30885	0.38526	0.45451	0.17496	0.21621	te10229	0.04152	0.03877	0.04878	0.0378	0.01235	0.02461
te1023	NA	NA	NA	NA	NA	NA	te1023	NA	NA	NA	NA	NA	NA	te1023	NA	NA	NA	NA	NA	NA
te10230	0.65972	0.70068	0.7125	0.75769	0.4	0.42857	te10230	0.30157	0.15727	0.19581	0.11763	0.04	0	te10230	0.03632	0.02964	0.00699	0.01709	0.05429	0.0381
te10231	0.02858	0.18484	0.24728	0.2303	0	0.1959	te10231	0	0.27775	0.0909	0.11805	NA	0.0588	te10231	0.03481	0.00962	0	0.02564	0	0.00962
te10232	NA	0.67216	0.96603	0.8686	0.76516	0.51534	te10232	NA	0.37061	0.74426	0.48278	0.51404	0.27151	te10232	NA	0.0879	0.17176	0.13519	0.1463	0.04335
te10233	0	0	NA	0.2	0.25	NA	te10233	0.1429	0	NA	0	0.2	0	te10233	0.025	0.05464	NA	0	0.05142	0
te10234	NA	NA	NA	0.6667	NA	0.2857	te10234	NA	NA	NA	NA	NA	NA	te10234	NA	NA	NA	0.02084	NA	0
te10235	0.91665	0.54285	0.7182	0.96665	0.40905	0.5625	te10235	NA	NA	NA	NA	NA	NA	te10235	0.25625	0.05714	0.01818	0.10334	0	0
te10236	NA	NA	NA	0.65715	0.3254	0.17045	te10236	NA	NA	NA	0.2875	0.05555	0.04165	te10236	NA	NA	NA	0.02127	0.00483	0
te10237	0.4	0.7857	0.6667	1	0.3333	0.25	te10237	NA	0.5455	0.2	0.6667	0.3333	0.3077	te10237	0.05	0.06162	0.18334	0.0375	0.10982	0.01981
te10238	NA	NA	NA	NA	NA	NA	te10238	NA	NA	NA	NA	NA	NA	te10238	NA	NA	NA	NA	NA	NA
te10239	0.4508	0.71875	0.91665	0.86894	0.5914	0.72224	te10239	0.3	0.58713	0.5	0.68497	0.20147	0.31627	te10239	0.02778	0.1195	0.06667	0.13915	0.0443	0.02964
te1024	NA	NA	NA	NA	NA	NA	te1024	NA	NA	NA	NA	NA	NA	te1024	NA	0	NA	0	0	0.04167
te10240	0.52233	0.66175	0.6699	0.59761	0.46308	0.42623	te10240	0.4476	0.4219	0.51072	0.42594	0.27472	0.13522	te10240	0.06917	0.03416	0.09175	0.04302	0.00804	0.00627
te10241	NA	NA	NA	NA	NA	NA	te10241	NA	NA	NA	NA	NA	NA	te10241	NA	NA	NA	0	0	0
te10242	NA	NA	NA	NA	NA	NA	te10242	NA	NA	NA	NA	NA	NA	te10242	NA	NA	0.08858	0	0	NA
te10243	0.68983	0.47472	1	0.64812	0.40478	0.43157	te10243	0.55557	0.2766	0.8333	0.53422	0	0.25893	te10243	0.08102	0.03034	0.31905	0.08552	0	0.04397
te10244	NA	NA	NA	NA	NA	NA	te10244	NA	NA	NA	NA	NA	NA	te10244	NA	0.03636	NA	0.05	NA	0
te10245	0.64069	0.57439	0.94784	0.79836	0.76004	0.78897	te10245	0.61288	0.39392	0.58942	0.53831	0.22139	0.31034	te10245	0.09224	0.0762	0.10232	0.07661	0.02035	0.02286
te10246	0.76724	0.59205	0.79725	0.85153	0.79285	0.87725	te10246	0.25045	0.14458	0.37728	0.38379	0.14001	0.07815	te10246	0.07111	0.06098	0.07827	0.06036	0.06837	0.01457
te10247	NA	NA	NA	NA	NA	NA	te10247	NA	NA	NA	NA	NA	NA	te10247	NA	NA	NA	NA	NA	NA
te10248	NA	NA	NA	0.5893	0.1	0.3068	te10248	NA	NA	0.5	0.5619	0.22223	0	te10248	NA	NA	0.31472	0.20583	0.0985	0.06714
te10249	NA	NA	NA	NA	NA	NA	te10249	NA	NA	NA	NA	NA	NA	te10249	NA	NA	NA	NA	NA	NA
te1025	NA	NA	NA	NA	NA	NA	te1025	NA	NA	NA	NA	NA	NA	te1025	NA	NA	NA	NA	NA	NA
te10250	NA	NA	NA	NA	NA	NA	te10250	NA	NA	NA	NA	NA	NA	te10250	NA	NA	NA	NA	NA	NA
te10251	NA	NA	NA	NA	NA	NA	te10251	NA	NA	NA	NA	NA	NA	te10251	NA	NA	NA	NA	NA	NA
te10252	NA	NA	NA	NA	NA	NA	te10252	NA	NA	NA	NA	NA	NA	te10252	0	0	0	0	NA	0.02857
te10253	NA	NA	NA	NA	NA	NA	te10253	NA	NA	NA	NA	NA	NA	te10253	NA	NA	0	0	0	0
te10254	NA	NA	NA	NA	NA	NA	te10254	NA	NA	NA	NA	NA	NA	te10254	0	0	0.0769	0.1818	0	0
te10255	NA	NA	NA	NA	NA	NA	te10255	NA	NA	NA	NA	NA	NA	te10255	NA	NA	NA	NA	NA	NA
te10256	NA	NA	NA	NA	NA	NA	te10256	NA	NA	NA	NA	NA	NA	te10256	NA	NA	NA	0	NA	NA
te10257	0	0	0	0	NA	NA	te10257	NA	NA	NA	NA	NA	NA	te10257	0	0	0	0	NA	NA
te10258	NA	NA	NA	NA	NA	NA	te10258	NA	NA	NA	NA	NA	NA	te10258	NA	0	0	0.11524	0	0.08286
te10259	NA	NA	NA	NA	NA	NA	te10259	NA	NA	NA	NA	NA	NA	te10259	NA	NA	0	0	0	0
te1026	0.62557	0.6	0.84242	0.90106	0.67969	0.70918	te1026	0.21389	0.22857	0.43787	0.36695	0.13741	0.16108	te1026	0.05945	0.008	0.07348	0.06087	0.01692	0.02573
te10260	NA	NA	NA	NA	NA	NA	te10260	NA	NA	NA	NA	NA	NA	te10260	NA	0	0	0	NA	0
te10261	NA	NA	NA	NA	NA	NA	te10261	NA	NA	NA	NA	NA	NA	te10261	NA	NA	NA	NA	NA	NA
te10262	NA	NA	NA	NA	NA	NA	te10262	NA	NA	NA	NA	NA	NA	te10262	0	0	0	0	0.02778	NA
te10263	NA	NA	NA	NA	NA	NA	te10263	NA	NA	NA	NA	NA	NA	te10263	0.0769	0	NA	0	0	0
te10264	NA	NA	NA	NA	NA	NA	te10264	NA	NA	NA	NA	NA	NA	te10264	NA	0	0	0	0	0
te10265	NA	NA	0	0	0	0	te10265	NA	NA	NA	NA	NA	NA	te10265	NA	NA	NA	NA	NA	NA
te10266	NA	NA	NA	NA	NA	NA	te10266	NA	NA	NA	NA	NA	NA	te10266	NA	NA	NA	NA	NA	NA
te10267	NA	NA	NA	NA	NA	NA	te10267	NA	NA	NA	NA	NA	NA	te10267	NA	NA	0	0	0	0
te10268	NA	NA	NA	NA	NA	NA	te10268	NA	NA	NA	NA	NA	NA	te10268	NA	NA	0	NA	0	0
te10269	NA	NA	NA	NA	NA	NA	te10269	NA	NA	NA	NA	NA	NA	te10269	NA	NA	NA	NA	NA	NA
te1027	NA	NA	NA	NA	NA	NA	te1027	NA	NA	NA	NA	NA	NA	te1027	0	0	0.2	0	0	NA
te10270	NA	NA	NA	NA	NA	NA	te10270	NA	NA	NA	NA	NA	NA	te10270	NA	NA	NA	NA	NA	NA
te10271	NA	NA	NA	NA	NA	NA	te10271	NA	NA	NA	NA	NA	NA	te10271	NA	NA	NA	NA	NA	NA
te10272	NA	0	0	NA	0	0.05	te10272	NA	NA	NA	NA	NA	NA	te10272	NA	NA	NA	NA	NA	NA
te10273	NA	NA	NA	NA	NA	NA	te10273	NA	NA	NA	NA	NA	NA	te10273	NA	NA	NA	NA	NA	NA
te10274	NA	NA	NA	NA	NA	NA	te10274	NA	NA	NA	NA	NA	NA	te10274	NA	NA	NA	NA	NA	NA
te10275	NA	NA	NA	NA	NA	NA	te10275	NA	NA	NA	NA	NA	NA	te10275	0	NA	NA	NA	NA	NA
te10276	NA	NA	NA	NA	NA	NA	te10276	NA	NA	NA	NA	NA	NA	te10276	NA	NA	NA	NA	NA	NA
te10277	NA	NA	NA	NA	NA	NA	te10277	NA	NA	NA	NA	NA	NA	te10277	NA	NA	NA	NA	NA	NA
te10278	NA	NA	NA	NA	NA	NA	te10278	NA	NA	NA	NA	NA	NA	te10278	NA	NA	NA	NA	NA	NA
te10279	NA	NA	NA	NA	NA	NA	te10279	NA	NA	NA	NA	NA	NA	te10279	0	0	0	0	0	0
te1028	NA	NA	NA	NA	NA	NA	te1028	NA	NA	NA	NA	NA	NA	te1028	NA	NA	NA	NA	NA	NA
te10280	NA	NA	NA	NA	NA	NA	te10280	NA	NA	NA	NA	NA	NA	te10280	0	0	0	0	0	0.0769
te10281	NA	NA	NA	NA	NA	NA	te10281	NA	NA	NA	NA	NA	NA	te10281	NA	NA	NA	NA	NA	NA
te10282	NA	NA	NA	NA	NA	NA	te10282	NA	NA	NA	NA	NA	NA	te10282	NA	NA	NA	NA	NA	NA
te10283	NA	NA	NA	NA	NA	NA	te10283	NA	NA	NA	NA	NA	NA	te10283	NA	NA	NA	NA	NA	NA
te10284	NA	NA	NA	NA	NA	NA	te10284	NA	NA	NA	NA	NA	NA	te10284	NA	NA	NA	NA	NA	NA
te10285	NA	NA	NA	NA	NA	NA	te10285	NA	NA	NA	NA	NA	NA	te10285	NA	NA	NA	NA	NA	NA
te10286	NA	NA	NA	NA	NA	NA	te10286	NA	NA	NA	NA	NA	NA	te10286	NA	NA	NA	NA	NA	NA
te10287	NA	NA	NA	NA	NA	NA	te10287	NA	NA	NA	NA	NA	NA	te10287	NA	NA	NA	NA	NA	NA
te10288	NA	NA	NA	NA	NA	NA	te10288	NA	NA	NA	NA	NA	NA	te10288	NA	NA	NA	NA	NA	NA
te10289	NA	NA	NA	NA	NA	NA	te10289	NA	NA	NA	NA	NA	NA	te10289	NA	0	NA	0	NA	NA
te1029	NA	NA	NA	NA	NA	NA	te1029	NA	0	0	0	0	0	te1029	NA	0	0.02795	0	0	0.01515
te10290	NA	NA	NA	NA	NA	NA	te10290	NA	NA	NA	NA	NA	NA	te10290	NA	NA	NA	NA	NA	NA
te10291	NA	NA	NA	NA	NA	NA	te10291	NA	NA	NA	NA	NA	NA	te10291	NA	NA	NA	NA	0	NA
te10292	NA	NA	NA	NA	NA	NA	te10292	NA	NA	NA	NA	NA	NA	te10292	0	0	0	0	0	0
te10293	NA	NA	NA	NA	NA	NA	te10293	NA	NA	NA	NA	NA	NA	te10293	0	0	NA	NA	NA	NA
te10294	NA	NA	NA	NA	NA	NA	te10294	NA	NA	NA	NA	NA	NA	te10294	NA	NA	NA	NA	NA	NA
te10295	NA	NA	NA	NA	NA	NA	te10295	NA	NA	NA	NA	NA	NA	te10295	0	0	0	0	0	0
te10296	NA	NA	NA	NA	NA	NA	te10296	NA	NA	NA	NA	NA	NA	te10296	NA	NA	NA	NA	NA	NA
te10297	NA	NA	NA	NA	NA	NA	te10297	0	0	0	0	0	0	te10297	0	0.1	0	0	0	0
te10298	NA	NA	NA	NA	NA	NA	te10298	NA	NA	NA	NA	NA	NA	te10298	NA	NA	NA	NA	NA	NA
te10299	NA	NA	NA	NA	NA	NA	te10299	NA	NA	NA	NA	NA	NA	te10299	NA	NA	NA	NA	NA	NA
te103	NA	NA	NA	NA	NA	NA	te103	NA	NA	NA	NA	NA	NA	te103	NA	NA	NA	NA	NA	NA
te1030	NA	NA	NA	NA	NA	NA	te1030	NA	NA	NA	NA	NA	NA	te1030	NA	NA	NA	NA	NA	NA
te10300	NA	NA	NA	NA	NA	NA	te10300	NA	NA	NA	NA	NA	NA	te10300	NA	NA	NA	NA	NA	NA
te10301	NA	NA	NA	NA	NA	NA	te10301	NA	NA	NA	NA	NA	NA	te10301	NA	NA	NA	NA	NA	NA
te10302	NA	0.6667	NA	0.6	0.6667	1	te10302	NA	NA	NA	0	0	0	te10302	NA	NA	NA	0	0	0.03333
te10303	NA	NA	NA	NA	NA	NA	te10303	NA	NA	NA	NA	NA	NA	te10303	NA	0	NA	0.1429	0.1111	0
te10304	NA	0.775	NA	0.8571	1	0.6111	te10304	NA	0.3857	NA	0.6	0.45	0.1548	te10304	NA	0.03951	0.2	0.2898	0.15727	0.06712
te10305	NA	NA	NA	NA	NA	NA	te10305	NA	NA	NA	NA	NA	NA	te10305	NA	NA	NA	NA	NA	NA
te10306	NA	NA	NA	NA	NA	NA	te10306	NA	NA	NA	NA	NA	NA	te10306	0	0	NA	0	0	0
te10307	NA	NA	NA	NA	NA	NA	te10307	NA	NA	NA	NA	NA	NA	te10307	NA	NA	NA	0.01429	NA	NA
te10308	NA	NA	NA	NA	NA	NA	te10308	NA	NA	NA	NA	NA	NA	te10308	NA	NA	NA	NA	NA	NA
te10309	NA	NA	NA	NA	NA	NA	te10309	NA	NA	NA	NA	NA	NA	te10309	0	0	0	0	0	0
te1031	NA	NA	NA	NA	NA	NA	te1031	NA	NA	NA	NA	NA	NA	te1031	NA	NA	NA	NA	NA	NA
te10310	NA	NA	NA	NA	NA	NA	te10310	NA	NA	NA	NA	NA	NA	te10310	NA	NA	NA	NA	NA	NA
te10311	NA	NA	NA	NA	NA	NA	te10311	NA	NA	NA	NA	NA	NA	te10311	0	NA	0	0	0	0
te10312	NA	NA	0	NA	0.0909	0.1111	te10312	NA	NA	NA	NA	NA	NA	te10312	NA	NA	NA	NA	NA	NA
te10313	NA	NA	NA	NA	NA	NA	te10313	NA	NA	NA	NA	NA	NA	te10313	NA	NA	NA	NA	NA	NA
te10314	NA	NA	NA	NA	NA	NA	te10314	NA	NA	NA	NA	NA	NA	te10314	NA	NA	NA	NA	NA	NA
te10315	NA	NA	0	0	0	0	te10315	NA	NA	NA	NA	NA	NA	te10315	NA	NA	0	0	0	0.00585
te10316	NA	NA	0	0	0	0	te10316	NA	NA	0	0	0	0	te10316	NA	NA	0	0	0	0
te10317	NA	NA	NA	NA	NA	NA	te10317	NA	NA	0	NA	NA	NA	te10317	NA	NA	0	0	0	0
te10318	NA	NA	NA	NA	NA	NA	te10318	NA	NA	NA	NA	NA	NA	te10318	NA	NA	0	NA	0	NA
te10319	NA	NA	NA	NA	NA	NA	te10319	NA	NA	NA	NA	NA	NA	te10319	NA	NA	NA	NA	NA	NA
te1032	NA	NA	NA	NA	NA	NA	te1032	NA	NA	NA	NA	NA	NA	te1032	NA	NA	NA	NA	NA	NA
te10320	NA	NA	NA	NA	NA	NA	te10320	NA	NA	NA	NA	NA	NA	te10320	NA	NA	NA	NA	NA	NA
te10321	NA	NA	NA	NA	NA	NA	te10321	NA	NA	NA	NA	NA	NA	te10321	0.1429	NA	0	0	0	0
te10322	NA	0	0	0	0	0	te10322	NA	0	0	0	0.04545	0	te10322	NA	0	NA	0	0	0
te10323	NA	NA	NA	NA	NA	NA	te10323	NA	NA	NA	NA	NA	NA	te10323	NA	NA	NA	NA	NA	NA
te10324	NA	NA	NA	NA	NA	NA	te10324	NA	NA	NA	NA	NA	NA	te10324	0	0	0	NA	0	NA
te10325	NA	NA	NA	NA	NA	NA	te10325	NA	NA	NA	NA	NA	NA	te10325	NA	0	NA	0	0	0
te10326	NA	NA	NA	NA	NA	NA	te10326	NA	NA	NA	NA	NA	NA	te10326	0	0	0	0	0	0
te10327	NA	NA	NA	NA	NA	NA	te10327	NA	NA	NA	NA	NA	NA	te10327	NA	NA	NA	NA	NA	NA
te10328	NA	NA	NA	NA	NA	NA	te10328	NA	NA	NA	NA	NA	NA	te10328	NA	NA	NA	NA	NA	NA
te10329	NA	NA	NA	NA	NA	NA	te10329	NA	NA	NA	NA	NA	NA	te10329	NA	0	0.04	NA	0.05	NA
te1033	NA	NA	NA	NA	NA	NA	te1033	NA	NA	NA	NA	NA	NA	te1033	NA	NA	NA	NA	NA	NA
te10330	NA	NA	NA	NA	NA	NA	te10330	NA	NA	NA	NA	NA	NA	te10330	NA	NA	NA	NA	NA	NA
te10331	NA	NA	NA	0	NA	0	te10331	NA	0	NA	0	NA	0	te10331	NA	0	NA	0	0	0.01111
te10332	NA	NA	NA	NA	NA	NA	te10332	NA	NA	NA	NA	NA	NA	te10332	0	0	NA	NA	NA	NA
te10333	NA	NA	NA	NA	NA	NA	te10333	NA	NA	NA	NA	NA	NA	te10333	NA	NA	NA	NA	NA	NA
te10334	NA	NA	NA	NA	NA	NA	te10334	NA	NA	NA	NA	NA	NA	te10334	NA	NA	NA	NA	NA	NA
te10335	NA	NA	NA	NA	NA	NA	te10335	NA	NA	NA	NA	NA	NA	te10335	NA	NA	NA	NA	NA	NA
te10336	NA	NA	NA	NA	NA	NA	te10336	NA	NA	NA	NA	NA	NA	te10336	NA	NA	NA	0.00841	NA	NA
te10337	NA	NA	NA	NA	NA	NA	te10337	NA	NA	NA	NA	NA	NA	te10337	NA	NA	NA	NA	NA	NA
te10338	NA	NA	NA	NA	NA	NA	te10338	NA	NA	NA	NA	NA	NA	te10338	NA	NA	NA	NA	NA	NA
te10339	NA	NA	NA	NA	NA	NA	te10339	NA	NA	NA	NA	NA	NA	te10339	NA	NA	NA	NA	NA	NA
te1034	NA	0.375	0.57423	0.34523	0.1818	0.3373	te1034	NA	0.04167	0.03333	0	NA	0	te1034	NA	0.0119	0.01488	0	0	0.01607
te10340	NA	NA	NA	NA	NA	NA	te10340	0	NA	0	0	0	0.05	te10340	NA	NA	NA	NA	NA	NA
te10341	NA	NA	NA	NA	NA	NA	te10341	NA	NA	NA	NA	NA	NA	te10341	NA	NA	NA	NA	NA	NA
te10342	NA	NA	NA	NA	NA	NA	te10342	NA	NA	NA	NA	NA	NA	te10342	NA	NA	NA	NA	NA	NA
te10343	NA	NA	NA	NA	NA	NA	te10343	NA	NA	NA	NA	NA	NA	te10343	NA	NA	NA	NA	NA	NA
te10344	NA	NA	NA	NA	NA	NA	te10344	NA	NA	NA	NA	NA	NA	te10344	NA	NA	NA	NA	NA	NA
te10345	NA	NA	NA	NA	NA	NA	te10345	NA	NA	NA	NA	NA	NA	te10345	NA	NA	NA	NA	NA	NA
te10346	NA	NA	NA	NA	NA	NA	te10346	NA	NA	NA	NA	NA	NA	te10346	NA	NA	0	0.01136	0	0.00961
te10347	NA	NA	NA	NA	NA	NA	te10347	NA	NA	NA	NA	NA	NA	te10347	NA	NA	NA	NA	NA	NA
te10348	NA	NA	NA	NA	NA	NA	te10348	NA	NA	NA	NA	NA	NA	te10348	NA	NA	NA	NA	NA	NA
te10349	NA	NA	NA	NA	NA	NA	te10349	NA	NA	NA	NA	NA	NA	te10349	NA	NA	NA	NA	NA	NA
te1035	NA	NA	NA	NA	NA	NA	te1035	NA	NA	NA	NA	NA	NA	te1035	NA	NA	NA	NA	NA	NA
te10350	NA	NA	NA	NA	NA	NA	te10350	NA	NA	NA	NA	NA	NA	te10350	NA	NA	NA	NA	NA	NA
te10351	NA	NA	NA	NA	NA	NA	te10351	NA	NA	NA	NA	NA	NA	te10351	NA	NA	NA	NA	NA	NA
te10352	NA	NA	NA	NA	NA	NA	te10352	NA	NA	NA	NA	NA	NA	te10352	NA	NA	0.03334	0.01818	0	0
te10353	0	0.0125	0.00961	0.0125	0.01041	0.01569	te10353	0	0	0	0	0	0	te10353	0	0	0	0	0	0
te10354	NA	NA	NA	NA	NA	NA	te10354	NA	NA	NA	NA	NA	NA	te10354	NA	NA	NA	NA	NA	NA
te10355	NA	NA	NA	NA	NA	NA	te10355	NA	NA	NA	NA	NA	NA	te10355	NA	NA	NA	NA	NA	NA
te10356	NA	NA	NA	NA	NA	NA	te10356	NA	NA	NA	NA	NA	NA	te10356	NA	NA	NA	NA	NA	NA
te10357	NA	NA	NA	NA	NA	NA	te10357	NA	NA	NA	NA	NA	NA	te10357	NA	NA	NA	NA	NA	NA
te10358	NA	NA	NA	NA	NA	NA	te10358	NA	NA	NA	NA	NA	NA	te10358	NA	NA	NA	NA	NA	NA
te10359	NA	NA	NA	NA	NA	NA	te10359	NA	NA	NA	NA	NA	NA	te10359	NA	0	0	0	0	0
te1036	NA	NA	NA	NA	NA	NA	te1036	NA	NA	NA	NA	NA	NA	te1036	NA	NA	NA	NA	NA	NA
te10360	NA	NA	NA	NA	NA	NA	te10360	NA	NA	NA	NA	NA	NA	te10360	NA	NA	NA	NA	NA	NA
te10361	NA	NA	NA	NA	NA	NA	te10361	NA	NA	NA	NA	NA	NA	te10361	NA	NA	NA	NA	NA	NA
te10362	NA	NA	NA	NA	NA	NA	te10362	NA	NA	NA	NA	NA	NA	te10362	NA	NA	NA	NA	NA	NA
te10363	NA	NA	NA	NA	NA	NA	te10363	NA	NA	NA	NA	NA	NA	te10363	NA	0	0	0	NA	0
te10364	NA	NA	NA	NA	NA	NA	te10364	NA	NA	NA	NA	NA	NA	te10364	NA	NA	NA	NA	NA	NA
te10365	NA	NA	NA	NA	NA	NA	te10365	NA	NA	NA	NA	NA	NA	te10365	NA	0	NA	NA	NA	NA
te10366	NA	NA	NA	NA	NA	NA	te10366	NA	NA	NA	0	0	0	te10366	NA	0.1	NA	0	0	0.01429
te10367	NA	NA	NA	0	NA	NA	te10367	NA	NA	NA	NA	NA	NA	te10367	NA	0	NA	0.01389	NA	NA
te10368	NA	NA	NA	NA	NA	NA	te10368	NA	NA	NA	NA	NA	NA	te10368	NA	NA	NA	NA	NA	NA
te10369	NA	NA	NA	NA	NA	NA	te10369	NA	NA	NA	NA	NA	NA	te10369	NA	NA	NA	NA	NA	NA
te1037	NA	NA	NA	NA	NA	NA	te1037	NA	NA	NA	NA	NA	NA	te1037	NA	NA	NA	NA	NA	NA
te10370	NA	NA	NA	NA	NA	NA	te10370	NA	NA	NA	NA	NA	NA	te10370	NA	NA	NA	NA	NA	NA
te10371	0.26785	0.54515	0.70808	0.61808	0.4541	0.53333	te10371	NA	NA	NA	NA	NA	NA	te10371	0.00625	0.06839	0.08048	0.13639	0.09448	0.01739
te10372	NA	NA	NA	NA	NA	NA	te10372	NA	NA	NA	NA	NA	NA	te10372	NA	NA	NA	NA	NA	NA
te10373	NA	NA	NA	NA	NA	NA	te10373	NA	NA	NA	NA	NA	NA	te10373	NA	0	NA	0	0	0
te10374	NA	NA	NA	NA	NA	NA	te10374	NA	NA	NA	NA	NA	NA	te10374	NA	NA	NA	NA	NA	NA
te10375	NA	NA	NA	NA	NA	NA	te10375	NA	NA	NA	NA	NA	NA	te10375	NA	NA	NA	NA	NA	NA
te10376	NA	NA	NA	NA	NA	NA	te10376	NA	NA	NA	NA	NA	NA	te10376	0	NA	0	0	0	0.03703
te10377	NA	NA	NA	NA	NA	NA	te10377	NA	NA	NA	NA	NA	NA	te10377	0	0	0	0	NA	0
te10378	NA	NA	NA	NA	NA	NA	te10378	NA	NA	NA	NA	NA	NA	te10378	NA	NA	NA	NA	NA	NA
te10379	NA	NA	NA	NA	NA	NA	te10379	NA	NA	NA	NA	NA	NA	te10379	0	0.01191	0	0	0	0
te1038	NA	NA	NA	NA	NA	NA	te1038	NA	NA	NA	NA	NA	NA	te1038	NA	NA	NA	NA	NA	0
te10380	NA	NA	NA	NA	NA	NA	te10380	NA	NA	NA	NA	NA	NA	te10380	NA	NA	NA	NA	NA	NA
te10381	0	NA	0	0	0.0909	0	te10381	NA	NA	NA	NA	NA	NA	te10381	NA	NA	NA	NA	NA	NA
te10382	NA	NA	NA	NA	NA	NA	te10382	NA	NA	NA	NA	NA	NA	te10382	NA	NA	0	NA	NA	0
te10383	NA	NA	NA	NA	NA	NA	te10383	NA	NA	NA	NA	NA	NA	te10383	NA	NA	NA	NA	NA	NA
te10384	NA	NA	NA	NA	NA	NA	te10384	NA	NA	NA	NA	NA	NA	te10384	NA	NA	NA	NA	NA	NA
te10385	NA	NA	NA	NA	NA	NA	te10385	NA	NA	NA	NA	NA	NA	te10385	NA	NA	NA	NA	NA	NA
te10386	NA	NA	NA	NA	NA	NA	te10386	NA	NA	NA	NA	NA	NA	te10386	NA	NA	NA	NA	NA	NA
te10387	NA	NA	NA	NA	NA	NA	te10387	NA	NA	NA	NA	NA	NA	te10387	NA	NA	NA	NA	NA	NA
te10388	NA	NA	NA	NA	NA	NA	te10388	NA	NA	NA	NA	NA	NA	te10388	NA	NA	NA	NA	NA	NA
te10389	NA	NA	NA	NA	NA	NA	te10389	NA	NA	NA	NA	NA	NA	te10389	NA	NA	NA	NA	NA	NA
te1039	NA	NA	NA	NA	NA	NA	te1039	NA	NA	NA	NA	NA	NA	te1039	NA	NA	NA	NA	NA	NA
te10390	NA	NA	0	0	0	NA	te10390	NA	NA	0	0	0	0	te10390	NA	NA	0	0	0	0
te10391	NA	NA	NA	NA	NA	NA	te10391	NA	NA	NA	NA	NA	NA	te10391	NA	NA	NA	NA	NA	NA
te10392	NA	NA	NA	NA	NA	NA	te10392	NA	NA	NA	NA	NA	NA	te10392	NA	NA	NA	NA	NA	NA
te10393	NA	NA	NA	NA	NA	NA	te10393	NA	NA	NA	NA	NA	NA	te10393	NA	NA	NA	NA	NA	NA
te10394	NA	NA	NA	NA	NA	NA	te10394	NA	NA	NA	NA	NA	NA	te10394	0	NA	0	0	NA	0
te10395	NA	NA	NA	0	0	0	te10395	NA	NA	NA	0	0	0	te10395	NA	0	NA	0.00595	0	0
te10396	NA	NA	NA	NA	NA	NA	te10396	NA	NA	NA	NA	NA	NA	te10396	NA	NA	NA	NA	NA	NA
te10397	NA	NA	NA	NA	NA	NA	te10397	NA	NA	NA	NA	NA	NA	te10397	NA	NA	NA	NA	NA	NA
te10398	NA	NA	NA	NA	NA	NA	te10398	NA	NA	NA	NA	NA	NA	te10398	NA	NA	NA	NA	NA	NA
te10399	NA	NA	NA	NA	NA	NA	te10399	NA	NA	NA	NA	NA	NA	te10399	NA	0	NA	0	0	0
te104	NA	NA	0.9	NA	0.8	0.88887	te104	NA	NA	0.6	NA	NA	0.5	te104	NA	NA	0.11429	NA	NA	0.05
te1040	NA	NA	NA	NA	NA	NA	te1040	NA	NA	NA	NA	NA	NA	te1040	0	0	0	0	NA	0
te10400	NA	NA	NA	NA	NA	NA	te10400	NA	NA	NA	NA	NA	NA	te10400	NA	NA	NA	NA	NA	NA
te10401	NA	NA	NA	NA	NA	NA	te10401	NA	NA	NA	NA	NA	NA	te10401	0	NA	NA	0	0	0
te10402	0	NA	0	0	NA	0	te10402	0	0	NA	0	0	0	te10402	0.00333	0.01368	0.00667	0.00185	0	0
te10403	NA	NA	NA	NA	NA	NA	te10403	NA	NA	NA	NA	NA	NA	te10403	NA	NA	0.01667	0	NA	NA
te10404	NA	NA	NA	NA	NA	NA	te10404	NA	NA	NA	NA	NA	NA	te10404	NA	NA	NA	NA	NA	NA
te10405	NA	NA	NA	NA	NA	NA	te10405	NA	NA	NA	NA	NA	NA	te10405	NA	NA	NA	NA	NA	NA
te10406	NA	NA	NA	NA	NA	NA	te10406	NA	NA	NA	NA	NA	NA	te10406	NA	NA	NA	NA	NA	NA
te10407	NA	NA	NA	NA	NA	NA	te10407	NA	NA	NA	NA	NA	NA	te10407	NA	NA	NA	NA	NA	NA
te10408	NA	NA	NA	NA	NA	NA	te10408	NA	NA	NA	NA	NA	NA	te10408	NA	NA	NA	NA	0	NA
te10409	NA	NA	NA	NA	NA	NA	te10409	NA	NA	NA	NA	NA	NA	te10409	0	0	0	0	0	0
te1041	NA	NA	NA	NA	NA	NA	te1041	NA	NA	NA	NA	NA	NA	te1041	0	0	NA	0	0	0
te10410	NA	NA	NA	NA	NA	NA	te10410	NA	NA	NA	NA	NA	NA	te10410	NA	NA	NA	NA	NA	NA
te10411	NA	NA	NA	NA	NA	NA	te10411	NA	NA	NA	NA	NA	NA	te10411	NA	NA	NA	NA	NA	NA
te10412	NA	NA	NA	NA	NA	NA	te10412	NA	NA	NA	NA	NA	NA	te10412	NA	NA	NA	NA	NA	NA
te10413	NA	NA	NA	NA	NA	NA	te10413	NA	NA	NA	NA	NA	NA	te10413	NA	NA	0	0	NA	0
te10414	NA	NA	NA	NA	NA	NA	te10414	NA	NA	NA	NA	NA	NA	te10414	NA	NA	0	0	0	0
te10415	NA	NA	NA	NA	NA	NA	te10415	NA	NA	NA	NA	NA	NA	te10415	NA	NA	NA	NA	NA	NA
te10416	NA	NA	NA	NA	NA	NA	te10416	NA	NA	NA	NA	NA	NA	te10416	NA	NA	NA	NA	NA	NA
te10417	NA	NA	NA	NA	NA	NA	te10417	NA	NA	NA	NA	NA	NA	te10417	NA	NA	NA	NA	NA	NA
te10418	NA	NA	0.9375	0.71666	0.90128	0.86786	te10418	NA	NA	NA	0.1667	0.19875	0.3778	te10418	NA	NA	0.12989	0.03216	0.01701	0.01244
te10419	NA	NA	0.8889	0.8	0.6528	0.25	te10419	NA	NA	0.7389	0.8	0.125	0	te10419	NA	NA	0.143	0.25572	0.01832	0.0305
te1042	NA	NA	0	0	NA	NA	te1042	NA	NA	NA	NA	NA	NA	te1042	0.085	0.00833	0.03551	0.06161	NA	0.0258
te10420	NA	NA	NA	0.5	0.2222	0	te10420	NA	NA	0.2158	0.277	0.11807	0.03782	te10420	NA	NA	0.01234	0.13179	0.02702	0.06765
te10421	NA	NA	NA	NA	NA	NA	te10421	NA	NA	NA	NA	NA	NA	te10421	NA	NA	NA	NA	NA	NA
te10422	0.39165	0.5	0.92652	0.9053	0.87407	0.8348	te10422	0.30833	0.27096	0.63009	0.64198	0.42614	0.24638	te10422	0.19049	0.09435	0.17899	0.22849	0.14687	0.05791
te10423	NA	NA	NA	NA	NA	NA	te10423	NA	NA	NA	NA	NA	NA	te10423	NA	0	0	NA	0	0
te10424	NA	NA	NA	NA	NA	NA	te10424	NA	NA	NA	NA	NA	NA	te10424	0	0	0	0	0	0
te10425	NA	NA	NA	NA	NA	NA	te10425	NA	NA	NA	NA	NA	NA	te10425	NA	NA	NA	NA	NA	NA
te10426	NA	NA	NA	NA	NA	NA	te10426	NA	NA	NA	NA	NA	NA	te10426	NA	NA	NA	NA	NA	NA
te10427	NA	NA	NA	NA	NA	NA	te10427	NA	NA	NA	NA	NA	NA	te10427	NA	NA	NA	NA	NA	NA
te10428	NA	NA	NA	NA	NA	NA	te10428	NA	NA	NA	NA	NA	NA	te10428	NA	NA	NA	NA	NA	NA
te10429	NA	NA	NA	NA	NA	NA	te10429	NA	NA	NA	NA	NA	NA	te10429	NA	NA	NA	NA	NA	NA
te1043	NA	NA	NA	NA	NA	NA	te1043	NA	NA	NA	NA	NA	NA	te1043	NA	0	0.23378	0	0.00699	0
te10430	NA	NA	NA	NA	NA	NA	te10430	NA	NA	NA	NA	NA	NA	te10430	NA	NA	NA	NA	NA	NA
te10431	NA	NA	NA	NA	NA	NA	te10431	NA	NA	NA	NA	NA	NA	te10431	NA	NA	NA	NA	NA	NA
te10432	NA	NA	NA	NA	NA	NA	te10432	NA	NA	NA	NA	NA	NA	te10432	NA	NA	NA	NA	NA	NA
te10433	NA	NA	NA	NA	NA	NA	te10433	NA	NA	NA	NA	NA	NA	te10433	NA	NA	NA	NA	NA	NA
te10434	NA	NA	NA	NA	NA	NA	te10434	NA	0	0	0	0	0	te10434	NA	0	0	0	0	0
te10435	NA	NA	NA	NA	NA	NA	te10435	NA	NA	NA	NA	NA	NA	te10435	NA	NA	NA	NA	NA	NA
te10436	NA	NA	NA	NA	NA	NA	te10436	NA	NA	NA	NA	NA	NA	te10436	NA	NA	NA	NA	NA	NA
te10437	NA	NA	NA	NA	NA	NA	te10437	NA	NA	NA	NA	NA	NA	te10437	NA	NA	NA	NA	NA	NA
te10438	NA	NA	NA	NA	NA	NA	te10438	NA	NA	NA	NA	NA	NA	te10438	NA	NA	NA	NA	NA	NA
te10439	NA	NA	NA	NA	NA	NA	te10439	NA	NA	NA	NA	NA	NA	te10439	NA	NA	NA	0	0	NA
te1044	NA	NA	NA	NA	NA	NA	te1044	NA	NA	NA	NA	NA	NA	te1044	NA	0	0	0.05	0	0
te10440	NA	NA	NA	NA	NA	NA	te10440	NA	NA	NA	NA	NA	NA	te10440	NA	NA	NA	0	0	0
te10441	NA	NA	NA	NA	NA	NA	te10441	NA	NA	NA	NA	NA	NA	te10441	NA	NA	NA	NA	NA	NA
te10442	NA	NA	NA	NA	NA	NA	te10442	NA	NA	NA	NA	NA	NA	te10442	NA	NA	NA	NA	NA	NA
te10443	NA	NA	NA	NA	NA	NA	te10443	NA	NA	NA	NA	NA	NA	te10443	NA	NA	NA	NA	NA	NA
te10444	NA	NA	NA	NA	NA	NA	te10444	NA	NA	NA	NA	NA	NA	te10444	NA	NA	NA	NA	NA	NA
te10445	NA	NA	NA	NA	NA	NA	te10445	NA	NA	NA	NA	NA	NA	te10445	0	0	0	0	0	0
te10446	NA	NA	NA	NA	NA	NA	te10446	NA	NA	NA	NA	NA	NA	te10446	NA	NA	NA	NA	NA	NA
te10447	NA	NA	NA	NA	NA	NA	te10447	NA	NA	NA	NA	NA	NA	te10447	0	0	NA	0	0	0
te10448	NA	NA	NA	NA	NA	NA	te10448	NA	NA	NA	NA	NA	NA	te10448	0	0	0	0	0	0
te10449	NA	NA	NA	NA	NA	NA	te10449	NA	NA	NA	NA	NA	NA	te10449	NA	NA	NA	NA	NA	NA
te1045	NA	0.28125	0.40832	0.40832	0.31113	0.31262	te1045	NA	0.125	0	0.1	0	0	te1045	NA	0.01923	0.0193	0.03904	0	0.00535
te10450	NA	NA	NA	NA	NA	NA	te10450	NA	NA	NA	NA	NA	NA	te10450	NA	NA	NA	NA	NA	NA
te10451	NA	NA	NA	NA	NA	NA	te10451	NA	NA	NA	NA	NA	NA	te10451	NA	NA	NA	NA	NA	NA
te10452	NA	NA	NA	NA	NA	NA	te10452	NA	NA	NA	NA	NA	NA	te10452	NA	NA	NA	NA	NA	NA
te10453	NA	NA	NA	NA	NA	NA	te10453	NA	NA	NA	NA	NA	NA	te10453	NA	NA	NA	NA	NA	NA
te10454	NA	NA	NA	NA	NA	NA	te10454	NA	NA	NA	NA	NA	0	te10454	NA	NA	NA	NA	NA	0
te10455	NA	NA	NA	NA	NA	NA	te10455	NA	NA	NA	NA	NA	NA	te10455	NA	NA	0	0	0	0
te10456	NA	NA	NA	NA	NA	NA	te10456	NA	NA	NA	NA	NA	NA	te10456	NA	NA	NA	NA	NA	NA
te10457	NA	NA	NA	NA	NA	NA	te10457	NA	NA	NA	NA	NA	NA	te10457	NA	NA	NA	NA	NA	NA
te10458	NA	NA	NA	NA	NA	NA	te10458	0	0.1667	0	0	0	0	te10458	NA	NA	NA	NA	NA	NA
te10459	NA	NA	NA	NA	NA	NA	te10459	NA	NA	NA	NA	NA	NA	te10459	NA	NA	NA	NA	NA	NA
te1046	NA	NA	NA	NA	NA	NA	te1046	NA	NA	NA	NA	NA	NA	te1046	NA	NA	NA	NA	NA	NA
te10460	NA	0	0	0	0	0	te10460	NA	NA	NA	NA	NA	NA	te10460	NA	0	0	0	0	0
te10461	NA	NA	NA	NA	NA	NA	te10461	NA	NA	0	0	0	0	te10461	NA	0	0	0	0	0.01587
te10462	NA	NA	NA	NA	NA	NA	te10462	NA	NA	NA	NA	NA	NA	te10462	NA	NA	NA	NA	NA	NA
te10463	NA	NA	NA	NA	NA	NA	te10463	NA	NA	NA	NA	NA	NA	te10463	NA	NA	NA	NA	NA	NA
te10464	NA	NA	NA	NA	NA	NA	te10464	NA	NA	NA	NA	NA	NA	te10464	NA	0	NA	0	0	0
te10465	NA	NA	NA	NA	NA	NA	te10465	NA	NA	NA	NA	NA	NA	te10465	NA	0	NA	0	0	0
te10466	NA	NA	0.5963	0.62857	0.72619	0.76785	te10466	NA	NA	0.13333	0.0875	0.01538	0.126	te10466	NA	NA	0	0.05239	0.00893	0.10452
te10467	NA	NA	NA	NA	NA	NA	te10467	NA	NA	NA	NA	NA	NA	te10467	NA	NA	NA	NA	NA	NA
te10468	NA	NA	NA	NA	NA	NA	te10468	NA	NA	NA	NA	NA	NA	te10468	NA	NA	NA	NA	NA	NA
te10469	NA	NA	NA	NA	NA	NA	te10469	NA	NA	NA	NA	NA	NA	te10469	NA	NA	NA	NA	NA	NA
te1047	0.8	0.6	0.9394	NA	NA	0.41817	te1047	0.45	0.4	0.65758	0.5714	0.4	0.19318	te1047	0.02353	0.03333	0.10527	0.08425	0	0.02308
te10470	NA	NA	NA	NA	NA	NA	te10470	NA	NA	NA	NA	NA	NA	te10470	NA	NA	NA	NA	NA	NA
te10471	0.6667	0.7	0.1429	0.3333	0	0	te10471	0	0	0	0	0	0	te10471	0	0.0909	0	0.0909	0	0.0833
te10472	NA	NA	NA	NA	NA	NA	te10472	NA	NA	NA	NA	NA	NA	te10472	NA	NA	NA	NA	NA	NA
te10473	NA	NA	NA	NA	NA	NA	te10473	NA	NA	NA	NA	NA	NA	te10473	NA	NA	NA	NA	NA	NA
te10474	NA	NA	NA	NA	NA	NA	te10474	NA	NA	NA	NA	NA	NA	te10474	NA	NA	NA	NA	NA	NA
te10475	NA	NA	NA	NA	NA	NA	te10475	NA	NA	NA	NA	NA	NA	te10475	NA	NA	NA	NA	NA	NA
te10476	NA	NA	NA	NA	NA	NA	te10476	NA	NA	NA	NA	NA	NA	te10476	NA	NA	NA	NA	NA	NA
te10477	0	NA	NA	0	0	0	te10477	NA	NA	NA	NA	NA	NA	te10477	NA	NA	NA	NA	NA	NA
te10478	NA	NA	NA	NA	NA	NA	te10478	NA	NA	NA	NA	NA	NA	te10478	0.3333	NA	NA	0	0	0
te10479	NA	NA	NA	NA	NA	NA	te10479	NA	NA	NA	NA	NA	NA	te10479	NA	NA	NA	NA	NA	NA
te1048	0.6667	0.4182	0.73505	0.73705	0.458	0.4	te1048	0.35555	0.33845	0.43335	0.36365	0.27275	0.4	te1048	0.03174	0.0303	0.05833	0.10501	0.0178	0.07728
te10480	NA	NA	NA	NA	NA	NA	te10480	NA	NA	NA	NA	NA	NA	te10480	NA	NA	NA	NA	NA	NA
te10481	NA	NA	NA	NA	NA	NA	te10481	NA	NA	NA	NA	NA	NA	te10481	NA	NA	NA	NA	NA	NA
te10482	NA	NA	NA	NA	NA	NA	te10482	NA	NA	NA	NA	NA	NA	te10482	0	0	NA	NA	0	NA
te10483	NA	NA	NA	NA	NA	NA	te10483	NA	NA	NA	NA	NA	NA	te10483	NA	0	0	0	0	0
te10484	NA	NA	NA	NA	NA	NA	te10484	NA	NA	NA	NA	NA	NA	te10484	NA	NA	NA	NA	NA	NA
te10485	NA	NA	NA	NA	NA	NA	te10485	NA	NA	NA	NA	NA	NA	te10485	NA	NA	NA	NA	NA	NA
te10486	NA	NA	NA	NA	NA	NA	te10486	NA	NA	NA	NA	NA	NA	te10486	NA	NA	NA	NA	NA	NA
te10487	NA	NA	NA	NA	NA	NA	te10487	NA	0.05557	0	0	NA	NA	te10487	NA	0	0	0	NA	0
te10488	NA	NA	NA	NA	NA	NA	te10488	NA	NA	NA	NA	NA	NA	te10488	NA	0	0	NA	0	0
te10489	NA	NA	NA	NA	NA	NA	te10489	NA	NA	NA	NA	NA	NA	te10489	NA	NA	NA	NA	NA	NA
te1049	0.49822	0.29883	0.76297	0.87556	0.83565	0.66213	te1049	0.50372	0.19048	0.7889	0.6984	0.65334	0.51388	te1049	0.03233	0.02999	0.02055	0.08525	0.02794	0.05539
te10490	NA	NA	NA	NA	NA	NA	te10490	NA	NA	NA	NA	NA	NA	te10490	NA	NA	NA	NA	NA	NA
te10491	NA	NA	NA	NA	NA	NA	te10491	NA	NA	NA	NA	NA	NA	te10491	NA	NA	NA	NA	NA	NA
te10492	NA	NA	NA	NA	NA	NA	te10492	NA	NA	NA	NA	NA	NA	te10492	0	0	0	0	0	0
te10493	NA	NA	NA	NA	NA	NA	te10493	NA	NA	NA	NA	NA	NA	te10493	NA	NA	NA	NA	NA	NA
te10494	NA	NA	NA	NA	NA	NA	te10494	NA	NA	NA	NA	NA	NA	te10494	NA	NA	NA	NA	NA	NA
te10495	NA	NA	NA	NA	NA	NA	te10495	NA	NA	NA	NA	NA	NA	te10495	NA	NA	0	NA	NA	0
te10496	NA	NA	NA	NA	NA	NA	te10496	NA	NA	NA	NA	NA	NA	te10496	NA	NA	0	NA	0	0
te10497	NA	NA	NA	NA	NA	NA	te10497	NA	NA	NA	NA	NA	NA	te10497	0	0.1111	NA	NA	NA	0
te10498	NA	NA	NA	NA	NA	NA	te10498	NA	NA	NA	NA	NA	NA	te10498	NA	0	NA	0	0	0
te10499	NA	NA	NA	NA	NA	NA	te10499	NA	NA	NA	NA	NA	NA	te10499	NA	NA	NA	NA	NA	NA
te105	NA	NA	0.64243	0.9327	0.55557	0.70637	te105	NA	NA	0.4	0.54465	0.1	0.4119	te105	NA	NA	0.04486	0.05822	0.02064	0.03815
te1050	0.70953	0.59166	0.92916	0.75359	0.6298	0.44793	te1050	0.39047	0.27742	0.47677	0.60498	0.38044	0.476	te1050	0.09667	0.06738	0.07988	0.20622	0.01979	0.16057
te10500	NA	NA	NA	NA	NA	NA	te10500	NA	NA	NA	NA	NA	0.6	te10500	NA	NA	0	0.08868	0.01112	0.12943
te10501	NA	NA	NA	NA	NA	NA	te10501	NA	NA	NA	NA	0	NA	te10501	NA	NA	NA	NA	NA	NA
te10502	NA	NA	0.73333	0.2515	0.2824	0.19447	te10502	NA	NA	0.4	0.19393	0	0.1508	te10502	NA	NA	0.1	0.08397	0.08983	0.025
te10503	NA	NA	NA	NA	NA	NA	te10503	NA	NA	NA	NA	NA	NA	te10503	NA	NA	NA	NA	NA	NA
te10504	NA	NA	NA	NA	NA	NA	te10504	NA	NA	NA	NA	NA	NA	te10504	NA	NA	NA	NA	NA	NA
te10505	NA	NA	NA	NA	NA	NA	te10505	NA	NA	NA	NA	NA	NA	te10505	NA	NA	0	0	NA	0
te10506	NA	NA	NA	NA	NA	NA	te10506	NA	NA	NA	NA	NA	NA	te10506	NA	NA	NA	NA	NA	NA
te10507	NA	NA	NA	NA	NA	NA	te10507	NA	NA	NA	NA	NA	NA	te10507	NA	NA	NA	NA	NA	NA
te10508	NA	NA	NA	NA	NA	NA	te10508	NA	NA	NA	NA	NA	NA	te10508	NA	NA	NA	NA	NA	NA
te10509	NA	NA	NA	NA	NA	NA	te10509	NA	NA	NA	0.6	NA	NA	te10509	NA	NA	0	0.07501	NA	NA
te1051	NA	NA	NA	NA	NA	NA	te1051	NA	NA	NA	NA	NA	NA	te1051	0	0	0	0	0	0.03335
te10510	NA	NA	NA	NA	NA	NA	te10510	NA	NA	NA	NA	NA	NA	te10510	NA	NA	0	0.15001	NA	NA
te10511	NA	NA	NA	NA	NA	NA	te10511	NA	NA	NA	NA	NA	NA	te10511	NA	NA	NA	NA	NA	NA
te10512	0.52274	0.58917	NA	NA	0.8	0.83332	te10512	0.36666	0.46905	NA	NA	NA	NA	te10512	0.09488	0.12972	NA	NA	0.04	0.125
te10513	NA	0.6	0.72455	0.69808	0.2	0.64592	te10513	NA	0.6	0.57196	0.8	0.3	0.48762	te10513	NA	0.12	0.07928	0	0	0.10842
te10514	0.67937	0.74973	NA	0.79853	NA	0.66666	te10514	0.6	0.47995	NA	0.61786	NA	0.54165	te10514	0.03929	0.11518	NA	0.05178	NA	0.1942
te10515	NA	NA	NA	NA	NA	0.66393	te10515	NA	NA	NA	NA	NA	0.33333	te10515	NA	NA	NA	NA	NA	0.07739
te10516	NA	NA	NA	NA	NA	NA	te10516	NA	NA	NA	NA	NA	NA	te10516	NA	NA	NA	NA	NA	NA
te10517	NA	NA	NA	NA	NA	NA	te10517	NA	NA	NA	NA	NA	NA	te10517	NA	NA	NA	NA	NA	NA
te10518	NA	NA	NA	NA	NA	NA	te10518	NA	NA	NA	NA	NA	NA	te10518	NA	NA	NA	NA	NA	NA
te10519	0.01818	0	0	0	NA	0	te10519	NA	NA	NA	NA	NA	NA	te10519	0.00366	0.00706	0.00595	0	NA	0.00595
te1052	NA	NA	NA	NA	NA	NA	te1052	NA	NA	NA	NA	NA	NA	te1052	0	0	0	0	0	0
te10520	NA	NA	NA	NA	NA	NA	te10520	NA	NA	NA	NA	NA	NA	te10520	NA	NA	NA	NA	NA	NA
te10521	NA	NA	NA	NA	NA	NA	te10521	NA	NA	NA	NA	NA	NA	te10521	NA	NA	NA	NA	NA	NA
te10522	NA	NA	NA	NA	NA	NA	te10522	NA	NA	NA	NA	NA	NA	te10522	NA	0	0	0	NA	0
te10523	NA	NA	NA	NA	NA	NA	te10523	NA	NA	NA	NA	NA	NA	te10523	NA	NA	NA	NA	NA	NA
te10524	NA	NA	NA	NA	NA	NA	te10524	NA	NA	NA	NA	NA	NA	te10524	NA	NA	NA	NA	NA	NA
te10525	NA	NA	NA	NA	NA	NA	te10525	NA	NA	NA	NA	NA	NA	te10525	NA	NA	NA	NA	NA	NA
te10526	NA	NA	NA	NA	NA	NA	te10526	NA	NA	NA	NA	NA	NA	te10526	NA	NA	NA	NA	NA	NA
te10527	NA	NA	NA	NA	NA	NA	te10527	NA	NA	NA	NA	NA	NA	te10527	NA	NA	NA	NA	NA	NA
te10528	NA	NA	NA	NA	NA	NA	te10528	NA	NA	NA	NA	NA	NA	te10528	NA	NA	NA	NA	NA	NA
te10529	NA	NA	NA	NA	NA	NA	te10529	NA	NA	NA	NA	NA	NA	te10529	NA	0	NA	NA	NA	NA
te1053	NA	NA	NA	NA	NA	NA	te1053	NA	NA	NA	NA	NA	NA	te1053	NA	NA	NA	NA	NA	NA
te10530	0	0	0	0	0	0	te10530	0	0	0	0	NA	0	te10530	0	0	0.00794	0	0	0
te10531	NA	NA	NA	NA	NA	NA	te10531	NA	NA	NA	NA	NA	NA	te10531	0	0	NA	0	NA	NA
te10532	NA	NA	NA	NA	NA	NA	te10532	NA	NA	NA	NA	NA	NA	te10532	0	0	0	0	0	0
te10533	NA	NA	NA	NA	0	NA	te10533	NA	NA	0	0	0	0	te10533	NA	NA	0	0	0.01587	0
te10534	NA	NA	0	0	NA	NA	te10534	NA	NA	NA	NA	NA	NA	te10534	NA	NA	0	0	0	NA
te10535	0.84475	0.6697	0.72855	0.5647	0.86605	0.8016	te10535	0.5643	0.18765	0.20835	0.45553	0.37753	0.16665	te10535	0.01661	0.04398	0.05806	0.04366	0.05308	0.06961
te10536	NA	NA	NA	NA	NA	NA	te10536	NA	NA	NA	NA	NA	NA	te10536	NA	NA	NA	NA	NA	NA
te10537	NA	NA	0	0	0	0	te10537	NA	NA	0	0	0	0	te10537	NA	NA	0	0.01429	0.00909	0
te10538	NA	NA	NA	NA	NA	NA	te10538	NA	NA	NA	NA	NA	NA	te10538	NA	NA	NA	NA	NA	NA
te10539	NA	NA	NA	NA	NA	NA	te10539	NA	NA	NA	NA	NA	NA	te10539	NA	NA	NA	NA	NA	NA
te1054	NA	NA	NA	NA	NA	NA	te1054	NA	NA	NA	NA	NA	NA	te1054	0	0	0	0	0	0
te10540	NA	NA	NA	NA	NA	NA	te10540	NA	NA	NA	NA	NA	NA	te10540	NA	NA	NA	NA	NA	NA
te10541	NA	NA	NA	NA	NA	NA	te10541	NA	NA	NA	NA	NA	NA	te10541	NA	NA	NA	NA	NA	NA
te10542	NA	NA	NA	NA	NA	NA	te10542	NA	NA	NA	NA	NA	NA	te10542	NA	NA	NA	NA	NA	NA
te10543	NA	NA	NA	NA	NA	NA	te10543	NA	NA	NA	NA	NA	NA	te10543	NA	NA	NA	NA	NA	NA
te10544	NA	NA	NA	NA	NA	NA	te10544	NA	NA	NA	NA	NA	NA	te10544	NA	0	0	0	0.02222	NA
te10545	NA	NA	NA	NA	NA	NA	te10545	NA	NA	NA	NA	NA	NA	te10545	NA	NA	NA	NA	NA	NA
te10546	NA	NA	NA	NA	NA	NA	te10546	NA	NA	NA	NA	NA	NA	te10546	NA	NA	NA	NA	NA	NA
te10547	NA	NA	NA	NA	NA	NA	te10547	NA	NA	NA	NA	NA	NA	te10547	NA	NA	NA	NA	NA	NA
te10548	NA	NA	NA	NA	NA	NA	te10548	NA	NA	NA	NA	NA	NA	te10548	NA	NA	NA	NA	NA	NA
te10549	NA	NA	NA	NA	NA	NA	te10549	NA	NA	NA	NA	NA	NA	te10549	NA	NA	NA	NA	NA	NA
te1055	NA	NA	NA	NA	NA	NA	te1055	NA	NA	NA	NA	NA	NA	te1055	NA	NA	NA	NA	NA	NA
te10550	NA	NA	NA	NA	NA	NA	te10550	NA	NA	NA	NA	NA	NA	te10550	NA	NA	NA	NA	NA	NA
te10551	NA	NA	NA	NA	NA	NA	te10551	NA	NA	NA	NA	NA	NA	te10551	0	0	NA	0	0	0
te10552	NA	NA	NA	NA	NA	NA	te10552	NA	NA	NA	NA	NA	NA	te10552	NA	0	0	0	0	0
te10553	NA	NA	NA	NA	NA	NA	te10553	NA	NA	NA	NA	NA	NA	te10553	NA	NA	NA	NA	NA	NA
te10554	NA	NA	NA	NA	NA	NA	te10554	NA	NA	NA	NA	NA	NA	te10554	0	0	0.01786	0	0	0
te10555	NA	NA	NA	NA	NA	NA	te10555	0	0	0	0	NA	NA	te10555	0	0	0	0	NA	NA
te10556	NA	NA	NA	NA	NA	NA	te10556	NA	NA	NA	NA	NA	NA	te10556	NA	NA	NA	NA	NA	NA
te10557	NA	NA	NA	NA	NA	NA	te10557	NA	NA	NA	NA	NA	NA	te10557	NA	NA	NA	NA	NA	NA
te10558	0	0	NA	0	NA	0	te10558	NA	NA	NA	NA	NA	NA	te10558	0	0	NA	0	NA	0
te10559	NA	NA	NA	NA	NA	NA	te10559	NA	NA	NA	NA	NA	NA	te10559	0	0	NA	0	0	0.01
te1056	NA	NA	NA	NA	NA	NA	te1056	NA	NA	NA	NA	NA	NA	te1056	NA	NA	NA	NA	NA	NA
te10560	NA	NA	0	NA	0	0.1111	te10560	NA	NA	0	NA	0	0	te10560	NA	NA	0	NA	0	0
te10561	NA	0.29642	0.42131	0.24999	0.35669	0.28094	te10561	NA	0.20205	0.0755	0.04659	0.04886	0.05476	te10561	NA	0.02679	0.01752	0.00333	0.00444	0
te10562	NA	NA	NA	NA	NA	NA	te10562	NA	NA	NA	NA	NA	NA	te10562	NA	NA	NA	NA	NA	NA
te10563	0	0	0	0	0	0.2	te10563	NA	NA	NA	NA	NA	NA	te10563	0	0	0	0	0	0.0774
te10564	NA	NA	NA	NA	NA	NA	te10564	NA	NA	NA	NA	NA	NA	te10564	NA	NA	NA	NA	NA	NA
te10565	NA	0.2	0	0.4	0	0	te10565	NA	NA	NA	NA	NA	NA	te10565	NA	0	0	NA	0	0
te10566	NA	NA	NA	NA	NA	NA	te10566	NA	NA	NA	NA	NA	NA	te10566	NA	NA	NA	NA	NA	NA
te10567	NA	NA	NA	NA	NA	NA	te10567	NA	NA	NA	NA	NA	NA	te10567	0	0	0	0	0	0
te10568	NA	NA	NA	NA	NA	NA	te10568	NA	NA	NA	NA	NA	NA	te10568	NA	NA	NA	NA	NA	NA
te10569	NA	NA	NA	NA	NA	NA	te10569	NA	NA	NA	NA	NA	NA	te10569	NA	NA	NA	NA	NA	NA
te1057	NA	NA	NA	NA	NA	NA	te1057	NA	NA	NA	NA	NA	NA	te1057	NA	NA	NA	NA	NA	NA
te10570	NA	NA	NA	NA	NA	NA	te10570	NA	NA	NA	NA	NA	NA	te10570	NA	NA	NA	NA	NA	NA
te10571	NA	NA	NA	NA	NA	NA	te10571	NA	NA	NA	NA	NA	NA	te10571	NA	NA	NA	NA	NA	NA
te10572	NA	NA	NA	NA	NA	NA	te10572	NA	NA	NA	NA	NA	NA	te10572	0	0	NA	0	0	0
te10573	NA	NA	NA	NA	NA	NA	te10573	NA	NA	NA	NA	NA	NA	te10573	NA	NA	NA	NA	NA	NA
te10574	0	0	0.01667	0	0	0	te10574	0	0	0	0	0	0	te10574	0	0.07407	0	0	0	0
te10575	0	0	0	0	0	0	te10575	NA	NA	NA	NA	NA	NA	te10575	0	0	0	0	0	0
te10576	NA	NA	NA	NA	NA	NA	te10576	NA	NA	NA	NA	NA	NA	te10576	NA	NA	NA	NA	NA	NA
te10577	NA	NA	NA	NA	NA	NA	te10577	NA	NA	NA	NA	NA	NA	te10577	NA	NA	NA	NA	NA	NA
te10578	NA	NA	NA	NA	NA	NA	te10578	NA	NA	NA	NA	NA	NA	te10578	NA	NA	NA	0	NA	NA
te10579	NA	NA	NA	NA	NA	NA	te10579	NA	NA	NA	NA	NA	NA	te10579	NA	NA	NA	NA	NA	NA
te1058	NA	0.4444	0.60495	0.48915	0.40035	0.5625	te1058	NA	0.5903	0.5476	0.33335	0.2841	0.5	te1058	NA	0.09206	0.04761	0.04956	0.0582	0.12501
te10580	NA	NA	NA	NA	NA	NA	te10580	NA	NA	NA	0	NA	0	te10580	NA	NA	NA	0	NA	NA
te10581	NA	NA	NA	NA	NA	NA	te10581	NA	NA	NA	NA	NA	NA	te10581	NA	NA	NA	NA	NA	NA
te10582	NA	NA	NA	NA	NA	NA	te10582	NA	NA	NA	NA	NA	NA	te10582	NA	NA	NA	NA	NA	NA
te10583	NA	NA	NA	NA	NA	NA	te10583	NA	NA	NA	NA	NA	NA	te10583	NA	NA	NA	NA	NA	NA
te10584	NA	NA	NA	NA	NA	NA	te10584	NA	NA	NA	NA	NA	NA	te10584	NA	NA	NA	NA	NA	NA
te10585	NA	NA	0.81945	0.8333	0.58335	0.8571	te10585	NA	NA	0.5635	0.4	0	0.08335	te10585	NA	NA	0.12948	NA	0.02222	0.13892
te10586	NA	NA	NA	NA	NA	NA	te10586	NA	NA	NA	NA	NA	NA	te10586	NA	NA	NA	NA	NA	NA
te10587	NA	0.6667	NA	1	0.2	NA	te10587	NA	NA	NA	0.4286	NA	0.1667	te10587	NA	0	0	0.05398	NA	0.02778
te10588	NA	NA	0.92028	0.95454	0.65809	0.79258	te10588	NA	NA	0.36295	0.48751	0.12396	0.2488	te10588	NA	NA	0.09299	0.07051	0.0077	0.06081
te10589	NA	NA	NA	NA	0.8	0.9167	te10589	NA	NA	NA	1	0.2	0.4872	te10589	NA	NA	0.4	0.11429	0	0.04687
te1059	NA	NA	NA	NA	NA	NA	te1059	NA	NA	NA	NA	NA	NA	te1059	NA	0	NA	NA	0	0
te10590	NA	NA	NA	NA	NA	NA	te10590	NA	NA	NA	NA	NA	NA	te10590	NA	NA	NA	NA	NA	NA
te10591	NA	NA	NA	NA	NA	NA	te10591	NA	NA	NA	NA	NA	NA	te10591	NA	NA	NA	NA	NA	NA
te10592	0	0.1111	0	0	0	0	te10592	NA	NA	NA	NA	NA	NA	te10592	NA	NA	NA	NA	NA	NA
te10593	NA	NA	NA	0	NA	0	te10593	NA	NA	NA	NA	NA	NA	te10593	NA	0.0909	0	0	NA	0
te10594	NA	NA	NA	NA	NA	NA	te10594	NA	NA	NA	NA	NA	NA	te10594	NA	NA	NA	NA	NA	NA
te10595	NA	NA	NA	NA	NA	NA	te10595	NA	NA	0	0	NA	0	te10595	NA	NA	0	0	NA	0.01786
te10596	NA	NA	NA	NA	NA	NA	te10596	NA	NA	NA	NA	NA	NA	te10596	0	0	0.2	0	0	0
te10597	NA	NA	NA	NA	NA	NA	te10597	NA	NA	NA	NA	NA	NA	te10597	NA	NA	NA	NA	NA	NA
te10598	NA	NA	NA	NA	NA	NA	te10598	NA	NA	NA	NA	NA	NA	te10598	NA	NA	0	0	0	0
te10599	NA	NA	NA	NA	NA	NA	te10599	NA	NA	NA	NA	NA	NA	te10599	0	0.03969	0	0	NA	0
te106	NA	NA	0.74584	0.89258	0.8252	0.80871	te106	NA	NA	0.2963	0.34953	0.33217	0.2325	te106	NA	NA	0.14665	0.13419	0.10712	0.07306
te1060	NA	NA	NA	NA	NA	NA	te1060	NA	NA	NA	NA	NA	NA	te1060	NA	0.2222	NA	NA	NA	NA
te10600	NA	NA	NA	NA	NA	NA	te10600	NA	NA	NA	NA	NA	NA	te10600	NA	NA	NA	NA	NA	NA
te10601	NA	NA	NA	NA	NA	NA	te10601	NA	NA	NA	NA	NA	NA	te10601	NA	NA	NA	NA	NA	NA
te10602	NA	NA	NA	NA	NA	NA	te10602	NA	NA	NA	NA	NA	NA	te10602	0	0.0625	0	0	0	0
te10603	NA	NA	NA	NA	NA	NA	te10603	NA	NA	NA	NA	NA	NA	te10603	NA	NA	NA	NA	NA	NA
te10604	NA	NA	0.8333	0.4444	0	0.625	te10604	NA	NA	NA	NA	NA	NA	te10604	NA	NA	0.01515	0.02778	0	0.03106
te10605	NA	NA	NA	NA	NA	NA	te10605	NA	NA	NA	NA	NA	NA	te10605	NA	NA	NA	NA	NA	NA
te10606	NA	NA	NA	NA	NA	NA	te10606	NA	NA	NA	NA	NA	NA	te10606	NA	NA	NA	NA	NA	NA
te10607	NA	NA	NA	NA	NA	NA	te10607	NA	NA	NA	NA	NA	NA	te10607	NA	NA	NA	NA	NA	NA
te10608	NA	NA	NA	NA	NA	NA	te10608	NA	NA	NA	NA	NA	NA	te10608	NA	NA	NA	NA	NA	NA
te10609	NA	NA	NA	NA	NA	NA	te10609	NA	NA	NA	NA	NA	NA	te10609	NA	NA	NA	NA	NA	NA
te1061	NA	NA	NA	NA	NA	NA	te1061	NA	NA	NA	NA	NA	NA	te1061	NA	NA	NA	NA	NA	NA
te10610	NA	NA	NA	NA	NA	NA	te10610	NA	NA	0	0	0	0	te10610	NA	NA	0	0.03333	0	0
te10611	NA	NA	NA	NA	NA	NA	te10611	NA	NA	NA	NA	NA	NA	te10611	NA	NA	NA	NA	NA	NA
te10612	0.8571	0.5	1	0.9167	0.9091	1	te10612	0	0.2	0	0	0	0.2	te10612	NA	NA	NA	NA	NA	NA
te10613	NA	0	NA	0	0	0	te10613	NA	0	0	0	0.06667	0	te10613	NA	0	0	0	0	0
te10614	NA	NA	NA	NA	NA	NA	te10614	NA	NA	NA	NA	NA	NA	te10614	NA	NA	NA	NA	NA	NA
te10615	NA	NA	NA	NA	NA	NA	te10615	NA	NA	NA	NA	NA	NA	te10615	NA	NA	NA	NA	NA	NA
te10616	NA	NA	NA	NA	NA	NA	te10616	NA	NA	NA	NA	NA	NA	te10616	NA	NA	NA	NA	NA	NA
te10617	NA	NA	NA	NA	NA	NA	te10617	NA	NA	NA	NA	NA	NA	te10617	NA	NA	NA	NA	NA	NA
te10618	NA	NA	NA	NA	NA	NA	te10618	NA	NA	NA	NA	NA	NA	te10618	NA	NA	NA	NA	NA	NA
te10619	NA	NA	0	0	0	0	te10619	NA	NA	NA	NA	NA	NA	te10619	NA	NA	NA	NA	NA	NA
te1062	NA	NA	NA	NA	NA	NA	te1062	NA	NA	NA	NA	NA	NA	te1062	NA	NA	NA	NA	NA	NA
te10620	0	0	0.125	0	0	0	te10620	0	0	0	0	0	0	te10620	NA	NA	NA	NA	NA	NA
te10621	NA	NA	NA	NA	NA	NA	te10621	NA	NA	NA	NA	NA	NA	te10621	NA	NA	NA	NA	NA	NA
te10622	NA	NA	NA	NA	NA	NA	te10622	NA	NA	NA	NA	NA	NA	te10622	NA	NA	NA	NA	NA	NA
te10623	NA	NA	NA	NA	NA	NA	te10623	NA	NA	NA	NA	NA	NA	te10623	NA	NA	NA	NA	NA	NA
te10624	NA	NA	NA	NA	NA	NA	te10624	0	0	0.125	0	NA	0	te10624	0.04167	0	0	0	NA	0
te10625	NA	NA	NA	NA	NA	NA	te10625	NA	NA	NA	NA	NA	NA	te10625	NA	NA	NA	NA	NA	NA
te10626	NA	NA	NA	NA	NA	NA	te10626	NA	NA	NA	NA	NA	NA	te10626	NA	NA	NA	NA	NA	NA
te10627	NA	NA	NA	NA	NA	NA	te10627	NA	NA	NA	NA	NA	NA	te10627	NA	NA	NA	NA	NA	NA
te10628	0	NA	0	0	0	0	te10628	0	0	0	0.1429	0	0	te10628	0	0	0	0.05	0	0.01562
te10629	0	NA	0	0	0	0	te10629	0	0	0	0.1429	0	0	te10629	0	0	0	0.06667	0	0.02083
te1063	NA	NA	NA	NA	NA	NA	te1063	NA	NA	NA	NA	NA	NA	te1063	NA	NA	NA	NA	NA	NA
te10630	NA	NA	NA	NA	NA	NA	te10630	NA	NA	NA	NA	NA	NA	te10630	NA	NA	NA	NA	NA	NA
te10631	NA	NA	NA	NA	NA	NA	te10631	NA	NA	NA	NA	NA	NA	te10631	NA	NA	NA	NA	NA	NA
te10632	NA	NA	NA	NA	NA	NA	te10632	NA	NA	NA	NA	NA	NA	te10632	0	0	0	0	0	0
te10633	NA	NA	NA	NA	NA	NA	te10633	NA	NA	NA	NA	NA	NA	te10633	NA	NA	NA	NA	NA	NA
te10634	NA	NA	NA	NA	NA	NA	te10634	NA	NA	NA	NA	NA	NA	te10634	NA	NA	NA	NA	NA	NA
te10635	NA	NA	NA	NA	NA	NA	te10635	NA	NA	NA	NA	NA	NA	te10635	NA	NA	NA	NA	NA	NA
te10636	NA	NA	NA	NA	NA	NA	te10636	NA	NA	NA	NA	NA	NA	te10636	NA	NA	NA	NA	NA	NA
te10637	NA	NA	NA	NA	NA	NA	te10637	NA	NA	NA	NA	NA	NA	te10637	NA	NA	NA	NA	NA	NA
te10638	NA	NA	NA	NA	NA	NA	te10638	NA	NA	NA	NA	NA	NA	te10638	0	0	NA	0	NA	NA
te10639	NA	NA	NA	NA	NA	NA	te10639	NA	NA	NA	NA	NA	NA	te10639	NA	NA	NA	NA	NA	NA
te1064	NA	NA	NA	NA	NA	NA	te1064	NA	NA	NA	NA	NA	NA	te1064	NA	NA	NA	0.13928	0.01667	NA
te10640	NA	NA	NA	NA	NA	NA	te10640	NA	NA	NA	NA	NA	NA	te10640	NA	NA	NA	NA	NA	NA
te10641	NA	NA	NA	NA	NA	NA	te10641	NA	NA	NA	NA	NA	NA	te10641	NA	NA	NA	NA	NA	NA
te10642	NA	NA	NA	NA	NA	NA	te10642	NA	NA	NA	NA	NA	NA	te10642	NA	0	NA	0	NA	0
te10643	NA	NA	NA	NA	NA	NA	te10643	NA	NA	NA	NA	NA	NA	te10643	NA	NA	NA	NA	NA	NA
te10644	NA	NA	NA	NA	NA	NA	te10644	NA	NA	NA	NA	NA	NA	te10644	NA	NA	NA	NA	NA	NA
te10645	NA	NA	NA	NA	NA	NA	te10645	NA	NA	NA	NA	NA	NA	te10645	NA	NA	NA	NA	NA	NA
te10646	NA	NA	NA	NA	NA	NA	te10646	NA	NA	NA	NA	NA	NA	te10646	NA	0	0	0	0	0
te10647	NA	NA	NA	NA	NA	NA	te10647	NA	NA	NA	NA	NA	NA	te10647	NA	0	NA	0	NA	NA
te10648	NA	NA	NA	NA	NA	NA	te10648	NA	NA	NA	NA	NA	NA	te10648	NA	NA	NA	NA	NA	NA
te10649	NA	NA	NA	NA	NA	NA	te10649	NA	NA	NA	NA	NA	NA	te10649	NA	NA	NA	NA	NA	NA
te1065	0.81434	0.74196	0.88834	0.90664	0.8303	0.8435	te1065	0.41073	0.42412	0.40528	0.56535	0.13692	0.25655	te1065	0.04856	0.09442	0.04258	0.08234	0.0818	0.03842
te10650	NA	NA	NA	NA	NA	NA	te10650	NA	NA	NA	NA	NA	NA	te10650	NA	NA	NA	NA	NA	NA
te10651	NA	NA	NA	NA	NA	NA	te10651	NA	NA	NA	0	0	NA	te10651	NA	NA	NA	0	0	NA
te10652	NA	NA	NA	NA	NA	NA	te10652	NA	NA	NA	NA	NA	NA	te10652	NA	NA	NA	NA	NA	NA
te10653	NA	NA	NA	NA	NA	NA	te10653	NA	NA	NA	NA	NA	NA	te10653	NA	NA	NA	NA	NA	NA
te10654	NA	NA	NA	NA	NA	NA	te10654	NA	NA	NA	NA	NA	NA	te10654	0	0	0	0	0	0
te10655	NA	NA	NA	NA	NA	NA	te10655	NA	NA	NA	NA	NA	NA	te10655	NA	NA	NA	NA	NA	NA
te10656	NA	NA	NA	NA	NA	NA	te10656	NA	NA	NA	NA	NA	NA	te10656	NA	NA	NA	NA	NA	NA
te10657	NA	NA	NA	NA	NA	NA	te10657	NA	NA	NA	NA	NA	NA	te10657	NA	NA	NA	NA	NA	NA
te10658	NA	NA	NA	NA	NA	NA	te10658	NA	NA	NA	NA	NA	NA	te10658	0	0	NA	0	0	0
te10659	NA	NA	NA	NA	NA	NA	te10659	NA	NA	NA	NA	NA	NA	te10659	NA	NA	NA	NA	NA	NA
te1066	NA	NA	NA	NA	NA	NA	te1066	NA	NA	NA	NA	NA	NA	te1066	NA	NA	NA	NA	NA	NA
te10660	NA	NA	NA	NA	NA	NA	te10660	NA	NA	NA	NA	NA	NA	te10660	NA	NA	NA	NA	NA	NA
te10661	0	0	0	0	0	0	te10661	0	0	0	0	0	0	te10661	0	0	0	0	0	0.00893
te10662	NA	NA	NA	NA	NA	NA	te10662	0	NA	0	0	0	0	te10662	NA	NA	NA	NA	NA	NA
te10663	NA	NA	NA	NA	NA	NA	te10663	NA	NA	NA	NA	NA	NA	te10663	NA	NA	NA	NA	NA	NA
te10664	NA	NA	NA	NA	NA	NA	te10664	NA	NA	NA	NA	NA	NA	te10664	0	0.04763	NA	0	0	0
te10665	NA	NA	NA	NA	NA	NA	te10665	NA	NA	NA	NA	NA	NA	te10665	NA	NA	NA	NA	NA	NA
te10666	NA	NA	NA	NA	NA	NA	te10666	NA	NA	NA	NA	NA	NA	te10666	0	0	0	0	0	0
te10667	NA	0.8	NA	0.6	0.46667	0.20795	te10667	NA	0.46458	NA	0.44285	0.0635	0.11528	te10667	NA	0.25658	NA	0.20463	0.06234	0.1442
te10668	NA	NA	NA	NA	NA	NA	te10668	NA	NA	NA	NA	NA	NA	te10668	0	0	0.1111	0	0	0
te10669	NA	NA	NA	NA	NA	NA	te10669	0	0	0	0	0	0	te10669	NA	NA	NA	NA	NA	NA
te1067	NA	NA	NA	NA	NA	NA	te1067	NA	NA	NA	NA	NA	NA	te1067	NA	NA	NA	NA	NA	NA
te10670	NA	NA	NA	NA	NA	NA	te10670	NA	NA	NA	NA	NA	NA	te10670	NA	NA	NA	NA	NA	NA
te10671	NA	NA	NA	NA	NA	NA	te10671	NA	NA	NA	NA	NA	NA	te10671	NA	NA	NA	NA	NA	NA
te10672	NA	NA	NA	NA	NA	NA	te10672	NA	NA	NA	NA	NA	NA	te10672	0	0	0	0	0	0
te10673	NA	NA	NA	NA	NA	NA	te10673	NA	NA	NA	NA	NA	NA	te10673	NA	0	0.1667	0	NA	NA
te10674	NA	NA	NA	NA	NA	NA	te10674	NA	NA	NA	NA	NA	NA	te10674	NA	NA	NA	NA	NA	NA
te10675	NA	NA	NA	NA	NA	NA	te10675	NA	NA	NA	NA	NA	NA	te10675	NA	NA	NA	NA	NA	NA
te10676	NA	NA	NA	NA	NA	NA	te10676	NA	NA	NA	NA	NA	NA	te10676	NA	NA	NA	NA	NA	NA
te10677	0.5	0.9	0.82855	0.94445	0.8125	0.775	te10677	0.06698	0	0.04444	0.05454	0	0.025	te10677	0	0	0	0	0	0
te10678	NA	NA	NA	NA	NA	NA	te10678	NA	NA	NA	NA	NA	NA	te10678	NA	NA	NA	NA	NA	NA
te10679	NA	NA	NA	NA	NA	NA	te10679	NA	0	NA	0	NA	0	te10679	NA	0	0	0	NA	0
te1068	NA	NA	NA	NA	NA	NA	te1068	NA	NA	NA	NA	NA	NA	te1068	NA	NA	NA	NA	NA	NA
te10680	NA	NA	NA	NA	NA	NA	te10680	NA	NA	NA	NA	NA	NA	te10680	NA	NA	0	0	0	0
te10681	NA	NA	0	0	0	0	te10681	NA	NA	0	0	0	0	te10681	NA	NA	0	0	0	0.01398
te10682	NA	NA	NA	NA	NA	NA	te10682	NA	NA	NA	NA	NA	NA	te10682	NA	NA	NA	0.03765	NA	NA
te10683	NA	NA	NA	NA	NA	NA	te10683	NA	NA	NA	NA	NA	NA	te10683	NA	NA	NA	NA	NA	NA
te10684	NA	NA	NA	NA	NA	NA	te10684	NA	NA	NA	NA	NA	NA	te10684	NA	NA	NA	NA	NA	NA
te10685	NA	NA	NA	NA	NA	NA	te10685	NA	NA	NA	NA	NA	NA	te10685	NA	NA	NA	NA	NA	NA
te10686	NA	NA	NA	NA	NA	NA	te10686	NA	0	NA	0	NA	NA	te10686	NA	0	NA	0	NA	0
te10687	0	0	0	0	0	0	te10687	0	0	0	0	0.0833	0	te10687	0	0	0	0	0	0
te10688	NA	NA	NA	NA	NA	NA	te10688	NA	NA	NA	NA	NA	NA	te10688	NA	NA	NA	NA	0	0
te10689	NA	NA	NA	NA	NA	NA	te10689	NA	NA	NA	NA	NA	NA	te10689	NA	NA	NA	NA	NA	NA
te1069	NA	NA	NA	NA	NA	NA	te1069	NA	NA	NA	NA	NA	NA	te1069	NA	NA	NA	NA	NA	NA
te10690	NA	NA	NA	NA	NA	NA	te10690	NA	NA	NA	NA	NA	NA	te10690	NA	NA	NA	NA	NA	NA
te10691	NA	NA	NA	NA	NA	NA	te10691	NA	NA	NA	0.1429	NA	NA	te10691	NA	NA	NA	0	NA	NA
te10692	NA	NA	NA	NA	NA	NA	te10692	NA	NA	NA	NA	NA	NA	te10692	NA	NA	NA	NA	NA	NA
te10693	NA	NA	NA	NA	NA	NA	te10693	NA	NA	NA	NA	NA	NA	te10693	NA	0	0	0	NA	0
te10694	NA	NA	NA	NA	NA	NA	te10694	NA	NA	NA	NA	NA	NA	te10694	NA	NA	NA	NA	NA	NA
te10695	NA	NA	NA	NA	NA	NA	te10695	NA	NA	NA	NA	NA	NA	te10695	NA	NA	NA	NA	NA	NA
te10696	NA	NA	NA	NA	NA	NA	te10696	NA	NA	NA	NA	NA	NA	te10696	NA	NA	NA	NA	NA	NA
te10697	NA	NA	NA	NA	NA	NA	te10697	0	0	0	0	NA	0	te10697	NA	NA	NA	NA	NA	NA
te10698	NA	NA	NA	NA	NA	NA	te10698	NA	NA	NA	NA	NA	NA	te10698	NA	NA	NA	NA	NA	NA
te10699	NA	NA	NA	NA	NA	NA	te10699	NA	NA	NA	NA	NA	NA	te10699	NA	NA	NA	NA	NA	NA
te107	NA	NA	0.85556	0.83397	0.87426	0.79905	te107	NA	NA	0.3932	0.43354	0.31217	0.32789	te107	NA	NA	0.0684	0.04835	0.02103	0.03039
te1070	NA	NA	NA	NA	NA	NA	te1070	NA	NA	NA	NA	NA	NA	te1070	NA	NA	NA	NA	NA	NA
te10700	NA	NA	NA	NA	NA	NA	te10700	NA	NA	NA	NA	NA	NA	te10700	NA	NA	NA	NA	NA	NA
te10701	NA	NA	NA	NA	NA	NA	te10701	NA	NA	NA	NA	NA	NA	te10701	0	NA	0	0.00413	0	0
te10702	NA	NA	NA	NA	NA	NA	te10702	NA	NA	NA	NA	NA	NA	te10702	NA	NA	NA	NA	NA	NA
te10703	NA	NA	NA	NA	NA	NA	te10703	NA	NA	NA	NA	NA	NA	te10703	NA	NA	NA	NA	NA	NA
te10704	NA	NA	NA	NA	NA	NA	te10704	NA	NA	NA	NA	NA	NA	te10704	0	0	0	NA	NA	0
te10705	NA	NA	0	0	0	0	te10705	NA	NA	NA	NA	NA	NA	te10705	NA	NA	NA	NA	NA	NA
te10706	NA	NA	NA	NA	NA	NA	te10706	NA	NA	NA	NA	NA	NA	te10706	0	NA	NA	NA	NA	0
te10707	0	NA	0	0	0	0	te10707	0	NA	0	0	0	0	te10707	0.00841	NA	0	0	0	0
te10708	0	0.0625	0	0	0	0	te10708	NA	NA	NA	NA	NA	NA	te10708	NA	NA	NA	NA	NA	NA
te10709	NA	NA	NA	NA	NA	NA	te10709	NA	NA	NA	NA	NA	NA	te10709	NA	NA	NA	NA	NA	NA
te1071	NA	NA	NA	NA	NA	NA	te1071	NA	NA	NA	NA	NA	NA	te1071	NA	NA	NA	NA	0	0
te10710	NA	NA	NA	NA	NA	NA	te10710	NA	NA	NA	NA	NA	NA	te10710	NA	NA	NA	NA	NA	NA
te10711	NA	NA	NA	NA	NA	NA	te10711	NA	NA	NA	NA	NA	NA	te10711	NA	NA	NA	NA	NA	NA
te10712	NA	NA	NA	NA	NA	NA	te10712	NA	NA	NA	NA	NA	NA	te10712	NA	NA	NA	NA	NA	NA
te10713	NA	NA	NA	NA	NA	NA	te10713	NA	NA	NA	NA	NA	NA	te10713	NA	NA	NA	0	NA	NA
te10714	NA	NA	NA	NA	NA	NA	te10714	NA	NA	NA	NA	NA	NA	te10714	NA	NA	NA	NA	NA	NA
te10715	NA	NA	NA	NA	NA	NA	te10715	NA	NA	NA	NA	NA	NA	te10715	NA	NA	NA	NA	NA	NA
te10716	NA	NA	NA	NA	NA	NA	te10716	NA	NA	NA	NA	NA	NA	te10716	NA	NA	NA	NA	NA	NA
te10717	NA	NA	NA	NA	NA	NA	te10717	NA	NA	NA	NA	NA	NA	te10717	NA	NA	NA	NA	NA	NA
te10718	NA	NA	NA	NA	NA	NA	te10718	NA	NA	NA	NA	NA	NA	te10718	NA	NA	NA	NA	NA	NA
te10719	NA	NA	NA	NA	NA	NA	te10719	NA	NA	NA	NA	NA	NA	te10719	NA	NA	NA	NA	NA	NA
te1072	NA	NA	NA	NA	NA	NA	te1072	NA	NA	NA	NA	NA	NA	te1072	NA	NA	NA	NA	NA	NA
te10720	NA	NA	NA	NA	NA	NA	te10720	0	0	0.0833	0.0833	0.1818	0.0714	te10720	0	0.07091	0.05349	0.02727	0	0
te10721	NA	NA	NA	NA	NA	NA	te10721	NA	NA	NA	NA	NA	NA	te10721	NA	NA	NA	NA	NA	NA
te10722	NA	NA	NA	NA	NA	NA	te10722	NA	NA	NA	NA	NA	NA	te10722	0	NA	0	NA	0	NA
te10723	NA	NA	NA	NA	NA	NA	te10723	NA	NA	NA	NA	NA	NA	te10723	NA	NA	NA	NA	NA	NA
te10724	NA	NA	NA	NA	NA	NA	te10724	0	0	0	0.0769	0	0	te10724	NA	NA	NA	NA	NA	NA
te10725	NA	NA	NA	NA	NA	NA	te10725	NA	NA	NA	NA	NA	NA	te10725	NA	NA	NA	NA	NA	NA
te10726	NA	NA	NA	NA	NA	NA	te10726	NA	NA	NA	NA	NA	NA	te10726	0	0	0	0	0	0.1429
te10727	0	0	0	0	0	0	te10727	0	0	0	0	0	0	te10727	0.00741	0	0	0	0	0
te10728	0	0	NA	0	0	0	te10728	NA	NA	NA	NA	NA	NA	te10728	NA	NA	NA	NA	NA	NA
te10729	0.08335	0.46548	0.2	0.2	NA	NA	te10729	0.03572	0.28136	0.2	0	NA	NA	te10729	0.00476	0.06755	0.06364	0	NA	NA
te1073	NA	NA	NA	NA	NA	NA	te1073	NA	NA	NA	NA	NA	NA	te1073	0	0	0	0	0	0
te10730	NA	NA	NA	NA	NA	0	te10730	NA	NA	NA	NA	NA	NA	te10730	NA	NA	NA	NA	NA	NA
te10731	0.46667	0.7129	0.01388	0.04613	0.01428	0	te10731	0.45832	0.46138	0	0.04108	0	0	te10731	0.08001	0.12346	0.00367	0	0.00406	0.00646
te10732	0.66867	0.18417	0.16667	0.04167	0.03333	0.04763	te10732	0.38095	0.25	0	0	0	0	te10732	0.09822	0	0.01515	0	0.00641	0
te10733	NA	NA	NA	NA	NA	NA	te10733	NA	NA	NA	NA	NA	NA	te10733	NA	NA	NA	NA	NA	NA
te10734	0.30539	0.24882	0.02718	0.09205	0.01875	0	te10734	0	0	0	0	0.01515	0	te10734	0.00833	0	0	0.00556	0.00758	0.00907
te10735	NA	NA	NA	0	0	0	te10735	NA	NA	NA	NA	NA	NA	te10735	NA	NA	NA	0	0	0.00826
te10736	NA	NA	NA	NA	NA	NA	te10736	NA	NA	NA	0	NA	NA	te10736	NA	NA	NA	NA	NA	NA
te10737	NA	NA	NA	NA	NA	NA	te10737	NA	NA	NA	NA	NA	NA	te10737	NA	NA	0	NA	NA	0
te10738	NA	NA	NA	NA	NA	NA	te10738	0	0	0	0	0	0	te10738	0	0	0.0263	0	0	0
te10739	0	0	0	0	0	0	te10739	NA	NA	NA	NA	NA	NA	te10739	0	0.0075	0	0.00715	0	0.00455
te1074	0	0	0	0	0	0	te1074	NA	NA	NA	NA	NA	NA	te1074	0	0	0	0	0	0
te10740	NA	NA	NA	NA	NA	NA	te10740	NA	NA	NA	0	0	0	te10740	NA	NA	NA	NA	NA	NA
te10741	NA	NA	NA	NA	NA	NA	te10741	NA	NA	NA	NA	NA	NA	te10741	NA	NA	NA	NA	NA	NA
te10742	NA	NA	NA	NA	NA	NA	te10742	0	0	0	0	0	0	te10742	0	0	0	0	0	0.0101
te10743	NA	NA	NA	NA	NA	NA	te10743	NA	NA	NA	NA	NA	NA	te10743	NA	0	0	0	0	0
te10744	NA	NA	NA	NA	NA	NA	te10744	NA	0	NA	0	0	0	te10744	NA	0	NA	0	0	0
te10745	NA	NA	NA	NA	NA	NA	te10745	NA	NA	NA	NA	NA	NA	te10745	0.01136	0	NA	NA	NA	0
te10746	NA	NA	NA	NA	NA	NA	te10746	NA	NA	NA	NA	NA	NA	te10746	0	0	0	0	NA	0.1
te10747	NA	NA	NA	NA	NA	NA	te10747	NA	NA	NA	NA	NA	NA	te10747	NA	0	0	0	NA	NA
te10748	NA	NA	0.9	NA	NA	0.90286	te10748	NA	NA	0.4	NA	NA	0.27777	te10748	NA	NA	NA	NA	NA	NA
te10749	NA	NA	0.88333	0.8	0.62063	0.79348	te10749	NA	NA	0.41825	NA	0.14941	0.22809	te10749	NA	NA	0.10239	NA	0.07382	0.025
te1075	NA	0.03333	0	0	0	0	te1075	NA	NA	NA	NA	NA	NA	te1075	NA	0	0	0	0	0
te10750	0.00892	0	0.02177	0.02455	0	0	te10750	0.01398	0.06263	0	0.00887	0	0.02517	te10750	0	0	0.01429	0.00953	0	0
te10751	0	0	NA	0	NA	NA	te10751	0	0	NA	0	NA	NA	te10751	0	0	0	0	NA	NA
te10752	NA	NA	NA	NA	NA	NA	te10752	NA	NA	NA	NA	NA	NA	te10752	NA	NA	NA	NA	NA	NA
te10753	NA	NA	NA	NA	NA	NA	te10753	NA	NA	NA	NA	NA	NA	te10753	NA	NA	NA	NA	NA	NA
te10754	NA	NA	NA	NA	NA	NA	te10754	NA	NA	NA	NA	NA	NA	te10754	NA	NA	NA	NA	NA	NA
te10755	NA	NA	0	0	NA	0.1667	te10755	NA	NA	0	0	0	0	te10755	NA	NA	0.01112	0	0	0
te10756	NA	NA	NA	NA	NA	NA	te10756	NA	NA	NA	NA	NA	NA	te10756	NA	NA	NA	NA	NA	NA
te10757	NA	0	NA	NA	0	0	te10757	NA	NA	NA	NA	NA	NA	te10757	NA	0	NA	NA	0	NA
te10758	NA	NA	NA	NA	NA	NA	te10758	NA	NA	NA	NA	NA	NA	te10758	NA	NA	NA	NA	NA	NA
te10759	NA	NA	NA	NA	NA	NA	te10759	NA	NA	NA	NA	NA	NA	te10759	NA	NA	NA	NA	NA	NA
te1076	NA	NA	NA	NA	NA	NA	te1076	NA	NA	NA	NA	NA	NA	te1076	NA	NA	NA	NA	NA	NA
te10760	NA	NA	NA	NA	NA	NA	te10760	NA	NA	NA	NA	NA	NA	te10760	NA	0	0	0.00834	NA	0.00556
te10761	NA	NA	NA	NA	NA	NA	te10761	NA	NA	NA	NA	NA	NA	te10761	NA	NA	NA	NA	NA	NA
te10762	NA	NA	NA	NA	NA	NA	te10762	NA	NA	NA	NA	NA	NA	te10762	NA	NA	NA	NA	NA	NA
te10763	NA	NA	NA	NA	NA	NA	te10763	NA	NA	NA	NA	NA	NA	te10763	NA	NA	NA	NA	NA	NA
te10764	NA	NA	NA	NA	NA	NA	te10764	0	0	NA	0.125	0	0.1667	te10764	0	0	0	0	0	0
te10765	NA	NA	NA	NA	NA	NA	te10765	NA	NA	NA	NA	NA	NA	te10765	NA	NA	NA	NA	NA	NA
te10766	NA	NA	0.73333	0.78095	NA	0.76735	te10766	NA	0.8	0.56667	0.36607	NA	0.26291	te10766	NA	0	0.18462	0.10954	0.06667	0.03437
te10767	NA	NA	0.64602	0.76432	0.95556	0.92253	te10767	NA	NA	0.5	0.53054	0.37618	0.58367	te10767	NA	NA	0.03674	0.00741	0.06054	0.03198
te10768	0.66589	0.76994	0.82683	0.8499	0.84723	0.82339	te10768	0.39144	0.42284	0.49725	0.50684	0.37101	0.38775	te10768	0.04514	0.04886	0.0547	0.04357	0.04488	0.03887
te10769	NA	NA	NA	NA	NA	NA	te10769	NA	NA	NA	NA	NA	NA	te10769	NA	NA	NA	NA	NA	NA
te1077	NA	NA	NA	NA	NA	NA	te1077	NA	NA	NA	NA	NA	NA	te1077	NA	NA	NA	NA	NA	NA
te10770	NA	NA	NA	NA	NA	NA	te10770	NA	NA	NA	NA	NA	NA	te10770	NA	NA	NA	NA	NA	NA
te10771	NA	NA	NA	NA	NA	NA	te10771	NA	NA	NA	0	NA	NA	te10771	NA	0	NA	0.01697	0	0.00893
te10772	NA	NA	NA	NA	NA	NA	te10772	NA	NA	NA	NA	NA	NA	te10772	NA	NA	NA	NA	NA	NA
te10773	NA	NA	NA	NA	NA	NA	te10773	NA	NA	NA	NA	NA	NA	te10773	NA	NA	NA	NA	NA	NA
te10774	NA	NA	NA	NA	NA	NA	te10774	NA	NA	NA	NA	NA	NA	te10774	NA	NA	NA	NA	NA	NA
te10775	NA	NA	NA	NA	NA	NA	te10775	NA	NA	NA	NA	NA	NA	te10775	NA	0.2	NA	NA	0	NA
te10776	NA	NA	NA	NA	NA	NA	te10776	NA	NA	NA	NA	NA	NA	te10776	NA	NA	NA	NA	NA	NA
te10777	NA	NA	NA	NA	NA	NA	te10777	NA	NA	NA	NA	NA	NA	te10777	0	NA	NA	NA	NA	0
te10778	NA	NA	NA	NA	NA	NA	te10778	NA	NA	NA	NA	NA	NA	te10778	NA	NA	NA	NA	NA	NA
te10779	1	NA	1	0.76667	NA	NA	te10779	NA	NA	NA	0.1667	NA	NA	te10779	NA	NA	NA	0.18335	NA	NA
te1078	NA	NA	NA	NA	NA	NA	te1078	NA	NA	NA	NA	NA	NA	te1078	NA	NA	NA	NA	NA	NA
te10780	0.71665	NA	0.87056	0.70642	0.4	1	te10780	0.05557	NA	0.08333	0.125	NA	0.2	te10780	0	NA	0	0	0	0
te10781	NA	NA	NA	0.7	0.6667	0.6	te10781	NA	NA	NA	NA	NA	NA	te10781	NA	NA	NA	0.05555	0	0
te10782	NA	NA	NA	NA	NA	NA	te10782	NA	NA	NA	NA	NA	NA	te10782	NA	NA	0	0	0	0
te10783	NA	NA	NA	NA	NA	NA	te10783	NA	NA	NA	NA	NA	NA	te10783	NA	NA	NA	NA	NA	NA
te10784	NA	NA	NA	NA	NA	NA	te10784	NA	NA	NA	NA	NA	NA	te10784	NA	NA	NA	NA	NA	NA
te10785	NA	NA	NA	NA	NA	NA	te10785	NA	NA	NA	NA	NA	NA	te10785	NA	NA	NA	NA	NA	NA
te10786	NA	NA	NA	NA	NA	NA	te10786	NA	0.4	NA	1	NA	NA	te10786	NA	0.1709	NA	0.0636	NA	NA
te10787	0.70793	0.57852	0.72381	0.78504	0.67012	0.6198	te10787	0.18572	0.26001	0.05	0.17292	0.08	0.06667	te10787	0.06095	0.05421	0.0625	0.11905	0.04762	0.0668
te10788	NA	NA	NA	NA	NA	NA	te10788	NA	NA	NA	NA	NA	NA	te10788	0.05648	0.03833	0.0635	0.03148	0.04363	0.01939
te10789	0.55133	0.60554	0.65604	0.73599	0.67602	0.69157	te10789	0.2784	0.27365	0.28427	0.2679	0.25794	0.27853	te10789	0.05189	0.0593	0.05498	0.05143	0.06044	0.05353
te1079	NA	NA	0.83335	NA	1	0.8214	te1079	NA	NA	0.5	NA	0.26667	0.14647	te1079	NA	NA	0.0414	0.19668	0.088	0.026
te10790	0.64947	0.70393	0.83275	0.74518	0.70197	0.72389	te10790	0.34683	0.40592	0.44536	0.33868	0.40384	0.38147	te10790	0.05245	0.06083	0.06881	0.08788	0.074	0.057
te10791	0.60548	0.62658	0.6981	0.72392	0.71282	0.72977	te10791	0.32365	0.34765	0.45915	0.41398	0.42082	0.42741	te10791	0.05497	0.06764	0.08437	0.06614	0.06798	0.08076
te10792	0.64116	0.67285	0.73957	0.6787	0.71842	0.69428	te10792	0.30188	0.30798	0.36028	0.34876	0.4173	0.34741	te10792	0.1578	0.13225	0.11902	0.12298	0.13003	0.07199
te10793	0.7391	0.68944	0.81335	0.7758	0.84182	0.76231	te10793	0.31211	0.21086	0.24066	0.26028	0.19707	0.12741	te10793	0.07099	0.05741	0.08336	0.04415	0.04906	0.05387
te10794	NA	NA	NA	NA	NA	NA	te10794	NA	NA	NA	NA	NA	NA	te10794	NA	NA	NA	NA	NA	NA
te10795	NA	NA	NA	NA	NA	NA	te10795	NA	NA	NA	NA	NA	NA	te10795	NA	NA	NA	NA	NA	NA
te10796	NA	NA	NA	NA	NA	NA	te10796	NA	NA	NA	NA	NA	NA	te10796	NA	NA	NA	NA	NA	NA
te10797	NA	NA	NA	NA	NA	NA	te10797	NA	NA	NA	NA	NA	NA	te10797	NA	0.2	NA	NA	NA	NA
te10798	NA	NA	NA	NA	NA	NA	te10798	NA	NA	NA	NA	NA	NA	te10798	NA	NA	NA	NA	NA	NA
te10799	0	0.19545	0.20535	0.6	0.0625	NA	te10799	0	0	0	NA	0	NA	te10799	0.01053	0.01665	0	0.01333	0	0
te108	NA	NA	0.73965	0.85537	0.82387	0.8124	te108	NA	NA	0.73022	0.6285	0.39315	0.4514	te108	NA	NA	0.07788	0.07849	0.05848	0.05755
te1080	NA	NA	NA	NA	NA	NA	te1080	NA	NA	NA	NA	NA	NA	te1080	NA	NA	NA	NA	NA	NA
te10800	0.3333	0.75	NA	NA	NA	NA	te10800	0.2	0.2	NA	NA	NA	NA	te10800	0.06667	0.01299	NA	NA	NA	NA
te10801	NA	NA	NA	NA	NA	NA	te10801	NA	NA	NA	NA	NA	NA	te10801	0	0	NA	NA	NA	NA
te10802	NA	0.1429	NA	NA	NA	NA	te10802	NA	0.1429	NA	NA	NA	NA	te10802	NA	0.02382	NA	NA	NA	NA
te10803	NA	NA	NA	NA	NA	NA	te10803	NA	NA	NA	NA	NA	NA	te10803	NA	0	NA	NA	NA	NA
te10804	0.8	NA	NA	NA	0.6667	0.8	te10804	0.1667	NA	NA	NA	0	0.2	te10804	0.02857	0	0	0	0.01333	0.12727
te10805	0.5357	NA	NA	NA	NA	NA	te10805	0	NA	NA	NA	NA	NA	te10805	0.1429	0.2	NA	NA	NA	NA
te10806	0.68692	0.7738	0.625	0.85715	NA	0.1548	te10806	0.6116	0.3333	0.4	0.8	NA	0	te10806	0.02723	0.09715	0.21198	0.06467	0.01111	0.0087
te10807	0.48238	0.63189	0.67303	0.65162	0.39069	0.32365	te10807	0.15471	0.21318	0.1017	0.14485	0.03457	0.01111	te10807	0.02685	0.03868	0.02294	0.03432	0.00737	0.00589
te10808	0.63912	0.67603	0.52016	0.57666	0.5756	0.48031	te10808	0.45281	0.36645	0.31853	0.2352	0.19921	0.07145	te10808	0.04738	0.06114	0.0464	0.03704	0.00366	0.01464
te10809	NA	NA	NA	NA	NA	NA	te10809	NA	NA	NA	NA	NA	NA	te10809	NA	NA	0.2	0	0.05555	0
te1081	NA	NA	NA	NA	NA	NA	te1081	NA	NA	NA	NA	NA	NA	te1081	NA	NA	NA	0	0	0
te10810	NA	NA	NA	NA	NA	NA	te10810	NA	NA	NA	NA	NA	NA	te10810	NA	0	0	0.04167	0.0606	0
te10811	0.53193	0.6694	0.87268	1	0.73048	0.64474	te10811	0.4286	0.39285	0.35855	0.4	0.05	0.05	te10811	0.03129	0.01891	0.02729	0	0.03156	0.00427
te10812	NA	NA	NA	NA	NA	NA	te10812	NA	NA	NA	NA	NA	NA	te10812	NA	NA	NA	NA	NA	NA
te10813	NA	0.33332	0.73333	0.8	NA	0.70835	te10813	NA	0.31113	0.66785	0.2857	NA	0.2727	te10813	0.12223	0.02222	0.11569	0.04942	0	0.01336
te10814	NA	NA	NA	NA	NA	NA	te10814	NA	NA	NA	NA	NA	NA	te10814	0	0	NA	NA	0.05	NA
te10815	NA	NA	NA	NA	NA	NA	te10815	NA	NA	NA	NA	NA	NA	te10815	NA	NA	NA	NA	NA	NA
te10816	NA	NA	NA	NA	NA	NA	te10816	NA	NA	NA	NA	NA	NA	te10816	NA	NA	NA	0	NA	NA
te10817	NA	NA	NA	NA	NA	NA	te10817	NA	NA	NA	NA	NA	NA	te10817	NA	NA	NA	NA	NA	NA
te10818	NA	NA	NA	NA	NA	NA	te10818	NA	NA	NA	NA	NA	NA	te10818	NA	NA	0	0	NA	NA
te10819	NA	0.3889	0.6667	0.8571	0.33035	NA	te10819	NA	0	0	0.3333	0	NA	te10819	0	0.0134	0	0	0	NA
te1082	NA	NA	NA	0.8333	0.6667	1	te1082	NA	NA	NA	NA	NA	NA	te1082	NA	NA	0.2	0.08335	0.2262	0.05555
te10820	NA	NA	NA	NA	NA	NA	te10820	NA	NA	NA	NA	NA	NA	te10820	0	0	NA	0	NA	0
te10821	0.28125	0.49375	0.7619	0.78927	0.62432	0.45695	te10821	0.03572	0.02082	0.1667	0.23215	0.01667	0	te10821	0.0119	0.02833	0.07143	0.03826	0.03403	0.07089
te10822	NA	NA	NA	NA	NA	NA	te10822	NA	NA	NA	NA	NA	NA	te10822	0	0	0	0	0	0
te10823	0.61265	0.4568	0.7452	0.7339	0.3904	0.4539	te10823	0.42245	0.30534	0.47961	0.56497	0.16612	0.21071	te10823	0.08061	0.06256	0.13506	0.17726	0.0408	0.04023
te10824	0.5417	0.4815	0.3	0.4	0.2143	0	te10824	0.3909	0.32603	0.80303	0.67917	0.152	0.23897	te10824	0.23403	0.2274	0.25985	0.32603	0.03572	0.0588
te10825	0.4	0.8333	NA	NA	NA	0.101	te10825	0.2	0.3111	NA	NA	NA	0.17103	te10825	0.07276	0.09524	0.3	0.11113	0	0.035
te10826	0.8409	0.69645	0.91665	0.8346	0.8889	0.8333	te10826	0.41383	0.27563	0.53333	0.58927	0.4875	0.2857	te10826	0.11548	0.04621	0.2563	0.21435	0.15095	0.1539
te10827	NA	NA	NA	NA	NA	NA	te10827	NA	NA	NA	NA	NA	NA	te10827	0.01667	0.0106	0.0375	0.10988	0.08335	0
te10828	NA	NA	NA	NA	NA	NA	te10828	0	0.20535	0.3077	0.0769	0.125	0.1111	te10828	0.04444	0.09484	0.03756	0	0	0.03333
te10829	NA	NA	NA	NA	NA	NA	te10829	NA	NA	NA	NA	NA	NA	te10829	NA	NA	NA	NA	NA	NA
te1083	NA	NA	1	1	0.7	0.67577	te1083	NA	NA	0.8	0.48147	0.44443	0.19136	te1083	NA	NA	0	0.07598	0.03778	0.02117
te10830	NA	NA	NA	NA	NA	NA	te10830	NA	NA	NA	NA	NA	NA	te10830	NA	NA	NA	NA	NA	NA
te10831	NA	NA	NA	NA	NA	NA	te10831	NA	NA	NA	NA	NA	NA	te10831	NA	NA	NA	NA	0	NA
te10832	NA	NA	NA	NA	NA	NA	te10832	NA	NA	NA	NA	NA	0	te10832	NA	NA	NA	NA	NA	NA
te10833	NA	NA	NA	NA	NA	NA	te10833	NA	NA	NA	NA	NA	NA	te10833	NA	NA	NA	NA	NA	NA
te10834	NA	NA	NA	NA	NA	NA	te10834	NA	NA	NA	NA	NA	NA	te10834	NA	NA	NA	NA	NA	NA
te10835	NA	NA	NA	NA	NA	NA	te10835	NA	NA	NA	NA	NA	NA	te10835	NA	NA	NA	NA	NA	NA
te10836	NA	NA	NA	NA	NA	NA	te10836	NA	NA	NA	NA	NA	NA	te10836	NA	NA	NA	NA	NA	NA
te10837	NA	NA	NA	NA	NA	NA	te10837	NA	NA	NA	NA	NA	NA	te10837	NA	NA	NA	NA	NA	NA
te10838	NA	NA	NA	NA	NA	NA	te10838	NA	NA	NA	NA	NA	NA	te10838	NA	NA	NA	NA	NA	NA
te10839	NA	NA	NA	NA	NA	NA	te10839	NA	NA	NA	NA	NA	NA	te10839	NA	NA	NA	NA	NA	NA
te1084	NA	NA	NA	NA	NA	NA	te1084	NA	NA	NA	NA	NA	NA	te1084	NA	NA	0	0.06353	0.04643	0.12041
te10840	NA	NA	0.67708	0.68237	0.67361	0.67349	te10840	NA	NA	0.18612	0.15561	0.08528	0.10464	te10840	NA	NA	0.2	0.13334	0.125	0.16022
te10841	NA	NA	NA	NA	NA	NA	te10841	NA	NA	NA	NA	NA	NA	te10841	0	0	NA	NA	0	0
te10842	0.4958	0.54953	0.55982	0.56072	0.37722	0.36368	te10842	0.12037	0.3608	0.12476	0.16364	0.03068	0.05716	te10842	0.02535	0.05901	0.03367	0.03415	0.03653	0.03162
te10843	NA	NA	NA	NA	NA	NA	te10843	NA	NA	NA	NA	NA	NA	te10843	NA	NA	NA	NA	0	0.10769
te10844	0.67327	0.60997	0.4	0.26667	NA	0.62222	te10844	0.3387	0.4229	0.30002	0.27778	NA	0.19074	te10844	0.02221	0.05845	0.03636	0.01191	NA	0.01643
te10845	NA	NA	NA	NA	NA	NA	te10845	NA	NA	NA	NA	NA	NA	te10845	NA	NA	0	NA	0	0
te10846	0.3	NA	0.9	NA	0.625	0.8333	te10846	0	NA	0.2	NA	0.29288	0.08335	te10846	0	NA	0.03636	0.16	0.0344	0.03189
te10847	NA	NA	NA	NA	NA	NA	te10847	NA	NA	NA	NA	NA	NA	te10847	NA	NA	NA	NA	NA	NA
te10848	NA	NA	NA	NA	NA	NA	te10848	NA	NA	NA	NA	NA	NA	te10848	NA	NA	NA	NA	NA	NA
te10849	NA	NA	NA	NA	NA	NA	te10849	NA	NA	NA	NA	NA	NA	te10849	NA	0.2	NA	0	NA	0
te1085	NA	NA	NA	0.8333	0.79165	0.92855	te1085	NA	NA	0	0.1667	0.08335	0	te1085	NA	NA	NA	0.33333	0.03969	0.04935
te10850	0.45953	NA	0.82738	0.62084	0.45714	0.67143	te10850	0.4286	NA	0.2857	0.46072	0	0.18332	te10850	0.02292	NA	0	0.15157	0.01299	0.05111
te10851	0.61932	0.49207	0.76945	0.8573	0.82857	0.77095	te10851	NA	NA	NA	NA	NA	NA	te10851	0.01515	0.01429	0.10422	0.10171	0.01136	0.00568
te10852	NA	NA	NA	NA	NA	NA	te10852	NA	NA	NA	NA	NA	NA	te10852	NA	NA	NA	NA	NA	NA
te10853	NA	NA	NA	NA	NA	NA	te10853	NA	NA	NA	NA	NA	NA	te10853	NA	NA	NA	NA	NA	NA
te10854	NA	NA	NA	NA	NA	NA	te10854	NA	NA	NA	NA	NA	NA	te10854	NA	NA	NA	NA	0	0
te10855	NA	NA	NA	NA	NA	NA	te10855	NA	NA	NA	NA	NA	NA	te10855	NA	NA	NA	NA	NA	NA
te10856	NA	NA	NA	NA	NA	NA	te10856	NA	NA	NA	NA	NA	NA	te10856	NA	NA	NA	NA	NA	NA
te10857	NA	NA	NA	0.6905	NA	NA	te10857	NA	NA	NA	NA	NA	NA	te10857	0	0.04899	NA	0.08454	NA	NA
te10858	NA	NA	NA	NA	NA	NA	te10858	NA	NA	NA	NA	NA	NA	te10858	NA	NA	NA	NA	NA	NA
te10859	NA	NA	NA	NA	NA	NA	te10859	NA	NA	NA	NA	NA	NA	te10859	NA	NA	NA	NA	NA	NA
te1086	NA	NA	NA	NA	NA	NA	te1086	NA	NA	NA	NA	NA	NA	te1086	NA	NA	NA	NA	NA	NA
te10860	NA	NA	NA	NA	NA	NA	te10860	NA	NA	NA	NA	NA	NA	te10860	NA	NA	NA	NA	NA	NA
te10861	NA	NA	NA	NA	NA	NA	te10861	0	0	NA	NA	NA	NA	te10861	NA	NA	NA	NA	NA	NA
te10862	NA	NA	NA	NA	NA	NA	te10862	0.125	0	NA	NA	NA	NA	te10862	0	0.02583	NA	0	NA	NA
te10863	NA	NA	NA	NA	NA	NA	te10863	NA	NA	NA	NA	NA	NA	te10863	NA	NA	NA	NA	NA	NA
te10864	NA	0.9	NA	NA	NA	NA	te10864	NA	0.35	NA	NA	NA	NA	te10864	NA	0.17451	NA	NA	NA	NA
te10865	NA	NA	NA	NA	NA	NA	te10865	NA	NA	NA	NA	NA	NA	te10865	NA	NA	NA	NA	NA	NA
te10866	0.73333	0.5	NA	NA	NA	NA	te10866	0.78333	0.42222	NA	NA	NA	NA	te10866	0.16364	0.18	NA	NA	NA	NA
te10867	NA	NA	NA	NA	NA	NA	te10867	NA	NA	NA	NA	NA	NA	te10867	NA	NA	NA	NA	NA	NA
te10868	NA	NA	NA	NA	NA	NA	te10868	NA	NA	NA	NA	NA	NA	te10868	NA	NA	NA	NA	NA	NA
te10869	NA	NA	NA	NA	NA	NA	te10869	NA	NA	NA	NA	NA	NA	te10869	NA	NA	NA	0	NA	0
te1087	NA	NA	NA	0.88612	NA	1	te1087	NA	NA	NA	0.3102	NA	0.2	te1087	NA	NA	NA	0.10375	NA	0.1
te10870	NA	0.5714	1	1	0.5	0.6154	te10870	0	0	0	0.16665	0	0	te10870	0.01111	0.02722	0	0.00505	0	0
te10871	NA	NA	NA	NA	NA	NA	te10871	NA	NA	NA	NA	NA	NA	te10871	0	0.13927	0.16509	NA	NA	0.10667
te10872	0.5643	0.53785	0.7906	0.74675	0.6875	0.78785	te10872	0	0	0	0.1429	0.0625	0	te10872	0.01901	0.00857	0.04819	0.05573	0.0277	0.00977
te10873	0.56403	0.84178	0.82918	0.75055	0.74252	0.73215	te10873	0.1111	0.20535	0.25555	0.04165	0	0.25	te10873	0.03422	0.07869	0.05375	0.05054	0.02046	0.02341
te10874	NA	NA	NA	NA	NA	NA	te10874	NA	NA	NA	NA	NA	NA	te10874	NA	NA	0.36	0.15	NA	0.04
te10875	0.5923	0.5333	0.75215	0.7922	0.80355	0.69475	te10875	NA	NA	NA	NA	NA	NA	te10875	0.03656	0.06617	0.03759	0.08902	0.03575	0.04086
te10876	0.625	0.74605	0.79165	0.87855	0.7915	0.96155	te10876	0.3636	0.375	0.2727	0.6429	0.1667	0.0909	te10876	0.02096	0.0444	0.08349	0.06989	0.05294	0.0344
te10877	0.51665	0.89299	0.93682	0.93153	0.84788	0.7391	te10877	0.125	0.28335	0.36505	0.3155	0.10835	0.2078	te10877	0.02792	0.04243	0.06439	0.06366	0.03028	0.03566
te10878	NA	0.9	0.9286	0.65	0.8	0.6667	te10878	0	0.38862	0.3819	0.4062	0.1234	0.18843	te10878	0.0138	0.04561	0.05487	0.03743	0.01336	0.02653
te10879	0.78274	0.69265	0.85991	0.86289	0.88576	0.82686	te10879	0.5	0.16453	0.39167	0.31817	0.18903	0.07145	te10879	0.025	0.04972	0.20312	0.09617	0.04418	0.03352
te1088	0.70676	0.73143	0.90793	0.84238	0.77048	0.85516	te1088	0.53218	0.49642	0.69518	0.6343	0.39899	0.43607	te1088	0.04405	0.04353	0.08783	0.06858	0.04012	0.04643
te10880	0.8571	0.40865	0.1667	0.57955	0.44445	0.47085	te10880	NA	NA	NA	NA	NA	NA	te10880	0.05381	0.03819	0.0646	0.0575	0.03096	0.03552
te10881	NA	NA	NA	NA	NA	NA	te10881	NA	NA	NA	NA	NA	NA	te10881	0	0.01538	0.04444	0	0	0.03932
te10882	NA	NA	NA	NA	NA	NA	te10882	NA	NA	NA	NA	NA	NA	te10882	NA	NA	NA	NA	NA	NA
te10883	NA	NA	NA	NA	NA	NA	te10883	0.1667	0.0625	0.1667	0.375	0.4	0	te10883	0	0.01228	0.07192	0.0638	0.04548	0.07657
te10884	0.64054	0.63933	0.91668	0.86477	0.86041	0.86706	te10884	0.11816	0.09414	0.14	0.1409	0.07474	0.04646	te10884	0.01862	0.02546	0.0619	0.07562	0.03308	0.03302
te10885	0.74737	0.45833	0.8889	0.6	0.22223	0.5	te10885	0.29037	0.33333	0.5	NA	0.1585	0.08333	te10885	0.07612	0.00379	0.18893	0.18205	0.03037	0.03114
te10886	0.65589	0.65182	0.85206	0.85616	0.81063	0.64535	te10886	0.44443	0.43779	0.54592	0.49802	0.40075	0.33485	te10886	0.13388	0.14566	0.12384	0.10346	0.08102	0.04801
te10887	0.8304	0.8121	0.88297	0.9179	0.83968	0.90833	te10887	0.42917	0.25204	0.2381	0.35418	0.2143	0.1	te10887	0.15729	0.02882	0.13644	0.12836	0.01021	0.05926
te10888	0.73542	0.62706	0.17777	NA	0.77556	0.70286	te10888	0.15	0.08125	0.08335	NA	0.1375	0.06945	te10888	0.02417	0.03472	0.0193	NA	0.05136	0.04137
te10889	0.67063	0.76987	0.9	0.89625	0.7328	0.81665	te10889	0.1111	0.2308	NA	0.8571	0.1429	0.3333	te10889	0.02382	0.01667	0.06668	0.05092	0.04167	0
te1089	NA	NA	NA	0.5079	0.4	0.5357	te1089	NA	NA	NA	0.3125	0.5	0.19285	te1089	NA	NA	NA	0.01984	0.08201	0.04159
te10890	0.2262	0.4394	NA	0.5944	0.7375	0.4811	te10890	0.34257	0.51517	NA	0.4727	0.26787	0.2738	te10890	0.06488	0.06641	0.06667	0.2508	0.09544	0.01309
te10891	0.54382	0.52303	0.79667	0.75148	0.32987	0.71256	te10891	0.32803	0.26505	0.47332	0.33903	0.07039	0.06804	te10891	0.0376	0.02596	0.12963	0.07329	0.01306	0.02611
te10892	NA	NA	NA	NA	NA	NA	te10892	NA	NA	NA	NA	NA	NA	te10892	0	0.0606	0	0.02778	0	0.00927
te10893	0.33405	0.34976	0.40813	0.42386	0.41792	0.43029	te10893	0.19493	0.20379	0.34007	0.31962	0.23363	0.24174	te10893	0.04977	0.05065	0.06113	0.05942	0.06117	0.05696
te10894	0.27847	0.30742	0.32377	0.32912	0.34612	0.32128	te10894	0.2266	0.15238	0.32888	0.29906	0.20128	0.25966	te10894	0.04898	0.0342	0.05271	0.06274	0.0594	0.05829
te10895	0.61254	0.7191	0.83749	0.789	0.64564	0.79917	te10895	0.40229	0.61608	0.46876	0.54743	0.44902	0.55331	te10895	0.03452	0.02992	0.02948	0.04598	0.0406	0.02852
te10896	0.57846	0.5454	0.75038	0.65472	0.7053	0.86482	te10896	0.3552	0.24132	0.44422	0.39271	0.31191	0.41978	te10896	0.08213	0.06397	0.06979	0.02257	0.07811	0.08727
te10897	0.56585	0.62191	0.68981	0.81144	0.74445	0.76903	te10897	0.38617	0.44686	0.49119	0.53842	0.53371	0.53675	te10897	0.07431	0.0812	0.04631	0.05729	0.10315	0.05572
te10898	0.60906	0.66118	0.72098	0.80164	0.86084	0.75537	te10898	0.4538	0.35512	0.35321	0.44339	0.41124	0.3721	te10898	0.05451	0.02841	0.04516	0.0416	0.06422	0.05026
te10899	0.315	0.30215	0.39062	0.3614	0.30692	0.4101	te10899	0.27265	0.3182	0.52163	0.41802	0.2682	0.2449	te10899	0.05493	0.04984	0.07853	0.05881	0.06688	0.05516
te109	NA	NA	NA	NA	NA	NA	te109	NA	NA	NA	NA	NA	NA	te109	NA	NA	NA	NA	NA	NA
te1090	NA	NA	NA	NA	NA	NA	te1090	NA	NA	NA	NA	NA	NA	te1090	NA	NA	NA	0	0	0
te10900	0.8125	0.6422	0.88971	0.73082	0.74335	0.65425	te10900	0.30666	0.2254	0.37891	0.27947	0.28687	0.13889	te10900	0.01538	0.02008	0.02315	0.02844	0.03108	0.01612
te10901	0.49482	0.62513	0.89116	0.74723	0.73016	0.57139	te10901	0.3	0.36	0.55	0.46919	0.3	0.30884	te10901	0.04693	0.07321	0.11478	0.04828	0.03534	0.03741
te10902	0.35693	0.65887	0.83245	0.67114	0.63512	0.57894	te10902	0.0769	0.5833	0.5	0.1111	0.4118	0.5	te10902	0.04236	0.08076	0.10383	0.04881	0.03595	0.04339
te10903	0.15163	0.01997	0.29417	0.36443	0.1191	0.2073	te10903	0.41667	0.09615	0.39663	0.39293	0.13025	0.25555	te10903	0.05214	0.04326	0.05406	0.04752	0.05279	0.05067
te10904	NA	NA	NA	1	0.875	0.875	te10904	NA	0.1667	NA	0.56667	0.2361	0.20343	te10904	0.01629	0.02431	0.11122	0.06713	0.05716	0.02722
te10905	NA	NA	NA	NA	NA	NA	te10905	NA	NA	NA	NA	NA	NA	te10905	NA	NA	NA	NA	NA	NA
te10906	0.33597	0.45	0.95	0.62223	0	0.75	te10906	0.1369	0.18787	0.13333	0.4	NA	0.1	te10906	0.02074	0.03867	0.02857	0.05	0.02727	0
te10907	NA	NA	NA	NA	NA	NA	te10907	NA	NA	NA	NA	NA	NA	te10907	0.04191	0.01547	0.15344	0.07381	0.01111	0.05798
te10908	0.67959	0.79047	1	0.5852	0.65237	0.69729	te10908	0.29047	0.15894	0.45609	0.35328	0.32382	0.05954	te10908	0.09397	0.04925	0.22191	0.13001	0.2127	0
te10909	NA	NA	NA	NA	NA	NA	te10909	NA	NA	NA	NA	NA	NA	te10909	NA	NA	NA	NA	NA	NA
te1091	NA	NA	NA	1	1	0.8333	te1091	NA	NA	NA	NA	NA	NA	te1091	NA	NA	NA	0	0.06667	0.04167
te10910	NA	NA	NA	NA	NA	NA	te10910	NA	NA	NA	NA	NA	NA	te10910	NA	NA	NA	NA	NA	NA
te10911	NA	NA	NA	NA	NA	NA	te10911	NA	NA	NA	NA	NA	NA	te10911	NA	NA	NA	NA	NA	NA
te10912	NA	NA	NA	NA	NA	NA	te10912	NA	NA	NA	NA	NA	NA	te10912	NA	NA	NA	NA	NA	NA
te10913	NA	NA	NA	NA	NA	NA	te10913	NA	NA	NA	NA	NA	NA	te10913	NA	NA	NA	NA	NA	NA
te10914	NA	NA	NA	NA	NA	NA	te10914	NA	NA	NA	NA	NA	NA	te10914	NA	NA	NA	NA	NA	NA
te10915	NA	NA	NA	NA	NA	NA	te10915	NA	NA	NA	NA	NA	NA	te10915	NA	NA	NA	NA	NA	NA
te10916	0.3	0.7	0.66665	NA	0.2	NA	te10916	NA	NA	NA	NA	NA	NA	te10916	0.025	0.03636	0.10953	NA	0	NA
te10917	NA	NA	NA	NA	NA	NA	te10917	NA	NA	NA	NA	NA	NA	te10917	0	0	0	0	0	0
te10918	NA	0.375	0.5556	0.8	0.4	0	te10918	NA	0	NA	0	NA	NA	te10918	0	0.01389	0.02857	0.02381	0.08335	0
te10919	0.42262	0.61138	0.6381	0.60095	0.40715	0.18335	te10919	0.08335	0.21563	0.1548	0.17217	0.12223	0.1667	te10919	0.04465	0.04163	0.02646	0.08932	0.00658	0
te1092	NA	NA	NA	NA	NA	NA	te1092	NA	NA	NA	NA	NA	NA	te1092	NA	NA	NA	0	NA	NA
te10920	0.6762	0.51025	0.51667	0.52083	0.32336	0.47918	te10920	0.1889	0.13373	0.08	0.14499	0.05951	0	te10920	0.00758	0.01667	0.01333	0.02332	0.00248	0.0079
te10921	NA	NA	NA	NA	NA	NA	te10921	NA	NA	NA	NA	NA	NA	te10921	NA	NA	NA	NA	NA	NA
te10922	NA	NA	NA	NA	NA	NA	te10922	NA	NA	0	NA	0	NA	te10922	NA	NA	0	NA	0	NA
te10923	NA	NA	0.96875	0.82403	0.86543	0.87371	te10923	NA	NA	0.04167	0.07302	0.0508	0	te10923	NA	NA	0.075	0.00561	0.02863	0
te10924	NA	0.62068	0.72069	0.73583	0.67292	0.60735	te10924	0.4012	0.38859	0.44873	0.38802	0.23757	0.21029	te10924	0.05006	0.05824	0.08191	0.1094	0.0532	0.04653
te10925	NA	0.71	0.83035	0.9121	0.82855	0.86655	te10925	NA	0.33703	0.3482	0.26432	0.14285	0.2385	te10925	NA	0.01111	0	0.05147	0	0.05151
te10926	NA	0.65026	NA	NA	NA	1	te10926	NA	0.33872	NA	NA	NA	NA	te10926	NA	0.12443	NA	NA	NA	0
te10927	NA	NA	NA	NA	NA	NA	te10927	NA	1	NA	NA	NA	NA	te10927	NA	0	NA	NA	NA	NA
te10928	NA	0.751	0.75	NA	NA	0.73772	te10928	NA	0.44438	NA	NA	NA	0.51902	te10928	NA	0.07024	0.05714	NA	0.05	0.07427
te10929	NA	NA	0.74078	0.64675	0.66019	0.66995	te10929	NA	NA	0.376	0.33356	0.24341	0.18217	te10929	NA	NA	0.05573	0.05153	0.04711	0.03011
te1093	NA	NA	NA	NA	NA	NA	te1093	NA	NA	NA	NA	NA	NA	te1093	NA	NA	0	0	0	NA
te10930	0.67646	0.66667	0.56296	0.80833	0.75556	0.5442	te10930	0.58902	0.46671	0.47334	0.45297	0.36	0.52937	te10930	0.04556	0.0656	0.04259	0.0919	0.11111	0.07298
te10931	0.68322	0.75594	0.64272	0.66033	0.52426	0.6951	te10931	0.44759	0.45012	0.33601	0.42349	0.23251	0.31381	te10931	0.03456	0.04558	0.04192	0.05161	0.04715	0.05926
te10932	0.82779	0.7	0.72084	0.78333	0.58954	0.74286	te10932	NA	NA	NA	NA	NA	NA	te10932	0.03703	0	0.06667	0	0	0
te10933	0.90764	0.62084	0.27	0.61505	0.59675	0.59625	te10933	0	0	NA	0.15655	0.125	0.16665	te10933	0.08649	0.09415	0.01778	0.05591	0.03149	0.02574
te10934	NA	NA	NA	NA	NA	NA	te10934	NA	NA	NA	NA	NA	NA	te10934	NA	NA	NA	NA	NA	NA
te10935	NA	0.79375	0.96984	0.8861	0.7625	0.83694	te10935	0.5	0.36547	0.44259	0.64974	0.5	0.36878	te10935	0.04	0.04405	0.09024	0.12587	0.0499	0.02889
te10936	0.59909	0.55809	0.50975	0.56091	0.6019	0.41997	te10936	0.47453	0.44106	0.51785	0.45375	0.45683	0.43905	te10936	0.04722	0.02363	0.07536	0.06977	0.08249	0.05276
te10937	0.36485	0.64061	0.58173	0.54189	0.3765	0.50119	te10937	0.37666	0.32156	0.43534	0.44064	0.23416	0.35671	te10937	0.03252	0.05485	0.0774	0.05844	0.03102	0.053
te10938	NA	NA	NA	NA	NA	NA	te10938	0.4	0.7143	0.8333	NA	NA	NA	te10938	0.02	0.03636	0	NA	NA	0
te10939	0.57162	0.67057	0.75691	0.81188	0.73003	0.83153	te10939	0.3502	0.20162	0.50453	0.57197	0.35635	0.2947	te10939	0.03758	0.04203	0.04016	0.06579	0.06499	0.02909
te1094	NA	NA	0.8381	0.84241	0.86429	0.87891	te1094	NA	NA	0.04	0.12372	0.17143	0.09525	te1094	NA	0.12	0.0295	0.07185	0.06251	0.00468
te10940	NA	0.25	0.8	0.7778	0.4444	0.6	te10940	NA	NA	NA	NA	NA	NA	te10940	0	0.01666	0.06192	0.04722	0.025	0.01818
te10941	NA	NA	NA	NA	NA	NA	te10941	0	0	0	0	0	0.1429	te10941	0.00535	0	0	0.02941	0	0.04541
te10942	0.5385	0.5926	0.7895	0.7647	0.6667	0.8182	te10942	0.48968	0.4204	0.66618	0.8077	0.6	0.62708	te10942	0.04	0.15244	0.05834	0.1488	0	0.065
te10943	0.64273	0.69499	0.75512	0.75723	0.74872	0.83363	te10943	0.4722	0.3889	0.4195	0.51145	0.4266	0.35555	te10943	0.10864	0.09744	0.11954	0.18329	0.14704	0.16786
te10944	0.41723	0.32383	NA	0.3712	NA	0.45235	te10944	NA	NA	NA	NA	NA	NA	te10944	0.05539	0.01397	0	0.04387	NA	0.07017
te10945	0.72228	0.77915	NA	0.9	0.8081	NA	te10945	0.48353	0.40873	NA	0.6	0.49623	NA	te10945	0.02671	0.02232	NA	0.04167	0.05787	NA
te10946	NA	NA	NA	NA	NA	NA	te10946	0.6	NA	0.7778	0.7143	0.2	0.875	te10946	0	NA	0.06666	0.0525	0.05	0
te10947	0.65832	0.74824	0.54244	0.6499	0.72063	0.5786	te10947	0.44513	0.27699	0.46255	0.47825	0.33449	0.38528	te10947	0.0354	0.03319	0.07511	0.06171	0.1023	0.05769
te10948	NA	NA	NA	NA	NA	NA	te10948	NA	NA	NA	NA	NA	NA	te10948	NA	NA	NA	NA	NA	NA
te10949	NA	0.52565	0.58335	NA	NA	NA	te10949	NA	0	NA	0.1429	NA	NA	te10949	NA	0.02757	0.27111	0.10422	0.02223	NA
te1095	NA	NA	NA	NA	NA	NA	te1095	NA	NA	NA	NA	NA	NA	te1095	NA	NA	NA	NA	NA	NA
te10950	NA	0.8	NA	NA	NA	NA	te10950	NA	NA	NA	NA	NA	NA	te10950	NA	NA	NA	NA	NA	NA
te10951	NA	0.5699	0.8	0.8277	0.4	0.8409	te10951	NA	0.34572	0	0.40047	0	0.35877	te10951	0	0.00695	0	0.20926	0	0.05743
te10952	0.3333	0.6	NA	NA	NA	NA	te10952	0.2	0.1	0.375	0.9	0.2857	0.25	te10952	0	0	0	0.03611	0.02041	0.02084
te10953	NA	NA	NA	NA	NA	NA	te10953	NA	NA	NA	NA	NA	NA	te10953	NA	NA	NA	NA	NA	NA
te10954	0.57777	0.62604	0.82	0.93333	0.56667	0.40621	te10954	0.35832	0.32977	0.39584	0.40713	0.26018	0.14946	te10954	0	0.03399	0.13913	0.13215	0.0749	0.02845
te10955	0.5278	0.84438	0.83587	0.66051	0.66364	0.70267	te10955	0.375	0.3	0.40865	0.44875	0.29925	0.13395	te10955	0.04273	0.02128	0.06454	0.02743	0.02743	0.04068
te10956	0.56851	0.69796	0.66656	0.72811	0.68377	0.70376	te10956	0.36182	0.40822	0.41876	0.49729	0.2508	0.31612	te10956	0.02038	0.03788	0.07315	0.04918	0.03042	0.04429
te10957	NA	NA	NA	NA	NA	NA	te10957	0	NA	NA	NA	NA	NA	te10957	0	NA	NA	0	NA	NA
te10958	0.8571	0.5714	0.375	0.1429	0.2	0.5	te10958	0.17144	0.22507	0.2131	0.30125	0.24285	0.05557	te10958	0.02297	0.02777	0.03837	0.0483	0.03116	0.04584
te10959	0.6324	0.91997	0.79415	0.97222	0.76838	0.9119	te10959	NA	NA	NA	NA	NA	NA	te10959	0	0.02256	0.01429	0	0.01786	0.06786
te1096	NA	NA	NA	NA	NA	NA	te1096	NA	NA	NA	NA	NA	NA	te1096	NA	NA	NA	NA	NA	NA
te10960	0.5556	0.5417	0.875	0.7143	0.5	0.6667	te10960	NA	NA	NA	NA	NA	NA	te10960	0.13081	0.07421	0.21268	0.16589	0.07301	0.07441
te10961	0.58963	0.67205	0.68127	0.74688	0.61875	0.69407	te10961	NA	NA	NA	NA	NA	NA	te10961	0.06032	0.05469	0.10969	0.02983	0.02714	0.02321
te10962	0.6364	0.4737	0.7826	0.6667	0.8571	0.6522	te10962	0.34165	0.24265	0.4091	0.31305	0.13465	0.1829	te10962	0	0.00618	0.00947	0.00733	0.00556	0.01456
te10963	NA	NA	NA	NA	NA	NA	te10963	NA	NA	NA	NA	NA	NA	te10963	0	0.0263	0.0476	0.02565	0	0
te10964	NA	NA	NA	NA	NA	NA	te10964	NA	NA	NA	0.6	NA	NA	te10964	NA	NA	0.01136	0.03721	0.03636	0.01754
te10965	0.52085	0.29167	0.7778	0.6667	0.7	NA	te10965	0.25625	0.08125	0.0625	0.22915	0	0.1	te10965	0.03696	0.01431	0.0559	0.14176	0.01301	0.02222
te10966	0.90455	NA	0.83902	0.87395	0.80045	0.80258	te10966	0.9091	NA	0.1429	0.1429	0	0.0417	te10966	0.06429	NA	0.2157	0.1171	0.0989	0.10101
te10967	0.85	0.67457	0.8773	0.73847	0.83767	0.7994	te10967	NA	NA	NA	NA	NA	NA	te10967	0.02222	0.04286	0.04991	0.0268	0.0419	0.03691
te10968	0.73333	0.7973	0.85658	0.8264	0.9125	0.8064	te10968	0.63335	0.6667	0.8182	0.8591	0.5134	0.5577	te10968	0	0	0	0.03931	0.00926	0.02564
te10969	0.85	0.7	0.90455	0.5982	NA	0.79165	te10969	0.25833	0.22532	0.39903	0.20268	NA	0.17082	te10969	0.01875	0.01632	0.03466	0.02117	0.1	0.02589
te1097	NA	NA	NA	NA	NA	NA	te1097	NA	NA	NA	NA	NA	NA	te1097	NA	NA	NA	NA	NA	NA
te10970	0.61273	0.58384	0.66721	0.66754	0.61416	0.60132	te10970	0.3091	0.22917	0.21653	0.32102	0.15278	0.17267	te10970	0.03648	0.05429	0.03427	0.03333	0.03666	0.0362
te10971	0.72928	0.65248	NA	0.72818	0.71428	0.7358	te10971	0.2798	0.4321	NA	0.3736	0.36665	0.39775	te10971	0.0391	0.05322	0.04	0.04076	0.01389	0.06489
te10972	0.3485	0.56634	NA	0.59998	0.90476	0.73334	te10972	0.14466	0.21684	NA	0.20216	0.3238	0.375	te10972	0.01609	0.01739	NA	0.02544	0.07059	0.04524
te10973	0.31334	0.45834	0.74167	0.67858	0.9	0.80832	te10973	0.125	0.04167	0.2	0.2131	0	0.30835	te10973	0.06774	0.02266	0.06482	0.05692	0	0.07889
te10974	0.5	0.3636	NA	0.875	NA	0.3333	te10974	0.72915	0.40555	0.4286	0.32275	0.5	0.35715	te10974	0.02806	0.01939	0.06803	0.03326	0.01667	0.03402
te10975	0.9394	0.9045	0.74073	0.595	0.62963	0.65277	te10975	0.42949	0.40734	0.47131	0.4358	0.31414	0.32821	te10975	0.05337	0.05301	0.04419	0.07343	0.02623	0.05342
te10976	NA	0.6	1	1	0.8333	0.8	te10976	0.34168	0.42406	0.40277	0.7972	0.25	0.34027	te10976	0.01786	0.01786	0.06163	0.0545	0	0.03962
te10977	NA	NA	NA	NA	NA	NA	te10977	NA	NA	NA	NA	NA	NA	te10977	NA	NA	NA	NA	NA	NA
te10978	NA	NA	NA	NA	NA	NA	te10978	0.1111	0.2222	NA	0.1667	0.0714	0	te10978	0.01481	0.08999	0	0.08222	0.05998	0.02407
te10979	0.1429	0.8333	0.75	0.7	0.6111	0.5	te10979	0	0.1429	0	0	0	0	te10979	0	0.06991	0.02126	0.02677	0.01717	0.01311
te1098	NA	NA	NA	NA	NA	NA	te1098	NA	NA	NA	NA	NA	NA	te1098	0	0	NA	0	0	0
te10980	NA	NA	NA	NA	NA	NA	te10980	NA	NA	NA	NA	NA	NA	te10980	NA	NA	NA	0.1	NA	NA
te10981	0.4	0.83978	0.78039	0.81637	0.77353	0.84305	te10981	0.5	0.31589	0.45844	0.45458	0.40596	0.40677	te10981	0.02222	0.00957	0.04547	0.0464	0.04104	0.0535
te10982	0.57082	0.54459	0.7862	0.67789	0.5626	0.52936	te10982	0.39382	0.27054	0.46949	0.43667	0.32354	0.28108	te10982	0.03895	0.03819	0.0536	0.0471	0.05268	0.04187
te10983	0.65357	0.79035	0.63335	0.9	NA	0.3333	te10983	0.5625	0.28472	0.3333	NA	NA	0.5	te10983	0.10225	0.06366	0.0303	0.05714	NA	0.02778
te10984	0.57867	0.64365	NA	NA	NA	NA	te10984	0.3312	0.32226	NA	NA	NA	NA	te10984	0.06894	0.06999	NA	0.12	NA	NA
te10985	0.70952	0.70064	0.76	NA	NA	NA	te10985	0.48112	0.49795	0.44	NA	NA	NA	te10985	0.03972	0.05778	0.11667	NA	NA	NA
te10986	0.63682	0.77642	NA	NA	NA	NA	te10986	0.51904	0.40158	NA	NA	NA	NA	te10986	0.07255	0.04211	NA	NA	NA	NA
te10987	0.71666	0.4	0.79003	0.85106	0.80741	NA	te10987	0.65716	NA	0.61126	0.44809	0.33333	NA	te10987	0.07727	0	0.05716	0.03545	0.11111	NA
te10988	NA	NA	NA	NA	NA	NA	te10988	NA	NA	NA	NA	NA	NA	te10988	NA	NA	NA	NA	NA	NA
te10989	0.52576	0.69927	0.79031	0.82805	0.7698	0.7877	te10989	0.44772	0.47661	0.5446	0.57126	0.49596	0.55783	te10989	0.08365	0.08575	0.07044	0.08138	0.07227	0.08527
te1099	NA	NA	NA	NA	NA	NA	te1099	NA	NA	NA	NA	NA	NA	te1099	NA	NA	NA	NA	NA	NA
te10990	0.8035	0.80352	0.77198	0.85841	0.77859	0.78719	te10990	0.36358	0.35155	0.47037	0.55427	0.47091	0.36738	te10990	0.10223	0.07568	0.05926	0.05567	0.07628	0.05742
te10991	NA	NA	NA	NA	NA	NA	te10991	NA	NA	NA	NA	NA	NA	te10991	NA	NA	NA	NA	NA	NA
te10992	NA	NA	NA	NA	NA	NA	te10992	NA	NA	NA	NA	NA	NA	te10992	NA	NA	NA	NA	NA	NA
te10993	NA	NA	NA	NA	NA	NA	te10993	NA	NA	NA	NA	NA	NA	te10993	NA	NA	NA	NA	NA	NA
te10994	NA	NA	NA	NA	NA	NA	te10994	NA	NA	NA	NA	NA	NA	te10994	NA	NA	NA	NA	NA	NA
te10995	NA	0.74808	NA	NA	NA	NA	te10995	NA	0.62223	NA	0.8	NA	NA	te10995	NA	0.12214	NA	0.3	NA	NA
te10996	NA	NA	NA	NA	NA	NA	te10996	NA	NA	NA	NA	NA	NA	te10996	NA	NA	NA	NA	NA	NA
te10997	0.54206	0.64603	0.80208	0.70176	0.68852	0.68132	te10997	0.37407	0.28334	0.48304	0.46698	0.36938	0.40098	te10997	0.0575	0.07514	0.0879	0.08197	0.10842	0.0931
te10998	0.6808	0.6275	0.77871	0.77151	0.64997	0.66881	te10998	0.40069	0.27955	0.23872	0.26186	0.32735	0.31209	te10998	0.05351	0.0385	0.04136	0.06298	0.05853	0.05253
te10999	NA	NA	NA	0.4	NA	NA	te10999	NA	NA	NA	0	NA	NA	te10999	NA	NA	NA	0.06667	NA	NA
te11	NA	NA	0.74167	NA	0.93153	0.81473	te11	NA	NA	0.61429	0.77378	0.29773	0.35561	te11	NA	NA	0.19928	0.33212	0.06275	0.05601
te110	NA	NA	NA	NA	NA	NA	te110	NA	NA	NA	NA	NA	NA	te110	NA	0	0.02084	0	0.02955	0
te1100	NA	NA	NA	NA	NA	NA	te1100	NA	NA	NA	NA	NA	NA	te1100	NA	NA	NA	NA	NA	NA
te11000	0.58568	0.62675	0.71981	0.7668	0.6888	0.72782	te11000	0.18752	0.18155	0.30443	0.30864	0.30753	0.33798	te11000	0.0392	0.04268	0.05278	0.04172	0.04945	0.06296
te11001	0.6	NA	0.60193	0.75742	0.78512	0.82498	te11001	0.6	NA	0.3881	0.51853	0.43057	0.5	te11001	0.04	NA	0.0367	0.03559	0.03906	0.03802
te11002	NA	NA	NA	NA	NA	NA	te11002	NA	NA	NA	NA	NA	NA	te11002	NA	NA	NA	NA	NA	NA
te11003	NA	NA	NA	NA	NA	NA	te11003	NA	NA	NA	NA	NA	NA	te11003	NA	NA	NA	NA	NA	NA
te11004	NA	NA	NA	NA	NA	NA	te11004	NA	NA	NA	NA	NA	NA	te11004	NA	NA	NA	NA	NA	NA
te11005	NA	0.25	0.65306	NA	0.93982	0.7	te11005	NA	NA	0.04167	NA	0.3148	0.46667	te11005	0.01508	0.03732	0.08206	0.0751	0.08288	0.04926
te11006	0.61869	0.52648	0.63468	0.69537	0.71951	0.49584	te11006	0.225	0.21045	0.25057	0.25302	0.22645	0.17224	te11006	0.03507	0.04074	0.06305	0.09302	0.07065	0.05879
te11007	NA	NA	NA	NA	NA	NA	te11007	NA	NA	NA	NA	NA	NA	te11007	NA	NA	NA	NA	NA	NA
te11008	NA	0.6593	NA	NA	NA	NA	te11008	NA	0.2222	NA	NA	NA	NA	te11008	NA	0.01711	NA	NA	NA	NA
te11009	0.60552	0.64779	0.68255	0.68677	0.62273	0.72498	te11009	0.117	0.14405	0.2139	0.2588	0.32285	0.19145	te11009	0.02507	0.02219	0.04326	0.02942	0.02587	0.04284
te1101	NA	NA	NA	NA	NA	NA	te1101	NA	NA	NA	NA	NA	NA	te1101	NA	NA	NA	NA	NA	NA
te11010	0.40996	0.50593	0.60004	0.58444	0.59363	0.62537	te11010	0.2442	0.3308	0.3728	0.43817	0.40108	0.4474	te11010	0.03869	0.04894	0.05389	0.05963	0.06595	0.06951
te11011	0.61625	0.62157	0.68903	0.75788	0.68636	0.72761	te11011	0.25684	0.23423	0.33867	0.25203	0.23418	0.31732	te11011	0.04243	0.04302	0.03686	0.05335	0.04447	0.03338
te11012	NA	NA	NA	NA	NA	NA	te11012	NA	NA	NA	NA	NA	NA	te11012	NA	NA	NA	NA	NA	NA
te11013	0.50833	0.696	NA	NA	NA	NA	te11013	0.6	0.6667	NA	NA	NA	NA	te11013	0	0.0606	NA	NA	NA	NA
te11014	0.72225	0.76925	NA	NA	NA	NA	te11014	0.5278	0.57145	NA	NA	NA	NA	te11014	0.3	0.2143	NA	NA	NA	NA
te11015	0.57714	0.74243	NA	NA	NA	NA	te11015	NA	NA	NA	NA	NA	NA	te11015	0.0663	0.03676	NA	NA	NA	NA
te11016	0.6125	0.64925	0.74935	0.63927	0.7493	0.69792	te11016	0.37619	0.6119	0.47	0.34508	0.47928	0.45869	te11016	0.04048	0.05945	0.07101	0.07969	0.09708	0.09103
te11017	0.54355	0.60631	0.53252	0.64765	0.49121	0.53521	te11017	0.33136	0.3493	0.35999	0.41236	0.22085	0.23265	te11017	0.08096	0.04033	0.05027	0.04669	0.02461	0.04369
te11018	0.59161	0.63362	0.75598	0.70875	0.60137	0.58738	te11018	0.22259	0.20612	0.26458	0.26551	0.13697	0.15281	te11018	0.03519	0.0445	0.04664	0.05167	0.02982	0.02942
te11019	NA	NA	NA	NA	0.66667	0.64435	te11019	NA	0.8333	NA	NA	0.46667	0.26626	te11019	0	0.1	0	0.13334	0.075	0.03324
te1102	NA	NA	NA	NA	NA	NA	te1102	NA	NA	NA	NA	NA	NA	te1102	NA	NA	NA	NA	NA	NA
te11020	0.54753	0.54341	0.59226	0.59915	0.51461	0.47005	te11020	0.17486	0.28199	0.36709	0.42468	0.31974	0.2733	te11020	0.05298	0.03505	0.07806	0.07983	0.072	0.06992
te11021	0.65743	0.6896	0.87434	0.8402	0.8003	0.85033	te11021	0.69375	0.5375	0.49983	0.45267	0.43807	0.50288	te11021	0.06555	0.03526	0.05347	0.03275	0.07129	0.07553
te11022	0.56121	0.68031	0.49161	0.42481	0.42424	0.46234	te11022	0.31889	0.43621	0.55751	0.54077	0.4348	0.4442	te11022	0.03531	0.02605	0.10021	0.0902	0.09966	0.06079
te11023	0.51331	0.43815	0.60545	0.71963	0.58775	0.64876	te11023	0.29516	0.22412	0.44166	0.38146	0.26877	0.28415	te11023	0.05086	0.02406	0.07296	0.07105	0.09063	0.04348
te11024	0.25	0.1875	0.7778	0.7619	0.381	0.85	te11024	0	0	0.1053	0.1905	0.0476	0.0909	te11024	0.03125	0.00892	0.0125	0.031	0.0125	0.01715
te11025	0.75804	0.68844	0.72718	0.76912	0.64932	0.80609	te11025	0.38264	0.43322	0.54665	0.54489	0.30947	0.37413	te11025	0.01371	0.02782	0.04561	0.05359	0.03923	0.04364
te11026	0.48297	0.41859	0.56633	0.50455	0.41489	0.49482	te11026	0.23719	0.21563	0.29297	0.26548	0.18216	0.21316	te11026	0.02758	0.0204	0.03416	0.04562	0.01938	0.03215
te11027	0.4685	0.54257	0.6629	0.70451	0.59726	0.57844	te11027	0.3703	0.30941	0.37954	0.34132	0.27925	0.26364	te11027	0.04435	0.07091	0.09427	0.0783	0.08847	0.0705
te11028	0.56248	0.6539	0.73833	0.76068	0.71821	0.72027	te11028	0.30612	0.31427	0.35588	0.34086	0.26752	0.25054	te11028	0.02897	0.02587	0.04906	0.03418	0.03275	0.03237
te11029	0.42617	0.58992	0.68012	0.50102	0.55842	0.63709	te11029	0.27143	0.36264	0.31472	0.27658	0.29254	0.27144	te11029	0.0247	0.03015	0.03266	0.03359	0.02316	0.04081
te1103	NA	NA	NA	NA	NA	NA	te1103	NA	NA	NA	NA	NA	NA	te1103	NA	NA	NA	NA	NA	NA
te11030	NA	0.70835	0.6346	0.625	0.5568	0.69	te11030	NA	0.17727	0.19163	0.333	0.1032	0.15277	te11030	NA	0.02778	0.01388	0.0196	0.03753	0.01515
te11031	0.60288	0.59173	0.70513	0.70328	0.63665	0.73897	te11031	0.28478	0.25715	0.20828	0.39542	0.23162	0.32358	te11031	0.01762	0.03042	0.04194	0.04448	0.03378	0.02913
te11032	0.4266	0.37255	0.3583	0.55115	0.60985	0.5263	te11032	NA	NA	NA	NA	NA	NA	te11032	0.13951	0.11688	0.0101	0.03131	0.02861	0.0411
te11033	0.5857	0.54385	0.69573	0.76238	0.6487	0.60215	te11033	0.10715	0.14318	0.10888	0.22978	0.15906	0.13928	te11033	0.01667	0.02669	0.03737	0.09131	0.06767	0.04132
te11034	0.73017	NA	NA	NA	NA	NA	te11034	0.45	NA	NA	NA	NA	NA	te11034	0.02986	NA	NA	NA	NA	NA
te11035	NA	NA	NA	NA	NA	NA	te11035	NA	NA	NA	NA	NA	NA	te11035	NA	NA	NA	NA	NA	NA
te11036	NA	NA	NA	NA	NA	NA	te11036	NA	NA	NA	NA	NA	NA	te11036	NA	NA	NA	NA	NA	NA
te11037	NA	NA	NA	NA	NA	NA	te11037	NA	NA	NA	NA	NA	NA	te11037	NA	NA	NA	NA	NA	NA
te11038	NA	NA	NA	0.81547	1	NA	te11038	NA	NA	NA	0.71425	0.3889	NA	te11038	NA	NA	NA	0	0	NA
te11039	NA	NA	NA	0.74652	0.74	NA	te11039	NA	NA	NA	0.56668	0.61904	NA	te11039	NA	NA	NA	0.02857	0.10598	NA
te1104	NA	NA	NA	NA	NA	NA	te1104	NA	NA	NA	NA	NA	NA	te1104	NA	NA	0	0	0	0
te11040	NA	NA	NA	NA	NA	NA	te11040	NA	NA	NA	NA	NA	NA	te11040	NA	NA	NA	NA	NA	NA
te11041	NA	NA	NA	NA	NA	NA	te11041	NA	NA	NA	NA	NA	NA	te11041	NA	NA	NA	NA	NA	NA
te11042	NA	NA	NA	NA	NA	NA	te11042	NA	NA	NA	NA	NA	NA	te11042	NA	NA	NA	NA	NA	NA
te11043	NA	NA	0.96969	0.86887	NA	NA	te11043	NA	NA	0.65647	0.56389	NA	NA	te11043	NA	NA	0.02382	0.04994	NA	NA
te11044	NA	NA	NA	NA	NA	NA	te11044	NA	NA	NA	NA	NA	NA	te11044	NA	NA	NA	NA	NA	NA
te11045	NA	NA	NA	NA	NA	NA	te11045	NA	NA	NA	NA	NA	NA	te11045	NA	NA	NA	NA	NA	NA
te11046	0.53994	0.68339	0.72286	0.87574	0.81993	0.87319	te11046	0.40207	0.6267	0.59791	0.5856	0.34895	0.48455	te11046	0.08317	0.11568	0.09038	0.18278	0.11057	0.10749
te11047	NA	NA	NA	NA	NA	NA	te11047	NA	NA	NA	NA	NA	NA	te11047	NA	NA	NA	NA	NA	NA
te11048	0.70746	0.61425	NA	NA	NA	NA	te11048	0.42171	0.34386	NA	NA	NA	NA	te11048	0.09964	0.0804	NA	NA	NA	NA
te11049	0.6	0.7327	NA	NA	NA	NA	te11049	0.4	0.29561	NA	NA	NA	NA	te11049	0.18332	0.067	NA	NA	NA	NA
te1105	NA	NA	NA	NA	NA	NA	te1105	NA	NA	NA	NA	NA	NA	te1105	NA	NA	NA	NA	NA	NA
te11050	0.69513	0.81959	NA	NA	NA	NA	te11050	0.3	0.5134	NA	NA	NA	NA	te11050	0.02417	0.06917	NA	NA	NA	NA
te11051	NA	NA	NA	NA	NA	NA	te11051	NA	NA	NA	NA	NA	NA	te11051	NA	0	NA	NA	NA	NA
te11052	0.42952	0.45526	NA	NA	NA	NA	te11052	0.05557	0.05557	NA	NA	NA	NA	te11052	0.03545	0.02727	NA	NA	NA	NA
te11053	0.40477	0.4921	NA	NA	NA	NA	te11053	0	0	NA	NA	NA	NA	te11053	0.0421	0.03238	NA	NA	NA	NA
te11054	0.62765	0.63197	0.60354	0.57381	0.55606	0.65523	te11054	0.31107	0.23611	0.33622	0.33317	0.31566	0.31149	te11054	0.04543	0.04315	0.04803	0.05835	0.07492	0.06076
te11055	0.5162	0.68253	0.72546	0.70484	0.61208	0.63712	te11055	0.14704	0.2588	0.23187	0.23216	0.15511	0.20399	te11055	0.03423	0.05018	0.05452	0.04847	0.04774	0.04516
te11056	0.41334	0.43692	0.7599	0.60589	0.47629	0.55186	te11056	0.3	0.16619	0.4478	0.44092	0.24502	0.26347	te11056	0.01481	0.02571	0.12478	0.08983	0.0607	0.05617
te11057	NA	NA	NA	NA	NA	NA	te11057	0.2222	0.1111	0.3333	0.3913	0.1905	0.3158	te11057	0.04352	0.02778	0.09824	0.09145	0.07311	0.04546
te11058	0.45846	0.60922	0.61154	0.60618	0.43675	0.48337	te11058	0.31762	0.20278	0.29147	0.35623	0.2325	0.15207	te11058	0.03809	0.02927	0.04471	0.04845	0.02724	0.02434
te11059	0.57462	0.63432	0.58715	0.55836	0.48339	0.47848	te11059	0.31867	0.37829	0.28461	0.16364	0.1593	0.17505	te11059	0.02041	0.02906	0.02668	0.02379	0.03261	0.02851
te1106	NA	NA	NA	NA	NA	NA	te1106	NA	NA	NA	NA	NA	NA	te1106	0	0	NA	0	0	0
te11060	NA	NA	NA	NA	NA	NA	te11060	NA	NA	NA	NA	NA	NA	te11060	0	0	NA	NA	NA	NA
te11061	NA	NA	NA	NA	NA	NA	te11061	NA	NA	NA	NA	NA	NA	te11061	NA	0	NA	NA	NA	NA
te11062	NA	NA	NA	NA	NA	NA	te11062	NA	NA	NA	NA	NA	NA	te11062	NA	NA	NA	NA	NA	NA
te11063	NA	NA	NA	NA	NA	NA	te11063	NA	NA	NA	NA	NA	NA	te11063	NA	NA	NA	NA	NA	NA
te11064	NA	0.2	NA	NA	NA	NA	te11064	NA	0.1667	NA	NA	NA	NA	te11064	0.05716	0	0	NA	NA	NA
te11065	NA	NA	NA	NA	NA	NA	te11065	NA	NA	NA	NA	NA	NA	te11065	0	0	0	NA	NA	NA
te11066	NA	0.75	NA	NA	NA	NA	te11066	0.1	0.2148	0.4	NA	NA	NA	te11066	0.06154	0.0276	0	NA	NA	NA
te11067	NA	NA	NA	NA	NA	NA	te11067	NA	NA	NA	NA	NA	NA	te11067	NA	0	NA	NA	NA	NA
te11068	NA	NA	NA	NA	NA	NA	te11068	NA	NA	NA	NA	NA	NA	te11068	NA	NA	NA	NA	NA	NA
te11069	0.8571	0.8333	0.8	0.6667	0.625	NA	te11069	NA	NA	NA	NA	NA	NA	te11069	0.03259	0.01976	0.02576	0.02917	0.03233	0
te1107	NA	NA	NA	NA	NA	NA	te1107	NA	NA	NA	NA	NA	NA	te1107	0.08097	0	0	0	0	0
te11070	NA	NA	NA	NA	NA	NA	te11070	0	0	0	0	0	0	te11070	0	0	0	0	0	0
te11071	NA	NA	NA	NA	NA	NA	te11071	NA	NA	NA	NA	NA	NA	te11071	NA	NA	NA	NA	NA	NA
te11072	NA	NA	NA	NA	NA	NA	te11072	NA	NA	NA	NA	NA	NA	te11072	NA	NA	NA	NA	NA	NA
te11073	NA	NA	NA	NA	NA	NA	te11073	NA	NA	NA	NA	NA	NA	te11073	NA	NA	NA	NA	NA	NA
te11074	NA	NA	NA	NA	NA	NA	te11074	NA	NA	NA	NA	NA	NA	te11074	NA	NA	NA	NA	NA	NA
te11075	NA	NA	NA	NA	NA	NA	te11075	NA	NA	NA	NA	NA	NA	te11075	NA	NA	NA	NA	NA	NA
te11076	NA	NA	NA	NA	NA	NA	te11076	NA	NA	NA	NA	NA	NA	te11076	NA	NA	NA	NA	NA	NA
te11077	NA	NA	NA	NA	NA	NA	te11077	NA	NA	NA	NA	NA	NA	te11077	NA	NA	NA	NA	NA	NA
te11078	NA	NA	NA	NA	NA	NA	te11078	NA	NA	NA	NA	NA	NA	te11078	NA	NA	NA	NA	NA	NA
te11079	NA	NA	NA	NA	NA	NA	te11079	NA	NA	NA	NA	NA	NA	te11079	NA	NA	NA	NA	NA	NA
te1108	NA	NA	NA	NA	NA	NA	te1108	NA	NA	NA	NA	NA	NA	te1108	0	0	NA	NA	0	0
te11080	NA	NA	NA	NA	NA	NA	te11080	NA	NA	NA	NA	NA	NA	te11080	NA	NA	NA	NA	NA	NA
te11081	NA	NA	NA	NA	NA	NA	te11081	NA	NA	NA	NA	NA	NA	te11081	NA	NA	NA	NA	NA	NA
te11082	NA	NA	NA	NA	NA	NA	te11082	NA	NA	NA	NA	NA	NA	te11082	NA	NA	NA	NA	NA	NA
te11083	NA	NA	NA	NA	NA	NA	te11083	NA	NA	NA	NA	NA	NA	te11083	NA	NA	NA	NA	NA	NA
te11084	NA	NA	NA	NA	NA	NA	te11084	NA	NA	NA	NA	NA	NA	te11084	NA	NA	NA	NA	NA	NA
te11085	NA	NA	NA	NA	NA	NA	te11085	NA	NA	NA	NA	NA	NA	te11085	NA	NA	NA	NA	NA	NA
te11086	NA	NA	NA	NA	NA	NA	te11086	NA	NA	NA	NA	NA	NA	te11086	NA	NA	NA	NA	NA	NA
te11087	NA	NA	NA	NA	NA	NA	te11087	NA	NA	NA	NA	NA	NA	te11087	NA	NA	NA	NA	NA	NA
te11088	NA	NA	NA	NA	NA	NA	te11088	NA	NA	NA	NA	NA	NA	te11088	NA	NA	NA	NA	NA	NA
te11089	0.5	0.6364	0.5714	NA	NA	0.7273	te11089	0.13335	0	0.2078	0.1765	0.45625	0	te11089	0.01931	0.00653	0.04332	0.07585	0.02522	0.02341
te1109	NA	NA	NA	NA	NA	NA	te1109	NA	NA	NA	NA	NA	NA	te1109	NA	NA	NA	NA	NA	NA
te11090	NA	NA	NA	NA	NA	NA	te11090	NA	NA	NA	NA	NA	NA	te11090	NA	NA	NA	NA	NA	NA
te11091	NA	NA	NA	NA	NA	NA	te11091	NA	NA	NA	NA	NA	NA	te11091	NA	NA	NA	NA	NA	NA
te11092	NA	NA	NA	NA	NA	NA	te11092	NA	NA	NA	NA	NA	NA	te11092	NA	NA	NA	NA	NA	NA
te11093	NA	NA	NA	NA	NA	NA	te11093	NA	NA	NA	NA	NA	NA	te11093	NA	NA	NA	NA	NA	NA
te11094	NA	NA	NA	NA	NA	NA	te11094	NA	NA	NA	NA	NA	NA	te11094	NA	NA	NA	NA	NA	NA
te11095	NA	NA	NA	NA	NA	NA	te11095	NA	NA	NA	NA	NA	NA	te11095	NA	NA	NA	NA	NA	NA
te11096	NA	NA	NA	NA	NA	NA	te11096	NA	NA	NA	NA	NA	NA	te11096	NA	NA	NA	NA	NA	NA
te11097	NA	NA	NA	NA	NA	NA	te11097	NA	NA	NA	NA	NA	NA	te11097	NA	NA	NA	NA	NA	NA
te11098	NA	NA	NA	NA	NA	NA	te11098	NA	NA	NA	NA	NA	NA	te11098	NA	NA	NA	NA	NA	NA
te11099	0.6	1	0.83133	0.85121	0.79616	0.86666	te11099	NA	NA	NA	0.15	0.1	0	te11099	0.08	0	0.13411	0.06219	0.04462	0.03418
te111	NA	NA	NA	NA	NA	NA	te111	NA	NA	NA	NA	NA	NA	te111	NA	NA	NA	NA	NA	NA
te1110	NA	NA	NA	NA	NA	NA	te1110	NA	NA	NA	NA	NA	NA	te1110	0	0	0.06548	0	0.01282	0
te11100	NA	NA	NA	NA	NA	NA	te11100	NA	NA	NA	NA	NA	NA	te11100	NA	NA	NA	NA	NA	NA
te11101	NA	NA	NA	NA	NA	NA	te11101	NA	NA	NA	NA	NA	NA	te11101	NA	NA	NA	NA	NA	NA
te11102	NA	NA	NA	NA	NA	NA	te11102	NA	NA	NA	NA	NA	NA	te11102	NA	NA	NA	NA	NA	NA
te11103	NA	NA	NA	NA	NA	NA	te11103	NA	NA	NA	NA	NA	NA	te11103	NA	NA	NA	NA	NA	NA
te11104	0.68055	0.61943	0.70625	0.65822	0.44645	0.60353	te11104	0.5	0.4375	0.6667	0.68	0.2174	0.3214	te11104	0.18423	0.05561	0.14416	0.09388	0.01307	0.02841
te11105	NA	NA	NA	NA	NA	NA	te11105	NA	NA	NA	NA	NA	NA	te11105	NA	NA	NA	NA	NA	NA
te11106	NA	0.91665	NA	NA	NA	NA	te11106	NA	NA	NA	NA	NA	NA	te11106	NA	0	0.4	0.16665	NA	0.25
te11107	NA	0.46665	0.7222	0.7421	0.77085	0.8	te11107	NA	NA	NA	NA	NA	NA	te11107	0	0	0.02586	0.02742	0	0.01765
te11108	0.3333	0.43165	0.8333	0.6	NA	0.4444	te11108	NA	NA	NA	NA	NA	NA	te11108	0.00455	0.05771	0.05969	0.04723	0.00933	0.06532
te11109	0.65304	0.80766	0.8409	0.77598	0.88284	0.82827	te11109	0.22223	0.3849	0.49457	0.58147	0.18983	0.30263	te11109	0.03449	0.04303	0.07528	0.11316	0.019	0.04645
te1111	NA	NA	NA	NA	NA	NA	te1111	NA	NA	NA	NA	NA	NA	te1111	NA	NA	NA	NA	NA	NA
te11110	NA	NA	NA	NA	NA	NA	te11110	NA	NA	NA	NA	NA	NA	te11110	NA	NA	NA	NA	NA	NA
te11111	NA	0.65199	NA	NA	NA	NA	te11111	NA	0.12926	NA	NA	NA	NA	te11111	NA	0.05486	NA	NA	NA	NA
te11112	NA	NA	NA	NA	NA	NA	te11112	NA	NA	NA	NA	NA	NA	te11112	NA	0.1667	NA	NA	NA	NA
te11113	0.6	0.50277	NA	NA	NA	NA	te11113	0.2	0.3125	NA	NA	NA	NA	te11113	0	0.09433	NA	NA	NA	NA
te11114	NA	NA	NA	NA	NA	NA	te11114	NA	NA	NA	NA	NA	NA	te11114	NA	NA	NA	NA	NA	NA
te11115	0.42423	0.4415	0.7625	0.7317	0.60971	0.37948	te11115	0.0303	0	0.38934	0.18125	0.31047	0.06667	te11115	0.04799	0.04276	0.03763	0.06003	0.04497	0.06368
te11116	0.46438	0.73112	0.68148	0.51844	0.51206	0.37268	te11116	0.25024	0.29299	0.32422	0.19671	0.11831	0.16458	te11116	0.03101	0.04602	0.09259	0.03845	0.02608	0.0283
te11117	0.5093	0.65	0.7778	0.80355	0.5714	0.6278	te11117	NA	0.6	NA	NA	NA	NA	te11117	0.0139	0.04081	0	0.20833	0	0.1875
te11118	NA	NA	NA	NA	NA	NA	te11118	NA	NA	NA	NA	NA	NA	te11118	NA	NA	NA	NA	NA	NA
te11119	0.48419	0.54132	0.65814	0.68993	0.61788	0.5664	te11119	0.08784	0.09832	0.10266	0.16495	0.07712	0.07339	te11119	0.0313	0.02983	0.05285	0.04456	0.03637	0.02667
te1112	NA	NA	NA	NA	NA	NA	te1112	NA	NA	NA	NA	NA	NA	te1112	0	0	0	0	0	0
te11120	0.5857	0.32072	0.7585	0.36043	0.58015	0.3861	te11120	0.325	0	0.27143	0.13125	0.03572	0.11173	te11120	0.09792	0.02857	0.02437	0.00787	0.01079	0.02231
te11121	0.8	0.5051	0.93334	0.59987	0.365	0.58906	te11121	0	0.26905	0.2778	0.29762	0.29167	0.35277	te11121	0	0.02286	0.0258	0.15278	0.1634	0.06759
te11122	0.5258	0.3512	0.85713	0.66667	0.29763	0.2	te11122	0.125	0	0.3333	NA	0	0.1667	te11122	0.16168	0.08572	0.22382	0	0.05358	0
te11123	NA	0.5222	0.39285	0.6923	0.4444	0.55	te11123	0.2	0.42275	0.28335	0.41345	0.15555	0.13635	te11123	0	0.02964	0.09378	0.06535	0.00769	0
te11124	0.5	0.4881	0.71428	0.51721	0.40476	0.39674	te11124	0.09184	0.13036	0.15566	0.09324	0.01562	0.00961	te11124	0	0	0	0	0	0
te11125	0.4286	0.29165	0.65	0.29695	0.51175	0.5081	te11125	0.45342	0.53204	0.58357	0.64418	0.38842	0.44826	te11125	0.05082	0.04515	0.05494	0.08006	0.07418	0.06606
te11126	0.75	0.9412	0.9524	0.8571	0.6364	0.9	te11126	0.45	0.3923	0.3845	0.44845	0.1526	0.17355	te11126	0.03468	0.02939	0.08834	0.04813	0.0172	0.04674
te11127	0.6091	0.73335	0.95832	0.7924	0.63335	0.65817	te11127	0.48295	0.44445	0.56943	0.55353	0.6	0.18228	te11127	0.03977	0.06465	0.06042	0.06435	0.02	0.01952
te11128	0.65059	0.3333	0.5	NA	0.2	0.5625	te11128	0.18454	0.1	0.05557	NA	0.1	0	te11128	0	0	0	NA	0	0.01818
te11129	NA	0.7143	NA	NA	NA	NA	te11129	NA	NA	NA	NA	NA	NA	te11129	0	0.07143	0.2	NA	NA	NA
te1113	NA	NA	NA	NA	NA	NA	te1113	NA	NA	NA	NA	NA	NA	te1113	NA	NA	NA	NA	NA	NA
te11130	0.32918	0.54515	NA	0.503	0.37647	0.59415	te11130	0.1429	0.08335	0	0.25	0	0	te11130	0.00444	0.00443	0	0.01477	0.01739	0.0089
te11131	NA	NA	NA	NA	NA	NA	te11131	NA	NA	NA	NA	NA	NA	te11131	NA	NA	NA	NA	NA	NA
te11132	0.69522	0.75397	NA	0.95239	0.82924	0.85225	te11132	0.12223	0.19843	NA	0.19166	0.28333	0.25238	te11132	0.01852	0.01562	NA	0.02889	0.0092	0.04248
te11133	0.72496	0.83333	0.75715	0.80832	0.60944	0.89535	te11133	0.10317	0.18056	0.23612	0.41778	0.0873	0.12223	te11133	0.0371	0.04051	0.05145	0.06417	0.03397	0.03215
te11134	0.50742	0.61892	0.75128	0.66682	0.70715	0.69468	te11134	0.1393	0.34275	0.3895	0.36775	0.19662	0.20338	te11134	0.06831	0.03629	0.07297	0.10134	0.03247	0.0428
te11135	0.3243	0.3214	0.7	0.6111	0.6111	0.4815	te11135	0.19132	0.23675	0.3165	0.33998	0.31162	0.27672	te11135	0.031	0.03849	0.07218	0.0492	0.04771	0.03011
te11136	0.51012	0.54801	0.70531	0.67101	0.74353	0.69852	te11136	0.234	0.23448	0.29157	0.28325	0.19961	0.21613	te11136	0.0428	0.04251	0.04628	0.03636	0.04433	0.03479
te11137	0.62788	0.64806	0.77456	0.69807	0.81161	0.71606	te11137	0.19642	0.2019	0.2381	0.2706	0.22141	0.23066	te11137	0.02893	0.04976	0.05627	0.03501	0.0337	0.05668
te11138	0.37114	0.48396	0.67772	0.72429	0.70927	0.61463	te11138	0.18382	0.23709	0.26538	0.29023	0.11815	0.16221	te11138	0.01989	0.02851	0.03479	0.03226	0.00193	0.02194
te11139	0.30793	0.5196	0.83183	0.6505	NA	0.73335	te11139	0.13542	0.22728	0.41756	0.34666	NA	0.38335	te11139	0.03556	0.03821	0.05498	0.05539	NA	0.04445
te1114	NA	NA	NA	NA	NA	NA	te1114	NA	NA	NA	NA	NA	NA	te1114	NA	NA	NA	NA	NA	NA
te11140	0.48483	0.4141	0.68865	0.68847	0.91665	0.76738	te11140	0.095	0.11174	0.18424	0.21818	0.35832	0.145	te11140	0	0.03803	0.03863	0.00962	0.02381	0.04762
te11141	NA	NA	NA	NA	NA	NA	te11141	NA	NA	NA	NA	NA	NA	te11141	0.01667	0	0.03707	0	0	0
te11142	NA	0.3636	NA	NA	0.2	0.4	te11142	NA	0	NA	NA	NA	0.1	te11142	0.08335	0.01609	0.0635	0.03572	0.06675	0.04529
te11143	0.48355	0.47321	0.75906	0.9077	0.5873	0.66062	te11143	0.2308	0.12202	0.45237	0.35	0.125	0.38635	te11143	0.06934	0.01943	0.08985	0.07801	0.0047	0.04393
te11144	0.8	0.7778	0.77777	0.75	NA	0.84723	te11144	0.13333	0.2074	0.05557	0.26787	NA	0.04167	te11144	0.04	0.09286	0	0.0496	NA	0.09062
te11145	0.7143	0.3	0.8	0.825	0.65	0.6755	te11145	0.1429	0.26665	0.08333	0.33333	0.37647	0.2457	te11145	0.04481	0.02919	0.03695	0.07305	0.05923	0.03329
te11146	NA	0.6631	0.81426	0.61037	0.80481	0.65603	te11146	NA	0.3333	0.7	0.40555	0.44155	0.30415	te11146	NA	0.00848	0.06561	0.07234	0.06826	0.04982
te11147	NA	NA	NA	NA	NA	0.4	te11147	NA	NA	NA	0.8	NA	NA	te11147	NA	NA	NA	0	NA	0.01538
te11148	NA	NA	NA	NA	NA	NA	te11148	NA	NA	NA	NA	NA	NA	te11148	NA	NA	NA	NA	NA	0.016
te11149	NA	NA	NA	NA	NA	NA	te11149	NA	NA	0.3333	0.5	0.3333	0.3333	te11149	NA	NA	0.04763	0	0	0.03333
te1115	NA	NA	NA	NA	NA	NA	te1115	NA	NA	NA	NA	NA	NA	te1115	0	0	NA	0	0	0.0625
te11150	0.59657	0.54854	0.86358	0.79239	0.69488	0.80644	te11150	0.23349	0.15022	0.40298	0.32864	0.23135	0.36461	te11150	0.02913	0.04344	0.0768	0.06147	0.01567	0.05872
te11151	0.6	0.80197	0.83357	0.74853	0.62252	0.80633	te11151	NA	0.28333	0.41668	0.38519	0.18611	0.29034	te11151	0.01538	0.09866	0.05309	0.03252	0.0088	0.02143
te11152	NA	NA	NA	NA	NA	NA	te11152	NA	NA	NA	NA	NA	NA	te11152	NA	NA	NA	NA	NA	NA
te11153	NA	NA	NA	NA	NA	NA	te11153	NA	NA	NA	NA	NA	NA	te11153	NA	NA	NA	NA	NA	NA
te11154	NA	0.75	0.8084	0.76091	0.83995	0.79735	te11154	NA	0.35	0.39596	0.35286	0.24928	0.24363	te11154	NA	0.025	0.05671	0.02927	0.03658	0.03686
te11155	NA	NA	0.96	0.72976	0.78174	0.82287	te11155	NA	NA	NA	0.08335	0.1	0.18147	te11155	NA	NA	0.0625	0.03256	0.02148	0.04011
te11156	NA	0.69476	0.79654	0.82026	0.59926	0.83268	te11156	NA	0.13333	0.4666	0.36606	0.29423	0.24652	te11156	NA	0.1174	0.06208	0.0574	0.03853	0.05411
te11157	NA	NA	0.80402	0.66482	0.8357	0.78285	te11157	NA	NA	0.54581	0.45556	0.33335	0.3683	te11157	NA	NA	0.07916	0.09011	0.03297	0.08863
te11158	NA	NA	NA	0.5714	0.6154	0.7273	te11158	NA	NA	0.8571	0.375	0.2	0.30835	te11158	NA	NA	0.02638	0.05555	0.0521	0.04029
te11159	NA	0.4932	0.70557	0.64517	0.63721	0.73825	te11159	NA	0.25555	0.25833	0.29463	0.22863	0.34939	te11159	NA	0.06322	0.05152	0.0206	0.02614	0.04983
te1116	NA	NA	NA	NA	NA	NA	te1116	NA	NA	NA	NA	NA	NA	te1116	NA	NA	NA	NA	NA	NA
te11160	NA	NA	NA	NA	NA	NA	te11160	NA	NA	NA	NA	NA	NA	te11160	NA	NA	NA	NA	NA	NA
te11161	NA	NA	NA	NA	NA	NA	te11161	NA	NA	NA	NA	NA	NA	te11161	0.0871	0.0625	0.2	0	0	0.03845
te11162	0.75888	0.71466	0.91	0.90607	0.90444	0.76984	te11162	0.4609	0.27585	0.53478	0.33483	0.2751	0.11851	te11162	0.01282	0.01709	0.05278	0.02	0	0.00962
te11163	NA	NA	NA	NA	NA	NA	te11163	0.4583	0.15	0.35715	0.4147	0.0625	0.1384	te11163	0.08881	0.06867	0.11528	0.23686	0.01191	0.07738
te11164	NA	0.50835	0.75557	0.84403	0.69167	0.875	te11164	NA	0	0	0.2857	0.25	0	te11164	0	0.02222	0.04862	0.04887	0.02002	0.01488
te11165	NA	NA	NA	NA	NA	NA	te11165	NA	NA	NA	NA	NA	NA	te11165	NA	NA	NA	NA	NA	NA
te11166	0.525	0.3	0.69443	0.67593	0.75695	0.90277	te11166	0.46057	0.33174	0.45392	0.40096	0.14903	0.25377	te11166	0.07103	0.03461	0.05003	0.06476	0.01088	0.02695
te11167	0.62733	0.6	NA	0.91665	0.8333	NA	te11167	0.49903	0.58452	0.4943	0.375	0.66668	0.59715	te11167	0.05093	0.05965	0.07878	0.0549	0.05924	0.04398
te11168	0.6667	0.7	0.57145	0.70666	0.8	0.85292	te11168	0.4	0.1	0.5804	0.61617	0.35	0.39051	te11168	0	0.01333	0.11368	0.0727	0.07273	0.04909
te11169	0.47248	0.66573	0.69448	0.72788	0.68116	0.65988	te11169	0.40669	0.49364	0.60203	0.6427	0.45109	0.45006	te11169	0.06152	0.05963	0.09688	0.10003	0.08467	0.05786
te1117	NA	NA	NA	NA	NA	NA	te1117	NA	NA	NA	NA	NA	NA	te1117	0	0	0.2	0	0.08335	0.03845
te11170	0.55359	0.67261	0.66667	0.56251	1	0.25833	te11170	0.57955	0.57408	0.6642	0.75948	0	0.4619	te11170	0.077	0.07556	0.06893	0.06503	0.08334	0.03238
te11171	NA	NA	NA	NA	NA	NA	te11171	0.47489	0.57577	0.65779	0.50714	0.2762	0.39749	te11171	0.09435	0.07751	0.05972	0.10113	0.02103	0.06215
te11172	NA	0	0	0	NA	0	te11172	0.5	0.5	0.6667	0.5	NA	0.1	te11172	0.02778	0.05208	0.0547	0.10156	0	0.11418
te11173	NA	NA	NA	NA	NA	NA	te11173	NA	NA	NA	NA	NA	NA	te11173	NA	NA	NA	NA	NA	NA
te11174	0.65156	0.56212	0.72599	0.72849	0.73641	0.77502	te11174	0.37476	0.35298	0.43434	0.4723	0.3607	0.40998	te11174	0.04091	0.07029	0.05364	0.07098	0.08599	0.08794
te11175	NA	0.8333	0.57142	0.68265	0.76785	0.64087	te11175	NA	0.57083	0.49226	0.47336	0.47937	0.50872	te11175	NA	0.06471	0.07072	0.09996	0.06208	0.05077
te11176	NA	NA	0.9619	0.65241	NA	NA	te11176	NA	NA	0.2	0.34624	NA	NA	te11176	NA	0.09996	0.06134	0.09043	0.02857	NA
te11177	0.6544	0.61666	NA	NA	NA	NA	te11177	0.42963	0.5816	NA	0.6	NA	NA	te11177	0.08334	0.12371	NA	0.08571	NA	NA
te11178	0.53466	0.69981	0.74192	0.79396	0.69097	0.78548	te11178	0.43331	0.43317	0.62318	0.56232	0.48297	0.50331	te11178	0.05047	0.05709	0.07201	0.07253	0.08891	0.09862
te11179	0.56276	0.66663	0.72593	0.85404	0.89444	0.82324	te11179	0.35097	0.43333	0.54196	0.51508	0.48655	0.43565	te11179	0.06842	0	0.04319	0.02444	0.08193	0.09113
te1118	0.88627	0.70626	0.97402	0.71467	0.91505	0.68696	te1118	0.28592	0.31943	0.65715	0.36307	0.34197	0.25	te1118	0.17474	0.0505	0.04346	0.09763	0.09194	0
te11180	NA	NA	NA	NA	NA	NA	te11180	NA	NA	NA	NA	NA	NA	te11180	0	0.01099	0	0	0	0
te11181	NA	NA	NA	NA	NA	NA	te11181	NA	NA	NA	NA	NA	NA	te11181	NA	NA	NA	NA	NA	NA
te11182	NA	NA	NA	NA	NA	NA	te11182	NA	NA	NA	NA	NA	NA	te11182	NA	NA	NA	NA	NA	NA
te11183	NA	NA	NA	NA	NA	NA	te11183	NA	NA	NA	NA	NA	NA	te11183	NA	NA	NA	NA	NA	NA
te11184	NA	NA	NA	NA	NA	NA	te11184	NA	NA	NA	NA	NA	NA	te11184	NA	NA	NA	NA	NA	NA
te11185	NA	NA	NA	NA	NA	NA	te11185	NA	NA	NA	NA	NA	NA	te11185	0	0	0.05555	0	0	0
te11186	NA	NA	NA	NA	NA	NA	te11186	NA	NA	NA	NA	NA	NA	te11186	0.03334	0.01906	NA	NA	NA	NA
te11187	NA	NA	NA	NA	NA	NA	te11187	NA	NA	NA	NA	NA	NA	te11187	NA	NA	NA	NA	NA	NA
te11188	NA	NA	NA	NA	NA	NA	te11188	0	0.0345	0	0	0	0	te11188	0.00736	0.02875	0.01854	0.04666	0.01786	0.05065
te11189	NA	NA	NA	NA	NA	NA	te11189	NA	NA	NA	NA	NA	NA	te11189	NA	0.02	NA	NA	NA	NA
te1119	0.89285	0.69688	0.92727	NA	0.8381	0.627	te1119	0.3512	0.19583	0.30267	NA	0.26785	0.16667	te1119	0.09358	0.07108	0.04444	NA	0.05	0.05716
te11190	NA	NA	1	0.74	0.77222	0.8	te11190	NA	NA	NA	0.16667	0.34285	0.6	te11190	NA	NA	0.08333	0.04444	0.01961	0.11217
te11191	NA	NA	NA	NA	NA	NA	te11191	NA	NA	NA	NA	NA	NA	te11191	NA	NA	NA	NA	NA	NA
te11192	0.6391	0.72177	0.8154	0.728	0.82223	0.56192	te11192	0.125	0.11515	0	0	0	0	te11192	0.03771	0.04577	0.11668	0.07579	0.03192	0.03575
te11193	NA	NA	NA	NA	NA	NA	te11193	NA	NA	NA	NA	NA	NA	te11193	NA	NA	NA	NA	NA	NA
te11194	NA	NA	NA	NA	NA	NA	te11194	NA	NA	NA	NA	NA	NA	te11194	NA	NA	NA	NA	NA	0
te11195	NA	NA	NA	NA	NA	NA	te11195	NA	NA	NA	NA	NA	NA	te11195	NA	NA	NA	NA	NA	NA
te11196	0.61366	0.7748	0.80619	0.64892	0.55	0.71436	te11196	0.29196	0.31277	0.44299	0.63868	0.36459	0.38645	te11196	0.03718	0.03444	0.08838	0.08177	0.03889	0.03135
te11197	0.57719	0.5348	0.64037	0.69728	0.49149	0.53189	te11197	0.3624	0.32362	0.50711	0.32553	0.31979	0.34954	te11197	0.05467	0.04089	0.03899	0.05732	0.04654	0.03098
te11198	NA	0.2	0.6667	NA	NA	0.69941	te11198	NA	0.4583	0.74445	0.6	0.14285	0.35595	te11198	0.16667	0.05261	0.08174	0.09683	0.05688	0.04397
te11199	0.65802	0.64519	0.68194	0.79437	0.64114	0.53447	te11199	0.03823	0.12434	0.10345	0.14862	0.02243	0.05885	te11199	0.01726	0.03764	0.07622	0.12785	0.01939	0.00476
te112	NA	NA	NA	NA	NA	NA	te112	NA	NA	NA	NA	NA	NA	te112	NA	0	0	0	0	0
te1120	NA	NA	NA	NA	NA	NA	te1120	NA	NA	NA	NA	NA	NA	te1120	0	0	0.1667	0	0.0833	0
te11200	0.70896	0.58111	1	0.7	NA	0.83332	te11200	0.11747	0.05357	0.25	0.35112	NA	0.08574	te11200	0.04034	0.04254	0.19307	0.21736	NA	0.03016
te11201	NA	NA	0.72955	0.88372	0.60228	0.73613	te11201	NA	NA	NA	NA	NA	NA	te11201	NA	NA	NA	NA	NA	NA
te11202	NA	NA	NA	NA	NA	0.8	te11202	NA	NA	NA	NA	NA	NA	te11202	NA	NA	NA	NA	NA	NA
te11203	NA	NA	NA	NA	NA	NA	te11203	NA	NA	NA	NA	NA	NA	te11203	NA	NA	NA	NA	NA	NA
te11204	0.61919	0.66574	0.90322	0.83228	0.7778	0.75169	te11204	0.48083	0.43953	0.49883	0.64651	0.40952	0.47265	te11204	0.06638	0.06907	0.09648	0.09697	0.04815	0.06882
te11205	0.54411	0.68909	0.77189	0.7787	0.63404	0.69924	te11205	0.36189	0.4956	0.53756	0.52364	0.34918	0.47659	te11205	0.05488	0.06644	0.07976	0.05554	0.0527	0.0819
te11206	0.42491	0.49937	0.66867	0.72742	0.61284	0.60962	te11206	0.34512	0.35933	0.47842	0.52224	0.27828	0.44401	te11206	0.03731	0.02555	0.05104	0.04762	0.04338	0.05225
te11207	NA	0.7763	NA	NA	NA	0.7103	te11207	NA	0.1625	NA	NA	NA	0.29413	te11207	NA	0.14074	NA	NA	NA	0.04871
te11208	NA	NA	NA	1	0.8	0.6389	te11208	NA	NA	NA	NA	NA	NA	te11208	NA	NA	NA	0.16	0.15556	0.08656
te11209	0.43705	0.50015	0.75526	0.69745	0.75558	0.72303	te11209	0.36311	0.37608	0.52656	0.55165	0.47073	0.52173	te11209	0.0563	0.05377	0.07659	0.0744	0.09026	0.08771
te1121	NA	NA	NA	NA	NA	NA	te1121	NA	NA	NA	NA	NA	NA	te1121	NA	NA	NA	NA	NA	NA
te11210	0.9	0.70555	0.62955	0.90972	0.748	0.62475	te11210	0.28573	0.37625	0.42547	0.47619	0.43254	0.51336	te11210	0.0236	0.08541	0.05547	0.05749	0.08749	0.06356
te11211	0.55114	0.69999	0.75217	0.81451	0.61944	0.72431	te11211	0.64238	0.63252	0.40873	0.55417	0.43603	0.42542	te11211	0.07664	0.0712	0.08912	0.07432	0.05466	0.06079
te11212	0.2	NA	NA	0.6667	NA	1	te11212	0.83928	0.90833	0.7723	0.84127	0.53125	0.74603	te11212	0.08759	0.04545	0.09741	0.04931	0.0574	0.07407
te11213	0.76745	0.59821	0.81037	0.88334	0.75648	0.78087	te11213	0.49854	0.41207	0.48549	0.51636	0.48147	0.53913	te11213	0.11082	0.07129	0.12773	0.07054	0.09688	0.11114
te11214	0.67168	0.72452	0.75826	0.8847	0.82173	0.83396	te11214	0.40531	0.40924	0.43564	0.4127	0.35747	0.40707	te11214	0.07988	0.03463	0.07246	0.04396	0.05383	0.07395
te11215	NA	NA	NA	NA	NA	NA	te11215	NA	NA	NA	NA	NA	NA	te11215	NA	NA	NA	NA	0	0
te11216	NA	NA	NA	0.88408	0.76945	0.84471	te11216	NA	NA	NA	0.6482	0.21668	0.56996	te11216	NA	NA	0	0.07539	0.01905	0.06373
te11217	NA	NA	0.84286	0.86665	NA	0.56191	te11217	NA	NA	0.59183	0.4048	NA	0.23333	te11217	NA	NA	0.09789	0.06045	NA	0.06349
te11218	NA	NA	NA	0.91974	0.77143	0.74846	te11218	NA	NA	NA	0.66426	0.52855	0.52036	te11218	NA	NA	NA	0.10252	0	0.03889
te11219	NA	0.68332	0.83782	0.83079	0.82936	0.7927	te11219	NA	0.5	0.65733	0.64092	0.60704	0.61105	te11219	NA	0.08485	0.06261	0.06072	0.07891	0.09706
te1122	NA	NA	NA	NA	NA	NA	te1122	NA	NA	NA	NA	NA	NA	te1122	0.1111	0	0	0	0	0.0909
te11220	0.56028	0.65055	0.83905	0.7727	0.80475	0.62669	te11220	0.38318	0.42938	0.64659	0.63853	0.53738	0.52186	te11220	0.053	0.06066	0.08073	0.08227	0.0829	0.06115
te11221	0.3333	0.61115	0.8591	0.613	0.92855	0.8333	te11221	0.8	0.6667	0.5714	0.8125	1	0.8333	te11221	0	0	0	0.0769	0	0
te11222	NA	0.3	0.59525	1	NA	0.76545	te11222	NA	0.2	0.6	NA	0	0.2857	te11222	0	0.05714	0.02857	0.04953	0.06667	0.04663
te11223	0.50595	0.65385	NA	0.6932	0.7738	0.75	te11223	0.6364	0.5143	NA	0.65155	0.35715	0.5238	te11223	0.01759	0.02162	0	0.04946	0.07501	0.03654
te11224	0.67422	0.722	0.7487	0.83161	0.69484	0.79004	te11224	0.59641	0.52109	0.55469	0.60102	0.36728	0.54813	te11224	0.06558	0.05856	0.0622	0.04467	0.04599	0.05561
te11225	0.59427	0.52663	0.71911	0.82993	0.80523	0.80862	te11225	0.57715	0.54237	0.53928	0.56309	0.32963	0.45254	te11225	0.04097	0.04732	0.059	0.08188	0.05529	0.05188
te11226	NA	NA	NA	NA	NA	NA	te11226	0.48728	0.80802	0.67975	0.47745	0.4976	0.3517	te11226	0.07393	0.14127	0.07333	0.06465	0.06102	0.06936
te11227	0.5714	0.91665	0.83335	0.92855	0.75	0.6667	te11227	0.1898	0.17777	0.25557	0.50087	0.09027	0.08335	te11227	0.01709	0.05539	0.00834	0.04524	0.01711	0.00926
te11228	NA	NA	NA	NA	NA	NA	te11228	NA	NA	NA	NA	NA	NA	te11228	NA	NA	NA	NA	NA	NA
te11229	NA	NA	NA	NA	NA	NA	te11229	NA	NA	NA	NA	NA	NA	te11229	NA	NA	NA	NA	NA	NA
te1123	NA	NA	NA	NA	NA	NA	te1123	NA	NA	NA	NA	NA	NA	te1123	NA	NA	0	NA	NA	NA
te11230	NA	NA	NA	NA	NA	NA	te11230	NA	NA	NA	NA	NA	NA	te11230	NA	NA	NA	NA	NA	NA
te11231	NA	NA	NA	NA	NA	NA	te11231	NA	NA	NA	NA	NA	NA	te11231	NA	NA	NA	NA	NA	NA
te11232	NA	NA	NA	NA	NA	NA	te11232	NA	NA	NA	NA	NA	NA	te11232	NA	0.03572	NA	0.02272	0	0
te11233	NA	NA	NA	NA	NA	NA	te11233	NA	NA	NA	NA	NA	NA	te11233	0.03651	0.04576	0	0.01282	0.04	0.11637
te11234	NA	NA	NA	NA	NA	NA	te11234	0.0909	0.1538	0.2	0.8	0	0	te11234	0.03394	0.04626	0.03809	0.10286	0.01922	0.00941
te11235	NA	NA	NA	NA	NA	NA	te11235	NA	NA	NA	NA	NA	NA	te11235	0	0	0.08335	0.125	0	0
te11236	0.5556	0.7	0.8571	0.9333	1	0.8333	te11236	0.39585	0.6667	0.46665	0.60715	0.3968	0.22145	te11236	0.01514	0.03013	0.09952	0.05244	0.01346	0.00617
te11237	NA	NA	NA	NA	NA	NA	te11237	NA	NA	NA	NA	NA	NA	te11237	0.15242	0.02858	NA	0.20002	0	0
te11238	NA	NA	NA	NA	NA	NA	te11238	NA	NA	NA	NA	NA	NA	te11238	NA	0.06667	0	NA	NA	NA
te11239	NA	NA	NA	NA	NA	NA	te11239	NA	NA	NA	NA	NA	NA	te11239	NA	NA	NA	NA	NA	NA
te1124	NA	NA	NA	NA	NA	NA	te1124	NA	NA	NA	NA	NA	NA	te1124	NA	NA	NA	NA	NA	NA
te11240	0.53925	0.72555	0.4444	0.7273	1	0.85	te11240	0.2902	0.425	0.25	0.34285	0.5714	0.26665	te11240	0.04816	0.03712	0.02975	0.02657	0.18202	0.03683
te11241	NA	NA	NA	NA	NA	NA	te11241	NA	NA	NA	NA	NA	NA	te11241	NA	NA	NA	NA	NA	NA
te11242	NA	NA	NA	NA	NA	NA	te11242	NA	NA	NA	NA	NA	NA	te11242	NA	0.03572	NA	NA	NA	NA
te11243	0.82284	0.77864	1	0.78176	0.83556	0.79568	te11243	0.46176	0.21668	0.2857	0.38072	0.24824	0.31772	te11243	0.0402	0.0146	0.03131	0.0231	0.02696	0.02001
te11244	0.71795	1	0.9	0.8389	0.75	0.6875	te11244	0.5644	0.3095	1	0.5778	0.5903	0.5	te11244	0	0.06123	0.03333	0.04314	0.14483	0
te11245	0.6667	0.8333	NA	0.9167	1	0.7778	te11245	NA	NA	NA	NA	NA	NA	te11245	0.05185	0	NA	0.07472	0.14287	0.0505
te11246	0.52002	0.6058	0.75823	0.93655	0.7976	0.76618	te11246	0.4154	0.375	0.48335	0.80355	0.44645	0.4091	te11246	0.02013	0.02094	0.05429	0.07255	0.02652	0.02493
te11247	0.61903	0.59723	0.9	0.95237	0.6857	0.85187	te11247	0.45138	0.49493	0.67334	0.62038	0.47223	0.7889	te11247	0.05816	0.08036	0.09524	0.04266	0	0.06349
te11248	0.63365	0.71274	0.73213	0.83644	0.74047	0.86046	te11248	0.4683	0.53621	0.48215	0.49173	0.54465	0.42173	te11248	0.04354	0.02045	0.0303	0.0843	0.05996	0.09524
te11249	0.77424	0.65	0.89166	0.81304	0.975	0.73252	te11249	0.46995	0.43626	0.48611	0.58605	0.625	0.52371	te11249	0.12793	0.04012	0.08222	0.06836	0.12576	0.05232
te1125	NA	NA	NA	NA	NA	NA	te1125	NA	NA	NA	NA	NA	NA	te1125	NA	0	NA	0	NA	0
te11250	0.64256	0.72187	0.85178	0.90451	0.71453	0.90095	te11250	0.44685	0.4618	0.73888	0.90047	0.60557	0.81428	te11250	0.04883	0.04521	0.04259	0.07749	0.07917	0.05876
te11251	0.68434	0.6364	0.75404	0.84679	0.78408	0.85223	te11251	0.41692	0.35123	0.50159	0.49619	0.45179	0.56753	te11251	0.11373	0.0985	0.08577	0.11847	0.10545	0.11022
te11252	0.65059	0.68027	0.88526	0.8183	0.87858	0.68982	te11252	0.37542	0.42355	0.64476	0.70893	0.72977	0.65713	te11252	0.04188	0.05482	0.02766	0.05626	0.07451	0.01733
te11253	0.57006	0.76797	0.8333	0.81222	NA	0.8	te11253	0.39725	0.40401	NA	0.48023	NA	0.8	te11253	0.03643	0.04567	0	0.06913	NA	0.03333
te11254	NA	0.83064	0.81211	0.88717	0.95834	0.9427	te11254	NA	0.39723	0.67533	0.6377	0.36665	0.73013	te11254	NA	0.055	0.02717	0.0482	0.065	0.00981
te11255	0.489	0.63054	0.84898	0.89282	0.76	0.81375	te11255	0.10834	0.21785	0.10833	0.40213	0.11429	0.25042	te11255	0.04492	0.05793	0.07648	0.06071	0.04706	0.05714
te11256	NA	0.46667	0.72223	0.97223	1	0.8	te11256	NA	0	0.1429	0.3333	NA	NA	te11256	NA	0.06667	0	0.03484	NA	NA
te11257	0.64778	0.59877	0.89524	1	0.90078	0.84284	te11257	0.33968	0.27532	0.48485	0.4	0.44643	0.44036	te11257	0.03809	0.03337	0.05211	0.03571	0.03864	0.0637
te11258	0.49641	0.62788	0.81607	0.82308	0.78801	0.69999	te11258	0.32708	0.27906	0.45848	0.35825	0.30997	0.28833	te11258	0.01811	0.03101	0.05268	0.05215	0.02723	0.04844
te11259	0.25768	0.39466	0.7397	0.68606	0.70657	0.71716	te11259	0.2049	0.25855	0.38533	0.29215	0.16528	0.26395	te11259	0.04468	0.02311	0.03522	0.03241	0.02651	0.02715
te1126	NA	NA	NA	NA	NA	NA	te1126	NA	NA	NA	NA	NA	NA	te1126	NA	NA	NA	NA	NA	NA
te11260	0.74087	0.731	0.82604	0.85142	0.90785	0.70582	te11260	0.27232	0.32328	0.44061	0.43811	0.43166	0.33225	te11260	0.02777	0.029	0.0423	0.05013	0.03998	0.04921
te11261	0.67556	0.72404	0.72152	0.76459	0.71665	0.67152	te11261	0.45682	0.33891	0.44634	0.45838	0.27051	0.30018	te11261	0.03216	0.0311	0.04354	0.03313	0.03476	0.032
te11262	0.3333	0.5714	0.9167	0.6667	0.6667	0.8462	te11262	0.2	0.25	0.4222	0.45835	0.1429	0.387	te11262	0.01361	0.02364	0.04005	0.0257	0.02187	0.03316
te11263	0.24292	0.32616	0.68143	0.49631	0.53663	0.61097	te11263	0.11657	0.18621	0.25443	0.29574	0.18033	0.17188	te11263	0.01327	0.02406	0.02716	0.02792	0.02036	0.02455
te11264	0.2	0.5	0.7143	0.55	1	0.42855	te11264	0.6	0.6	0.6667	0.6	0.14285	0.2857	te11264	0	0.0489	0	0.00621	0	0
te11265	0.2	0.5	0.7143	0.55	1	0.42855	te11265	0.6	0.6	0.6667	0.6	0.20633	0.2857	te11265	0	0.0489	0	0.00621	0.00926	0
te11266	0.42523	0.65782	0.59906	0.82963	0.30924	0.39788	te11266	0.2372	0.22548	0.29524	0.3933	0.12639	0.16071	te11266	0.01511	0.01544	0.02976	0.02936	0.02223	0.01481
te11267	NA	0.6111	0.8333	0.87777	0.47915	0.48077	te11267	NA	0.2857	NA	0	NA	0	te11267	NA	0	0	0.06667	0	0
te11268	NA	NA	NA	NA	NA	NA	te11268	NA	NA	NA	NA	NA	NA	te11268	NA	NA	NA	NA	NA	NA
te11269	NA	NA	NA	NA	NA	NA	te11269	NA	NA	NA	NA	NA	NA	te11269	NA	NA	0.09523	NA	NA	0.03333
te1127	NA	NA	NA	NA	NA	NA	te1127	NA	NA	NA	NA	NA	NA	te1127	0.0909	0	0	0	0.0769	0
te11270	NA	NA	NA	NA	NA	NA	te11270	NA	NA	NA	NA	0.5833	0.61115	te11270	NA	NA	NA	NA	0.05555	0.12897
te11271	NA	NA	0.91665	0.8	0.89285	0.91882	te11271	NA	NA	0.58332	0.41665	0.3	0.17532	te11271	0.11779	0.06341	0.11223	0.10487	0.02122	0.02701
te11272	NA	NA	NA	NA	NA	NA	te11272	NA	NA	NA	NA	NA	NA	te11272	NA	NA	NA	NA	NA	NA
te11273	NA	NA	NA	NA	NA	NA	te11273	NA	NA	NA	NA	NA	NA	te11273	NA	NA	NA	NA	NA	NA
te11274	NA	NA	NA	NA	NA	NA	te11274	NA	NA	NA	NA	NA	NA	te11274	NA	NA	NA	NA	NA	NA
te11275	NA	NA	0.60567	0.87349	0.75423	0.60111	te11275	NA	NA	0.34925	0.45995	0.10415	0.114	te11275	NA	NA	0.09526	0.02481	0.01282	0.02871
te11276	NA	NA	0.82308	0.81598	0.76912	0.92063	te11276	NA	NA	0.40833	0.38668	0.16613	0.26888	te11276	NA	NA	0.03319	0.03851	0.06255	0.09122
te11277	NA	NA	NA	NA	NA	NA	te11277	NA	NA	NA	NA	NA	NA	te11277	NA	NA	0	0	0	0
te11278	NA	NA	NA	NA	NA	NA	te11278	NA	NA	NA	NA	NA	NA	te11278	0	0	0	0	0	0
te11279	0.60622	0.67349	0.83217	0.85153	0.75062	0.85364	te11279	0.41198	0.26518	0.50199	0.48011	0.39237	0.46167	te11279	0.01656	0.05202	0.04899	0.04554	0.09072	0.06908
te1128	NA	NA	NA	NA	NA	NA	te1128	NA	NA	NA	NA	NA	NA	te1128	NA	NA	NA	NA	NA	NA
te11280	0.72777	0.85203	0.87314	0.8798	0.6958	0.80258	te11280	0.26667	0	0.34881	0.45746	0.17936	0.3238	te11280	0	0.01515	0.00737	0.04431	0.0308	0.02525
te11281	NA	NA	NA	NA	NA	NA	te11281	NA	NA	NA	NA	NA	NA	te11281	NA	NA	NA	NA	NA	NA
te11282	NA	NA	NA	NA	NA	NA	te11282	NA	NA	NA	NA	NA	NA	te11282	NA	0	0	0.03484	0	0
te11283	NA	NA	NA	NA	NA	NA	te11283	NA	0.3333	0	0.1538	0	0	te11283	0	0	0.01786	0.04186	0	0.00893
te11284	NA	NA	NA	NA	NA	0.2	te11284	NA	NA	NA	NA	NA	NA	te11284	NA	NA	NA	0	NA	0
te11285	NA	NA	NA	NA	NA	NA	te11285	NA	NA	NA	NA	NA	NA	te11285	NA	NA	NA	NA	NA	NA
te11286	0.6667	0.57113	0.91527	0.68357	0.65567	0.81047	te11286	NA	NA	NA	NA	NA	NA	te11286	0.02614	0.02376	0.0381	0.02051	0.01622	0.01393
te11287	NA	NA	0.63045	0.61904	NA	0.53906	te11287	NA	NA	0.625	0.2	NA	0.1032	te11287	NA	NA	0.01795	0.04867	0	0.03277
te11288	NA	NA	NA	NA	NA	NA	te11288	NA	NA	NA	NA	NA	NA	te11288	NA	NA	0.3333	0	0	0
te11289	NA	NA	NA	0.7272	NA	0.58335	te11289	NA	NA	NA	NA	NA	NA	te11289	NA	NA	NA	0.025	NA	0.1
te1129	NA	NA	NA	NA	NA	NA	te1129	0	0	0	0.1111	0	0	te1129	0	0	0	0	0	0
te11290	NA	NA	NA	NA	NA	NA	te11290	NA	NA	NA	NA	NA	NA	te11290	NA	NA	NA	NA	0.1111	0.25
te11291	NA	NA	NA	NA	NA	NA	te11291	NA	NA	NA	NA	NA	NA	te11291	NA	NA	0	0	0	0
te11292	NA	NA	0.87805	0.83678	0.82966	0.8569	te11292	NA	NA	0.5653	0.51121	0.38981	0.5019	te11292	NA	NA	0.05633	0.06456	0.03573	0.04532
te11293	NA	NA	0.8864	0.81886	0.76931	0.84498	te11293	NA	NA	0.49394	0.52856	0.43453	0.51129	te11293	NA	NA	0.08577	0.06515	0.07484	0.09968
te11294	NA	NA	0.83438	0.83606	0.73438	0.82776	te11294	NA	NA	0.58544	0.5816	0.58602	0.5974	te11294	NA	NA	0.05313	0.0433	0.07186	0.09222
te11295	NA	NA	NA	NA	NA	NA	te11295	NA	NA	NA	NA	NA	NA	te11295	NA	NA	NA	NA	NA	NA
te11296	NA	NA	NA	NA	NA	NA	te11296	NA	NA	NA	NA	NA	NA	te11296	NA	NA	NA	NA	NA	NA
te11297	NA	NA	NA	NA	NA	NA	te11297	NA	NA	NA	NA	NA	NA	te11297	NA	0	0	0	0	0
te11298	NA	NA	NA	NA	NA	NA	te11298	NA	NA	NA	NA	NA	NA	te11298	NA	NA	NA	NA	NA	NA
te11299	NA	NA	NA	1	NA	NA	te11299	NA	NA	NA	NA	NA	NA	te11299	NA	NA	NA	NA	NA	NA
te113	NA	NA	NA	NA	NA	NA	te113	NA	NA	NA	NA	NA	NA	te113	NA	NA	NA	NA	NA	NA
te1130	0.625	0.6667	0.2667	0.0714	0	0	te1130	0.17738	0.26665	0.02666	0.1611	0.06818	0.16094	te1130	NA	NA	NA	NA	NA	NA
te11300	NA	NA	0.80953	0.62223	0.30475	0.55044	te11300	NA	NA	0.4259	0.2	0	0.11363	te11300	NA	NA	0.0106	0.02868	0.00298	0.07638
te11301	NA	NA	0.8333	0.8889	0.4615	0.8571	te11301	NA	NA	NA	NA	NA	NA	te11301	NA	NA	0	0	0	0
te11302	0.1905	0.34227	0.3333	0.75686	NA	0.48215	te11302	0.2	0.06667	0.4	0.11646	0	0	te11302	0	0.0049	0.12354	0.0295	0.02069	0.01983
te11303	0.45521	0.45805	0.73005	0.62913	0.3218	0.22194	te11303	0.10723	0.22367	0.23882	0.27679	0.2188	0.06723	te11303	0.01444	0.01518	0.07058	0.03801	0.00654	0.02216
te11304	NA	NA	NA	0.6	0.2	NA	te11304	NA	NA	NA	NA	NA	NA	te11304	NA	NA	NA	NA	NA	NA
te11305	NA	NA	NA	NA	NA	NA	te11305	NA	NA	NA	NA	NA	NA	te11305	NA	NA	0	0.23809	NA	NA
te11306	NA	0.6857	0.76628	0.88666	0.2738	0.63144	te11306	NA	0.2	0.3611	0.46665	0.13395	0.34285	te11306	NA	0	0	0.16665	0.14585	0.1429
te11307	NA	NA	NA	NA	NA	NA	te11307	NA	NA	NA	NA	NA	NA	te11307	NA	NA	NA	NA	NA	NA
te11308	NA	0.51214	0.7984	0.92867	0.37238	0.57678	te11308	NA	NA	0	0.39285	0	0.04545	te11308	NA	0.02445	0.03185	0.08332	0.02397	0.04851
te11309	0.75	0.4375	0.6	0.55115	0.58335	0.14705	te11309	0.6	0.0625	0.29765	0.35418	0.06667	0.03333	te11309	0.12778	0.03571	0.02084	0.03022	0.0098	0.00521
te1131	NA	NA	NA	NA	NA	NA	te1131	NA	NA	NA	NA	NA	NA	te1131	NA	NA	NA	NA	NA	NA
te11310	NA	NA	NA	0.4345	0.5218	0.7515	te11310	NA	NA	NA	0.1875	0.25395	0.127	te11310	NA	NA	NA	0.07638	0.01852	0.02083
te11311	NA	NA	NA	0.5655	0.4889	0.59375	te11311	NA	NA	NA	NA	NA	NA	te11311	NA	NA	NA	NA	NA	NA
te11312	NA	NA	0.2	0.83925	0.6466	0.7976	te11312	NA	NA	0.2	0.16072	0.12778	0.1131	te11312	NA	NA	0	0	0.025	0.08332
te11313	NA	NA	0.89879	0.92573	0.70102	0.70159	te11313	NA	NA	0.1763	0.34375	0.06492	0.15278	te11313	NA	NA	0.00841	0.06185	0.02353	0.00694
te11314	NA	NA	0.79033	0.7369	0.5634	0.87786	te11314	NA	NA	0.45833	0.35713	0.2192	0.1	te11314	NA	NA	0.04286	0.02382	0.01099	0
te11315	NA	NA	NA	NA	NA	NA	te11315	NA	NA	NA	0.75	0.2857	0.5714	te11315	NA	0.02222	NA	0	0	0.0254
te11316	NA	NA	NA	NA	NA	NA	te11316	NA	NA	NA	NA	NA	NA	te11316	NA	NA	NA	NA	NA	NA
te11317	NA	NA	NA	NA	NA	NA	te11317	NA	NA	NA	NA	NA	NA	te11317	NA	NA	NA	NA	NA	NA
te11318	NA	NA	0.83083	0.79361	0.56442	0.72503	te11318	NA	NA	0.41581	0.28671	0.075	0.20102	te11318	NA	NA	0.05254	0.05887	0.00648	0.0274
te11319	NA	NA	NA	0.90477	0.7963	0.6943	te11319	NA	NA	NA	0.2857	0	0	te11319	NA	NA	0	0.04455	0.01818	0.01136
te1132	NA	NA	NA	NA	NA	NA	te1132	NA	NA	NA	NA	NA	NA	te1132	0	0.0909	NA	0	0	0
te11320	NA	NA	0.7889	NA	0.88887	0.87963	te11320	NA	NA	0.3333	NA	0	0.18055	te11320	NA	NA	0.1111	NA	0	0
te11321	NA	NA	NA	NA	0.7	0.74997	te11321	NA	NA	NA	0	0.1	0.1766	te11321	NA	NA	NA	0	0.12876	0.08464
te11322	NA	NA	1	0.75	0.5714	0.7889	te11322	NA	NA	NA	NA	NA	NA	te11322	NA	NA	0	0.05557	0	0
te11323	NA	NA	NA	NA	NA	NA	te11323	NA	NA	NA	NA	NA	NA	te11323	NA	NA	NA	0	0.06666	NA
te11324	NA	NA	NA	0.8	0.71308	NA	te11324	NA	NA	NA	NA	NA	NA	te11324	NA	NA	NA	0	0.04763	NA
te11325	NA	NA	NA	0.78666	0.69047	0.6301	te11325	NA	NA	NA	0.1	0.0893	0.06666	te11325	NA	NA	NA	0.02843	0.00675	0.0104
te11326	NA	NA	NA	NA	NA	NA	te11326	NA	NA	NA	NA	NA	NA	te11326	NA	NA	NA	0	NA	0
te11327	NA	NA	0.97115	1	0.91904	0.8517	te11327	NA	NA	0.33959	0	0	0.0258	te11327	NA	NA	0.0125	0	0	0.01786
te11328	NA	NA	NA	NA	NA	NA	te11328	NA	NA	NA	NA	NA	NA	te11328	NA	NA	0	0	0	NA
te11329	NA	NA	NA	NA	NA	NA	te11329	NA	NA	NA	NA	NA	NA	te11329	NA	NA	NA	NA	NA	NA
te1133	NA	NA	NA	NA	NA	NA	te1133	NA	NA	NA	NA	NA	NA	te1133	NA	NA	0	0.125	0	0
te11330	NA	NA	NA	NA	NA	NA	te11330	NA	NA	NA	NA	NA	NA	te11330	NA	NA	NA	NA	NA	NA
te11331	NA	NA	NA	NA	NA	NA	te11331	NA	NA	NA	NA	NA	NA	te11331	NA	NA	NA	NA	NA	NA
te11332	NA	NA	NA	0.4545	NA	0.2857	te11332	0.2	NA	0.7143	0.3333	0.25	0	te11332	0	NA	0.34962	0.14126	0.00667	0.01736
te11333	NA	NA	NA	NA	NA	NA	te11333	NA	NA	NA	NA	NA	NA	te11333	NA	NA	NA	NA	NA	NA
te11334	NA	NA	NA	NA	NA	NA	te11334	NA	NA	NA	NA	NA	NA	te11334	NA	NA	NA	0	NA	0
te11335	NA	NA	NA	NA	NA	NA	te11335	NA	NA	NA	NA	NA	NA	te11335	NA	0	0.1	0	NA	0
te11336	NA	NA	NA	NA	NA	NA	te11336	NA	NA	NA	NA	NA	NA	te11336	0	0.03845	0.06523	0.08098	0.09665	0.17983
te11337	0.4018	0.75	0.83335	0.8874	0.9	0.7738	te11337	0.34167	0.4744	0.62038	0.68123	0.45059	0.6511	te11337	0.03465	0.06398	0.05333	0.0645	0.04096	0.07772
te11338	0.5385	0.5714	0.75	0.6667	0.7059	0.7895	te11338	0.51234	0.58519	0.59883	0.6052	0.43285	0.52575	te11338	0.10344	0.04654	0.1478	0.07778	0.13274	0.06292
te11339	0.22381	0.4815	0.80974	0.73078	0.71059	0.72378	te11339	0.08335	0.09935	0.54045	0.44258	0.39334	0.29548	te11339	0.00667	0.0433	0.05631	0.06189	0.06383	0.05678
te1134	NA	NA	NA	NA	NA	NA	te1134	NA	NA	NA	NA	NA	NA	te1134	NA	NA	NA	NA	NA	NA
te11340	NA	NA	0.59525	0.86605	0.82292	0.7	te11340	NA	NA	0.55357	0.6066	0.5926	0.5625	te11340	NA	NA	0.01587	0.01299	0.01786	0.025
te11341	0.67853	0.72069	0.75461	0.75902	0.70861	0.75673	te11341	0.30097	0.31539	0.30455	0.30633	0.32627	0.37649	te11341	0.04465	0.0536	0.04061	0.03933	0.04851	0.05502
te11342	NA	NA	NA	NA	NA	NA	te11342	NA	NA	NA	NA	NA	NA	te11342	NA	NA	NA	NA	NA	NA
te11343	0.61627	0.68277	0.70149	0.74097	0.74982	0.78858	te11343	0.16393	0.35707	0.24597	0.40365	0.34554	0.40162	te11343	0.04306	0.07468	0.03457	0.0493	0.04438	0.04203
te11344	NA	NA	NA	NA	NA	NA	te11344	NA	NA	NA	NA	NA	NA	te11344	NA	NA	NA	NA	NA	NA
te11345	0.63076	0.65646	0.78314	0.81213	0.7385	0.78318	te11345	0.362	0.37789	0.43188	0.44678	0.43294	0.42738	te11345	0.06946	0.07317	0.06219	0.108	0.08328	0.14566
te11346	NA	NA	NA	NA	NA	NA	te11346	NA	NA	NA	NA	NA	NA	te11346	NA	NA	NA	NA	NA	NA
te11347	0.64666	0.67734	0.77091	0.76032	0.72253	0.76906	te11347	0.20681	0.23626	0.2832	0.28577	0.34417	0.35576	te11347	0.03669	0.05101	0.04371	0.04499	0.06437	0.06302
te11348	0.59201	0.66142	0.752	0.75559	0.71739	0.75722	te11348	0.23417	0.26977	0.3056	0.30118	0.34068	0.38211	te11348	0.0413	0.04986	0.05008	0.04787	0.06445	0.06965
te11349	0.67027	0.64588	0.74771	0.75035	0.74448	0.70627	te11349	0.2845	0.33919	0.35012	0.31383	0.44533	0.36865	te11349	0.04838	0.04643	0.05452	0.05237	0.06458	0.06363
te1135	0.38572	0.42142	0.71364	0.72308	0.27336	0.41248	te1135	0.25	0.2619	0.13863	0.41643	0.04763	0	te1135	0.03048	0.04597	0.04195	0.03411	0	0.0109
te11350	NA	NA	0.87792	0.86491	0.82259	0.77941	te11350	NA	NA	0.55183	0.70877	0.74167	0.5238	te11350	0	NA	0.04577	0.0765	0.08198	0.07235
te11351	0.72643	0.72435	0.75	0.84972	0.71088	0.77778	te11351	0.30095	0.37478	0.5362	0.51864	0.37072	0.3166	te11351	0.04333	0.08984	0.05185	0.09346	0.07685	0.06638
te11352	NA	NA	NA	NA	NA	NA	te11352	NA	NA	NA	NA	NA	NA	te11352	NA	NA	NA	0.04366	0.05028	NA
te11353	0.46772	0.54965	0.82266	0.83211	0.82211	0.81348	te11353	0.42829	0.46645	0.62267	0.58285	0.44912	0.4528	te11353	0.06987	0.03933	0.08529	0.08542	0.05821	0.05392
te11354	NA	NA	NA	NA	NA	NA	te11354	NA	NA	NA	NA	NA	NA	te11354	NA	NA	0.1429	0.0625	0	0
te11355	NA	NA	NA	NA	NA	NA	te11355	NA	NA	NA	NA	NA	NA	te11355	NA	NA	0	0	0	0
te11356	NA	NA	NA	NA	NA	NA	te11356	NA	NA	NA	NA	NA	NA	te11356	NA	NA	0	NA	0.025	NA
te11357	NA	NA	NA	NA	NA	NA	te11357	NA	NA	NA	NA	NA	NA	te11357	NA	NA	NA	NA	NA	NA
te11358	NA	NA	NA	NA	NA	NA	te11358	NA	NA	NA	0	0	0	te11358	NA	NA	NA	0	0	0.05557
te11359	NA	NA	0.9661	0.83907	0.81894	0.74117	te11359	NA	NA	0.4696	0.41935	0.09207	0.24219	te11359	NA	NA	0.11751	0.1282	0.14109	0.0843
te1136	NA	NA	0.8333	0.5556	0.6667	0.4444	te1136	NA	NA	NA	NA	NA	NA	te1136	NA	0	0	0	0	0.0909
te11360	NA	NA	1	0.63035	0.49605	0.45847	te11360	NA	NA	NA	0.2	0.13395	0.07145	te11360	NA	NA	0	0.00953	0.00621	0.00976
te11361	NA	NA	NA	0.63542	0.06945	0.20972	te11361	NA	NA	NA	0	0	0	te11361	NA	0	NA	0.04354	0.04166	0.00667
te11362	NA	0.3333	0.6667	NA	0.6	0.6012	te11362	0.4	0.3333	0.125	0.2	0	0.0303	te11362	0.02084	0	0.05015	0.04	0	0.00367
te11363	NA	NA	0.86903	0.8	0.73335	0.88133	te11363	NA	NA	0.42857	0.36823	0	0	te11363	NA	NA	0.08797	0.20211	0	0.00833
te11364	NA	NA	NA	NA	NA	NA	te11364	NA	NA	NA	NA	0	0	te11364	NA	NA	NA	0.26667	0.23333	0
te11365	NA	NA	NA	NA	NA	NA	te11365	NA	NA	NA	NA	NA	NA	te11365	NA	NA	NA	0	NA	NA
te11366	NA	NA	NA	NA	NA	NA	te11366	NA	NA	NA	NA	NA	NA	te11366	NA	NA	NA	NA	NA	NA
te11367	NA	NA	NA	NA	NA	NA	te11367	NA	NA	NA	NA	NA	NA	te11367	NA	NA	NA	NA	NA	NA
te11368	NA	NA	0.6	0.9	NA	NA	te11368	NA	NA	NA	NA	NA	NA	te11368	NA	NA	0.2	0.01818	NA	NA
te11369	NA	NA	NA	NA	NA	NA	te11369	NA	NA	NA	NA	NA	NA	te11369	NA	NA	NA	NA	NA	NA
te1137	NA	NA	NA	NA	NA	NA	te1137	NA	NA	NA	NA	NA	NA	te1137	NA	NA	NA	NA	NA	NA
te11370	0.2	1	NA	NA	0.2	NA	te11370	NA	0	NA	NA	NA	NA	te11370	0.07759	0.08055	NA	0	0	NA
te11371	NA	NA	NA	NA	NA	NA	te11371	NA	NA	NA	NA	NA	NA	te11371	NA	NA	NA	NA	NA	NA
te11372	NA	NA	NA	NA	NA	NA	te11372	NA	NA	NA	NA	0	NA	te11372	NA	NA	NA	NA	NA	NA
te11373	NA	NA	NA	NA	NA	NA	te11373	NA	NA	NA	NA	NA	NA	te11373	NA	NA	NA	NA	NA	NA
te11374	NA	NA	NA	NA	NA	NA	te11374	NA	NA	NA	NA	NA	NA	te11374	NA	NA	NA	NA	NA	NA
te11375	NA	NA	NA	NA	NA	NA	te11375	NA	NA	NA	NA	NA	NA	te11375	NA	NA	NA	NA	NA	NA
te11376	NA	NA	NA	NA	NA	NA	te11376	NA	NA	NA	NA	NA	NA	te11376	NA	NA	NA	NA	NA	NA
te11377	NA	NA	NA	NA	NA	NA	te11377	NA	NA	NA	NA	NA	NA	te11377	NA	NA	NA	NA	NA	NA
te11378	NA	NA	NA	NA	NA	NA	te11378	NA	NA	NA	NA	NA	NA	te11378	NA	NA	NA	NA	NA	0
te11379	NA	NA	NA	NA	NA	NA	te11379	NA	NA	NA	NA	NA	NA	te11379	NA	NA	NA	NA	NA	NA
te1138	NA	NA	NA	NA	NA	NA	te1138	NA	NA	NA	NA	NA	NA	te1138	0.5	0.1429	0.4	0.1429	0	0.0769
te11380	NA	NA	NA	NA	NA	NA	te11380	NA	NA	NA	NA	NA	NA	te11380	NA	NA	NA	NA	NA	NA
te11381	NA	NA	NA	NA	NA	NA	te11381	NA	NA	NA	NA	NA	NA	te11381	NA	NA	NA	NA	NA	NA
te11382	NA	NA	0.84111	0.79245	0.76322	0.75637	te11382	NA	NA	0.49445	0.32062	0.14352	0.13472	te11382	NA	NA	0.10797	0.07278	0.03924	0.01211
te11383	NA	NA	NA	NA	NA	NA	te11383	NA	NA	NA	NA	NA	NA	te11383	NA	NA	NA	NA	NA	NA
te11384	0.4286	0.5	0.9	0.81248	0.78929	0.93889	te11384	0.8824	0.7368	0.38333	0.4861	0.24316	0.29807	te11384	0.05712	0.06743	0.03654	0.06108	0.02302	0.03722
te11385	0.50777	0.63641	0.80393	0.86809	0.67262	0.72937	te11385	0.40627	0.43959	0.4365	0.45925	0.2331	0.30892	te11385	0.05375	0.05997	0.05685	0.04724	0.04637	0.04354
te11386	NA	NA	0.73986	0.76616	0.62881	0.61808	te11386	NA	NA	0.38869	0.43113	0.25529	0.11559	te11386	NA	0	0.04892	0.03703	0.02365	0.02221
te11387	NA	NA	0.55417	0.76315	0.87462	0.88388	te11387	NA	NA	0.41332	0.49047	0.26959	0.32956	te11387	NA	NA	0.04375	0.07063	0.01585	0.04468
te11388	0.49048	0.46373	0.7373	0.69552	0.80664	0.73283	te11388	0.22143	0.40925	0.33832	0.51961	0.40481	0.40934	te11388	0.03225	0.04499	0.04218	0.11542	0.04674	0.04744
te11389	NA	NA	NA	NA	NA	NA	te11389	NA	NA	NA	NA	NA	NA	te11389	NA	NA	NA	NA	NA	NA
te1139	NA	NA	NA	NA	NA	NA	te1139	NA	NA	NA	NA	NA	NA	te1139	0	0	0	0	0	0
te11390	NA	0.625	NA	0.7692	0.3333	0.5	te11390	NA	0.0625	0.16665	0.2404	0.16665	0.1607	te11390	NA	0.00794	0.04081	0.03712	0.03946	0.01686
te11391	0.44643	0.50558	0.525	0.66668	0.63042	0.45832	te11391	0.1631	0.41818	0.025	0.03845	0.04688	0	te11391	0	0	0	0	0	0
te11392	0.5	0.43843	0.791	0.79933	0.61937	0.52265	te11392	0.15	0.14444	0.2238	0.10722	0.05714	0.06286	te11392	0	0	0.04167	0.07014	0.03279	0
te11393	0.28335	0.45835	0.91665	0.80881	0.56845	0.39945	te11393	0.2	0.2857	0.56665	0.33333	0.13257	0.0721	te11393	0.01746	0.03791	0.05682	0.02544	0.01614	0.011
te11394	0.8182	0.6667	0.375	0.4545	0.6667	0.4	te11394	0.5	0.1429	0.2222	0.4	0.1429	0.0667	te11394	0.02597	0.08844	0	0	0	0
te11395	0.58686	0.5228	0.6832	0.7158	0.70909	0.62248	te11395	0.29554	0.17838	0.24487	0.1983	0.215	0.08674	te11395	0.03633	0.05333	0.02751	0.02938	0.021	0.01028
te11396	NA	0.7143	0.5	0.75	0.5385	0.5	te11396	NA	NA	0.4286	0.5	0.3636	0.1429	te11396	NA	0.06111	0	0.07082	0.03361	0
te11397	NA	NA	0.7778	0.7778	0.8462	0.5455	te11397	NA	NA	0.2	0.3333	0.2308	0	te11397	NA	NA	0.01562	0.04166	0	0.01041
te11398	0.53333	0.72641	0.81349	0.76063	0.77139	0.75723	te11398	0.26667	0.35624	0.53286	0.30752	0.26698	0.32058	te11398	0.04	0.04676	0.02757	0.0523	0.03144	0.03131
te11399	0.28275	0.48097	0.57574	0.70066	0.6592	0.60208	te11399	0.39372	0.29936	0.48181	0.46497	0.38341	0.34069	te11399	0.05159	0.0591	0.05043	0.06956	0.03677	0.04131
te114	NA	NA	NA	NA	NA	NA	te114	NA	NA	NA	NA	NA	NA	te114	NA	NA	NA	NA	NA	NA
te1140	NA	NA	NA	NA	NA	NA	te1140	NA	NA	NA	NA	NA	NA	te1140	NA	NA	NA	NA	NA	NA
te11400	0.38255	0.55405	0.71005	0.66335	0.56894	0.51981	te11400	0.1	0.24766	0.54957	0.44251	0.24899	0.29858	te11400	0.03077	0.05843	0.05419	0.05246	0.01998	0.02502
te11401	0.6767	0.61223	0.80421	0.75808	0.72505	0.78734	te11401	0.35575	0.32779	0.45947	0.39809	0.23552	0.26668	te11401	0.06606	0.0395	0.07242	0.06517	0.04219	0.04178
te11402	NA	NA	NA	NA	NA	NA	te11402	NA	NA	NA	NA	NA	NA	te11402	NA	NA	NA	NA	NA	0.04167
te11403	NA	NA	NA	NA	NA	NA	te11403	NA	NA	NA	NA	NA	NA	te11403	NA	NA	NA	NA	0.0642	NA
te11404	NA	NA	NA	NA	NA	NA	te11404	NA	NA	NA	NA	NA	NA	te11404	NA	NA	NA	NA	NA	NA
te11405	NA	0	0.7	NA	0.6667	0.7143	te11405	NA	NA	NA	NA	NA	NA	te11405	NA	0	0.1241	0.07695	0.11482	0.10391
te11406	NA	NA	NA	NA	NA	NA	te11406	NA	NA	NA	NA	NA	NA	te11406	NA	NA	NA	NA	NA	NA
te11407	NA	0.25	0.35715	0.25	0.22725	0.13635	te11407	0.2	0.22915	0.44285	0.5119	0.15	0.0625	te11407	0	0	0.127	0	0	0.01389
te11408	NA	NA	0.83807	NA	0.425	0.375	te11408	NA	NA	0.5714	0.1667	0	0.13097	te11408	NA	0	0.05398	0.02112	0.04547	0.00896
te11409	NA	NA	NA	NA	0.1667	0.6	te11409	NA	NA	NA	NA	NA	NA	te11409	NA	NA	NA	NA	0	0
te1141	NA	NA	NA	NA	NA	NA	te1141	NA	NA	0.36665	0.70235	0	0	te1141	NA	0.05171	0.09149	0.02514	0	0
te11410	NA	NA	0.82499	0.84215	0.68487	0.59169	te11410	NA	NA	0.27375	0.31832	0.10141	0.21379	te11410	NA	NA	0.04	0.03858	0.00745	0.04198
te11411	NA	NA	1	0.8	0.3077	0.2941	te11411	NA	NA	0.4	0.27275	0.05	0.0294	te11411	NA	NA	0	0.02202	0.02057	0.0042
te11412	NA	NA	NA	NA	NA	NA	te11412	NA	NA	NA	NA	NA	NA	te11412	0	NA	0	0	0.05	0
te11413	NA	NA	NA	NA	NA	NA	te11413	NA	NA	NA	NA	NA	NA	te11413	NA	NA	0	0.1125	0	0.04545
te11414	NA	NA	0.84761	0.69881	0.70889	0.76213	te11414	NA	NA	0.43333	0.30093	0.08587	0.1282	te11414	NA	NA	0.31916	0.09489	0.08053	0.01456
te11415	0.8	0.6607	1	0.63335	0.5	0.7	te11415	0	0	0.5	0.25557	0	0.08335	te11415	0.06667	0.02083	0.10769	0.05	0.05486	0.01667
te11416	NA	NA	NA	NA	NA	NA	te11416	NA	NA	NA	NA	NA	NA	te11416	NA	NA	NA	NA	NA	NA
te11417	NA	NA	NA	NA	NA	NA	te11417	0.08335	0.15385	0.2222	0.3167	0.0557	0.05555	te11417	0.04167	0.02708	0.04763	0.13575	0.01905	0.02778
te11418	0.54862	0.574	0.7292	0.80734	0.73343	0.68147	te11418	0.0854	0.2602	0.18396	0.30502	0.06074	0.11954	te11418	0.01709	0.03124	0.0747	0.05413	0.00856	0.015
te11419	0.75557	NA	0.85212	0.79438	0.82402	0.79565	te11419	0.36667	NA	0.27592	0.31088	0.14074	0.06684	te11419	0.03828	NA	0.03751	0.03823	0.03505	0.02142
te1142	NA	NA	NA	NA	NA	NA	te1142	NA	NA	NA	NA	NA	NA	te1142	NA	NA	NA	NA	NA	NA
te11420	NA	NA	NA	NA	NA	NA	te11420	NA	NA	NA	NA	NA	NA	te11420	NA	NA	NA	NA	NA	NA
te11421	NA	NA	NA	NA	NA	NA	te11421	NA	NA	NA	NA	NA	NA	te11421	0	NA	0	0.01333	0.0202	0
te11422	NA	0.6	0.81785	0.63457	0.731	0.7003	te11422	NA	0.1667	0.2436	0.1579	0.0731	0.0625	te11422	0	0.03636	0.0128	0.04289	0.02389	0.01393
te11423	NA	NA	NA	NA	NA	NA	te11423	NA	NA	NA	NA	0	0	te11423	NA	NA	0	0	0	0.04167
te11424	NA	NA	0.73335	0.68444	0.37362	0.6488	te11424	NA	NA	0.37777	0.3908	0.10636	0.19166	te11424	NA	NA	0.03529	0.025	0	0.01376
te11425	0.52317	0.5839	0.74857	0.73617	0.54269	0.61416	te11425	0.30706	0.30946	0.38002	0.33653	0.12524	0.17812	te11425	0.04013	0.04266	0.03736	0.03355	0.00835	0.01149
te11426	NA	NA	NA	0.5556	0.4	0	te11426	NA	NA	NA	NA	NA	NA	te11426	NA	NA	NA	NA	NA	NA
te11427	NA	NA	NA	NA	NA	NA	te11427	NA	NA	NA	NA	NA	NA	te11427	NA	NA	0.07654	0.01786	0	0
te11428	NA	NA	NA	NA	NA	NA	te11428	NA	NA	NA	NA	NA	NA	te11428	NA	NA	NA	0.1667	NA	0
te11429	NA	NA	0.71667	0.85859	0.65169	0.7711	te11429	NA	NA	0.40001	0.61984	0.57136	0.56069	te11429	NA	NA	0.05	0.07913	0.08136	0.08673
te1143	NA	NA	NA	NA	NA	NA	te1143	NA	NA	NA	NA	NA	NA	te1143	NA	NA	NA	NA	NA	NA
te11430	NA	NA	0.79282	0.82541	0.71186	0.76304	te11430	NA	NA	0.53588	0.52547	0.50455	0.45705	te11430	NA	NA	0.05636	0.06007	0.05441	0.05049
te11431	NA	NA	NA	0.9	0.61665	0.5	te11431	NA	NA	NA	0.625	0.32727	0.29367	te11431	NA	NA	NA	0.07037	0.0303	0
te11432	NA	NA	0.82663	0.842	0.83809	0.8667	te11432	NA	NA	0.61958	0.50938	0.37268	0.60681	te11432	NA	NA	0.0568	0.04483	0.04789	0.06344
te11433	NA	NA	NA	NA	NA	NA	te11433	NA	NA	NA	NA	NA	NA	te11433	NA	NA	NA	0.08	NA	NA
te11434	NA	NA	NA	NA	NA	NA	te11434	NA	NA	NA	NA	NA	NA	te11434	NA	NA	NA	NA	NA	NA
te11435	NA	NA	NA	NA	NA	NA	te11435	NA	NA	NA	NA	NA	NA	te11435	NA	NA	NA	NA	NA	NA
te11436	NA	NA	0.6667	0.90228	0.75093	0.3873	te11436	NA	NA	NA	NA	NA	NA	te11436	NA	NA	0.0381	0.05996	0.05101	0.06255
te11437	NA	NA	0.9	0.88332	0.72738	0.845	te11437	NA	NA	NA	0.18255	0.13395	0.04545	te11437	NA	NA	0.08	0.025	0.06429	0.04333
te11438	0.71742	0.54393	0.70693	0.82561	0.75112	0.67407	te11438	0.3125	0.05417	0.42763	0.48672	0.32141	0.24862	te11438	0.08605	0.02251	0.07038	0.05309	0.06729	0.05192
te11439	0.1889	0.39677	0.64277	0.61461	0.54856	0.53452	te11439	0.28352	0.37337	0.47053	0.5575	0.31029	0.34735	te11439	0.03068	0.04327	0.0684	0.08285	0.0535	0.04441
te1144	NA	NA	NA	NA	NA	NA	te1144	NA	NA	NA	NA	NA	NA	te1144	NA	NA	NA	NA	NA	NA
te11440	0.55714	0.40334	0.62668	0.50838	0.60273	0.70936	te11440	0.45142	0.31043	0.56703	0.40287	0.45546	0.42299	te11440	0.06407	0.09574	0.06863	0.04559	0.04771	0.06887
te11441	NA	NA	NA	0.77332	1	0.61906	te11441	NA	NA	NA	0.7	NA	0.34443	te11441	NA	NA	NA	0.05373	0	0.03962
te11442	0.0704	0.1009	0.1628	0.1774	0.2	0.1765	te11442	0.26011	0.26834	0.29749	0.28536	0.24365	0.24001	te11442	0.05548	0.06083	0.07056	0.06373	0.06891	0.06214
te11443	NA	NA	NA	NA	NA	NA	te11443	NA	NA	NA	NA	NA	NA	te11443	NA	NA	NA	NA	NA	NA
te11444	NA	NA	0.8	NA	0.73335	NA	te11444	NA	NA	NA	NA	0.14285	NA	te11444	NA	NA	0	0	0.03143	0
te11445	NA	NA	NA	NA	NA	NA	te11445	NA	NA	0.1667	0	NA	NA	te11445	NA	NA	0.20192	0	0.2	0
te11446	0.5556	0.8	0.8462	0.9091	0.625	0.8421	te11446	0.45833	0.39257	0.41117	0.38863	0.29723	0.216	te11446	0.04165	0.07963	0.07419	0.10178	0.04839	0.03824
te11447	NA	NA	0.47777	0.8333	0.65237	0.625	te11447	NA	NA	NA	0.1667	0.1667	0.2857	te11447	NA	NA	0.00752	0.03205	0.00505	0.01944
te11448	NA	NA	NA	NA	NA	NA	te11448	NA	NA	NA	NA	NA	NA	te11448	NA	NA	0	0	0	0
te11449	NA	NA	0.8889	0.7647	0.9	0.7778	te11449	NA	NA	0.7778	0.3571	0.1818	0.1667	te11449	NA	NA	0.02	0.05358	0	0
te1145	NA	NA	NA	NA	NA	NA	te1145	NA	NA	NA	NA	NA	NA	te1145	NA	NA	NA	NA	NA	NA
te11450	NA	NA	NA	NA	NA	NA	te11450	NA	NA	NA	NA	NA	NA	te11450	NA	NA	0.22962	0.30408	0	0.09722
te11451	NA	NA	0.625	0.6667	0.5	0.5	te11451	0	NA	0.5	0.60985	0.14285	0.09165	te11451	NA	NA	0.09189	0.11154	0	0.04445
te11452	NA	NA	NA	0.8889	0.9	0.8	te11452	NA	NA	NA	0.7	0.3333	0.1667	te11452	NA	NA	0	0.04522	0.01208	0.06523
te11453	NA	NA	NA	NA	NA	0.8571	te11453	NA	NA	NA	NA	NA	0.125	te11453	NA	NA	NA	0	NA	0
te11454	0.5562	0.76587	0.6	0.88055	0.84166	0.93142	te11454	NA	NA	NA	0.4	NA	NA	te11454	0.07649	0.04906	0	0.04987	0	0.04829
te11455	NA	NA	0.83942	0.89694	0.76591	0.66446	te11455	NA	0	0.23278	0.34023	0.04195	0.04763	te11455	NA	0	0.0337	0.02783	0.00632	0.02725
te11456	NA	NA	NA	NA	NA	NA	te11456	NA	NA	NA	NA	NA	NA	te11456	NA	NA	NA	NA	NA	NA
te11457	NA	NA	0.825	0.79723	0.76403	0.81205	te11457	NA	NA	0.2619	0.3041	0.08572	0.07004	te11457	NA	NA	0.00726	0.03351	0.04626	0.01908
te11458	NA	NA	0.85	1	0.55	0.6629	te11458	NA	NA	0.48147	0.68253	0.19047	0.298	te11458	NA	NA	0.04444	0.18464	0.02	0.02511
te11459	NA	NA	0.86667	0.87777	0.7	0.79722	te11459	NA	NA	NA	NA	NA	NA	te11459	NA	NA	0.12223	0	0	0.06364
te1146	0.50525	0.24355	0.63372	0.59915	0.34271	0.3958	te1146	0.06	0	0.34602	0.24302	0.025	0.04728	te1146	0	0.02183	0.0127	0.02242	0.00478	0.00628
te11460	0.46667	NA	0.8	0.63743	0.69896	0.66508	te11460	0.06667	NA	0.1	0.0754	0.02828	0.04564	te11460	0.12469	NA	0.03667	0.00715	0	0
te11461	NA	NA	0.7	0.53048	0.49107	0.49207	te11461	NA	NA	0.6	0.42063	0.30277	0.36665	te11461	NA	NA	0.12753	0.1781	0.07458	0.01799
te11462	NA	NA	1	0.94333	0.66667	0.68413	te11462	NA	NA	0.69445	0.49407	NA	0.16012	te11462	NA	NA	0.10345	0.09034	0	0.0255
te11463	NA	NA	NA	NA	NA	NA	te11463	NA	NA	NA	NA	NA	NA	te11463	NA	NA	NA	NA	NA	NA
te11464	NA	NA	NA	NA	NA	NA	te11464	NA	NA	NA	NA	NA	NA	te11464	NA	NA	0.09298	0.08038	0.10002	0.07705
te11465	NA	NA	NA	NA	0.18155	0.11908	te11465	NA	NA	NA	NA	0	0	te11465	NA	NA	NA	NA	0	0
te11466	NA	0.2	NA	NA	NA	NA	te11466	NA	NA	NA	NA	NA	NA	te11466	NA	0	NA	NA	NA	NA
te11467	NA	0.6	NA	NA	NA	NA	te11467	NA	NA	NA	NA	NA	NA	te11467	NA	0.04167	0.04167	NA	NA	NA
te11468	0.64375	0.84286	0.79998	0.96516	0.88062	0.92896	te11468	0.25	0.5774	0.38393	0.45	0.20278	0.11962	te11468	0.08334	0.13383	0.31014	0.37943	0.08639	0.05271
te11469	0.1429	0.4167	0.4444	0.2727	0.6667	0	te11469	0	0	0	0.0833	0.0833	0	te11469	0	0	0.0625	0.101	0.0871	0
te1147	NA	NA	NA	NA	NA	NA	te1147	NA	NA	NA	NA	NA	NA	te1147	NA	NA	NA	NA	NA	0
te11470	0.3333	0.8214	0.8	0.87963	0.4	0.22557	te11470	NA	0	0.2	0.125	0	0	te11470	0	0	0.2	0.29167	0.02777	0
te11471	NA	NA	NA	NA	NA	NA	te11471	NA	NA	NA	NA	NA	NA	te11471	NA	NA	0.01111	0.07569	0.01087	0.04921
te11472	0.6	0.33332	0.4	0.60103	0.30157	0.45087	te11472	NA	0.46665	NA	0.52224	0.0787	0.22944	te11472	0	0.03667	0	0.1003	0.02828	0.03755
te11473	NA	0.56845	0.75557	0.8389	0.69515	0.59642	te11473	NA	0.5556	NA	0.4545	0	0.1429	te11473	NA	0.06291	0.02292	0.0292	0.02659	0
te11474	NA	NA	NA	NA	NA	NA	te11474	NA	NA	NA	NA	NA	NA	te11474	NA	NA	NA	NA	NA	NA
te11475	NA	0.46667	0.80833	0.8	0.21943	0.40297	te11475	NA	0	0.3889	0.3333	0	0.0357	te11475	NA	0	0.18887	0	0.08125	0.02272
te11476	NA	NA	NA	0.6	0.6667	0.2	te11476	NA	NA	NA	NA	NA	NA	te11476	NA	NA	NA	0.03229	0.04463	0.01905
te11477	NA	0.8	0.91668	0.96428	0.82857	0.4	te11477	NA	NA	0.3	0.45535	0.1667	NA	te11477	NA	0.2	0	0.0881	0.02381	NA
te11478	NA	0.8	1	NA	0.5	0.5	te11478	NA	NA	NA	NA	NA	NA	te11478	0.0125	0.00595	0	0.02452	0.00417	0.01116
te11479	NA	NA	NA	NA	NA	NA	te11479	NA	NA	NA	NA	NA	NA	te11479	NA	NA	0	0	NA	0
te1148	NA	NA	NA	NA	NA	NA	te1148	NA	NA	NA	NA	NA	NA	te1148	NA	0	NA	NA	NA	0
te11480	0.7143	NA	0.53333	0.3333	NA	0.3818	te11480	NA	NA	0.1	0	0.1667	0.06855	te11480	0	NA	0.06112	0.08335	0	0.0102
te11481	0.75277	0.79663	0.64763	1	NA	0.69912	te11481	0.0909	0.15705	0.4	0.2222	NA	0.12915	te11481	0	0	0.15002	0.01234	NA	0.00854
te11482	0.32145	0.77917	1	0.87415	NA	0.84375	te11482	0	0.2	NA	0.0909	NA	0	te11482	0.04763	0	0	0.02563	NA	0
te11483	NA	NA	NA	NA	NA	NA	te11483	NA	NA	NA	NA	NA	NA	te11483	0.1111	0	0	0.03572	0	0
te11484	0.49717	0.5754	0.79353	0.82529	0.75153	0.73893	te11484	0.3125	0.2796	0.28902	0.42273	0.19327	0.1212	te11484	0.03201	0.03052	0.05179	0.03387	0.02247	0.03228
te11485	0.76704	0.70212	0.86636	0.93319	0.67547	0.8223	te11485	0.3155	0.23603	0.3399	0.58697	0.13673	0.20206	te11485	0.06481	0.05907	0.11755	0.20641	0.03895	0.11993
te11486	0.26588	0.41786	0.51103	0.34434	0.34151	0.42073	te11486	0.05557	0.2143	0.22524	0.33248	0.15756	0.09818	te11486	0.01588	0.21997	0.19843	0.19982	0.01869	0.04664
te11487	NA	NA	NA	NA	NA	NA	te11487	NA	NA	NA	NA	NA	NA	te11487	0.05557	0	NA	0.31035	0.03952	0.0981
te11488	0.2762	0.34167	0.3664	0.44683	0.44493	0.07178	te11488	0.2485	0.11012	0.12301	0.17166	0.0961	0.0381	te11488	0.12413	0.00714	0.01267	0.05924	0.00397	0.03661
te11489	NA	NA	0.775	0.8889	0.1619	0.25345	te11489	NA	NA	NA	NA	NA	NA	te11489	NA	NA	0.0451	0.11613	0	0.02833
te1149	NA	NA	NA	NA	NA	NA	te1149	NA	NA	NA	NA	NA	NA	te1149	NA	NA	NA	NA	NA	NA
te11490	NA	NA	NA	NA	NA	NA	te11490	NA	NA	NA	NA	NA	NA	te11490	NA	NA	NA	NA	NA	NA
te11491	NA	NA	NA	NA	NA	NA	te11491	NA	NA	NA	NA	NA	NA	te11491	NA	NA	NA	NA	NA	NA
te11492	NA	NA	NA	NA	NA	NA	te11492	NA	NA	NA	NA	NA	NA	te11492	0.02382	0	0	0	0	0
te11493	NA	0.5714	0.8	0.8889	0.92855	1	te11493	NA	0.2	NA	0.6667	0.25	0.375	te11493	0	0.08194	0.09829	0.19993	0.03048	0.05259
te11494	NA	NA	NA	NA	NA	NA	te11494	NA	NA	NA	NA	NA	NA	te11494	0	0	0	0	0.1	0
te11495	NA	NA	NA	NA	NA	NA	te11495	0.1667	0	NA	NA	NA	NA	te11495	0.01818	0	NA	0	NA	NA
te11496	0.2143	NA	0.9	0.3077	0.76667	0.55663	te11496	0.27223	0.2	NA	0.2857	0.08	0.05	te11496	0.06143	0.08889	0.12797	0.07302	0.01843	0.02846
te11497	NA	NA	NA	NA	NA	NA	te11497	NA	NA	NA	NA	NA	NA	te11497	0	0	NA	0.02778	0	0
te11498	NA	NA	NA	NA	NA	NA	te11498	NA	NA	NA	NA	NA	NA	te11498	NA	NA	NA	NA	NA	NA
te11499	0.2857	0.5	0.90277	0.69102	0.6389	0.70784	te11499	0	0.08335	0	0.07708	0	0	te11499	0	0.06287	0.03096	0.05756	0.03593	0.0216
te115	NA	NA	NA	NA	NA	NA	te115	NA	NA	NA	NA	NA	NA	te115	NA	0	NA	NA	NA	NA
te1150	NA	NA	NA	NA	NA	NA	te1150	NA	NA	NA	NA	NA	NA	te1150	NA	NA	NA	NA	NA	NA
te11500	NA	0.8	NA	0.4	0.96666	0.88887	te11500	0.6	0.2	0.6	NA	0.16667	0.1	te11500	0.03188	0.03863	0.0503	0.05849	0.05975	0.01873
te11501	NA	0.6905	NA	1	0.8333	0.6	te11501	NA	NA	NA	NA	NA	NA	te11501	NA	0	NA	NA	NA	0
te11502	NA	0.6905	NA	1	0.8333	0.6	te11502	NA	NA	NA	NA	NA	NA	te11502	NA	0	NA	0	NA	0
te11503	NA	0.6905	NA	1	0.8333	0.6	te11503	NA	NA	NA	NA	NA	NA	te11503	NA	0	NA	0	NA	0
te11504	NA	NA	0.8571	0.8333	NA	NA	te11504	NA	NA	NA	NA	NA	NA	te11504	NA	NA	0.1667	0.21332	NA	0.2
te11505	NA	NA	NA	NA	NA	NA	te11505	NA	NA	NA	NA	NA	NA	te11505	NA	NA	NA	0.025	NA	NA
te11506	NA	0.72778	0.86393	0.7963	0.69668	0.6311	te11506	NA	0.3	0.28376	0.26983	0.12	0.20138	te11506	NA	0.04259	0.06957	0.01946	0.01778	0.0035
te11507	NA	0.55334	0.65832	0.55642	0.24232	0.3726	te11507	NA	0.06668	0.1923	0.03076	0.06018	0.04	te11507	NA	0.02445	0.01814	0.04992	0.01885	0.0118
te11508	NA	NA	NA	NA	NA	NA	te11508	NA	NA	NA	NA	NA	0	te11508	NA	NA	NA	NA	0	0
te11509	NA	NA	NA	NA	NA	NA	te11509	NA	NA	NA	NA	NA	NA	te11509	NA	NA	NA	NA	NA	NA
te1151	NA	NA	NA	NA	NA	NA	te1151	NA	NA	NA	NA	NA	NA	te1151	0.03333	0.16667	0	0	0	0
te11510	NA	NA	NA	NA	NA	NA	te11510	NA	NA	NA	NA	NA	NA	te11510	NA	NA	NA	NA	0.04167	0
te11511	NA	NA	NA	0.8	0.9	1	te11511	NA	NA	NA	0.45	0	NA	te11511	NA	NA	NA	0	0	0
te11512	0.52955	0.75557	0.84223	0.8204	0.74993	0.75451	te11512	0.02857	0.3	0.41614	0.49516	0.08479	0.18697	te11512	0	0.04543	0.08075	0.0743	0.0235	0.04243
te11513	NA	NA	NA	NA	NA	NA	te11513	NA	NA	0.3333	0.3	0.5	0.2222	te11513	0	0	0	0.03214	0	0.0928
te11514	NA	0	0.8333	0.6667	0.5	0.4	te11514	NA	NA	NA	NA	NA	NA	te11514	NA	0	0.03268	0.03969	0.00535	0.02478
te11515	NA	NA	0	0	0	0	te11515	NA	0	0.1	0.25	NA	0.0667	te11515	NA	0	0.02281	0.01023	0.04035	0.01615
te11516	0.63335	NA	0.7857	NA	0.8	0.65	te11516	NA	NA	0.7143	NA	NA	0.125	te11516	0.07723	0	0.04525	NA	NA	0.01786
te11517	0.61905	0.7803	1	0.8333	NA	NA	te11517	0.6667	0.2222	NA	0.2857	NA	0.3333	te11517	0.09732	0.00526	0.11667	0.06819	0.07382	0.16104
te11518	NA	NA	NA	NA	NA	NA	te11518	NA	NA	NA	NA	NA	NA	te11518	NA	NA	0.02	0.13888	0.09454	0.07144
te11519	NA	NA	0.6667	0.8571	0.7143	NA	te11519	NA	NA	NA	NA	NA	NA	te11519	NA	NA	0.02857	0.10204	0.07306	0.12143
te1152	NA	NA	0.3	0.37145	0.26665	0.46623	te1152	NA	NA	NA	NA	NA	NA	te1152	NA	NA	0	0	0	0.03896
te11520	NA	NA	NA	NA	NA	NA	te11520	0	NA	0.15	0.1611	0.16345	0.25275	te11520	0	0	0.04898	0.0647	0.03265	0.01079
te11521	NA	NA	NA	NA	NA	NA	te11521	NA	NA	NA	NA	NA	NA	te11521	NA	NA	NA	NA	NA	NA
te11522	NA	NA	NA	NA	NA	NA	te11522	NA	NA	NA	NA	NA	NA	te11522	NA	NA	NA	NA	NA	NA
te11523	NA	NA	NA	NA	NA	NA	te11523	NA	NA	NA	NA	NA	NA	te11523	NA	NA	NA	NA	NA	NA
te11524	NA	NA	NA	NA	NA	NA	te11524	NA	NA	NA	NA	NA	NA	te11524	NA	NA	NA	NA	NA	NA
te11525	0.79245	0.8968	0.94642	0.90649	0.7672	0.87263	te11525	0.31808	0.35253	0.15278	0.12284	0.01299	0.07773	te11525	0.11179	0.03704	0.03239	0.06307	0.00493	0.00455
te11526	0.77777	0.77851	0.93333	0.90555	NA	0.80138	te11526	0.42142	0.40577	0.273	0.54168	0.55	0.3131	te11526	0.10145	0.13406	0.18396	0.14593	0	0.12611
te11527	0.66419	0.74996	0.77519	0.72243	0.78445	0.77112	te11527	0.42009	0.40878	0.4077	0.41785	0.28375	0.3176	te11527	0.06152	0.07814	0.05628	0.05981	0.04957	0.05006
te11528	0.68477	0.70054	0.73345	0.78029	0.75772	0.74709	te11528	0.44475	0.45448	0.4463	0.51016	0.38775	0.41106	te11528	0.06394	0.07085	0.06052	0.067	0.06897	0.06265
te11529	NA	NA	NA	NA	NA	NA	te11529	NA	NA	NA	NA	NA	NA	te11529	NA	NA	NA	NA	NA	NA
te1153	NA	NA	0.65018	0.62292	0.28332	0.12293	te1153	NA	NA	0.40547	0.6656	0.06667	0	te1153	NA	NA	0.10047	0.09868	0	0
te11530	NA	NA	NA	NA	NA	NA	te11530	NA	NA	NA	NA	NA	NA	te11530	0.02222	0	NA	NA	NA	NA
te11531	NA	NA	NA	NA	NA	NA	te11531	NA	NA	NA	NA	NA	NA	te11531	NA	NA	NA	NA	NA	NA
te11532	NA	NA	NA	NA	NA	NA	te11532	NA	NA	NA	NA	NA	NA	te11532	NA	NA	NA	NA	NA	NA
te11533	NA	NA	NA	NA	NA	NA	te11533	NA	NA	NA	NA	NA	NA	te11533	0	NA	NA	NA	NA	NA
te11534	NA	NA	NA	NA	NA	NA	te11534	NA	NA	NA	NA	NA	NA	te11534	NA	NA	NA	NA	NA	NA
te11535	NA	NA	NA	NA	NA	NA	te11535	NA	NA	NA	NA	NA	NA	te11535	NA	NA	NA	NA	NA	NA
te11536	NA	NA	NA	NA	NA	NA	te11536	NA	NA	NA	NA	NA	NA	te11536	NA	NA	NA	NA	NA	NA
te11537	0.4	0.51372	NA	NA	NA	NA	te11537	0.05557	0.14358	NA	NA	NA	NA	te11537	0.06668	0.01948	NA	NA	NA	NA
te11538	NA	NA	NA	NA	NA	NA	te11538	NA	NA	NA	NA	NA	NA	te11538	0.14285	0	NA	NA	NA	NA
te11539	NA	NA	NA	NA	NA	NA	te11539	NA	NA	NA	NA	NA	NA	te11539	NA	NA	NA	NA	NA	NA
te1154	NA	NA	NA	NA	NA	NA	te1154	NA	NA	NA	NA	NA	NA	te1154	NA	NA	NA	NA	NA	NA
te11540	0.69514	0.52491	NA	NA	NA	NA	te11540	0.07889	0.06071	NA	NA	NA	NA	te11540	0.01042	0	NA	NA	NA	NA
te11541	0.80953	0.6	NA	NA	NA	NA	te11541	0.3333	NA	NA	NA	NA	NA	te11541	0	0	NA	NA	NA	NA
te11542	NA	NA	NA	NA	NA	NA	te11542	NA	NA	NA	NA	NA	NA	te11542	NA	NA	NA	NA	NA	NA
te11543	NA	NA	NA	NA	NA	NA	te11543	NA	NA	NA	NA	NA	NA	te11543	NA	NA	NA	NA	NA	NA
te11544	NA	NA	NA	NA	NA	NA	te11544	NA	NA	NA	NA	NA	NA	te11544	NA	NA	NA	NA	0	0
te11545	NA	NA	NA	NA	NA	NA	te11545	NA	NA	NA	NA	NA	NA	te11545	NA	0	0.025	0	0	0.01176
te11546	NA	NA	NA	NA	NA	NA	te11546	NA	NA	NA	NA	NA	NA	te11546	0	0	0	0.14285	0.1125	0
te11547	NA	NA	NA	NA	NA	NA	te11547	NA	NA	NA	NA	NA	NA	te11547	NA	NA	NA	NA	NA	NA
te11548	NA	NA	NA	NA	NA	NA	te11548	NA	NA	NA	NA	NA	NA	te11548	NA	0	0	0	0	0
te11549	NA	NA	NA	NA	NA	NA	te11549	NA	NA	NA	NA	NA	NA	te11549	NA	NA	NA	NA	NA	NA
te1155	NA	NA	NA	NA	NA	NA	te1155	NA	NA	NA	NA	NA	NA	te1155	NA	0	NA	NA	0	NA
te11550	NA	NA	NA	NA	NA	NA	te11550	NA	NA	NA	NA	NA	NA	te11550	NA	NA	NA	NA	0.07145	NA
te11551	NA	NA	NA	NA	NA	NA	te11551	NA	NA	NA	NA	NA	NA	te11551	NA	NA	NA	NA	NA	NA
te11552	NA	NA	0.7738	0.8466	0.85355	0.88637	te11552	NA	NA	0.2262	0.3869	0.04545	0.10795	te11552	NA	NA	0.04564	0.16576	0.0303	0
te11553	NA	NA	NA	NA	NA	NA	te11553	NA	NA	NA	NA	NA	NA	te11553	NA	NA	NA	NA	NA	NA
te11554	NA	NA	NA	NA	0	0	te11554	NA	NA	NA	NA	NA	NA	te11554	NA	NA	NA	0	0	0
te11555	NA	NA	NA	NA	NA	NA	te11555	NA	NA	NA	NA	NA	NA	te11555	NA	NA	NA	NA	NA	NA
te11556	0.56441	0.83326	0.69148	0.79461	0.77246	0.81179	te11556	0.52263	0.45546	0.73819	0.74952	0.65267	0.61502	te11556	0.05142	0.09096	0.08015	0.10463	0.05529	0.0647
te11557	0.5491	0.86428	0.84375	0.81665	0.90625	0.80558	te11557	0.0625	0.2923	0.4375	0.1	0.125	0.05555	te11557	0	0	0	0	0.09523	0.03333
te11558	0.8	0.64768	0.88928	0.86362	0.90198	0.88976	te11558	0.1667	0.375	0.2857	0.33335	0.13395	0.2468	te11558	0.08334	0.1123	0.1869	0.11818	0.03818	0.06
te11559	NA	NA	NA	NA	NA	NA	te11559	NA	NA	NA	NA	NA	NA	te11559	0.1	0.0712	0	0.03832	0.08335	0.04353
te1156	NA	NA	NA	0	0	0	te1156	NA	NA	NA	NA	NA	NA	te1156	NA	NA	NA	0	0	0
te11560	NA	NA	NA	NA	NA	NA	te11560	NA	NA	NA	NA	NA	NA	te11560	0	0	0	0.25923	NA	0.13333
te11561	0.43333	0.6576	NA	0.9074	0.8611	0.73807	te11561	0.09523	0.1074	0.2	0.33333	0	0.11127	te11561	0.04653	0.03421	0.06364	0.0788	0.04108	0.01634
te11562	NA	0.3956	NA	0.74167	0.67858	0.76278	te11562	NA	0.0936	NA	0.35832	0.05557	0.05555	te11562	NA	0.11786	NA	0.2619	0.12223	0.01587
te11563	NA	NA	NA	NA	NA	NA	te11563	NA	NA	NA	NA	NA	NA	te11563	0	0	NA	0	0	0.03703
te11564	0.26135	0.19907	0.08333	0.16667	0.04763	0.07037	te11564	0	0	0	0.0833	0	0	te11564	0	0	0	0.00909	0	0
te11565	NA	NA	NA	NA	NA	NA	te11565	NA	NA	NA	NA	NA	NA	te11565	NA	0.04167	0	NA	0	NA
te11566	NA	NA	NA	0.5	0.3846	0.4444	te11566	NA	NA	NA	0.0909	0	0.125	te11566	NA	0	0.09923	0.13947	0	0
te11567	0.8333	0.45835	0.9	0.7071	0.4732	0.6875	te11567	NA	NA	NA	NA	NA	NA	te11567	0.07921	0.03347	0.10095	0.09112	0.01191	0.08227
te11568	NA	NA	NA	NA	NA	NA	te11568	NA	NA	NA	NA	NA	NA	te11568	NA	0.05557	0.2	0.10253	0.03333	0.02563
te11569	0.73145	0.82396	0.82022	0.80479	0.84523	0.72227	te11569	0.47364	0.58646	0.5096	0.50407	0.2862	0.29123	te11569	0.05256	0.05293	0.05445	0.0602	0.02275	0.02441
te1157	0.0833	0.1538	0.0909	0	0	0	te1157	NA	NA	NA	NA	NA	NA	te1157	NA	NA	NA	NA	NA	NA
te11570	0.79683	0.6667	0.88452	0.72083	0.7125	0.8607	te11570	NA	NA	NA	NA	NA	NA	te11570	0.05598	0	0.04007	0.08838	0.0037	0.01519
te11571	NA	NA	0.8	0.80753	0.75927	0.7	te11571	NA	NA	0.2	0.1429	0	0.0769	te11571	NA	NA	0	0.13385	0.02222	0.04091
te11572	0.55	0.46665	NA	1	0.9375	0.75	te11572	NA	NA	NA	0	0	0	te11572	0	0.02778	NA	0.01593	0.02427	0
te11573	0.66667	0.6756	1	0.75	0.83637	0.76497	te11573	0.0909	0.2727	0.3333	0.2857	0.1	0.25	te11573	0.09696	0.02739	0.0926	0.06428	0	0.02313
te11574	NA	NA	NA	NA	NA	NA	te11574	NA	NA	NA	NA	NA	NA	te11574	NA	NA	NA	0.1	NA	NA
te11575	NA	NA	NA	NA	NA	NA	te11575	NA	NA	NA	NA	NA	NA	te11575	NA	NA	NA	NA	NA	NA
te11576	NA	NA	0.74284	0.6889	0.44684	0.52572	te11576	NA	NA	0.6667	0.5556	0.125	0.4	te11576	NA	NA	0.38674	0.30841	0.19087	0.09947
te11577	0.88	0.64	0.70686	0.7881	0.70013	0.74274	te11577	0.24	0.12	0.35119	0.31188	0.15737	0.15581	te11577	0.05	0	0.14056	0.08824	0.01711	0.06961
te11578	NA	NA	NA	NA	NA	NA	te11578	NA	NA	NA	NA	NA	NA	te11578	0	0	0	0	0	0
te11579	NA	NA	NA	NA	NA	NA	te11579	NA	NA	NA	NA	NA	NA	te11579	NA	NA	NA	NA	NA	NA
te1158	NA	NA	NA	NA	NA	NA	te1158	NA	NA	NA	NA	NA	NA	te1158	NA	NA	0	0	0	0
te11580	NA	NA	NA	NA	NA	NA	te11580	NA	NA	NA	NA	NA	NA	te11580	0	0.03139	0	0	NA	0
te11581	NA	NA	NA	NA	NA	NA	te11581	NA	NA	NA	NA	NA	NA	te11581	0	NA	NA	0.05	0	NA
te11582	NA	NA	NA	NA	NA	NA	te11582	NA	NA	NA	NA	NA	NA	te11582	NA	NA	NA	NA	NA	NA
te11583	NA	NA	NA	NA	NA	NA	te11583	NA	NA	NA	NA	NA	NA	te11583	NA	NA	NA	NA	NA	NA
te11584	0.63783	0.65069	0.88491	0.89193	0.79244	0.79305	te11584	0.48349	0.39286	0.66255	0.61986	0.42947	0.41066	te11584	0.06432	0.08627	0.08432	0.07549	0.03281	0.05542
te11585	0.65308	0.6867	0.7984	0.80948	0.80393	0.7966	te11585	0.38978	0.45696	0.56892	0.60637	0.41992	0.49935	te11585	0.06855	0.06911	0.08521	0.07327	0.065	0.06503
te11586	NA	NA	NA	NA	NA	NA	te11586	NA	0	NA	0	0	0	te11586	NA	0	NA	0	0	0
te11587	NA	0.8095	NA	NA	NA	0.6	te11587	NA	NA	NA	NA	NA	NA	te11587	0	0.00433	NA	NA	NA	0.01429
te11588	0.72494	0.82858	0.84102	0.9	0.7151	0.90642	te11588	0	0.08335	0.2	0.07145	0.127	0.1389	te11588	NA	NA	NA	NA	NA	NA
te11589	NA	NA	NA	NA	NA	NA	te11589	NA	NA	NA	NA	NA	NA	te11589	NA	NA	NA	NA	NA	NA
te1159	NA	NA	NA	0.3333	0.28575	0.3611	te1159	NA	NA	NA	NA	NA	NA	te1159	NA	NA	NA	0	0	0
te11590	NA	NA	NA	NA	NA	NA	te11590	NA	NA	NA	NA	NA	NA	te11590	NA	0	0	0	0	0
te11591	NA	NA	NA	NA	NA	NA	te11591	NA	NA	NA	NA	NA	NA	te11591	NA	0	0.04	0	NA	0
te11592	NA	NA	NA	NA	NA	NA	te11592	NA	NA	NA	NA	NA	NA	te11592	NA	NA	NA	NA	NA	NA
te11593	NA	NA	NA	NA	NA	NA	te11593	NA	NA	NA	NA	NA	NA	te11593	NA	NA	NA	NA	NA	NA
te11594	NA	NA	NA	NA	NA	NA	te11594	NA	NA	NA	NA	NA	NA	te11594	NA	NA	NA	NA	NA	NA
te11595	0.8	0.43957	NA	NA	NA	0.9	te11595	NA	0	NA	NA	NA	NA	te11595	0.02	0.06643	NA	NA	NA	0.01538
te11596	NA	NA	NA	NA	NA	NA	te11596	NA	NA	NA	NA	NA	NA	te11596	0	0.029	NA	NA	NA	NA
te11597	NA	NA	NA	NA	NA	NA	te11597	NA	NA	NA	NA	NA	NA	te11597	NA	0	NA	NA	NA	NA
te11598	0.63146	0.33687	NA	NA	NA	0.84178	te11598	0.18125	0.09375	NA	NA	NA	0.07145	te11598	0.0514	0.0034	NA	NA	NA	0.01686
te11599	NA	NA	NA	NA	NA	NA	te11599	NA	NA	NA	NA	NA	NA	te11599	NA	NA	NA	NA	NA	NA
te116	NA	NA	NA	NA	NA	NA	te116	NA	NA	NA	NA	NA	NA	te116	NA	NA	NA	NA	NA	NA
te1160	NA	NA	NA	NA	NA	NA	te1160	NA	NA	NA	NA	NA	NA	te1160	NA	NA	NA	NA	NA	NA
te11600	NA	NA	NA	NA	NA	NA	te11600	NA	NA	NA	NA	NA	NA	te11600	NA	NA	NA	NA	NA	NA
te11601	NA	NA	NA	NA	NA	NA	te11601	NA	NA	NA	NA	NA	NA	te11601	NA	NA	NA	NA	NA	NA
te11602	NA	NA	NA	NA	NA	NA	te11602	NA	NA	NA	NA	NA	NA	te11602	NA	NA	NA	NA	NA	NA
te11603	NA	NA	NA	NA	NA	NA	te11603	NA	NA	NA	NA	NA	NA	te11603	NA	NA	NA	NA	NA	NA
te11604	NA	NA	NA	NA	NA	NA	te11604	NA	NA	NA	NA	NA	NA	te11604	NA	NA	NA	NA	NA	NA
te11605	NA	NA	NA	NA	NA	NA	te11605	NA	NA	NA	NA	NA	NA	te11605	NA	NA	NA	NA	NA	NA
te11606	NA	NA	NA	NA	NA	NA	te11606	NA	NA	NA	NA	NA	NA	te11606	NA	NA	NA	NA	NA	NA
te11607	NA	NA	NA	NA	NA	NA	te11607	NA	NA	NA	NA	NA	NA	te11607	NA	NA	NA	NA	NA	NA
te11608	NA	NA	NA	NA	NA	NA	te11608	NA	NA	NA	NA	NA	NA	te11608	NA	NA	NA	NA	NA	NA
te11609	NA	NA	NA	NA	NA	NA	te11609	NA	NA	NA	NA	NA	NA	te11609	NA	NA	NA	NA	NA	NA
te1161	NA	NA	NA	NA	NA	NA	te1161	NA	NA	NA	NA	NA	NA	te1161	NA	NA	NA	NA	NA	NA
te11610	0.67798	0.55947	NA	0.68505	0.5254	NA	te11610	0.2872	0.27504	NA	0.34732	0	NA	te11610	0.05246	0.1051	0.4	0.06376	0.04048	NA
te11611	0.6905	0.8264	NA	NA	NA	NA	te11611	0	0	NA	NA	NA	NA	te11611	0.11057	0.02778	NA	NA	NA	NA
te11612	NA	NA	NA	NA	NA	NA	te11612	0	0	0	0	NA	0	te11612	0.04165	0	0	0	0	0
te11613	NA	NA	NA	NA	NA	NA	te11613	NA	NA	NA	NA	NA	NA	te11613	0	0	0	NA	NA	0
te11614	NA	NA	NA	NA	NA	NA	te11614	NA	NA	NA	NA	NA	NA	te11614	NA	NA	NA	NA	NA	NA
te11615	NA	0.45235	0.8	NA	0.1429	0.4857	te11615	NA	0	0.1667	0.1429	0	0	te11615	0.02148	0.01208	0.02641	0	0	0
te11616	NA	NA	NA	NA	NA	NA	te11616	NA	NA	NA	NA	NA	NA	te11616	NA	NA	NA	NA	NA	NA
te11617	NA	NA	NA	NA	NA	NA	te11617	NA	NA	NA	NA	NA	NA	te11617	NA	NA	NA	NA	NA	NA
te11618	NA	NA	NA	NA	NA	NA	te11618	NA	NA	NA	NA	NA	NA	te11618	NA	NA	NA	NA	NA	NA
te11619	0.45	0.45767	0.87699	0.85171	0.88211	0.82113	te11619	NA	0.0774	0.28703	0.21428	0.09005	0.10718	te11619	0.01818	0.04392	0.10789	0.10437	0.05548	0.023
te1162	NA	NA	NA	NA	NA	NA	te1162	NA	NA	NA	NA	NA	NA	te1162	NA	NA	NA	NA	NA	NA
te11620	NA	NA	NA	NA	NA	NA	te11620	NA	NA	NA	NA	NA	NA	te11620	NA	0.02479	NA	NA	NA	NA
te11621	0.5038	0.6703	NA	NA	NA	NA	te11621	NA	NA	NA	NA	NA	NA	te11621	0.04687	0.02822	0.13333	0.09792	0.04	NA
te11622	0.75303	0.7568	0.8	0.91665	NA	NA	te11622	0.1111	0.2333	NA	0.8	NA	NA	te11622	0.04128	0.03125	0.07938	0.17619	NA	NA
te11623	NA	NA	1	NA	0.93056	0.975	te11623	NA	NA	NA	NA	NA	NA	te11623	NA	NA	NA	NA	0	0.0995
te11624	NA	NA	NA	NA	NA	NA	te11624	NA	NA	NA	NA	NA	NA	te11624	0	0	0	0	0	0
te11625	0.6875	0.6905	NA	NA	0.5	0.5	te11625	0.1667	0.2	NA	NA	0.1429	0	te11625	0.04	0	NA	NA	0.01099	0
te11626	NA	NA	NA	NA	NA	NA	te11626	NA	NA	NA	NA	NA	NA	te11626	0	0	NA	0	0	0
te11627	0.6757	0.58575	0.7963	0.89499	0.83294	0.79321	te11627	0.20498	0.31344	0.2472	0.32247	0.11916	0.203	te11627	0.05775	0.016	0.03391	0.0172	0.01019	0.00323
te11628	0.81665	NA	NA	NA	0.7143	NA	te11628	0.27777	NA	NA	0.2	0	NA	te11628	0.04849	0.16667	NA	0	0	0.18991
te11629	0.2	NA	0.8	0.8	0	NA	te11629	NA	NA	NA	NA	NA	NA	te11629	0	NA	0.11113	0.2	0	NA
te1163	NA	NA	NA	0.80796	0.72176	0.85596	te1163	NA	NA	NA	0.70112	0.38958	0.51875	te1163	NA	NA	NA	0.0931	0.04341	0.06427
te11630	0.45	0.5	0.89562	0.89582	0.80532	0.875	te11630	NA	NA	0.3333	0.1429	0	0	te11630	0.02222	0.06786	0.07776	0.05357	0.0493	0.04004
te11631	NA	NA	NA	NA	NA	NA	te11631	NA	NA	NA	NA	NA	NA	te11631	0	0	NA	NA	NA	NA
te11632	NA	NA	NA	NA	NA	NA	te11632	NA	NA	NA	NA	NA	NA	te11632	NA	NA	NA	NA	NA	NA
te11633	NA	NA	NA	NA	NA	NA	te11633	NA	NA	NA	NA	NA	NA	te11633	0	0	NA	0	NA	NA
te11634	NA	0.7	NA	0.66562	NA	NA	te11634	NA	0.1	NA	0.22223	NA	NA	te11634	NA	0	NA	0.02105	NA	NA
te11635	0.7222	0.6	NA	NA	NA	NA	te11635	0.373	0.3	NA	NA	NA	NA	te11635	0	NA	NA	NA	NA	NA
te11636	0.64285	0.71967	0.2889	0.6667	0.31705	0.39157	te11636	0.2857	0.2904	NA	NA	0	0.13395	te11636	0.10794	0.08977	0.01515	0.15387	0.00385	0
te11637	NA	NA	NA	NA	NA	NA	te11637	NA	NA	NA	NA	NA	NA	te11637	NA	NA	NA	NA	NA	NA
te11638	NA	NA	NA	NA	NA	NA	te11638	NA	NA	NA	NA	NA	NA	te11638	NA	0	NA	NA	NA	NA
te11639	NA	NA	NA	NA	NA	NA	te11639	NA	NA	NA	NA	NA	NA	te11639	NA	0	NA	NA	NA	NA
te1164	NA	NA	0.76497	0.82648	0.80208	0.77431	te1164	NA	NA	0.63378	0.59268	0.52465	0.49944	te1164	NA	NA	0.10705	0.11444	0.08755	0.09493
te11640	NA	NA	NA	NA	NA	NA	te11640	NA	NA	NA	NA	NA	NA	te11640	NA	NA	NA	0	NA	NA
te11641	NA	NA	NA	NA	NA	NA	te11641	NA	NA	NA	NA	NA	NA	te11641	NA	NA	NA	NA	NA	NA
te11642	NA	NA	NA	NA	NA	NA	te11642	NA	NA	NA	NA	NA	NA	te11642	NA	0	0.01786	0	0	0.01587
te11643	NA	NA	NA	NA	NA	NA	te11643	NA	NA	NA	NA	NA	NA	te11643	NA	NA	NA	NA	NA	NA
te11644	NA	NA	NA	NA	NA	NA	te11644	NA	NA	NA	NA	NA	NA	te11644	NA	0.1667	NA	NA	NA	NA
te11645	NA	0.9	NA	NA	NA	NA	te11645	NA	NA	NA	NA	NA	NA	te11645	NA	0.06875	NA	NA	NA	NA
te11646	0.63335	0.59523	NA	NA	0.3492	0.3111	te11646	NA	NA	NA	NA	NA	NA	te11646	0	0	NA	NA	0	0.02778
te11647	NA	NA	NA	NA	NA	NA	te11647	NA	NA	NA	NA	NA	NA	te11647	NA	NA	NA	NA	NA	NA
te11648	NA	NA	NA	NA	NA	NA	te11648	NA	NA	NA	NA	NA	NA	te11648	NA	NA	NA	NA	NA	NA
te11649	NA	NA	NA	NA	NA	NA	te11649	NA	NA	NA	NA	NA	NA	te11649	NA	NA	NA	NA	NA	NA
te1165	NA	NA	0.77926	0.8309	0.59224	0.81263	te1165	NA	NA	0.48452	0.5505	0.37997	0.43373	te1165	NA	NA	0.05206	0.08818	0.04932	0.08736
te11650	0.2	0.2	NA	0.8571	NA	NA	te11650	0	0	NA	0	NA	0	te11650	0.06667	0	0.025	0.04763	0.04	0
te11651	NA	NA	NA	NA	NA	NA	te11651	NA	NA	NA	NA	NA	NA	te11651	NA	NA	NA	NA	0	NA
te11652	NA	NA	NA	NA	NA	NA	te11652	NA	NA	NA	NA	NA	NA	te11652	NA	NA	NA	NA	NA	NA
te11653	NA	NA	NA	NA	NA	NA	te11653	NA	NA	NA	NA	NA	NA	te11653	0	0	NA	NA	NA	NA
te11654	NA	NA	NA	NA	NA	NA	te11654	NA	NA	NA	NA	NA	NA	te11654	NA	0	NA	NA	NA	NA
te11655	NA	NA	NA	NA	NA	NA	te11655	NA	NA	NA	NA	NA	NA	te11655	0.03572	0	NA	NA	NA	NA
te11656	NA	NA	NA	NA	NA	NA	te11656	NA	NA	NA	NA	NA	NA	te11656	NA	0.03333	NA	NA	NA	NA
te11657	NA	NA	NA	NA	NA	NA	te11657	NA	NA	NA	NA	NA	NA	te11657	NA	NA	NA	NA	NA	NA
te11658	NA	NA	NA	NA	NA	NA	te11658	NA	NA	NA	NA	NA	NA	te11658	0	0	NA	NA	NA	NA
te11659	NA	NA	NA	NA	NA	NA	te11659	NA	NA	NA	NA	NA	NA	te11659	NA	NA	NA	NA	NA	NA
te1166	NA	NA	0.79531	0.79441	0.81332	0.81631	te1166	NA	NA	0.69214	0.6577	0.44695	0.47531	te1166	NA	NA	0.13793	0.09547	0.03194	0.08015
te11660	NA	NA	NA	NA	NA	NA	te11660	NA	NA	NA	NA	NA	NA	te11660	0	0	NA	NA	NA	NA
te11661	NA	NA	NA	NA	NA	NA	te11661	NA	NA	NA	NA	NA	NA	te11661	NA	NA	NA	NA	NA	NA
te11662	NA	NA	NA	NA	NA	NA	te11662	NA	NA	NA	NA	NA	NA	te11662	NA	0	NA	NA	NA	NA
te11663	NA	0.6	NA	NA	NA	NA	te11663	NA	NA	NA	NA	NA	NA	te11663	NA	0.03148	NA	NA	NA	NA
te11664	NA	NA	NA	NA	NA	NA	te11664	NA	NA	NA	NA	NA	NA	te11664	NA	0	NA	NA	NA	NA
te11665	NA	0.38363	NA	NA	NA	NA	te11665	NA	0.3	NA	NA	NA	NA	te11665	NA	0.01179	NA	NA	NA	NA
te11666	NA	NA	NA	NA	NA	NA	te11666	NA	NA	NA	NA	NA	NA	te11666	NA	0	NA	NA	NA	NA
te11667	NA	NA	NA	NA	NA	NA	te11667	0	0.0667	NA	NA	NA	NA	te11667	0	0	NA	NA	NA	NA
te11668	0.48997	0.625	NA	NA	NA	NA	te11668	0.32	0.5099	NA	NA	NA	NA	te11668	0.10846	0.08453	NA	NA	NA	NA
te11669	NA	NA	NA	NA	NA	NA	te11669	NA	0.1667	NA	NA	NA	NA	te11669	NA	0.01515	NA	NA	NA	NA
te1167	NA	NA	NA	NA	NA	NA	te1167	NA	NA	NA	NA	NA	NA	te1167	NA	NA	NA	0	0	0
te11670	NA	NA	NA	NA	NA	NA	te11670	NA	NA	NA	NA	NA	NA	te11670	NA	NA	NA	NA	NA	NA
te11671	NA	NA	NA	NA	NA	NA	te11671	NA	NA	NA	NA	NA	NA	te11671	NA	NA	NA	NA	NA	0
te11672	NA	NA	NA	NA	NA	NA	te11672	NA	NA	NA	NA	NA	NA	te11672	NA	NA	NA	NA	NA	NA
te11673	NA	NA	NA	NA	NA	NA	te11673	NA	NA	NA	NA	NA	NA	te11673	0	NA	0	0	0	0
te11674	0.8	NA	NA	0.2857	0.2857	0.6	te11674	NA	NA	NA	NA	NA	NA	te11674	NA	NA	NA	NA	NA	NA
te11675	0.0625	0.3968	NA	0.67593	0.54803	0.63427	te11675	NA	0.6	NA	0.4286	0.1111	0.2857	te11675	0	0.01905	NA	0.06093	0.07338	0.07355
te11676	0.86667	0.5037	0.88887	0.78987	0.81047	0.84614	te11676	0.18097	0.20159	0.14287	0.24432	0.03572	0.11143	te11676	0.03642	0.01268	0.05216	0.08284	0.01613	0.06098
te11677	NA	NA	1	0.875	0.8333	NA	te11677	NA	NA	1	0.5714	0.2	0.2222	te11677	NA	NA	0.14039	0.22506	0.06294	0.06468
te11678	NA	NA	NA	NA	NA	NA	te11678	NA	NA	NA	NA	NA	NA	te11678	NA	NA	NA	NA	NA	NA
te11679	0.3393	0.64285	0.62855	NA	0.07145	0.4653	te11679	0.125	0.34285	0.2857	NA	0.07145	0.05	te11679	0.10714	0.14285	0.19119	NA	0.08166	0
te1168	NA	NA	NA	NA	NA	NA	te1168	NA	NA	NA	NA	NA	NA	te1168	NA	NA	NA	NA	NA	NA
te11680	NA	NA	NA	NA	NA	NA	te11680	NA	NA	NA	NA	NA	NA	te11680	0.00606	0.00741	0.02286	0	0	0.00555
te11681	NA	NA	NA	NA	NA	NA	te11681	NA	NA	NA	NA	NA	NA	te11681	0	0	0	0	NA	0
te11682	NA	NA	NA	NA	NA	NA	te11682	NA	NA	NA	NA	NA	NA	te11682	NA	NA	NA	NA	NA	NA
te11683	0.74225	0.76351	0.8102	0.81034	0.7804	0.83177	te11683	0.28663	0.24694	0.22796	0.26511	0.1419	0.21676	te11683	0.03686	0.06328	0.02569	0.0227	0.02086	0.00424
te11684	NA	NA	NA	NA	NA	NA	te11684	NA	NA	NA	NA	NA	NA	te11684	NA	0	0	0	0	0
te11685	NA	NA	NA	NA	NA	NA	te11685	NA	NA	NA	NA	NA	NA	te11685	NA	NA	NA	NA	NA	NA
te11686	NA	NA	NA	NA	NA	NA	te11686	NA	NA	NA	NA	NA	NA	te11686	NA	NA	NA	NA	NA	NA
te11687	NA	NA	NA	NA	NA	NA	te11687	NA	NA	NA	NA	NA	NA	te11687	NA	NA	NA	NA	NA	NA
te11688	0	0	0.08335	0	0	0	te11688	0	0	0	0	0	0	te11688	0	0	0	0	0	0
te11689	NA	NA	NA	NA	NA	NA	te11689	NA	NA	NA	NA	NA	NA	te11689	NA	NA	NA	NA	NA	NA
te1169	NA	NA	NA	NA	NA	NA	te1169	NA	NA	NA	NA	NA	NA	te1169	NA	NA	NA	NA	NA	NA
te11690	NA	NA	NA	NA	NA	NA	te11690	NA	NA	NA	NA	NA	NA	te11690	NA	NA	NA	NA	NA	NA
te11691	NA	0.1429	NA	0.7143	0.6667	0.3333	te11691	NA	0	NA	0	0.125	0	te11691	0	0	NA	0	0.00758	0.01042
te11692	NA	NA	NA	NA	NA	NA	te11692	NA	NA	NA	NA	NA	NA	te11692	NA	NA	NA	NA	NA	NA
te11693	NA	NA	NA	NA	NA	NA	te11693	NA	NA	NA	NA	NA	NA	te11693	0	0	0	0.1429	0	0
te11694	NA	NA	NA	NA	NA	NA	te11694	NA	NA	NA	NA	NA	NA	te11694	NA	NA	NA	NA	NA	NA
te11695	NA	NA	NA	NA	NA	NA	te11695	0	NA	0.125	0	0.1667	0	te11695	0	NA	0	0	0.05557	0
te11696	0.61137	0.68127	0.76852	0.7908	0.79518	0.80458	te11696	0.35433	0.37721	0.42917	0.44008	0.30984	0.35018	te11696	0.04464	0.05755	0.0537	0.03912	0.04004	0.03868
[truncated: 90,893 more rows]

## Sheet: Fig 2f,g
Data for Figure 2f,g																	Results of two-sided Wilcoxon's test
TEs CG					TEs CHG					TEs CHH								W	p-value	p-value adjusted with Benjamini and Hochberg correction
TE	Cr x Cr	Cr x Cg	Cg x Cg	Cg x Cr	TE	Cr x Cr	Cr x Cg	Cg x Cg	Cg x Cr	TE	Cr x Cr	Cr x Cg	Cg x Cg	Cg x Cr		CG	Cr x Cr - Cr x Cg	420928162	0.05543	0.05543
te1	NA	NA	NA	NA	te1	NA	NA	NA	NA	te1	NA	NA	NA	NA			Cr x Cr - Cg x Cr	496368448	< 2.2e-16	2.64e-16
te10	0.0303	0.1364	0.0645	0	te10	NA	NA	NA	NA	te10	0.00475714	0.00794286	0	0		CHG	Cr x Cr - Cr x Cg	479333950	< 2.2e-16	2.64e-16
te100	0.811433	0.894869	NA	NA	te100	0.188864	0.0998	NA	NA	te100	0.102897	0.048224	NA	NA			Cr x Cr - Cg x Cr	370029415	< 2.2e-16	2.64e-16
te1000	NA	NA	NA	NA	te1000	NA	NA	NA	NA	te1000	NA	NA	0	0		CHH	Cr x Cr - Cr x Cg	1769000000	< 2.2e-16	2.64e-16
te10000	0.8	0.8696	1	0.8125	te10000	0.2	0.16665	0.3077	0.27275	te10000	0.0701286	0.0136429	0.0544286	0.0907714			Cr x Cr - Cg x Cr	1430172557	< 2.2e-16	2.64e-16
te100000	NA	NA	NA	NA	te100000	0	0.0435	0	0	te100000	0	0	0	0.04269
te100001	0.25355	0.08815	0	0.07165	te100001	NA	NA	NA	NA	te100001	NA	NA	NA	NA
te100002	NA	NA	NA	NA	te100002	0.027	0	0	0	te100002	0	0.00953333	0	0
te100003	0	0.0667	0	0	te100003	NA	NA	NA	NA	te100003	0	0	0	0
te100004	NA	NA	NA	NA	te100004	NA	NA	NA	NA	te100004	NA	NA	NA	0
te100005	NA	NA	NA	NA	te100005	NA	NA	NA	NA	te100005	0	0	0	0
te100006	NA	NA	NA	NA	te100006	NA	NA	NA	NA	te100006	NA	NA	NA	NA
te100007	NA	NA	NA	NA	te100007	NA	NA	NA	NA	te100007	NA	NA	NA	NA
te100008	NA	NA	NA	NA	te100008	NA	NA	NA	NA	te100008	0	0.04384	NA	0.04675
te100009	0.5333	0.619	0.4667	0.5484	te100009	0	0	0.0909	0	te100009	0.00753182	0.00999545	0.00974762	0.0156273
te10001	0.7746	0.706533	0.954767	0.743467	te10001	0.266667	0.133333	0.282067	0.3948	te10001	0.0636333	0.0151667	0.0793667	0.0906
te100010	NA	NA	NA	NA	te100010	NA	NA	NA	NA	te100010	NA	NA	NA	NA
te100011	NA	NA	NA	NA	te100011	NA	NA	NA	NA	te100011	0.00416667	0.00463333	0	0.0049
te100012	0	0.3154	0.07145	0	te100012	NA	NA	NA	NA	te100012	0	0	0	0.00922857
te100013	0	0	0.0625	0	te100013	0	0	0	0	te100013	0.00173611	0	0.0953611	0.0121056
te100014	NA	NA	NA	NA	te100014	NA	NA	NA	NA	te100014	0	0	0	0
te100015	NA	NA	NA	NA	te100015	NA	NA	NA	NA	te100015	NA	NA	NA	NA
te100016	NA	NA	NA	NA	te100016	NA	NA	NA	NA	te100016	NA	NA	NA	NA
te100017	NA	NA	NA	NA	te100017	NA	NA	NA	NA	te100017	NA	0	0	NA
te100018	0.0625	0.3894	0.5857	NA	te100018	NA	NA	NA	NA	te100018	0	0	NA	NA
te100019	NA	NA	NA	NA	te100019	NA	NA	NA	NA	te100019	NA	NA	0	NA
te10002	0.4257	0.690233	0.719033	0.769933	te10002	0.236633	0.127933	0.278267	0.217233	te10002	0.0366478	0.0406074	0.0968176	0.0461919
te100020	NA	NA	NA	NA	te100020	NA	NA	NA	NA	te100020	NA	NA	NA	NA
te100021	NA	NA	NA	NA	te100021	NA	NA	NA	NA	te100021	0	0	0	0.05
te100022	NA	NA	NA	NA	te100022	NA	NA	NA	NA	te100022	0	0	0.1053	0
te100023	0.679523	0.799685	0.782682	NA	te100023	0.394858	0.219367	0.333864	NA	te100023	0.0996903	0.0387194	0.0668333	NA
te100024	0.5556	NA	NA	NA	te100024	0	NA	NA	NA	te100024	0.1125	0	NA	NA
te100025	0.787869	0.842128	0.678644	0.727469	te100025	0.206078	0.221876	0.199277	0.457143	te100025	0.0816407	0.0641426	0.0369209	0.159052
te100026	NA	NA	NA	NA	te100026	NA	NA	NA	NA	te100026	NA	NA	NA	NA
te100027	0	0.0588	0.0556	0.4286	te100027	0.221333	0.176733	0.2012	0.3611	te100027	0.0682857	0.0492048	0.0369467	0.0864
te100028	0.7905	0.79165	1	0.17765	te100028	0.0909	0	0	0	te100028	0.0620894	0.0134447	0.0581	0.0245563
te100029	NA	NA	NA	NA	te100029	NA	NA	NA	NA	te100029	0.0224111	0.0434222	0	0.0128333
te10003	NA	NA	NA	NA	te10003	NA	NA	NA	NA	te10003	0	0.0417	0.022725	NA
te100030	NA	NA	NA	NA	te100030	0	0	0	0	te100030	0	0	0	0
te100031	0	0.097225	0.05545	NA	te100031	0	0	0	NA	te100031	0.008384	0.003636	0.015868	0
te100032	NA	NA	NA	NA	te100032	NA	NA	NA	NA	te100032	NA	NA	NA	NA
te100033	NA	NA	NA	NA	te100033	NA	NA	NA	NA	te100033	NA	NA	NA	NA
te100034	NA	NA	NA	NA	te100034	NA	NA	NA	NA	te100034	NA	NA	NA	NA
te100035	NA	NA	NA	NA	te100035	NA	NA	NA	NA	te100035	0	0	0.0158667	0.0111
te100036	NA	NA	NA	NA	te100036	NA	NA	NA	NA	te100036	NA	NA	NA	NA
te100037	NA	NA	NA	NA	te100037	NA	NA	NA	NA	te100037	0.0297	0	0	0
te100038	NA	NA	NA	NA	te100038	NA	NA	NA	NA	te100038	0.01785	0	0.02	0.0147
te100039	NA	NA	NA	NA	te100039	NA	NA	NA	NA	te100039	NA	NA	NA	NA
te10004	NA	NA	NA	NA	te10004	NA	NA	NA	NA	te10004	NA	0.08	0	NA
te100040	NA	NA	NA	NA	te100040	NA	NA	NA	NA	te100040	0.005114	0.00458	0.017422	0.012576
te100041	0.5405	0.5806	0.3636	0.5217	te100041	NA	NA	NA	NA	te100041	0.0139	0	0	0.04545
te100042	NA	NA	NA	NA	te100042	0.025	0	0.2857	0.0862	te100042	0.00663529	0.00345882	0.0510353	0.0189059
te100043	NA	NA	NA	NA	te100043	NA	NA	NA	NA	te100043	0.008425	0.009075	0.0037875	0.0222125
te100044	0	0.037	0.7273	0.383	te100044	0	0	0	0.1111	te100044	0.00611923	0.00694074	0.0704778	0.0407593
te100045	0.02855	0.14175	0.68585	0.49265	te100045	0.0278	0	0.1667	0.1522	te100045	0.0119731	0.0328231	0.0569846	0.0495846
te100046	0	0.24265	0.6264	0.4	te100046	0	0.0385	0.1667	0.3333	te100046	0.0057	0.0106304	0.0810043	0.0903818
te100047	NA	NA	NA	NA	te100047	NA	NA	NA	NA	te100047	0.0130667	0.0111	0.0894333	0.0643667
te100048	0.576	0.557	0.690175	0.895825	te100048	0.188	0.192233	0.209533	0.0972333	te100048	0.089175	0.09605	0.0333333	0.0625
te100049	0.646075	0.4676	0.337225	0.7	te100049	0.02962	0.05016	0.03845	0	te100049	0.04618	0.008	0	0
te10005	NA	NA	NA	NA	te10005	NA	NA	NA	NA	te10005	NA	NA	NA	NA
te100050	NA	NA	NA	NA	te100050	NA	NA	NA	NA	te100050	0	0	0	0.075
te100051	NA	NA	NA	NA	te100051	0	0	0	0	te100051	0.0132182	0.00239091	0.0485409	0.01215
te100052	0.73875	0.63485	0.5268	0.5795	te100052	0	0.01785	0.04165	0.0245	te100052	0	0.008925	0.0486	0.012225
te100053	NA	NA	NA	NA	te100053	NA	NA	NA	NA	te100053	NA	NA	NA	NA
te100054	NA	NA	NA	NA	te100054	NA	NA	NA	NA	te100054	0.01112	0	NA	0
te100055	0.487689	0.53905	NA	NA	te100055	0.109775	0.162533	NA	NA	te100055	0.0104694	0.00671429	NA	NA
te100056	NA	NA	NA	NA	te100056	NA	NA	NA	NA	te100056	NA	NA	NA	NA
te100057	NA	NA	NA	NA	te100057	NA	NA	NA	NA	te100057	NA	NA	NA	NA
te100058	NA	NA	NA	0.42855	te100058	NA	NA	NA	0.5631	te100058	NA	NA	NA	0.17117
te100059	0	0.4	NA	0.1429	te100059	0	0.0303	NA	0	te100059	0.00992222	0.00735	NA	0.0105263
te10006	NA	NA	NA	NA	te10006	NA	NA	NA	NA	te10006	NA	NA	NA	NA
te100060	NA	NA	NA	NA	te100060	NA	NA	NA	NA	te100060	NA	NA	NA	NA
te100061	NA	NA	NA	NA	te100061	NA	NA	NA	NA	te100061	0	0	0.0107857	0.0102
te100062	NA	NA	NA	NA	te100062	NA	NA	NA	NA	te100062	NA	0	0	0
te100063	NA	NA	NA	NA	te100063	NA	NA	NA	NA	te100063	NA	NA	NA	NA
te100064	0.729955	0.756118	0.745527	0.701483	te100064	0.09375	0.0357	0.0894	0.182867	te100064	0.0948133	0.0262075	0.0361373	0.101037
te100065	NA	NA	NA	NA	te100065	NA	NA	NA	NA	te100065	0.08335	0	0	NA
te100066	0.76	0.77618	0.65398	0.74742	te100066	0.3	0.125	0.3375	0.35895	te100066	0.0857143	0.0125	0.0572364	0.0326091
te100067	NA	NA	NA	NA	te100067	NA	NA	NA	NA	te100067	0	0	0	0
te100068	NA	NA	NA	NA	te100068	NA	NA	NA	NA	te100068	0.008925	0.01315	0	0
te100069	NA	NA	NA	NA	te100069	NA	NA	NA	NA	te100069	0	0	0	0
te10007	NA	NA	NA	NA	te10007	NA	NA	NA	NA	te10007	NA	NA	NA	NA
te100070	NA	NA	NA	NA	te100070	NA	NA	NA	NA	te100070	0	0	0	0
te100071	NA	NA	NA	NA	te100071	NA	NA	NA	NA	te100071	0	0.0238	0	0
te100072	NA	NA	NA	NA	te100072	NA	NA	NA	NA	te100072	NA	NA	NA	NA
te100073	NA	NA	NA	NA	te100073	NA	NA	NA	NA	te100073	NA	NA	NA	NA
te100074	NA	NA	NA	NA	te100074	NA	NA	NA	NA	te100074	0	0	0.05185	0
te100075	NA	NA	NA	NA	te100075	NA	NA	NA	NA	te100075	NA	NA	NA	NA
te100076	NA	NA	NA	NA	te100076	NA	NA	NA	NA	te100076	0	0	0.02175	0
te100077	NA	NA	NA	NA	te100077	NA	NA	NA	NA	te100077	0	0	0	0
te100078	NA	NA	NA	NA	te100078	NA	NA	NA	NA	te100078	NA	NA	NA	NA
te100079	NA	NA	NA	NA	te100079	NA	NA	NA	NA	te100079	0.0646	0	0	0
te10008	NA	NA	NA	NA	te10008	NA	NA	NA	NA	te10008	NA	NA	0	NA
te100080	NA	NA	NA	NA	te100080	NA	NA	NA	NA	te100080	NA	NA	NA	NA
te100081	NA	NA	NA	NA	te100081	NA	NA	NA	NA	te100081	0.0345667	0	0.0175333	0
te100082	NA	NA	NA	NA	te100082	NA	NA	NA	NA	te100082	NA	NA	NA	NA
te100083	NA	NA	NA	NA	te100083	NA	NA	NA	NA	te100083	NA	NA	NA	NA
te100084	NA	NA	NA	NA	te100084	NA	NA	NA	NA	te100084	0	0	0	0.0303
te100085	NA	NA	NA	NA	te100085	NA	NA	NA	NA	te100085	0	0	0	0
te100086	NA	NA	NA	NA	te100086	NA	NA	NA	NA	te100086	NA	NA	NA	NA
te100087	NA	NA	NA	NA	te100087	NA	NA	NA	NA	te100087	NA	NA	NA	NA
te100088	0	0	0	0	te100088	NA	NA	NA	NA	te100088	NA	NA	NA	NA
te100089	NA	NA	NA	NA	te100089	NA	NA	NA	NA	te100089	0.0294	0.0323	0	0.0571
te10009	NA	NA	NA	NA	te10009	NA	NA	NA	NA	te10009	NA	NA	NA	NA
te100090	NA	NA	NA	NA	te100090	0	0	0	0.0217	te100090	NA	NA	NA	NA
te100091	NA	NA	NA	NA	te100091	NA	NA	NA	NA	te100091	NA	NA	0	NA
te100092	NA	NA	NA	NA	te100092	NA	NA	NA	NA	te100092	NA	NA	NA	NA
te100093	NA	NA	NA	NA	te100093	NA	NA	NA	NA	te100093	NA	NA	NA	NA
te100094	NA	NA	NA	NA	te100094	NA	NA	NA	NA	te100094	0	0	0	0
te100095	NA	NA	NA	NA	te100095	NA	NA	NA	NA	te100095	NA	NA	NA	NA
te100096	0.709843	0.3728	NA	0.6	te100096	0.226775	0.0954	NA	0.2	te100096	0.113127	0.0760636	NA	0.1
te100097	0	0.0696143	0.0317429	0.1667	te100097	0	0	0	NA	te100097	0	0.0019225	0	0
te100098	NA	NA	NA	NA	te100098	NA	NA	NA	NA	te100098	NA	NA	NA	NA
te100099	0	0.01	0.020825	0	te100099	0	0	0	0	te100099	0.00600357	0.00255	0.00520714	0.00793571
te1001	0	0.1471	0.48	0.4857	te1001	NA	NA	NA	NA	te1001	0	0.010875	0.00396	0.014485
te10010	NA	NA	0.81695	NA	te10010	NA	NA	0.485311	NA	te10010	NA	0	0.0826345	NA
te100100	NA	NA	NA	NA	te100100	NA	NA	NA	NA	te100100	NA	NA	NA	NA
te100101	NA	NA	NA	NA	te100101	NA	NA	NA	NA	te100101	0	0	0	0
te100102	NA	NA	NA	NA	te100102	NA	NA	NA	NA	te100102	NA	NA	0	NA
te100103	NA	1	0.53501	NA	te100103	NA	0	0.1121	NA	te100103	NA	0	0.0323022	NA
te100104	NA	NA	NA	NA	te100104	NA	NA	NA	NA	te100104	0	0	0	0
te100105	NA	NA	NA	NA	te100105	NA	NA	NA	NA	te100105	NA	NA	NA	NA
te100106	NA	NA	NA	NA	te100106	NA	NA	NA	NA	te100106	NA	NA	NA	NA
te100107	NA	NA	NA	NA	te100107	NA	NA	NA	NA	te100107	0.0168	0.01	0	0.00416
te100108	0	0	0	0	te100108	NA	NA	NA	NA	te100108	0	0.00512667	0	0.0111133
te100109	NA	NA	NA	NA	te100109	NA	NA	NA	NA	te100109	NA	NA	NA	NA
te10011	0.555567	0.754651	0.758073	0.800017	te10011	0.6	0.199706	0.425632	0.5	te10011	0.04	0.0444616	0.0908515	0.0934077
te10012	NA	NA	NA	NA	te10012	NA	NA	NA	NA	te10012	NA	NA	NA	NA
te10013	NA	NA	NA	NA	te10013	NA	NA	NA	NA	te10013	0	0	0	0
te10014	0.019225	0.1026	0.189	0.59735	te10014	NA	NA	NA	NA	te10014	0.019225	0.0116	0.005	0.0154625
te10015	0.4263	0.4003	0.634425	0.400375	te10015	0	0	0.05555	0.01925	te10015	0	0.0107433	0.0385933	0.00672667
te10016	0.3889	0.522925	0.770475	0.562225	te10016	NA	NA	NA	NA	te10016	0	0.0132647	0.00985882	0.0116294
te10017	NA	NA	NA	NA	te10017	NA	NA	NA	NA	te10017	0	NA	0	0
te10018	NA	NA	NA	0.643632	te10018	NA	NA	NA	0.5923	te10018	NA	NA	NA	0.0885326
te10019	NA	NA	NA	NA	te10019	NA	NA	NA	NA	te10019	NA	NA	NA	NA
te1002	NA	NA	NA	NA	te1002	NA	NA	NA	NA	te1002	0	0	0.0833	0
te10020	NA	NA	0.8	NA	te10020	NA	NA	NA	NA	te10020	NA	0.00877368	0.0332946	0
te10021	NA	0.766667	0.648633	0.7143	te10021	NA	0.07145	0	0.4	te10021	0	0.0646778	0.0393929	0.118421
te10022	0.458557	0.386643	0.613271	0.739767	te10022	0.209825	0.214625	0.28275	0.0909	te10022	0.0244741	0.0287966	0.064969	0.0317308
te10023	NA	NA	NA	NA	te10023	NA	NA	NA	NA	te10023	NA	NA	0	NA
te10024	0.5207	0.405333	0.42748	0.557083	te10024	0.04706	0.05482	0.125	0.05174	te10024	0.0555172	0.0290828	0.109425	0.0570966
te10025	NA	NA	NA	NA	te10025	NA	NA	NA	NA	te10025	0	0.01925	0	0.05555
te10026	NA	NA	NA	NA	te10026	NA	NA	NA	NA	te10026	NA	0	0	0
te10027	NA	NA	NA	NA	te10027	NA	NA	NA	NA	te10027	0	0	0	NA
te10028	0.6233	0.36896	0.71515	0.61996	te10028	0.03845	0.01515	0.13335	0	te10028	0.0586	0.0181789	0.015575	0.0348105
te10029	NA	NA	NA	NA	te10029	NA	NA	NA	NA	te10029	0	0	0	0
te1003	NA	NA	NA	NA	te1003	NA	NA	NA	NA	te1003	NA	NA	0	0.0278
te10030	NA	NA	NA	NA	te10030	NA	NA	NA	NA	te10030	NA	NA	NA	NA
te10031	0.25	0.5503	0.3857	0.583533	te10031	NA	NA	NA	NA	te10031	0	0.0625	0.0733	0.0290833
te10032	0	0.1333	0.2222	0.0526	te10032	NA	NA	NA	NA	te10032	0.0259727	0.06345	0.0627083	0.01695
te10033	NA	NA	NA	NA	te10033	NA	NA	NA	NA	te10033	0	0	0	0.0416667
te10034	NA	NA	0.641503	0.809921	te10034	NA	NA	0.373581	0.621732	te10034	NA	NA	0.0500014	0.169251
te10035	NA	NA	0.8	NA	te10035	NA	NA	0.3	0	te10035	NA	NA	0	NA
te10036	NA	NA	0.4	0.738721	te10036	NA	NA	0.39585	0.562644	te10036	NA	NA	0.12516	0.153589
te10037	NA	NA	1	0.8089	te10037	NA	NA	NA	0.0555667	te10037	NA	NA	0	0.02479
te10038	NA	NA	NA	NA	te10038	NA	NA	NA	NA	te10038	NA	NA	NA	NA
te10039	NA	NA	NA	NA	te10039	NA	NA	NA	NA	te10039	NA	NA	NA	NA
te1004	NA	NA	NA	NA	te1004	NA	NA	NA	NA	te1004	NA	NA	NA	NA
te10040	0.81945	0.85715	0.9	0.63075	te10040	0.2222	0	0.6	0.06665	te10040	0.0980536	0	0	0.00632069
te10041	NA	0.575	0.33335	0.36365	te10041	NA	NA	NA	NA	te10041	0	0.0607143	0.00568182	0.0731571
te10042	NA	NA	NA	NA	te10042	NA	NA	NA	NA	te10042	NA	0	0.122233	0
te10043	NA	0.4	0.622225	0.464675	te10043	NA	0	0.357133	0.355233	te10043	NA	NA	0.0543522	0.016476
te10044	NA	1	0.4139	0.747967	te10044	0	0	0	0.158233	te10044	0	0	0	0.00505556
te10045	NA	NA	NA	NA	te10045	NA	NA	NA	NA	te10045	NA	NA	NA	NA
te10046	NA	NA	0.8	0.59905	te10046	NA	NA	0.2	0.297325	te10046	NA	NA	0.2	0.0256923
te10047	NA	0.4	0.485183	0.562767	te10047	NA	0	0.06722	0.04986	te10047	NA	0	0.0101	0.0147
te10048	NA	NA	NA	NA	te10048	NA	NA	NA	NA	te10048	NA	NA	NA	NA
te10049	NA	NA	NA	NA	te10049	NA	NA	NA	NA	te10049	NA	NA	NA	NA
te1005	0.07145	0.05555	NA	NA	te1005	0	0	NA	NA	te1005	0	0	NA	NA
te10050	NA	NA	NA	NA	te10050	NA	NA	NA	NA	te10050	0	0	0.0238	0
te10051	NA	NA	NA	NA	te10051	0.09545	0.0263	0.11905	0.1463	te10051	0.0125	0	0.009375	0.009125
te10052	0.4925	0.44395	0.64077	0.64294	te10052	0	0.05377	0.199833	0.14358	te10052	0.00859118	0.0120917	0.0307729	0.0234942
te10053	0.490467	0.39734	0.56154	0.5837	te10053	0	0.0625286	0.1655	0.139529	te10053	0.00597015	0.0136659	0.0362036	0.0228718
te10054	NA	NA	NA	NA	te10054	NA	NA	NA	NA	te10054	0	0	0	0
te10055	NA	NA	NA	NA	te10055	NA	NA	NA	NA	te10055	NA	NA	NA	NA
te10056	NA	NA	NA	NA	te10056	NA	NA	NA	NA	te10056	0.02565	0	NA	0.03335
te10057	0.547333	0.585833	0.5428	0.63315	te10057	0.06944	0.07472	0.08036	0.18894	te10057	0.0271762	0.0112619	0.02269	0.0168476
te10058	NA	NA	0.6318	0.460311	te10058	NA	0.2	0.186183	0.135256	te10058	NA	0.05	0.143714	0.147869
te10059	0.75	0.5533	0.562833	0.705067	te10059	0.2381	0.118	0.230675	0.386775	te10059	0.142869	0.0537647	0.0339588	0.226171
te1006	NA	NA	NA	NA	te1006	NA	NA	NA	NA	te1006	NA	NA	NA	NA
te10060	NA	NA	NA	NA	te10060	NA	NA	NA	NA	te10060	NA	NA	NA	NA
te10061	NA	NA	NA	NA	te10061	0	0.0156	0.04545	0	te10061	0	0	0.0334429	0.0086
te10062	0	0	0	0.2273	te10062	0.0909	0	0.0769	0.0435	te10062	0.0138889	0	0.0113625	0.0101889
te10063	0.529557	0.566714	NA	0.723814	te10063	0	0.0625	NA	0.125	te10063	0.0416667	0	NA	0
te10064	NA	NA	NA	NA	te10064	NA	NA	NA	NA	te10064	0	0	NA	0
te10065	0.03125	0	NA	0.65835	te10065	0.03335	0	NA	0	te10065	0.0577143	0.0109	NA	0.00501429
te10066	0.6667	0.7143	0.36	0.4211	te10066	0	0.0323	0.0833	0.1579	te10066	0.00793571	0.0124786	0.00625714	0.0390857
te10067	0.78355	0.834256	0.765782	0.686339	te10067	0.06152	0.21444	0.19864	0.36244	te10067	0.0200639	0.035223	0.0207197	0.0562557
te10068	NA	NA	NA	NA	te10068	NA	NA	NA	NA	te10068	0.01515	0	0.0098	0.0137667
te10069	NA	NA	NA	NA	te10069	NA	NA	NA	NA	te10069	NA	NA	NA	NA
te1007	NA	NA	NA	NA	te1007	NA	NA	NA	NA	te1007	NA	NA	NA	NA
te10070	0.5098	0.562933	0.692067	0.697633	te10070	NA	NA	NA	NA	te10070	0.0167	0	0.04449	0.02379
te10071	NA	NA	NA	NA	te10071	0	0	0	0	te10071	0.03076	0.0216	0.01538	0.01852
te10072	0.72	0.715267	0.733333	0.693475	te10072	0.0840875	0.08	0.317367	0.124064	te10072	0.0243409	0.020596	0.0278858	0.0348683
te10073	NA	NA	NA	NA	te10073	NA	NA	NA	NA	te10073	NA	NA	NA	NA
te10074	NA	NA	NA	NA	te10074	NA	NA	NA	NA	te10074	NA	NA	NA	NA
te10075	NA	NA	NA	NA	te10075	NA	NA	NA	NA	te10075	0	0.0312	0	0
te10076	0.37145	0.4621	0.7143	0.54645	te10076	NA	NA	NA	NA	te10076	0	0	0	0
te10077	0.91875	0.7736	0.656425	0.604325	te10077	0	0.1739	0	0.0476	te10077	0.0375571	0.0148048	0.0191524	0.0506762
te10078	0.8571	0.7931	0.7407	0.7812	te10078	0	0.0526	0.1481	0.0882	te10078	0.0446571	0.0200857	0.0505429	0.0631
te10079	0.7389	0.78625	0.6131	0.68885	te10079	0.15	0.06165	0.2346	0.17225	te10079	0.0306333	0.00252778	0.0260389	0.0314882
te1008	NA	NA	NA	NA	te1008	NA	NA	NA	NA	te1008	0	0.02085	0	0
te10080	0.79388	0.7739	0.71246	0.61904	te10080	0.1489	0.1316	0.1381	0.0588	te10080	0.0785939	0.0318743	0.0279941	0.0242343
te10081	1	0.86855	0.7074	0.86335	te10081	0.1667	0.2258	0.1837	0.1343	te10081	0.0461111	0.0166889	0.0619778	0.0504889
te10082	0.60295	0.73235	0.56665	0.46865	te10082	0.0833	0.0714	0.1304	0.0145	te10082	0.0831432	0.0345486	0.0575541	0.0733784
te10083	0.7111	0.649833	0.666667	0.505567	te10083	NA	NA	NA	NA	te10083	0.106273	0.0141217	0.0407714	0.039515
te10084	0.924525	0.71245	0.630675	0.704925	te10084	0.25572	0.11504	0.22638	0.2953	te10084	0.0473656	0.0135886	0.0564114	0.04264
te10085	NA	NA	NA	NA	te10085	NA	NA	NA	NA	te10085	NA	NA	NA	NA
te10086	1	0.8667	0.1111	0.6	te10086	0.1154	0.09375	0.15	0.17065	te10086	0.0185222	0.0164778	0.0138889	0.00854444
te10087	0.797659	0.847927	0.736596	0.719497	te10087	0.351571	0.259168	0.22691	0.340559	te10087	0.0689821	0.0557679	0.0503495	0.0659551
te10088	0.78335	0.91075	0.92855	0.67265	te10088	0.120367	0.228733	0.208967	0.2689	te10088	0.0555	0.0294409	0.0898793	0.0667964
te10089	0.610467	0.558667	0.650133	0.3857	te10089	0.213133	0.0682667	0.0468	0.246467	te10089	0.0690633	0.0270367	0.061569	0.06464
te1009	NA	NA	NA	NA	te1009	NA	NA	NA	NA	te1009	0	0	0	0.04165
te10090	NA	0.9	0.875	0.8095	te10090	NA	0	0.25	0.5238	te10090	0	0	0	0.01666
te10091	0.841267	0.931867	0.857533	0.754233	te10091	NA	NA	NA	NA	te10091	0.0351333	0.0162083	0.0939833	0.0672583
te10092	0.6667	0.963	1	0.7143	te10092	NA	NA	NA	NA	te10092	0.0648	0.0236636	0.102427	0.0728727
te10093	0.733353	0.740865	0.720294	0.6205	te10093	0.2532	0.144388	0.353531	0.402925	te10093	0.0929783	0.0250304	0.0704174	0.131906
te10094	NA	NA	NA	NA	te10094	NA	NA	NA	NA	te10094	0	0	0	0
te10095	0.5389	0.39165	0.53495	0.8148	te10095	0	0.1111	0.125	0.20865	te10095	0.00854615	0.0116944	0.0142944	0.0478333
te10096	0.4809	0.4796	0.553233	0.631333	te10096	0.13334	0.15026	0.25476	0.41984	te10096	0.0734611	0.0104222	0.0307111	0.0482278
te10097	0.62745	0.56885	0.623475	0.3855	te10097	0.208325	0.1823	0.327775	0.2918	te10097	0.02286	0.0183765	0.0407941	0.0288765
te10098	0.876038	0.887354	0.791774	0.745474	te10098	0.370652	0.221691	0.31187	0.369235	te10098	0.0745044	0.0308556	0.0665233	0.0313211
te10099	0.831656	0.7131	0.584336	0.7021	te10099	0.16834	0.280633	0.300683	0.329983	te10099	0.0389786	0.0449476	0.0379429	0.0759048
te101	NA	NA	NA	NA	te101	NA	NA	NA	NA	te101	NA	NA	NA	NA
te1010	NA	NA	NA	NA	te1010	NA	NA	NA	NA	te1010	NA	NA	NA	NA
te10100	NA	NA	NA	NA	te10100	NA	NA	NA	NA	te10100	0	0	0	0.0323
te10101	NA	NA	NA	NA	te10101	NA	NA	NA	NA	te10101	NA	NA	NA	NA
te10102	NA	NA	NA	NA	te10102	NA	NA	NA	NA	te10102	NA	NA	NA	NA
te10103	NA	NA	NA	NA	te10103	NA	NA	NA	NA	te10103	NA	NA	NA	NA
te10104	NA	NA	NA	NA	te10104	0	0	0	0	te10104	0.0119	0.0084	0	0.00621429
te10105	NA	NA	NA	NA	te10105	NA	NA	NA	NA	te10105	0	0	0	0
te10106	0.6026	0.44645	0.43055	0.5936	te10106	0.15542	0.13608	0.18312	0.1548	te10106	0.0299	0	0	0.0140625
te10107	NA	NA	NA	NA	te10107	NA	NA	NA	NA	te10107	0	0	0.0139	0.0211667
te10108	NA	NA	NA	NA	te10108	NA	NA	NA	NA	te10108	0	0.0286	0	0
te10109	NA	NA	NA	NA	te10109	NA	NA	NA	NA	te10109	0	0	0	0.0667
te1011	NA	NA	NA	NA	te1011	NA	NA	NA	NA	te1011	0	0	0	0
te10110	NA	NA	NA	NA	te10110	NA	NA	NA	NA	te10110	NA	NA	NA	NA
te10111	NA	NA	NA	NA	te10111	NA	NA	NA	NA	te10111	NA	NA	NA	NA
te10112	0.6	0.9	1	0.6923	te10112	0.05555	0.0476	0.3333	0.19165	te10112	0.0434882	0.00728235	0.05166	0.0539235
te10113	NA	NA	NA	NA	te10113	NA	NA	NA	NA	te10113	0.025	0.02175	0	0
te10114	0.4667	0.5217	0.6667	0.4615	te10114	0.1381	0.04165	0.4333	0.24355	te10114	0.0211846	0.00655385	0.0231154	0.0293
te10115	NA	NA	NA	NA	te10115	NA	NA	NA	NA	te10115	NA	NA	NA	NA
te10116	0.7262	0.7968	0.840067	0.730167	te10116	0.423867	0.2042	0.1638	0.273233	te10116	0.111674	0.0306486	0.0777371	0.0546457
te10117	0	0.1818	0.5	0.4186	te10117	0	0	0	0	te10117	0	0	0	0.0128
te10118	NA	NA	NA	NA	te10118	NA	NA	NA	NA	te10118	0	0	0.02085	0
te10119	NA	NA	NA	NA	te10119	NA	NA	NA	NA	te10119	0	0	0	0
te1012	NA	NA	NA	NA	te1012	NA	NA	NA	NA	te1012	NA	NA	NA	NA
te10120	NA	NA	NA	NA	te10120	NA	NA	NA	NA	te10120	NA	NA	NA	NA
te10121	0.6774	0.552457	0.569429	0.831471	te10121	0.0932667	0.0545429	0.0603143	0.2368	te10121	0.0357957	0.0264764	0.031937	0.0476509
te10122	NA	NA	NA	NA	te10122	NA	NA	NA	NA	te10122	0.0239333	0.0155833	0	0.0333333
te10123	NA	NA	0.893391	0.663447	te10123	NA	NA	0.126975	0.12482	te10123	NA	NA	0.130475	0.0267769
te10124	NA	NA	NA	NA	te10124	NA	NA	NA	NA	te10124	NA	NA	0.0417	0
te10125	NA	0.769	0.688953	0.722184	te10125	NA	0.1611	0.251425	0.196575	te10125	NA	0.186434	0.100405	0.0743865
te10126	NA	NA	NA	NA	te10126	NA	NA	NA	NA	te10126	NA	NA	NA	0
te10127	NA	NA	0.2	0.649275	te10127	NA	NA	NA	0.3889	te10127	NA	0	0.2	0.104697
te10128	NA	NA	NA	NA	te10128	NA	NA	NA	NA	te10128	NA	NA	NA	NA
te10129	NA	NA	NA	NA	te10129	NA	NA	NA	NA	te10129	NA	NA	NA	NA
te1013	NA	NA	NA	NA	te1013	NA	NA	NA	NA	te1013	NA	NA	NA	NA
te10130	NA	NA	NA	NA	te10130	NA	NA	NA	NA	te10130	NA	NA	NA	NA
te10131	NA	NA	NA	NA	te10131	NA	NA	NA	NA	te10131	0.04165	0	0	0
te10132	NA	NA	NA	NA	te10132	0.2632	0.1034	0.1875	0.4	te10132	0.0231	0.01215	0	0.0638875
te10133	0.556482	0.615441	0.762747	0.721225	te10133	0.23875	0.217957	0.376529	0.5437	te10133	0.0926122	0.028251	0.0778857	0.11834
te10134	0.361533	0.261667	0.571433	0.579333	te10134	0.0526	0.1667	0.4286	0.4615	te10134	0.016675	0.008625	0.090275	0.06905
te10135	NA	NA	NA	NA	te10135	NA	NA	NA	NA	te10135	0.0142857	0.0366143	0.0861143	0.0487571
te10136	NA	NA	NA	NA	te10136	NA	NA	NA	NA	te10136	0	0.0196	0.05185	0.0294
te10137	NA	NA	NA	NA	te10137	NA	NA	NA	NA	te10137	0	0	0	0
te10138	0.653477	0.547993	0.727613	0.884967	te10138	0.267131	0.207521	0.36724	0.453107	te10138	0.168709	0.0604127	0.0709944	0.108421
te10139	NA	NA	NA	NA	te10139	NA	NA	NA	NA	te10139	NA	NA	NA	NA
te1014	NA	NA	NA	NA	te1014	NA	NA	NA	NA	te1014	NA	NA	NA	NA
te10140	NA	NA	NA	NA	te10140	NA	NA	NA	NA	te10140	NA	0	0.0138833	0.0230167
te10141	NA	NA	NA	NA	te10141	NA	0.125	0.04165	0.2235	te10141	0	0.00555556	0.00793889	0.02837
te10142	NA	NA	NA	NA	te10142	NA	NA	NA	NA	te10142	0	0	0.1765	0.0667
te10143	0.56555	0.591788	0.654687	0.67875	te10143	0.382525	0.2913	0.4214	0.51095	te10143	0.153711	0.0508111	0.0692611	0.0684111
te10144	NA	NA	NA	NA	te10144	0	0.08	0.3846	0.72	te10144	0.06618	0.0313	0.0597	0.0694381
te10145	0.67011	0.574646	0.619492	0.673492	te10145	0.3922	0.120208	0.300746	0.366471	te10145	0.200634	0.0470548	0.0617867	0.114953
te10146	NA	NA	NA	NA	te10146	NA	NA	NA	NA	te10146	0.1111	0.0417	0	0.11145
te10147	0.0556	0.2647	0.4286	0	te10147	0	0	0	0.03125	te10147	0.00714	0.014855	0.0208619	0.00717619
te10148	NA	NA	NA	NA	te10148	0	0	0.0455	0.025	te10148	NA	NA	NA	NA
te10149	NA	NA	NA	NA	te10149	NA	NA	NA	NA	te10149	NA	NA	NA	0.0181
te1015	NA	NA	NA	NA	te1015	NA	NA	NA	NA	te1015	NA	NA	NA	NA
te10150	0.624886	0.699387	0.745378	0.666358	te10150	0.268143	0.166137	0.229919	0.400537	te10150	0.0398775	0.0161349	0.0200837	0.0318674
te10151	NA	NA	NA	NA	te10151	NA	NA	NA	NA	te10151	NA	NA	NA	NA
te10152	NA	NA	NA	NA	te10152	0	0	0.0435	0.0323	te10152	0.04545	0	0	0
te10153	0.0833	0	0	0.2308	te10153	NA	NA	NA	NA	te10153	0	0.0234	0	0.0512667
te10154	NA	0.0714	0.2308	0.3333	te10154	0	0	0	0	te10154	0.005	0.0173281	0.00240312	0.0175438
te10155	NA	NA	NA	NA	te10155	NA	NA	NA	NA	te10155	0	0	0	0
te10156	0.7738	0.7331	0.619033	0.566233	te10156	0.1429	0.0673	0.08335	0.1218	te10156	0.034408	0.0446018	0.0242491	0.114388
te10157	NA	NA	NA	NA	te10157	0	0	0.0556	0	te10157	0	0	0.0128167	0
te10158	NA	NA	NA	NA	te10158	NA	NA	NA	NA	te10158	0	0.0101	0	0
te10159	0.666675	0.559338	0.493543	0.548275	te10159	0.22115	0.124725	0.195375	0.3358	te10159	0.0387971	0.0379711	0.0581526	0.0756263
te1016	NA	NA	NA	NA	te1016	NA	NA	NA	NA	te1016	NA	NA	NA	NA
te10160	0.5588	0.454817	0.5691	0.602483	te10160	0.221133	0.175633	0.319667	0.362483	te10160	0.0266095	0.00571429	0.0289143	0.0193952
te10161	0.69885	0.698425	0.43035	0.512775	te10161	0.30835	0.29165	0.1111	0.375	te10161	0.125573	0.0839545	0.0171727	0.145527
te10162	NA	NA	NA	NA	te10162	NA	NA	NA	NA	te10162	0	0.0183	0.0752667	0
te10163	0.690493	0.788076	0.67005	0.594312	te10163	0.149438	0.244945	0.151094	0.283145	te10163	0.0405615	0.0450796	0.0351102	0.0603161
te10164	NA	NA	NA	NA	te10164	NA	NA	NA	NA	te10164	0.027775	0	0.2	0.054175
te10165	0.837731	0.789681	NA	0.641856	te10165	0.4505	0.49694	NA	0.48788	te10165	0.092651	0.0979784	NA	0.0947196
te10166	0.775362	0.807132	0.673323	0.613426	te10166	0.0653182	0.0675414	0.118314	0.0838379	te10166	0.043648	0.0099697	0.0404631	0.0196881
te10167	0.623088	0.52875	0.487287	0.38135	te10167	0.0608429	0.0841571	0.112986	0.0729143	te10167	0.0175811	0.015873	0.0533946	0.0061973
te10168	0	0.147525	0.348625	0.099275	te10168	0	0	0	0	te10168	0	0.00217647	0.00553529	0.00150588
te10169	NA	NA	NA	NA	te10169	NA	NA	NA	NA	te10169	NA	NA	NA	NA
te1017	NA	NA	NA	NA	te1017	NA	NA	NA	NA	te1017	NA	NA	0.2565	0
te10170	NA	NA	NA	NA	te10170	NA	NA	NA	NA	te10170	0	0.0417	0	0
te10171	NA	NA	NA	NA	te10171	NA	NA	NA	NA	te10171	0.0138875	0.0052125	0	0
te10172	NA	NA	NA	NA	te10172	NA	NA	NA	NA	te10172	NA	NA	NA	NA
te10173	0.130567	0.274867	0.4	0.0649667	te10173	NA	NA	NA	NA	te10173	0	0	0	0.0119
te10174	NA	NA	NA	NA	te10174	NA	NA	NA	NA	te10174	NA	NA	NA	NA
te10175	NA	NA	NA	NA	te10175	NA	NA	NA	NA	te10175	NA	NA	NA	NA
te10176	0.8	0.892775	0.8157	0.75635	te10176	0.0666667	0.03652	0.05948	0.1331	te10176	0	0.0198273	0.0106273	0.00910909
te10177	0.8694	0.9009	0.84298	0.66872	te10177	0.0308429	0.0731714	0.247071	0.185729	te10177	0	0.0091	0.16786	0.06898
te10178	NA	NA	NA	NA	te10178	NA	NA	NA	NA	te10178	0	0.000892157	0.00238	0.0156464
te10179	NA	NA	NA	NA	te10179	NA	NA	NA	NA	te10179	0	0.00264524	0	NA
te1018	NA	NA	NA	NA	te1018	NA	NA	NA	NA	te1018	NA	NA	NA	NA
te10180	0.73746	0.73585	0.683178	0.670165	te10180	0.340994	0.230608	0.349854	0.390609	te10180	0.081892	0.0476603	0.0619453	0.0722703
te10181	NA	NA	NA	NA	te10181	NA	NA	NA	NA	te10181	0	0	0	0
te10182	0.8333	0.8148	NA	0.7576	te10182	0.341333	0.257733	NA	0.3489	te10182	0.0727158	0.0341211	NA	0.0691579
te10183	0.75	NA	NA	0.8571	te10183	NA	NA	NA	NA	te10183	0.2	NA	NA	0.1909
te10184	NA	NA	NA	NA	te10184	NA	NA	NA	NA	te10184	0.0723129	0.0686676	0	0.0230567
te10185	NA	NA	NA	NA	te10185	0.1875	0.07145	0.13635	0.14285	te10185	0.0341833	0.00650769	0.0184417	0.0115308
te10186	NA	NA	NA	NA	te10186	0.0625	0.17145	0.0357	0.10715	te10186	0.0303	0.0112167	0.0110273	0.01015
te10187	0.51562	0.27938	0	0.3214	te10187	0	0.030325	0	0.026475	te10187	0.0102071	0.00892857	0	0.0145357
te10188	0.858762	0.814959	0.784355	0.6774	te10188	0.429419	0.235781	0.357071	0.454633	te10188	0.140041	0.0325457	0.0742299	0.065675
te10189	0.60855	0.41425	0.5275	0.53825	te10189	0.342233	0.140833	0.255367	0.351667	te10189	0.129554	0.0414404	0.099649	0.0996827
te1019	0.5833	0.5	0.3333	0.6	te1019	NA	NA	0	0.1429	te1019	NA	NA	NA	NA
te10190	NA	NA	NA	NA	te10190	NA	NA	NA	NA	te10190	NA	NA	NA	NA
te10191	0.7857	0.6053	0.6786	0.5179	te10191	NA	NA	NA	NA	te10191	0.0654667	0.0245667	0.0793	0.023
te10192	NA	NA	NA	NA	te10192	0.4907	0.206133	0.373733	0.461533	te10192	0.0405667	0.0451667	0.092	0.0466667
te10193	0.4857	0.3855	0.6463	0.6045	te10193	0.295571	0.208014	0.377271	0.493314	te10193	0.0412308	0.0489846	0.0922615	0.135085
te10194	NA	NA	NA	NA	te10194	0.230333	0.138456	0.368644	0.488478	te10194	0.04782	0.0268	0.09875	0.11778
te10195	NA	NA	NA	NA	te10195	NA	NA	NA	NA	te10195	NA	NA	NA	NA
te10196	NA	NA	NA	NA	te10196	NA	NA	NA	NA	te10196	NA	NA	NA	NA
te10197	NA	NA	NA	NA	te10197	NA	NA	NA	NA	te10197	NA	NA	NA	NA
te10198	NA	NA	NA	NA	te10198	NA	NA	NA	NA	te10198	NA	NA	NA	NA
te10199	NA	NA	NA	NA	te10199	NA	NA	NA	NA	te10199	0	0	0.125	0
te102	0.771631	0.633521	0.444444	0.703236	te102	0.29845	0.125827	0.0555667	0.345636	te102	0.106516	0.0300697	0.02865	0.0575971
te1020	NA	NA	NA	NA	te1020	NA	NA	NA	NA	te1020	NA	0	0	NA
te10200	NA	NA	NA	NA	te10200	NA	NA	NA	NA	te10200	0.216919	0.125925	NA	0.255206
te10201	NA	NA	NA	NA	te10201	NA	NA	NA	NA	te10201	0	0	0	0
te10202	NA	NA	NA	NA	te10202	NA	NA	NA	NA	te10202	0	0	NA	0.03635
te10203	NA	NA	NA	NA	te10203	NA	NA	NA	NA	te10203	0	0	0	0.0119
te10204	0.71865	0.717567	0	0.675867	te10204	0.202375	0.155122	0.1	0.277189	te10204	0.0575127	0.0527095	0	0.0542392
te10205	0.8447	0.786429	NA	0.658743	te10205	0.307812	0.209333	NA	0.352978	te10205	0.0518581	0.0282711	NA	0.0710244
te10206	0.844086	0.777729	0.61415	0.745864	te10206	0.449333	0.400933	0.297325	0.526522	te10206	0.0435167	0.0245267	0.0346667	0.0589417
te10207	NA	NA	NA	NA	te10207	NA	NA	NA	NA	te10207	NA	NA	NA	NA
te10208	NA	NA	NA	NA	te10208	0	0	0	0	te10208	0	0.00953333	0	0.0115
te10209	NA	NA	NA	NA	te10209	NA	NA	NA	NA	te10209	0	0.0588	0	0
te1021	NA	NA	NA	NA	te1021	NA	NA	NA	NA	te1021	NA	NA	NA	NA
te10210	NA	NA	NA	NA	te10210	NA	NA	NA	NA	te10210	NA	0	0	0.0123333
te10211	NA	NA	NA	NA	te10211	NA	NA	NA	NA	te10211	NA	NA	NA	NA
te10212	NA	NA	NA	NA	te10212	NA	NA	NA	NA	te10212	NA	NA	NA	NA
te10213	NA	NA	NA	NA	te10213	NA	NA	NA	NA	te10213	0.0640514	0.0686286	0	0.0828
te10214	0.5503	0.707667	0.4349	0.7606	te10214	NA	NA	NA	NA	te10214	0.0926071	0.0559929	0.038425	0.100293
te10215	NA	NA	NA	NA	te10215	NA	NA	NA	NA	te10215	NA	NA	NA	NA
te10216	NA	NA	NA	NA	te10216	NA	NA	NA	NA	te10216	NA	NA	NA	NA
te10217	NA	NA	NA	NA	te10217	NA	NA	NA	NA	te10217	0.2727	0.1	NA	NA
te10218	0.679143	0.509936	0.750938	0.5642	te10218	0.234171	0.168486	0.24406	0.292914	te10218	0.115614	0.0350607	0.0732864	0.0612536
te10219	0.553475	0.441603	0.442376	0.6258	te10219	0.175863	0.114819	0.297432	0.339504	te10219	0.0480517	0.0276146	0.0450269	0.0526748
te1022	NA	NA	NA	NA	te1022	NA	NA	NA	NA	te1022	0.0110094	0.0177531	0.0127531	0.0374656
te10220	0.461679	0.393779	0.721382	0.66045	te10220	0.222983	0.130683	0.19572	0.283467	te10220	0.0538962	0.0296911	0.0207515	0.0453418
te10221	NA	NA	NA	NA	te10221	NA	NA	NA	NA	te10221	0	0	0	0
te10222	0.579592	0.463117	0.550917	0.602883	te10222	0.26638	0.21077	0.2429	0.36748	te10222	0.0582549	0.0159882	0.0285105	0.0388784
te10223	0.499663	0.426689	0.8333	0.746744	te10223	0.364817	0.160114	0.4	0.449614	te10223	0.154131	0.0742238	0.080384	0.181338
te10224	NA	NA	NA	NA	te10224	NA	NA	NA	NA	te10224	0	0.0123333	0	0.0600333
te10225	NA	NA	NA	NA	te10225	NA	NA	NA	NA	te10225	NA	NA	NA	NA
te10226	NA	NA	NA	NA	te10226	NA	NA	NA	NA	te10226	0	0	0	0
te10227	NA	NA	NA	NA	te10227	NA	NA	NA	NA	te10227	NA	NA	NA	NA
te10228	NA	NA	NA	NA	te10228	NA	NA	NA	NA	te10228	0.0606	0	0.0098	0.0450333
te10229	0.762473	0.819382	0.754033	0.752132	te10229	0.141872	0.165733	0.248728	0.4489	te10229	0.0131422	0.0202734	0.0385587	0.0587391
te1023	NA	NA	NA	NA	te1023	NA	NA	NA	NA	te1023	NA	NA	NA	NA
te10230	0.5633	0.663775	0.590387	0.706275	te10230	0.0129857	0.0798143	0.122386	0.311386	te10230	0	0.0130769	0.00640769	0.0172538
te10231	0.08486	0.22266	0.3845	0.17818	te10231	0	0.107	0.2727	0.08425	te10231	0	0.0147077	0.00699231	0.00965385
te10232	0.569585	0.592462	0.673917	0.764238	te10232	0.3524	0.245152	0.373256	0.527139	te10232	0.163859	0.0525599	0.0804169	0.155683
te10233	0.0769	0.2308	0.4667	0.1429	te10233	0.2308	0.1481	0.0667	0.1	te10233	0.0796562	0.0294687	0.0718118	0.0692765
te10234	0.6471	0.8462	0.625	0.7333	te10234	NA	NA	NA	NA	te10234	0.0960125	0.0422625	0	0.122025
te10235	0.72115	0.6458	0.56945	0.56215	te10235	NA	NA	NA	NA	te10235	0.1763	0.05725	0.0776	0.01668
te10236	0.61905	0.29165	0.6667	0.71665	te10236	0.07145	0.13845	0.1667	0.15	te10236	0.0255304	0.0142565	0.0333333	0.0148174
te10237	0.6	0.3226	0.2	0.6176	te10237	0.125	0.1379	NA	0.4	te10237	0.124308	0.0282692	0	0.0776077
te10238	NA	NA	NA	NA	te10238	NA	NA	NA	NA	te10238	NA	NA	NA	NA
te10239	0.466675	0.61724	0.73865	0.83128	te10239	0.0555667	0.292567	0.3148	0.576633	te10239	0.0456375	0.038475	0.0701875	0.076675
te1024	NA	NA	NA	NA	te1024	NA	NA	NA	NA	te1024	0	0	0	0.0162667
te10240	0.490963	0.6057	0.442857	0.755838	te10240	0.39098	0.29486	0.11072	0.52486	te10240	0.0803897	0.0468966	0.0248	0.0784483
te10241	NA	NA	NA	NA	te10241	NA	NA	NA	NA	te10241	0	0.0417	NA	0
te10242	NA	NA	NA	NA	te10242	NA	NA	NA	NA	te10242	0.02429	0.03298	0.0142857	0.028
te10243	0.5798	0.579483	0.637933	0.6219	te10243	0.135725	0.2224	0.209133	0.31565	te10243	0.01375	0.0363385	0.0661615	0.0562885
te10244	NA	NA	NA	NA	te10244	NA	NA	NA	NA	te10244	0.0295182	0.00534545	0.025	0.0230909
te10245	0.83605	0.70917	0.6375	0.60545	te10245	0.303874	0.215508	0.282715	0.467513	te10245	0.0461919	0.0403224	0.0664767	0.0740733
te10246	0.772916	0.874663	0.796076	0.724568	te10246	0.119904	0.176076	0.134025	0.280188	te10246	0.0655833	0.0285958	0.0503609	0.0864021
te10247	NA	NA	NA	NA	te10247	NA	NA	NA	NA	te10247	NA	NA	NA	NA
te10248	0.3095	0.25215	0.4048	0.51785	te10248	0.354967	0.240533	NA	NA	te10248	0.102232	0.0557714	0.119083	0.193586
te10249	NA	NA	NA	NA	te10249	NA	NA	NA	NA	te10249	NA	NA	NA	NA
te1025	NA	NA	NA	NA	te1025	NA	NA	NA	NA	te1025	NA	NA	NA	NA
te10250	NA	NA	NA	NA	te10250	NA	NA	NA	NA	te10250	NA	NA	NA	NA
te10251	NA	NA	NA	NA	te10251	NA	NA	NA	NA	te10251	NA	NA	NA	NA
te10252	NA	NA	NA	NA	te10252	NA	NA	NA	NA	te10252	0.00865714	0	0.0112143	0
te10253	NA	NA	NA	NA	te10253	NA	NA	NA	NA	te10253	0	0	0	0
te10254	NA	NA	NA	NA	te10254	NA	NA	NA	NA	te10254	0	0	0	0.0541
te10255	NA	NA	NA	NA	te10255	NA	NA	NA	NA	te10255	NA	NA	NA	NA
te10256	NA	NA	NA	NA	te10256	NA	NA	NA	NA	te10256	0	0	NA	0
te10257	0.0455	0.0556	0	0	te10257	NA	NA	NA	NA	te10257	0.013	0	0	0.0204143
te10258	NA	NA	NA	NA	te10258	NA	NA	NA	NA	te10258	0.03336	0.0125	0	0.03498
te10259	NA	NA	NA	NA	te10259	NA	NA	NA	NA	te10259	0	0	0	0
te1026	0.74687	0.751968	0.657536	0.628413	te1026	0.197193	0.120028	0.234576	0.163	te1026	0.0527167	0.0243824	0.0510931	0.0824429
te10260	NA	NA	NA	NA	te10260	NA	NA	NA	NA	te10260	0	0	0	0
te10261	NA	NA	NA	NA	te10261	NA	NA	NA	NA	te10261	0	0	0	0
te10262	NA	NA	NA	NA	te10262	NA	NA	NA	NA	te10262	0.0128167	0	0	0
te10263	NA	NA	NA	NA	te10263	NA	NA	NA	NA	te10263	0.0385	0	0	0
te10264	NA	NA	NA	NA	te10264	NA	NA	NA	NA	te10264	0	0	0.02275	0.04545
te10265	0	0	0	0	te10265	NA	NA	NA	NA	te10265	NA	NA	NA	NA
te10266	NA	NA	NA	NA	te10266	NA	NA	NA	NA	te10266	NA	NA	NA	NA
te10267	NA	NA	NA	NA	te10267	NA	NA	NA	NA	te10267	0	0	0	NA
te10268	NA	NA	NA	NA	te10268	NA	NA	NA	NA	te10268	0	0	0	0
te10269	NA	NA	NA	NA	te10269	NA	NA	NA	NA	te10269	NA	NA	NA	NA
te1027	NA	NA	NA	NA	te1027	NA	NA	NA	NA	te1027	0	0	0	0
te10270	NA	NA	NA	NA	te10270	NA	NA	NA	NA	te10270	NA	NA	NA	NA
te10271	NA	NA	NA	NA	te10271	NA	NA	NA	NA	te10271	NA	NA	NA	NA
te10272	0	0.08115	0	0	te10272	NA	NA	NA	NA	te10272	NA	NA	NA	NA
te10273	NA	NA	NA	NA	te10273	NA	NA	NA	NA	te10273	NA	NA	NA	NA
te10274	NA	NA	NA	NA	te10274	NA	NA	NA	NA	te10274	NA	NA	NA	NA
te10275	NA	NA	NA	NA	te10275	NA	NA	NA	NA	te10275	0	0	0	0
te10276	NA	NA	NA	NA	te10276	NA	NA	NA	NA	te10276	NA	NA	NA	NA
te10277	NA	NA	NA	NA	te10277	NA	NA	NA	NA	te10277	NA	NA	0	0
te10278	NA	NA	NA	NA	te10278	NA	NA	NA	NA	te10278	NA	NA	NA	NA
te10279	NA	NA	NA	NA	te10279	NA	NA	NA	NA	te10279	0.00396667	0.0037	0	0.00595
te1028	NA	NA	NA	NA	te1028	NA	NA	NA	NA	te1028	NA	NA	NA	NA
te10280	NA	NA	NA	NA	te10280	NA	NA	NA	NA	te10280	0	0	0	0
te10281	NA	NA	NA	NA	te10281	NA	NA	NA	NA	te10281	NA	NA	NA	NA
te10282	0.1667	NA	1	1	te10282	NA	NA	0.1429	0.352675	te10282	0	0	0.0259818	0.109947
te10283	NA	NA	NA	NA	te10283	NA	NA	NA	0	te10283	NA	NA	NA	0.0666667
te10284	NA	NA	NA	NA	te10284	NA	NA	NA	NA	te10284	NA	NA	NA	NA
te10285	NA	NA	NA	NA	te10285	NA	NA	NA	NA	te10285	NA	NA	NA	NA
te10286	NA	NA	NA	NA	te10286	NA	NA	NA	NA	te10286	NA	NA	NA	NA
te10287	NA	NA	NA	NA	te10287	NA	NA	NA	NA	te10287	NA	NA	NA	NA
te10288	NA	NA	NA	NA	te10288	NA	NA	NA	NA	te10288	NA	NA	NA	NA
te10289	NA	NA	NA	NA	te10289	NA	NA	NA	NA	te10289	0	0	0	0
te1029	NA	NA	NA	NA	te1029	0	0	0	0.05	te1029	0.00919091	0	0.0139818	0.0138727
te10290	NA	NA	NA	NA	te10290	NA	NA	NA	NA	te10290	NA	NA	NA	NA
te10291	NA	NA	NA	NA	te10291	NA	NA	NA	NA	te10291	0	0	0	0.1176
te10292	NA	NA	NA	NA	te10292	NA	NA	NA	NA	te10292	0	0	0	0
te10293	NA	NA	NA	NA	te10293	NA	NA	NA	NA	te10293	NA	NA	0.0769	0
te10294	NA	NA	NA	NA	te10294	NA	NA	NA	NA	te10294	NA	NA	NA	NA
te10295	NA	NA	NA	NA	te10295	NA	NA	NA	NA	te10295	0	0	0	0
te10296	NA	NA	NA	NA	te10296	NA	NA	NA	NA	te10296	NA	NA	NA	NA
te10297	NA	NA	NA	NA	te10297	0	0	0	0	te10297	0	0	0.04	0
te10298	NA	NA	NA	NA	te10298	NA	NA	NA	NA	te10298	NA	NA	NA	NA
te10299	NA	NA	NA	NA	te10299	NA	NA	NA	NA	te10299	NA	NA	NA	NA
te103	NA	NA	NA	NA	te103	NA	0.2	NA	NA	te103	0.2	0.2	NA	NA
te1030	NA	NA	NA	NA	te1030	NA	NA	NA	NA	te1030	NA	NA	NA	NA
te10300	NA	NA	NA	NA	te10300	NA	NA	NA	NA	te10300	NA	NA	NA	NA
te10301	NA	NA	NA	NA	te10301	NA	NA	NA	NA	te10301	NA	NA	NA	NA
te10302	0.881	0.6452	0.8	0.6667	te10302	0.4062	0.1852	0	0.2727	te10302	0.117717	0.00666667	0	0.108267
te10303	NA	NA	NA	NA	te10303	NA	NA	NA	NA	te10303	0.0833	0	NA	0
te10304	0.8647	0.753767	0.6934	0.691733	te10304	0.498567	0.203667	0.117933	0.1843	te10304	0.227336	0.174336	0.210645	0.0809455
te10305	NA	NA	NA	NA	te10305	NA	NA	NA	NA	te10305	NA	NA	NA	NA
te10306	NA	NA	NA	NA	te10306	NA	NA	NA	NA	te10306	0	0	0	0.0256
te10307	NA	NA	NA	NA	te10307	NA	NA	NA	NA	te10307	0	0	0.0202	0
te10308	NA	NA	NA	NA	te10308	NA	NA	NA	NA	te10308	NA	NA	NA	NA
te10309	NA	NA	NA	NA	te10309	NA	NA	NA	NA	te10309	0	0	0	0
te1031	NA	NA	NA	NA	te1031	NA	NA	NA	NA	te1031	0.01925	0.03335	0	0.2
te10310	NA	NA	NA	NA	te10310	NA	NA	NA	NA	te10310	NA	NA	NA	NA
te10311	NA	NA	NA	NA	te10311	NA	NA	NA	NA	te10311	0.00303333	0	0	0.0166667
te10312	0	0.1143	NA	NA	te10312	NA	NA	NA	NA	te10312	NA	NA	NA	NA
te10313	NA	NA	NA	NA	te10313	NA	NA	NA	NA	te10313	0	0.027	0	0
te10314	NA	NA	NA	NA	te10314	NA	NA	NA	NA	te10314	NA	NA	NA	NA
te10315	0.14425	0.30145	NA	0.1288	te10315	NA	NA	NA	NA	te10315	0.00633	0.007645	NA	0.0044625
te10316	0.0078	0.110925	NA	0	te10316	0	0	NA	0	te10316	0.01	0	NA	0
te10317	NA	NA	NA	NA	te10317	0	0.0556	NA	NA	te10317	0.01095	0.07345	NA	NA
te10318	NA	NA	NA	NA	te10318	NA	NA	NA	NA	te10318	0	0	NA	NA
te10319	NA	NA	NA	NA	te10319	NA	NA	NA	NA	te10319	NA	NA	NA	NA
te1032	0.9091	0.6471	NA	0.6	te1032	NA	NA	NA	NA	te1032	0.00595	0.016575	0	0.0158714
te10320	NA	NA	NA	NA	te10320	NA	NA	NA	NA	te10320	NA	NA	NA	NA
te10321	NA	NA	NA	NA	te10321	NA	NA	NA	NA	te10321	0.0278	0	0	0
te10322	0	0.01515	0	0	te10322	0	0	0	0	te10322	0	0	0	0
te10323	NA	NA	NA	NA	te10323	NA	NA	NA	NA	te10323	NA	NA	NA	NA
te10324	NA	NA	NA	NA	te10324	NA	NA	NA	NA	te10324	0	0	NA	0
te10325	NA	NA	NA	NA	te10325	NA	NA	NA	NA	te10325	0	0	0	0.0294
te10326	NA	NA	NA	NA	te10326	NA	NA	NA	NA	te10326	0	0	0	0
te10327	NA	NA	NA	NA	te10327	NA	NA	NA	NA	te10327	NA	NA	NA	NA
te10328	NA	NA	NA	NA	te10328	NA	NA	NA	NA	te10328	NA	NA	NA	NA
te10329	NA	NA	NA	NA	te10329	NA	NA	NA	NA	te10329	0	0.00452353	0	0.0111111
te1033	NA	NA	NA	NA	te1033	NA	NA	NA	NA	te1033	NA	NA	NA	NA
te10330	NA	NA	NA	NA	te10330	NA	NA	NA	NA	te10330	NA	NA	NA	NA
te10331	0.04	0	0	0	te10331	0	0	0	0	te10331	0	0	0	0.0118647
te10332	NA	NA	NA	NA	te10332	NA	NA	NA	NA	te10332	0.00528889	0.00555556	0.0134778	0.0219778
te10333	NA	NA	NA	NA	te10333	NA	NA	NA	NA	te10333	0	0	0	NA
te10334	NA	NA	NA	NA	te10334	NA	NA	NA	NA	te10334	NA	NA	NA	NA
te10335	NA	NA	NA	NA	te10335	NA	NA	NA	NA	te10335	NA	NA	NA	NA
te10336	NA	NA	NA	NA	te10336	NA	NA	NA	NA	te10336	0	0	0	0.00653529
te10337	NA	NA	NA	NA	te10337	NA	NA	NA	NA	te10337	NA	NA	NA	NA
te10338	NA	NA	NA	NA	te10338	NA	NA	NA	NA	te10338	NA	NA	NA	NA
te10339	NA	NA	NA	NA	te10339	NA	NA	NA	NA	te10339	NA	NA	NA	NA
te1034	0.579633	0.5053	0.737333	0.4756	te1034	0.0446	0.0111	0.0752667	0.0202	te1034	0.00246667	0.0100933	0.00793571	0.00876667
te10340	NA	NA	NA	NA	te10340	0	0	NA	0	te10340	NA	NA	NA	NA
te10341	NA	NA	NA	NA	te10341	NA	NA	NA	NA	te10341	NA	NA	NA	NA
te10342	NA	NA	NA	NA	te10342	NA	NA	NA	NA	te10342	NA	NA	NA	NA
te10343	NA	NA	NA	NA	te10343	NA	NA	NA	NA	te10343	NA	NA	NA	NA
te10344	NA	NA	NA	NA	te10344	NA	NA	NA	NA	te10344	0	0	0	NA
te10345	NA	NA	NA	NA	te10345	NA	NA	NA	NA	te10345	NA	NA	NA	NA
te10346	NA	NA	NA	NA	te10346	NA	NA	NA	NA	te10346	0	0	0	0.020025
te10347	NA	NA	NA	NA	te10347	NA	NA	NA	NA	te10347	NA	NA	NA	NA
te10348	NA	NA	NA	NA	te10348	NA	NA	NA	NA	te10348	NA	NA	NA	NA
te10349	NA	NA	NA	NA	te10349	NA	NA	NA	NA	te10349	NA	NA	NA	NA
te1035	NA	NA	NA	NA	te1035	NA	NA	NA	NA	te1035	NA	NA	NA	NA
te10350	NA	NA	NA	NA	te10350	NA	NA	NA	NA	te10350	NA	NA	NA	NA
te10351	NA	NA	NA	NA	te10351	NA	NA	NA	NA	te10351	NA	NA	NA	NA
te10352	NA	NA	NA	NA	te10352	NA	NA	NA	NA	te10352	0.01404	0	0	0.005
te10353	0.0129875	0.0079875	0.020575	0.00595	te10353	0	0	0.0417	0	te10353	0	0	0	0.0385
te10354	NA	NA	NA	NA	te10354	NA	NA	NA	NA	te10354	NA	NA	NA	NA
te10355	NA	NA	NA	NA	te10355	NA	0	0	NA	te10355	0	0.00595	0.01515	NA
te10356	NA	NA	NA	NA	te10356	NA	NA	NA	NA	te10356	NA	NA	NA	NA
te10357	NA	NA	NA	NA	te10357	NA	NA	NA	NA	te10357	NA	NA	NA	NA
te10358	NA	NA	NA	NA	te10358	NA	NA	NA	NA	te10358	0	NA	0	0
te10359	NA	NA	NA	NA	te10359	NA	NA	NA	NA	te10359	0	0	0	0
te1036	NA	NA	NA	NA	te1036	NA	NA	NA	NA	te1036	NA	NA	NA	NA
te10360	NA	NA	NA	NA	te10360	NA	NA	NA	NA	te10360	NA	NA	NA	NA
te10361	NA	NA	NA	NA	te10361	NA	NA	NA	NA	te10361	NA	NA	NA	NA
te10362	NA	NA	NA	NA	te10362	NA	NA	NA	NA	te10362	NA	NA	NA	NA
te10363	NA	NA	NA	NA	te10363	NA	NA	NA	NA	te10363	0	0	0	0
te10364	NA	NA	NA	NA	te10364	NA	NA	NA	NA	te10364	NA	NA	NA	NA
te10365	NA	NA	NA	NA	te10365	NA	NA	NA	NA	te10365	0	0.0104125	0	0
te10366	NA	NA	NA	NA	te10366	0	0	0	0.1429	te10366	0	0	0.00625	0
te10367	0	0.0769	0	0	te10367	NA	NA	NA	NA	te10367	0.00528889	0	0	0.00653333
te10368	NA	NA	NA	NA	te10368	NA	NA	NA	NA	te10368	NA	NA	NA	NA
te10369	NA	NA	NA	NA	te10369	NA	NA	NA	NA	te10369	NA	NA	NA	NA
te1037	NA	NA	NA	NA	te1037	NA	NA	NA	NA	te1037	NA	NA	NA	NA
te10370	NA	NA	NA	NA	te10370	NA	NA	NA	NA	te10370	NA	NA	NA	NA
te10371	0.5652	0.500433	0.3238	0.374325	te10371	NA	NA	NA	NA	te10371	0.0537633	0.0102048	0.0713553	0.0873947
te10372	0.04	0.1739	0.1	NA	te10372	NA	NA	NA	NA	te10372	0	0	0	NA
te10373	NA	NA	NA	NA	te10373	NA	NA	NA	NA	te10373	0	0	0	0
te10374	NA	NA	NA	NA	te10374	NA	NA	NA	NA	te10374	NA	NA	NA	NA
te10375	NA	NA	NA	NA	te10375	NA	NA	NA	NA	te10375	NA	NA	NA	NA
te10376	NA	NA	NA	NA	te10376	NA	NA	NA	NA	te10376	0	0	0	0
te10377	NA	NA	NA	NA	te10377	NA	NA	NA	NA	te10377	0	0	0	0
te10378	NA	NA	NA	NA	te10378	NA	NA	NA	NA	te10378	NA	NA	NA	NA
te10379	NA	NA	NA	NA	te10379	NA	NA	NA	NA	te10379	0.0106071	0.00285714	0	0
te1038	NA	NA	NA	NA	te1038	NA	NA	NA	NA	te1038	0	0.0833	0	0.0556
te10380	NA	NA	NA	NA	te10380	NA	NA	NA	NA	te10380	NA	NA	NA	NA
te10381	0.0244	0	0	0.025	te10381	NA	NA	NA	NA	te10381	NA	NA	NA	NA
te10382	NA	NA	NA	NA	te10382	NA	NA	NA	NA	te10382	0.03335	0	NA	0
te10383	NA	NA	NA	NA	te10383	NA	NA	NA	NA	te10383	NA	NA	NA	NA
te10384	NA	NA	NA	NA	te10384	NA	NA	NA	NA	te10384	NA	NA	NA	NA
te10385	NA	NA	NA	NA	te10385	NA	NA	NA	NA	te10385	NA	NA	NA	NA
te10386	NA	NA	NA	NA	te10386	NA	NA	NA	NA	te10386	NA	NA	NA	NA
te10387	NA	NA	NA	NA	te10387	NA	NA	NA	NA	te10387	NA	NA	NA	NA
te10388	NA	NA	NA	NA	te10388	NA	NA	NA	NA	te10388	NA	NA	NA	NA
te10389	NA	NA	NA	NA	te10389	NA	NA	NA	NA	te10389	NA	NA	NA	NA
te1039	NA	NA	NA	NA	te1039	NA	NA	NA	NA	te1039	NA	NA	NA	NA
te10390	0	0.0769	0.0909	0	te10390	0	0.0714	0	0.1429	te10390	0	0	0	0
te10391	NA	NA	NA	NA	te10391	NA	NA	NA	NA	te10391	NA	NA	NA	NA
te10392	NA	NA	NA	NA	te10392	NA	NA	NA	NA	te10392	NA	NA	NA	NA
te10393	NA	NA	NA	NA	te10393	NA	NA	NA	NA	te10393	NA	NA	NA	NA
te10394	NA	NA	NA	NA	te10394	NA	NA	NA	NA	te10394	0	0	0	0
te10395	0	0	0	NA	te10395	0	0	0	NA	te10395	0	0	0	NA
te10396	NA	NA	NA	NA	te10396	NA	NA	NA	NA	te10396	NA	NA	NA	NA
te10397	NA	NA	NA	NA	te10397	NA	NA	NA	NA	te10397	NA	NA	NA	NA
te10398	0	0.0636333	0	0	te10398	NA	NA	NA	NA	te10398	0	0	0	0.00308519
te10399	NA	NA	NA	NA	te10399	NA	NA	NA	NA	te10399	0	0	0	0.0213
te104	0.766633	0.577675	NA	NA	te104	0.25	0.0625	NA	NA	te104	0.0868	0.0714286	NA	NA
te1040	NA	NA	NA	NA	te1040	NA	NA	NA	NA	te1040	0	0	0	0
te10400	NA	NA	NA	NA	te10400	NA	NA	NA	NA	te10400	NA	NA	NA	NA
te10401	NA	NA	NA	NA	te10401	NA	NA	NA	NA	te10401	NA	NA	0.0769	0
te10402	0	0	0.0476	0	te10402	0	0	0	0	te10402	0.00692167	0.007185	0.00256333	0.00415167
te10403	NA	NA	NA	NA	te10403	NA	NA	NA	NA	te10403	0	0.00325	0.0034	0
te10404	NA	NA	NA	NA	te10404	NA	NA	NA	NA	te10404	NA	NA	NA	NA
te10405	NA	NA	NA	NA	te10405	NA	NA	NA	NA	te10405	NA	NA	NA	NA
te10406	NA	NA	NA	NA	te10406	NA	NA	NA	NA	te10406	NA	NA	NA	NA
te10407	NA	NA	NA	NA	te10407	NA	NA	NA	NA	te10407	NA	NA	NA	NA
te10408	NA	NA	NA	NA	te10408	NA	NA	NA	NA	te10408	0	0.037	0	0
te10409	NA	NA	NA	NA	te10409	NA	NA	NA	NA	te10409	0	0	0	0
te1041	NA	NA	NA	NA	te1041	NA	NA	NA	NA	te1041	0	0	NA	0.0294
te10410	NA	NA	NA	NA	te10410	NA	NA	NA	NA	te10410	NA	NA	NA	NA
te10411	NA	NA	NA	NA	te10411	NA	NA	NA	NA	te10411	NA	NA	NA	NA
te10412	NA	NA	NA	NA	te10412	NA	NA	NA	NA	te10412	NA	NA	NA	NA
te10413	NA	NA	NA	NA	te10413	NA	NA	NA	NA	te10413	0.00757273	0.0196636	0	0.108782
te10414	NA	NA	NA	NA	te10414	NA	NA	NA	NA	te10414	0	0	0	0
te10415	NA	NA	NA	NA	te10415	NA	NA	NA	NA	te10415	NA	NA	NA	NA
te10416	NA	NA	NA	NA	te10416	NA	NA	NA	NA	te10416	NA	NA	NA	NA
te10417	NA	NA	NA	NA	te10417	NA	NA	NA	NA	te10417	NA	NA	NA	NA
te10418	0.5	NA	NA	0.71272	te10418	NA	NA	NA	0.1667	te10418	0.05	NA	NA	0.05404
te10419	NA	NA	NA	0.73215	te10419	NA	NA	NA	0.1905	te10419	NA	NA	NA	0.0254
te1042	0.7143	0.6	NA	0.3462	te1042	NA	NA	NA	NA	te1042	0.0446639	0.00556944	NA	0.0150611
te10420	NA	0.2	NA	0	te10420	NA	0.2	NA	0	te10420	NA	0.2	NA	0
te10421	NA	NA	NA	NA	te10421	NA	NA	NA	NA	te10421	NA	NA	NA	NA
te10422	0.771425	0.885717	0.925	0.58345	te10422	0.562956	0.191355	0.505973	0.4608	te10422	0.278475	0.083315	0.301124	0.117291
te10423	NA	NA	NA	NA	te10423	NA	NA	NA	NA	te10423	0.0357	0	0	0
te10424	NA	NA	NA	NA	te10424	NA	NA	NA	NA	te10424	0	0	0	0
te10425	NA	NA	NA	NA	te10425	NA	NA	NA	NA	te10425	NA	NA	NA	NA
te10426	NA	NA	NA	NA	te10426	NA	NA	NA	NA	te10426	NA	NA	NA	NA
te10427	NA	NA	NA	NA	te10427	NA	NA	NA	NA	te10427	NA	NA	NA	NA
te10428	NA	NA	NA	NA	te10428	NA	NA	NA	NA	te10428	NA	NA	NA	NA
te10429	NA	NA	NA	NA	te10429	NA	NA	NA	NA	te10429	NA	NA	NA	NA
te1043	NA	NA	NA	NA	te1043	NA	NA	NA	NA	te1043	0.0661182	0.00283636	NA	0.0209455
te10430	NA	NA	NA	NA	te10430	NA	NA	NA	NA	te10430	NA	NA	NA	NA
te10431	NA	NA	NA	NA	te10431	NA	NA	NA	NA	te10431	NA	NA	NA	NA
te10432	NA	NA	NA	NA	te10432	NA	NA	NA	NA	te10432	NA	NA	NA	NA
te10433	NA	NA	NA	NA	te10433	NA	NA	NA	NA	te10433	NA	NA	NA	NA
te10434	NA	NA	NA	NA	te10434	0	0.01	0	0	te10434	0	0	0.0435	0
te10435	NA	NA	NA	NA	te10435	NA	NA	NA	NA	te10435	NA	NA	NA	NA
te10436	NA	NA	NA	NA	te10436	NA	NA	NA	NA	te10436	NA	NA	NA	NA
te10437	NA	NA	NA	NA	te10437	NA	NA	NA	NA	te10437	NA	NA	NA	NA
te10438	NA	NA	NA	NA	te10438	NA	NA	NA	NA	te10438	NA	NA	NA	NA
te10439	NA	NA	NA	NA	te10439	NA	NA	NA	NA	te10439	0	0	NA	0
te1044	NA	NA	NA	NA	te1044	NA	NA	NA	NA	te1044	0.02705	0	0.1667	0
te10440	NA	NA	NA	NA	te10440	NA	NA	NA	NA	te10440	0	0	0	0
te10441	NA	NA	NA	NA	te10441	NA	NA	NA	NA	te10441	0	0	NA	0
te10442	NA	NA	NA	NA	te10442	NA	NA	NA	NA	te10442	NA	NA	NA	NA
te10443	NA	NA	NA	NA	te10443	NA	NA	NA	NA	te10443	0	0	NA	0
te10444	NA	NA	NA	NA	te10444	NA	NA	NA	NA	te10444	NA	NA	NA	NA
te10445	NA	NA	NA	NA	te10445	NA	NA	NA	NA	te10445	0	0	0	0.02085
te10446	NA	NA	NA	NA	te10446	NA	NA	NA	NA	te10446	NA	NA	NA	NA
te10447	NA	NA	NA	NA	te10447	NA	NA	NA	NA	te10447	0.015875	0.016675	0.01315	0
te10448	NA	NA	NA	NA	te10448	NA	NA	NA	NA	te10448	0	0	0	0
te10449	NA	NA	NA	NA	te10449	NA	NA	NA	NA	te10449	NA	NA	NA	NA
te1045	0.212638	0.266313	0.677767	0.285137	te1045	0.067325	0.085425	0.3125	0.1448	te1045	0.0112839	0.00369032	0.0299765	0.0110742
te10450	NA	NA	NA	NA	te10450	NA	NA	NA	NA	te10450	NA	NA	NA	NA
te10451	NA	NA	NA	NA	te10451	NA	NA	NA	NA	te10451	NA	NA	NA	NA
te10452	NA	NA	NA	NA	te10452	NA	NA	NA	NA	te10452	NA	NA	NA	NA
te10453	0	0	0	NA	te10453	NA	NA	NA	NA	te10453	0.00370667	0	0	NA
te10454	NA	NA	NA	NA	te10454	0	0	0	0	te10454	0.00699091	0	0	0
te10455	NA	NA	NA	NA	te10455	NA	NA	NA	NA	te10455	0	0.0125	0	0.01785
te10456	NA	NA	NA	NA	te10456	NA	NA	NA	NA	te10456	NA	NA	NA	NA
te10457	NA	NA	NA	NA	te10457	NA	NA	NA	NA	te10457	NA	NA	NA	NA
te10458	NA	NA	NA	NA	te10458	0.0588	0	0.0714	0	te10458	NA	NA	NA	NA
te10459	NA	NA	NA	NA	te10459	NA	NA	NA	NA	te10459	NA	NA	NA	NA
te1046	NA	NA	NA	NA	te1046	NA	NA	NA	NA	te1046	0	0	0	0
te10460	0	0.0476	0	0.0278	te10460	NA	NA	NA	NA	te10460	0	0	0	0.0857
te10461	NA	NA	NA	NA	te10461	0.0227	0	NA	0	te10461	0.0108571	0	0	0
te10462	NA	NA	NA	NA	te10462	NA	NA	NA	NA	te10462	NA	NA	NA	NA
te10463	NA	NA	NA	NA	te10463	NA	NA	NA	NA	te10463	NA	NA	NA	NA
te10464	NA	NA	NA	NA	te10464	NA	NA	NA	NA	te10464	0	0.0385	0	0
te10465	NA	NA	NA	NA	te10465	NA	NA	NA	NA	te10465	0	0	0.03125	0
te10466	NA	NA	0.8	0.74445	te10466	NA	NA	0.2	0.38335	te10466	NA	0	0	0
te10467	NA	NA	NA	NA	te10467	NA	NA	NA	NA	te10467	NA	NA	NA	NA
te10468	NA	NA	NA	NA	te10468	NA	NA	NA	NA	te10468	NA	NA	NA	NA
te10469	NA	NA	NA	NA	te10469	NA	NA	NA	NA	te10469	NA	NA	NA	NA
te1047	0.7532	0.616567	0.77605	0.703133	te1047	0.388125	0.2095	0.447225	0.445475	te1047	0.0294	0.00986538	0.0358	0.0615577
te10470	NA	NA	NA	NA	te10470	NA	NA	NA	NA	te10470	NA	NA	NA	NA
te10471	0.9167	0.7692	0.9474	0.7419	te10471	0	0.0323	0	0	te10471	0	0.0323	0.0435	0
te10472	NA	NA	NA	NA	te10472	NA	NA	NA	NA	te10472	NA	NA	NA	NA
te10473	NA	NA	NA	NA	te10473	NA	NA	NA	NA	te10473	NA	NA	NA	NA
te10474	NA	NA	NA	NA	te10474	NA	NA	NA	NA	te10474	NA	NA	NA	NA
te10475	NA	NA	NA	NA	te10475	NA	NA	NA	NA	te10475	NA	NA	NA	NA
te10476	NA	NA	NA	NA	te10476	NA	NA	NA	NA	te10476	NA	NA	NA	NA
te10477	0	0.2857	0.1667	0	te10477	NA	NA	NA	NA	te10477	NA	NA	NA	NA
te10478	NA	NA	NA	NA	te10478	NA	NA	NA	NA	te10478	0	0	0	0
te10479	NA	NA	NA	NA	te10479	NA	NA	NA	NA	te10479	NA	NA	NA	NA
te1048	0.632	0.60835	0.6771	0.6548	te1048	0.23915	0.07895	0.08335	0.36	te1048	0.0665	0.0212222	0.0387111	0.0926556
te10480	NA	NA	NA	NA	te10480	NA	NA	NA	NA	te10480	0	0	0.03335	0
te10481	NA	NA	NA	NA	te10481	NA	NA	NA	NA	te10481	NA	NA	NA	NA
te10482	NA	NA	NA	NA	te10482	NA	NA	NA	NA	te10482	0	0	0	0.04
te10483	NA	NA	NA	NA	te10483	NA	NA	NA	NA	te10483	0	0	0	0
te10484	NA	NA	NA	NA	te10484	NA	NA	NA	NA	te10484	NA	NA	NA	NA
te10485	NA	NA	NA	NA	te10485	NA	NA	NA	NA	te10485	NA	NA	NA	NA
te10486	NA	NA	NA	NA	te10486	NA	NA	NA	NA	te10486	NA	NA	NA	NA
te10487	NA	NA	NA	NA	te10487	0.0196	0	0	0	te10487	0	0	0.0208333	0.00876667
te10488	NA	NA	NA	NA	te10488	NA	NA	NA	NA	te10488	0	0	0	0
te10489	NA	NA	NA	NA	te10489	NA	NA	NA	NA	te10489	NA	NA	NA	NA
te1049	0.817517	0.803317	0.870367	0.601	te1049	0.46098	0.31286	0.41016	0.58722	te1049	0.0380929	0.0235	0.0430073	0.0884452
te10490	NA	NA	NA	NA	te10490	NA	NA	NA	NA	te10490	NA	NA	NA	NA
te10491	NA	NA	NA	NA	te10491	NA	NA	NA	NA	te10491	NA	NA	NA	NA
te10492	NA	NA	NA	NA	te10492	NA	NA	NA	NA	te10492	0	0	0	0
te10493	NA	NA	NA	NA	te10493	NA	NA	NA	NA	te10493	NA	NA	NA	NA
te10494	NA	NA	NA	NA	te10494	NA	NA	NA	NA	te10494	NA	NA	NA	NA
te10495	NA	NA	NA	NA	te10495	NA	NA	NA	NA	te10495	0	0	NA	0
te10496	NA	NA	NA	NA	te10496	NA	NA	NA	NA	te10496	0.0074	0.00834	NA	0
te10497	NA	NA	NA	NA	te10497	NA	NA	NA	NA	te10497	0	0	0	0
te10498	NA	NA	NA	NA	te10498	NA	NA	NA	NA	te10498	0.087	0.0833	0	0
te10499	NA	NA	NA	NA	te10499	NA	NA	NA	NA	te10499	NA	NA	NA	NA
te105	0.841167	0.716067	0.462967	0.6182	te105	0.4143	0.37905	0.07145	0.4091	te105	0.0431231	0.0298359	0.00740667	0.0323026
te1050	0.732738	0.645262	0.621275	0.7132	te1050	0.3108	0.2351	0.502855	0.4809	te1050	0.0500719	0.0611175	0.0774491	0.0731737
te10500	NA	NA	NA	NA	te10500	NA	NA	NA	0.6	te10500	NA	NA	NA	0.0310364
te10501	NA	NA	NA	NA	te10501	NA	NA	NA	NA	te10501	NA	NA	NA	NA
te10502	0.521067	0.418233	0.571433	0.714267	te10502	0.346133	0.263467	0.166667	0	te10502	0.0713556	0.0614556	0.193657	0
te10503	NA	NA	NA	NA	te10503	NA	NA	NA	NA	te10503	NA	NA	NA	NA
te10504	NA	NA	NA	NA	te10504	NA	NA	NA	NA	te10504	NA	NA	NA	NA
te10505	NA	NA	NA	NA	te10505	NA	NA	NA	NA	te10505	0	0	0	0
te10506	NA	NA	NA	NA	te10506	NA	NA	NA	NA	te10506	0.00435	0.00333	0	0.0387111
te10507	NA	NA	NA	NA	te10507	NA	NA	NA	NA	te10507	NA	NA	NA	NA
te10508	NA	NA	NA	NA	te10508	NA	NA	NA	NA	te10508	NA	NA	NA	NA
te10509	0.7	0.888889	0.752371	0.275	te10509	0.425	0.475	0.416667	0.5387	te10509	0.0666687	0.08	0.0474889	0.0174619
te1051	NA	NA	NA	NA	te1051	NA	NA	NA	NA	te1051	0.03355	0	0.04165	0.01085
te10510	NA	NA	NA	NA	te10510	NA	NA	NA	NA	te10510	0	NA	0.0777778	NA
te10511	NA	NA	NA	0.75	te10511	NA	NA	NA	0.5	te10511	NA	NA	NA	0.08889
te10512	0.78235	0.8402	0.87333	0.741911	te10512	0.421013	0.3619	0.64166	0.56986	te10512	0.165055	0.13643	0.0646214	0.151278
te10513	0.786729	0.655967	0.623221	0.680638	te10513	0.5391	0.33709	0.34334	0.438779	te10513	0.142262	0.089322	0.088815	0.130518
te10514	0.844077	0.825588	0.851844	0.742915	te10514	0.650833	0.523608	0.716675	0.5321	te10514	0.207698	0.114648	0.1563	0.126632
te10515	NA	NA	NA	0.766667	te10515	NA	NA	NA	0.6	te10515	NA	NA	NA	0.15
te10516	0.805558	NA	NA	NA	te10516	0.418517	NA	NA	NA	te10516	0.0919579	NA	NA	NA
te10517	NA	NA	NA	NA	te10517	NA	NA	NA	NA	te10517	NA	NA	NA	NA
te10518	NA	NA	0.2	0.5	te10518	NA	NA	0.1	0.1	te10518	NA	NA	0.00645161	0
te10519	0.0087	0.10612	0.02502	0	te10519	NA	NA	NA	NA	te10519	0.00449048	0.00492857	0.00789048	0.0036619
te1052	NA	NA	NA	NA	te1052	NA	NA	NA	NA	te1052	0	0	0	0
te10520	NA	NA	NA	NA	te10520	NA	NA	NA	NA	te10520	NA	NA	NA	NA
te10521	NA	NA	NA	NA	te10521	NA	NA	NA	NA	te10521	NA	NA	NA	NA
te10522	NA	NA	NA	NA	te10522	NA	NA	NA	NA	te10522	0.0417	0	0.0385	0
te10523	NA	NA	NA	NA	te10523	NA	NA	NA	NA	te10523	NA	NA	NA	NA
te10524	NA	NA	NA	NA	te10524	NA	NA	NA	NA	te10524	NA	NA	NA	NA
te10525	NA	NA	NA	NA	te10525	NA	NA	NA	NA	te10525	NA	NA	NA	NA
te10526	NA	NA	NA	NA	te10526	NA	NA	NA	NA	te10526	NA	NA	NA	NA
te10527	NA	NA	NA	NA	te10527	NA	NA	NA	NA	te10527	NA	NA	NA	NA
te10528	NA	NA	NA	NA	te10528	NA	NA	0	NA	te10528	NA	0	0	NA
te10529	NA	NA	NA	NA	te10529	NA	NA	NA	NA	te10529	NA	0	0	NA
te1053	NA	NA	NA	NA	te1053	NA	NA	NA	NA	te1053	NA	NA	NA	NA
te10530	0	0	0	0.0135	te10530	0	0	0	0	te10530	0.0034	0	0	0.00597143
te10531	NA	NA	NA	NA	te10531	NA	NA	NA	NA	te10531	0	0	0	0.0101917
te10532	NA	NA	NA	NA	te10532	NA	NA	NA	NA	te10532	0.0052125	0	0	0
te10533	0	0	0	NA	te10533	0	0	0	0	te10533	0	0.0037875	0	0
te10534	0	NA	0.0909	0	te10534	NA	NA	NA	NA	te10534	0	0.0158778	0.0146846	0
te10535	0.96	0.9	0.80555	0.815333	te10535	0.25	0.235967	0.3897	0.333325	te10535	0.04995	0.0259817	0.0452228	0.0524827
te10536	NA	NA	NA	NA	te10536	NA	NA	NA	NA	te10536	NA	NA	NA	NA
te10537	0	0.1538	0.2727	0	te10537	0	0	0	0	te10537	0	0.00568182	0	0.00606364
te10538	NA	NA	NA	NA	te10538	NA	NA	NA	NA	te10538	0.00603846	0.0144231	0	0.0282077
te10539	NA	NA	NA	NA	te10539	NA	NA	NA	NA	te10539	NA	NA	NA	NA
te1054	NA	NA	NA	NA	te1054	NA	NA	NA	NA	te1054	0	0	0.0556	0
te10540	NA	NA	NA	NA	te10540	NA	NA	NA	NA	te10540	NA	NA	NA	NA
te10541	NA	NA	NA	NA	te10541	NA	NA	NA	NA	te10541	NA	NA	NA	NA
te10542	NA	NA	NA	NA	te10542	NA	NA	NA	NA	te10542	NA	NA	NA	NA
te10543	NA	NA	NA	NA	te10543	NA	NA	NA	NA	te10543	NA	NA	NA	NA
te10544	NA	NA	NA	NA	te10544	NA	NA	NA	NA	te10544	0	0.00833	0	0
te10545	NA	NA	NA	NA	te10545	NA	NA	NA	NA	te10545	NA	NA	NA	NA
te10546	NA	NA	NA	NA	te10546	NA	NA	NA	NA	te10546	NA	NA	NA	NA
te10547	NA	NA	NA	NA	te10547	NA	NA	NA	NA	te10547	NA	NA	NA	NA
te10548	NA	NA	NA	NA	te10548	NA	NA	NA	NA	te10548	NA	NA	NA	NA
te10549	NA	NA	NA	NA	te10549	NA	NA	NA	NA	te10549	NA	NA	NA	NA
te1055	NA	NA	NA	NA	te1055	NA	NA	NA	NA	te1055	0.0571	0.0714	0.1111	NA
te10550	NA	NA	NA	NA	te10550	NA	NA	NA	NA	te10550	NA	NA	NA	NA
te10551	NA	NA	NA	NA	te10551	NA	NA	NA	NA	te10551	0	0.02275	0	0
te10552	NA	NA	NA	NA	te10552	NA	NA	NA	NA	te10552	0.0139	0	0	0.0104
te10553	NA	NA	NA	NA	te10553	NA	NA	NA	NA	te10553	NA	NA	NA	NA
te10554	NA	NA	NA	NA	te10554	NA	NA	NA	NA	te10554	0	0.00528571	0	0.00794286
te10555	NA	NA	NA	NA	te10555	0	0	0	0.0476	te10555	0	0.00505455	0	0.0189818
te10556	NA	NA	NA	NA	te10556	NA	NA	NA	NA	te10556	NA	NA	NA	NA
te10557	NA	NA	NA	NA	te10557	NA	NA	NA	NA	te10557	NA	NA	NA	NA
te10558	0	0	0	0	te10558	NA	NA	NA	NA	te10558	0	0	0	0.0104167
te10559	NA	NA	NA	NA	te10559	NA	NA	NA	NA	te10559	0.00345	0	0	0
te1056	NA	NA	NA	NA	te1056	NA	NA	NA	NA	te1056	0.01665	0	0	NA
te10560	0.0667	0.0345	NA	NA	te10560	0	0.0166667	NA	0	te10560	0	0	NA	0
te10561	0.615425	0.516088	0.399957	0.1882	te10561	0.191738	0.152875	0.138729	0	te10561	0.055452	0.020512	0.0187095	0.00877368
te10562	NA	NA	NA	NA	te10562	NA	NA	NA	NA	te10562	NA	NA	NA	NA
te10563	0.1667	0.1481	0.0455	0	te10563	NA	NA	NA	NA	te10563	0.04785	0.011375	0.07955	0
te10564	NA	NA	NA	NA	te10564	NA	NA	NA	NA	te10564	NA	NA	NA	NA
te10565	0	0	0	0.0286	te10565	NA	NA	NA	NA	te10565	0.03845	0	0	0.01725
te10566	NA	NA	NA	NA	te10566	NA	NA	NA	NA	te10566	NA	NA	NA	NA
te10567	NA	NA	NA	NA	te10567	NA	NA	NA	NA	te10567	0.00476667	0.01065	0	0
te10568	NA	NA	NA	NA	te10568	NA	NA	NA	NA	te10568	NA	NA	NA	NA
te10569	NA	NA	NA	NA	te10569	NA	NA	NA	NA	te10569	NA	NA	NA	NA
te1057	NA	NA	NA	NA	te1057	NA	NA	NA	NA	te1057	NA	NA	NA	NA
te10570	NA	NA	NA	NA	te10570	NA	NA	NA	NA	te10570	NA	NA	NA	NA
te10571	NA	NA	NA	NA	te10571	NA	NA	NA	NA	te10571	NA	NA	NA	NA
te10572	NA	NA	NA	NA	te10572	NA	NA	NA	NA	te10572	0	0	0	0.01085
te10573	NA	NA	NA	NA	te10573	NA	NA	NA	NA	te10573	NA	NA	NA	NA
te10574	0	0.0277	0.0104167	0.00695	te10574	0	0.045	0	0.01515	te10574	0.0316	0.0139	0	0.0128333
te10575	0	0	0	0	te10575	NA	NA	NA	NA	te10575	0.0055	0.0109857	0	0
te10576	NA	NA	NA	NA	te10576	NA	NA	NA	NA	te10576	NA	NA	NA	NA
te10577	NA	NA	NA	NA	te10577	NA	NA	NA	NA	te10577	NA	NA	NA	NA
te10578	NA	NA	NA	NA	te10578	NA	NA	NA	NA	te10578	0	0	0	0.00432
te10579	NA	NA	NA	NA	te10579	NA	NA	NA	NA	te10579	NA	NA	NA	NA
te1058	0.54185	0.53685	0.44285	0.6885	te1058	0.3625	0.26505	0.3128	0.3583	te1058	0.0273	0.0676	0.0695571	0.0583286
te10580	NA	NA	NA	NA	te10580	0.0385	0	0	0	te10580	0	0	0	0
te10581	NA	NA	NA	NA	te10581	NA	NA	NA	NA	te10581	0.0312	0	NA	NA
te10582	NA	NA	NA	NA	te10582	NA	NA	NA	NA	te10582	0.01925	0	NA	NA
te10583	NA	NA	NA	NA	te10583	NA	NA	NA	NA	te10583	NA	NA	NA	NA
te10584	NA	NA	NA	NA	te10584	NA	NA	NA	NA	te10584	NA	NA	NA	NA
te10585	NA	NA	NA	NA	te10585	NA	0	NA	NA	te10585	NA	NA	NA	0
te10586	NA	NA	NA	NA	te10586	NA	NA	NA	NA	te10586	NA	NA	NA	0.116667
te10587	0.7143	NA	0.8	0.6	te10587	0	NA	0	0.0833	te10587	0	NA	0.0204143	0.110067
te10588	NA	NA	NA	NA	te10588	NA	NA	NA	0	te10588	NA	NA	NA	0
te10589	NA	NA	NA	NA	te10589	NA	NA	NA	NA	te10589	NA	NA	NA	NA
te1059	NA	NA	NA	NA	te1059	NA	NA	NA	NA	te1059	0.0351	0.0682	0	0
te10590	NA	NA	NA	NA	te10590	NA	NA	NA	NA	te10590	NA	NA	NA	NA
te10591	NA	NA	NA	NA	te10591	NA	NA	NA	NA	te10591	NA	NA	NA	NA
te10592	0	0.0882	0	0	te10592	NA	NA	NA	NA	te10592	NA	NA	NA	NA
te10593	0	0	0	0	te10593	NA	NA	NA	NA	te10593	0	0	0	0.025
te10594	NA	NA	NA	NA	te10594	NA	NA	NA	NA	te10594	NA	NA	NA	NA
te10595	NA	NA	NA	NA	te10595	0	0	0	0	te10595	0.00735	0	0	0.0096125
te10596	NA	NA	NA	NA	te10596	NA	NA	NA	NA	te10596	0	0	0	0
te10597	NA	NA	NA	NA	te10597	NA	NA	NA	NA	te10597	NA	NA	NA	NA
te10598	NA	NA	NA	NA	te10598	NA	NA	NA	NA	te10598	0	0.0139	0	0
te10599	NA	NA	NA	NA	te10599	NA	NA	NA	NA	te10599	0.01578	0.00667	0	0
te106	0.821675	0.8365	0.7651	0.51285	te106	0.216567	0.1527	0.251333	0.210233	te106	0.0529364	0.0318364	0.0649091	0.0680182
te1060	NA	NA	NA	NA	te1060	NA	NA	NA	NA	te1060	0.0784	0.0541	0	0.2667
te10600	NA	NA	NA	NA	te10600	NA	NA	NA	NA	te10600	NA	NA	NA	NA
te10601	NA	NA	NA	NA	te10601	NA	NA	NA	NA	te10601	NA	NA	NA	NA
te10602	NA	NA	NA	NA	te10602	NA	NA	NA	NA	te10602	0	0	0	0
te10603	NA	NA	NA	NA	te10603	NA	NA	NA	NA	te10603	NA	NA	NA	NA
te10604	0.7826	0.4375	NA	0.8889	te10604	NA	NA	NA	NA	te10604	0	0	NA	0.0968583
te10605	NA	NA	NA	NA	te10605	NA	NA	NA	NA	te10605	NA	NA	NA	NA
te10606	NA	NA	NA	NA	te10606	NA	NA	NA	NA	te10606	NA	NA	NA	NA
te10607	NA	NA	NA	NA	te10607	NA	NA	NA	NA	te10607	NA	NA	NA	NA
te10608	NA	NA	NA	NA	te10608	NA	NA	NA	NA	te10608	NA	NA	NA	NA
te10609	NA	NA	NA	NA	te10609	NA	NA	NA	NA	te10609	NA	NA	NA	NA
te1061	NA	NA	NA	NA	te1061	NA	NA	NA	NA	te1061	NA	NA	NA	NA
te10610	NA	NA	NA	NA	te10610	0	0.0476	NA	0	te10610	0	0.0485	NA	0
te10611	NA	NA	NA	NA	te10611	NA	NA	NA	NA	te10611	NA	NA	NA	NA
te10612	1	0.9667	0.8333	0.9655	te10612	0	0.0345	0	0	te10612	NA	NA	NA	NA
te10613	0.0356333	0.0571667	0	0	te10613	0.0445	0	0	0	te10613	0.0513	0.0263	0	0
te10614	NA	NA	NA	NA	te10614	NA	NA	NA	NA	te10614	NA	NA	NA	NA
te10615	NA	NA	NA	NA	te10615	NA	NA	NA	NA	te10615	NA	NA	NA	NA
te10616	NA	NA	NA	NA	te10616	NA	NA	NA	NA	te10616	NA	NA	NA	NA
te10617	NA	NA	NA	NA	te10617	NA	NA	NA	NA	te10617	NA	NA	NA	NA
te10618	NA	NA	NA	NA	te10618	NA	NA	NA	NA	te10618	NA	NA	NA	NA
te10619	0	0.02	0	0	te10619	NA	NA	NA	NA	te10619	NA	NA	NA	NA
te1062	NA	NA	NA	NA	te1062	NA	NA	NA	NA	te1062	0	0.0667	0	NA
te10620	0	0	0	0	te10620	0	0.0278	0	0.02	te10620	NA	NA	NA	NA
te10621	NA	NA	NA	NA	te10621	NA	NA	NA	NA	te10621	NA	NA	NA	NA
te10622	NA	NA	NA	NA	te10622	NA	NA	NA	NA	te10622	NA	NA	NA	NA
te10623	NA	NA	NA	NA	te10623	NA	NA	NA	NA	te10623	NA	NA	NA	NA
te10624	NA	NA	NA	NA	te10624	0.0417	0	0	0.0294	te10624	0.0278	0	0.02275	0.0298
te10625	NA	NA	NA	NA	te10625	NA	NA	NA	NA	te10625	NA	NA	NA	NA
te10626	NA	NA	NA	NA	te10626	NA	NA	NA	NA	te10626	NA	NA	NA	NA
te10627	NA	NA	NA	NA	te10627	NA	NA	NA	NA	te10627	NA	NA	NA	NA
te10628	0	0	0	0	te10628	0.0871	0.0625	0.11805	0	te10628	0.04465	0.01315	0.035725	0
te10629	0	0	0	0	te10629	0.0909	0.0625	0.125	0	te10629	0.0595333	0	0.0476333	0
te1063	NA	NA	NA	NA	te1063	NA	NA	NA	NA	te1063	NA	NA	NA	NA
te10630	NA	NA	NA	NA	te10630	NA	NA	NA	NA	te10630	NA	NA	NA	NA
te10631	NA	NA	NA	NA	te10631	NA	NA	NA	NA	te10631	NA	NA	NA	NA
te10632	NA	NA	NA	NA	te10632	NA	NA	NA	NA	te10632	0	0	0	0
te10633	NA	NA	NA	NA	te10633	NA	NA	NA	NA	te10633	NA	NA	NA	NA
te10634	NA	NA	NA	NA	te10634	NA	NA	NA	NA	te10634	NA	NA	NA	NA
te10635	NA	NA	NA	NA	te10635	NA	NA	NA	NA	te10635	NA	NA	NA	NA
te10636	NA	NA	NA	NA	te10636	NA	NA	NA	NA	te10636	NA	NA	NA	NA
te10637	NA	NA	NA	NA	te10637	NA	NA	NA	NA	te10637	NA	NA	NA	NA
te10638	NA	NA	NA	NA	te10638	NA	NA	NA	NA	te10638	0	0	0	0.01725
te10639	NA	NA	NA	NA	te10639	NA	NA	NA	NA	te10639	NA	NA	NA	NA
te1064	NA	NA	NA	NA	te1064	NA	NA	NA	NA	te1064	0.03625	0.0301667	0	NA
te10640	NA	NA	NA	NA	te10640	NA	NA	NA	NA	te10640	NA	NA	NA	NA
te10641	NA	NA	NA	NA	te10641	NA	NA	NA	NA	te10641	NA	NA	NA	NA
te10642	NA	NA	NA	NA	te10642	NA	NA	NA	NA	te10642	0	0	0.00826364	NA
te10643	NA	NA	NA	NA	te10643	NA	NA	NA	NA	te10643	NA	NA	NA	NA
te10644	NA	NA	NA	NA	te10644	NA	NA	NA	NA	te10644	NA	NA	NA	NA
te10645	NA	NA	NA	NA	te10645	NA	NA	NA	NA	te10645	NA	NA	NA	NA
te10646	NA	NA	NA	NA	te10646	NA	NA	NA	NA	te10646	0	0	0	0.02085
te10647	NA	NA	NA	NA	te10647	NA	NA	NA	NA	te10647	0	0.00334348	NA	0.0111217
te10648	NA	NA	NA	NA	te10648	NA	NA	NA	NA	te10648	NA	NA	NA	NA
te10649	NA	NA	NA	NA	te10649	NA	NA	NA	NA	te10649	NA	NA	NA	NA
te1065	0.88482	0.83196	0.7686	0.67322	te1065	0.318325	0.155975	0.332075	0.27585	te1065	0.117852	0.021387	0.0651333	0.066975
te10650	NA	NA	NA	NA	te10650	NA	NA	NA	NA	te10650	NA	NA	NA	NA
te10651	NA	NA	NA	NA	te10651	0	0	0	0.0667	te10651	0.00758333	0	0	0.0373833
te10652	NA	NA	NA	NA	te10652	NA	NA	NA	NA	te10652	NA	NA	NA	NA
te10653	NA	NA	NA	NA	te10653	NA	NA	NA	NA	te10653	NA	NA	NA	NA
te10654	NA	NA	NA	NA	te10654	NA	NA	NA	NA	te10654	0	0	0	0
te10655	NA	NA	NA	NA	te10655	NA	NA	NA	NA	te10655	NA	NA	NA	NA
te10656	NA	NA	NA	NA	te10656	NA	NA	NA	NA	te10656	0.0037	0	0.0159556	0
te10657	NA	NA	NA	NA	te10657	NA	NA	NA	NA	te10657	NA	NA	NA	NA
te10658	NA	NA	NA	NA	te10658	NA	NA	NA	NA	te10658	NA	0	0	0.00813333
te10659	NA	NA	NA	NA	te10659	NA	NA	NA	NA	te10659	NA	NA	NA	NA
te1066	NA	NA	NA	NA	te1066	NA	NA	NA	NA	te1066	NA	NA	NA	NA
te10660	NA	NA	NA	NA	te10660	NA	NA	NA	NA	te10660	NA	NA	NA	NA
te10661	0.020125	0.037025	0	0	te10661	0	0	0	0.03335	te10661	0.00480714	0.00892857	0	0.00986429
te10662	NA	NA	NA	NA	te10662	0	0	0	0	te10662	NA	NA	NA	NA
te10663	NA	NA	NA	NA	te10663	NA	NA	NA	NA	te10663	NA	NA	NA	NA
te10664	NA	NA	NA	NA	te10664	NA	NA	NA	NA	te10664	0.0123333	0	0	0
te10665	NA	NA	NA	NA	te10665	NA	NA	NA	NA	te10665	NA	NA	NA	NA
te10666	NA	NA	NA	NA	te10666	NA	NA	NA	NA	te10666	0.0476	0	0	0
te10667	0.08335	0.4	0.568175	0.57115	te10667	NA	NA	0.481467	0.6277	te10667	0.0494812	0.0777933	0.135432	0.184725
te10668	NA	NA	NA	NA	te10668	NA	NA	NA	NA	te10668	0	0	0	0
te10669	NA	NA	NA	NA	te10669	0.0357	0	0	0	te10669	NA	NA	NA	NA
te1067	NA	NA	NA	NA	te1067	NA	NA	NA	NA	te1067	NA	NA	NA	NA
te10670	NA	NA	NA	NA	te10670	NA	NA	NA	NA	te10670	NA	NA	NA	NA
te10671	NA	NA	NA	NA	te10671	NA	NA	NA	NA	te10671	NA	NA	NA	NA
te10672	NA	NA	NA	NA	te10672	NA	NA	NA	NA	te10672	0	0	0	0.00426
te10673	NA	NA	NA	NA	te10673	NA	NA	NA	NA	te10673	0	0.0417	0	0
te10674	NA	NA	NA	NA	te10674	NA	NA	NA	NA	te10674	NA	NA	NA	NA
te10675	NA	NA	NA	NA	te10675	NA	NA	NA	NA	te10675	0	0.0625	0.1	0.1667
te10676	NA	NA	NA	NA	te10676	NA	NA	NA	NA	te10676	NA	NA	NA	NA
te10677	0.76465	0.8821	0.3591	0.741	te10677	0.0154	0.01176	0.01112	0.0123	te10677	0.00603529	0.00962941	0.0084	0.0107118
te10678	NA	NA	NA	NA	te10678	NA	NA	NA	NA	te10678	NA	NA	NA	NA
te10679	NA	NA	NA	NA	te10679	NA	0	NA	0	te10679	0	0.00666667	0	0
te1068	NA	NA	NA	NA	te1068	NA	NA	NA	NA	te1068	NA	NA	NA	NA
te10680	NA	NA	NA	NA	te10680	NA	NA	NA	NA	te10680	0	0	0	0
te10681	0	0	0	0	te10681	0.0476	0	0	0	te10681	0	0.00395455	0.00699091	0
te10682	NA	NA	NA	NA	te10682	NA	NA	NA	NA	te10682	0.00906286	0	NA	0.0285714
te10683	NA	NA	NA	NA	te10683	NA	NA	NA	NA	te10683	NA	NA	NA	NA
te10684	NA	NA	NA	NA	te10684	NA	NA	NA	NA	te10684	NA	NA	NA	NA
te10685	NA	NA	NA	NA	te10685	NA	NA	NA	NA	te10685	NA	NA	NA	NA
te10686	NA	NA	NA	NA	te10686	0	0	0	0.0455	te10686	0	0	0	0.01125
te10687	0	0.1132	0	0	te10687	0.04	0.0294	0	0	te10687	0	0	0	0
te10688	NA	NA	NA	NA	te10688	NA	NA	NA	NA	te10688	0	0	0	0
te10689	NA	NA	NA	NA	te10689	0	0	NA	NA	te10689	NA	NA	NA	NA
te1069	NA	NA	NA	NA	te1069	NA	NA	NA	NA	te1069	NA	NA	NA	NA
te10690	NA	NA	NA	NA	te10690	NA	NA	NA	NA	te10690	NA	NA	NA	NA
te10691	0.8	NA	NA	NA	te10691	0.1667	NA	NA	NA	te10691	0	NA	NA	0
te10692	NA	NA	NA	NA	te10692	NA	NA	NA	NA	te10692	NA	NA	NA	NA
te10693	NA	NA	NA	NA	te10693	NA	NA	NA	NA	te10693	0	0	0.0102071	0.0105929
te10694	NA	NA	NA	NA	te10694	NA	NA	NA	NA	te10694	NA	NA	NA	NA
te10695	NA	NA	NA	NA	te10695	NA	NA	NA	NA	te10695	NA	NA	NA	NA
te10696	NA	NA	NA	NA	te10696	NA	NA	NA	NA	te10696	NA	NA	NA	NA
te10697	NA	NA	NA	NA	te10697	0	0	0	0	te10697	NA	NA	NA	NA
te10698	NA	NA	NA	NA	te10698	NA	NA	NA	NA	te10698	NA	NA	NA	NA
te10699	NA	NA	NA	NA	te10699	NA	NA	NA	NA	te10699	NA	NA	NA	NA
te107	0.635212	0.6424	0.871024	0.541669	te107	0.0112867	0.0197733	0.374113	0.318522	te107	0.00244848	0.00660909	0.0855136	0.0245632
te1070	NA	NA	NA	NA	te1070	NA	NA	NA	NA	te1070	NA	NA	NA	NA
te10700	NA	NA	NA	NA	te10700	NA	NA	NA	NA	te10700	NA	NA	NA	NA
te10701	NA	NA	NA	NA	te10701	NA	NA	NA	NA	te10701	0.00181818	0	0	0.0123773
te10702	NA	NA	NA	NA	te10702	NA	NA	NA	NA	te10702	NA	NA	NA	NA
te10703	NA	NA	NA	NA	te10703	NA	NA	NA	NA	te10703	NA	NA	NA	NA
te10704	NA	NA	NA	NA	te10704	NA	NA	NA	NA	te10704	0	0	0	0.01
te10705	0	0.0833	0.1	NA	te10705	NA	NA	NA	NA	te10705	NA	NA	NA	NA
te10706	NA	NA	NA	NA	te10706	NA	NA	NA	NA	te10706	0	0	0.05	0
te10707	0	0	0	0	te10707	0	0	0	0.02175	te10707	0	0	0	0.0113824
te10708	0.0122	0.0139	0.02	0	te10708	NA	NA	NA	NA	te10708	NA	NA	NA	NA
te10709	NA	NA	NA	NA	te10709	NA	NA	NA	NA	te10709	NA	NA	NA	NA
te1071	NA	NA	NA	NA	te1071	NA	NA	NA	NA	te1071	0.01925	0.01795	0	0.015625
te10710	NA	NA	NA	NA	te10710	NA	NA	NA	NA	te10710	NA	NA	NA	NA
te10711	NA	NA	NA	NA	te10711	NA	NA	NA	NA	te10711	NA	NA	NA	NA
te10712	NA	NA	NA	NA	te10712	NA	NA	NA	NA	te10712	0	0	0	0.00909
te10713	NA	NA	NA	NA	te10713	NA	NA	NA	NA	te10713	0.0130667	0.0101	0	0.0138889
te10714	NA	NA	NA	NA	te10714	NA	NA	NA	NA	te10714	NA	NA	NA	NA
te10715	NA	NA	NA	NA	te10715	NA	NA	NA	NA	te10715	NA	NA	NA	NA
te10716	NA	NA	NA	NA	te10716	NA	NA	NA	NA	te10716	NA	NA	NA	NA
te10717	NA	NA	NA	NA	te10717	NA	NA	NA	NA	te10717	NA	NA	NA	NA
te10718	NA	NA	NA	NA	te10718	NA	NA	NA	NA	te10718	NA	NA	NA	NA
te10719	NA	NA	NA	NA	te10719	NA	NA	NA	NA	te10719	NA	NA	NA	NA
te1072	NA	NA	NA	NA	te1072	NA	NA	NA	NA	te1072	NA	NA	NA	NA
te10720	NA	NA	NA	NA	te10720	0	0	0	0	te10720	0.00878571	0	0	0.0314571
te10721	NA	NA	NA	NA	te10721	NA	NA	NA	NA	te10721	NA	NA	NA	NA
te10722	NA	NA	NA	NA	te10722	NA	NA	NA	NA	te10722	0	0	0	0
te10723	NA	NA	NA	NA	te10723	NA	NA	NA	NA	te10723	NA	NA	NA	NA
te10724	NA	NA	NA	NA	te10724	0	0	0	0	te10724	NA	NA	NA	NA
te10725	NA	NA	NA	NA	te10725	NA	NA	NA	NA	te10725	NA	NA	NA	NA
te10726	NA	NA	NA	NA	te10726	NA	NA	NA	NA	te10726	0	0	0	0
te10727	0	0	0.05	0	te10727	0.0114	0	0	0	te10727	0.00721333	0	0.00350667	0
te10728	0	0	0	0.037	te10728	NA	NA	NA	NA	te10728	NA	NA	NA	NA
te10729	0.016675	0.25135	0.315475	0.5863	te10729	0	0.01334	0.12358	0.35274	te10729	0.00586571	0.00238	0.0454514	0.0867686
te1073	NA	NA	NA	NA	te1073	NA	NA	NA	NA	te1073	0	0.0455	NA	0
te10730	0	0.1732	0.617812	0.478425	te10730	0	0	0.414675	0.215575	te10730	0	0	0.0687486	0.0486081
te10731	0.436283	0.404667	0.686117	0.442717	te10731	0.2316	0.30988	0.36026	0.51106	te10731	0.0270757	0.0484405	0.0561657	0.117625
te10732	0.4735	0.3964	0.655967	0.3981	te10732	0.1915	0.03785	0.35555	0.2952	te10732	0.0458833	0.00505	0.06925	0.0461667
te10733	NA	NA	NA	NA	te10733	NA	NA	NA	NA	te10733	NA	NA	NA	NA
te10734	0.00320833	0.021375	0.127717	0.347742	te10734	0.0203667	0.00463333	0	0.0399333	te10734	0.01125	0	0	0.00416667
te10735	0	0	0	0	te10735	NA	NA	NA	NA	te10735	0.00293636	0	0	0.0111182
te10736	NA	NA	NA	NA	te10736	0	0	0	0	te10736	NA	NA	NA	NA
te10737	NA	NA	NA	NA	te10737	NA	NA	NA	NA	te10737	0	0.0111167	0.0119	0.0128167
te10738	NA	NA	NA	NA	te10738	0	0	0	0	te10738	0	0	0	0.00875
te10739	0	0.0294	0	0	te10739	NA	NA	NA	NA	te10739	0.001785	0	0	0.007375
te1074	0	0	0	0	te1074	NA	NA	NA	NA	te1074	0	0	NA	0
te10740	NA	NA	NA	NA	te10740	0	0	0	0	te10740	NA	NA	NA	NA
te10741	NA	NA	NA	NA	te10741	NA	NA	NA	NA	te10741	0	0	0	0
te10742	NA	NA	NA	NA	te10742	0	0.02275	0	0	te10742	0	0	0	0.0109857
te10743	NA	NA	NA	NA	te10743	NA	NA	NA	NA	te10743	0.0303	0.01615	0.0294	0.03335
te10744	NA	NA	NA	NA	te10744	0	0	0	0.027	te10744	0	0	0	0.0356286
te10745	NA	NA	NA	NA	te10745	NA	NA	NA	NA	te10745	0	0	0	0.0134182
te10746	NA	NA	NA	NA	te10746	NA	NA	NA	NA	te10746	0	0	0	0
te10747	NA	NA	NA	NA	te10747	NA	NA	NA	NA	te10747	0.00694444	0	0	0
te10748	NA	NA	NA	NA	te10748	NA	NA	NA	NA	te10748	NA	NA	NA	NA
te10749	NA	NA	NA	0.56	te10749	NA	NA	NA	0	te10749	NA	NA	NA	0
te1075	0.0360667	0.0119	0	0	te1075	NA	NA	NA	NA	te1075	0	0	0	0
te10750	0.007775	0.0032875	0.0108625	0.0103125	te10750	0.00221818	0.00719091	0.0159	0.0130091	te10750	0.0108	0.0034	0.00432857	0.0051
te10751	0	0.03335	0.2222	0.25	te10751	0	0	0	0	te10751	0.00655833	0	0	0
te10752	NA	NA	NA	NA	te10752	NA	NA	NA	NA	te10752	NA	NA	NA	NA
te10753	NA	NA	NA	NA	te10753	NA	NA	NA	NA	te10753	NA	NA	NA	NA
te10754	NA	NA	NA	NA	te10754	NA	NA	NA	NA	te10754	NA	NA	NA	NA
te10755	0	0	0	0	te10755	0	0	0	0	te10755	0	0	0	0
te10756	NA	NA	NA	NA	te10756	NA	NA	NA	NA	te10756	NA	NA	NA	NA
te10757	0	0.0556	0	0	te10757	NA	NA	NA	NA	te10757	0.0312	0	0	0
te10758	NA	NA	NA	NA	te10758	NA	NA	NA	NA	te10758	NA	NA	NA	NA
te10759	NA	NA	NA	NA	te10759	NA	NA	NA	NA	te10759	NA	NA	NA	NA
te1076	NA	NA	NA	NA	te1076	NA	NA	NA	NA	te1076	NA	NA	NA	NA
te10760	NA	NA	NA	NA	te10760	NA	NA	NA	NA	te10760	0	0	0	0.005355
te10761	NA	NA	NA	NA	te10761	NA	NA	NA	NA	te10761	NA	NA	NA	NA
te10762	NA	NA	NA	NA	te10762	NA	NA	NA	NA	te10762	NA	NA	NA	NA
te10763	NA	NA	NA	NA	te10763	NA	NA	NA	NA	te10763	NA	NA	NA	NA
te10764	NA	NA	NA	NA	te10764	0	0	0.1579	0	te10764	0	0.016675	0.0125	0.00455
te10765	NA	NA	NA	NA	te10765	NA	NA	NA	NA	te10765	NA	NA	NA	NA
te10766	0.79984	0.818977	0.86536	NA	te10766	0.2143	0.156295	0.357637	NA	te10766	0.0579183	0.015903	0.0560532	0.1
te10767	0.780091	0.810836	0.771509	0.830963	te10767	0.483411	0.214233	0.473062	0.350343	te10767	0.0497432	0.0183079	0.0496361	0.0625929
te10768	0.824335	0.858861	0.772382	0.771589	te10768	0.364929	0.210189	0.377871	0.501356	te10768	0.051566	0.0227016	0.0529574	0.0857102
te10769	NA	NA	NA	NA	te10769	NA	NA	NA	NA	te10769	0.270833	0.144838	0.09375	NA
te1077	NA	NA	NA	NA	te1077	NA	NA	NA	NA	te1077	NA	NA	NA	NA
te10770	NA	NA	NA	NA	te10770	NA	NA	NA	NA	te10770	NA	NA	NA	NA
te10771	NA	NA	NA	NA	te10771	NA	NA	0	NA	te10771	0.00454545	0.00649091	0.0240435	0.0132591
te10772	NA	NA	NA	NA	te10772	NA	NA	NA	NA	te10772	NA	NA	NA	NA
te10773	NA	NA	NA	NA	te10773	NA	NA	NA	NA	te10773	NA	NA	NA	NA
te10774	NA	NA	NA	NA	te10774	NA	NA	NA	NA	te10774	NA	NA	NA	NA
te10775	NA	NA	NA	NA	te10775	NA	NA	NA	NA	te10775	0.0667	0	NA	0
te10776	NA	NA	NA	NA	te10776	NA	NA	NA	NA	te10776	NA	NA	NA	NA
te10777	NA	NA	NA	NA	te10777	NA	NA	NA	NA	te10777	0.02424	0.02168	NA	0.0666667
te10778	NA	NA	NA	NA	te10778	NA	NA	NA	NA	te10778	NA	NA	NA	NA
te10779	0.6286	0.791667	NA	0.4795	te10779	0.0869	0.375	NA	0.3154	te10779	0	0	NA	0.12935
te1078	NA	NA	NA	NA	te1078	NA	NA	NA	NA	te1078	NA	NA	NA	NA
te10780	0.70512	0.92324	NA	0.625	te10780	0.0793667	0.0666667	NA	0.0370333	te10780	0.11905	0	NA	0
te10781	0.5556	0.4444	NA	0.5	te10781	NA	NA	NA	NA	te10781	0.0278	0	NA	0.0278
te10782	NA	NA	NA	NA	te10782	NA	NA	NA	NA	te10782	0	0.01925	0	0.05
te10783	NA	NA	NA	NA	te10783	NA	NA	NA	NA	te10783	0.03845	0	0	NA
te10784	0.6	0.6	NA	NA	te10784	0.2	0	NA	NA	te10784	0.025	0.0666667	NA	NA
te10785	NA	NA	NA	NA	te10785	NA	NA	NA	NA	te10785	0.07785	NA	NA	NA
te10786	NA	NA	NA	NA	te10786	0.2829	0.2	0	0.45	te10786	0.031016	0.03702	0	0.0292561
te10787	0.686047	0.638063	0.743245	0.663737	te10787	0.259844	0.21995	0.18252	0.36262	te10787	0.0437195	0.0381987	0.0675892	0.0857301
te10788	NA	NA	NA	NA	te10788	NA	NA	NA	NA	te10788	0.0422333	0.01164	0.0549267	0.0582733
te10789	0.811535	0.815834	0.684233	0.625683	te10789	0.245936	0.162814	0.300834	0.307378	te10789	0.0707854	0.036616	0.0596893	0.0681707
te1079	0.89585	0.9278	NA	0.74245	te1079	0.394733	0.244133	NA	0.322367	te1079	0.0748541	0.045273	NA	0.0798118
te10790	0.78874	0.823783	0.695357	0.674083	te10790	0.242575	0.158735	0.276505	0.248285	te10790	0.065563	0.0372778	0.0622028	0.0656449
te10791	0.745958	0.765858	0.706434	0.647728	te10791	0.322786	0.215044	0.352788	0.376598	te10791	0.0612395	0.0330586	0.0755092	0.0813849
te10792	0.825024	0.807133	0.733962	0.680081	te10792	0.334389	0.231256	0.370022	0.350411	te10792	0.0993387	0.112581	0.131761	0.127094
te10793	0.762421	0.755891	0.711362	0.625921	te10793	0.143829	0.0940737	0.191845	0.203237	te10793	0.0393698	0.0255719	0.0516914	0.0562462
te10794	0.6089	0.50865	0.0808667	NA	te10794	0.1637	0.12795	0.2	NA	te10794	0.034108	0.037348	0.0329227	NA
te10795	0.6124	0.528	0.617133	NA	te10795	0	0	0.2667	NA	te10795	0.0133333	0.0303	0.2654	NA
te10796	0.5789	0.6471	0.2273	NA	te10796	0.225	0.1111	0.3243	NA	te10796	0.0381667	0.0256889	0.0547481	NA
te10797	0.8828	0.8813	0.902225	NA	te10797	NA	NA	NA	NA	te10797	0.08562	0.0134867	0.07104	NA
te10798	0.7871	0.70065	0.685683	NA	te10798	0.302	0.129633	0.164033	NA	te10798	0.116142	0.0175316	0.0964105	NA
te10799	0.0435	0.3158	0.45085	0.09305	te10799	0	0.0303333	0.0238	0	te10799	0.0241378	0.0185378	0.025573	0.00391622
te108	0.578589	0.634037	0.815246	0.690986	te108	0.0204667	0.00847778	0.449228	0.419273	te108	0.00620909	0.0117894	0.104956	0.0281098
te1080	NA	NA	NA	NA	te1080	NA	NA	NA	NA	te1080	NA	NA	NA	NA
te10800	0.6875	0.58035	NA	0.71255	te10800	0.1	0.15	0	0.2083	te10800	0.0946636	0.0456273	NA	0.119282
te10801	NA	NA	NA	NA	te10801	NA	NA	NA	NA	te10801	0	0.0145	NA	0.120967
te10802	0.76	0.875	NA	0.6522	te10802	0.0294	0.087	0	0	te10802	0.0776	0.00666667	0	0.0568167
te10803	NA	NA	NA	NA	te10803	NA	NA	NA	NA	te10803	0	0	0	0
te10804	0.8696	0.7826	0	0.6897	te10804	0.1429	0	0.0667	0.0333	te10804	0.00946111	0.00562222	0.0160833	0.0098
te10805	0.57855	0.7833	0.8004	0.525	te10805	0.0333	0.0345	0	0.0556	te10805	0.0333	0	0	0.0833
te10806	0.68986	0.62754	0.33014	0.68788	te10806	0.36565	0.223925	0.3697	0.52715	te10806	0.0381852	0.0463556	0.0602074	0.0533444
te10807	0.541331	0.517875	0.523081	0.5526	te10807	0.12749	0.07876	0.0768444	0.14456	te10807	0.0294654	0.0164404	0.0369885	0.0312135
te10808	0.59155	0.447462	0.544531	0.584081	te10808	0.231059	0.173541	0.234629	0.301405	te10808	0.0317262	0.0176238	0.0319889	0.04145
te10809	NA	NA	NA	NA	te10809	NA	NA	NA	NA	te10809	0.0345	0.0278	0	0
te1081	NA	NA	NA	NA	te1081	NA	NA	NA	NA	te1081	0	0	NA	0
te10810	NA	NA	NA	NA	te10810	NA	NA	NA	NA	te10810	0.0128333	0	0.029	0.0627667
te10811	0.530718	0.520973	0.679909	0.615627	te10811	0.0606	0.0907	0.15705	0.27275	te10811	0.0114	0.00809615	0.0387115	0.0425
te10812	NA	NA	NA	NA	te10812	NA	NA	NA	NA	te10812	NA	NA	NA	NA
te10813	0.7574	0.4822	0.63865	0.661517	te10813	0.248575	0.10505	0.085875	0.2836	te10813	0.0347906	0.0179719	0.0204762	0.0413172
te10814	NA	NA	NA	NA	te10814	NA	NA	NA	NA	te10814	0.07585	0	0.0697	0.010425
te10815	NA	NA	NA	NA	te10815	NA	NA	NA	NA	te10815	NA	NA	NA	NA
te10816	NA	NA	NA	NA	te10816	NA	NA	NA	NA	te10816	0	0.0065	0	0.0603143
te10817	NA	NA	NA	NA	te10817	NA	NA	NA	NA	te10817	NA	NA	NA	NA
te10818	NA	NA	NA	NA	te10818	NA	NA	NA	NA	te10818	0.0606	0.0435	NA	0
te10819	0.38615	0.54375	NA	0.5552	te10819	0.1304	0.1333	0.2	0.0435	te10819	0.02966	0.005985	0.00625	0.006775
te1082	0.8636	0.8696	NA	0.8571	te1082	NA	NA	NA	NA	te1082	0.11205	0.0435	NA	0
te10820	NA	NA	NA	NA	te10820	NA	NA	NA	NA	te10820	0	0	0	0.0417
te10821	0.6893	0.3572	0.378275	0.45695	te10821	0.09385	0.033925	0.1	0.062025	te10821	0.014432	0.00658	0.014952	0.033912
te10822	NA	NA	NA	NA	te10822	NA	NA	NA	NA	te10822	0.027	0	0.05	0.0244
te10823	0.51685	0.544725	0.4763	0.613175	te10823	0.345991	0.265282	0.301727	0.425291	te10823	0.121617	0.0576	0.0416278	0.125006
te10824	0.4	0.5806	0.6	0.6533	te10824	0.2375	0.284333	0.447333	0.551267	te10824	0.127975	0.04045	0.133	0.20785
te10825	0.7437	0.39865	0.47625	0.64585	te10825	0.304675	0.1258	0.43485	0.318467	te10825	0.0596861	0.0154	0.0692389	0.124631
te10826	0.79165	0.86855	0.6592	0.77845	te10826	0.315167	0.200167	0.215533	0.385033	te10826	0.132974	0.0605846	0.0551667	0.136813
te10827	NA	NA	NA	NA	te10827	NA	NA	NA	NA	te10827	0.0185167	0.0310833	0.0461667	0.0356333
te10828	NA	NA	NA	NA	te10828	0.10715	0.1	0.28895	0.1247	te10828	0.0376357	0.00973214	0.0427704	0.0241222
te10829	NA	NA	NA	NA	te10829	NA	NA	NA	NA	te10829	NA	NA	NA	NA
te1083	0.707233	0.568667	NA	0.8889	te1083	0.20786	0.15562	NA	0.347475	te1083	0.0359048	0.0218905	NA	0.0133333
te10830	0.836269	0.943385	NA	NA	te10830	0.155761	0.136382	NA	NA	te10830	0.0885455	0.0914935	NA	NA
te10831	NA	NA	NA	NA	te10831	NA	NA	NA	NA	te10831	0.0526	0	0	0
te10832	0.317475	0.285275	0.67545	0.343475	te10832	0	0.0263	0	0	te10832	0.0185727	0.0113667	0.0332	0.02345
te10833	NA	NA	NA	NA	te10833	NA	NA	NA	NA	te10833	0.0238	0	NA	0
te10834	NA	NA	NA	NA	te10834	NA	NA	NA	NA	te10834	NA	NA	NA	NA
te10835	NA	NA	NA	NA	te10835	NA	NA	NA	NA	te10835	NA	NA	NA	NA
te10836	0.779088	0.796956	0.52681	NA	te10836	0.380829	0.251354	0.347474	NA	te10836	0.0588621	0.0359643	0.0665892	NA
te10837	0.812995	0.819682	0.675831	NA	te10837	0.415382	0.272596	0.50155	NA	te10837	0.0815759	0.0342335	0.0968357	NA
te10838	0.8571	0.5	NA	NA	te10838	0.4286	0.1667	NA	NA	te10838	0.0532353	0.0392235	NA	NA
te10839	0.885184	0.847367	0.663488	NA	te10839	0.491534	0.291411	0.396972	NA	te10839	0.118976	0.0499907	0.10193	NA
te1084	NA	NA	NA	NA	te1084	NA	NA	NA	NA	te1084	0.0899286	0.0567714	0.05	0.0158714
te10840	0.8433	0.881673	0.718491	0.644173	te10840	0.111243	0.0897429	0.199	0.0946071	te10840	0.0683786	0.0430929	0.0800385	0.0518385
te10841	NA	NA	NA	NA	te10841	NA	NA	NA	NA	te10841	0.0384857	0.0465286	0.0228857	0.0922286
te10842	0.591657	0.526514	0.6241	0.5983	te10842	0.290983	0.253167	0.384683	0.26475	te10842	0.0395136	0.0315932	0.0794295	0.0680682
te10843	1	0.3077	0.2	0	te10843	0.27275	0.2	0.3125	0.26925	te10843	0.0331889	0.0101222	0.0212963	0.0265167
te10844	0.848774	0.838509	0.72429	0.637319	te10844	0.283439	0.195965	0.260062	0.351195	te10844	0.0319712	0.0350575	0.0543228	0.0566121
te10845	NA	NA	NA	NA	te10845	NA	NA	NA	NA	te10845	0	0	0	0.0455
te10846	0.712127	0.782875	0.642212	0.47488	te10846	0.06984	0.224486	0.182843	0.164744	te10846	0.0488413	0.0639253	0.0288052	0.126673
te10847	0	0.0333	NA	0.4286	te10847	0.01785	0.03395	NA	0	te10847	0.00439286	0.00562857	0	0.0126357
te10848	0.8	0.6667	NA	0.6923	te10848	0.3939	0.3333	NA	0.3333	te10848	0.0645167	0.07895	NA	0.0631833
te10849	NA	NA	NA	NA	te10849	NA	NA	NA	NA	te10849	0.0333	0.0476	NA	0.0625
te1085	0.86855	0.8956	NA	0.5	te1085	0.3019	0.1926	NA	0.16665	te1085	0.120533	0.056275	NA	0.0971333
te10850	0.84345	0.626988	NA	0.5907	te10850	0.30935	0.16435	NA	0.308775	te10850	0.0582118	0.0108941	NA	0.0632667
te10851	0.71785	0.61275	0.545825	0.64965	te10851	NA	NA	NA	NA	te10851	0.0237545	0.00302727	0.0101	0.00819091
te10852	NA	NA	NA	NA	te10852	NA	NA	NA	NA	te10852	NA	NA	NA	NA
te10853	NA	NA	NA	NA	te10853	NA	NA	NA	NA	te10853	NA	NA	NA	NA
te10854	NA	NA	NA	NA	te10854	NA	NA	NA	NA	te10854	0	0	0	0
te10855	NA	NA	NA	NA	te10855	NA	NA	NA	NA	te10855	NA	NA	NA	NA
te10856	NA	NA	NA	NA	te10856	NA	NA	NA	NA	te10856	0	0	0	0
te10857	0.62285	0.4131	0.6	0.72305	te10857	NA	NA	NA	NA	te10857	0.063125	0.0123625	0.0555556	0.14645
te10858	NA	NA	NA	NA	te10858	NA	NA	NA	NA	te10858	NA	NA	NA	NA
te10859	NA	NA	NA	NA	te10859	NA	NA	NA	NA	te10859	NA	NA	NA	NA
te1086	NA	NA	NA	NA	te1086	NA	NA	NA	NA	te1086	NA	NA	NA	NA
te10860	NA	NA	NA	NA	te10860	NA	NA	NA	NA	te10860	NA	NA	NA	NA
te10861	NA	NA	NA	NA	te10861	NA	0	0	0	te10861	NA	NA	NA	NA
te10862	NA	NA	NA	NA	te10862	0.0854667	0.125933	0.0588	0.05625	te10862	0.0260636	0.00829091	0.0153462	0.0184295
te10863	NA	NA	NA	NA	te10863	NA	NA	NA	NA	te10863	NA	NA	NA	NA
te10864	0.7471	0.7762	0.4111	0.7375	te10864	0.174133	0.1141	0.1111	0.35835	te10864	0.066675	0.0194083	0.0282818	0.135208
te10865	NA	NA	NA	NA	te10865	NA	NA	NA	NA	te10865	NA	NA	NA	NA
te10866	0.886369	0.846212	0.812064	0.53658	te10866	0.3729	0.267784	0.45523	0.447961	te10866	0.108662	0.0747208	0.0758385	0.105503
te10867	NA	NA	NA	NA	te10867	NA	NA	NA	NA	te10867	NA	NA	NA	NA
te10868	NA	NA	NA	NA	te10868	NA	NA	NA	NA	te10868	0.0323	0	NA	NA
te10869	NA	NA	NA	NA	te10869	NA	NA	NA	NA	te10869	0	0.01515	0	0
te1087	0.89332	0.88204	1	0.58704	te1087	0.256525	0.1534	0.4	0.1918	te1087	0.0622118	0.0812765	0	0.0709824
te10870	0.5172	0.7826	0.7097	0.6765	te10870	0	0	0.03785	0	te10870	0.00422381	0.00612857	0.0139429	0.0155429
te10871	NA	NA	NA	NA	te10871	NA	NA	NA	NA	te10871	0.0745286	0.0524857	0.0515238	0.0501381
te10872	0.54765	0.65875	0.59785	0.6885	te10872	0.0312	0	0	0.0762	te10872	0.0324253	0.014975	0.0200893	0.0185645
te10873	0.4026	0.749375	0.7615	0.75285	te10873	0.1333	0.0857	0.0769	0.2846	te10873	0.0335692	0.0351295	0.0491333	0.120146
te10874	NA	NA	NA	NA	te10874	NA	NA	NA	NA	te10874	0.155425	0.149325	0.20776	0.18
te10875	0.7912	0.77155	0.62225	0.69645	te10875	NA	NA	NA	NA	te10875	0.0360667	0.014303	0.0596273	0.0541909
te10876	0.7083	0.79715	0.8949	0.74605	te10876	0.2609	0.2667	0.25	0.413	te10876	0.0374175	0.01099	0.0188875	0.03432
te10877	0.625371	0.684886	0.631457	0.764543	te10877	0.16355	0.1405	0.14285	0.2959	te10877	0.0335627	0.0161508	0.0382763	0.0476441
te10878	0.5652	0.8276	0.75	0.8333	te10878	0.250425	0.23655	0.141675	0.30335	te10878	0.0312692	0.0379077	0.0245077	0.0640538
te10879	0.78354	0.86141	0.87446	0.76342	te10879	0.2534	0.0788	0.178367	0.223067	te10879	0.0667169	0.0192288	0.0356881	0.100024
te1088	0.844298	0.87883	0.762605	0.70373	te1088	0.445576	0.329882	0.486638	0.503079	te1088	0.0731278	0.0445051	0.0520423	0.0778
te10880	0.4722	0.33335	0.375	0.4881	te10880	NA	NA	NA	NA	te10880	0.0466882	0.040905	0.0203595	0.0403582
te10881	NA	NA	NA	NA	te10881	NA	NA	NA	NA	te10881	0.083185	0.05493	0.120137	0.03305
te10882	NA	NA	NA	NA	te10882	NA	NA	NA	NA	te10882	NA	NA	NA	NA
te10883	NA	NA	NA	NA	te10883	0.12085	0.04975	0.2262	0.14815	te10883	0.068211	0.0295439	0.0413781	0.045389
te10884	0.86495	0.927238	0.723638	0.8053	te10884	0.1331	0.10732	0.06945	0.1558	te10884	0.0612507	0.0268627	0.0633299	0.063524
te10885	NA	1	0.5328	0.5	te10885	NA	0.0740667	0.470067	0.2414	te10885	NA	0.0155172	0.0898765	0.0645088
te10886	NA	0.814286	0.738848	0.619917	te10886	NA	0.0238167	0.407833	0.41155	te10886	NA	0.00980588	0.115131	0.143175
te10887	NA	1	0.899914	0.838071	te10887	NA	0.244467	0.24772	0.34006	te10887	NA	0.0857143	0.0670042	0.0748
te10888	NA	NA	0.67252	0.57812	te10888	NA	NA	0.072725	0.06565	te10888	NA	NA	0.066096	0.03022
te10889	NA	NA	0.714767	0.72995	te10889	NA	NA	0.1429	0.45	te10889	NA	0	0	0
te1089	0.57425	0.51685	NA	0.7	te1089	0.1202	0.13875	NA	0.2	te1089	0.0344	0.0251533	0	0.0285714
te10890	NA	NA	0.1667	0.54335	te10890	NA	0.1111	NA	0.4954	te10890	NA	0.1111	0	0.140227
te10891	NA	0.6003	0.693055	0.524664	te10891	NA	0.0362857	0.297862	0.235563	te10891	NA	0.0378818	0.0472125	0.0350219
te10892	NA	NA	NA	NA	te10892	NA	NA	NA	NA	te10892	0.0211333	0.0139167	NA	0.0361167
te10893	0.326911	0.3324	0.340442	0.323079	te10893	0.164193	0.107653	0.1693	0.207927	te10893	0.0592846	0.0336184	0.0460553	0.0609984
te10894	0.350183	0.39025	0.3307	0.274617	te10894	0.30582	0.11578	0.23222	0.25596	te10894	0.062075	0.0283771	0.0489951	0.0597674
te10895	0.762676	0.843976	0.812957	0.657981	te10895	0.428311	0.221028	0.441956	0.47975	te10895	0.0430107	0.0154375	0.0500482	0.0796536
te10896	0.733863	0.745252	0.733222	0.658459	te10896	0.362639	0.184348	0.363478	0.373043	te10896	0.0640504	0.0261709	0.0719609	0.080835
te10897	0.720733	0.760048	0.724872	0.702388	te10897	0.356639	0.265794	0.455025	0.442178	te10897	0.0612608	0.0259829	0.0651766	0.0698152
te10898	0.82398	0.763473	0.78943	0.681373	te10898	0.34767	0.181262	0.375766	0.368234	te10898	0.0661039	0.0186275	0.0657039	0.0507918
te10899	0.388125	0.3872	0.313825	0.30745	te10899	0.3058	0.18115	0.230175	0.30835	te10899	0.0690259	0.0327664	0.0475196	0.0650091
te109	NA	NA	NA	NA	te109	NA	NA	NA	NA	te109	NA	NA	NA	NA
te1090	NA	NA	NA	NA	te1090	NA	NA	NA	NA	te1090	0	0	NA	0.0333333
te10900	0.755773	0.72378	0.698307	0.666947	te10900	0.231129	0.0628429	0.258029	0.283686	te10900	0.049984	0.006542	0.037894	0.036294
te10901	0.636708	0.785167	0.733125	0.637008	te10901	0.367978	0.197656	0.346056	0.3682	te10901	0.0999893	0.0198433	0.0743613	0.121789
te10902	0.704018	0.704473	0.715609	0.479336	te10902	0.4545	0.125	0.4308	0.2857	te10902	0.0802531	0.027151	0.0841663	0.115776
te10903	0.205075	0.1907	0.175925	0.18785	te10903	0.20345	0.10765	0.2086	0.28235	te10903	0.0532275	0.0261504	0.040137	0.0555937
te10904	0.6136	0.75	0.7059	0.6842	te10904	0.2262	0.0960333	0.2393	0.317267	te10904	0.0564442	0.0225	0.0509442	0.0778674
te10905	NA	NA	NA	NA	te10905	NA	NA	NA	NA	te10905	NA	NA	NA	NA
te10906	0.769	0.806633	0.581883	0.453817	te10906	0.134633	0.0723667	0.0846333	0.0926	te10906	0.0417267	0.01852	0.08512	0.0189533
te10907	NA	NA	NA	NA	te10907	NA	NA	NA	NA	te10907	0.03832	0.01924	0.06959	0.067775
te10908	0.83949	0.91982	0.809944	0.71139	te10908	0.228336	0.126209	0.274682	0.389155	te10908	0.059672	0.031848	0.037228	0.125332
te10909	NA	NA	NA	NA	te10909	NA	NA	NA	NA	te10909	NA	NA	NA	NA
te1091	0.75	0.8696	NA	0.8333	te1091	NA	NA	NA	NA	te1091	0.0255625	0.0217375	NA	0
te10910	NA	NA	NA	NA	te10910	NA	NA	NA	NA	te10910	NA	NA	NA	NA
te10911	NA	NA	NA	NA	te10911	NA	NA	NA	NA	te10911	NA	NA	NA	NA
te10912	NA	NA	NA	NA	te10912	NA	NA	NA	NA	te10912	0	0	0.0556	0
te10913	NA	NA	NA	NA	te10913	NA	NA	NA	NA	te10913	0	0	0	0
te10914	NA	NA	NA	NA	te10914	NA	NA	NA	NA	te10914	NA	NA	NA	NA
te10915	NA	NA	NA	NA	te10915	NA	NA	NA	NA	te10915	NA	NA	NA	NA
te10916	0.627843	0.536514	0.508883	0.6405	te10916	0.037	0.04	0.0435	0.0588	te10916	0.0144524	0.00164286	0.023205	0.032465
te10917	NA	NA	NA	NA	te10917	NA	NA	NA	NA	te10917	0	0	0	0
te10918	0	0.1538	0.3571	0.6071	te10918	0	0.0333	0	0.027	te10918	0.0056875	0	0.0054375	0.0447125
te10919	0.6836	0.6499	0.4469	0.5575	te10919	0.1111	0.0809333	0.173667	0.268967	te10919	0.0152158	0.0317263	0.0445	0.111805
te1092	NA	NA	NA	NA	te1092	NA	NA	NA	NA	te1092	0	0	NA	0
te10920	0.636	0.499229	0.632457	0.5768	te10920	0.132843	0.0873571	0.192829	0.0872429	te10920	0.0169429	0	0.0147714	0.0154457
te10921	NA	NA	NA	NA	te10921	NA	NA	NA	NA	te10921	NA	NA	NA	NA
te10922	NA	NA	NA	NA	te10922	0	0	0.0455	NA	te10922	0.00345	0.00755	0.0294	NA
te10923	0.299733	0.2635	0.626767	NA	te10923	0.01364	0.0087	0.06226	NA	te10923	0.0112919	0.00784054	0.0248861	NA
te10924	0.778776	0.764194	0.688518	0.629622	te10924	0.389765	0.299785	0.406742	0.328727	te10924	0.0667685	0.0348054	0.105414	0.0657161
te10925	0.8332	0.859972	0.73896	NA	te10925	0.303257	0.229407	0.379386	NA	te10925	0.072586	0.028246	0.0943531	NA
te10926	0.827089	0.802752	0.680476	0.625335	te10926	0.541745	0.354671	0.482761	0.557688	te10926	0.0847237	0.0640835	0.117787	0.114931
te10927	0.802073	0.862622	0.702093	NA	te10927	0.466122	0.347305	0.501215	NA	te10927	0.0707682	0.0449076	0.148891	NA
te10928	0.83153	0.797167	0.706777	NA	te10928	0.461389	0.326946	0.454526	NA	te10928	0.0699719	0.0545846	0.109557	NA
te10929	0.850952	0.827836	0.700275	0.4	te10929	0.384812	0.211482	0.340806	0.2	te10929	0.0532778	0.0189769	0.0649145	0.0117647
te1093	NA	NA	NA	NA	te1093	NA	NA	NA	NA	te1093	0	0	0	0
te10930	0.765496	0.72502	0.712213	0.658417	te10930	0.461244	0.259639	0.475928	0.490841	te10930	0.0610647	0.0329223	0.0718299	0.0777699
te10931	0.861855	0.828782	0.601441	0.697305	te10931	0.371253	0.246588	0.350488	0.413576	te10931	0.0408541	0.0228902	0.0612518	0.0446429
te10932	0.883112	0.873663	0.709775	0.808488	te10932	NA	NA	NA	NA	te10932	0	0.0256333	0.01	0.00793333
te10933	0.7976	0.804145	0.636373	0.749064	te10933	0.0577	0.0988	0.04545	0.03845	te10933	0.0859211	0.0421763	0.1515	0.0605632
te10934	NA	NA	NA	NA	te10934	NA	NA	NA	NA	te10934	NA	NA	NA	NA
te10935	0.868943	0.850943	0.797429	0.816057	te10935	0.384325	0.3078	0.396342	0.365533	te10935	0.0444976	0.0309098	0.03898	0.0388659
te10936	0.80949	0.79681	0.645	0.51219	te10936	0.444131	0.275815	0.417169	0.553662	te10936	0.0380582	0.0231182	0.0909145	0.0442727
te10937	0.7753	0.729137	0.576337	0.652112	te10937	0.319081	0.211981	0.260931	0.4209	te10937	0.0496386	0.0297175	0.0396263	0.0491351
te10938	NA	NA	NA	NA	te10938	0.6667	0.3846	0.5882	0.75	te10938	0.05264	0.0273533	0.0235867	0.0826867
te10939	0.789765	0.853274	0.631657	0.673661	te10939	0.322812	0.255065	0.236306	0.339929	te10939	0.0390382	0.0324964	0.0374655	0.0527418
te1094	0.813867	0.80114	NA	0.523817	te1094	0.0976692	0.0978538	0.3857	0.11555	te1094	0.0630988	0.0265939	0.0823238	0.029851
te10940	0.7727	0.6296	0.64	0.1154	te10940	NA	NA	NA	NA	te10940	0.04242	0.01482	0.02466	0.04074
te10941	NA	NA	NA	NA	te10941	0.0417	0	0.0769	0.1111	te10941	0.0344824	0.0105824	0.00882353	0.0232176
te10942	0.9091	0.8182	0.8462	0.6875	te10942	0.251	0.13606	0.5605	0.46424	te10942	0.02146	0.00834	0.0139	0.04692
te10943	0.836733	0.817467	0.765067	0.658022	te10943	0.27455	0.12275	0.27855	0.43415	te10943	0.104914	0.0220286	0.0602714	0.152414
te10944	0.439867	0.4919	0.5843	0.356767	te10944	NA	NA	NA	NA	te10944	0.0120122	0.00533902	0.0300805	0.035722
te10945	0.83655	0.95405	NA	0.858825	te10945	0.277433	0.195667	0	0.442733	te10945	0.032475	0.0347417	0	0.0495333
te10946	NA	NA	NA	NA	te10946	0.4444	0.6667	NA	0.5758	te10946	0.06078	0.02668	NA	0.03176
te10947	0.732267	0.721078	0.7	0.604944	te10947	0.261986	0.2149	0.175029	0.295755	te10947	0.0386957	0.0291086	0.0595561	0.0433319
te10948	NA	NA	NA	NA	te10948	NA	NA	NA	NA	te10948	NA	NA	NA	NA
te10949	0.8518	0.78365	0.5	0.7487	te10949	0.1154	0.08	NA	0.0278	te10949	0.0459486	0.0186371	0.094436	0.0340086
te1095	NA	NA	NA	NA	te1095	NA	NA	NA	NA	te1095	NA	NA	NA	NA
te10950	0.79288	1	NA	0.63688	te10950	NA	NA	NA	NA	te10950	0.0174	0.01666	NA	0.10555
te10951	0.930079	0.912043	0.76368	0.586423	te10951	0.345029	0.3037	0.512343	0.394271	te10951	0.0668433	0.03145	0.0847857	0.0387967
te10952	0.6842	0.5789	NA	0.8947	te10952	0.47745	0.18	0.381	0.5326	te10952	0.0192759	0.0137103	0.0117083	0.0762828
te10953	NA	NA	NA	NA	te10953	NA	NA	NA	NA	te10953	NA	NA	NA	NA
te10954	0.837844	0.803231	0.620753	0.685647	te10954	0.221808	0.2475	0.2653	0.291185	te10954	0.0283149	0.0290391	0.0336233	0.0655207
te10955	0.915157	0.845114	0.803286	0.820817	te10955	0.2289	0.08115	0.2381	0.24765	te10955	0.037223	0.0121984	0.0613593	0.0407167
te10956	0.721886	0.728957	0.633888	0.666381	te10956	0.322838	0.244905	0.314152	0.425371	te10956	0.0394361	0.0204662	0.042287	0.0427669
te10957	NA	NA	NA	NA	te10957	0.36	0.25	NA	0.1	te10957	0	0	0	0
te10958	NA	NA	0.6667	0.5833	te10958	NA	NA	0.17385	0.212533	te10958	NA	NA	0.028984	0.0366294
te10959	NA	1	0.841633	0.772283	te10959	NA	NA	NA	NA	te10959	NA	0.083325	0.273117	0.0369714
te1096	NA	NA	NA	NA	te1096	NA	NA	NA	NA	te1096	NA	NA	NA	NA
te10960	NA	NA	0.45	0.5636	te10960	NA	NA	NA	NA	te10960	NA	0	0.125537	0.0973789
te10961	NA	0.51665	0.739667	0.577967	te10961	NA	NA	NA	NA	te10961	NA	0.11334	0.02936	0.04519
te10962	NA	NA	0.4643	0.5143	te10962	NA	0	0.15385	0.23255	te10962	NA	0	0.0162667	0.0153222
te10963	NA	NA	NA	NA	te10963	NA	NA	NA	NA	te10963	0.2222	0	0	0.0091
te10964	NA	NA	NA	NA	te10964	NA	NA	0.8	NA	te10964	NA	NA	0.016	0.0438632
te10965	0.7159	0.972233	0.6667	0.617567	te10965	0.07255	0.15405	0.33335	0.154975	te10965	0.0224681	0.0190936	0.18948	0.0425191
te10966	0.827125	0.876725	0.88195	0.871525	te10966	0.7317	0.6667	0.75	0.6316	te10966	0.04322	0.05274	0.09242	0.03276
te10967	0.702033	0.6855	0.725433	0.6821	te10967	NA	NA	NA	NA	te10967	0.0438133	0.0324333	0.0698267	0.0504733
te10968	0.902467	0.853867	0.70988	0.821633	te10968	0.65675	0.4375	0.70835	0.7221	te10968	0.0375444	0.0235556	0.0515778	0.0326556
te10969	0.6875	0.86255	0.7952	0.60245	te10969	0.2202	0.18985	0.147975	0.2738	te10969	0.0485917	0.0284	0.0367417	0.0299167
te1097	NA	NA	NA	NA	te1097	NA	NA	NA	NA	te1097	NA	NA	NA	NA
te10970	0.67338	0.7462	0.549593	0.64207	te10970	0.13115	0.154767	0.16784	0.222783	te10970	0.0488613	0.0315891	0.0423324	0.0319597
te10971	0.773875	0.83355	0.65045	0.689775	te10971	0.204	0.12215	0.17765	0.18315	te10971	0.0595429	0.0249	0.0368238	0.0648905
te10972	0.705989	0.651589	0.661056	0.624167	te10972	0.151056	0.136889	0.193122	0.301333	te10972	0.0316992	0.0174041	0.034091	0.0432653
te10973	0.80002	0.70936	0.77028	0.55614	te10973	0.188	0.1177	0.20535	0.256875	te10973	0.0559171	0.0241341	0.0344829	0.0734171
te10974	0.6923	0.8571	0.6087	0.6316	te10974	0.5	0.2077	0.2792	0.39475	te10974	0.0263267	0.0183467	0.05042	0.01672
te10975	0.8455	0.941967	0.845967	0.7718	te10975	0.29454	0.19488	0.23905	0.35737	te10975	0.0413902	0.0128843	0.0335333	0.0646686
te10976	0.8696	0.7273	0.8667	0.7949	te10976	0.22192	0.19562	0.30835	0.37772	te10976	0.0407187	0.0182625	0.0182	0.0476
te10977	NA	NA	NA	NA	te10977	NA	NA	NA	NA	te10977	0.02224	0.00952	0.0147	NA
te10978	NA	NA	NA	NA	te10978	0.1724	0.0417	0.0333	0.1053	te10978	0.114607	0.0211133	0.0176667	0.0729467
te10979	0.0333	0.3478	0.5556	0.5517	te10979	0	0	0.2105	0.2	te10979	0.00191667	0.00641667	0.0146833	0.0368556
te1098	NA	NA	NA	NA	te1098	NA	NA	NA	NA	te1098	0	0	0	0
te10980	NA	NA	NA	NA	te10980	NA	NA	NA	NA	te10980	0.0259455	0.00796364	0.0230818	0.0275545
te10981	0.79682	0.767793	0.641087	0.66334	te10981	0.422655	0.23261	0.31508	0.410735	te10981	0.0724631	0.0388147	0.0536287	0.0646554
te10982	0.6353	0.728119	0.683215	0.586194	te10982	0.347874	0.231685	0.389642	0.320967	te10982	0.0525412	0.0326346	0.0464047	0.0631099
te10983	0.662992	0.608	0.64762	0.600915	te10983	0.29125	0.159975	0.0740667	0.29605	te10983	0.0920375	0.0357563	0.037729	0.0741766
te10984	0.699422	0.745311	0.574682	0.598578	te10984	0.358187	0.250281	0.298445	0.386678	te10984	0.0794848	0.0478363	0.0612091	0.0801494
te10985	0.804434	0.835089	0.480964	0.712826	te10985	0.452276	0.323962	0.362569	0.486748	te10985	0.080891	0.0497795	0.0768816	0.0877173
te10986	0.783515	0.830021	0.520188	0.737591	te10986	0.390215	0.385215	0.343718	0.557277	te10986	0.0578116	0.0418628	0.0698687	0.0735465
te10987	0.812234	0.80266	0.667209	0.768766	te10987	0.463932	0.386872	0.490621	0.46166	te10987	0.0644062	0.045179	0.09905	0.0634662
te10988	0.790754	0.865696	NA	NA	te10988	0.468283	0.410489	NA	NA	te10988	0.0966469	0.0763168	NA	NA
te10989	0.84905	0.851713	0.767533	0.709273	te10989	0.483548	0.339766	0.482971	0.517287	te10989	0.106342	0.0610476	0.102324	0.102233
te1099	NA	NA	NA	NA	te1099	NA	NA	NA	NA	te1099	NA	NA	NA	NA
te10990	0.826064	0.843375	0.777441	0.713919	te10990	0.456257	0.31738	0.475519	0.4517	te10990	0.0985276	0.0604462	0.108861	0.0675703
te10991	0.8077	0.82015	0.82355	0.5682	te10991	0.5714	0.2759	0.6	0.625	te10991	0.0427333	0.0303	0.104167	0
te10992	0.888467	0.791733	0.755533	0.752	te10992	0.1379	0.2222	0.2143	0.125	te10992	0.0535667	0.1127	0.1515	0.1111
te10993	NA	NA	NA	NA	te10993	NA	NA	NA	NA	te10993	NA	NA	NA	NA
te10994	NA	NA	NA	NA	te10994	NA	NA	NA	NA	te10994	NA	NA	NA	NA
te10995	0.824131	0.870421	NA	0.6733	te10995	0.4728	0.270537	0.6	0.46548	te10995	0.0993024	0.04868	NA	0.02667
te10996	0.835156	0.802956	NA	NA	te10996	0.475829	0.463271	NA	NA	te10996	0.0619465	0.0601952	NA	NA
te10997	0.854869	0.825437	0.605668	0.657557	te10997	0.481832	0.383405	0.312667	0.40395	te10997	0.0735105	0.0492146	0.0690378	0.0659732
te10998	0.808872	0.794704	0.71277	0.714994	te10998	0.330463	0.224212	0.268164	0.316328	te10998	0.0595194	0.0418698	0.055725	0.0558906
te10999	0.7908	0.838125	NA	0.62778	te10999	0.206886	0.405167	NA	0.28332	te10999	0.0413852	0.0445826	NA	0.119105
te11	0.759188	0.865975	NA	NA	te11	0.473	0.37346	NA	0.166675	te11	0.136655	0.102988	NA	0.03185
te110	NA	NA	NA	NA	te110	NA	NA	NA	NA	te110	0	0.00395455	NA	0
te1100	NA	NA	NA	NA	te1100	NA	NA	NA	NA	te1100	NA	NA	NA	NA
te11000	0.779582	0.815569	0.704397	0.659241	te11000	0.295858	0.240173	0.304065	0.304785	te11000	0.0623761	0.044507	0.0646335	0.0614342
te11001	0.72274	0.872927	0.780687	0.794087	te11001	0.316367	0.191483	0.398967	0.35815	te11001	0.0460293	0.0342073	0.0563286	0.0318941
te11002	NA	NA	NA	NA	te11002	NA	NA	NA	NA	te11002	NA	NA	NA	NA
te11003	0.815297	0.886439	0.666324	NA	te11003	0.15014	0.114986	0.269557	NA	te11003	0.0419857	0.0192943	0.039125	NA
te11004	0.728042	0.79255	0.76	NA	te11004	0.284367	0.211078	0.28	NA	te11004	0.0534159	0.0360205	0.0125	NA
te11005	0.640267	0.731017	0.4916	0.509186	te11005	0.21155	0.2957	0.3139	0.2262	te11005	0.0505088	0.0223886	0.0458886	0.100724
te11006	0.645408	0.625158	0.498158	0.528791	te11006	0.22772	0.09108	0.18641	0.26283	te11006	0.0572927	0.0171006	0.0448048	0.0837961
te11007	0.7757	0.864	NA	NA	te11007	0.0158667	0.0354667	0	NA	te11007	0.0572937	0.00260625	0.0582154	NA
te11008	0.698343	0.696933	0.7185	0.366571	te11008	0.248967	0.186333	0.190367	0.151867	te11008	0.039714	0.0232929	0.035893	0.0625632
te11009	0.78407	0.76643	0.655475	0.663362	te11009	0.112867	0.0429	0.1299	0.1117	te11009	0.0458304	0.0102275	0.03755	0.0374108
te1101	NA	NA	NA	NA	te1101	NA	NA	NA	NA	te1101	NA	NA	NA	NA
te11010	0.736022	0.735956	0.596056	0.521622	te11010	0.354125	0.26485	0.248375	0.30405	te11010	0.0827206	0.0392176	0.0676824	0.0571471
te11011	0.756689	0.796722	0.664641	0.644326	te11011	0.260945	0.154773	0.2566	0.25548	te11011	0.0581302	0.0307384	0.0477756	0.0497506
te11012	0.802752	0.841122	NA	0.822233	te11012	0.46136	0.30091	NA	0.8	te11012	0.0658906	0.0273698	0	0.24572
te11013	0.8223	0.911275	0.79545	0.3	te11013	0.3599	0.0682	0	NA	te11013	0.105133	0.0133333	0.0555667	0
te11014	0.8436	0.8454	0.4754	0.74	te11014	0.6554	0.49675	0.5284	0.75665	te11014	0.18	0	0.0417	0.04
te11015	0.816403	0.931592	0.56945	0.74018	te11015	0.44015	0.401372	NA	0.59334	te11015	0.0785218	0.0548416	0.0576043	0.110167
te11016	0.774452	0.856416	0.69421	0.69056	te11016	0.550457	0.465723	0.586538	0.52255	te11016	0.0602943	0.0487977	0.157018	0.0805845
te11017	0.75036	0.798055	0.725472	0.592015	te11017	0.35476	0.290353	0.435667	0.371807	te11017	0.0611	0.02614	0.07705	0.0627855
te11018	0.773669	0.703669	0.664307	0.646419	te11018	0.261304	0.211392	0.176729	0.272529	te11018	0.0467429	0.0306896	0.0460902	0.0477716
te11019	0.744682	0.717988	0.7857	0.647071	te11019	0.262811	0.212848	0.5034	0.389659	te11019	0.0386065	0.0288967	0.106353	0.0619882
te1102	NA	NA	NA	NA	te1102	NA	NA	NA	NA	te1102	NA	NA	NA	NA
te11020	0.679291	0.776673	0.597727	0.592255	te11020	0.284811	0.206044	0.299433	0.3414	te11020	0.06377	0.0313657	0.0871382	0.0715914
te11021	0.7652	0.6654	0.8039	0.656057	te11021	0.413233	0.25475	0.376983	0.379383	te11021	0.0633909	0.0313591	0.117519	0.0428435
te11022	0.807713	0.679875	0.542138	0.591838	te11022	0.434743	0.250257	0.3648	0.373986	te11022	0.066146	0.0196655	0.0901342	0.0896549
te11023	0.736838	0.745523	0.600615	0.583431	te11023	0.342236	0.124836	0.274873	0.295173	te11023	0.0558276	0.0131059	0.0638737	0.0723912
te11024	0.8276	0.8182	0.7333	0.2857	te11024	0.2143	0.1515	0.2143	0.0217	te11024	0.0473125	0	0	0.0081375
te11025	0.888971	0.879571	0.803479	0.667179	te11025	0.385355	0.283255	0.388164	0.415091	te11025	0.0494184	0.0222316	0.0584149	0.0386602
te11026	0.63655	0.631478	0.394761	0.465333	te11026	0.267761	0.185556	0.123644	0.175761	te11026	0.0379039	0.0142373	0.013426	0.0325039
te11027	0.7389	0.7424	0.643425	0.624287	te11027	0.241925	0.235225	0.283575	0.416375	te11027	0.07155	0.0529268	0.072225	0.0646382
te11028	0.747433	0.731759	0.673825	0.692912	te11028	0.286912	0.209283	0.282734	0.354102	te11028	0.035636	0.0238319	0.0416942	0.0440091
te11029	0.639365	0.668094	0.481935	0.560882	te11029	0.237289	0.172461	0.214222	0.288006	te11029	0.041493	0.0270526	0.0309304	0.0414268
te1103	NA	NA	NA	NA	te1103	NA	NA	NA	NA	te1103	NA	NA	NA	NA
te11030	0.92825	0.9113	0.77455	0.74565	te11030	0.166667	0.145567	0.2625	0.136667	te11030	0.0350167	0.02685	0.03125	0.0425167
te11031	0.719723	0.740454	0.6506	0.607746	te11031	0.289833	0.215567	0.28112	0.254233	te11031	0.0645484	0.0318952	0.0457667	0.0437508
te11032	0.8755	0.79045	0.3958	0.50215	te11032	NA	NA	NA	NA	te11032	0.156789	0.0572333	0.0762333	0.1249
te11033	0.6938	0.7685	0.7686	0.626275	te11033	0.12204	0.07214	0.07658	0.19704	te11033	0.0472636	0.0111364	0.0312091	0.0228273
te11034	0.770717	0.741217	0.611833	0.731367	te11034	0.4016	0.23215	0.625	0.4643	te11034	0.0509187	0.0115687	0.0244875	0.0182437
te11035	0.837425	0.876974	0.769445	NA	te11035	0.35779	0.291641	0.333333	NA	te11035	0.0691551	0.0568615	0	NA
te11036	0.77275	0.85	0.75	NA	te11036	NA	NA	NA	NA	te11036	0.0833333	0.148133	0.0476333	NA
te11037	NA	NA	NA	NA	te11037	NA	NA	NA	NA	te11037	NA	NA	NA	NA
te11038	0.848781	0.792813	0.700889	0.906667	te11038	0.412786	0.198767	0.402219	0.49445	te11038	0.057025	0.0418152	0.0632275	0.0842105
te11039	0.786183	0.888244	0.880386	0.783525	te11039	0.393343	0.407662	0.679367	0.610714	te11039	0.0666023	0.0627411	0.131865	0.119976
te1104	NA	NA	NA	NA	te1104	NA	NA	NA	NA	te1104	0	0	NA	0
te11040	0.846811	NA	NA	NA	te11040	0.6064	NA	NA	NA	te11040	0.134955	NA	NA	NA
te11041	0.95	NA	NA	NA	te11041	0.2	NA	NA	NA	te11041	0.1	NA	NA	NA
te11042	0.836729	0.796713	0.813714	NA	te11042	0.62942	0.34502	0.66304	NA	te11042	0.098313	0.016272	0.132706	NA
te11043	0.84815	0.880905	0.774275	0.533333	te11043	0.490753	0.339873	0.496173	0.2	te11043	0.0961025	0.0437054	0.0736	0
te11044	0.8045	0.823304	0.728239	NA	te11044	0.390023	0.214055	0.317238	NA	te11044	0.0159	0.0565435	0.09278	NA
te11045	0.85315	0.851867	0.6857	NA	te11045	0.26166	0.402775	0.4874	NA	te11045	0.0531125	0.1111	0.129117	NA
te11046	0.883556	0.854992	0.763684	0.717559	te11046	0.535385	0.326562	0.445224	0.465644	te11046	0.101444	0.0777074	0.124688	0.0909462
te11047	0.84214	0.76851	NA	0.6	te11047	0.387	0.192567	NA	0.4	te11047	0.0851286	0.0261286	NA	NA
te11048	0.818049	0.831395	0.724297	0.782526	te11048	0.355063	0.270117	0.238928	0.336757	te11048	0.062836	0.0566414	0.098375	0.0554337
te11049	0.809267	0.861333	0.6404	0.6979	te11049	0.327071	0.206957	0.181186	0.451314	te11049	0.0435857	0.0432214	0.0427607	0.0967393
te1105	NA	NA	NA	NA	te1105	NA	NA	NA	NA	te1105	NA	NA	NA	NA
te11050	0.785893	0.8593	0.700187	0.74514	te11050	0.382671	0.230243	0.170967	0.38782	te11050	0.047305	0.0191125	0.03218	0.0554026
te11051	NA	NA	NA	NA	te11051	NA	NA	NA	NA	te11051	0.0316364	0.0380227	NA	0.0945727
te11052	0.7676	0.7499	NA	0.67212	te11052	0.203467	0.298467	NA	0.198533	te11052	0.0354947	0.0305211	NA	0.0489526
te11053	0.751567	0.7111	NA	0.7327	te11053	0.4286	0.35	NA	0	te11053	0.0350813	0.0245969	NA	0.0542094
te11054	0.799253	0.810576	0.58012	0.619262	te11054	0.285707	0.18148	0.276408	0.276133	te11054	0.0661074	0.031205	0.0633607	0.0655687
te11055	0.775589	0.786422	0.601747	0.696328	te11055	0.0811786	0.0707786	0.280992	0.168121	te11055	0.0332269	0.0140676	0.0756616	0.0495991
te11056	0.644867	0.531744	NA	0.581267	te11056	0.250211	0.1296	NA	0.345589	te11056	0.0598896	0.0141239	NA	0.0900075
te11057	NA	NA	NA	NA	te11057	0.0952	0.0556	NA	0.24	te11057	0.0524615	0.0110923	0	0.0837923
te11058	0.59946	0.5531	0.648022	0.58782	te11058	0.170775	0.126525	0.346633	0.2334	te11058	0.0288951	0.0183544	0.065331	0.0367699
te11059	0.649944	0.618375	0.599644	0.604712	te11059	0.165896	0.136204	0.277926	0.320514	te11059	0.0204273	0.00993636	0.0442966	0.0343034
te1106	NA	NA	NA	NA	te1106	NA	NA	NA	NA	te1106	0	0	0	0
te11060	NA	NA	NA	NA	te11060	NA	NA	NA	NA	te11060	0.01725	0.0238	NA	0.01515
te11061	0.0357	0.1111	0	0.3	te11061	NA	NA	NA	NA	te11061	0.00666667	0	0	0
te11062	0.7616	0.6889	NA	0.45625	te11062	0.27145	0.25	NA	0.13635	te11062	0.098849	0.0385694	NA	0.0997271
te11063	NA	NA	NA	NA	te11063	NA	NA	NA	NA	te11063	NA	NA	NA	NA
te11064	0.7436	0.6471	NA	0.2174	te11064	0.0526	0.0625	NA	0.0435	te11064	0.00816	0.005	NA	0.03857
te11065	NA	NA	NA	NA	te11065	NA	NA	NA	NA	te11065	0	0	NA	0
te11066	0.5294	0.4444	NA	0.5	te11066	0.0488333	0.0969667	NA	0.180567	te11066	0.01713	0	NA	0.01773
te11067	NA	NA	NA	NA	te11067	NA	NA	NA	NA	te11067	0	0	0	0.0322667
te11068	NA	NA	NA	NA	te11068	NA	NA	NA	NA	te11068	NA	NA	NA	NA
te11069	0.7778	0.8125	NA	0.7333	te11069	NA	NA	NA	NA	te11069	0.00791818	0.0194927	0.00694444	0.0108927
te1107	NA	NA	NA	NA	te1107	NA	NA	NA	NA	te1107	0	0	0	0
te11070	NA	NA	NA	NA	te11070	0	0	0	0	te11070	0	0	0.0263	0.0122
te11071	NA	NA	NA	NA	te11071	NA	NA	NA	NA	te11071	NA	NA	NA	NA
te11072	0.73215	0.4425	NA	NA	te11072	0	0.0385	NA	NA	te11072	0.00595	0.0267167	NA	NA
te11073	0.637891	0.3904	NA	NA	te11073	0.0707286	0.0751	NA	NA	te11073	0.044936	0.018876	NA	NA
te11074	NA	NA	NA	NA	te11074	NA	NA	NA	NA	te11074	0.0278	0	NA	NA
te11075	NA	NA	NA	NA	te11075	NA	NA	NA	NA	te11075	0.01915	0.0117	NA	NA
te11076	NA	NA	NA	NA	te11076	NA	NA	NA	NA	te11076	0.00565294	0.00367647	NA	NA
te11077	0.766327	0.701298	NA	NA	te11077	0.248117	0.171989	NA	NA	te11077	0.0208246	0.0156763	NA	NA
te11078	NA	NA	NA	NA	te11078	NA	NA	NA	NA	te11078	0.03705	0.03335	NA	NA
te11079	0.652433	0.5983	NA	NA	te11079	0.341633	0.327983	NA	NA	te11079	0.0318647	0.0266529	NA	NA
te1108	NA	NA	NA	NA	te1108	NA	NA	NA	NA	te1108	0	0	0	0
te11080	0.93305	0.85225	NA	NA	te11080	0.6	0.3684	NA	NA	te11080	0.0945357	0.04045	NA	NA
te11081	0.9524	0.9333	NA	NA	te11081	0.2381	0.1333	NA	NA	te11081	0.0909	0.0769	NA	NA
te11082	0.930283	0.9555	NA	NA	te11082	0.3923	0.1395	NA	NA	te11082	0.09965	0.026325	NA	NA
te11083	NA	NA	NA	NA	te11083	NA	NA	NA	NA	te11083	0.0256	0.0199111	NA	NA
te11084	0.916625	0.912775	NA	0.625	te11084	0.2106	0.135075	NA	0.291675	te11084	0.0320167	0.0123917	NA	0.115164
te11085	0.8983	0.7929	NA	NA	te11085	0	0	NA	NA	te11085	0.0455	0	NA	NA
te11086	NA	NA	NA	NA	te11086	NA	NA	NA	NA	te11086	0.0238	0	NA	NA
te11087	0.92485	0.944433	NA	NA	te11087	0.2756	0.112683	NA	NA	te11087	0.0414435	0.0280435	NA	NA
te11088	NA	NA	NA	NA	te11088	0.3	0.3043	NA	NA	te11088	0.0875333	0.0546111	NA	NA
te11089	0.851889	0.736689	0.8846	0.6752	te11089	0.114536	0.0688	0.133333	0.0842167	te11089	0.0660269	0.0301244	0.029506	0.0557793
te1109	NA	NA	NA	NA	te1109	NA	NA	NA	NA	te1109	NA	NA	NA	NA
te11090	NA	NA	NA	NA	te11090	NA	NA	NA	NA	te11090	0.0349	0.0378778	NA	NA
te11091	0.8667	0.7	NA	NA	te11091	NA	NA	NA	NA	te11091	0	0.0416667	NA	NA
te11092	0.764533	0.8346	0.2	0.658733	te11092	0.082925	0.024525	0.0666667	0.1146	te11092	0.0566833	0.0185167	0	0.273486
te11093	NA	NA	NA	NA	te11093	NA	NA	NA	NA	te11093	NA	NA	NA	NA
te11094	NA	NA	NA	NA	te11094	NA	NA	NA	NA	te11094	0	0	NA	NA
te11095	NA	NA	NA	NA	te11095	NA	NA	NA	NA	te11095	0	0	NA	NA
te11096	NA	NA	NA	NA	te11096	NA	NA	NA	NA	te11096	NA	NA	NA	NA
te11097	NA	NA	NA	NA	te11097	NA	NA	NA	NA	te11097	NA	NA	NA	NA
te11098	NA	NA	NA	NA	te11098	NA	NA	NA	NA	te11098	NA	NA	NA	NA
te11099	0.821969	0.871994	0.784117	0.601338	te11099	0.109975	0.093125	NA	0.0666667	te11099	0.0429256	0.0248182	0.0263893	0.0224182
te111	0	0.0909	0	NA	te111	NA	NA	NA	NA	te111	0	0.004545	0	0
te1110	NA	NA	NA	NA	te1110	NA	NA	NA	NA	te1110	0.00595	0.0052	0	0.0230167
te11100	NA	NA	NA	NA	te11100	NA	NA	NA	NA	te11100	NA	NA	NA	NA
te11101	NA	NA	NA	NA	te11101	0.0718	0.1288	NA	NA	te11101	0.0396667	0.0104167	NA	NA
te11102	0.64318	0.57034	NA	NA	te11102	0.166067	0.0615	NA	NA	te11102	0.0298273	0.0106091	NA	NA
te11103	NA	NA	NA	NA	te11103	NA	NA	NA	NA	te11103	0	0	NA	NA
te11104	0.543967	0.51695	0.571767	0.496933	te11104	0.3814	0.4301	0.2381	0.4423	te11104	0.0714	0.08712	0.07948	0.10138
te11105	0.724822	0.797244	NA	NA	te11105	0.1846	0.19645	NA	NA	te11105	0.017782	0.0107312	NA	NA
te11106	0.875	0.88195	NA	NA	te11106	0.4	NA	NA	NA	te11106	0.13155	0.0370333	0.08335	NA
te11107	0.9032	0.8098	0.2857	0.6528	te11107	NA	NA	NA	NA	te11107	0.0319333	0.00733333	0	0.0235679
te11108	0.6958	0.84485	0.7778	0.4486	te11108	NA	NA	NA	NA	te11108	0.038975	0.0154933	0.0279921	0.0351786
te11109	0.846267	0.800733	0.6719	0.812333	te11109	0.394833	0.284733	0.277767	0.330567	te11109	0.109263	0.0386286	0.0544333	0.0778364
te1111	NA	NA	NA	NA	te1111	NA	NA	NA	NA	te1111	NA	NA	NA	NA
te11110	0.75	0.8182	NA	NA	te11110	0.193667	0.3037	NA	NA	te11110	0.0367577	0.0377019	NA	NA
te11111	0.810416	0.873952	NA	NA	te11111	0.148028	0.176708	NA	NA	te11111	0.0513788	0.0498939	0	NA
te11112	0.84845	0.8558	NA	NA	te11112	0.44	0.1724	NA	NA	te11112	0.0904769	0.0260308	NA	0.131275
te11113	0.80392	0.8524	1	0.434475	te11113	0.20125	0.2143	NA	0.16035	te11113	0.0878057	0.0761566	0	0.08645
te11114	0.9127	0.9525	NA	NA	te11114	0.41125	0.32565	NA	NA	te11114	0.0729765	0.0353529	NA	NA
te11115	0.76287	0.768004	0.739331	0.510564	te11115	0.381688	0.295225	0.405338	0.364478	te11115	0.0399572	0.0309399	0.0692103	0.049214
te11116	0.755823	0.709038	0.60138	0.627062	te11116	0.338639	0.192439	0.229456	0.416139	te11116	0.0541809	0.0359264	0.0395981	0.0660818
te11117	0.6266	0.825075	0.6936	0.6446	te11117	0.5714	0.6518	NA	NA	te11117	0.11633	0.07285	0.0397	0.21144
te11118	NA	NA	NA	NA	te11118	NA	NA	NA	NA	te11118	0.0533385	0.0569846	NA	NA
te11119	0.731143	0.687913	0.602479	0.573044	te11119	0.188718	0.116743	0.11228	0.129852	te11119	0.0404798	0.0244491	0.0457403	0.0408895
te1112	NA	NA	NA	NA	te1112	NA	NA	NA	NA	te1112	0.0156	0	0	0
te11120	0.437057	0.563957	0.351871	0.508029	te11120	0.07785	0.063975	0.0222333	0.06725	te11120	0.00565588	0.0106382	0.03095	0.00684706
te11121	0.67905	0.457783	0.652667	0.570367	te11121	0.1619	0.138275	0.240675	0.215125	te11121	0.05628	0.00864	0.0271333	0.02154
te11122	0.7251	0.669867	0.671433	0.663233	te11122	0.1154	0.05	0.1667	0.0526	te11122	0.02332	0.02022	0.07352	0.09242
te11123	0.75	0.54545	0.4643	0.48685	te11123	0.22155	0.14285	0.16665	0.2143	te11123	0.0162923	0.0378154	0.0255308	0.0167769
te11124	0.708671	0.789186	0.539071	0.521786	te11124	0.0555125	0.0178625	0.080125	0.145775	te11124	0.00751429	0.00892857	0	0.0325857
te11125	0.5525	0.64615	0.50885	0.5447	te11125	0.410617	0.27405	0.441533	0.527544	te11125	0.0483189	0.0250179	0.0549074	0.0645168
te11126	0.75	0.8333	0.8636	0.8158	te11126	0.1818	0.20735	0.28735	0.5923	te11126	0.0302389	0.00935	0.0382444	0.0465944
te11127	0.73705	0.804075	0.76155	0.702	te11127	0.24585	0.198483	0.37655	0.3185	te11127	0.026545	0.0189	0.051795	0.041975
te11128	0.856964	0.843418	0.7961	0.555636	te11128	0.0486692	0.0472154	0.176646	0.0833154	te11128	0.0273867	0	0.00925833	0.0177
te11129	0.6842	0.8696	0.8889	0.6667	te11129	NA	NA	NA	NA	te11129	0	0.01669	0.0854889	0.06291
te1113	NA	NA	NA	NA	te1113	NA	NA	NA	NA	te1113	NA	NA	NA	NA
te11130	0.75175	0.6691	0.7135	0.53355	te11130	0.2222	0.05655	0.20245	0.0928	te11130	0.0326571	0.00701429	0.0278681	0.0348938
te11131	NA	NA	NA	NA	te11131	NA	NA	NA	NA	te11131	NA	NA	NA	NA
te11132	0.73665	0.72475	0.724943	0.638729	te11132	0.348725	0.217625	0.406575	0.338625	te11132	0.023297	0.00817576	0.0429848	0.0459636
te11133	0.74174	0.83202	0.72076	0.682089	te11133	0.2106	0.122314	0.2006	0.182314	te11133	0.0351381	0.022354	0.0331788	0.0419812
te11134	0.79512	0.78478	0.65878	0.677975	te11134	0.244975	0.162875	0.28695	0.415575	te11134	0.0414927	0.0135463	0.032878	0.054822
te11135	0.4681	0.4872	0.4706	0.5	te11135	0.220625	0.138025	0.184075	0.2562	te11135	0.0309889	0.00528889	0.0326889	0.0580333
te11136	0.744524	0.750177	0.613878	0.577299	te11136	0.208006	0.141029	0.17117	0.241187	te11136	0.0454371	0.0287718	0.0349876	0.0470334
te11137	0.742756	0.780767	0.670233	0.627933	te11137	0.1846	0.1448	0.202309	0.216164	te11137	0.0475123	0.0335838	0.0435162	0.047205
te11138	0.66515	0.678933	0.573861	0.556433	te11138	0.218173	0.111507	0.12274	0.144147	te11138	0.0260581	0.0126823	0.0238455	0.0243301
te11139	0.8329	0.745933	0.7405	0.496517	te11139	0.21472	0.10014	0.15756	0.08274	te11139	0.0257816	0.0104026	0.0217632	0.0179421
te1114	NA	NA	NA	NA	te1114	NA	NA	NA	NA	te1114	NA	NA	NA	NA
te11140	0.783525	0.6764	0.719	0.4539	te11140	0.11424	0.03994	0.04586	0.19536	te11140	0.0259692	0.0144	0.0119692	0.0202231
te11141	NA	NA	NA	NA	te11141	NA	NA	NA	NA	te11141	0.025275	0.010425	0	0.024475
te11142	0.619	0.4	0.2857	0.5294	te11142	0.1364	0	0	0.1176	te11142	0.0301625	0.003125	0.028175	0.036225
te11143	0.778557	0.721429	0.572114	0.558171	te11143	0.165433	0.11695	0.10698	0.167883	te11143	0.0228175	0.0126172	0.0329982	0.0436703
te11144	0.701	0.770067	0.640633	0.736867	te11144	0.0855667	0.0646	0.1214	0.180133	te11144	0.0189625	0.0104625	0.0477	0.036525
te11145	0.7596	0.740267	0.684	0.6056	te11145	0.118	0.0196	0.137433	0.133333	te11145	0.0292219	0.0192562	0.0433479	0.0371254
te11146	0.7831	0.734771	0.688986	0.472229	te11146	0.21765	0.06985	0.2342	0.22025	te11146	0.0336431	0.0250431	0.039338	0.0487216
te11147	0.6667	0.5556	0.6923	0.7143	te11147	0.3	0.1538	0.2	0.4286	te11147	0.00860526	0.0115579	0.0196421	0.0576526
te11148	NA	NA	NA	NA	te11148	NA	NA	NA	NA	te11148	0.006152	0.01236	0.01396	0.042864
te11149	NA	NA	NA	NA	te11149	0.0811	0.04	0.2609	0.2308	te11149	0.0188	0.0133333	0.0619	0
te1115	NA	NA	NA	NA	te1115	NA	NA	NA	NA	te1115	0	0	0	0
te11150	0.735352	0.756795	0.697105	0.617586	te11150	0.256068	0.182574	0.221795	0.2556	te11150	0.03912	0.022884	0.0423708	0.0648646
te11151	0.719733	0.770674	0.6669	0.718176	te11151	0.289296	0.19586	0.263147	0.302675	te11151	0.0286313	0.0171904	0.0334306	0.0555603
te11152	NA	NA	NA	NA	te11152	NA	NA	NA	NA	te11152	0.0303	0	0	NA
te11153	NA	NA	NA	NA	te11153	NA	NA	NA	NA	te11153	NA	NA	NA	NA
te11154	0.805216	0.805673	0.727265	0.722271	te11154	0.230586	0.178411	0.190086	0.1875	te11154	0.0333992	0.0190038	0.051584	0.0209543
te11155	0.850919	0.85505	0.811312	0.533333	te11155	0.274675	0.113125	0.2487	0	te11155	0.0390133	0.01183	0.0440633	0
te11156	0.817841	0.862134	0.760907	0.5642	te11156	0.360687	0.176863	0.31625	0.07334	te11156	0.0296753	0.0147671	0.0442236	0.0622036
te11157	0.846129	0.861943	0.7853	0.633333	te11157	0.28635	0.17116	0.35076	0.6	te11157	0.0691829	0.0222805	0.0605122	0.0833333
te11158	0.7188	0.9091	0.8846	0.2	te11158	0.485	0.3993	0.47745	NA	te11158	0.0545294	0.0332941	0.0666235	0
te11159	0.825252	0.875352	0.706652	0.570432	te11159	0.246446	0.2105	0.29325	0.179664	te11159	0.0396851	0.0222209	0.060103	0.038814
te1116	NA	NA	NA	NA	te1116	NA	NA	NA	NA	te1116	NA	NA	NA	NA
te11160	NA	NA	NA	NA	te11160	NA	NA	NA	NA	te11160	NA	NA	NA	NA
te11161	NA	NA	NA	NA	te11161	NA	NA	NA	NA	te11161	0.02175	0.0401	0.0476	0.03225
te11162	0.86576	0.90318	0.73336	0.82694	te11162	0.32025	0.258725	0.230712	0.357825	te11162	0.0460143	0.0158071	0.0156923	0.0328615
te11163	NA	NA	NA	NA	te11163	0.317375	0.12595	0.26795	0.231325	te11163	0.0624	0.0359429	0.09165	0.091925
te11164	0.82602	0.77822	0.762525	0.568525	te11164	0.2857	0.15	0	0.2333	te11164	0.0293787	0.021266	0.037413	0.0188617
te11165	NA	NA	NA	NA	te11165	NA	NA	NA	NA	te11165	NA	NA	NA	NA
te11166	0.84994	0.80532	0.69572	0.592633	te11166	0.444341	0.2637	0.359982	0.37055	te11166	0.0464355	0.022271	0.031459	0.0433385
te11167	0.817711	0.7299	0.712744	0.566512	te11167	0.42206	0.295397	0.377321	0.511229	te11167	0.0744475	0.0364099	0.0575267	0.0681243
te11168	0.806317	0.784033	0.66415	0.651175	te11168	0.425231	0.294931	0.375008	0.59063	te11168	0.0542755	0.0340551	0.0391957	0.0451452
te11169	0.81121	0.83399	0.704386	0.63487	te11169	0.499926	0.329946	0.394704	0.472868	te11169	0.0826197	0.0433689	0.0779339	0.0938155
te1117	NA	NA	NA	NA	te1117	NA	NA	NA	NA	te1117	0	0.0517	0.04545	0.05
te11170	0.817187	0.817275	0.517625	0.5847	te11170	0.521645	0.337955	0.419582	0.605745	te11170	0.0687902	0.0365667	0.0541196	0.0635353
te11171	NA	NA	NA	NA	te11171	0.513292	0.42985	0.43825	0.491978	te11171	0.076775	0.0377631	0.109625	0.0964718
te11172	0.8571	0.5294	0	0	te11172	0.619	0.3214	0.5	0.4242	te11172	0.0695211	0.0370211	0.0643737	0.1621
te11173	0.6875	0.6736	NA	NA	te11173	0.58335	0.55555	NA	NA	te11173	0.0555	0.0322571	NA	NA
te11174	0.745438	0.793386	0.656261	0.583514	te11174	0.391	0.257672	0.400096	0.373563	te11174	0.0528509	0.0234205	0.0739983	0.0668556
te11175	0.789438	0.734377	0.643092	0.68639	te11175	0.459497	0.272089	0.494091	0.52493	te11175	0.0924788	0.0388058	0.089955	0.0867841
te11176	0.82258	0.84009	0.695589	0.754459	te11176	0.309825	0.214671	0.375067	0.308445	te11176	0.0612973	0.0266975	0.069081	0.0759425
te11177	0.766634	0.775445	0.666142	0.658736	te11177	0.478202	0.364762	0.475686	0.551988	te11177	0.105526	0.0572456	0.106815	0.125489
te11178	0.790345	0.786254	0.637365	0.681967	te11178	0.477103	0.346477	0.48483	0.539654	te11178	0.0782807	0.0389594	0.0700992	0.0720598
te11179	0.875867	0.845267	0.726622	0.652438	te11179	0.45394	0.21525	0.38182	0.45665	te11179	0.0747419	0.0277516	0.0364161	0.0499607
te1118	0.790642	0.890375	0.823075	0.785342	te1118	0.215825	0.169175	0.214925	0.299475	te1118	0.0779545	0.0380636	0.0468091	0.0607727
te11180	NA	NA	NA	NA	te11180	NA	NA	NA	NA	te11180	0.00541875	0.003675	0.0102375	0.0166563
te11181	NA	NA	NA	NA	te11181	NA	NA	NA	NA	te11181	NA	NA	NA	NA
te11182	NA	NA	NA	NA	te11182	NA	NA	NA	NA	te11182	NA	NA	NA	NA
te11183	NA	NA	NA	NA	te11183	NA	NA	NA	NA	te11183	0	0	0.03335	NA
te11184	NA	NA	NA	NA	te11184	NA	NA	NA	NA	te11184	NA	NA	NA	NA
te11185	NA	NA	NA	NA	te11185	NA	NA	NA	NA	te11185	0	0.0122	0	0.0122
te11186	0	NA	NA	0	te11186	NA	NA	NA	NA	te11186	0.16	0.111889	0.0267333	0.103109
te11187	NA	NA	NA	NA	te11187	NA	NA	NA	NA	te11187	NA	NA	NA	NA
te11188	NA	NA	NA	NA	te11188	0.0385	0.0238	0.0682	0.029	te11188	0.0658673	0.0367948	0.0445433	0.0565908
te11189	NA	NA	NA	NA	te11189	NA	NA	NA	NA	te11189	0.0854313	NA	NA	0.038808
te1119	0.905875	0.845	0.831125	0.745075	te1119	0.275667	0.124633	0.280867	0.301833	te1119	0.08022	0.0175	0.0934	0.06718
te11190	0.777388	0.771283	0.76514	0.721979	te11190	0.47893	0.315208	0.380658	0.53848	te11190	0.10806	0.0899327	0.0355932	0.0532554
te11191	NA	NA	0.846279	0.816355	te11191	NA	NA	0.62111	0.566305	te11191	NA	NA	0.112735	0.0946547
te11192	0.725457	0.696586	0.816629	0.720857	te11192	0.133333	0.0476333	0.1542	0.120733	te11192	0.0587139	0.03785	0.0423657	0.0546274
te11193	NA	NA	NA	NA	te11193	NA	NA	NA	NA	te11193	NA	NA	NA	NA
te11194	NA	NA	NA	NA	te11194	NA	NA	NA	NA	te11194	NA	NA	0	0.04
te11195	0.848333	0.6754	NA	NA	te11195	0.22795	0.17065	NA	NA	te11195	0.0604286	0.0102071	NA	NA
te11196	0.751167	0.776787	0.589713	0.579513	te11196	0.290729	0.260179	0.327074	0.357996	te11196	0.0554466	0.0385052	0.0483053	0.0552587
te11197	0.7373	0.690826	0.72045	0.6441	te11197	0.316663	0.241683	0.378069	0.384165	te11197	0.0524422	0.0436733	0.0332625	0.0654127
te11198	0.693082	0.740045	0.40595	0.383317	te11198	0.201533	0.151735	0.166233	0.40152	te11198	0.0552376	0.0143591	0.0180231	0.0596854
te11199	0.831612	0.896329	0.625873	0.483406	te11199	0.104921	0.0786368	0.0863833	0.0364368	te11199	0.0921615	0.0523115	0.0345211	0.0222808
te112	NA	NA	NA	NA	te112	NA	NA	NA	NA	te112	0	0	NA	0
te1120	NA	NA	NA	NA	te1120	NA	NA	NA	NA	te1120	0	0	0	0
te11200	0.823325	0.783787	0.623637	0.56575	te11200	0.118371	0.0715571	0.0356429	0.0586286	te11200	0.0598875	0.0566875	0.040575	0.0884875
te11201	0.8155	0.8714	0.577767	0.5791	te11201	NA	NA	NA	NA	te11201	NA	NA	NA	NA
te11202	0.9565	0.85715	0.8	0.8	te11202	0.14425	0.1738	0	0	te11202	0.02175	0.0357	0	NA
te11203	NA	NA	NA	NA	te11203	NA	NA	NA	NA	te11203	NA	NA	NA	NA
te11204	0.792967	0.855712	0.744828	0.725041	te11204	0.449987	0.343562	0.407103	0.536075	te11204	0.0712839	0.0381456	0.0617888	0.0703306
te11205	0.74414	0.79702	0.69866	0.69222	te11205	0.3317	0.218075	0.354325	0.498362	te11205	0.0634722	0.0328167	0.0626815	0.0709074
te11206	0.734025	0.73785	0.54821	0.544105	te11206	0.42691	0.322414	0.284133	0.43148	te11206	0.0531685	0.02495	0.0497729	0.0420333
te11207	0.837655	0.844332	0.8405	0.543318	te11207	0.281544	0.145289	0.2257	0.162578	te11207	0.022925	0.0123583	0.17264	0.0915727
te11208	0.6639	0.7428	0.341167	0.511033	te11208	NA	NA	NA	NA	te11208	0.0558933	0.0494933	0.0722643	0.126553
te11209	0.7461	0.776979	0.666246	0.589615	te11209	0.432091	0.284584	0.358841	0.47676	te11209	0.0678477	0.0391713	0.0732159	0.09131
te1121	NA	NA	NA	NA	te1121	NA	NA	NA	NA	te1121	NA	NA	NA	NA
te11210	0.75775	0.622675	0.721525	0.553675	te11210	0.447214	0.331586	0.45765	0.365717	te11210	0.0800385	0.0405667	0.137983	0.0912821
te11211	0.815378	0.8691	0.479175	0.582322	te11211	0.573317	0.484117	0.38335	0.626583	te11211	0.0760217	0.0469065	0.0565667	0.076087
te11212	0.6522	0.7727	NA	0.6875	te11212	0.6356	0.537825	0.8333	0.827925	te11212	0.06815	0.0237167	0.125	0.0682941
te11213	0.83857	0.86885	0.6635	0.59146	te11213	0.424882	0.258965	0.372986	0.562137	te11213	0.0829556	0.0378685	0.0640955	0.11978
te11214	0.827112	0.887771	0.707733	0.71605	te11214	0.394469	0.268006	0.457979	0.382134	te11214	0.0720921	0.0425738	0.0760782	0.0500358
te11215	NA	NA	NA	NA	te11215	NA	NA	NA	NA	te11215	0	0	NA	NA
te11216	0.820135	0.888785	0.890475	0.622222	te11216	0.38372	0.2953	0.26665	0.2	te11216	0.0109613	0.0135194	0	0
te11217	0.862767	0.814011	NA	0.616667	te11217	0.540488	0.3666	NA	0.6	te11217	0.0766684	0.0621684	NA	0.0484909
te11218	0.827278	0.820556	0.875	0.4	te11218	0.572979	0.431186	0.2768	0.533333	te11218	0.143205	0.113	0.16665	0.0888889
te11219	0.817909	0.827524	0.69184	0.8	te11219	0.550604	0.410833	0.631929	0.678791	te11219	0.067287	0.0484014	0.0879875	0.0444444
te1122	NA	NA	NA	NA	te1122	NA	NA	NA	NA	te1122	0	0.0233	0.0526	0
te11220	0.826994	0.859194	0.6	0.599283	te11220	0.561809	0.390293	0.6	0.496496	te11220	0.0791882	0.0504118	0	0.0893953
te11221	0.8622	0.78365	NA	0.6879	te11221	0.5185	0.5625	NA	0.7647	te11221	0.03925	0	NA	0.0588
te11222	0.678525	0.67345	NA	0.587125	te11222	0.3182	0.4286	NA	0.037	te11222	0.104994	0.0519722	NA	0.0886222
te11223	0.72485	0.7143	1	0.55555	te11223	0.3837	0.23685	0.85715	0.5287	te11223	0.0561538	0.0109846	0.06965	0.0450692
te11224	0.866773	0.87098	0.690192	0.715455	te11224	0.498852	0.343872	0.389832	0.520687	te11224	0.0597406	0.0290371	0.0531971	0.0506302
te11225	0.875762	0.883677	0.69842	0.536762	te11225	0.470827	0.335813	0.26676	0.509164	te11225	0.0669548	0.0306524	0.02516	0.0817146
te11226	NA	NA	NA	NA	te11226	0.548325	0.393125	0.298133	0.561375	te11226	0.0633842	0.0416158	0.0865737	0.0711684
te11227	0.7029	0.59965	0.74175	0.6807	te11227	0.168525	0.178575	0.164533	0.380925	te11227	0.02495	0.0273	0.003845	0.03211
te11228	NA	NA	NA	NA	te11228	NA	NA	NA	NA	te11228	NA	NA	NA	NA
te11229	NA	NA	NA	NA	te11229	NA	NA	NA	NA	te11229	NA	NA	NA	NA
te1123	NA	NA	NA	NA	te1123	NA	NA	NA	NA	te1123	0	0	0	0.1146
te11230	NA	NA	NA	NA	te11230	NA	NA	NA	NA	te11230	NA	NA	NA	NA
te11231	NA	NA	NA	NA	te11231	NA	NA	NA	NA	te11231	NA	NA	NA	NA
te11232	NA	NA	NA	NA	te11232	NA	NA	NA	NA	te11232	0.038725	0.0119	NA	0.011375
te11233	NA	NA	NA	NA	te11233	NA	NA	NA	NA	te11233	0.0509214	0.0211893	NA	0.0327571
te11234	NA	NA	NA	NA	te11234	0.1333	0.0526	0	0.102	te11234	0.0335375	0.0202094	0	0.0704531
te11235	NA	NA	NA	NA	te11235	NA	NA	NA	NA	te11235	0.015675	0.025125	NA	0.028325
te11236	0.84	0.95	0.8333	0.6667	te11236	0.4431	0.28705	0.3333	0.4597	te11236	0.0113217	0.00426522	0	0.0186565
te11237	NA	NA	NA	NA	te11237	NA	NA	NA	NA	te11237	0.09324	0.01112	NA	0.0091
te11238	NA	NA	NA	NA	te11238	NA	NA	NA	NA	te11238	0.03186	0.01372	0.0635	0.07875
te11239	NA	NA	NA	NA	te11239	NA	NA	NA	NA	te11239	NA	NA	NA	NA
te1124	NA	NA	NA	NA	te1124	NA	NA	NA	NA	te1124	NA	NA	NA	NA
te11240	0.7756	0.74265	0.57145	0.69505	te11240	0.2571	0.1842	0.27885	0.30705	te11240	0.0467687	0.00983437	0.0102	0.0668125
te11241	NA	NA	NA	NA	te11241	NA	NA	NA	NA	te11241	0	0.0175333	0	0.0256667
te11242	NA	NA	NA	NA	te11242	NA	NA	NA	NA	te11242	0	0.008325	0.025	0.01
te11243	0.89256	0.81604	0.8468	0.80448	te11243	0.3729	0.20872	0.38726	0.4134	te11243	0.0371531	0.0110041	0.0292917	0.029975
te11244	0.88885	0.91795	0.7674	0.73605	te11244	0.51695	0.3581	0.53685	0.62765	te11244	0.0298143	0.0347571	0.0286143	0.0202
te11245	0.8571	0.8462	0.8889	0.7027	te11245	NA	NA	NA	NA	te11245	0.0563818	0	0.0556455	0.0671364
te11246	0.953875	0.809725	0.584575	0.6723	te11246	0.4976	0.2044	0.44665	0.3393	te11246	0.0987091	0.0307636	0.0385727	0.0245818
te11247	0.8573	0.853	0.5641	0.5542	te11247	0.65835	0.376633	0.462917	0.498133	te11247	0.04365	0.0389143	0.1316	0.0842214
te11248	0.87466	0.86279	0.81752	0.57643	te11248	0.46335	0.36385	0.5114	0.487687	te11248	0.0565818	0.0611909	0.105918	0.0410727
te11249	0.829089	0.877511	0.723367	0.692844	te11249	0.403969	0.390325	0.494419	0.549188	te11249	0.109445	0.0518955	0.0989182	0.0956818
te1125	NA	NA	NA	NA	te1125	NA	NA	NA	NA	te1125	0	0.0263	0.0455	0
te11250	0.775964	0.828721	0.768686	0.709986	te11250	0.527133	0.370567	0.470633	0.503283	te11250	0.05465	0.037	0.0945467	0.0664813
te11251	0.790235	0.824273	0.691254	0.664946	te11251	0.430489	0.237742	0.519916	0.383211	te11251	0.0832125	0.0410486	0.161866	0.108489
te11252	0.849714	0.815871	0.853186	0.789362	te11252	0.48907	0.24599	0.5149	0.450444	te11252	0.0926517	0.031869	0.0790034	0.0859259
te11253	0.807145	0.916818	0.6476	0.756255	te11253	0.456036	0.357679	0.349815	0.460664	te11253	0.0380449	0.0263571	0.0389935	0.0571918
te11254	0.754389	0.803511	0.787678	0.740089	te11254	0.4687	0.2828	0.417633	0.514933	te11254	0.0442545	0.0410045	0.0536682	0.0656818
te11255	0.782121	0.799392	0.749575	0.725221	te11255	0.25475	0.16895	0.341962	0.319785	te11255	0.0728514	0.0590527	0.0743361	0.0742473
te11256	0.6352	0.591233	0.8783	0.666667	te11256	0.3684	0.1111	0.25	0.1111	te11256	0.10192	0.02904	0.05	0.05358
te11257	0.729175	0.7139	0.513556	0.654506	te11257	0.315346	0.216477	0.278508	0.279892	te11257	0.0464326	0.0257302	0.0323272	0.0447315
te11258	0.700415	0.744631	0.4945	0.588815	te11258	0.306218	0.2299	0.377287	0.268718	te11258	0.0415634	0.022804	0.0461625	0.0400545
te11259	0.698586	0.663814	0.555793	0.360979	te11259	0.217787	0.125633	0.150729	0.193667	te11259	0.0350704	0.017787	0.0370019	0.0183
te1126	NA	NA	NA	NA	te1126	NA	NA	NA	NA	te1126	NA	NA	NA	NA
te11260	0.83325	0.732683	0.78874	0.627567	te11260	0.29154	0.14968	0.304525	0.29841	te11260	0.043898	0.017446	0.0581633	0.031586
te11261	0.750333	0.655429	0.730762	0.631523	te11261	0.267968	0.177568	0.262787	0.317489	te11261	0.0322443	0.0171458	0.0344526	0.0384886
te11262	0.6053	0.7179	0.6667	0.7778	te11262	0.25385	0.19605	0.1765	0.32535	te11262	0.02265	0.017166	0.05166	0.019312
te11263	0.549847	0.476867	0.440757	0.356393	te11263	0.109887	0.0846688	0.1566	0.119881	te11263	0.0180229	0.0126729	0.0362854	0.0143062
te11264	0.58855	0.51265	0.2	0.53335	te11264	0.32865	0.25	0.3	0.3921	te11264	0.0211723	0.0174766	0	0.0482891
te11265	0.58855	0.51265	0.2	0.53335	te11265	0.321667	0.3	0.255567	0.404267	te11265	0.0219885	0.0169269	0.0119083	0.0487725
te11266	0.643383	0.578883	0.573417	0.5179	te11266	0.17785	0.1355	0.122557	0.259862	te11266	0.00909333	0.0187	0.04678	0.0332667
te11267	0.5179	0.6466	0.3869	NA	te11267	0.1154	0.1071	0	NA	te11267	0.00653333	0.1032	0.0494333	NA
te11268	NA	NA	NA	NA	te11268	NA	NA	NA	NA	te11268	NA	NA	NA	NA
te11269	NA	NA	NA	NA	te11269	NA	NA	NA	NA	te11269	0.0827833	0.0104167	0.0166667	0.16985
te1127	NA	NA	NA	NA	te1127	NA	NA	NA	NA	te1127	0	0	0.0303	0
te11270	NA	NA	NA	NA	te11270	0.43815	0.1804	0.4359	0.45	te11270	0.122529	0.0467	0.131114	0.114286
te11271	0.91825	0.90926	0.6528	0.69745	te11271	0.28448	0.21422	0.5079	0.32	te11271	0.0656646	0.0514152	0.106182	0.0471175
te11272	NA	NA	NA	NA	te11272	NA	NA	NA	NA	te11272	NA	NA	NA	NA
te11273	NA	NA	NA	NA	te11273	NA	NA	NA	NA	te11273	NA	NA	NA	NA
te11274	NA	NA	NA	NA	te11274	NA	NA	NA	NA	te11274	NA	NA	NA	NA
te11275	0.846733	0.682467	1	0.333325	te11275	0.250729	0.18135	NA	0.05555	te11275	0.0411827	0.0163608	0.0444444	0.0111105
te11276	0.810665	0.791526	0.8869	0.8	te11276	0.225867	0.156275	0.4369	0.321425	te11276	0.0434197	0.0162093	0.0822737	0.211048
te11277	NA	NA	NA	NA	te11277	NA	NA	NA	NA	te11277	0	0	0	0
te11278	NA	NA	NA	NA	te11278	NA	NA	NA	NA	te11278	0	0.016675	0.0625	0.00625
te11279	0.844413	0.794711	0.6479	0.707104	te11279	0.377304	0.237497	0.18584	0.437079	te11279	0.0658033	0.0341164	0.0305842	0.0601076
te1128	NA	NA	NA	NA	te1128	NA	NA	NA	NA	te1128	NA	NA	NA	NA
te11280	0.905687	0.833006	0.693174	0.648676	te11280	0.329319	0.216216	0.137786	0.180005	te11280	0.0468186	0.0341768	0.0321014	0.0194835
te11281	NA	NA	NA	NA	te11281	NA	NA	NA	NA	te11281	NA	NA	NA	NA
te11282	NA	NA	NA	NA	te11282	NA	NA	NA	NA	te11282	0.0478	0.03676	0	0
te11283	NA	NA	NA	NA	te11283	0	0	NA	0.1481	te11283	0.03015	0.0146125	0	0.00863125
te11284	0.3	0.0909	NA	0	te11284	NA	NA	NA	NA	te11284	0.0147	0	NA	0
te11285	NA	NA	NA	NA	te11285	NA	NA	NA	NA	te11285	NA	NA	NA	NA
te11286	0.7493	0.748467	0.8	0.635633	te11286	NA	NA	NA	NA	te11286	0.0133212	0.0117182	0.0105263	0.0208727
te11287	0.52401	0.47183	0.2	0.38	te11287	0.123	0.13	NA	0.1429	te11287	0.023794	0.010776	0	0
te11288	NA	NA	NA	NA	te11288	NA	NA	NA	NA	te11288	0.0286	0	NA	NA
te11289	0.5341	0.7093	0.466667	NA	te11289	NA	NA	NA	NA	te11289	0.0125	0.03638	0.05	NA
te1129	NA	NA	NA	NA	te1129	0	0.0938	0.1111	0.0385	te1129	0.01725	0.02	0	0.0185
te11290	NA	NA	NA	NA	te11290	NA	NA	NA	NA	te11290	0.1333	0	NA	NA
te11291	NA	NA	NA	NA	te11291	NA	NA	NA	NA	te11291	0	0	NA	NA
te11292	0.887651	0.863319	0.76797	NA	te11292	0.428662	0.271427	0.414575	NA	te11292	0.0539757	0.0288311	0.122162	NA
te11293	0.828626	0.824662	0.64	0.55555	te11293	0.429449	0.309497	0.65	0.4	te11293	0.0881849	0.0615993	0.2	0.0333364
te11294	0.814341	0.894741	0.691675	NA	te11294	0.508006	0.35915	0.322233	NA	te11294	0.0732989	0.0496149	0.148482	0
te11295	NA	NA	NA	NA	te11295	NA	NA	NA	NA	te11295	NA	NA	NA	NA
te11296	NA	NA	NA	NA	te11296	NA	NA	NA	NA	te11296	NA	NA	NA	NA
te11297	NA	NA	NA	NA	te11297	NA	NA	NA	NA	te11297	0.0111	0	0	0
te11298	NA	NA	NA	NA	te11298	NA	NA	NA	NA	te11298	NA	NA	NA	NA
te11299	0.8077	0.8182	0.6471	0.4286	te11299	NA	NA	NA	NA	te11299	NA	NA	NA	NA
te113	NA	NA	NA	NA	te113	NA	NA	NA	NA	te113	NA	NA	NA	NA
te1130	0.0606	0.4	0.7222	0.44	te1130	0.03658	0.02444	0.2621	0.28038	te1130	NA	NA	NA	NA
te11300	0.7132	0.54386	0.54206	0.807725	te11300	0.0317333	0.113533	0.0215	0.0476333	te11300	0.0135086	0.00945172	0.0275561	0.00259818
te11301	0.5161	0.5172	0.8824	0.375	te11301	NA	NA	NA	NA	te11301	0	0	0.05265	0
te11302	0.57775	0.57469	0.55563	0.4248	te11302	0.10606	0.07674	0.09096	0.130625	te11302	0.0164649	0.0170072	0.0259855	0.0103562
te11303	0.550437	0.526542	0.463412	0.5559	te11303	0.12203	0.06011	0.117356	0.16438	te11303	0.0290048	0.0121014	0.0149847	0.0256783
te11304	0.335425	0.446825	NA	NA	te11304	NA	NA	NA	NA	te11304	0.1667	0	NA	NA
te11305	0.73335	0.61115	0.875	NA	te11305	NA	NA	NA	NA	te11305	0.0887913	0.0322174	0.0665	0.2
te11306	0.63162	0.67774	0.43356	0.45556	te11306	0.2277	0.2321	0.34545	0.175	te11306	0.05555	0.04	0.11535	0.1146
te11307	NA	NA	NA	NA	te11307	NA	NA	NA	NA	te11307	NA	NA	NA	NA
te11308	0.62805	0.482483	0.40745	0.497083	te11308	0.24	0.10715	0.3	0	te11308	0.0317941	0.0306353	0.0248937	0.0371688
te11309	0.5627	0.6776	0.535575	0.5802	te11309	0.172133	0.1521	0.135783	0.255925	te11309	0.0140982	0.0127211	0.00759825	0.0331077
te1131	NA	NA	NA	NA	te1131	NA	NA	NA	NA	te1131	NA	NA	NA	NA
te11310	0.838025	0.70835	0.4	NA	te11310	0.1216	0.08335	0.2	NA	te11310	0.0238167	0.01515	0.16	NA
te11311	0.70945	0.712425	NA	NA	te11311	NA	NA	NA	NA	te11311	NA	NA	NA	NA
te11312	0.763525	0.71145	NA	NA	te11312	0.1007	0.045025	NA	NA	te11312	0	0	0	NA
te11313	0.850707	0.941436	NA	0.1667	te11313	0.1461	0.134467	NA	0.08335	te11313	0.0185278	0.00462778	NA	0
te11314	0.74495	0.798217	0.5	0.480017	te11314	0.3027	0.211433	0.2857	0.07145	te11314	0.0566857	0.0314	0	0.0208333
te11315	NA	NA	NA	NA	te11315	0.3448	0.2174	0.3103	0.5	te11315	0.0284	0.00886	0.02718	0.01909
te11316	NA	NA	NA	NA	te11316	NA	NA	NA	NA	te11316	NA	NA	NA	NA
te11317	NA	NA	NA	NA	te11317	NA	NA	NA	NA	te11317	0.0909	0	NA	NA
te11318	0.71217	0.70959	0.658756	0.66852	te11318	0.158822	0.127167	0.221056	0.166825	te11318	0.0383839	0.0253268	0.0420185	0.0197741
te11319	0.7897	0.755967	0.320767	0.6125	te11319	0.0952	0.125	0	NA	te11319	0.0674273	0.0165273	0.0588667	0.0697091
te1132	NA	NA	NA	NA	te1132	NA	NA	NA	NA	te1132	0	0	0	0.0426
te11320	0.9154	0.979167	0.841267	NA	te11320	0.1727	0.3193	0.48215	NA	te11320	0	0.0667	0	NA
te11321	0.863175	0.975	0.734125	0.5	te11321	0.108825	0.052775	0.183925	0	te11321	0.166998	0.0241773	0.0544024	0.0205083
te11322	0.71025	0.72135	0.64585	0.3125	te11322	NA	NA	NA	NA	te11322	0.1124	0.0284	0.0175333	0.0476333
te11323	NA	NA	NA	NA	te11323	NA	NA	NA	NA	te11323	0.00954	0	0.01112	0
te11324	0.63822	0.48656	0.605267	0.45435	te11324	NA	NA	NA	NA	te11324	0.0236167	0.0196	0.1	0.03334
te11325	0.68056	0.61846	0.75555	0.698857	te11325	0.1392	0.0815	0	0.3333	te11325	0.0178511	0.0132773	0.0465485	0.00574828
te11326	NA	NA	NA	NA	te11326	NA	NA	NA	NA	te11326	0.0193333	0.00822222	NA	NA
te11327	0.896645	0.935614	0.78332	NA	te11327	0.126236	0.0899214	0.122217	NA	te11327	0.0270593	0.0191481	0.0571429	NA
te11328	NA	NA	NA	NA	te11328	NA	NA	NA	NA	te11328	0.0104	0.0175333	0	0.0352
te11329	NA	NA	NA	NA	te11329	NA	NA	NA	NA	te11329	NA	NA	NA	NA
te1133	NA	NA	NA	NA	te1133	NA	NA	NA	NA	te1133	0.1034	0.0909	0	0.2
te11330	NA	NA	NA	NA	te11330	NA	NA	NA	NA	te11330	NA	NA	NA	NA
te11331	NA	NA	NA	NA	te11331	NA	NA	NA	NA	te11331	NA	NA	NA	NA
te11332	0.1389	0.0526	NA	0.6	te11332	0.3	0.2	NA	0.1667	te11332	0.0679559	0.136233	NA	0.178712
te11333	NA	NA	NA	NA	te11333	NA	NA	NA	NA	te11333	NA	NA	NA	NA
te11334	NA	NA	NA	NA	te11334	NA	NA	NA	NA	te11334	0	0	NA	0
te11335	NA	NA	NA	NA	te11335	NA	NA	NA	NA	te11335	0.38885	0.03335	0.0871	0.0625
te11336	NA	NA	NA	NA	te11336	NA	NA	NA	NA	te11336	0.1609	0.0745	0.11525	0.0774
te11337	0.76855	0.72115	NA	0.26665	te11337	0.547167	0.245111	NA	0.376667	te11337	0.054492	0.026924	0	0.032652
te11338	0.6875	0.7292	0.65	0.5116	te11338	0.45015	0.365513	0.488113	0.4821	te11338	0.08042	0.0425	0.05472	0.09648
te11339	0.777484	0.817503	0.529167	0.519794	te11339	0.324848	0.22538	0.12873	0.175867	te11339	0.0641902	0.03067	0.0466327	0.0405025
te1134	NA	NA	NA	NA	te1134	NA	NA	NA	NA	te1134	NA	NA	NA	NA
te11340	0.66745	0.863525	NA	NA	te11340	0.361767	0.3148	NA	NA	te11340	0.0268571	0.00528571	0	0.05555
te11341	0.805433	0.8308	0.768349	0.694814	te11341	0.285651	0.219661	0.321839	0.299695	te11341	0.0481542	0.0306907	0.0470422	0.0493195
te11342	NA	NA	NA	NA	te11342	NA	NA	NA	NA	te11342	NA	NA	NA	NA
te11343	0.81376	0.802785	0.73883	0.64514	te11343	0.329918	0.269036	0.3472	0.36321	te11343	0.0535814	0.0360558	0.0458163	0.0437535
te11344	NA	NA	NA	NA	te11344	NA	NA	NA	NA	te11344	NA	NA	NA	NA
te11345	0.741127	0.775835	0.621851	0.616051	te11345	0.317967	0.265072	0.372626	0.383082	te11345	0.0679097	0.0586263	0.0836985	0.0741714
te11346	NA	NA	NA	NA	te11346	NA	NA	NA	NA	te11346	NA	NA	NA	NA
te11347	0.793412	0.822265	0.752481	0.637074	te11347	0.283286	0.222814	0.286929	0.246031	te11347	0.0599799	0.0354883	0.0576472	0.0456364
te11348	0.770806	0.793162	0.736996	0.646167	te11348	0.285608	0.218876	0.308199	0.268987	te11348	0.0628449	0.0415821	0.0637714	0.0530691
te11349	0.798989	0.817875	0.760554	0.700253	te11349	0.295262	0.238142	0.35285	0.330059	te11349	0.0566378	0.0388783	0.0555594	0.0580341
te1135	0.57154	0.5387	0.47905	0.5677	te1135	0.164033	0.0875	0.196967	0.250967	te1135	0.0311133	0.0119733	0.0142833	0.0502069
te11350	0.817233	0.809324	0.722386	0.525007	te11350	0.420475	0.394389	0.5556	0.43938	te11350	0.0351195	0.018647	0.0889067	0.0696206
te11351	0.903575	0.8714	0.595025	0.566933	te11351	0.33192	0.20242	0.3276	0.3435	te11351	0.0888615	0.0248231	0.0626917	0.0669231
te11352	NA	NA	NA	NA	te11352	NA	NA	NA	NA	te11352	0.0508667	0.0143556	0	0.108633
te11353	0.837275	0.793383	0.716682	0.614273	te11353	0.433646	0.233758	0.405495	0.457844	te11353	0.0775218	0.0317535	0.0921738	0.0602717
te11354	NA	NA	NA	NA	te11354	NA	NA	NA	NA	te11354	0.04655	0	0	0
te11355	NA	NA	NA	NA	te11355	NA	NA	NA	NA	te11355	0.00926667	0	NA	NA
te11356	NA	NA	NA	NA	te11356	NA	NA	NA	NA	te11356	0.016125	0.010425	NA	NA
te11357	NA	NA	NA	NA	te11357	NA	NA	NA	NA	te11357	NA	NA	NA	NA
te11358	NA	NA	NA	NA	te11358	0.1852	0.1	NA	0.1818	te11358	0.037875	0.02705	NA	0
te11359	0.696285	0.609905	NA	0.736391	te11359	0.343473	0.209564	NA	0.18448	te11359	0.0841169	0.0542492	NA	0.0994618
te1136	0.5	0.4074	NA	0.0667	te1136	NA	NA	NA	NA	te1136	0	0	0	0
te11360	0.537729	0.518957	0.529975	0.612967	te11360	0.0606	0.1078	0.0764	0.2111	te11360	0.0155944	0.027162	0.0348547	0.0766081
te11361	0.644825	0.569725	NA	0.470825	te11361	0.0185	0.0263	NA	0.08335	te11361	0.0045	0.0212	NA	0.046
te11362	NA	0.5	0.7143	0.480975	te11362	0	0.125	0	0.1319	te11362	0	0	0	0.0448463
te11363	NA	NA	NA	NA	te11363	NA	NA	NA	0	te11363	NA	NA	NA	0
te11364	NA	NA	NA	NA	te11364	0	NA	NA	NA	te11364	0.212983	NA	NA	NA
te11365	0.6667	0.4	NA	NA	te11365	0.1548	0.08335	NA	NA	te11365	0.0101	0	NA	NA
te11366	NA	NA	NA	NA	te11366	NA	NA	NA	NA	te11366	0	0	NA	0
te11367	NA	NA	NA	NA	te11367	NA	NA	NA	NA	te11367	NA	NA	NA	NA
te11368	0.4	0.4653	NA	0.3333	te11368	NA	NA	NA	NA	te11368	0	0.0247846	NA	0.075005
te11369	NA	NA	NA	NA	te11369	NA	NA	NA	NA	te11369	NA	NA	NA	NA
te1137	NA	NA	NA	NA	te1137	NA	NA	NA	NA	te1137	NA	NA	NA	NA
te11370	0.3077	0.44	0.6667	0.5405	te11370	0	0	NA	0.6667	te11370	0.022703	0.00245938	0	0.0570375
te11371	NA	NA	NA	NA	te11371	NA	NA	NA	NA	te11371	NA	NA	NA	NA
te11372	NA	NA	NA	NA	te11372	0	0	NA	NA	te11372	NA	NA	NA	NA
te11373	0.45835	0.44445	NA	NA	te11373	0.147933	0.2114	NA	NA	te11373	0.0334611	0.00326667	NA	NA
te11374	NA	NA	NA	NA	te11374	NA	NA	NA	NA	te11374	0	0	NA	NA
te11375	0.588633	0.556262	0.617673	NA	te11375	0.0785923	0.0995	0.052775	NA	te11375	0.012668	0.0100898	0.0247541	NA
te11376	NA	NA	NA	NA	te11376	0.0526	0.0625	NA	NA	te11376	0.0249143	0	NA	NA
te11377	0.53225	0.5682	NA	NA	te11377	0.10885	0.12935	NA	NA	te11377	0.0188636	0.00826364	NA	NA
te11378	NA	NA	NA	NA	te11378	NA	NA	NA	NA	te11378	0	0	NA	NA
te11379	NA	NA	NA	NA	te11379	NA	NA	NA	NA	te11379	NA	NA	NA	NA
te1138	NA	NA	NA	NA	te1138	NA	NA	NA	NA	te1138	0.0811	0.1	0.0769	0.0857
te11380	0.78088	0.76922	NA	NA	te11380	0.2419	0.22292	NA	NA	te11380	0.0145931	0.0226517	NA	NA
te11381	0.848387	0.870337	0.7573	NA	te11381	0.0902687	0.08925	0.136517	NA	te11381	0.0217879	0.0137759	0.0126051	NA
te11382	0.765491	0.808864	0.65032	0.49837	te11382	0.233957	0.1537	0.1	0.0476167	te11382	0.0354875	0.0163056	0.0279633	0.0126615
te11383	NA	NA	NA	NA	te11383	NA	NA	NA	NA	te11383	NA	NA	NA	NA
te11384	0.883012	0.857675	0.812943	0.506025	te11384	0.3837	0.258633	0.18555	0.262583	te11384	0.0412452	0.0150677	0.0432	0.0176645
te11385	0.754563	0.733332	0.623607	0.641589	te11385	0.318236	0.186348	0.275143	0.35716	te11385	0.0592269	0.0297019	0.0491032	0.0498185
te11386	0.737826	0.668942	0.652725	0.654316	te11386	0.25992	0.159935	0.43166	0.361315	te11386	0.0344163	0.0205054	0.0354059	0.0510582
te11387	0.874027	0.881127	0.820688	0.62005	te11387	0.394713	0.21215	0.289683	0.2953	te11387	0.0365298	0.0302421	0.0449159	0.0349889
te11388	0.747977	0.855438	0.619708	0.632115	te11388	0.343325	0.240125	0.3685	0.459775	te11388	0.0397417	0.014545	0.0370283	0.12494
te11389	NA	NA	NA	NA	te11389	NA	NA	NA	NA	te11389	NA	NA	NA	NA
te1139	NA	NA	NA	NA	te1139	NA	NA	NA	NA	te1139	0	0	NA	0.00693333
te11390	0.8125	0.5	0.2857	0.6667	te11390	0.16195	0.08125	0.06795	0.1185	te11390	0.0187071	0.00446429	0.0243357	0.01915
te11391	0.768	0.6366	0.54765	0.5842	te11391	0.10475	0.0502	0.14905	0.201975	te11391	0	0.01725	0.02085	0
te11392	0.797617	0.695633	0.633633	0.627017	te11392	0.17188	0.12768	0.32144	0.10222	te11392	0.0242	0.0246	0.0125	0
te11393	0.611662	0.658088	0.635687	0.6371	te11393	0.184333	0.174467	0.277867	0.0294	te11393	0.0244774	0.021421	0.0339323	0.015202
te11394	0.3077	0.5111	0.1111	0.7917	te11394	0.275	0.1591	0.2162	0.1667	te11394	0.0350571	0.00997143	0.0413571	0.0350714
te11395	0.7183	0.737425	0.567175	0.621762	te11395	0.1512	0.14	0.10345	0.2317	te11395	0.0298372	0.00657907	0.0496857	0.0429372
te11396	0.8077	0.4737	0.75	0.6667	te11396	0.2069	0.2941	0.1667	0.25	te11396	0.0259947	0.0186895	0.0456158	0.0353389
te11397	0.6667	0.5	0.1429	0.5	te11397	0.1818	0.0769	0.1429	0.125	te11397	0.00925	0.0044625	0	0
te11398	0.759543	0.8661	0.686471	0.654857	te11398	0.2575	0.2059	0.22162	0.31496	te11398	0.0370647	0.0299647	0.0336912	0.0442029
te11399	0.621031	0.622619	0.468206	0.529208	te11399	0.24505	0.1951	0.2076	0.367885	te11399	0.0415598	0.0253205	0.0460078	0.0398798
te114	NA	NA	NA	NA	te114	NA	NA	NA	NA	te114	NA	NA	NA	NA
te1140	NA	NA	NA	NA	te1140	NA	NA	NA	NA	te1140	NA	NA	NA	NA
te11400	0.606789	0.527294	0.4953	0.544476	te11400	0.302065	0.208283	0.266143	0.366295	te11400	0.0360674	0.0241551	0.0523125	0.0470157
te11401	0.788487	0.793055	0.644207	0.7204	te11401	0.244896	0.200507	0.260726	0.305308	te11401	0.0456725	0.0292065	0.0561444	0.0650052
te11402	NA	NA	NA	NA	te11402	NA	NA	NA	NA	te11402	0.109425	0	0.183325	NA
te11403	NA	NA	NA	NA	te11403	NA	NA	NA	NA	te11403	0.0138889	0.0180389	NA	0.025
te11404	NA	NA	NA	NA	te11404	NA	NA	NA	NA	te11404	0.0166667	0.0145	NA	NA
te11405	0.4231	0.6061	0.6	0.1818	te11405	NA	NA	NA	NA	te11405	0.0248758	0.00694848	0.0227517	0.0880737
te11406	NA	NA	NA	NA	te11406	NA	NA	NA	NA	te11406	0	0	NA	NA
te11407	0.60235	0.52125	NA	0.438	te11407	0.11215	0.1679	0.4	0.4226	te11407	0.0375222	0.0232222	0.0333333	0.134433
te11408	0.666	0.51288	0.47756	1	te11408	0.190133	0.112133	0.1736	NA	te11408	0.0109919	0.0141378	0.0309	0
te11409	0.6923	0.45	0.6429	NA	te11409	NA	NA	NA	NA	te11409	0.01665	0.0238	0.06905	NA
te1141	NA	NA	NA	NA	te1141	0.2727	0.3333	NA	0.21875	te1141	0.0279593	0.0598111	NA	0.0445407
te11410	0.559508	0.444037	0.59	0.86571	te11410	0.13315	0.0585974	0.0638917	0.178791	te11410	0.0422986	0.00545775	0.0410308	0.0593941
te11411	0.5909	0.5294	NA	0.8333	te11411	0.04545	0.0357	NA	0.07145	te11411	0.01895	0.00560714	NA	0.0151545
te11412	NA	NA	NA	NA	te11412	NA	NA	NA	NA	te11412	0.05	0	NA	0
te11413	NA	NA	NA	NA	te11413	NA	NA	NA	NA	te11413	0.0366	0	NA	0.04165
te11414	0.80887	0.84522	0.75	0.438433	te11414	0.27348	0.1689	0.25	0.288367	te11414	0.0801805	0.0777	0.07145	0.049825
te11415	0.77532	0.81462	0.78994	0.77764	te11415	0.25505	0.09735	0.196775	0.180575	te11415	0.0780692	0.0272462	0.078325	0.0734417
te11416	NA	NA	NA	NA	te11416	NA	NA	NA	NA	te11416	NA	NA	NA	NA
te11417	NA	NA	NA	NA	te11417	0.073	0.10535	0.09675	0.1204	te11417	0.00426667	0.0109333	0.0261167	0.0343333
te11418	0.780057	0.804257	0.717743	0.564386	te11418	0.1175	0.1242	0.0869	0.1893	te11418	0.0405333	0.0226333	0.0410519	0.0406741
te11419	0.820825	0.84635	0.765225	0.628775	te11419	0.13176	0.08298	0.1927	0.20226	te11419	0.0385862	0.0131621	0.0233724	0.018769
te1142	NA	NA	NA	NA	te1142	NA	NA	NA	NA	te1142	NA	NA	NA	NA
te11420	NA	NA	NA	NA	te11420	NA	NA	NA	NA	te11420	NA	NA	NA	NA
te11421	NA	NA	NA	NA	te11421	NA	NA	NA	NA	te11421	0.0074	0.0156333	0	0.0151667
te11422	0.6462	0.654467	0.418467	0.2654	te11422	0.0571667	0	0.11515	0.0909	te11422	0.0227358	0.00761887	0.00903137	0.0132939
te11423	NA	NA	NA	NA	te11423	0.0303	0.04	0	0	te11423	0	0.009625	0	0.035725
te11424	0.6495	0.521312	NA	0.7857	te11424	0.25104	0.16028	NA	0.49762	te11424	0.0373235	0.0211147	NA	0.0340654
te11425	0.669604	0.549653	0.514193	0.589913	te11425	0.223541	0.138059	0.254872	0.318066	te11425	0.0301925	0.0184809	0.0478449	0.0537647
te11426	0.3684	0.2222	NA	0.2	te11426	NA	NA	NA	NA	te11426	NA	NA	NA	NA
te11427	NA	NA	NA	NA	te11427	NA	NA	NA	NA	te11427	0.033	0.00951667	NA	NA
te11428	NA	NA	NA	NA	te11428	NA	NA	NA	NA	te11428	0.0833	0	NA	NA
te11429	0.792168	0.842459	0.725735	0.813409	te11429	0.496202	0.323392	0.470755	0.5606	te11429	0.0734943	0.0430969	0.118396	0.0411851
te1143	NA	NA	NA	NA	te1143	NA	NA	NA	NA	te1143	NA	NA	NA	NA
te11430	0.789743	0.825174	0.6746	0.566667	te11430	0.497169	0.333519	0.40555	0.52	te11430	0.076489	0.0366242	0.0995538	0.100007
te11431	0.65865	0.88195	NA	NA	te11431	0.474067	0.211533	NA	NA	te11431	0.0566333	0	NA	NA
te11432	0.830283	0.80658	0.757143	0.6875	te11432	0.502712	0.343048	0.4	0.6	te11432	0.0642444	0.0355677	0.124843	0.05715
te11433	0.820725	0.880075	NA	NA	te11433	0.570308	0.436114	NA	NA	te11433	0.0538214	0.0456034	NA	NA
te11434	NA	NA	NA	NA	te11434	NA	NA	NA	NA	te11434	NA	NA	NA	NA
te11435	NA	NA	NA	NA	te11435	NA	NA	NA	NA	te11435	NA	NA	NA	NA
te11436	0.8095	0.86968	0.69525	0.80166	te11436	0.125	0.2222	NA	0	te11436	0.0327818	0.0134615	0.15081	0.0777696
te11437	0.86996	0.86598	NA	0.3	te11437	0.1259	0.05555	NA	0.1	te11437	0.05892	0.02222	NA	0.1
te11438	0.729008	0.742292	0.558075	0.468008	te11438	0.26636	0.23726	0.20777	0.2582	te11438	0.0693905	0.0334581	0.0310667	0.0593689
te11439	0.66168	0.69164	0.8	0.403057	te11439	0.385539	0.199105	0.4	0.241131	te11439	0.0493285	0.0274824	0.26905	0.0473865
te1144	NA	NA	NA	NA	te1144	NA	NA	NA	NA	te1144	NA	NA	NA	NA
te11440	0.716764	0.750132	0.61696	0.513217	te11440	0.423873	0.276373	0.351092	0.4498	te11440	0.0728066	0.0460941	0.080295	0.0806953
te11441	0.82705	0.735467	NA	0.55392	te11441	0.457367	0.245767	NA	0.5	te11441	0.0755444	0.0208873	NA	0.011076
te11442	0.1155	0.0812	0.0432	0.0802	te11442	0.309887	0.200637	0.196357	0.282963	te11442	0.0646918	0.0426582	0.0490552	0.0685463
te11443	NA	NA	NA	NA	te11443	NA	NA	NA	NA	te11443	NA	NA	NA	NA
te11444	0.82605	0.65835	NA	NA	te11444	0.224	0.19445	NA	0.1	te11444	0.0346222	0.0226296	NA	0.0518556
te11445	NA	NA	NA	NA	te11445	0.25	0.125	NA	NA	te11445	0.0513857	0	NA	0
te11446	0.6415	0.7963	0.68	0.7302	te11446	0.266067	0.273167	0.306233	0.450967	te11446	0.0567068	0.023175	0.0482854	0.168732
te11447	0.733325	0.6801	0.5	0.46725	te11447	0.1905	0.28	NA	0	te11447	0.0261091	0.00604242	0.0166667	0.0625033
te11448	NA	NA	NA	NA	te11448	NA	NA	NA	NA	te11448	0.0256	0.0541	0	0
te11449	0.7561	0.898	0.7273	0.7	te11449	0.2432	0.2424	0.3077	0.2	te11449	0.04232	0.0212	0	0.0555667
te1145	NA	NA	NA	NA	te1145	NA	NA	NA	NA	te1145	NA	NA	NA	NA
te11450	NA	NA	NA	NA	te11450	NA	NA	NA	NA	te11450	0.203757	0.101657	0	0
te11451	0.5116	0.5806	1	0.3333	te11451	0.2973	0.1618	0.56665	0.1625	te11451	0.0382938	0.0424438	0.0666667	0.03334
te11452	0.8	0.7208	NA	0.66665	te11452	0.3438	0.3	NA	0.2	te11452	0.07068	0.0451767	0.025	0.0189115
te11453	0.96665	0.8258	NA	0.6222	te11453	0.2857	0.26515	NA	0.45	te11453	0.044075	0.0187722	0	0.0558194
te11454	0.83762	0.85858	0.77912	0.68856	te11454	0.1379	0.0286	0	0.1429	te11454	0.0748185	0.0518407	0.0503708	0.0648583
te11455	0.805036	0.79515	NA	0.781575	te11455	0.220733	0.162717	NA	0.10555	te11455	0.03125	0.00461667	NA	0.0292106
te11456	NA	NA	NA	NA	te11456	0.0714	0.0909	NA	0	te11456	NA	NA	NA	NA
te11457	0.680217	0.703067	NA	0.566667	te11457	0.01	0.01538	NA	0.07534	te11457	0.0249815	0.00689444	NA	0.024225
te11458	0.7882	0.6965	NA	0.4365	te11458	0.4074	0.293067	NA	0.322733	te11458	0.10475	0.02483	NA	0.276338
te11459	0.8139	0.8285	0.730133	NA	te11459	0.069	0.1304	NA	NA	te11459	0.105586	0.0866409	0.0238143	0.03334
te1146	0.6184	0.46342	0.3	0.28321	te1146	0.11476	0.23706	0.1	0.01	te1146	0.023415	0.028205	0.114286	0.02224
te11460	0.705633	0.755811	NA	0.577975	te11460	0.0725375	0.101712	NA	0.0172625	te11460	0.0295462	0.0545808	NA	0.0206615
te11461	0.4656	0.45275	NA	0.428567	te11461	0.322233	0.278	NA	0	te11461	0.0238379	0.0363379	NA	0.0188609
te11462	0.515047	0.549144	NA	0.7483	te11462	0.361129	0.322017	NA	0.404767	te11462	0.0430386	0.0432861	NA	0.0331724
te11463	NA	NA	NA	NA	te11463	NA	NA	NA	NA	te11463	NA	NA	NA	NA
te11464	NA	NA	NA	NA	te11464	NA	NA	NA	NA	te11464	0.03553	0.04631	NA	0.112925
te11465	0.482225	0.7899	NA	NA	te11465	0.0797833	0.0886167	NA	NA	te11465	0.06716	0.06794	NA	NA
te11466	1	0	0.8333	1	te11466	NA	NA	NA	NA	te11466	0.11858	0	0.26665	0
te11467	0.863233	1	NA	0.8571	te11467	0	NA	NA	NA	te11467	0.15118	0.0351833	0.05	0.1269
te11468	0.85576	0.95272	0.86618	0.77304	te11468	0.3129	0.264125	0.434975	0.430525	te11468	0.076575	0.0507333	0.0935583	0.238383
te11469	0.76	0.5789	NA	0.6071	te11469	0.1667	0.0526	NA	0.0714	te11469	0.0652	0.025	NA	0.01515
te1147	NA	NA	NA	NA	te1147	NA	NA	NA	NA	te1147	0.00968889	0.00555556	NA	0
te11470	0.6609	0.491533	0.7333	0.600133	te11470	0.037	0	NA	0.0952	te11470	0.0380333	0.0392	0.6	0.107467
te11471	NA	NA	NA	NA	te11471	NA	NA	NA	NA	te11471	0.0566786	0.0302643	NA	0.0538214
te11472	0.679017	0.387683	NA	0.6629	te11472	0.2512	0.26602	NA	0.4171	te11472	0.0295933	0.01284	NA	0.0571667
te11473	0.574625	0.584325	NA	0.535725	te11473	0.0333	0.25	NA	0.1429	te11473	0.013208	0.015076	NA	0.034296
te11474	NA	NA	NA	NA	te11474	NA	NA	NA	NA	te11474	NA	NA	NA	NA
te11475	0.6813	0.2745	NA	0.698433	te11475	0.10965	0.0634	NA	0.2222	te11475	0.036275	0.030925	NA	0.027775
te11476	0.8	0.5385	NA	0.5714	te11476	NA	NA	NA	NA	te11476	0.0217571	0.00823143	NA	0.0209086
te11477	0.69974	0.4571	NA	0.6864	te11477	0.332	0.1857	NA	0.3538	te11477	0.0597083	0.0049	NA	0.0249333
te11478	0.7308	0.6364	NA	0.5	te11478	NA	NA	NA	NA	te11478	0.009	0.00710417	NA	0.0231458
te11479	NA	NA	NA	NA	te11479	NA	NA	NA	NA	te11479	0	0	NA	0
te1148	NA	NA	NA	NA	te1148	NA	NA	NA	NA	te1148	0	0	NA	0
te11480	0.67528	0.72106	NA	0.7519	te11480	0.197625	0.149625	NA	0.35	te11480	0.0385	0.0301429	NA	0.0214286
te11481	0.733075	0.76705	NA	0.64055	te11481	0.12295	0.09305	NA	0.16815	te11481	0.0332	0.00528889	NA	0.0230889
te11482	0.830925	0.7965	NA	0.594925	te11482	0.0476	0.1111	NA	0.0968	te11482	0.0151667	0	NA	0.0115
te11483	NA	NA	NA	NA	te11483	NA	NA	NA	NA	te11483	0.0125	0.022725	NA	0.04255
te11484	0.850521	0.736593	0.31875	0.585979	te11484	0.2482	0.141429	0	0.2792	te11484	0.031132	0.0145333	0.0657895	0.0559573
te11485	0.899583	0.925267	0.835192	0.819183	te11485	0.309857	0.202157	0.230486	0.401571	te11485	0.110694	0.0919139	0.0956167	0.146206
te11486	0.660743	0.482171	NA	0.447986	te11486	0.18528	0.19522	NA	0.26108	te11486	0.152888	0.0901647	0.0625	0.105512
te11487	NA	NA	NA	NA	te11487	NA	NA	NA	NA	te11487	0.143183	0.156267	0.0764	0.0303167
te11488	0.435425	0.344725	0.26145	0.37515	te11488	0.101562	0.0950625	0.086175	0.122414	te11488	0.017822	0.0617244	0.0229	0.100292
te11489	0.4524	0.413625	0.225	0.5274	te11489	NA	NA	NA	NA	te11489	0.016352	0.003332	0.0210526	0.046856
te1149	NA	NA	NA	NA	te1149	NA	NA	NA	NA	te1149	NA	NA	NA	NA
te11490	NA	NA	NA	NA	te11490	NA	NA	NA	NA	te11490	NA	NA	NA	NA
te11491	NA	NA	NA	NA	te11491	NA	NA	NA	NA	te11491	NA	NA	NA	NA
te11492	NA	NA	NA	NA	te11492	NA	NA	NA	NA	te11492	0	0	0	0.00595
te11493	NA	NA	0.875	0.75795	te11493	NA	NA	0.5833	0.3529	te11493	0.088	0.00699091	0.0619862	0.0526026
te11494	NA	NA	NA	NA	te11494	NA	NA	NA	NA	te11494	NA	NA	0	0
te11495	NA	NA	NA	NA	te11495	0.1176	0	0.1429	0.05	te11495	0.0181818	0.0423545	0.0153846	0.0263538
te11496	NA	0.416667	0	0.63572	te11496	NA	0.09716	0.1	0.399114	te11496	NA	0.117203	0.121182	0.140471
te11497	NA	NA	NA	NA	te11497	NA	NA	NA	NA	te11497	0.1667	0	0	0.013925
te11498	NA	NA	NA	NA	te11498	NA	NA	NA	NA	te11498	NA	NA	NA	NA
te11499	NA	0.7143	0.7778	0.66244	te11499	NA	0	0.05555	0.09718	te11499	0	0.0508929	0.0162875	0.0610249
te115	NA	NA	NA	NA	te115	NA	NA	NA	NA	te115	0.00452308	0.00480769	0.0145167	0.0126154
te1150	NA	NA	NA	NA	te1150	NA	NA	NA	NA	te1150	NA	NA	NA	NA
te11500	NA	NA	NA	0.746414	te11500	NA	NA	NA	0.335767	te11500	0.0457032	0.0278929	0.10188	0.0699054
te11501	NA	NA	NA	0.73235	te11501	NA	NA	NA	NA	te11501	NA	NA	NA	0.03125
te11502	NA	NA	NA	0.73235	te11502	NA	NA	NA	NA	te11502	NA	NA	NA	0.04936
te11503	NA	NA	NA	0.73235	te11503	NA	NA	NA	NA	te11503	NA	NA	NA	0.06335
te11504	NA	NA	NA	0.6875	te11504	NA	NA	NA	NA	te11504	NA	NA	NA	0.07075
te11505	NA	NA	NA	NA	te11505	NA	NA	NA	NA	te11505	NA	NA	NA	0.0774769
te11506	0.577091	0.5052	0.6	0.759991	te11506	0.2259	0.241425	0.455567	0.2707	te11506	0.0461267	0.0277586	0.03125	0.00779667
te11507	0.564933	0.400283	0.499133	0.608267	te11507	0.0794857	0.0532714	0.0591857	0.0642	te11507	0.0336484	0.0193806	0.00834516	0.03
te11508	NA	NA	NA	NA	te11508	NA	NA	NA	NA	te11508	0	0	NA	NA
te11509	NA	NA	NA	NA	te11509	NA	NA	NA	NA	te11509	NA	NA	NA	NA
te1151	NA	NA	NA	NA	te1151	NA	NA	NA	NA	te1151	0	0	0	0.027775
te11510	NA	NA	NA	NA	te11510	NA	NA	NA	NA	te11510	NA	NA	0.1143	0
te11511	NA	NA	NA	0.579333	te11511	NA	NA	NA	0.1548	te11511	NA	NA	0.2	0.0769462
te11512	0.82639	0.787352	0.714439	0.607656	te11512	0.23858	0.147274	0.221452	0.302144	te11512	0.0773406	0.0316622	0.051496	0.0672647
te11513	NA	NA	NA	NA	te11513	0.2647	0.1304	NA	0	te11513	0.0148571	0.00357143	0	0.0155429
te11514	0.6515	0.5205	0.7778	0.125	te11514	NA	NA	NA	NA	te11514	0.0119636	0.018	0.05107	0.00677059
te11515	0.2821	0.3095	0.25	0	te11515	0.0345	0.2222	0.1667	0.0667	te11515	0.0204889	0.0257833	0.0904857	0.00877895
te11516	NA	NA	NA	0.7363	te11516	NA	NA	NA	0.5909	te11516	0.3333	NA	NA	0.107853
te11517	NA	0.8889	0.75715	0.7976	te11517	0.3333	0.2727	0.5	0.4286	te11517	0.04	0.0143933	0.07732	0.0470686
te11518	NA	NA	NA	NA	te11518	NA	NA	NA	NA	te11518	NA	NA	NA	0.06529
te11519	NA	NA	NA	0	te11519	NA	NA	NA	NA	te11519	NA	NA	NA	0.0084
te1152	0.0104	0.0222333	0.4524	0.384533	te1152	NA	NA	NA	NA	te1152	0.00475714	0.0225571	0.0204143	0.0442286
te11520	NA	NA	NA	NA	te11520	NA	NA	0.1667	0.3371	te11520	NA	NA	0.0543187	0.0310523
te11521	NA	NA	NA	NA	te11521	NA	NA	NA	NA	te11521	NA	NA	NA	NA
te11522	NA	NA	NA	NA	te11522	NA	NA	NA	NA	te11522	NA	NA	NA	NA
te11523	NA	NA	NA	0.3333	te11523	NA	NA	NA	0	te11523	NA	NA	NA	0.04286
te11524	NA	NA	NA	NA	te11524	NA	NA	NA	NA	te11524	NA	NA	NA	NA
te11525	0.749226	0.832674	0.595448	0.633617	te11525	0.108026	0.0925174	0.128246	0.177608	te11525	0.0392455	0.0277356	0.0723333	0.0860822
te11526	0.872189	0.9497	0.822409	0.802809	te11526	0.310575	0.249575	0.250387	0.3685	te11526	0.0974064	0.0346635	0.0328535	0.0757738
te11527	0.83465	0.860524	0.728924	0.715335	te11527	0.351895	0.296272	0.313826	0.435042	te11527	0.0675942	0.0481462	0.0630418	0.0719077
te11528	0.804117	0.836092	0.731695	0.718239	te11528	0.381445	0.285258	0.365186	0.48005	te11528	0.0727876	0.0420615	0.0651162	0.0864171
te11529	NA	NA	NA	NA	te11529	NA	NA	NA	NA	te11529	NA	0.179267	0.428567	0.076525
te1153	0.611517	0.359283	0.38885	0.8	te1153	0.3737	0.2621	0.1429	NA	te1153	0.113633	0.04172	0	0
te11530	NA	NA	NA	NA	te11530	NA	NA	NA	NA	te11530	0	0	0.0418	0.0355875
te11531	0.625	0.5	0.25	0.6842	te11531	NA	NA	NA	NA	te11531	0	0	0	0
te11532	NA	NA	NA	NA	te11532	NA	NA	NA	NA	te11532	NA	NA	NA	NA
te11533	NA	NA	NA	NA	te11533	NA	NA	NA	NA	te11533	0	0.0333	0	0
te11534	NA	NA	NA	NA	te11534	NA	NA	NA	NA	te11534	NA	NA	NA	NA
te11535	NA	NA	NA	NA	te11535	NA	NA	NA	NA	te11535	NA	NA	NA	NA
te11536	NA	NA	NA	NA	te11536	NA	NA	NA	NA	te11536	NA	NA	NA	NA
te11537	0.75015	0.717675	0.624225	0.545725	te11537	0.17066	0.1864	0.1882	0.19688	te11537	0.0328826	0.0122435	0.0290565	0.0277833
te11538	NA	NA	NA	NA	te11538	NA	NA	NA	NA	te11538	0.0528	0.0435	0.06165	0.03225
te11539	0.776775	0.904733	0.684533	0.81665	te11539	0.122925	0.1027	0.224825	0.34668	te11539	0.0809667	0.0416667	0	0
te1154	NA	NA	NA	NA	te1154	NA	NA	NA	NA	te1154	NA	NA	NA	NA
te11540	NA	NA	0.651285	0.7224	te11540	NA	NA	0.109964	0.0739667	te11540	NA	NA	0	0.0120833
te11541	0.65584	0.63146	0.69808	0.62298	te11541	0.19445	0.1667	0.2792	0.2536	te11541	0	0	0.0833333	0.0281857
te11542	NA	NA	NA	NA	te11542	NA	NA	NA	NA	te11542	NA	NA	NA	NA
te11543	NA	NA	NA	NA	te11543	NA	NA	NA	NA	te11543	NA	NA	NA	NA
te11544	NA	NA	NA	NA	te11544	NA	NA	NA	NA	te11544	NA	NA	NA	NA
te11545	NA	NA	NA	NA	te11545	NA	NA	NA	NA	te11545	NA	NA	0.0109923	0.04
te11546	NA	NA	NA	NA	te11546	NA	NA	NA	NA	te11546	0	0.025	0	0.0238
te11547	NA	NA	NA	NA	te11547	NA	NA	NA	NA	te11547	NA	NA	NA	NA
te11548	NA	NA	NA	NA	te11548	NA	NA	NA	NA	te11548	0	0	NA	0
te11549	NA	NA	NA	NA	te11549	NA	NA	NA	NA	te11549	NA	NA	NA	NA
te1155	NA	NA	NA	NA	te1155	NA	NA	NA	NA	te1155	0	0	0	0
te11550	NA	NA	NA	NA	te11550	NA	NA	NA	NA	te11550	NA	NA	NA	0.0555667
te11551	NA	NA	NA	NA	te11551	NA	NA	NA	NA	te11551	NA	NA	NA	NA
te11552	NA	NA	NA	0.6	te11552	NA	NA	NA	0.4	te11552	NA	NA	0	0.185729
te11553	NA	NA	NA	NA	te11553	NA	NA	NA	NA	te11553	NA	NA	NA	NA
te11554	NA	NA	NA	NA	te11554	NA	NA	NA	NA	te11554	NA	NA	NA	NA
te11555	NA	NA	NA	NA	te11555	NA	NA	NA	NA	te11555	NA	NA	NA	NA
te11556	NA	0.942108	0.733324	0.692618	te11556	NA	0.0926	0.492459	0.522011	te11556	NA	0.0181688	0.0512364	0.0814339
te11557	0.599675	0.568475	0.4286	0.6423	te11557	0.02085	0.0778	0	0.2379	te11557	0.0325333	0.0643	0	0.0185333
te11558	0.64	0.60222	0.39742	0.66218	te11558	0.1	0.04	0.25	0.29135	te11558	0.04334	0.07024	0.24286	0.10286
te11559	NA	NA	NA	NA	te11559	NA	NA	NA	NA	te11559	0.0269	0.0254	0.111433	0.0650667
te1156	0	0.1111	0.1667	0	te1156	NA	NA	NA	NA	te1156	0	0	0	0
te11560	NA	NA	NA	NA	te11560	NA	NA	NA	NA	te11560	0.117633	0.0234	0.0523	0.0586
te11561	0.587133	0.525567	0.5117	0.546067	te11561	0.101533	0.0987667	0.1349	0.114967	te11561	0.0364821	0.0425231	0.0433838	0.0378128
te11562	0.5333	0.423475	0.53805	0.6381	te11562	0.100625	0.03655	0.082075	0.074875	te11562	0.0589571	0.0573429	0.0389714	0.1436
te11563	NA	NA	NA	NA	te11563	NA	NA	NA	NA	te11563	0.0333333	0.0429	0	0
te11564	0	0.4118	0.5	0.247167	te11564	0	0	0	0	te11564	0.0116258	0.00323226	0.00430323	0.00675161
te11565	NA	NA	NA	NA	te11565	NA	NA	NA	NA	te11565	0.016675	0	0	0
te11566	0.5	0.5455	NA	0.6061	te11566	0.125	0	NA	0.0606	te11566	0.0445333	0.0327333	0.106817	0.0368857
te11567	0.6154	0.74445	0.69445	0.622	te11567	NA	NA	NA	NA	te11567	0.10766	0.0683905	0.117596	0.0575769
te11568	NA	NA	NA	NA	te11568	NA	NA	NA	NA	te11568	0.136967	0.0393667	0.251867	0.0334
te11569	0.665672	0.624524	0.582707	0.781994	te11569	0.476708	0.345746	0.119884	0.503446	te11569	0.0715961	0.0511778	0.0491113	0.0534143
te1157	0	0.0526	0.0667	0.0385	te1157	NA	NA	NA	NA	te1157	NA	NA	NA	NA
te11570	0.62546	0.74635	0.85585	0.88105	te11570	NA	NA	NA	NA	te11570	0.0737087	0.014604	0.0438192	0.0661333
te11571	NA	NA	NA	NA	te11571	NA	NA	NA	NA	te11571	NA	NA	NA	0.00893125
te11572	0.4318	0.7507	0.8196	0.7078	te11572	NA	NA	0.0833	0.1	te11572	0.0128167	0.00918333	0.0517853	0.0435771
te11573	0.728633	0.83835	0.837625	0.6938	te11573	0.1111	0.0345	0.2143	0.2917	te11573	0.117227	0.02318	0.05289	0.03842
te11574	NA	NA	NA	NA	te11574	NA	NA	NA	NA	te11574	NA	0	0	0
te11575	NA	NA	NA	NA	te11575	NA	NA	NA	NA	te11575	NA	NA	NA	NA
te11576	NA	NA	NA	NA	te11576	NA	NA	NA	NA	te11576	NA	NA	NA	0
te11577	NA	0.438978	0.83076	0.740663	te11577	NA	0.041675	0.427775	0.359154	te11577	NA	0	0.0915952	0.0831227
te11578	NA	NA	NA	NA	te11578	NA	NA	NA	NA	te11578	NA	NA	0.1	0.02
te11579	NA	NA	NA	NA	te11579	NA	NA	NA	NA	te11579	NA	NA	NA	NA
te1158	NA	NA	NA	NA	te1158	NA	NA	NA	NA	te1158	0.00572	0.00646	0.02222	0.02222
te11580	NA	NA	NA	NA	te11580	NA	NA	NA	NA	te11580	NA	0.0104167	0.0409083	0.0455167
te11581	NA	NA	NA	NA	te11581	NA	NA	NA	NA	te11581	NA	0	0	0.01485
te11582	NA	NA	NA	NA	te11582	NA	NA	NA	NA	te11582	NA	NA	NA	NA
te11583	NA	NA	NA	NA	te11583	NA	NA	NA	NA	te11583	NA	NA	NA	NA
te11584	0.845076	0.836916	0.80643	0.741359	te11584	0.367913	0.207772	0.350014	0.596157	te11584	0.0628189	0.0300852	0.0416676	0.0801776
te11585	0.863692	0.857728	0.735464	0.705895	te11585	0.446778	0.282776	0.393534	0.425797	te11585	0.0874783	0.0464209	0.0691491	0.0718987
te11586	NA	NA	NA	NA	te11586	NA	NA	0	0.0526	te11586	NA	NA	0	0
te11587	0.803683	0.754633	0.6541	0.7427	te11587	NA	NA	NA	NA	te11587	0.0507111	0.03985	0.0377778	0.0325583
te11588	0.63282	0.74578	0.64296	0.83356	te11588	0.041	0.02855	0.32205	0.14175	te11588	NA	NA	NA	NA
te11589	NA	NA	NA	NA	te11589	NA	NA	NA	NA	te11589	NA	NA	NA	NA
te1159	0.375	0.36865	0.1429	NA	te1159	NA	NA	NA	NA	te1159	0.01026	0.01176	0	0
te11590	NA	NA	NA	NA	te11590	NA	NA	NA	NA	te11590	0	0	0.1111	0
te11591	NA	NA	NA	NA	te11591	NA	NA	NA	NA	te11591	0.02046	0.0178	0.03274	0
te11592	NA	NA	NA	NA	te11592	NA	NA	NA	NA	te11592	NA	NA	NA	NA
te11593	NA	NA	NA	NA	te11593	NA	NA	NA	NA	te11593	NA	NA	NA	NA
te11594	NA	NA	NA	NA	te11594	NA	NA	NA	NA	te11594	NA	NA	NA	NA
te11595	0.40074	0.24675	0.543517	0.757262	te11595	NA	NA	NA	0	te11595	0.0112429	0.0047619	0.0528419	0.0610912
te11596	NA	NA	NA	NA	te11596	NA	NA	NA	NA	te11596	NA	NA	0	0.0115
te11597	NA	NA	NA	NA	te11597	NA	NA	NA	NA	te11597	NA	NA	0	0.0392
te11598	0.27136	0.27361	0.8125	0.33096	te11598	0	0.025175	0.16665	0.1459	te11598	0.01202	0.0314435	0.0203125	0.0625783
te11599	NA	NA	NA	NA	te11599	NA	NA	NA	NA	te11599	NA	NA	NA	NA
te116	NA	NA	NA	NA	te116	NA	NA	NA	NA	te116	NA	NA	NA	NA
te1160	NA	NA	NA	NA	te1160	NA	NA	NA	NA	te1160	NA	NA	NA	NA
te11600	0.5	NA	NA	NA	te11600	0.1667	NA	NA	NA	te11600	0.103189	0.0666667	NA	NA
te11601	NA	NA	NA	NA	te11601	NA	NA	NA	NA	te11601	NA	NA	NA	NA
te11602	NA	NA	NA	NA	te11602	NA	NA	NA	NA	te11602	NA	NA	NA	NA
te11603	NA	NA	NA	NA	te11603	NA	NA	NA	NA	te11603	NA	NA	NA	NA
te11604	NA	NA	NA	NA	te11604	NA	NA	NA	NA	te11604	NA	NA	NA	NA
te11605	NA	NA	NA	NA	te11605	NA	NA	NA	NA	te11605	NA	NA	NA	NA
te11606	NA	NA	NA	NA	te11606	NA	NA	NA	NA	te11606	NA	NA	NA	NA
te11607	NA	NA	NA	NA	te11607	NA	NA	NA	NA	te11607	NA	NA	NA	NA
te11608	NA	NA	NA	NA	te11608	NA	NA	NA	NA	te11608	NA	NA	NA	NA
te11609	0.020825	0	NA	NA	te11609	0	0	NA	NA	te11609	0	0	NA	NA
te1161	NA	NA	NA	NA	te1161	NA	NA	NA	NA	te1161	NA	NA	NA	NA
te11610	0.6417	0.644255	0.702146	0.655662	te11610	0.2318	0.10266	0.26468	0.26678	te11610	0.0521625	0.0140905	0.088044	0.092576
te11611	NA	NA	0.59715	0.72915	te11611	NA	NA	0.1538	0.25	te11611	NA	0.0370444	0.0806077	0.1145
te11612	NA	NA	NA	NA	te11612	0	0	0	0	te11612	0	0	0	0
te11613	NA	NA	NA	NA	te11613	NA	NA	NA	NA	te11613	0	0.01725	0	0
te11614	NA	NA	NA	NA	te11614	NA	NA	NA	NA	te11614	NA	NA	NA	NA
te11615	0.25	0.7	0.4	0.26755	te11615	NA	0	NA	0.0351	te11615	0.0205154	0.00462963	0.0113625	0.00786842
te11616	NA	NA	NA	NA	te11616	NA	NA	NA	NA	te11616	NA	NA	NA	NA
te11617	NA	NA	NA	NA	te11617	NA	NA	NA	NA	te11617	NA	NA	NA	NA
te11618	NA	NA	NA	NA	te11618	NA	NA	NA	NA	te11618	NA	NA	NA	NA
te11619	NA	NA	0.741825	0.683878	te11619	NA	0	0.21146	0.10452	te11619	NA	0	0.0474697	0.138353
te1162	NA	NA	NA	NA	te1162	NA	NA	NA	NA	te1162	NA	NA	NA	NA
te11620	NA	NA	NA	NA	te11620	NA	NA	NA	NA	te11620	NA	NA	0.0847	0.0332
te11621	NA	0.636	0.5918	0.5531	te11621	NA	NA	NA	NA	te11621	0.0285714	0	0.0212088	0.0604368
te11622	0.6667	0.8914	0.843667	0.805667	te11622	NA	0	0.3659	0.4068	te11622	0.03334	0.0213737	0.0759684	0.160826
te11623	0.96072	0.90216	NA	0.80396	te11623	NA	NA	NA	NA	te11623	0.062	0.0587571	NA	0.0178571
te11624	NA	NA	NA	NA	te11624	NA	NA	NA	NA	te11624	0	0	0	0
te11625	0.65385	0.38635	0.5222	0.7241	te11625	0.0769	0	0	0.0345	te11625	0.00296154	0.00427692	0	0.0346538
te11626	NA	NA	NA	NA	te11626	NA	NA	NA	NA	te11626	0	0	0.03125	0.0357
te11627	0.7872	0.824908	0.727677	0.6042	te11627	0.187667	0.139833	0.212489	0.293389	te11627	0.0456226	0.0176194	0.0344613	0.0547419
te11628	0.7573	0.76365	0.6	0.8571	te11628	0.0937	0.0718333	0.254533	0.3764	te11628	0.139818	0.0555636	0.0480273	0.0850091
te11629	0.491075	0.5289	0.4327	0.532025	te11629	NA	NA	NA	NA	te11629	0.0211429	0.0185524	0.0405048	0.0606714
te1163	0.846129	0.885386	NA	NA	te1163	0.592783	0.401744	NA	0.36668	te1163	0.09259	0.062284	NA	0.0704545
te11630	0.78018	0.76152	0.77268	0.67804	te11630	0.1154	0	0.3	0.55	te11630	0.0637091	0.0442818	0.0508	0.0500909
te11631	NA	NA	NA	NA	te11631	NA	NA	NA	NA	te11631	0	0	0	0
te11632	NA	NA	NA	NA	te11632	NA	NA	NA	NA	te11632	NA	NA	NA	NA
te11633	NA	NA	NA	NA	te11633	NA	NA	NA	NA	te11633	0	0.016675	NA	0.0139
te11634	0.575422	0.7335	0.644325	1	te11634	0.118175	0.113233	0.280625	0.1	te11634	0.0384393	0.0293037	0.0116219	0.06
te11635	NA	0.8	0.618067	NA	te11635	NA	0.0666667	0.137133	NA	te11635	NA	0	0	NA
te11636	0.49585	0.622567	0.6511	0.51665	te11636	0.3	0.0416667	0.142843	NA	te11636	0.0269043	0.0173286	0.0222385	0
te11637	NA	NA	NA	NA	te11637	NA	NA	NA	NA	te11637	NA	NA	NA	NA
te11638	NA	NA	NA	NA	te11638	NA	NA	NA	NA	te11638	NA	NA	0.05	NA
te11639	NA	NA	NA	NA	te11639	NA	NA	NA	NA	te11639	NA	NA	NA	NA
te1164	0.764303	0.834681	NA	0.66	te1164	0.425739	0.341886	NA	0.359653	te1164	0.101779	0.0587352	NA	0.0575882
te11640	NA	NA	NA	NA	te11640	NA	NA	NA	NA	te11640	0.104367	0	NA	NA
te11641	NA	NA	NA	NA	te11641	NA	NA	NA	NA	te11641	NA	NA	NA	NA
te11642	NA	NA	NA	NA	te11642	NA	NA	NA	NA	te11642	0	0.00894286	NA	0
te11643	NA	NA	NA	NA	te11643	NA	NA	NA	NA	te11643	NA	NA	NA	NA
te11644	NA	NA	NA	NA	te11644	NA	NA	NA	NA	te11644	0	0	NA	0.0588
te11645	NA	NA	0.4286	0.73265	te11645	NA	NA	0	0.4444	te11645	NA	NA	0.0333333	0.0886033
te11646	0.633333	0.5913	0.303767	0.5316	te11646	NA	NA	NA	NA	te11646	0.010425	0	0.015625	0.008925
te11647	NA	NA	NA	NA	te11647	NA	NA	NA	NA	te11647	NA	NA	NA	NA
te11648	NA	NA	NA	NA	te11648	NA	NA	NA	NA	te11648	NA	NA	NA	NA
te11649	NA	NA	NA	NA	te11649	NA	NA	NA	NA	te11649	NA	NA	NA	NA
te1165	0.831414	0.849714	NA	0.698672	te1165	0.380723	0.306123	NA	0.390221	te1165	0.107981	0.0755668	NA	0.0749029
te11650	0	0.1154	0.9	0.3438	te11650	0	0	0.05	0	te11650	0	0	0.0157167	0
te11651	NA	NA	NA	NA	te11651	NA	NA	NA	NA	te11651	0	0.0196	0	0
te11652	NA	NA	NA	NA	te11652	NA	NA	NA	NA	te11652	NA	NA	NA	NA
te11653	NA	NA	NA	NA	te11653	NA	NA	NA	NA	te11653	0	0	0	0.00758333
te11654	NA	NA	NA	NA	te11654	NA	NA	NA	NA	te11654	NA	NA	0	0
te11655	NA	NA	NA	NA	te11655	NA	NA	NA	NA	te11655	NA	NA	0	0
te11656	NA	NA	NA	NA	te11656	NA	NA	NA	NA	te11656	NA	NA	NA	0
te11657	NA	NA	NA	NA	te11657	NA	NA	NA	NA	te11657	NA	NA	NA	NA
te11658	NA	NA	NA	NA	te11658	NA	NA	NA	NA	te11658	NA	NA	NA	0.1316
te11659	NA	NA	NA	NA	te11659	NA	NA	NA	NA	te11659	NA	NA	NA	NA
te1166	0.8105	0.869833	NA	0.452783	te1166	0.44642	0.26138	NA	0.52	te1166	0.0962062	0.0449119	NA	0.0521739
te11660	NA	NA	NA	NA	te11660	NA	NA	NA	NA	te11660	0	0	NA	0
te11661	NA	NA	NA	NA	te11661	NA	NA	NA	NA	te11661	NA	NA	NA	NA
te11662	NA	NA	NA	NA	te11662	NA	0.08335	0.19975	0.1875	te11662	NA	0	0.0314947	0.0497053
te11663	NA	NA	0.6667	0.5714	te11663	NA	NA	NA	NA	te11663	NA	NA	0.0975133	0.04972
te11664	NA	NA	0.5	0.5	te11664	NA	NA	NA	NA	te11664	NA	NA	0.0346514	0.0673086
te11665	NA	NA	0.5864	0.4505	te11665	NA	NA	0.1875	0.4906	te11665	NA	NA	0.0309333	0.0171
te11666	NA	NA	NA	NA	te11666	NA	NA	NA	NA	te11666	NA	NA	0	0
te11667	NA	NA	NA	NA	te11667	NA	NA	0.2857	0.0769	te11667	NA	NA	0.00833333	0.0249667
te11668	NA	NA	NA	0.65546	te11668	NA	NA	NA	0.501443	te11668	0	0	NA	0.15303
te11669	NA	NA	NA	NA	te11669	NA	NA	NA	0	te11669	NA	NA	NA	0.0411364
te1167	NA	NA	NA	NA	te1167	NA	NA	NA	NA	te1167	0	0	0	0
te11670	NA	NA	NA	NA	te11670	NA	NA	NA	NA	te11670	NA	NA	NA	NA
te11671	NA	NA	NA	NA	te11671	NA	NA	NA	NA	te11671	0	0	NA	0.0127
te11672	NA	NA	NA	NA	te11672	NA	NA	NA	NA	te11672	0	NA	NA	0
te11673	NA	NA	NA	NA	te11673	NA	NA	NA	NA	te11673	0	0	NA	0
te11674	0.4231	0.4286	NA	0.7143	te11674	NA	NA	NA	NA	te11674	NA	NA	NA	NA
te11675	0.342167	0.2909	NA	0.418067	te11675	0.4706	0.2667	NA	0.75	te11675	0.0823419	0.0195129	NA	0.0648871
te11676	0.876967	0.744838	NA	0.648936	te11676	0.253443	0.191189	NA	0.164407	te11676	0.0926016	0.0474057	0.0711714	0.0498303
te11677	0.875	0.9545	0.8824	0.5833	te11677	0	0	0	0.0556	te11677	0.103923	0.0642615	0.0388923	0.184315
te11678	NA	NA	NA	NA	te11678	NA	NA	NA	NA	te11678	NA	NA	NA	NA
te11679	0.2353	0.3	0.55495	0.4423	te11679	0.0588	0.03335	0.44155	0.1384	te11679	0.086	0.0638714	0.111614	0.0942143
te1168	NA	NA	NA	NA	te1168	NA	NA	NA	NA	te1168	NA	NA	NA	NA
te11680	NA	NA	NA	NA	te11680	NA	NA	NA	NA	te11680	0	0.00940667	0.0178533	0.0167933
te11681	NA	NA	NA	NA	te11681	NA	NA	NA	NA	te11681	0	0	0	0
te11682	NA	NA	NA	NA	te11682	NA	NA	NA	NA	te11682	NA	NA	NA	NA
te11683	0.754921	0.767259	0.784731	0.647918	te11683	0.206934	0.179507	0.149519	0.180827	te11683	0.0479222	0.0422698	0.0579929	0.0393328
te11684	NA	NA	NA	NA	te11684	NA	NA	NA	NA	te11684	0	0.0139	0	0
te11685	NA	NA	NA	NA	te11685	NA	NA	NA	NA	te11685	NA	NA	NA	NA
te11686	NA	NA	NA	NA	te11686	NA	NA	NA	NA	te11686	NA	NA	NA	NA
te11687	NA	NA	NA	NA	te11687	NA	NA	NA	NA	te11687	NA	NA	NA	NA
te11688	0.05555	0	0.05	0.0263	te11688	0	0	0	0.0526	te11688	0	0	0	0.00505556
te11689	NA	NA	NA	NA	te11689	NA	NA	NA	NA	te11689	NA	NA	NA	NA
te1169	NA	NA	NA	NA	te1169	NA	NA	NA	NA	te1169	NA	NA	NA	NA
te11690	NA	NA	NA	NA	te11690	NA	NA	NA	NA	te11690	NA	NA	NA	NA
te11691	0.4516	0.4762	0.5	0.5	te11691	0.069	0.0526	0	0.0769	te11691	0.0223917	0.00815833	0	0.0328333
te11692	NA	NA	NA	NA	te11692	NA	NA	NA	NA	te11692	NA	NA	NA	NA
te11693	NA	NA	NA	NA	te11693	NA	NA	NA	NA	te11693	0.0357	0.0286	0	0
te11694	NA	NA	NA	NA	te11694	NA	NA	NA	NA	te11694	NA	NA	NA	NA
te11695	NA	NA	NA	NA	te11695	0.0333	0	0.0556	0	te11695	0.007575	0.008075	0.0147	0.02185
te11696	0.782181	0.846287	0.748915	0.690884	te11696	0.306388	0.178255	0.322482	0.411947	te11696	0.0487762	0.0243808	0.0547067	0.056514
[truncated: 90,893 more rows]
