# Supplementary material for: Dosage-sensitive maternal siRNAs determine hybridization success in Capsella
Source: Nat Plants. 2024 Nov 11;10(12):1969–83. doi: 10.1038/s41477-024-01844-3 (PMC11649575; doi:10.1038/s41477-024-01844-3)
Supplement: Supplementary file 8 — Statistical source data. [file 41477_2024_1844_MOESM8_ESM.xlsx]

## Sheet: Fig 3b
Data for Figure 3b						Results of two-sided Wilcoxon's test
Mean circularity of chromocenters in endosperm nulei							W	p-value	p-value adjusted with Benjamini and Hochberg correction
Cr x Cr	Cr x nrpd1	nrpd1 x Cr	nrpd1 x nrpd1			Cr x Cr - Cr x nrpd1	1911.5	0.1924	0.1924
0.93	0.866	0.886	0.815			Cr x Cr - nrpd1 x Cr	3100	1.432e-06	2.86e-06
0.868	0.853	0.706	0.875			Cr x Cr - nrpd1 x nrpd1	2657.5	2.754e-09	1.1e-08
0.909	0.88	0.866	0.78			nrpd1 x Cr - nrpd1 x nrpd1	1994.5	0.177	0.1924
0.921	0.854	0.812	0.893
0.847	0.801	0.732	0.88
0.922	0.857	0.748	0.689
0.873	0.852	0.873	0.788
0.844	0.883	0.883	0.871
0.864	0.79	0.898	0.757
0.844	0.85	0.868	0.89
0.901	0.91	0.883	0.839
0.932	0.78	0.836	0.774
0.859	0.859	0.858	0.836
0.832	0.909	0.87	0.784
0.831	0.851	0.627	0.876
0.834	0.882	0.843	0.671
0.809	0.928	0.817	0.817
0.828	0.896	0.748	0.741
0.852	0.893	0.757	0.871
0.813	0.973	0.842	0.753
0.823	0.896	0.899	0.858
0.878	0.93	0.867	0.8
0.872	0.891	0.789	0.885
0.841	0.825	0.848	0.83
0.953	0.917	0.905	0.758
0.841	0.928	0.816	0.812
0.841	0.927	0.928	0.83
0.824	0.886	0.749	0.861
0.894	0.922	0.818	0.794
0.86	0.929	0.835	0.79
0.899	0.865	0.814	0.78
0.831	0.829	0.854	0.878
0.822	0.913	0.759	0.852
0.876	0.88	0.91	0.818
0.869	0.915	0.888	0.894
0.844	0.859	0.877	0.828
0.929	0.833	0.863	0.765
0.909	0.937	0.754	0.785
0.84	0.872	0.789	0.773
0.826	0.946	0.837	0.873
0.893	0.853	0.803	0.675
0.902	0.924	0.878	0.684
0.877	0.934	0.852	0.818
0.824	0.903	0.902	0.813
0.854	0.892	0.841	0.76
0.819	0.912	0.784	0.798
0.859	0.874	0.837	0.785
0.883	0.901	0.773	0.735
0.893	0.94	0.827	0.791
0.877	0.864	0.822	0.657
0.909	0.923	0.828	0.749
0.865	0.834	0.754	0.787
0.836	0.958	0.898
0.871	0.931	0.799
0.878	0.905	0.806
0.872	0.882	0.432
0.895	0.854	0.821
0.888	0.813	0.857
0.868	0.72	0.836
0.913	0.705	0.762
0.911	0.883	0.822
0.921	0.856	0.637
	0.821	0.728
	0.86	0.665
	0.88	0.76
	0.813	0.817
	0.878	0.72
	0.698
	0.818
	0.87
	0.833

## Sheet: Fig 3c,d
Data for Figure 3c,d																														Results of two-sided Wilcoxon's test
TEs CG									TEs CHG									TEs CHH													W	p-value	p-value adjusted with Benjamini and Hochberg correction
TE	Cr x Cr rep1	Cr x Cr rep2	nrpd1 x nrpd1 rep1	nrpd1 x nrpd1 rep2	nrpd1 x Cr rep1	nrpd1 x Cr rep2	Cr x nrpd1 rep1	Cr x nrpd1 rep2	TE	Cr x Cr rep1	Cr x Cr rep2	nrpd1 x nrpd1 rep1	nrpd1 x nrpd1 rep2	nrpd1 x Cr rep1	nrpd1 x Cr rep2	Cr x nrpd1 rep1	Cr x nrpd1 rep2	TE	Cr x Cr rep1	Cr x Cr rep2	nrpd1 x nrpd1 rep1	nrpd1 x nrpd1 rep2	nrpd1 x Cr rep1	nrpd1 x Cr rep2	Cr x nrpd1 rep1	Cr x nrpd1 rep2			CG	Cr x Cr - nrpd1 x Cr	355141124	0.05507	0.05507
te1	NA	NA	NA	NA	NA	NA	NA	NA	te1	NA	NA	NA	NA	NA	NA	NA	NA	te1	NA	NA	NA	NA	NA	NA	NA	NA				Cr x Cr - nrpd1 x nrpd1	326885884	< 2.2e-16	2.82857e-16
te10	0	0.0833	0	0.05	0.1	0	0	0	te10	NA	NA	NA	NA	NA	NA	NA	NA	te10	0	0	0	0.01099	0	0	0.0238	0.0119				nrpd1 x Cr - nrpd1 x nrpd1	328963962	3.26e-14	3.6675e-14
te100	0.55	NA	NA	0.73333	NA	NA	NA	NA	te100	0.37332	NA	NA	0.24	NA	NA	NA	NA	te100	0.10001	NA	NA	0.06154	NA	NA	NA	NA			CHG	Cr x Cr - nrpd1 x Cr	387740782	< 2.2e-16	2.82857e-16
te1000	NA	NA	NA	NA	NA	NA	NA	NA	te1000	NA	NA	NA	NA	NA	NA	NA	NA	te1000	NA	0	NA	NA	NA	NA	NA	NA				Cr x Cr - nrpd1 x nrpd1	374323160	< 2.2e-16	2.82857e-16
te10000	0.6	1	0.8889	0.4286	0.5833	0.4444	1	1	te10000	0	0.14285	0.1111	0.07145	0.0909	0.04545	0.32145	0.1111	te10000	0.02857	0.11566	0.03174	0	0.01099	0.01429	0.10631	0.05714				nrpd1 x Cr - nrpd1 x nrpd1	574377557	< 2.2e-16	2.82857e-16
te100000	NA	NA	NA	NA	NA	NA	NA	NA	te100000	NA	0	NA	NA	0	NA	0	NA	te100000	NA	0.01588	0	0	0	0	0.025	NA			CHH	Cr x Cr - nrpd1 x Cr	1408572085	< 2.2e-16	2.82857e-16
te100001	0.3333	0.4444	0.63335	0.7857	0.26495	0.4	0.5	0.4818	te100001	NA	NA	NA	NA	NA	NA	NA	NA	te100001	NA	NA	NA	NA	NA	NA	NA	NA				Cr x Cr - nrpd1 x nrpd1	1371785666	< 2.2e-16	2.82857e-16
te100002	NA	NA	NA	NA	NA	NA	NA	NA	te100002	0	NA	NA	NA	0	0	0	0	te100002	0	0	NA	NA	0	0	0	0				nrpd1 x Cr - nrpd1 x nrpd1	1253834760	< 2.2e-16	2.82857e-16
te100003	NA	0	NA	NA	NA	0	0	0	te100003	NA	NA	NA	NA	NA	NA	NA	NA	te100003	0	0	NA	NA	0	0	0	0
te100004	NA	NA	NA	NA	NA	NA	NA	NA	te100004	NA	NA	NA	NA	NA	NA	NA	NA	te100004	0	0	NA	NA	NA	NA	0	0
te100005	NA	NA	NA	NA	NA	NA	NA	NA	te100005	NA	NA	NA	NA	NA	NA	NA	NA	te100005	0	0	0	0	0	0	0	0
te100006	NA	NA	NA	NA	NA	NA	NA	NA	te100006	NA	NA	NA	NA	NA	NA	NA	NA	te100006	NA	NA	NA	NA	NA	NA	NA	NA
te100007	NA	NA	NA	NA	NA	NA	NA	NA	te100007	NA	NA	NA	NA	NA	NA	NA	NA	te100007	NA	NA	NA	NA	NA	NA	NA	NA
te100008	NA	NA	NA	NA	NA	NA	NA	NA	te100008	NA	NA	NA	NA	NA	NA	NA	NA	te100008	NA	0	NA	NA	0	NA	0	NA
te100009	0.2	0.5	0.25	0.8333	0.1667	0.3333	0.375	NA	te100009	0.1667	0	0	0	0	0.2	0	NA	te100009	0	0.01491	0	0	0.02659	0.04394	0.01056	0.02382
te10001	0.72593	1	0.8307	0.50953	0.623	0.35923	0.8926	1	te10001	0.125	0.20633	0.1693	0.07145	0.20873	0.10437	0.3254	0.21693	te10001	0.06667	0.1032	0	0	0	0.03333	0.13693	0
te100010	NA	NA	NA	NA	NA	NA	NA	NA	te100010	NA	NA	NA	NA	NA	NA	NA	NA	te100010	NA	NA	NA	NA	NA	NA	NA	NA
te100011	NA	NA	NA	NA	NA	NA	NA	NA	te100011	NA	NA	NA	NA	NA	NA	NA	NA	te100011	0	0	NA	0	0	0	NA	NA
te100012	NA	0.08335	NA	0	0	0	NA	NA	te100012	NA	NA	NA	NA	NA	NA	NA	NA	te100012	0	0.01191	NA	0.01191	0	0	NA	NA
te100013	0	0	0	NA	NA	0	NA	NA	te100013	0	0	0	NA	NA	0	NA	NA	te100013	0.0055	0	0	0	NA	0	NA	NA
te100014	NA	NA	NA	NA	NA	NA	NA	NA	te100014	NA	NA	NA	NA	NA	NA	NA	NA	te100014	0	0	0	0	0	0	0	0
te100015	NA	NA	NA	NA	NA	NA	NA	NA	te100015	NA	NA	NA	NA	NA	NA	NA	NA	te100015	NA	NA	NA	NA	NA	NA	NA	NA
te100016	NA	NA	NA	NA	NA	NA	NA	NA	te100016	NA	NA	NA	NA	NA	NA	NA	NA	te100016	NA	NA	NA	NA	NA	NA	NA	NA
te100017	NA	NA	NA	NA	NA	NA	NA	NA	te100017	NA	NA	NA	NA	NA	NA	NA	NA	te100017	NA	NA	NA	NA	NA	NA	NA	NA
te100018	NA	NA	NA	NA	NA	NA	0	NA	te100018	NA	NA	NA	NA	NA	NA	NA	NA	te100018	NA	NA	NA	NA	NA	NA	NA	NA
te100019	NA	NA	NA	NA	NA	NA	NA	NA	te100019	NA	NA	NA	NA	NA	NA	NA	NA	te100019	NA	NA	NA	NA	NA	NA	NA	NA
te10002	0.65277	NA	0.5315	0.65557	0.45557	0.83333	0.82407	0.4	te10002	0.10833	NA	0.12727	0.12223	0.0787	0.12223	0.17777	0.4	te10002	0.00694	NA	0.00951	0.03334	0.03572	0.03205	0.03704	NA
te100020	NA	NA	NA	NA	NA	NA	NA	NA	te100020	NA	NA	NA	NA	NA	NA	NA	NA	te100020	NA	NA	NA	NA	NA	NA	NA	NA
te100021	NA	NA	NA	NA	NA	NA	NA	NA	te100021	NA	NA	NA	NA	NA	NA	NA	NA	te100021	NA	NA	NA	NA	NA	NA	NA	NA
te100022	NA	NA	NA	NA	NA	NA	NA	NA	te100022	NA	NA	NA	NA	NA	NA	NA	NA	te100022	NA	NA	NA	NA	0	NA	NA	NA
te100023	0.66	0.73499	0.62223	0.4	0.36837	0.68285	0.76	0.75238	te100023	0.2	0.22946	0.26667	0	0.1406	0.16738	0.08335	0.31851	te100023	0.09474	0.0228	0.02857	0	0.00435	0.01308	0.02353	0.11383
te100024	NA	NA	NA	NA	0.26665	0	NA	NA	te100024	NA	NA	NA	NA	0	0	NA	NA	te100024	NA	NA	NA	NA	0	0	NA	NA
te100025	NA	NA	0.7125	0.64461	0.5	NA	NA	NA	te100025	NA	NA	0.06667	0.05404	0	0	NA	NA	te100025	NA	NA	0	0.01741	0	NA	NA	NA
te100026	NA	NA	NA	NA	NA	NA	NA	NA	te100026	NA	NA	NA	NA	NA	NA	NA	NA	te100026	NA	NA	NA	NA	NA	NA	NA	NA
te100027	NA	NA	NA	0.1111	0.0909	0	NA	0	te100027	NA	NA	0	0	0	0	NA	0.22223	te100027	NA	0	0	0.00926	0.00699	0.01136	NA	0.05927
te100028	NA	0.71665	NA	NA	NA	0.56665	NA	NA	te100028	NA	NA	NA	NA	0	NA	0	NA	te100028	0.05	0.02716	0	NA	0.01934	0.02255	0.01481	NA
te100029	NA	NA	NA	NA	NA	NA	NA	NA	te100029	NA	NA	NA	NA	NA	NA	NA	NA	te100029	0	0	0.02084	0	0.0101	NA	0	0.05247
te10003	NA	NA	NA	NA	NA	NA	NA	NA	te10003	NA	NA	NA	NA	NA	NA	NA	NA	te10003	NA	NA	NA	NA	NA	NA	NA	NA
te100030	NA	NA	NA	NA	NA	NA	NA	NA	te100030	NA	NA	NA	NA	NA	NA	NA	NA	te100030	NA	NA	NA	NA	NA	NA	NA	NA
te100031	NA	0.02563	0.04763	NA	0.03703	NA	NA	0.05557	te100031	NA	0	NA	0	NA	NA	NA	NA	te100031	0	0.04237	0	0	0.02083	NA	0	0
te100032	NA	NA	NA	NA	NA	NA	NA	NA	te100032	NA	NA	NA	NA	NA	NA	NA	NA	te100032	NA	NA	NA	NA	NA	NA	NA	NA
te100033	NA	NA	NA	NA	NA	NA	NA	NA	te100033	NA	NA	NA	NA	NA	NA	NA	NA	te100033	NA	NA	NA	NA	NA	NA	NA	NA
te100034	NA	NA	NA	NA	NA	NA	NA	NA	te100034	NA	NA	NA	NA	NA	NA	NA	NA	te100034	NA	NA	NA	NA	NA	NA	NA	NA
te100035	NA	NA	NA	NA	NA	NA	NA	NA	te100035	NA	NA	NA	NA	NA	NA	NA	NA	te100035	0	0	NA	0	0	0	0	0
te100036	NA	NA	NA	NA	NA	NA	NA	NA	te100036	NA	NA	NA	NA	NA	NA	NA	NA	te100036	NA	NA	NA	NA	NA	NA	NA	NA
te100037	NA	NA	NA	NA	NA	NA	NA	NA	te100037	NA	NA	NA	NA	NA	NA	NA	NA	te100037	0	0	0	0.02563	0	0	0	0
te100038	NA	NA	NA	NA	NA	NA	NA	NA	te100038	NA	NA	NA	NA	NA	NA	NA	NA	te100038	NA	0	0	0	0	NA	0	0
te100039	NA	NA	NA	NA	NA	NA	NA	NA	te100039	NA	NA	NA	NA	NA	NA	NA	NA	te100039	NA	NA	NA	NA	NA	NA	NA	NA
te10004	NA	NA	NA	NA	NA	NA	NA	NA	te10004	NA	NA	NA	NA	NA	NA	NA	NA	te10004	NA	NA	NA	NA	NA	NA	NA	NA
te100040	NA	NA	NA	NA	NA	NA	NA	NA	te100040	NA	NA	NA	NA	NA	NA	NA	NA	te100040	0.00962	0.06183	0.00476	0	0.0125	0	0.03241	0
te100041	0.25	0.3333	0.5455	1	0.5556	0.7	0.4545	0.4545	te100041	NA	NA	NA	NA	NA	NA	NA	NA	te100041	0	0	0	0	0.0625	0	0	0
te100042	NA	NA	NA	NA	NA	NA	NA	NA	te100042	0	0	0	0	0	NA	0	0	te100042	0	0.00392	0.00905	0	0	0	0	0
te100043	NA	NA	NA	NA	NA	NA	NA	NA	te100043	NA	NA	NA	NA	NA	NA	NA	NA	te100043	0	0.00417	0	0.01349	0	0	0	0
te100044	0	0	0	0	0	0.1	0	0	te100044	0	0	0	0	0	0	0	0	te100044	0.00226	0	0	0	0.00362	0	0	0.00735
te100045	0	0	0	0	0	0.04545	0	0	te100045	0	0	0	0	0	0	0	0	te100045	0.00181	0.00182	0	0	0.00242	0	0	0
te100046	NA	0	0	NA	NA	NA	0	0	te100046	NA	0	0	NA	NA	NA	0	0	te100046	0	0.00505	0.00781	0	0	0	0.0065	0
te100047	NA	NA	NA	NA	NA	NA	NA	NA	te100047	NA	NA	NA	NA	NA	NA	NA	NA	te100047	0	0	0	0	0	0	0	0
te100048	0.51138	0.6857	0.90835	0.7389	0.68308	0.475	0.4222	0.26388	te100048	0.09393	0.04763	0.1074	0.1037	0.11217	0	0.1037	0.03703	te100048	0.07045	0	0	0.02778	0.02272	0	0.09773	0.08332
te100049	0.19645	0.29447	0.437	0.45295	0.30833	NA	0.37917	0.60835	te100049	0	0.02	0.02222	0	0	NA	0.01666	0.08	te100049	0	0	0	0	0	NA	0.02	0.02222
te10005	NA	NA	NA	NA	NA	NA	NA	NA	te10005	NA	NA	NA	NA	NA	NA	NA	NA	te10005	NA	NA	NA	NA	NA	NA	NA	NA
te100050	NA	NA	NA	NA	NA	NA	NA	NA	te100050	NA	NA	NA	NA	NA	NA	NA	NA	te100050	0	0.0572	0	0	0.03335	0	0	0
te100051	NA	NA	NA	NA	NA	NA	NA	NA	te100051	0	0	0	0	0.04545	NA	0	0	te100051	0.00893	0.00455	0	0	0	0.11643	0.01389	0
te100052	0.48335	0.49495	0.48075	0.4	0.64105	0.625	0.625	0.80355	te100052	0.0625	0	0	0	0.0357	0	0	0	te100052	0	0	0	0	0	0	0	0
te100053	NA	NA	NA	NA	NA	NA	NA	NA	te100053	NA	NA	NA	NA	NA	NA	NA	NA	te100053	NA	NA	NA	NA	NA	NA	NA	NA
te100054	NA	NA	NA	NA	NA	NA	NA	NA	te100054	NA	NA	NA	NA	NA	NA	NA	NA	te100054	0.025	0.02222	NA	0	0	0	0	0.04167
te100055	0.59443	0.22915	NA	0.33333	0.54882	NA	0.3	0.33333	te100055	0.06667	0.1667	NA	0.2	0.1667	NA	0	0	te100055	0.00595	0	NA	0	0.04928	NA	0	0.01333
te100056	NA	NA	NA	NA	NA	NA	NA	NA	te100056	NA	NA	NA	NA	NA	NA	NA	NA	te100056	NA	NA	NA	NA	NA	NA	NA	NA
te100057	NA	0.5778	NA	NA	NA	NA	NA	NA	te100057	0.3	0.33888	NA	NA	NA	NA	NA	NA	te100057	0.15557	0.19048	NA	NA	NA	NA	0.30833	NA
te100058	0.63092	0.62183	NA	NA	NA	NA	NA	NA	te100058	0.51778	0.48734	NA	NA	NA	NA	0.73335	NA	te100058	0.0999	0.10967	NA	NA	NA	NA	0.11111	0.1
te100059	NA	0.2	NA	0.2	NA	NA	NA	NA	te100059	NA	0	NA	0	NA	NA	NA	NA	te100059	NA	0.0307	NA	0.01403	0	0.00741	0.06279	0
te10006	NA	NA	NA	NA	NA	NA	NA	NA	te10006	NA	NA	NA	NA	NA	NA	NA	NA	te10006	NA	NA	NA	NA	NA	NA	NA	NA
te100060	NA	NA	NA	NA	NA	NA	NA	NA	te100060	NA	NA	NA	NA	NA	NA	NA	NA	te100060	NA	NA	NA	NA	NA	NA	NA	NA
te100061	NA	NA	NA	NA	NA	NA	NA	NA	te100061	NA	NA	NA	NA	NA	NA	NA	NA	te100061	0	NA	NA	NA	0	0	NA	NA
te100062	NA	NA	NA	NA	NA	NA	NA	NA	te100062	NA	NA	NA	NA	NA	NA	NA	NA	te100062	NA	NA	NA	NA	NA	NA	NA	NA
te100063	NA	NA	NA	NA	NA	NA	NA	NA	te100063	NA	NA	NA	NA	NA	NA	NA	NA	te100063	NA	NA	NA	NA	NA	NA	NA	NA
te100064	NA	1	0.4643	0.40211	0.2173	0.51756	0.84	0.8	te100064	0	0.4	0	0	0	0	0	0.1	te100064	0	0.04	0.00433	0.00463	0.00488	0	0.04584	0.08217
te100065	NA	NA	NA	NA	NA	NA	NA	NA	te100065	NA	NA	NA	NA	NA	NA	NA	NA	te100065	NA	NA	NA	NA	NA	NA	NA	NA
te100066	NA	NA	NA	NA	NA	NA	NA	NA	te100066	NA	NA	NA	NA	NA	NA	NA	NA	te100066	NA	NA	NA	NA	NA	0	NA	NA
te100067	NA	NA	NA	NA	NA	NA	NA	NA	te100067	NA	NA	NA	NA	NA	NA	NA	NA	te100067	0	0	0	0	0	0	0	0
te100068	NA	NA	NA	NA	NA	NA	NA	NA	te100068	NA	NA	NA	NA	NA	NA	NA	NA	te100068	0.025	0.0625	NA	NA	NA	NA	NA	0
te100069	NA	NA	NA	NA	NA	NA	NA	NA	te100069	NA	NA	NA	NA	NA	NA	NA	NA	te100069	0	0	NA	NA	0	NA	NA	0
te10007	NA	NA	NA	NA	NA	NA	NA	NA	te10007	NA	NA	NA	NA	NA	NA	NA	NA	te10007	NA	NA	NA	NA	NA	NA	NA	NA
te100070	NA	NA	NA	NA	NA	NA	NA	NA	te100070	NA	NA	NA	NA	NA	NA	NA	NA	te100070	0	0	NA	NA	0	NA	NA	0
te100071	NA	NA	NA	NA	NA	NA	NA	NA	te100071	NA	NA	NA	NA	NA	NA	NA	NA	te100071	0	0	0	0	0	0	0	0
te100072	NA	NA	NA	NA	NA	NA	NA	NA	te100072	NA	NA	NA	NA	NA	NA	NA	NA	te100072	NA	NA	NA	NA	NA	NA	NA	NA
te100073	NA	NA	NA	NA	NA	NA	NA	NA	te100073	NA	NA	NA	NA	NA	NA	NA	NA	te100073	NA	NA	NA	NA	NA	NA	NA	NA
te100074	NA	NA	NA	NA	NA	NA	NA	NA	te100074	NA	NA	NA	NA	NA	NA	NA	NA	te100074	0	0	0.0833	0	0	0	0	0
te100075	NA	NA	NA	NA	NA	NA	NA	NA	te100075	NA	NA	NA	NA	NA	NA	NA	NA	te100075	NA	NA	NA	NA	NA	NA	NA	NA
te100076	NA	NA	NA	NA	NA	NA	NA	NA	te100076	NA	NA	NA	NA	NA	NA	NA	NA	te100076	0	0.0909	0	0	0	0	0	0
te100077	NA	NA	NA	NA	NA	NA	NA	NA	te100077	NA	NA	NA	NA	NA	NA	NA	NA	te100077	0	0	0	0	0	0	0	0
te100078	NA	NA	NA	NA	NA	NA	NA	NA	te100078	NA	NA	NA	NA	NA	NA	NA	NA	te100078	NA	NA	NA	NA	NA	NA	NA	NA
te100079	NA	NA	NA	NA	NA	NA	NA	NA	te100079	NA	NA	NA	NA	NA	NA	NA	NA	te100079	NA	NA	NA	NA	NA	NA	NA	NA
te10008	NA	NA	NA	NA	NA	NA	NA	NA	te10008	NA	NA	NA	NA	NA	NA	NA	NA	te10008	NA	NA	NA	NA	NA	NA	NA	NA
te100080	NA	NA	NA	NA	NA	NA	NA	NA	te100080	NA	NA	NA	NA	NA	NA	NA	NA	te100080	NA	NA	NA	NA	NA	NA	NA	NA
te100081	NA	NA	NA	NA	NA	NA	NA	NA	te100081	NA	NA	NA	NA	NA	NA	NA	NA	te100081	NA	0	0.1	0	0	0	0	0
te100082	NA	NA	NA	NA	NA	NA	NA	NA	te100082	NA	NA	NA	NA	NA	NA	NA	NA	te100082	NA	NA	NA	NA	NA	NA	NA	NA
te100083	NA	NA	NA	NA	NA	NA	NA	NA	te100083	NA	NA	NA	NA	NA	NA	NA	NA	te100083	NA	NA	NA	NA	NA	NA	NA	NA
te100084	NA	NA	NA	NA	NA	NA	NA	NA	te100084	NA	NA	NA	NA	NA	NA	NA	NA	te100084	0	0	0	0	0	0	0	0
te100085	NA	NA	NA	NA	NA	NA	NA	NA	te100085	NA	NA	NA	NA	NA	NA	NA	NA	te100085	0	0	0	0	0	0	0	0
te100086	NA	NA	NA	NA	NA	NA	NA	NA	te100086	NA	NA	NA	NA	NA	NA	NA	NA	te100086	NA	NA	NA	NA	NA	NA	NA	NA
te100087	NA	NA	NA	NA	NA	NA	NA	NA	te100087	NA	NA	NA	NA	NA	NA	NA	NA	te100087	NA	NA	NA	NA	NA	NA	NA	NA
te100088	0	0	0	0	0	0	0	0	te100088	NA	NA	NA	NA	NA	NA	NA	NA	te100088	NA	NA	NA	NA	NA	NA	NA	NA
te100089	NA	NA	NA	NA	NA	NA	NA	NA	te100089	NA	NA	NA	NA	NA	NA	NA	NA	te100089	0	0	0	0	0	0	0	0
te10009	NA	NA	NA	NA	NA	NA	NA	NA	te10009	NA	NA	NA	NA	NA	NA	NA	NA	te10009	NA	NA	NA	NA	NA	NA	NA	NA
te100090	NA	NA	NA	NA	NA	NA	NA	NA	te100090	0	0	0	0	0.125	NA	0	0	te100090	NA	NA	NA	NA	NA	NA	NA	NA
te100091	NA	NA	NA	NA	NA	NA	NA	NA	te100091	NA	NA	NA	NA	NA	NA	NA	NA	te100091	NA	NA	NA	NA	NA	NA	NA	NA
te100092	NA	NA	NA	NA	NA	NA	NA	NA	te100092	NA	NA	NA	NA	NA	NA	NA	NA	te100092	NA	NA	NA	NA	NA	NA	NA	NA
te100093	NA	NA	NA	NA	NA	NA	NA	NA	te100093	NA	NA	NA	NA	NA	NA	NA	NA	te100093	NA	NA	NA	NA	NA	NA	NA	NA
te100094	NA	NA	NA	NA	NA	NA	NA	NA	te100094	NA	NA	NA	NA	NA	NA	NA	NA	te100094	NA	NA	NA	NA	NA	0	NA	0
te100095	NA	NA	NA	NA	NA	NA	NA	NA	te100095	NA	NA	NA	NA	NA	NA	NA	NA	te100095	NA	NA	NA	NA	NA	NA	NA	NA
te100096	0.68	0.62906	0.53316	0.53333	0.65487	0.7203	0.58493	0.6	te100096	0	0.13125	0.09823	NA	0.07082	0.0577	0.16617	0.3	te100096	0.03333	0	0.01299	0	0.01136	0.01525	0.12699	0
te100097	NA	0.02041	NA	0	0	0	NA	NA	te100097	NA	0	NA	0	0	0	NA	NA	te100097	0	0	NA	0	0	0.00952	NA	NA
te100098	NA	NA	NA	NA	NA	NA	NA	NA	te100098	NA	NA	NA	NA	NA	NA	NA	NA	te100098	NA	NA	NA	NA	NA	NA	NA	NA
te100099	NA	0	0	NA	NA	NA	0	NA	te100099	0	0	0	NA	NA	NA	0	NA	te100099	0	0	0	NA	NA	NA	0	NA
te1001	0.1429	0	0	0	0	0	0	NA	te1001	NA	NA	NA	NA	NA	NA	NA	NA	te1001	0	0	0.00556	0	0	0.01565	0.00417	0
te10010	NA	NA	NA	NA	NA	NA	NA	NA	te10010	NA	NA	NA	NA	NA	NA	NA	NA	te10010	NA	NA	NA	NA	NA	NA	NA	NA
te100100	NA	NA	NA	NA	NA	NA	NA	NA	te100100	NA	NA	NA	NA	NA	NA	NA	NA	te100100	NA	NA	NA	NA	NA	NA	NA	NA
te100101	NA	NA	NA	NA	NA	NA	NA	NA	te100101	NA	NA	NA	NA	NA	NA	NA	NA	te100101	NA	NA	NA	NA	NA	NA	NA	NA
te100102	NA	NA	NA	NA	NA	NA	NA	NA	te100102	NA	NA	NA	NA	NA	NA	NA	NA	te100102	NA	NA	NA	NA	NA	NA	NA	NA
te100103	NA	NA	NA	NA	NA	NA	NA	NA	te100103	NA	NA	NA	NA	NA	NA	NA	NA	te100103	NA	NA	NA	NA	NA	NA	NA	NA
te100104	NA	NA	NA	NA	NA	NA	NA	NA	te100104	NA	NA	NA	NA	NA	NA	NA	NA	te100104	0	NA	0	NA	0	NA	NA	0
te100105	NA	NA	NA	NA	NA	NA	NA	NA	te100105	NA	NA	NA	NA	NA	NA	NA	NA	te100105	NA	NA	NA	NA	NA	NA	NA	NA
te100106	NA	NA	NA	NA	NA	NA	NA	NA	te100106	NA	NA	NA	NA	NA	NA	NA	NA	te100106	NA	NA	NA	NA	NA	NA	NA	NA
te100107	NA	NA	NA	NA	NA	NA	NA	NA	te100107	NA	NA	NA	NA	NA	NA	NA	NA	te100107	0	0	0	0	0.01666	0	0	0
te100108	NA	NA	NA	NA	NA	NA	0	NA	te100108	NA	NA	NA	NA	NA	NA	NA	NA	te100108	NA	0	NA	NA	NA	NA	NA	NA
te100109	NA	NA	NA	NA	NA	NA	NA	NA	te100109	NA	NA	NA	NA	NA	NA	NA	NA	te100109	NA	NA	NA	NA	NA	NA	NA	NA
te10011	0.61667	0.71228	NA	NA	NA	NA	NA	NA	te10011	0.26667	0.4857	NA	NA	NA	NA	NA	NA	te10011	0.02084	0.07083	NA	NA	NA	NA	NA	NA
te10012	NA	NA	NA	NA	NA	NA	NA	NA	te10012	NA	NA	NA	NA	NA	NA	NA	NA	te10012	NA	NA	NA	NA	NA	NA	NA	NA
te10013	NA	NA	NA	NA	NA	NA	NA	NA	te10013	NA	NA	NA	NA	NA	NA	NA	NA	te10013	0	0	0	0	0	0	0	NA
te10014	0.25	0.23885	0.04763	0.125	0.22917	0.2485	0.05845	0.10833	te10014	NA	NA	NA	NA	NA	NA	NA	NA	te10014	0	0	0	0	0.02964	0	0.09699	0
te10015	0.24465	0.11528	0.37675	0.29883	0.3333	0.35	0.31825	0.15475	te10015	0.07145	0	0.03845	0	0	0.08335	0	0	te10015	0.00427	0	0	0.00926	0.01	0	0.00303	0.08433
te10016	0.24168	0.3873	0.8	1	0.43493	0.58335	0.38095	NA	te10016	NA	NA	NA	NA	NA	NA	NA	NA	te10016	0	0	0	0	0	0	0	NA
te10017	NA	NA	NA	NA	NA	NA	NA	NA	te10017	NA	NA	NA	NA	NA	NA	NA	NA	te10017	NA	NA	NA	NA	NA	NA	NA	NA
te10018	0.81463	0.83673	NA	NA	0.78911	NA	0.80582	0.81693	te10018	0.55185	0.47532	NA	NA	0.33572	NA	0.443	0.57978	te10018	0.10186	0.08995	NA	NA	0.01818	NA	0.07103	0.14639
te10019	NA	NA	NA	NA	NA	NA	NA	NA	te10019	NA	NA	NA	NA	NA	NA	NA	NA	te10019	NA	NA	NA	NA	NA	NA	NA	NA
te1002	NA	NA	NA	NA	NA	NA	NA	NA	te1002	NA	NA	NA	NA	NA	NA	NA	NA	te1002	NA	NA	NA	NA	0	NA	NA	NA
te10020	NA	NA	NA	NA	NA	NA	NA	NA	te10020	NA	NA	NA	NA	NA	NA	NA	NA	te10020	NA	NA	NA	NA	NA	NA	NA	NA
te10021	0.4127	0.41665	0.8	NA	0.4	NA	0.7143	NA	te10021	0	NA	0	NA	NA	NA	NA	NA	te10021	0.00595	0	0	NA	0	NA	0	0.02857
te10022	0.43333	0.15637	0.56427	0.47006	0.28965	0.54762	0.30392	0.5	te10022	0.3	0	0.13573	0.16667	0.0839	0	0.0625	0	te10022	0.03714	0.00667	0.009	0	0.00833	0.01026	0	0
te10023	NA	NA	NA	NA	NA	NA	NA	NA	te10023	NA	NA	NA	NA	NA	NA	NA	NA	te10023	NA	NA	NA	NA	NA	NA	NA	NA
te10024	0.37738	0.27453	0.58848	0.60935	0.41745	0.78506	0.42887	0.31318	te10024	0.01666	0.05666	0.03204	0	0.05578	0.0508	0.03636	0.07076	te10024	0.02104	0.02366	0.02458	0.02508	0.02284	0.02857	0.04205	0.02498
te10025	NA	NA	NA	NA	NA	NA	NA	NA	te10025	NA	NA	NA	NA	NA	NA	NA	NA	te10025	0	0	0	0	0	0.07145	0	0
te10026	NA	NA	NA	NA	NA	NA	NA	NA	te10026	NA	NA	NA	NA	NA	NA	NA	NA	te10026	NA	NA	NA	0	NA	NA	NA	NA
te10027	NA	NA	NA	NA	NA	NA	NA	NA	te10027	NA	NA	NA	NA	NA	NA	NA	NA	te10027	NA	0.1111	0	0	NA	0	NA	NA
te10028	0.45832	0.5018	0.36457	0.72948	0.54242	0.55714	0.2	0.4	te10028	0.1	0	0	0	0	0.05	0	0	te10028	0	0.00438	0	0.00438	0.0352	0.04315	0	0
te10029	NA	NA	NA	NA	NA	NA	NA	NA	te10029	NA	NA	NA	NA	NA	NA	NA	NA	te10029	0.06667	0	0	NA	0	0	0.12223	0
te1003	NA	NA	NA	NA	NA	NA	NA	NA	te1003	NA	NA	NA	NA	NA	NA	NA	NA	te1003	NA	0	NA	NA	NA	NA	NA	NA
te10030	NA	NA	NA	NA	NA	NA	NA	NA	te10030	NA	NA	NA	NA	NA	NA	NA	NA	te10030	NA	NA	NA	NA	NA	NA	NA	NA
te10031	0.7111	0.65	0.65277	0.6227	0.3333	0.50527	0.4579	0.8571	te10031	NA	NA	NA	NA	NA	NA	NA	NA	te10031	0.01282	0	0.11112	0.1401	0	0.05555	0.0303	0
te10032	0.4	0.2222	0	NA	0	NA	NA	NA	te10032	NA	NA	NA	NA	NA	NA	NA	NA	te10032	0	0.02222	0	0.01299	0.01588	NA	0	NA
te10033	NA	NA	NA	NA	NA	NA	NA	NA	te10033	NA	NA	NA	NA	NA	NA	NA	NA	te10033	0	0	0	0	0	0	0	0
te10034	0.8	0.6512	NA	NA	NA	NA	NA	NA	te10034	0.6	0.40952	NA	NA	NA	NA	NA	NA	te10034	0.14545	0.04356	NA	NA	NA	NA	NA	NA
te10035	NA	NA	NA	NA	NA	NA	NA	NA	te10035	NA	NA	NA	NA	NA	NA	NA	NA	te10035	NA	NA	NA	NA	NA	NA	NA	NA
te10036	NA	NA	NA	NA	NA	NA	NA	NA	te10036	NA	NA	NA	NA	NA	NA	NA	NA	te10036	NA	NA	NA	NA	NA	NA	NA	NA
te10037	NA	NA	NA	NA	NA	NA	NA	NA	te10037	NA	NA	NA	NA	NA	NA	NA	NA	te10037	NA	NA	NA	NA	NA	NA	NA	NA
te10038	NA	NA	NA	NA	NA	NA	NA	NA	te10038	NA	NA	NA	NA	NA	NA	NA	NA	te10038	NA	NA	NA	NA	NA	NA	NA	NA
te10039	NA	NA	NA	NA	NA	NA	NA	NA	te10039	NA	NA	NA	NA	NA	NA	NA	NA	te10039	NA	NA	NA	NA	NA	NA	NA	NA
te1004	NA	NA	NA	NA	NA	NA	NA	NA	te1004	NA	NA	NA	NA	NA	NA	NA	NA	te1004	NA	NA	NA	NA	NA	NA	NA	NA
te10040	NA	NA	NA	NA	NA	NA	0.7857	0.8	te10040	NA	NA	NA	NA	NA	NA	0.2857	NA	te10040	NA	NA	NA	NA	NA	NA	0.0913	0.025
te10041	NA	0.55	0.5893	NA	0.6111	NA	0.6	0.7778	te10041	NA	NA	NA	NA	NA	NA	NA	NA	te10041	0	0	0.09544	0.2	0.08334	NA	0.025	0.16667
te10042	NA	NA	NA	NA	NA	NA	NA	NA	te10042	NA	NA	NA	NA	NA	NA	NA	NA	te10042	NA	NA	NA	NA	NA	NA	NA	NA
te10043	NA	NA	NA	NA	NA	NA	NA	NA	te10043	NA	NA	NA	NA	NA	NA	NA	NA	te10043	NA	NA	NA	NA	NA	NA	NA	NA
te10044	NA	NA	NA	NA	NA	NA	NA	NA	te10044	NA	NA	NA	NA	NA	NA	NA	NA	te10044	NA	NA	NA	NA	NA	NA	NA	NA
te10045	NA	NA	NA	NA	NA	NA	NA	NA	te10045	NA	NA	NA	NA	NA	NA	NA	NA	te10045	NA	NA	NA	NA	NA	NA	NA	NA
te10046	NA	NA	NA	NA	NA	NA	NA	NA	te10046	NA	NA	NA	NA	NA	NA	NA	NA	te10046	NA	NA	NA	NA	NA	NA	NA	NA
te10047	NA	NA	NA	NA	NA	NA	NA	NA	te10047	NA	NA	NA	NA	NA	NA	NA	NA	te10047	NA	NA	NA	NA	NA	NA	NA	NA
te10048	NA	NA	NA	NA	NA	NA	NA	NA	te10048	NA	NA	NA	NA	NA	NA	NA	NA	te10048	NA	NA	NA	NA	NA	NA	NA	NA
te10049	NA	NA	NA	NA	NA	NA	NA	NA	te10049	NA	NA	NA	NA	NA	NA	NA	NA	te10049	NA	NA	NA	NA	NA	NA	NA	NA
te1005	NA	NA	0	NA	NA	NA	NA	NA	te1005	NA	NA	0	NA	NA	NA	NA	NA	te1005	NA	NA	0.03096	NA	NA	NA	NA	NA
te10050	NA	NA	NA	NA	NA	NA	NA	NA	te10050	NA	NA	NA	NA	NA	NA	NA	NA	te10050	0	NA	NA	0	0	NA	NA	0
te10051	NA	NA	NA	NA	NA	NA	NA	NA	te10051	0.1429	0.04545	0.0625	0	0	0	0.1667	0	te10051	0	0.00961	0	0	0.01786	0	0	0
te10052	0.70479	0.65	0.2	0.65334	0.80416	0.45715	0.73518	0.6	te10052	0.04643	0.02778	0	0	0	0.05556	0.1932	0.07334	te10052	0.00312	0	0.0069	0.00784	0.00568	0.02198	0.02933	0.01579
te10053	0.57586	NA	0.2	0.53335	0.85832	0.34287	0.8037	0.6	te10053	0.10833	0	0	0	0	0.05556	0.20475	0.09445	te10053	0.00236	0	0.00645	0.00465	0.00298	0.02955	0.04374	0.0155
te10054	NA	NA	NA	NA	NA	NA	NA	NA	te10054	NA	NA	NA	NA	NA	NA	NA	NA	te10054	0	0.03572	NA	NA	0	NA	NA	NA
te10055	NA	NA	NA	NA	NA	NA	NA	NA	te10055	NA	NA	NA	NA	NA	NA	NA	NA	te10055	NA	NA	NA	NA	NA	NA	NA	NA
te10056	NA	NA	NA	NA	NA	NA	NA	NA	te10056	NA	NA	NA	NA	NA	NA	NA	NA	te10056	NA	NA	0	0	0	NA	NA	NA
te10057	NA	0.4	0.52223	0.64168	0.56943	0.49028	NA	NA	te10057	NA	0.09714	0	0	0	0	NA	NA	te10057	0	0.01	0.0125	0	0.00476	0	NA	0.025
te10058	NA	NA	NA	NA	NA	NA	NA	NA	te10058	NA	NA	NA	NA	NA	NA	NA	NA	te10058	NA	NA	NA	NA	NA	NA	0.37166	0.06667
te10059	NA	NA	NA	NA	0.4018	NA	NA	NA	te10059	NA	NA	NA	NA	0.06667	NA	NA	NA	te10059	NA	NA	NA	0	0.0864	0	NA	NA
te1006	NA	NA	NA	NA	NA	NA	NA	NA	te1006	NA	NA	NA	NA	NA	NA	NA	NA	te1006	NA	NA	NA	NA	NA	NA	NA	NA
te10060	NA	NA	NA	NA	NA	NA	NA	NA	te10060	NA	NA	NA	NA	NA	NA	NA	NA	te10060	NA	NA	NA	NA	NA	NA	NA	NA
te10061	NA	NA	NA	NA	NA	NA	NA	NA	te10061	NA	NA	0	0	0	0	0	0	te10061	NA	NA	0.01111	0	0	0	0	0
te10062	NA	NA	0	0	0	0	NA	NA	te10062	NA	NA	0	0	0	0	NA	NA	te10062	NA	NA	0	0	0	0	NA	NA
te10063	NA	NA	0.63336	0.5236	0.50731	0.27222	0.68571	NA	te10063	NA	NA	0	0	0	0.2	0.2	NA	te10063	NA	NA	0	0	0	0	0.12223	NA
te10064	NA	NA	NA	NA	NA	NA	NA	NA	te10064	NA	NA	NA	NA	NA	NA	NA	NA	te10064	NA	NA	0	0	0.03125	0	NA	0
te10065	NA	NA	0	0	0	0	0	NA	te10065	NA	NA	0	0	0	0	NA	NA	te10065	NA	NA	0.00714	0	0.00549	0	0	NA
te10066	0.5	0.2727	0.1818	0.6667	0.4615	0.4	0.5	NA	te10066	0	0	0	0	0	0	0.1	NA	te10066	0	0.00649	0.00714	0.00893	0.00649	0	0	0
te10067	0.78373	0.68848	0.78088	0.83999	0.72614	0.83613	0.78115	0.67763	te10067	0.2643	0.05358	0.03334	0.05334	0.05	0.125	0.10154	0.02222	te10067	0.01402	0.01369	0	0.00437	0.00496	0.01323	0.0388	0.0122
te10068	NA	NA	NA	NA	NA	NA	NA	NA	te10068	NA	NA	NA	NA	NA	NA	NA	NA	te10068	0	0	0	0	0	0	0	0
te10069	NA	NA	NA	NA	NA	NA	NA	NA	te10069	NA	NA	NA	NA	NA	NA	NA	NA	te10069	NA	NA	NA	NA	NA	NA	NA	NA
te1007	NA	NA	NA	NA	NA	NA	NA	NA	te1007	NA	NA	NA	NA	NA	NA	NA	NA	te1007	NA	NA	NA	NA	NA	NA	NA	NA
te10070	NA	0.42657	0.57537	0.4762	0.40477	0.2	0.5	0.39593	te10070	NA	NA	NA	NA	NA	NA	NA	NA	te10070	NA	0	0	0.00909	0.00981	0	0	0
te10071	NA	NA	NA	NA	NA	NA	NA	NA	te10071	NA	NA	0	0	0	0	NA	NA	te10071	NA	0.04167	0	0	0	0	0	0.05557
te10072	NA	NA	1	NA	NA	0.7	NA	NA	te10072	0.4	0.5556	0.02084	0	0	0	0.4	0	te10072	0.0094	0.00975	0.0062	0.00476	0.00362	0.00494	0.0182	0.0124
te10073	NA	NA	NA	NA	NA	NA	NA	NA	te10073	NA	NA	NA	NA	NA	NA	NA	NA	te10073	NA	NA	NA	NA	NA	NA	NA	NA
te10074	NA	NA	NA	NA	NA	NA	NA	NA	te10074	NA	NA	NA	NA	NA	NA	NA	NA	te10074	NA	NA	NA	NA	NA	NA	NA	NA
te10075	NA	NA	NA	NA	NA	NA	NA	NA	te10075	NA	NA	NA	NA	NA	NA	NA	NA	te10075	NA	0	0	NA	0	0	0	0
te10076	0.8	0.85715	0.8831	NA	0.73215	1	0.8	0.91665	te10076	NA	NA	NA	NA	NA	NA	NA	NA	te10076	0	0	0	NA	0	0	0	0.07293
te10077	0.91427	0.71945	0.78855	0.4975	0.64285	0.7268	0.87642	0.89168	te10077	0.1429	0	0	0	0	0	0	0	te10077	0.01794	0.00529	0.00397	0	0	0.00793	0.02453	0.02497
te10078	0.6	0.9167	0.3333	0.5714	0.5714	0.5556	NA	0.875	te10078	NA	NA	0	0.0909	0	0	0.1429	NA	te10078	NA	0.01282	0	0.03679	0.03016	0	0.09073	0
te10079	0.63495	0.9	0.91665	0.6948	0.6449	0.6125	0.72115	0.9167	te10079	0.05555	0.16025	0	0.0357	0.04545	0	0	0.2159	te10079	0.00794	0.05718	0	0.02875	0.01061	0.025	0.02523	0.10898
te1008	NA	NA	NA	NA	NA	NA	NA	NA	te1008	NA	NA	NA	NA	NA	NA	NA	NA	te1008	NA	NA	0	0	0	0	NA	NA
te10080	0.85187	0.78728	0.83335	0.5889	0.65926	0.6662	0.78344	0.75286	te10080	0.16665	0.03125	0	0	0	0.03845	0.125	0.0625	te10080	0.05679	0.01762	0.00681	0	0.02262	0.00317	0.02407	0.0504
te10081	0.9375	0.92855	0.8095	0.8333	0.5857	0.6827	1	0.81795	te10081	0.0909	0.0909	0	0	0.0625	0	0.0833	0.2222	te10081	0.01936	0.00741	0.01394	0	0	0	0.02898	0.04507
te10082	0.8889	0.56835	0.53335	0.3788	0.71315	0.8	0.57145	0.88195	te10082	0.2857	0	0	0	0	0	0.125	NA	te10082	0.0309	0.0275	0.01579	0.00825	0.02799	0.00864	0.02964	0.04511
te10083	0.6	0.4286	0.7143	0.66203	0.5606	0.7	0.4	0.83333	te10083	NA	NA	NA	NA	NA	NA	NA	NA	te10083	0.00741	0.03298	0.00476	0.00339	0.01263	0.00463	0.025	0.01617
te10084	0.37332	0.67109	0.69566	0.68291	0.71862	0.67496	0.7381	0.78124	te10084	0.18668	0.1	0.16668	0.025	0.11428	0.19286	0.1125	0.14105	te10084	0.02308	0.01443	0	0.00635	0.00458	0.00907	0.0381	0.02814
te10085	NA	NA	NA	NA	NA	NA	NA	NA	te10085	NA	NA	NA	NA	NA	NA	NA	NA	te10085	NA	NA	NA	NA	NA	NA	NA	NA
te10086	0.75	0.8	NA	0.875	0.3333	0.8571	NA	1	te10086	0	0.1111	0	0	0	0	NA	0	te10086	0.05656	0.08519	0	0.03241	0	0	NA	0
te10087	0.69139	0.76744	0.59177	0.62982	0.3968	0.51954	0.75499	0.79302	te10087	0.11366	0.10859	0.08169	0.10031	0.0454	0.07294	0.23578	0.19985	te10087	0.0349	0.03082	0.01116	0.00807	0.0208	0.01499	0.08434	0.05868
te10088	NA	1	NA	0.6667	0.7738	NA	NA	NA	te10088	0	0.1667	NA	NA	0	NA	NA	0	te10088	0	0.01191	0	0	0	0	NA	0
te10089	0	0.42857	0.37393	0.37037	0.44443	0.17857	0.5852	0.42855	te10089	0.02777	0	0	0	0.04167	0.03703	0.1389	NA	te10089	0.00917	0.00579	0.00608	0.00256	0.00878	0.00953	0.02069	0.03165
te1009	NA	NA	NA	NA	NA	NA	NA	NA	te1009	NA	NA	NA	NA	NA	NA	NA	NA	te1009	NA	NA	NA	0	0	NA	NA	NA
te10090	0.8	0.5	NA	NA	0.5714	NA	NA	NA	te10090	NA	0	NA	NA	NA	NA	NA	NA	te10090	0.04167	0	0	0	0	NA	NA	0
te10091	0.55843	0.5808	0.66163	0.73613	0.64103	0.8889	0.60353	0.79167	te10091	NA	NA	NA	NA	NA	NA	NA	NA	te10091	0.00926	0.02082	0.01335	0.00758	0	0.00694	0.02232	0.07522
te10092	0	0	0.5	0.875	0.3077	0.6667	0.3333	0.5	te10092	NA	NA	NA	NA	NA	NA	NA	NA	te10092	0	0.03098	0.00699	0.00826	0	0.01042	0.04372	0.11525
te10093	0.54799	0.38467	0.43151	0.64421	0.59522	0.44411	0.62865	0.40654	te10093	0.1672	0.2086	0.02393	0.05555	0.15084	0.03333	0.12495	0.05333	te10093	0.06375	0.03868	0.01021	0.00234	0.02366	0.01255	0.0651	0.03013
te10094	NA	NA	NA	NA	NA	NA	NA	NA	te10094	NA	NA	NA	NA	NA	NA	NA	NA	te10094	0	0	0	0	0	0	0	0
te10095	0.9	0.72855	0.4722	NA	0.6786	0.8	0.45235	0.71425	te10095	0	0	0	0	0.0357	0	0	0	te10095	0	0	0.01324	0	0.00463	0.01429	0	0
te10096	0.4286	0.49663	0.48483	0.4742	0.54447	0.92855	0.52323	0.4	te10096	0.1308	0.1204	0.10636	0.06668	0.1	0.19166	0.15756	0.06667	te10096	0.00953	0.01234	0	0.01482	0.01561	0	0.02183	0
te10097	0.36667	0.44198	0.5	0.56042	0.44167	0.39763	0.5149	0.73332	te10097	0.1	0.16102	0.16667	0.2611	0.08335	0.07145	0.15625	0.09168	te10097	0	0.01471	0.02083	0.03301	0	0.02017	0	0.01042
te10098	0.8363	0.77356	0.91561	0.90751	0.81887	0.86995	0.75168	0.82288	te10098	0.23061	0.23952	0.3159	0.24692	0.2528	0.29939	0.20408	0.21295	te10098	0.02979	0.0224	0.03507	0.03268	0.0288	0.02	0.06272	0.02371
te10099	0.4	0.44364	0.56219	0.68384	0.46565	0.54824	0.53678	0.46812	te10099	0	0.10102	0.20633	0.29526	0.06395	0.15323	0.22222	0.12083	te10099	0	0.00478	0.01389	0.01124	0.00962	0	0.02162	0.01805
te101	NA	NA	NA	NA	NA	NA	NA	NA	te101	NA	NA	NA	NA	NA	NA	NA	NA	te101	NA	NA	NA	NA	NA	NA	NA	NA
te1010	NA	NA	NA	NA	NA	NA	NA	NA	te1010	NA	NA	NA	NA	NA	NA	NA	NA	te1010	NA	NA	NA	NA	NA	NA	NA	NA
te10100	NA	NA	NA	NA	NA	NA	NA	NA	te10100	NA	NA	NA	NA	NA	NA	NA	NA	te10100	0	0	0	0	0	0	0	0
te10101	NA	NA	NA	NA	NA	NA	NA	NA	te10101	NA	NA	NA	NA	NA	NA	NA	NA	te10101	NA	NA	NA	NA	NA	NA	NA	NA
te10102	NA	NA	NA	NA	NA	NA	NA	NA	te10102	NA	NA	NA	NA	NA	NA	NA	NA	te10102	NA	NA	NA	NA	NA	NA	NA	NA
te10103	NA	NA	NA	NA	NA	NA	NA	NA	te10103	NA	NA	NA	NA	NA	NA	NA	NA	te10103	NA	NA	NA	NA	NA	NA	NA	NA
te10104	NA	NA	NA	NA	NA	NA	NA	NA	te10104	NA	NA	NA	NA	0	NA	NA	NA	te10104	NA	NA	NA	NA	0	NA	NA	NA
te10105	NA	NA	NA	NA	NA	NA	NA	NA	te10105	NA	NA	NA	NA	NA	NA	NA	NA	te10105	NA	NA	NA	NA	0	NA	NA	NA
te10106	0.2	0.1111	0.45105	0.63075	0.6182	0.6905	0.125	0.1548	te10106	0.10668	0	0.04284	0.08374	0.09	0.09048	0.07858	0.025	te10106	0.09584	0.02858	0	0.03951	0.02082	0	0.0826	0
te10107	NA	NA	NA	NA	NA	NA	NA	NA	te10107	NA	NA	NA	NA	NA	NA	NA	NA	te10107	0	0	0	0	0	0	0	0
te10108	NA	NA	NA	NA	NA	NA	NA	NA	te10108	NA	NA	NA	NA	NA	NA	NA	NA	te10108	0	0.0909	0	0	0	0	0	0
te10109	NA	NA	NA	NA	NA	NA	NA	NA	te10109	NA	NA	NA	NA	NA	NA	NA	NA	te10109	0	0	0	0	0	0	0	0
te1011	NA	NA	NA	NA	NA	NA	NA	NA	te1011	NA	NA	NA	NA	NA	NA	NA	NA	te1011	0	0	0	0	0	0	0	0
te10110	NA	NA	NA	NA	NA	NA	NA	NA	te10110	NA	NA	NA	NA	NA	NA	NA	NA	te10110	NA	NA	NA	NA	NA	NA	NA	NA
te10111	NA	NA	NA	NA	NA	NA	NA	NA	te10111	NA	NA	NA	NA	NA	NA	NA	NA	te10111	NA	NA	NA	NA	NA	NA	NA	NA
te10112	1	0.9167	0.7273	0.9	0.8571	1	1	0.8333	te10112	0.25	0	0	0	0.08335	0.1389	NA	NA	te10112	0.14992	0.0193	0	0.02516	0.01143	0.02573	0.07795	0
te10113	NA	NA	NA	NA	NA	NA	NA	NA	te10113	NA	NA	NA	NA	NA	NA	NA	NA	te10113	NA	0	0.04167	0	0.01785	0	0.02778	0.03125
te10114	0.125	0.3077	0.4167	0.2727	0.625	0.2727	0.625	0.3333	te10114	0	0	0.04165	0	0	0	0.0625	0.07145	te10114	0.00909	0.04004	0.00592	0	0	0.00641	0.02885	0
te10115	NA	NA	NA	NA	NA	NA	NA	NA	te10115	NA	NA	NA	NA	NA	NA	NA	NA	te10115	NA	NA	NA	NA	NA	NA	NA	NA
te10116	NA	NA	0.65833	0.61605	0.82407	0.6111	0.7619	NA	te10116	NA	0	0.06667	0	0.07777	0	0.05557	0.2	te10116	0	0.04945	0	0	0.00891	0	0.0037	0.03469
te10117	0.8333	NA	NA	0	0.0833	NA	0.2222	0.5	te10117	0	0	0	0	0	NA	0	0	te10117	0	NA	0	0	0	NA	0	NA
te10118	NA	NA	NA	NA	NA	NA	NA	NA	te10118	NA	NA	NA	NA	NA	NA	NA	NA	te10118	NA	0	0	NA	0	0	0.0909	0
te10119	NA	NA	NA	NA	NA	NA	NA	NA	te10119	NA	NA	NA	NA	NA	NA	NA	NA	te10119	NA	0	NA	0	NA	NA	NA	NA
te1012	NA	NA	NA	NA	NA	NA	NA	NA	te1012	NA	NA	NA	NA	NA	NA	NA	NA	te1012	NA	NA	NA	NA	NA	NA	NA	NA
te10120	NA	NA	NA	NA	NA	NA	NA	NA	te10120	NA	NA	NA	NA	NA	NA	NA	NA	te10120	NA	NA	NA	NA	NA	NA	NA	NA
te10121	0.3	0.2915	0.28571	0.54882	0.54346	0.5111	0.19902	0.5268	te10121	0	0.1025	0.06667	0	0.09274	0.10888	0	0.08572	te10121	0.01176	0.04676	0.04574	0.00461	0.06795	0.04138	0.04666	0.04199
te10122	NA	NA	NA	NA	NA	NA	NA	NA	te10122	NA	NA	NA	NA	NA	NA	NA	NA	te10122	NA	0.01852	0	NA	0	0	0	0
te10123	0.43055	0.68499	NA	NA	1	NA	0.5787	0.44233	te10123	0.12858	0.06262	NA	NA	0	NA	0.05	0.06668	te10123	0.07968	0	NA	NA	0	NA	0.03283	0.04546
te10124	NA	NA	NA	NA	NA	NA	NA	NA	te10124	NA	NA	NA	NA	NA	NA	NA	NA	te10124	0	0	NA	NA	NA	NA	NA	0
te10125	0.78869	0.68084	NA	NA	0.8	NA	0.70041	0.57728	te10125	0.1875	0.10315	NA	NA	0	NA	0.05555	0.17145	te10125	0.06419	0.03272	NA	NA	0	NA	0.06821	0.02585
te10126	NA	NA	NA	NA	NA	NA	NA	NA	te10126	NA	NA	NA	NA	NA	NA	NA	NA	te10126	NA	0	NA	NA	NA	NA	0	NA
te10127	0.4	0.101	NA	NA	NA	NA	0.19645	0.2	te10127	0.2857	0.04763	NA	NA	NA	NA	0.20637	NA	te10127	0.03114	0.01069	NA	NA	NA	NA	0.06681	0.08766
te10128	NA	NA	NA	NA	NA	NA	NA	NA	te10128	NA	NA	NA	NA	NA	NA	NA	NA	te10128	NA	NA	NA	NA	NA	NA	NA	NA
te10129	NA	NA	NA	NA	NA	NA	NA	NA	te10129	NA	NA	NA	NA	NA	NA	NA	NA	te10129	NA	NA	NA	NA	NA	NA	NA	NA
te1013	NA	NA	NA	NA	NA	NA	NA	NA	te1013	NA	NA	NA	NA	NA	NA	NA	NA	te1013	NA	NA	NA	NA	NA	NA	NA	NA
te10130	NA	NA	NA	NA	NA	NA	NA	NA	te10130	NA	NA	NA	NA	NA	NA	NA	NA	te10130	NA	NA	NA	NA	NA	NA	NA	NA
te10131	NA	NA	NA	NA	NA	NA	NA	NA	te10131	NA	NA	NA	NA	NA	NA	NA	NA	te10131	0	NA	0	0	0	0	0	0
te10132	NA	NA	NA	NA	NA	NA	NA	NA	te10132	0	0	0.1429	0.2727	0.1818	0.2	0	0.125	te10132	0	0	0	0.02291	0.0125	0	0	0
te10133	0.60127	0.69412	0.62431	0.63884	0.42945	0.59423	0.57479	0.69014	te10133	0.13688	0.1658	0.32715	0.1442	0.15014	0.27036	0.15379	0.21451	te10133	0.02739	0.03564	0.01783	0.01818	0.01574	0.02511	0.00663	0.02635
te10134	0.26665	0.18025	0.40383	0.4417	0.3117	0.4148	0.0889	0.31665	te10134	0.2143	0.0526	0	0	0.0714	0	0	0.1111	te10134	0.12795	0.16225	0.0635	0	0	0	0.0869	0.02778
te10135	NA	NA	NA	NA	NA	NA	NA	NA	te10135	NA	NA	NA	NA	NA	NA	NA	NA	te10135	0.0688	0.11477	0.02041	0	0	0.03214	0.05669	0
te10136	NA	NA	NA	NA	NA	NA	NA	NA	te10136	NA	NA	NA	NA	NA	NA	NA	NA	te10136	0.02778	0	0	0	0	0	0.02083	0
te10137	NA	NA	NA	NA	NA	NA	NA	NA	te10137	NA	NA	NA	NA	NA	NA	NA	NA	te10137	0	0	0	0	0	0	0	0
te10138	0.51645	0.5623	0.3	0.57677	0.661	0.36	0.63341	0.3333	te10138	0.23178	0.27726	0.03334	0.06517	0.06091	0.16	0.28946	0.06667	te10138	0.06254	0.09753	0.04055	0.01681	0.01753	0.03448	0.10406	0.12727
te10139	NA	NA	NA	NA	NA	NA	NA	NA	te10139	NA	NA	NA	NA	NA	NA	NA	NA	te10139	NA	NA	NA	NA	NA	NA	NA	NA
te1014	NA	NA	NA	NA	NA	NA	NA	NA	te1014	NA	NA	NA	NA	NA	NA	NA	NA	te1014	NA	NA	NA	NA	NA	NA	NA	NA
te10140	NA	NA	NA	NA	NA	NA	NA	NA	te10140	NA	NA	NA	NA	NA	NA	NA	NA	te10140	0	0	NA	NA	0	NA	0.03334	0.12798
te10141	NA	NA	NA	NA	NA	NA	NA	NA	te10141	0.2	0	NA	NA	0.1111	NA	NA	0.125	te10141	0	0.00769	0	0.09168	0.08942	0	NA	0.01666
te10142	NA	NA	NA	NA	NA	NA	NA	NA	te10142	NA	NA	NA	NA	NA	NA	NA	NA	te10142	0	NA	0	0	0	0	0.2	0
te10143	0.80879	0.80548	0.63874	0.88173	0.55515	NA	0.88929	0.91133	te10143	0.33818	0.4836	0.1493	0.36667	0.36875	NA	0.27322	0.32777	te10143	0.04637	0.01173	0.05602	0.05804	0.01945	NA	0.07958	0.01111
te10144	NA	NA	NA	NA	NA	NA	NA	NA	te10144	0.4	0.4286	0.1111	0	0.1429	0	0.2857	0.3333	te10144	0.0125	0.03895	0.02735	0.01459	0.04489	0	0.03423	0.03014
te10145	0.76667	0.86095	0.76562	0.71482	0.47653	0.7	0.77613	0.59743	te10145	0.35179	0.27897	0.04166	0.20485	0.18055	0.25	0.2702	0.24442	te10145	0.08485	0.07099	0.04792	0.05014	0.10784	0.12632	0.19348	0.13931
te10146	NA	NA	NA	NA	NA	NA	NA	NA	te10146	NA	NA	NA	NA	NA	NA	NA	NA	te10146	NA	0	NA	NA	0	NA	NA	NA
te10147	0.1667	0	NA	0	0	0	0	0	te10147	0	0.07145	0	0	0	0	0	0	te10147	0	0.0068	0	0.01961	0.005	0	0	0
te10148	NA	NA	NA	NA	NA	NA	NA	NA	te10148	0	0	0	0	0.1	0	0.1667	0	te10148	NA	NA	NA	NA	NA	NA	NA	NA
te10149	NA	NA	NA	NA	NA	NA	NA	NA	te10149	NA	NA	NA	NA	NA	NA	NA	NA	te10149	0	0	NA	NA	0	NA	0	NA
te1015	NA	NA	NA	NA	NA	NA	NA	NA	te1015	NA	NA	NA	NA	NA	NA	NA	NA	te1015	NA	NA	NA	NA	NA	NA	NA	NA
te10150	0.86667	0.79061	0.57912	0.8992	0.74947	0.7244	0.94182	0.89168	te10150	0.36667	0.29006	0.0637	0.21665	0.14762	0.10052	0.35666	0.28353	te10150	0.01282	0.01172	0.00952	0.04762	0.01222	0.01136	0	0.01039
te10151	NA	NA	NA	NA	NA	NA	NA	NA	te10151	NA	NA	NA	NA	NA	NA	NA	NA	te10151	NA	NA	NA	NA	NA	NA	NA	NA
te10152	NA	NA	NA	NA	NA	NA	NA	NA	te10152	0	0.125	0	0	0	0	0	0	te10152	0.1	0	0	0	0	0	0	0
te10153	0.4286	0.2222	0	0	0.3125	0.4	0.1429	0.25	te10153	NA	NA	NA	NA	NA	NA	NA	NA	te10153	0.1143	0.1111	0	0	0.0238	0	0	0
te10154	NA	0.25	0	NA	0.1111	NA	NA	NA	te10154	NA	0	0	NA	0	NA	0.1667	0	te10154	0	0.00284	0	NA	0.00707	0	0.01111	0
te10155	NA	NA	NA	NA	NA	NA	NA	NA	te10155	NA	NA	NA	NA	NA	NA	NA	NA	te10155	0	0	0	NA	0	NA	0	0
te10156	NA	1	NA	NA	0.6667	0.6012	1	NA	te10156	NA	NA	NA	NA	NA	0	NA	NA	te10156	0.06843	0.07922	0	NA	0	0.06523	0.25833	NA
te10157	NA	NA	NA	NA	NA	NA	NA	NA	te10157	0	0	0.125	0	0	0	0	0	te10157	0	0	0.02083	0.01852	0	0	0	0
te10158	NA	NA	NA	NA	NA	NA	NA	NA	te10158	NA	NA	NA	NA	NA	NA	NA	NA	te10158	0	0.0303	0	0	0	0.1667	0	0.03703
te10159	0.25833	0.26878	0.67679	0.72109	0.34408	0.69079	0.36032	0.44761	te10159	0.1	0.04545	0.07143	0.2381	0.0486	0.31362	0.05	0	te10159	0.05557	0.06668	0.04393	0.00741	0.0148	0.03606	0.03847	0.16949
te1016	NA	NA	NA	NA	NA	NA	NA	NA	te1016	NA	NA	NA	NA	NA	NA	NA	NA	te1016	NA	NA	NA	NA	NA	NA	NA	NA
te10160	NA	0.43867	0.60847	0.84666	0.77063	0.55875	0.33332	0.36943	te10160	NA	0.11667	0.19347	0.25	0.21032	0.13775	0.15	0	te10160	0.5	0.05652	0.0068	0.01316	0.0068	0.02051	0	0
te10161	NA	NA	0.4856	0.5	0.27918	0.59078	NA	NA	te10161	NA	0	0.0625	0.07145	0	0.13395	NA	NA	te10161	NA	0	0.00826	0	0	0.03611	NA	0
te10162	NA	NA	NA	NA	NA	NA	NA	NA	te10162	NA	NA	NA	NA	NA	NA	NA	NA	te10162	0	0	0	0.01667	0	0	0	0
te10163	0.55927	0.70278	0.69082	0.85422	0.71302	0.66176	0.85243	0.56834	te10163	0.0625	0.11818	0.07364	0.17809	0.17492	0.19564	0.13891	0.03334	te10163	0	0	0.00822	0.02943	0.0165	0.01919	0.05655	0.02778
te10164	NA	NA	NA	NA	NA	NA	NA	NA	te10164	NA	NA	NA	NA	NA	NA	NA	NA	te10164	NA	NA	0	0	0.04167	0.03125	0	0
te10165	NA	NA	0.77825	0.73522	0.80677	0.76238	0.70724	NA	te10165	NA	NA	0.21778	0.2	0	0.36665	0.4	NA	te10165	NA	NA	0.00278	0.04797	0.01434	0.06438	0.03846	NA
te10166	0.88023	0.82333	0.84341	0.91645	0.81866	0.73797	0.77924	0.59524	te10166	0.11913	0.06667	0.03036	0.04475	0.0419	0.02041	0.08751	0	te10166	0.00368	0.10513	0	0.01339	0.00529	0	0.01372	0.03061
te10167	0.3291	0.42073	0.48315	0.54722	0.5077	0.43601	0.49925	0.15938	te10167	0	0.03174	0.01587	0.0436	0.01299	0.04083	0.01429	0.04603	te10167	0.00451	0.03369	0.00638	0	0.00338	0.00901	0.01137	0.01724
te10168	0	0	0.10715	0.13125	0.025	0	0	0	te10168	0	0	0	0	0	0	0	0	te10168	0	0	0.00654	0	0	0	0	0
te10169	NA	NA	NA	NA	NA	NA	NA	NA	te10169	NA	NA	NA	NA	NA	NA	NA	NA	te10169	NA	NA	NA	NA	NA	NA	NA	NA
te1017	NA	NA	NA	NA	NA	NA	NA	NA	te1017	NA	NA	NA	NA	NA	NA	NA	NA	te1017	NA	NA	NA	NA	NA	NA	NA	NA
te10170	NA	NA	NA	NA	NA	NA	NA	NA	te10170	NA	NA	NA	NA	NA	NA	NA	NA	te10170	0.1667	0	0	0	0	0	0	0
te10171	NA	NA	NA	NA	NA	NA	NA	NA	te10171	NA	NA	NA	NA	NA	NA	NA	NA	te10171	0	0	0	0	0.00961	0.03175	0	0
te10172	NA	NA	NA	NA	NA	NA	NA	NA	te10172	NA	NA	NA	NA	NA	NA	NA	NA	te10172	NA	NA	NA	NA	NA	NA	NA	NA
te10173	0.0787	0.05557	0.2	0.27777	NA	0.09697	0.11587	0.06667	te10173	NA	NA	NA	NA	NA	NA	NA	NA	te10173	0	0.08335	0	0	NA	0.02272	0	0.03125
te10174	NA	NA	NA	NA	NA	NA	NA	NA	te10174	NA	NA	NA	NA	NA	NA	NA	NA	te10174	NA	NA	NA	NA	NA	NA	NA	NA
te10175	NA	NA	NA	NA	NA	NA	NA	NA	te10175	NA	NA	NA	NA	NA	NA	NA	NA	te10175	NA	NA	NA	NA	NA	NA	NA	NA
te10176	0.89285	0.89168	1	1	0.81845	NA	0.95832	0.7595	te10176	0	0.06444	0.1	0.12384	0.04722	NA	0	0.10834	te10176	0.01299	0.02929	0	0.01299	0	NA	0	0.01299
te10177	0.9	0.925	NA	0.90556	1	0.93334	0.79088	NA	te10177	0.06667	0.05216	NA	0.04899	0.02857	0.10873	0.01587	NA	te10177	0	0	NA	0	0	0.05557	0	NA
te10178	NA	NA	NA	NA	NA	NA	NA	NA	te10178	NA	NA	NA	NA	NA	NA	NA	NA	te10178	0	0.0067	0	0	0	0	0	NA
te10179	NA	NA	NA	NA	NA	NA	NA	NA	te10179	NA	NA	NA	NA	NA	NA	NA	NA	te10179	NA	NA	NA	NA	NA	NA	NA	NA
te1018	NA	NA	NA	NA	NA	NA	NA	NA	te1018	NA	NA	NA	NA	NA	NA	NA	NA	te1018	NA	NA	NA	NA	NA	NA	NA	NA
te10180	0.66229	0.62587	0.76146	0.74014	0.74088	0.75024	0.67963	0.69894	te10180	0.25643	0.24374	0.26679	0.31778	0.27024	0.25557	0.27021	0.27262	te10180	0.0302	0.0371	0.05372	0.06678	0.04911	0.04939	0.03868	0.03987
te10181	NA	NA	NA	NA	NA	NA	NA	NA	te10181	NA	NA	NA	NA	NA	NA	NA	NA	te10181	0	0	0	0	0.0357	0	0	0
te10182	0.3636	0.5	0.8	0.3	0.6154	0.4286	0.9091	0.8	te10182	0.0889	0.11573	0.07407	0.07407	0.07937	0.07037	0.37407	0.22223	te10182	0	0	0.00617	0.01852	0.01523	0.01111	0.03194	0.00438
te10183	NA	NA	0.4286	0.4286	0.6667	NA	NA	0.8571	te10183	NA	NA	NA	NA	NA	NA	NA	NA	te10183	NA	NA	0	0.1667	0	NA	NA	0.2
te10184	NA	NA	NA	NA	NA	NA	NA	NA	te10184	NA	NA	NA	NA	NA	NA	NA	NA	te10184	0	0.02446	0	0	0	0.01237	0	0
te10185	NA	NA	NA	NA	NA	NA	NA	NA	te10185	0	0.06905	0	NA	0.05	0	0	0.05	te10185	0	0.00592	0	0	0.00641	0	0	0.00699
te10186	NA	NA	NA	NA	NA	NA	NA	NA	te10186	0	0.0982	0	NA	0	0	NA	0	te10186	0	0.00641	0	0	0.00757	0.02857	0	0
te10187	NA	0.18452	0.55953	NA	0.34442	0.41904	0.36665	NA	te10187	NA	0	0	NA	0.06667	0	0	NA	te10187	NA	0.01429	0.01429	NA	0.03675	0	0	NA
te10188	0.81343	0.81007	0.81955	0.85736	0.8679	0.83751	0.74587	0.85454	te10188	0.21503	0.22027	0.2134	0.27614	0.20076	0.23382	0.21285	0.2464	te10188	0.02676	0.04549	0.01555	0.02152	0.02186	0.01808	0.05659	0.03924
te10189	0.29925	0.475	0.2566	0.26665	0.29165	0.25395	0.45535	0.45835	te10189	0.08093	0.11453	0.03837	0	0.0111	0.04463	0.10093	0.18083	te10189	0.01789	0.04567	0.01623	0.00919	0.0081	0.00827	0.04948	0.04609
te1019	NA	NA	NA	NA	NA	NA	NA	NA	te1019	NA	NA	NA	NA	NA	NA	NA	NA	te1019	NA	NA	NA	NA	NA	NA	NA	NA
te10190	NA	NA	NA	NA	NA	NA	NA	NA	te10190	NA	NA	NA	NA	NA	NA	NA	NA	te10190	NA	NA	NA	NA	NA	NA	NA	NA
te10191	0.5	0.6667	0.5833	0.4286	0.375	0.3	0.3182	0.5882	te10191	NA	NA	NA	NA	NA	NA	NA	NA	te10191	0	0.01853	0	0	0	0	0	0.02083
te10192	NA	NA	NA	NA	NA	NA	NA	NA	te10192	0.11907	0.13277	0.22727	0.15553	0.11907	0.13753	0.25	0.22557	te10192	0.02083	0.0145	0.0238	0.02223	0.0238	0	0.04293	0.02907
te10193	0.7222	0.7308	0.24	0.4074	0.303	0.55	0.6667	0.6667	te10193	0.27103	0.31547	0.19667	0.19041	0.1748	0.19629	0.16184	0.31786	te10193	0.04376	0.01315	0.0331	0.02862	0.02217	0.01412	0.01476	0.03398
te10194	NA	NA	NA	NA	NA	NA	NA	NA	te10194	0.34332	0.39972	0.14391	0.19671	0.10253	0.16944	0.19083	0.31004	te10194	0.04286	0.01585	0.02016	0.01524	0.01335	0.02023	0.02118	0.02122
te10195	NA	NA	NA	NA	NA	NA	NA	NA	te10195	NA	NA	NA	NA	NA	NA	NA	NA	te10195	NA	NA	NA	NA	NA	NA	NA	NA
te10196	NA	NA	NA	NA	NA	NA	NA	NA	te10196	NA	NA	NA	NA	NA	NA	NA	NA	te10196	NA	NA	NA	NA	NA	NA	NA	NA
te10197	NA	NA	NA	NA	NA	NA	NA	NA	te10197	NA	NA	NA	NA	NA	NA	NA	NA	te10197	NA	NA	NA	NA	NA	NA	NA	NA
te10198	NA	NA	NA	NA	NA	NA	NA	NA	te10198	NA	NA	NA	NA	NA	NA	NA	NA	te10198	NA	NA	NA	NA	NA	NA	NA	NA
te10199	NA	NA	NA	NA	NA	NA	NA	NA	te10199	NA	NA	NA	NA	NA	NA	NA	NA	te10199	0	0	0	0	0	0	0	0
te102	0.86667	0.62038	0.91446	0.84165	NA	0.8171	0.5982	0.77426	te102	NA	0.06525	0.17213	0.22777	NA	0.15745	0.19481	0.2561	te102	0.05714	0.02647	0.07559	0.09091	NA	0.08619	0.05851	0.05743
te1020	NA	NA	NA	NA	NA	NA	NA	NA	te1020	NA	NA	NA	NA	NA	NA	NA	NA	te1020	NA	NA	NA	NA	NA	NA	NA	NA
te10200	NA	NA	NA	NA	NA	NA	NA	NA	te10200	NA	NA	NA	NA	NA	NA	NA	NA	te10200	NA	0	0.03957	0.04798	0.03393	0.13022	0.15664	0.2
te10201	NA	NA	NA	NA	NA	NA	NA	NA	te10201	NA	NA	NA	NA	NA	NA	NA	NA	te10201	0	0	0	0	0.0714	0	0	0
te10202	NA	NA	NA	NA	NA	NA	NA	NA	te10202	NA	NA	NA	NA	NA	NA	NA	NA	te10202	NA	0	0	0	0	0	0	NA
te10203	NA	NA	NA	NA	NA	NA	NA	NA	te10203	NA	NA	NA	NA	NA	NA	NA	NA	te10203	NA	0.0238	NA	0	NA	0	0	NA
te10204	0.78797	0.7247	0.83121	0.85034	0.64351	0.75186	0.6806	0.6749	te10204	0.16408	0.2537	0.15414	0.0625	0.08878	0.13484	0.12301	0.10079	te10204	0.04283	0.03838	0.01933	0.04456	0.01391	0.04565	0.01649	0.02473
te10205	0.75397	0.86234	0.9091	0.92592	0.82498	0.75714	0.74773	0.74983	te10205	0.23332	0.36775	0.375	0.32583	0.17912	0.16077	0.26187	0.27589	te10205	0.08194	0.04359	0.04254	0.03683	0.05172	0.05083	0.04777	0.0566
te10206	0.8259	0.8673	0.74501	0.84285	0.81637	0.85256	0.75112	0.95142	te10206	0.45277	0.54062	0.33763	0.55	0.32737	0.4084	0.3343	0.49183	te10206	0.01786	0.04722	0.02471	0.02601	0.03123	0.02748	0.03401	0.04432
te10207	NA	NA	NA	NA	NA	NA	NA	NA	te10207	NA	NA	NA	NA	NA	NA	NA	NA	te10207	NA	NA	NA	NA	NA	NA	NA	NA
te10208	NA	NA	NA	NA	NA	NA	NA	NA	te10208	0	0	0	0	0.0909	0	0	NA	te10208	0	0	0	0	0.02777	0	0	0
te10209	NA	NA	NA	NA	NA	NA	NA	NA	te10209	NA	NA	NA	NA	NA	NA	NA	NA	te10209	0	0	0	0	0	0	0	0
te1021	NA	NA	NA	NA	NA	NA	NA	NA	te1021	NA	NA	NA	NA	NA	NA	NA	NA	te1021	NA	NA	NA	NA	NA	NA	NA	NA
te10210	NA	NA	NA	NA	NA	NA	NA	NA	te10210	NA	NA	NA	NA	NA	NA	NA	NA	te10210	0	0	NA	0	0	0	0	0
te10211	NA	NA	NA	NA	NA	NA	NA	NA	te10211	NA	NA	NA	NA	NA	NA	NA	NA	te10211	NA	NA	NA	NA	NA	NA	NA	NA
te10212	NA	NA	NA	NA	NA	NA	NA	NA	te10212	NA	NA	NA	NA	NA	NA	NA	NA	te10212	NA	NA	NA	NA	NA	NA	NA	NA
te10213	NA	NA	NA	NA	NA	NA	NA	NA	te10213	NA	NA	NA	NA	NA	NA	NA	NA	te10213	0	0.01143	0	0.00286	0.0067	0	0.12155	0.06971
te10214	0.19843	0.45707	0.30953	0.54167	0.46153	0.83335	0.4636	0.3611	te10214	NA	NA	NA	NA	NA	NA	NA	NA	te10214	0.02381	0.00714	0.01686	0.00649	0	0	0.00714	0.06209
te10215	NA	NA	NA	NA	NA	NA	NA	NA	te10215	NA	NA	NA	NA	NA	NA	NA	NA	te10215	NA	NA	NA	NA	NA	NA	NA	NA
te10216	NA	NA	NA	NA	NA	NA	NA	NA	te10216	NA	NA	NA	NA	NA	NA	NA	NA	te10216	NA	NA	NA	NA	NA	NA	NA	NA
te10217	NA	NA	NA	NA	NA	NA	NA	NA	te10217	NA	NA	NA	NA	NA	NA	NA	NA	te10217	NA	NA	NA	NA	NA	NA	NA	NA
te10218	0.38165	0.40155	0.37479	0.53289	0.47638	0.40416	0.37679	0.28	te10218	0.17143	0.09773	0.04926	0.02857	0.04251	0.04916	0.03139	0.05557	te10218	0.01125	0.00554	0.00952	0.00446	0.02103	0.00808	0.02335	0.07368
te10219	0.32427	0.30822	0.54372	0.57024	0.64893	0.35889	0.42346	0.44186	te10219	0.03979	0.04368	0.12857	0.10317	0.09287	0.0533	0.06263	0.09274	te10219	0.01416	0.01499	0.02367	0.01889	0.02545	0.0075	0.02206	0.01923
te1022	NA	NA	NA	NA	NA	NA	NA	NA	te1022	NA	NA	NA	NA	NA	NA	NA	NA	te1022	0.02803	0	0.00834	0.00538	0	0	NA	NA
te10220	0.16597	0.23171	0.6	0.48393	0.51122	0.69058	0.23861	0.34761	te10220	0.04167	0.1256	0.2	0.15972	0.10178	0.21147	0	0	te10220	0.00227	0.01225	0.01905	0.02817	0.01539	0.03442	0.0051	0.00695
te10221	NA	NA	NA	NA	NA	NA	NA	NA	te10221	NA	NA	NA	NA	NA	NA	NA	NA	te10221	NA	NA	0	0	NA	NA	0	NA
te10222	0.37319	0.58478	0.65669	0.54068	0.60526	0.42227	0.44201	0.55536	te10222	0.09846	0.18968	0.22462	0.18274	0.13206	0.10014	0.0948	0.24394	te10222	0.0051	0.02917	0.03794	0.01186	0.04187	0.00741	0.03	0.03755
te10223	0.60002	0.46623	0.4247	0.64576	0.48526	0.26577	NA	0.2375	te10223	0.2	0.44892	0.1614	0.23166	0.19554	0.12994	NA	0.35952	te10223	0.09283	0.2144	0.04559	0.06077	0.04916	0.09764	NA	0.19648
te10224	NA	NA	NA	NA	NA	NA	NA	NA	te10224	NA	NA	NA	NA	NA	NA	NA	NA	te10224	0	0	0	NA	NA	NA	0	0
te10225	NA	NA	NA	NA	NA	NA	NA	NA	te10225	NA	NA	NA	NA	NA	NA	NA	NA	te10225	NA	NA	NA	NA	NA	NA	NA	NA
te10226	NA	NA	NA	NA	NA	NA	NA	NA	te10226	NA	NA	NA	NA	NA	NA	NA	NA	te10226	NA	0	0	0	0	0	0	0
te10227	NA	NA	NA	NA	NA	NA	NA	NA	te10227	NA	NA	NA	NA	NA	NA	NA	NA	te10227	NA	NA	NA	NA	NA	NA	NA	NA
te10228	NA	NA	NA	NA	NA	NA	NA	NA	te10228	NA	NA	NA	NA	NA	NA	NA	NA	te10228	NA	0	NA	0	0	0	0	0.09242
te10229	0.8575	0.83245	0.88597	0.87283	0.90555	0.83668	0.81862	0.76342	te10229	0.23494	0.23734	0.15015	0.19205	0.20153	0.11616	0.13481	0.22639	te10229	0.02014	0.02738	0.01213	0.03328	0.02647	0.01739	0.00977	0.00914
te1023	NA	NA	NA	NA	NA	NA	NA	NA	te1023	NA	NA	NA	NA	NA	NA	NA	NA	te1023	NA	NA	NA	NA	NA	NA	NA	NA
te10230	0.64047	0.46583	0.72699	0.57737	0.7369	0.50002	0.67858	0.62143	te10230	0.08571	0.0404	0	0	0.09048	0.02382	0.02041	0.13333	te10230	0.00769	0	0.01234	0	0	0	0	0.00962
te10231	0.175	0.12	0	0.03334	0.1125	0.20908	0.10666	0.16726	te10231	0	0.0357	0	0.0625	0	0.1	0	0.04545	te10231	0	0	0	0	0.00592	0	0.02125	0.02098
te10232	0.6048	0.5675	0.55986	0.78413	0.52367	0.72945	0.64275	0.50238	te10232	0.30173	0.23547	0.12249	0.35169	0.11201	0.29363	0.30714	0.44254	te10232	0.07056	0.1549	0.02303	0.11898	0.03158	0.05923	0.07479	0.10438
te10233	NA	0.3333	0.0769	0	0.2	0.1765	0.1429	0.2857	te10233	0.3333	0.0833	0	NA	0	0.0909	0	0	te10233	0.06	0.02299	0.02335	0.05714	0.02143	0.00938	0.01307	0.01562
te10234	NA	0.5	NA	NA	0.375	NA	0.5714	NA	te10234	NA	NA	NA	NA	NA	NA	NA	NA	te10234	NA	0.11668	NA	NA	0.01786	NA	0	NA
te10235	0.49145	0.3693	0.61115	0.625	0.64585	0.64585	0.4143	0.49495	te10235	NA	NA	NA	NA	NA	NA	NA	NA	te10235	0	0.025	0.075	0.13185	0.01785	0.0625	0	0
te10236	0.2	0.07145	NA	0.81665	0.35715	0.4921	0.36665	0.8	te10236	0	0	NA	0.3	0.13395	0	0	0	te10236	0	0	0.02084	0.00794	0.01346	0.00435	0.00697	0.00725
te10237	0.375	0.3333	0.375	NA	0.6429	0.6	0.375	0.2	te10237	0.2222	0.3	0.2	0	0	0.5	0.3636	0.2727	te10237	0.17948	0.07466	0.01099	0.02222	0.00549	0.05202	0.24302	0.04491
te10238	NA	NA	NA	NA	NA	NA	NA	NA	te10238	NA	NA	NA	NA	NA	NA	NA	NA	te10238	NA	NA	NA	NA	NA	NA	NA	NA
te10239	0.5762	0.60974	0.56366	0.935	0.85236	0.52224	0.56512	0.56112	te10239	0.2	0.18587	0.25	0.13333	0.2401	0.08333	0.1375	0.1053	te10239	0.03392	0.03541	0.04514	0.05	0.07443	0.01922	0.01041	0.02639
te1024	NA	NA	NA	NA	NA	NA	NA	NA	te1024	NA	NA	NA	NA	NA	NA	NA	NA	te1024	0	0	0	0	0	0	0	0
te10240	0.21555	0.27109	0.69941	0.5857	0.54048	0.55564	0.24202	0.3023	te10240	0.1007	0.03334	0.3122	0.22143	0.20882	0.18722	0.02	0.05127	te10240	0.02082	0.02916	0.02833	0.00941	0	0.02862	0.01006	0.01459
te10241	NA	NA	NA	NA	NA	NA	NA	NA	te10241	NA	NA	NA	NA	NA	NA	NA	NA	te10241	0	0	0	0	0	0	0	0
te10242	NA	NA	NA	NA	NA	NA	NA	NA	te10242	NA	NA	NA	NA	NA	NA	NA	NA	te10242	0.00909	0	0.02222	0	0.02262	0	0	0.05358
te10243	0.27798	0.37157	0.4643	0.48887	0.43817	0.52778	0.23197	0.64443	te10243	0.08572	0.05127	0.0303	0	0.21457	0.04545	0.03645	0.04167	te10243	0.01811	0.00694	0.01429	0	0.0193	0.01097	0.01049	0.00781
te10244	NA	NA	NA	NA	NA	NA	NA	NA	te10244	NA	NA	NA	NA	NA	NA	NA	NA	te10244	NA	0	0	0	0	NA	NA	NA
te10245	0.7504	0.77975	0.80914	0.87738	0.84905	0.8227	0.76133	0.84916	te10245	0.21819	0.27492	0.22097	0.22411	0.23476	0.2851	0.19191	0.21819	te10245	0.02644	0.0378	0.02688	0.03507	0.02937	0.04733	0.01472	0.0242
te10246	0.85815	0.75627	0.78642	0.66893	0.71663	0.75705	0.86065	0.76627	te10246	0.06184	0.09206	0.10414	0.0248	0.05253	0.10469	0.0954	0.05896	te10246	0.03525	0.01409	0.01599	0.00688	0.00597	0.00292	0.03506	0.01324
te10247	NA	NA	NA	NA	NA	NA	NA	NA	te10247	NA	NA	NA	NA	NA	NA	NA	NA	te10247	NA	NA	NA	NA	NA	NA	NA	NA
te10248	0.2818	0.53335	0.1429	0.1625	NA	NA	0.0625	0.275	te10248	0.2004	0	0	0	0	0	NA	0.1032	te10248	0.075	0.07323	0	0.004	0.0131	0.00571	0	0.16336
te10249	NA	NA	NA	NA	NA	NA	NA	NA	te10249	NA	NA	NA	NA	NA	NA	NA	NA	te10249	NA	NA	NA	NA	NA	NA	NA	NA
te1025	NA	NA	NA	NA	NA	NA	NA	NA	te1025	NA	NA	NA	NA	NA	NA	NA	NA	te1025	NA	NA	NA	NA	NA	NA	NA	NA
te10250	NA	NA	NA	NA	NA	NA	NA	NA	te10250	NA	NA	NA	NA	NA	NA	NA	NA	te10250	NA	NA	NA	NA	NA	NA	NA	NA
te10251	NA	NA	NA	NA	NA	NA	NA	NA	te10251	NA	NA	NA	NA	NA	NA	NA	NA	te10251	NA	NA	NA	NA	NA	NA	NA	NA
te10252	NA	NA	NA	NA	NA	NA	NA	NA	te10252	NA	NA	NA	NA	NA	NA	NA	NA	te10252	0	0	0	0	0	0	NA	0.01429
te10253	NA	NA	NA	NA	NA	NA	NA	NA	te10253	NA	NA	NA	NA	NA	NA	NA	NA	te10253	0	0	0	0	0	0	0	0
te10254	NA	NA	NA	NA	NA	NA	NA	NA	te10254	NA	NA	NA	NA	NA	NA	NA	NA	te10254	0	0	0	0	0	0	0	0
te10255	NA	NA	NA	NA	NA	NA	NA	NA	te10255	NA	NA	NA	NA	NA	NA	NA	NA	te10255	NA	NA	NA	NA	NA	NA	NA	NA
te10256	NA	NA	NA	NA	NA	NA	NA	NA	te10256	NA	NA	NA	NA	NA	NA	NA	NA	te10256	0	0.125	NA	NA	NA	NA	NA	NA
te10257	0	0	NA	0	NA	0	0	0	te10257	NA	NA	NA	NA	NA	NA	NA	NA	te10257	0	0	0	0.01429	NA	0	0	0
te10258	NA	NA	NA	NA	NA	NA	NA	NA	te10258	NA	NA	NA	NA	NA	NA	NA	NA	te10258	NA	0.03834	0	0	0.12562	0.12	0.0905	0.06432
te10259	NA	NA	NA	NA	NA	NA	NA	NA	te10259	NA	NA	NA	NA	NA	NA	NA	NA	te10259	0	0	0	0	0	0	0	0
te1026	0.51063	0.47011	0.8455	0.77286	0.83739	0.7367	0.6607	0.68205	te1026	0.03672	0.13461	0.16682	0.27613	0.20084	0.16928	0.20148	0.16112	te1026	0.01251	0.01171	0.01923	0.01015	0.01928	0.01186	0.01535	0.00909
te10260	NA	NA	NA	NA	NA	NA	NA	NA	te10260	NA	NA	NA	NA	NA	NA	NA	NA	te10260	0	0	0	0	0	0	0	0
te10261	NA	NA	NA	NA	NA	NA	NA	NA	te10261	NA	NA	NA	NA	NA	NA	NA	NA	te10261	NA	0	0	0	0	0	NA	NA
te10262	NA	NA	NA	NA	NA	NA	NA	NA	te10262	NA	NA	NA	NA	NA	NA	NA	NA	te10262	NA	NA	NA	NA	0	NA	NA	NA
te10263	NA	NA	NA	NA	NA	NA	NA	NA	te10263	NA	NA	NA	NA	NA	NA	NA	NA	te10263	0	0.0909	0	0.1667	0	0	0	0
te10264	NA	NA	NA	NA	NA	NA	NA	NA	te10264	NA	NA	NA	NA	NA	NA	NA	NA	te10264	0	0.05555	0	0	0	0	0	0
te10265	0.0769	0	0	0	0	0	0	0	te10265	NA	NA	NA	NA	NA	NA	NA	NA	te10265	NA	NA	NA	NA	NA	NA	NA	NA
te10266	NA	NA	NA	NA	NA	NA	NA	NA	te10266	NA	NA	NA	NA	NA	NA	NA	NA	te10266	NA	NA	NA	NA	NA	NA	NA	NA
te10267	NA	NA	NA	NA	NA	NA	NA	NA	te10267	NA	NA	NA	NA	NA	NA	NA	NA	te10267	NA	0	0	0	0	0.1429	NA	0
te10268	NA	NA	NA	NA	NA	NA	NA	NA	te10268	NA	NA	NA	NA	NA	NA	NA	NA	te10268	0	0	0	0	0	0	0	0
te10269	NA	NA	NA	NA	NA	NA	NA	NA	te10269	NA	NA	NA	NA	NA	NA	NA	NA	te10269	NA	NA	NA	NA	NA	NA	NA	NA
te1027	NA	NA	NA	NA	NA	NA	NA	NA	te1027	NA	NA	NA	NA	NA	NA	NA	NA	te1027	0	0	0	NA	0	0	0	0
te10270	NA	NA	NA	NA	NA	NA	NA	NA	te10270	NA	NA	NA	NA	NA	NA	NA	NA	te10270	NA	NA	NA	NA	NA	NA	NA	NA
te10271	NA	NA	NA	NA	NA	NA	NA	NA	te10271	NA	NA	NA	NA	NA	NA	NA	NA	te10271	NA	NA	NA	NA	NA	NA	NA	NA
te10272	0	0	NA	0	0	0	NA	0	te10272	NA	NA	NA	NA	NA	NA	NA	NA	te10272	NA	NA	NA	NA	NA	NA	NA	NA
te10273	NA	NA	NA	NA	NA	NA	NA	NA	te10273	NA	NA	NA	NA	NA	NA	NA	NA	te10273	NA	NA	NA	NA	NA	NA	NA	NA
te10274	NA	NA	NA	NA	NA	NA	NA	NA	te10274	NA	NA	NA	NA	NA	NA	NA	NA	te10274	NA	NA	NA	NA	NA	NA	NA	NA
te10275	NA	NA	NA	NA	NA	NA	NA	NA	te10275	NA	NA	NA	NA	NA	NA	NA	NA	te10275	NA	NA	NA	NA	0	NA	NA	NA
te10276	NA	NA	NA	NA	NA	NA	NA	NA	te10276	NA	NA	NA	NA	NA	NA	NA	NA	te10276	NA	NA	NA	NA	NA	NA	NA	NA
te10277	NA	NA	NA	NA	NA	NA	NA	NA	te10277	NA	NA	NA	NA	NA	NA	NA	NA	te10277	NA	NA	NA	NA	NA	NA	NA	NA
te10278	NA	NA	NA	NA	NA	NA	NA	NA	te10278	NA	NA	NA	NA	NA	NA	NA	NA	te10278	NA	NA	NA	NA	NA	NA	NA	NA
te10279	NA	NA	NA	NA	NA	NA	NA	NA	te10279	NA	NA	NA	NA	NA	NA	NA	NA	te10279	0	0	NA	NA	0	0	0	0.02083
te1028	NA	NA	NA	NA	NA	NA	NA	NA	te1028	NA	NA	NA	NA	NA	NA	NA	NA	te1028	NA	NA	NA	NA	NA	NA	NA	NA
te10280	NA	NA	NA	NA	NA	NA	NA	NA	te10280	NA	NA	NA	NA	NA	NA	NA	NA	te10280	0	0	NA	0	0	NA	0	0
te10281	NA	NA	NA	NA	NA	NA	NA	NA	te10281	NA	NA	NA	NA	NA	NA	NA	NA	te10281	NA	NA	NA	NA	NA	NA	NA	NA
te10282	NA	NA	NA	NA	NA	NA	NA	NA	te10282	NA	NA	NA	NA	NA	NA	NA	NA	te10282	NA	NA	NA	NA	NA	NA	NA	NA
te10283	NA	NA	NA	NA	NA	NA	NA	NA	te10283	NA	NA	NA	NA	NA	NA	NA	NA	te10283	NA	NA	NA	NA	NA	NA	NA	NA
te10284	NA	NA	NA	NA	NA	NA	NA	NA	te10284	NA	NA	NA	NA	NA	NA	NA	NA	te10284	NA	NA	NA	NA	NA	NA	NA	NA
te10285	NA	NA	NA	NA	NA	NA	NA	NA	te10285	NA	NA	NA	NA	NA	NA	NA	NA	te10285	NA	NA	NA	NA	NA	NA	NA	NA
te10286	NA	NA	NA	NA	NA	NA	NA	NA	te10286	NA	NA	NA	NA	NA	NA	NA	NA	te10286	NA	NA	NA	NA	NA	NA	NA	NA
te10287	NA	NA	NA	NA	NA	NA	NA	NA	te10287	NA	NA	NA	NA	NA	NA	NA	NA	te10287	NA	NA	NA	NA	NA	NA	NA	NA
te10288	NA	NA	NA	NA	NA	NA	NA	NA	te10288	NA	NA	NA	NA	NA	NA	NA	NA	te10288	NA	NA	NA	NA	NA	NA	NA	NA
te10289	NA	NA	NA	NA	NA	NA	NA	NA	te10289	NA	NA	NA	NA	NA	NA	NA	NA	te10289	NA	0	0	NA	NA	0	0	0
te1029	NA	NA	NA	NA	NA	NA	NA	NA	te1029	0	0	0	0	0	NA	0.1429	NA	te1029	0.00826	0	0	0	0	NA	0	0
te10290	NA	NA	NA	NA	NA	NA	NA	NA	te10290	NA	NA	NA	NA	NA	NA	NA	NA	te10290	NA	NA	NA	NA	NA	NA	NA	NA
te10291	NA	NA	NA	NA	NA	NA	NA	NA	te10291	NA	NA	NA	NA	NA	NA	NA	NA	te10291	NA	NA	0	NA	0	0	NA	NA
te10292	NA	NA	NA	NA	NA	NA	NA	NA	te10292	NA	NA	NA	NA	NA	NA	NA	NA	te10292	0	0.0769	NA	NA	0	0	0	0
te10293	NA	NA	NA	NA	NA	NA	NA	NA	te10293	NA	NA	NA	NA	NA	NA	NA	NA	te10293	NA	NA	NA	NA	NA	NA	NA	NA
te10294	NA	NA	NA	NA	NA	NA	NA	NA	te10294	NA	NA	NA	NA	NA	NA	NA	NA	te10294	NA	NA	NA	NA	NA	NA	NA	NA
te10295	NA	NA	NA	NA	NA	NA	NA	NA	te10295	NA	NA	NA	NA	NA	NA	NA	NA	te10295	0.0833	0	0	0	0	0	0	0
te10296	NA	NA	NA	NA	NA	NA	NA	NA	te10296	NA	NA	NA	NA	NA	NA	NA	NA	te10296	NA	NA	NA	NA	NA	NA	NA	NA
te10297	NA	NA	NA	NA	NA	NA	NA	NA	te10297	0	0	0	0	0	0	0	0	te10297	0	0	0	0	0	0	0	0
te10298	NA	NA	NA	NA	NA	NA	NA	NA	te10298	NA	NA	NA	NA	NA	NA	NA	NA	te10298	NA	NA	NA	NA	NA	NA	NA	NA
te10299	NA	NA	NA	NA	NA	NA	NA	NA	te10299	NA	NA	NA	NA	NA	NA	NA	NA	te10299	NA	NA	NA	NA	NA	NA	NA	NA
te103	1	0.9	NA	NA	NA	0.9	NA	NA	te103	0.4	0.4	NA	NA	NA	0.6	NA	NA	te103	0.25	NA	NA	NA	NA	0.13333	NA	NA
te1030	NA	NA	NA	NA	NA	NA	NA	NA	te1030	NA	NA	NA	NA	NA	NA	NA	NA	te1030	NA	NA	NA	NA	NA	NA	NA	NA
te10300	NA	NA	NA	NA	NA	NA	NA	NA	te10300	NA	NA	NA	NA	NA	NA	NA	NA	te10300	NA	NA	NA	NA	NA	NA	NA	NA
te10301	NA	NA	NA	NA	NA	NA	NA	NA	te10301	NA	NA	NA	NA	NA	NA	NA	NA	te10301	NA	NA	NA	NA	NA	NA	NA	NA
te10302	0.8571	NA	0.5	0.5833	0.2667	0.4	0.875	0.6667	te10302	0	NA	0.1429	0.0833	0.0667	0.1667	0.2	NA	te10302	0	NA	0.0893	0	0.02777	0	0.11113	0.3
te10303	NA	NA	NA	NA	NA	NA	NA	NA	te10303	NA	NA	NA	NA	NA	NA	NA	NA	te10303	0	0.1429	0	0	0	0	0.1538	0.1111
te10304	0.6	0.86667	0.40213	0.4111	0.37897	0.39437	0.95237	0.8333	te10304	NA	0.6	0.13333	0	0.04167	0.14167	0.5714	0.1667	te10304	0.1143	0.37334	0.06465	0.02857	0.01456	0.09184	0.46032	0.09959
te10305	NA	NA	NA	NA	NA	NA	NA	NA	te10305	NA	NA	NA	NA	NA	NA	NA	NA	te10305	NA	NA	NA	NA	NA	NA	NA	NA
te10306	NA	NA	NA	NA	NA	NA	NA	NA	te10306	NA	NA	NA	NA	NA	NA	NA	NA	te10306	0	0.0909	NA	NA	NA	0	0	NA
te10307	NA	NA	NA	NA	NA	NA	NA	NA	te10307	NA	NA	NA	NA	NA	NA	NA	NA	te10307	0	0	NA	NA	0.06667	NA	0	0
te10308	NA	NA	NA	NA	NA	NA	NA	NA	te10308	NA	NA	NA	NA	NA	NA	NA	NA	te10308	NA	NA	NA	NA	NA	NA	NA	NA
te10309	NA	NA	NA	NA	NA	NA	NA	NA	te10309	NA	NA	NA	NA	NA	NA	NA	NA	te10309	0	0	0	0	0	0	0	0
te1031	NA	NA	NA	NA	NA	NA	NA	NA	te1031	NA	NA	NA	NA	NA	NA	NA	NA	te1031	NA	NA	NA	NA	NA	NA	NA	NA
te10310	NA	NA	NA	NA	NA	NA	NA	NA	te10310	NA	NA	NA	NA	NA	NA	NA	NA	te10310	NA	NA	NA	NA	NA	NA	NA	NA
te10311	NA	NA	NA	NA	NA	NA	NA	NA	te10311	NA	NA	NA	NA	NA	NA	NA	NA	te10311	0	0	NA	NA	0	0	NA	NA
te10312	0	0	NA	0	0	0	NA	0	te10312	NA	NA	NA	NA	NA	NA	NA	NA	te10312	NA	NA	NA	NA	NA	NA	NA	NA
te10313	NA	NA	NA	NA	NA	NA	NA	NA	te10313	NA	NA	NA	NA	NA	NA	NA	NA	te10313	NA	NA	0	NA	NA	NA	NA	NA
te10314	NA	NA	NA	NA	NA	NA	NA	NA	te10314	NA	NA	NA	NA	NA	NA	NA	NA	te10314	NA	NA	NA	NA	NA	NA	NA	NA
te10315	0.03845	NA	0.127	NA	0.18845	0.04165	0.3333	0.24355	te10315	NA	NA	NA	NA	NA	NA	NA	NA	te10315	0	0	0	0	0.02021	0.00417	0.00556	0.00417
te10316	0	NA	0.03572	0.025	0	0	0.025	0.11868	te10316	0	NA	0	0	0.0303	0.08117	0	0	te10316	0.02082	NA	0	0	0.07437	0.02082	0.0635	0
te10317	NA	NA	NA	NA	NA	NA	NA	NA	te10317	0.1429	0	NA	NA	NA	0	0	0	te10317	0	0.01389	NA	NA	0	0	0	0.03889
te10318	NA	NA	NA	NA	NA	NA	NA	NA	te10318	NA	NA	NA	NA	NA	NA	NA	NA	te10318	NA	0	0	0	NA	NA	NA	0
te10319	NA	NA	NA	NA	NA	NA	NA	NA	te10319	NA	NA	NA	NA	NA	NA	NA	NA	te10319	NA	NA	NA	NA	NA	NA	NA	NA
te1032	NA	NA	NA	NA	NA	NA	NA	NA	te1032	NA	NA	NA	NA	NA	NA	NA	NA	te1032	0	NA	0	NA	NA	NA	NA	NA
te10320	NA	NA	NA	NA	NA	NA	NA	NA	te10320	NA	NA	NA	NA	NA	NA	NA	NA	te10320	NA	NA	NA	NA	NA	NA	NA	NA
te10321	NA	NA	NA	NA	NA	NA	NA	NA	te10321	NA	NA	NA	NA	NA	NA	NA	NA	te10321	0	0	0	0	0	0	0	0
te10322	0.0357	0	0	0	0	0	0.05555	0	te10322	0	0	0.0625	0	0	0	0	0	te10322	0	0	0	0	0	0	0	0
te10323	NA	NA	NA	NA	NA	NA	NA	NA	te10323	NA	NA	NA	NA	NA	NA	NA	NA	te10323	NA	NA	NA	NA	NA	NA	NA	NA
te10324	NA	NA	NA	NA	NA	NA	NA	NA	te10324	NA	NA	NA	NA	NA	NA	NA	NA	te10324	0	0	NA	NA	NA	0	0	NA
te10325	NA	NA	NA	NA	NA	NA	NA	NA	te10325	NA	NA	NA	NA	NA	NA	NA	NA	te10325	0	0	NA	NA	NA	0	0	0
te10326	NA	NA	NA	NA	NA	NA	NA	NA	te10326	NA	NA	NA	NA	NA	NA	NA	NA	te10326	0	0	NA	0	0	0.0769	0	0
te10327	NA	NA	NA	NA	NA	NA	NA	NA	te10327	NA	NA	NA	NA	NA	NA	NA	NA	te10327	NA	NA	NA	NA	NA	NA	NA	NA
te10328	NA	NA	NA	NA	NA	NA	NA	NA	te10328	NA	NA	NA	NA	NA	NA	NA	NA	te10328	NA	NA	NA	NA	NA	NA	NA	NA
te10329	NA	NA	NA	NA	NA	NA	NA	NA	te10329	NA	NA	NA	NA	NA	NA	NA	NA	te10329	0	0.0647	NA	NA	0	0.01176	NA	0.2
te1033	NA	NA	NA	NA	NA	NA	NA	NA	te1033	NA	NA	NA	NA	NA	NA	NA	NA	te1033	NA	NA	NA	NA	NA	NA	NA	NA
te10330	NA	NA	NA	NA	NA	NA	NA	NA	te10330	NA	NA	NA	NA	NA	NA	NA	NA	te10330	NA	NA	NA	NA	NA	NA	NA	NA
te10331	0	NA	NA	NA	NA	NA	NA	NA	te10331	0	0	NA	NA	NA	NA	NA	NA	te10331	0.01429	0	NA	NA	NA	NA	NA	NA
te10332	NA	NA	NA	NA	NA	NA	NA	NA	te10332	NA	NA	NA	NA	NA	NA	NA	NA	te10332	0	NA	0	0	NA	NA	NA	NA
te10333	NA	NA	NA	NA	NA	NA	NA	NA	te10333	NA	NA	NA	NA	NA	NA	NA	NA	te10333	NA	NA	NA	NA	NA	NA	NA	NA
te10334	NA	NA	NA	NA	NA	NA	NA	NA	te10334	NA	NA	NA	NA	NA	NA	NA	NA	te10334	NA	NA	NA	NA	NA	NA	NA	NA
te10335	NA	NA	NA	NA	NA	NA	NA	NA	te10335	NA	NA	NA	NA	NA	NA	NA	NA	te10335	NA	NA	NA	NA	NA	NA	NA	NA
te10336	NA	NA	NA	NA	NA	NA	NA	NA	te10336	NA	NA	NA	NA	NA	NA	NA	NA	te10336	NA	NA	NA	NA	NA	NA	NA	NA
te10337	NA	NA	NA	NA	NA	NA	NA	NA	te10337	NA	NA	NA	NA	NA	NA	NA	NA	te10337	NA	NA	NA	NA	NA	NA	NA	NA
te10338	NA	NA	NA	NA	NA	NA	NA	NA	te10338	NA	NA	NA	NA	NA	NA	NA	NA	te10338	NA	NA	NA	NA	NA	NA	NA	NA
te10339	NA	NA	NA	NA	NA	NA	NA	NA	te10339	NA	NA	NA	NA	NA	NA	NA	NA	te10339	NA	NA	NA	NA	NA	NA	NA	NA
te1034	0.30553	0.1	0	0.16203	0.2037	0.2	0.24073	0.24073	te1034	0.0303	NA	NA	0	0	0.03333	0	0.07507	te1034	0.01099	0	0	0	0.01828	0	0.00667	0
te10340	NA	NA	NA	NA	NA	NA	NA	NA	te10340	0	0	0	0.2	0	0	0	0	te10340	NA	NA	NA	NA	NA	NA	NA	NA
te10341	NA	NA	NA	NA	NA	NA	NA	NA	te10341	NA	NA	NA	NA	NA	NA	NA	NA	te10341	NA	NA	NA	NA	NA	NA	NA	NA
te10342	NA	NA	NA	NA	NA	NA	NA	NA	te10342	NA	NA	NA	NA	NA	NA	NA	NA	te10342	NA	NA	NA	NA	NA	NA	NA	NA
te10343	NA	NA	NA	NA	NA	NA	NA	NA	te10343	NA	NA	NA	NA	NA	NA	NA	NA	te10343	NA	NA	NA	NA	NA	NA	NA	NA
te10344	NA	NA	NA	NA	NA	NA	NA	NA	te10344	NA	NA	NA	NA	NA	NA	NA	NA	te10344	NA	NA	NA	0	NA	NA	NA	NA
te10345	NA	NA	NA	NA	NA	NA	NA	NA	te10345	NA	NA	NA	NA	NA	NA	NA	NA	te10345	NA	NA	NA	NA	NA	NA	NA	NA
te10346	NA	NA	NA	NA	NA	NA	NA	NA	te10346	NA	NA	NA	NA	NA	NA	NA	NA	te10346	0	0	NA	NA	0	NA	0	0
te10347	NA	NA	NA	NA	NA	NA	NA	NA	te10347	NA	NA	NA	NA	NA	NA	NA	NA	te10347	NA	NA	NA	NA	NA	NA	NA	NA
te10348	NA	NA	NA	NA	NA	NA	NA	NA	te10348	NA	NA	NA	NA	NA	NA	NA	NA	te10348	NA	NA	NA	NA	NA	NA	NA	NA
te10349	NA	NA	NA	NA	NA	NA	NA	NA	te10349	NA	NA	NA	NA	NA	NA	NA	NA	te10349	NA	NA	NA	NA	NA	NA	NA	NA
te1035	NA	NA	NA	NA	NA	NA	NA	NA	te1035	NA	NA	NA	NA	NA	NA	NA	NA	te1035	NA	NA	NA	NA	NA	NA	NA	NA
te10350	NA	NA	NA	NA	NA	NA	NA	NA	te10350	NA	NA	NA	NA	NA	NA	NA	NA	te10350	NA	NA	NA	NA	NA	NA	NA	NA
te10351	NA	NA	NA	NA	NA	NA	NA	NA	te10351	NA	NA	NA	NA	NA	NA	NA	NA	te10351	NA	NA	NA	NA	NA	NA	NA	NA
te10352	NA	NA	NA	NA	NA	NA	NA	NA	te10352	NA	NA	NA	NA	NA	NA	NA	NA	te10352	0	0	0	0	0	0	0	0
te10353	0	0	0	0	0	0	0	0	te10353	0	0	0	0	0	0.1429	NA	0	te10353	0	0	0	0	0	0	0	0
te10354	NA	NA	NA	NA	NA	NA	NA	NA	te10354	NA	NA	NA	NA	NA	NA	NA	NA	te10354	NA	NA	NA	NA	NA	NA	NA	NA
te10355	NA	NA	NA	NA	NA	NA	NA	NA	te10355	NA	NA	NA	NA	NA	NA	NA	NA	te10355	NA	NA	NA	NA	NA	NA	NA	NA
te10356	NA	NA	NA	NA	NA	NA	NA	NA	te10356	NA	NA	NA	NA	NA	NA	NA	NA	te10356	NA	NA	NA	NA	NA	NA	NA	NA
te10357	NA	NA	NA	NA	NA	NA	NA	NA	te10357	NA	NA	NA	NA	NA	NA	NA	NA	te10357	NA	NA	NA	NA	NA	NA	NA	NA
te10358	NA	NA	NA	NA	NA	NA	NA	NA	te10358	NA	NA	NA	NA	NA	NA	NA	NA	te10358	NA	NA	0	NA	NA	NA	NA	NA
te10359	NA	NA	NA	NA	NA	NA	NA	NA	te10359	NA	NA	NA	NA	NA	NA	NA	NA	te10359	0	0	NA	0	0	0	0	0
te1036	NA	NA	NA	NA	NA	NA	NA	NA	te1036	NA	NA	NA	NA	NA	NA	NA	NA	te1036	NA	NA	NA	NA	NA	NA	NA	NA
te10360	NA	NA	NA	NA	NA	NA	NA	NA	te10360	NA	NA	NA	NA	NA	NA	NA	NA	te10360	NA	NA	NA	NA	NA	NA	NA	NA
te10361	NA	NA	NA	NA	NA	NA	NA	NA	te10361	NA	NA	NA	NA	NA	NA	NA	NA	te10361	NA	NA	NA	NA	NA	NA	NA	NA
te10362	NA	NA	NA	NA	NA	NA	NA	NA	te10362	NA	NA	NA	NA	NA	NA	NA	NA	te10362	NA	NA	NA	NA	NA	NA	NA	NA
te10363	NA	NA	NA	NA	NA	NA	NA	NA	te10363	NA	NA	NA	NA	NA	NA	NA	NA	te10363	0	0	NA	0	0	0	0	NA
te10364	NA	NA	NA	NA	NA	NA	NA	NA	te10364	NA	NA	NA	NA	NA	NA	NA	NA	te10364	NA	NA	NA	NA	NA	NA	NA	NA
te10365	NA	NA	NA	NA	NA	NA	NA	NA	te10365	NA	NA	NA	NA	NA	NA	NA	NA	te10365	NA	0	NA	NA	0	0	NA	NA
te10366	NA	NA	NA	NA	NA	NA	NA	NA	te10366	NA	0	0	0	NA	0	0	NA	te10366	0	0	0	0	0	0	0	NA
te10367	0	0	0	0	0	NA	0.1429	0	te10367	NA	NA	NA	NA	NA	NA	NA	NA	te10367	0	0	0	0	0	NA	0	0
te10368	NA	NA	NA	NA	NA	NA	NA	NA	te10368	NA	NA	NA	NA	NA	NA	NA	NA	te10368	NA	NA	NA	NA	NA	NA	NA	NA
te10369	NA	NA	NA	NA	NA	NA	NA	NA	te10369	NA	NA	NA	NA	NA	NA	NA	NA	te10369	NA	NA	NA	NA	NA	NA	NA	NA
te1037	NA	NA	NA	NA	NA	NA	NA	NA	te1037	NA	NA	NA	NA	NA	NA	NA	NA	te1037	NA	NA	NA	NA	NA	NA	NA	NA
te10370	NA	NA	NA	NA	NA	NA	NA	NA	te10370	NA	NA	NA	NA	NA	NA	NA	NA	te10370	NA	NA	NA	NA	NA	NA	NA	NA
te10371	0.50358	0.40666	0.63473	0.52878	0.55953	0.42625	0.745	0.50286	te10371	NA	NA	NA	NA	NA	NA	NA	NA	te10371	0.01841	0.03109	0	0.00917	0.00882	0.00847	0.00476	0.03565
te10372	NA	NA	NA	0	0	NA	0	NA	te10372	NA	NA	NA	NA	NA	NA	NA	NA	te10372	NA	NA	NA	0	0	NA	0	NA
te10373	NA	NA	NA	NA	NA	NA	NA	NA	te10373	NA	NA	NA	NA	NA	NA	NA	NA	te10373	0	0	0	0	0	0	0	NA
te10374	NA	NA	NA	NA	NA	NA	NA	NA	te10374	NA	NA	NA	NA	NA	NA	NA	NA	te10374	NA	NA	NA	NA	NA	NA	NA	NA
te10375	NA	NA	NA	NA	NA	NA	NA	NA	te10375	NA	NA	NA	NA	NA	NA	NA	NA	te10375	NA	NA	NA	NA	NA	NA	NA	NA
te10376	NA	NA	NA	NA	NA	NA	NA	NA	te10376	NA	NA	NA	NA	NA	NA	NA	NA	te10376	0	0	0	0	0	0	0	0
te10377	NA	NA	NA	NA	NA	NA	NA	NA	te10377	NA	NA	NA	NA	NA	NA	NA	NA	te10377	0	0	0	0	0	0	0	0
te10378	NA	NA	NA	NA	NA	NA	NA	NA	te10378	NA	NA	NA	NA	NA	NA	NA	NA	te10378	NA	NA	NA	NA	NA	NA	NA	NA
te10379	NA	NA	NA	NA	NA	NA	NA	NA	te10379	NA	NA	NA	NA	NA	NA	NA	NA	te10379	0.00794	0.00714	0	0	0	0	0	0
te1038	NA	NA	NA	NA	NA	NA	NA	NA	te1038	NA	NA	NA	NA	NA	NA	NA	NA	te1038	NA	0	0	NA	0	0	0	NA
te10380	NA	NA	NA	NA	NA	NA	NA	NA	te10380	NA	NA	NA	NA	NA	NA	NA	NA	te10380	NA	NA	NA	NA	NA	NA	NA	NA
te10381	0	0	0	0	0	0	0	0	te10381	NA	NA	NA	NA	NA	NA	NA	NA	te10381	NA	NA	NA	NA	NA	NA	NA	NA
te10382	NA	NA	NA	NA	NA	NA	NA	NA	te10382	NA	NA	NA	NA	NA	NA	NA	NA	te10382	0	NA	0	NA	NA	0	0	NA
te10383	NA	NA	NA	NA	NA	NA	NA	NA	te10383	NA	NA	NA	NA	NA	NA	NA	NA	te10383	NA	NA	NA	NA	NA	NA	NA	NA
te10384	NA	NA	NA	NA	NA	NA	NA	NA	te10384	NA	NA	NA	NA	NA	NA	NA	NA	te10384	NA	NA	NA	NA	NA	NA	NA	NA
te10385	NA	NA	NA	NA	NA	NA	NA	NA	te10385	NA	NA	NA	NA	NA	NA	NA	NA	te10385	NA	NA	NA	NA	NA	NA	NA	NA
te10386	NA	NA	NA	NA	NA	NA	NA	NA	te10386	NA	NA	NA	NA	NA	NA	NA	NA	te10386	NA	NA	NA	NA	NA	NA	NA	NA
te10387	NA	NA	NA	NA	NA	NA	NA	NA	te10387	NA	NA	NA	NA	NA	NA	NA	NA	te10387	NA	NA	NA	NA	NA	NA	NA	NA
te10388	NA	NA	NA	NA	NA	NA	NA	NA	te10388	NA	NA	NA	NA	NA	NA	NA	NA	te10388	NA	NA	NA	NA	NA	NA	NA	NA
te10389	NA	NA	NA	NA	NA	NA	NA	NA	te10389	NA	NA	NA	NA	NA	NA	NA	NA	te10389	NA	NA	NA	NA	NA	NA	NA	NA
te1039	NA	NA	NA	NA	NA	NA	NA	NA	te1039	NA	NA	NA	NA	NA	NA	NA	NA	te1039	NA	NA	NA	NA	NA	NA	NA	NA
te10390	NA	0	NA	NA	NA	0	0	NA	te10390	NA	0	NA	NA	NA	0	0	NA	te10390	NA	0	NA	NA	NA	0	0.01176	0
te10391	NA	NA	NA	NA	NA	NA	NA	NA	te10391	NA	NA	NA	NA	NA	NA	NA	NA	te10391	NA	NA	NA	NA	NA	NA	NA	NA
te10392	NA	NA	NA	NA	NA	NA	NA	NA	te10392	NA	NA	NA	NA	NA	NA	NA	NA	te10392	NA	NA	NA	NA	NA	NA	NA	NA
te10393	NA	NA	NA	NA	NA	NA	NA	NA	te10393	NA	NA	NA	NA	NA	NA	NA	NA	te10393	NA	NA	NA	NA	NA	NA	NA	NA
te10394	NA	NA	NA	NA	NA	NA	NA	NA	te10394	NA	NA	NA	NA	NA	NA	NA	NA	te10394	0	0	0	NA	0	0	0	NA
te10395	0	0	0	NA	0	0	0	0	te10395	0	0	NA	NA	0	NA	0	NA	te10395	0	0.00543	0	NA	0	0	0	0
te10396	NA	NA	NA	NA	NA	NA	NA	NA	te10396	NA	NA	NA	NA	NA	NA	NA	NA	te10396	NA	NA	NA	NA	NA	NA	NA	NA
te10397	NA	NA	NA	NA	NA	NA	NA	NA	te10397	NA	NA	NA	NA	NA	NA	NA	NA	te10397	NA	NA	NA	NA	NA	NA	NA	NA
te10398	NA	NA	NA	NA	NA	NA	0.05557	NA	te10398	NA	NA	NA	NA	NA	NA	NA	NA	te10398	NA	NA	NA	NA	NA	NA	0	NA
te10399	NA	NA	NA	NA	NA	NA	NA	NA	te10399	NA	NA	NA	NA	NA	NA	NA	NA	te10399	0	0	0	0	0	0.2	0	0
te104	0.72938	0.72855	1	NA	NA	0.84375	NA	NA	te104	0.21747	0	NA	NA	NA	0.2143	NA	NA	te104	0.01021	0	0	NA	NA	0.13988	NA	NA
te1040	NA	NA	NA	NA	NA	NA	NA	NA	te1040	NA	NA	NA	NA	NA	NA	NA	NA	te1040	0	NA	0	NA	0	0	0	0
te10400	NA	NA	NA	NA	NA	NA	NA	NA	te10400	NA	NA	NA	NA	NA	NA	NA	NA	te10400	NA	NA	NA	NA	NA	NA	NA	NA
te10401	NA	NA	NA	NA	NA	NA	NA	NA	te10401	NA	NA	NA	NA	NA	NA	NA	NA	te10401	0	0	NA	NA	NA	0	0	0
te10402	0	0	0	NA	NA	0	NA	NA	te10402	0	0	0	NA	NA	0	0.2	NA	te10402	0.00208	0.00333	0	0	NA	0	0	0.01515
te10403	NA	NA	NA	NA	NA	NA	NA	NA	te10403	NA	NA	NA	NA	NA	NA	NA	NA	te10403	0.10477	0.00549	NA	0	NA	0	0.03062	0
te10404	NA	NA	NA	NA	NA	NA	NA	NA	te10404	NA	NA	NA	NA	NA	NA	NA	NA	te10404	NA	NA	NA	NA	NA	NA	NA	NA
te10405	NA	NA	NA	NA	NA	NA	NA	NA	te10405	NA	NA	NA	NA	NA	NA	NA	NA	te10405	NA	NA	NA	NA	NA	NA	NA	NA
te10406	NA	NA	NA	NA	NA	NA	NA	NA	te10406	NA	NA	NA	NA	NA	NA	NA	NA	te10406	NA	NA	NA	NA	NA	NA	NA	NA
te10407	NA	NA	NA	NA	NA	NA	NA	NA	te10407	NA	NA	NA	NA	NA	NA	NA	NA	te10407	NA	NA	NA	NA	NA	NA	NA	NA
te10408	NA	NA	NA	NA	NA	NA	NA	NA	te10408	NA	NA	NA	NA	NA	NA	NA	NA	te10408	0	0	0	0	0	0	0	0
te10409	NA	NA	NA	NA	NA	NA	NA	NA	te10409	NA	NA	NA	NA	NA	NA	NA	NA	te10409	0	0	0	0	0	0	0	0
te1041	NA	NA	NA	NA	NA	NA	NA	NA	te1041	NA	NA	NA	NA	NA	NA	NA	NA	te1041	0	0	0	0	0	NA	0	0
te10410	NA	NA	NA	NA	NA	NA	NA	NA	te10410	NA	NA	NA	NA	NA	NA	NA	NA	te10410	NA	NA	NA	NA	NA	NA	NA	NA
te10411	NA	NA	NA	NA	NA	NA	NA	NA	te10411	NA	NA	NA	NA	NA	NA	NA	NA	te10411	NA	NA	NA	NA	NA	NA	NA	NA
te10412	NA	NA	NA	NA	NA	NA	NA	NA	te10412	NA	NA	NA	NA	NA	NA	NA	NA	te10412	NA	NA	NA	NA	NA	NA	NA	NA
te10413	NA	NA	NA	NA	NA	NA	NA	NA	te10413	NA	NA	NA	NA	NA	NA	NA	NA	te10413	0	0.01136	0	NA	NA	0	0	NA
te10414	NA	NA	NA	NA	NA	NA	NA	NA	te10414	NA	NA	NA	NA	NA	NA	NA	NA	te10414	0	0	0	0	0	0	0	0
te10415	NA	NA	NA	NA	NA	NA	NA	NA	te10415	NA	NA	NA	NA	NA	NA	NA	NA	te10415	NA	NA	NA	NA	NA	NA	NA	NA
te10416	NA	NA	NA	NA	NA	NA	NA	NA	te10416	NA	NA	NA	NA	NA	NA	NA	NA	te10416	NA	NA	NA	NA	NA	NA	NA	NA
te10417	NA	NA	NA	NA	NA	NA	NA	NA	te10417	NA	NA	NA	NA	NA	NA	NA	NA	te10417	NA	NA	NA	NA	NA	NA	NA	NA
te10418	0.65332	0.51224	NA	NA	NA	NA	0.5238	0.69666	te10418	0	0.1167	NA	NA	NA	NA	0.07145	0.08335	te10418	0	0.03697	NA	NA	NA	NA	0	0.04967
te10419	0.2	0.2	NA	NA	NA	NA	0.25	0.0909	te10419	0.07145	0.2	NA	NA	NA	NA	0.25	0.15067	te10419	0	0	NA	NA	NA	NA	0.03241	0.14681
te1042	NA	0	0.7143	NA	0.375	0.5	NA	0.25	te1042	NA	NA	NA	NA	NA	NA	NA	NA	te1042	0.00695	0	0.00337	0.00794	0.00278	0.00231	0	0.0301
te10420	NA	0.25	NA	NA	NA	NA	0.4	0.2	te10420	0	0.02222	NA	NA	NA	NA	0.17777	0.04	te10420	0	0.06411	NA	NA	NA	NA	0	0.06667
te10421	NA	NA	NA	NA	NA	NA	NA	NA	te10421	NA	NA	NA	NA	NA	NA	NA	NA	te10421	NA	NA	NA	NA	NA	NA	NA	NA
te10422	0.77238	0.58205	0.36547	0.37998	0.76695	0.5256	0.88282	0.84452	te10422	0.30728	0.20956	0.03111	0.05834	0.06959	0.11712	0.31619	0.41004	te10422	0.08918	0.08828	0.01191	0.04389	0.02859	0.03934	0.10625	0.09887
te10423	NA	NA	NA	NA	NA	NA	NA	NA	te10423	NA	NA	NA	NA	NA	NA	NA	NA	te10423	0	NA	0	NA	0	0	0	0
te10424	NA	NA	NA	NA	NA	NA	NA	NA	te10424	NA	NA	NA	NA	NA	NA	NA	NA	te10424	0	0	0	0	0	0	0	0
te10425	NA	NA	NA	NA	NA	NA	NA	NA	te10425	NA	NA	NA	NA	NA	NA	NA	NA	te10425	NA	NA	NA	NA	NA	NA	NA	NA
te10426	NA	NA	NA	NA	NA	NA	NA	NA	te10426	NA	NA	NA	NA	NA	NA	NA	NA	te10426	NA	NA	NA	NA	NA	NA	NA	NA
te10427	NA	NA	NA	NA	NA	NA	NA	NA	te10427	NA	NA	NA	NA	NA	NA	NA	NA	te10427	NA	NA	NA	NA	NA	NA	NA	NA
te10428	NA	NA	NA	NA	NA	NA	NA	NA	te10428	NA	NA	NA	NA	NA	NA	NA	NA	te10428	NA	NA	NA	NA	NA	NA	NA	NA
te10429	NA	NA	NA	NA	NA	NA	NA	NA	te10429	NA	NA	NA	NA	NA	NA	NA	NA	te10429	NA	NA	NA	NA	NA	NA	NA	NA
te1043	NA	NA	NA	NA	NA	NA	NA	NA	te1043	NA	NA	NA	NA	NA	NA	NA	NA	te1043	0.09972	0.02468	0	0	0	0	0.09586	0.0907
te10430	NA	NA	NA	NA	NA	NA	NA	NA	te10430	NA	NA	NA	NA	NA	NA	NA	NA	te10430	NA	NA	NA	NA	NA	NA	NA	NA
te10431	NA	NA	NA	NA	NA	NA	NA	NA	te10431	NA	NA	NA	NA	NA	NA	NA	NA	te10431	NA	NA	NA	NA	NA	NA	NA	NA
te10432	NA	NA	NA	NA	NA	NA	NA	NA	te10432	NA	NA	NA	NA	NA	NA	NA	NA	te10432	NA	NA	NA	NA	NA	NA	NA	NA
te10433	NA	NA	NA	NA	NA	NA	NA	NA	te10433	NA	NA	NA	NA	NA	NA	NA	NA	te10433	NA	NA	NA	NA	NA	NA	NA	NA
te10434	NA	NA	NA	NA	NA	NA	NA	NA	te10434	0	0	0	NA	0	0	0.0139	0	te10434	0	0	0	NA	0	NA	0	0
te10435	NA	NA	NA	NA	NA	NA	NA	NA	te10435	NA	NA	NA	NA	NA	NA	NA	NA	te10435	NA	NA	NA	NA	NA	NA	NA	NA
te10436	NA	NA	NA	NA	NA	NA	NA	NA	te10436	NA	NA	NA	NA	NA	NA	NA	NA	te10436	NA	NA	NA	NA	NA	NA	NA	NA
te10437	NA	NA	NA	NA	NA	NA	NA	NA	te10437	NA	NA	NA	NA	NA	NA	NA	NA	te10437	NA	NA	NA	NA	NA	NA	NA	NA
te10438	NA	NA	NA	NA	NA	NA	NA	NA	te10438	NA	NA	NA	NA	NA	NA	NA	NA	te10438	NA	NA	NA	NA	NA	NA	NA	NA
te10439	NA	NA	NA	NA	NA	NA	NA	NA	te10439	NA	NA	NA	NA	NA	NA	NA	NA	te10439	0.06667	0	NA	NA	NA	NA	NA	NA
te1044	NA	NA	NA	NA	NA	NA	NA	NA	te1044	NA	NA	NA	NA	NA	NA	NA	NA	te1044	0	0	0	0	0	0	0	0
te10440	NA	NA	NA	NA	NA	NA	NA	NA	te10440	NA	NA	NA	NA	NA	NA	NA	NA	te10440	0	0	NA	NA	NA	NA	0	NA
te10441	NA	NA	NA	NA	NA	NA	NA	NA	te10441	NA	NA	NA	NA	NA	NA	NA	NA	te10441	NA	NA	NA	NA	NA	NA	NA	NA
te10442	NA	NA	NA	NA	NA	NA	NA	NA	te10442	NA	NA	NA	NA	NA	NA	NA	NA	te10442	NA	NA	NA	NA	NA	NA	NA	NA
te10443	NA	NA	NA	NA	NA	NA	NA	NA	te10443	NA	NA	NA	NA	NA	NA	NA	NA	te10443	NA	NA	NA	NA	NA	NA	NA	NA
te10444	NA	NA	NA	NA	NA	NA	NA	NA	te10444	NA	NA	NA	NA	NA	NA	NA	NA	te10444	NA	NA	NA	NA	NA	NA	NA	NA
te10445	NA	NA	NA	NA	NA	NA	NA	NA	te10445	NA	NA	NA	NA	NA	NA	NA	NA	te10445	0.03125	0	0.0625	0	0	0	0	0
te10446	NA	NA	NA	NA	NA	NA	NA	NA	te10446	NA	NA	NA	NA	NA	NA	NA	NA	te10446	NA	NA	NA	NA	NA	NA	NA	NA
te10447	NA	NA	NA	NA	NA	NA	NA	NA	te10447	NA	NA	NA	NA	NA	NA	NA	NA	te10447	0	0	0	0.025	0	0	0	NA
te10448	NA	NA	NA	NA	NA	NA	NA	NA	te10448	NA	NA	NA	NA	NA	NA	NA	NA	te10448	0	0	0	0	0	0	0	0
te10449	NA	NA	NA	NA	NA	NA	NA	NA	te10449	NA	NA	NA	NA	NA	NA	NA	NA	te10449	NA	NA	NA	NA	NA	NA	NA	NA
te1045	0.13333	0.22535	0	0.04444	0.08195	0.12915	0.15555	0.15555	te1045	0	0.14285	0	0.03572	0	0	0	0	te1045	0.00926	0.01528	0.01053	0.02038	0.00444	0.00667	0.01044	0.01474
te10450	NA	NA	NA	NA	NA	NA	NA	NA	te10450	NA	NA	NA	NA	NA	NA	NA	NA	te10450	NA	NA	NA	NA	NA	NA	NA	NA
te10451	NA	NA	NA	NA	NA	NA	NA	NA	te10451	NA	NA	NA	NA	NA	NA	NA	NA	te10451	NA	NA	NA	NA	NA	NA	NA	NA
te10452	NA	NA	NA	NA	NA	NA	NA	NA	te10452	NA	NA	NA	NA	NA	NA	NA	NA	te10452	NA	NA	NA	NA	NA	NA	NA	NA
te10453	NA	NA	NA	NA	NA	NA	NA	NA	te10453	NA	NA	NA	NA	NA	NA	NA	NA	te10453	NA	NA	NA	NA	NA	NA	NA	NA
te10454	NA	NA	NA	NA	NA	NA	NA	NA	te10454	NA	NA	NA	NA	NA	NA	NA	NA	te10454	NA	NA	NA	NA	NA	NA	NA	NA
te10455	NA	NA	NA	NA	NA	NA	NA	NA	te10455	NA	NA	NA	NA	NA	NA	NA	NA	te10455	0	0	0.04911	NA	NA	0	0	NA
te10456	NA	NA	NA	NA	NA	NA	NA	NA	te10456	NA	NA	NA	NA	NA	NA	NA	NA	te10456	NA	NA	NA	NA	NA	NA	NA	NA
te10457	NA	NA	NA	NA	NA	NA	NA	NA	te10457	NA	NA	NA	NA	NA	NA	NA	NA	te10457	NA	NA	NA	NA	NA	NA	NA	NA
te10458	NA	NA	NA	NA	NA	NA	NA	NA	te10458	0	0	0	NA	0.2	0	0	0	te10458	NA	NA	NA	NA	NA	NA	NA	NA
te10459	NA	NA	NA	NA	NA	NA	NA	NA	te10459	NA	NA	NA	NA	NA	NA	NA	NA	te10459	NA	NA	NA	NA	NA	NA	NA	NA
te1046	NA	NA	NA	NA	NA	NA	NA	NA	te1046	NA	NA	NA	NA	NA	NA	NA	NA	te1046	0	0	0	NA	0	0	NA	0
te10460	0	0	NA	NA	0	0	0	0	te10460	NA	NA	NA	NA	NA	NA	NA	NA	te10460	0	0	NA	NA	0	0	0	0
te10461	NA	NA	NA	NA	NA	NA	NA	NA	te10461	0	0.0556	0	0	0	0	0	0	te10461	0	0	0	0	0	0	0	0
te10462	NA	NA	NA	NA	NA	NA	NA	NA	te10462	NA	NA	NA	NA	NA	NA	NA	NA	te10462	NA	NA	NA	NA	NA	NA	NA	NA
te10463	NA	NA	NA	NA	NA	NA	NA	NA	te10463	NA	NA	NA	NA	NA	NA	NA	NA	te10463	NA	NA	NA	NA	NA	NA	NA	NA
te10464	NA	NA	NA	NA	NA	NA	NA	NA	te10464	NA	NA	NA	NA	NA	NA	NA	NA	te10464	0	0	0	0	0	0	0	NA
te10465	NA	NA	NA	NA	NA	NA	NA	NA	te10465	NA	NA	NA	NA	NA	NA	NA	NA	te10465	NA	0	NA	NA	0	0	NA	0
te10466	0.65017	0.66067	NA	NA	NA	NA	NA	0.5	te10466	0.12917	0.12397	NA	NA	NA	NA	NA	0.03334	te10466	0.07143	0.02258	NA	NA	NA	NA	NA	0
te10467	NA	NA	NA	NA	NA	NA	NA	NA	te10467	NA	NA	NA	NA	NA	NA	NA	NA	te10467	NA	NA	NA	NA	NA	NA	NA	NA
te10468	NA	NA	NA	NA	NA	NA	NA	NA	te10468	NA	NA	NA	NA	NA	NA	NA	NA	te10468	NA	NA	NA	NA	NA	NA	NA	NA
te10469	NA	NA	NA	NA	NA	NA	NA	NA	te10469	NA	NA	NA	NA	NA	NA	NA	NA	te10469	NA	NA	NA	NA	NA	NA	NA	NA
te1047	0.18453	0.45833	0.28573	0.40277	0.4	0.6	0.4	0.58333	te1047	0.38097	0.39932	0.11905	0.09523	0	NA	0.4857	0.19047	te1047	0.15313	0.06345	0	0.0125	0.01263	0	0	0.09394
te10470	NA	NA	NA	NA	NA	NA	NA	NA	te10470	NA	NA	NA	NA	NA	NA	NA	NA	te10470	NA	NA	NA	NA	NA	NA	NA	NA
te10471	0	0	0	0	0	0	0	0	te10471	0	0	0	0	0.1429	0	0	0	te10471	0	0	0	0	0	0	0	0
te10472	NA	NA	NA	NA	NA	NA	NA	NA	te10472	NA	NA	NA	NA	NA	NA	NA	NA	te10472	NA	NA	NA	NA	NA	NA	NA	NA
te10473	NA	NA	NA	NA	NA	NA	NA	NA	te10473	NA	NA	NA	NA	NA	NA	NA	NA	te10473	NA	NA	NA	NA	NA	NA	NA	NA
te10474	NA	NA	NA	NA	NA	NA	NA	NA	te10474	NA	NA	NA	NA	NA	NA	NA	NA	te10474	NA	NA	NA	NA	NA	NA	NA	NA
te10475	NA	NA	NA	NA	NA	NA	NA	NA	te10475	NA	NA	NA	NA	NA	NA	NA	NA	te10475	NA	NA	NA	NA	NA	NA	NA	NA
te10476	NA	NA	NA	NA	NA	NA	NA	NA	te10476	NA	NA	NA	NA	NA	NA	NA	NA	te10476	NA	NA	NA	NA	NA	NA	NA	NA
te10477	0	0	0	0	0	NA	0.1429	0	te10477	NA	NA	NA	NA	NA	NA	NA	NA	te10477	NA	NA	NA	NA	NA	NA	NA	NA
te10478	NA	NA	NA	NA	NA	NA	NA	NA	te10478	NA	NA	NA	NA	NA	NA	NA	NA	te10478	0	0	0	0	0	NA	0	0.1429
te10479	NA	NA	NA	NA	NA	NA	NA	NA	te10479	NA	NA	NA	NA	NA	NA	NA	NA	te10479	NA	NA	NA	NA	NA	NA	NA	NA
te1048	0.23335	0.4365	0.56925	0.4318	0.4643	0.48075	0.25325	0.4	te1048	0.47145	0.2847	0.1	0.1818	0.08335	0.07145	0.23075	0.35	te1048	0	0.0787	0.01904	0.03788	0.01234	0.0232	0.04048	0.02778
te10480	NA	NA	NA	NA	NA	NA	NA	NA	te10480	NA	NA	NA	NA	NA	NA	NA	NA	te10480	NA	NA	NA	NA	NA	NA	NA	NA
te10481	NA	NA	NA	NA	NA	NA	NA	NA	te10481	NA	NA	NA	NA	NA	NA	NA	NA	te10481	NA	NA	NA	NA	NA	NA	NA	NA
te10482	NA	NA	NA	NA	NA	NA	NA	NA	te10482	NA	NA	NA	NA	NA	NA	NA	NA	te10482	NA	NA	0	0	0	0	NA	0
te10483	NA	NA	NA	NA	NA	NA	NA	NA	te10483	NA	NA	NA	NA	NA	NA	NA	NA	te10483	0	0	0	0	0	0	NA	0
te10484	NA	NA	NA	NA	NA	NA	NA	NA	te10484	NA	NA	NA	NA	NA	NA	NA	NA	te10484	NA	NA	NA	NA	NA	NA	NA	NA
te10485	NA	NA	NA	NA	NA	NA	NA	NA	te10485	NA	NA	NA	NA	NA	NA	NA	NA	te10485	NA	NA	NA	NA	NA	NA	NA	NA
te10486	NA	NA	NA	NA	NA	NA	NA	NA	te10486	NA	NA	NA	NA	NA	NA	NA	NA	te10486	NA	NA	NA	NA	NA	NA	NA	NA
te10487	NA	NA	NA	NA	NA	NA	NA	NA	te10487	0	0	0	0	NA	NA	NA	0	te10487	0	0	0	0	NA	0	0	0.02083
te10488	NA	NA	NA	NA	NA	NA	NA	NA	te10488	NA	NA	NA	NA	NA	NA	NA	NA	te10488	NA	0	0	0	0	0	0	NA
te10489	NA	NA	NA	NA	NA	NA	NA	NA	te10489	NA	NA	NA	NA	NA	NA	NA	NA	te10489	NA	NA	NA	NA	NA	NA	NA	NA
te1049	0.72192	0.68173	0.86727	0.1429	0.7976	0.60448	0.58332	0.85118	te1049	0.38452	0.51778	0.3798	0.2857	0.33453	0.2109	0.1889	0.3651	te1049	0.05638	0.05285	0.01923	0.04539	0	0.03125	0.0129	0.05141
te10490	NA	NA	NA	NA	NA	NA	NA	NA	te10490	NA	NA	NA	NA	NA	NA	NA	NA	te10490	NA	NA	NA	NA	NA	NA	NA	NA
te10491	NA	NA	NA	NA	NA	NA	NA	NA	te10491	NA	NA	NA	NA	NA	NA	NA	NA	te10491	NA	NA	NA	NA	NA	NA	NA	NA
te10492	NA	NA	NA	NA	NA	NA	NA	NA	te10492	NA	NA	NA	NA	NA	NA	NA	NA	te10492	0	0	0	0	0	0	0	0
te10493	NA	NA	NA	NA	NA	NA	NA	NA	te10493	NA	NA	NA	NA	NA	NA	NA	NA	te10493	NA	NA	NA	NA	NA	NA	NA	NA
te10494	NA	NA	NA	NA	NA	NA	NA	NA	te10494	NA	NA	NA	NA	NA	NA	NA	NA	te10494	NA	NA	NA	NA	NA	NA	NA	NA
te10495	NA	NA	NA	NA	NA	NA	NA	NA	te10495	NA	NA	NA	NA	NA	NA	NA	NA	te10495	0	0	0	NA	NA	NA	0	0
te10496	NA	NA	NA	NA	NA	NA	NA	NA	te10496	NA	NA	NA	NA	NA	NA	NA	NA	te10496	0	0.03334	0	NA	NA	0	0	0.05
te10497	NA	NA	NA	NA	NA	NA	NA	NA	te10497	NA	NA	NA	NA	NA	NA	NA	NA	te10497	0	0.125	0	0	0	0	NA	0
te10498	NA	NA	NA	NA	NA	NA	NA	NA	te10498	NA	NA	NA	NA	NA	NA	NA	NA	te10498	0	0	NA	NA	NA	0.1667	NA	0
te10499	NA	NA	NA	NA	NA	NA	NA	NA	te10499	NA	NA	NA	NA	NA	NA	NA	NA	te10499	NA	NA	NA	NA	NA	NA	NA	NA
te105	NA	0.6111	0.8222	0.75927	0.7492	0.71627	0.8	0.78133	te105	NA	0.2405	0.25	0.2111	0.175	0.25895	0.2	0.5189	te105	NA	0.04675	0.00329	0.01648	0.03518	0.07107	0.01805	0.04181
te1050	0.42	0.66754	0.68289	0.52462	0.74591	NA	0.4	0.56587	te1050	0.34168	0.44476	0.22082	0.26059	0.28691	0.2	0.5	0.2881	te1050	0.06957	0.06145	0.06721	0.0814	0.05233	0.03333	0.20694	0.09063
te10500	NA	NA	NA	NA	NA	NA	NA	NA	te10500	0.375	0.32725	NA	NA	NA	NA	NA	0.31667	te10500	0.09793	0.02627	NA	NA	0	0	0	0.07706
te10501	NA	NA	NA	NA	NA	NA	NA	NA	te10501	NA	NA	NA	NA	NA	NA	NA	0.4	te10501	NA	NA	NA	NA	NA	NA	NA	NA
te10502	0.29633	0.25183	0.5	NA	0.58183	0.71467	0.3368	0.15813	te10502	0.1003	0.12793	0	NA	0	0.09697	0.2424	0	te10502	0.06381	0.0225	0	0	0	0	0.08449	0.01429
te10503	NA	NA	NA	NA	NA	NA	NA	NA	te10503	NA	NA	NA	NA	NA	NA	NA	NA	te10503	NA	NA	NA	NA	NA	NA	NA	NA
te10504	NA	NA	NA	NA	NA	NA	NA	NA	te10504	NA	NA	NA	NA	NA	NA	NA	NA	te10504	NA	NA	NA	NA	NA	NA	NA	NA
te10505	NA	NA	NA	NA	NA	NA	NA	NA	te10505	NA	NA	NA	NA	NA	NA	NA	NA	te10505	0	0	NA	NA	NA	0	0	0
te10506	NA	NA	NA	NA	NA	NA	NA	NA	te10506	NA	NA	NA	NA	NA	NA	NA	NA	te10506	NA	NA	NA	NA	NA	NA	NA	NA
te10507	NA	NA	NA	NA	NA	NA	NA	NA	te10507	NA	NA	NA	NA	NA	NA	NA	NA	te10507	NA	NA	NA	NA	NA	NA	NA	NA
te10508	NA	NA	NA	NA	NA	NA	NA	NA	te10508	NA	NA	NA	NA	NA	NA	NA	NA	te10508	NA	NA	NA	NA	NA	NA	NA	NA
te10509	NA	NA	NA	NA	NA	NA	NA	NA	te10509	NA	NA	NA	NA	NA	NA	NA	NA	te10509	NA	0.1	NA	NA	NA	NA	NA	NA
te1051	NA	NA	NA	NA	NA	NA	NA	NA	te1051	NA	NA	NA	NA	NA	NA	NA	NA	te1051	0	0	0	0	0	0.04165	0	0
te10510	NA	NA	NA	NA	NA	NA	NA	NA	te10510	NA	NA	NA	NA	NA	NA	NA	NA	te10510	NA	0.36665	NA	NA	NA	NA	NA	NA
te10511	NA	NA	NA	NA	NA	NA	NA	NA	te10511	NA	NA	NA	NA	NA	NA	NA	NA	te10511	NA	NA	NA	NA	NA	NA	NA	NA
te10512	NA	0.44	NA	0.23864	NA	NA	NA	0.6	te10512	NA	0.2	NA	0.05834	NA	NA	NA	NA	te10512	NA	0.02222	NA	0.02708	NA	NA	NA	0
te10513	NA	0.8	NA	NA	NA	NA	NA	0.71298	te10513	NA	0.4	NA	NA	NA	NA	NA	0.48096	te10513	NA	0.06	NA	NA	NA	NA	NA	0.07763
te10514	0.59285	NA	0.72015	NA	NA	0.7	NA	0.5	te10514	0.38572	NA	0.17336	0.3	NA	0.2	NA	0.33332	te10514	0.08789	NA	0.07407	NA	NA	0.025	NA	0.07408
te10515	0.76667	NA	NA	NA	NA	NA	NA	0.73888	te10515	0.4	NA	NA	NA	NA	NA	NA	0.38333	te10515	0.075	NA	NA	NA	NA	NA	NA	0.05898
te10516	NA	NA	NA	NA	NA	NA	NA	NA	te10516	NA	NA	NA	NA	NA	NA	NA	NA	te10516	NA	NA	NA	NA	NA	NA	NA	NA
te10517	NA	NA	NA	NA	NA	NA	NA	NA	te10517	NA	NA	NA	NA	NA	NA	NA	NA	te10517	NA	NA	NA	NA	NA	NA	NA	NA
te10518	NA	NA	NA	NA	NA	NA	NA	NA	te10518	NA	NA	NA	NA	NA	NA	NA	NA	te10518	NA	NA	NA	NA	NA	NA	NA	NA
te10519	0.04444	0	0	0.03334	NA	0	0.07836	0.02	te10519	NA	NA	NA	NA	NA	NA	NA	NA	te10519	0.00529	0	0	0	0	0	0	0
te1052	NA	NA	NA	NA	NA	NA	NA	NA	te1052	NA	NA	NA	NA	NA	NA	NA	NA	te1052	0	0	NA	0	0.0769	0	0	0
te10520	NA	NA	NA	NA	NA	NA	NA	NA	te10520	NA	NA	NA	NA	NA	NA	NA	NA	te10520	NA	NA	NA	NA	NA	NA	NA	NA
te10521	NA	NA	NA	NA	NA	NA	NA	NA	te10521	NA	NA	NA	NA	NA	NA	NA	NA	te10521	NA	NA	NA	NA	NA	NA	NA	NA
te10522	NA	NA	NA	NA	NA	NA	NA	NA	te10522	NA	NA	NA	NA	NA	NA	NA	NA	te10522	0	0	0	0	0	0	0	0
te10523	NA	NA	NA	NA	NA	NA	NA	NA	te10523	NA	NA	NA	NA	NA	NA	NA	NA	te10523	NA	NA	NA	NA	NA	NA	NA	NA
te10524	NA	NA	NA	NA	NA	NA	NA	NA	te10524	NA	NA	NA	NA	NA	NA	NA	NA	te10524	NA	NA	NA	NA	NA	NA	NA	NA
te10525	NA	NA	NA	NA	NA	NA	NA	NA	te10525	NA	NA	NA	NA	NA	NA	NA	NA	te10525	NA	NA	NA	NA	NA	NA	NA	NA
te10526	NA	NA	NA	NA	NA	NA	NA	NA	te10526	NA	NA	NA	NA	NA	NA	NA	NA	te10526	NA	NA	NA	NA	NA	NA	NA	NA
te10527	NA	NA	NA	NA	NA	NA	NA	NA	te10527	NA	NA	NA	NA	NA	NA	NA	NA	te10527	NA	NA	NA	NA	NA	NA	NA	NA
te10528	NA	NA	NA	NA	NA	NA	NA	NA	te10528	NA	NA	NA	NA	NA	NA	NA	NA	te10528	NA	NA	NA	NA	NA	NA	NA	NA
te10529	NA	NA	NA	NA	NA	NA	NA	NA	te10529	NA	NA	NA	NA	NA	NA	NA	NA	te10529	NA	NA	NA	NA	NA	NA	NA	NA
te1053	NA	NA	NA	NA	NA	NA	NA	NA	te1053	NA	NA	NA	NA	NA	NA	NA	NA	te1053	NA	NA	NA	NA	NA	NA	NA	NA
te10530	0	0	NA	NA	0	0	0	0	te10530	0	0	NA	NA	0	0	0	0	te10530	0.01191	0.0157	0	0	0	0	0	0.02211
te10531	NA	NA	NA	NA	NA	NA	NA	NA	te10531	NA	NA	NA	NA	NA	NA	NA	NA	te10531	0	0	NA	NA	NA	NA	NA	0
te10532	NA	NA	NA	NA	NA	NA	NA	NA	te10532	NA	NA	NA	NA	NA	NA	NA	NA	te10532	NA	0	0	0	0	0	NA	NA
te10533	NA	NA	0	NA	0	0	NA	0	te10533	0	0	0	0	0	0	0	0	te10533	0	0	0	0	0	0	0.02083	0
te10534	0	0	NA	NA	NA	NA	0	NA	te10534	NA	NA	NA	NA	NA	NA	NA	NA	te10534	0	0	NA	NA	NA	NA	0	0
te10535	0.76175	0.906	0.7143	1	0.7033	0.7857	0.9091	0.81665	te10535	0.17142	0.18107	0.14545	0	0.08035	0	0.2	0.28413	te10535	0.08378	0.06649	0.00501	0.00266	0.0142	0.00886	0.12007	0.06201
te10536	NA	NA	NA	NA	NA	NA	NA	NA	te10536	NA	NA	NA	NA	NA	NA	NA	NA	te10536	NA	NA	NA	NA	NA	NA	NA	NA
te10537	NA	0	0	NA	NA	NA	NA	0	te10537	NA	0	0	NA	NA	NA	NA	0	te10537	NA	0	0	NA	NA	NA	0	0
te10538	NA	NA	NA	NA	NA	NA	NA	NA	te10538	NA	NA	NA	NA	NA	NA	NA	NA	te10538	NA	NA	NA	NA	NA	NA	NA	NA
te10539	NA	NA	NA	NA	NA	NA	NA	NA	te10539	NA	NA	NA	NA	NA	NA	NA	NA	te10539	NA	NA	NA	NA	NA	NA	NA	NA
te1054	NA	NA	NA	NA	NA	NA	NA	NA	te1054	NA	NA	NA	NA	NA	NA	NA	NA	te1054	0	0	0	0.0667	0	0.1111	NA	0
te10540	NA	NA	NA	NA	NA	NA	NA	NA	te10540	NA	NA	NA	NA	NA	NA	NA	NA	te10540	NA	NA	NA	NA	NA	NA	NA	NA
te10541	NA	NA	NA	NA	NA	NA	NA	NA	te10541	NA	NA	NA	NA	NA	NA	NA	NA	te10541	NA	NA	NA	NA	NA	NA	NA	NA
te10542	NA	NA	NA	NA	NA	NA	NA	NA	te10542	NA	NA	NA	NA	NA	NA	NA	NA	te10542	NA	NA	NA	NA	NA	NA	NA	NA
te10543	NA	NA	NA	NA	NA	NA	NA	NA	te10543	NA	NA	NA	NA	NA	NA	NA	NA	te10543	NA	NA	NA	NA	NA	NA	NA	NA
te10544	NA	NA	NA	NA	NA	NA	NA	NA	te10544	NA	NA	NA	NA	NA	NA	NA	NA	te10544	NA	0	0	NA	NA	NA	0	0
te10545	NA	NA	NA	NA	NA	NA	NA	NA	te10545	NA	NA	NA	NA	NA	NA	NA	NA	te10545	NA	NA	NA	NA	NA	NA	NA	NA
te10546	NA	NA	NA	NA	NA	NA	NA	NA	te10546	NA	NA	NA	NA	NA	NA	NA	NA	te10546	NA	NA	NA	NA	NA	NA	NA	NA
te10547	NA	NA	NA	NA	NA	NA	NA	NA	te10547	NA	NA	NA	NA	NA	NA	NA	NA	te10547	NA	NA	NA	NA	NA	NA	NA	NA
te10548	NA	NA	NA	NA	NA	NA	NA	NA	te10548	NA	NA	NA	NA	NA	NA	NA	NA	te10548	NA	NA	NA	NA	NA	NA	NA	NA
te10549	NA	NA	NA	NA	NA	NA	NA	NA	te10549	NA	NA	NA	NA	NA	NA	NA	NA	te10549	NA	NA	NA	NA	NA	NA	NA	NA
te1055	NA	NA	NA	NA	NA	NA	NA	NA	te1055	NA	NA	NA	NA	NA	NA	NA	NA	te1055	NA	NA	NA	NA	NA	NA	NA	NA
te10550	NA	NA	NA	NA	NA	NA	NA	NA	te10550	NA	NA	NA	NA	NA	NA	NA	NA	te10550	NA	NA	NA	NA	NA	NA	NA	NA
te10551	NA	NA	NA	NA	NA	NA	NA	NA	te10551	NA	NA	NA	NA	NA	NA	NA	NA	te10551	0	0	0	0	0	0	0	0
te10552	NA	NA	NA	NA	NA	NA	NA	NA	te10552	NA	NA	NA	NA	NA	NA	NA	NA	te10552	0	0	0	0	0	0	0	0
te10553	NA	NA	NA	NA	NA	NA	NA	NA	te10553	NA	NA	NA	NA	NA	NA	NA	NA	te10553	NA	NA	NA	NA	NA	NA	NA	NA
te10554	NA	NA	NA	NA	NA	NA	NA	NA	te10554	NA	NA	NA	NA	NA	NA	NA	NA	te10554	0.02857	0.02381	0	0	0	0.03214	0	0
te10555	NA	NA	NA	NA	NA	NA	NA	NA	te10555	0	0	NA	NA	NA	0	NA	0	te10555	0	0	NA	NA	NA	0	NA	0
te10556	NA	NA	NA	NA	NA	NA	NA	NA	te10556	NA	NA	NA	NA	NA	NA	NA	NA	te10556	NA	NA	NA	NA	NA	NA	NA	NA
te10557	NA	NA	NA	NA	NA	NA	NA	NA	te10557	NA	NA	NA	NA	NA	NA	NA	NA	te10557	NA	NA	NA	NA	NA	NA	NA	NA
te10558	NA	0	0	NA	0	0	0	0	te10558	NA	NA	NA	NA	NA	NA	NA	NA	te10558	0	0.0119	0	NA	0	0	0	0
te10559	NA	NA	NA	NA	NA	NA	NA	NA	te10559	NA	NA	NA	NA	NA	NA	NA	NA	te10559	NA	0	0	NA	NA	0	0	0
te1056	NA	NA	NA	NA	NA	NA	NA	NA	te1056	NA	NA	NA	NA	NA	NA	NA	NA	te1056	NA	NA	NA	NA	NA	NA	NA	NA
te10560	0	0.0667	NA	0	0.1667	0	0	0.1111	te10560	0	0.0534	0	0.04167	0	0.08335	0.03703	0	te10560	0	0	0	0	0	0	0	0
te10561	0.17639	0.15238	0.31495	0.36148	0.40094	0.23106	0.37944	0.36099	te10561	0.02747	0.01316	0.08373	0.04762	0.08229	0.04659	0.01562	0.02604	te10561	0.00308	0.01308	0.02065	0.01491	0.01444	0	0.00572	0.01133
te10562	NA	NA	NA	NA	NA	NA	NA	NA	te10562	NA	NA	NA	NA	NA	NA	NA	NA	te10562	NA	NA	NA	NA	NA	NA	NA	NA
te10563	0	0	0	0	0	0.1	0	NA	te10563	NA	NA	NA	NA	NA	NA	NA	NA	te10563	0	0	0	0	0	0	0	0
te10564	NA	NA	NA	NA	NA	NA	NA	NA	te10564	NA	NA	NA	NA	NA	NA	NA	NA	te10564	NA	NA	NA	NA	NA	NA	NA	NA
te10565	NA	0.3333	0	0	NA	0.1667	0	NA	te10565	NA	NA	NA	NA	NA	NA	NA	NA	te10565	NA	0.10555	0	0	NA	NA	0	NA
te10566	NA	NA	NA	NA	NA	NA	NA	NA	te10566	NA	NA	NA	NA	NA	NA	NA	NA	te10566	NA	NA	NA	NA	NA	NA	NA	NA
te10567	NA	NA	NA	NA	NA	NA	NA	NA	te10567	NA	NA	NA	NA	NA	NA	NA	NA	te10567	0.02083	0	0	0	0	0	0.01515	0.025
te10568	NA	NA	NA	NA	NA	NA	NA	NA	te10568	NA	NA	NA	NA	NA	NA	NA	NA	te10568	NA	NA	NA	NA	NA	NA	NA	NA
te10569	NA	NA	NA	NA	NA	NA	NA	NA	te10569	NA	NA	NA	NA	NA	NA	NA	NA	te10569	NA	NA	NA	NA	NA	NA	NA	NA
te1057	NA	NA	NA	NA	NA	NA	NA	NA	te1057	NA	NA	NA	NA	NA	NA	NA	NA	te1057	NA	NA	NA	NA	NA	NA	NA	NA
te10570	NA	NA	NA	NA	NA	NA	NA	NA	te10570	NA	NA	NA	NA	NA	NA	NA	NA	te10570	NA	NA	NA	NA	NA	NA	NA	NA
te10571	NA	NA	NA	NA	NA	NA	NA	NA	te10571	NA	NA	NA	NA	NA	NA	NA	NA	te10571	NA	NA	NA	NA	NA	NA	NA	NA
te10572	NA	NA	NA	NA	NA	NA	NA	NA	te10572	NA	NA	NA	NA	NA	NA	NA	NA	te10572	0	0	0	0.05555	0	0	0	0
te10573	NA	NA	NA	NA	NA	NA	NA	NA	te10573	NA	NA	NA	NA	NA	NA	NA	NA	te10573	NA	NA	NA	NA	NA	NA	NA	NA
te10574	0	0	0	0	0	0	0	0	te10574	0	0	0	0	0	0	0	0	te10574	0	0	0	0	0	0	0	0
te10575	0	0	0	0	0	NA	0	0	te10575	NA	NA	NA	NA	NA	NA	NA	NA	te10575	0	0	0	0	0	NA	0.02381	0
te10576	NA	NA	NA	NA	NA	NA	NA	NA	te10576	NA	NA	NA	NA	NA	NA	NA	NA	te10576	NA	NA	NA	NA	NA	NA	NA	NA
te10577	NA	NA	NA	NA	NA	NA	NA	NA	te10577	NA	NA	NA	NA	NA	NA	NA	NA	te10577	NA	NA	NA	NA	NA	NA	NA	NA
te10578	NA	NA	NA	NA	NA	NA	NA	NA	te10578	NA	NA	NA	NA	NA	NA	NA	NA	te10578	0	0.00741	NA	0	0	NA	NA	0
te10579	NA	NA	NA	NA	NA	NA	NA	NA	te10579	NA	NA	NA	NA	NA	NA	NA	NA	te10579	NA	NA	NA	NA	NA	NA	NA	NA
te1058	0.43685	0.42195	0.60985	0.5357	0.41255	0.57275	0.59375	0.1716	te1058	0.41385	0.5563	0.55	0.5	0.3452	0.45455	0.33455	0.30835	te1058	0.05679	0.06419	0.19729	0.23311	0.11609	0.1829	0.03361	0.03936
te10580	NA	NA	NA	NA	NA	NA	NA	NA	te10580	NA	0	NA	NA	NA	NA	NA	NA	te10580	NA	0	NA	NA	NA	NA	NA	NA
te10581	NA	NA	NA	NA	NA	NA	NA	NA	te10581	NA	NA	NA	NA	NA	NA	NA	NA	te10581	NA	NA	NA	NA	NA	NA	NA	NA
te10582	NA	NA	NA	NA	NA	NA	NA	NA	te10582	NA	NA	NA	NA	NA	NA	NA	NA	te10582	NA	NA	NA	NA	NA	NA	NA	NA
te10583	NA	NA	NA	NA	NA	NA	NA	NA	te10583	NA	NA	NA	NA	NA	NA	NA	NA	te10583	NA	NA	NA	NA	NA	NA	NA	NA
te10584	NA	NA	NA	NA	NA	NA	NA	NA	te10584	NA	NA	NA	NA	NA	NA	NA	NA	te10584	NA	NA	NA	NA	NA	NA	NA	NA
te10585	0.7	1	NA	NA	NA	NA	0.6	NA	te10585	0	0.14585	NA	NA	NA	NA	NA	NA	te10585	0	0.05954	NA	NA	NA	NA	NA	NA
te10586	NA	NA	NA	NA	NA	NA	NA	NA	te10586	NA	NA	NA	NA	NA	NA	NA	NA	te10586	NA	NA	NA	NA	NA	NA	NA	NA
te10587	0.4286	0.4	NA	0.8333	0.3333	NA	0.25	0.6	te10587	0	0	NA	0	0	0.2	0	0.4286	te10587	0.01111	0	NA	0	0	0	0.03176	0.18466
te10588	0.67843	0.61705	NA	NA	NA	NA	0.6	0.56413	te10588	0.17374	0.02857	NA	NA	NA	NA	0	0.07812	te10588	0.01065	0.02153	NA	NA	NA	NA	0	0.01568
te10589	0.8571	0.8	NA	NA	NA	NA	NA	0.5714	te10589	0.3889	0.375	NA	NA	NA	NA	NA	0.18335	te10589	0.06971	0	NA	NA	NA	NA	NA	0
te1059	NA	NA	NA	NA	NA	NA	NA	NA	te1059	NA	NA	NA	NA	NA	NA	NA	NA	te1059	0.1	0.1111	0.2857	NA	0	0	0	0
te10590	NA	NA	NA	NA	NA	NA	NA	NA	te10590	NA	NA	NA	NA	NA	NA	NA	NA	te10590	NA	NA	NA	NA	NA	NA	NA	NA
te10591	NA	NA	NA	NA	NA	NA	NA	NA	te10591	NA	NA	NA	NA	NA	NA	NA	NA	te10591	NA	NA	NA	NA	NA	NA	NA	NA
te10592	0	0	0	0	0	0	0	0.1	te10592	NA	NA	NA	NA	NA	NA	NA	NA	te10592	NA	NA	NA	NA	NA	NA	NA	NA
te10593	0	0	NA	NA	0	NA	0	0	te10593	NA	NA	NA	NA	NA	NA	NA	NA	te10593	0	0	0	NA	0	0	0	0
te10594	NA	NA	NA	NA	NA	NA	NA	NA	te10594	NA	NA	NA	NA	NA	NA	NA	NA	te10594	NA	NA	NA	NA	NA	NA	NA	NA
te10595	NA	NA	NA	NA	NA	NA	NA	NA	te10595	0	0	0	NA	NA	0	0	0	te10595	0.01562	0	0	NA	NA	0	0	0
te10596	NA	NA	NA	NA	NA	NA	NA	NA	te10596	NA	NA	NA	NA	NA	NA	NA	NA	te10596	0	0	0	0	0	NA	0	0
te10597	NA	NA	NA	NA	NA	NA	NA	NA	te10597	NA	NA	NA	NA	NA	NA	NA	NA	te10597	NA	NA	NA	NA	NA	NA	NA	NA
te10598	NA	NA	NA	NA	NA	NA	NA	NA	te10598	NA	NA	NA	NA	NA	NA	NA	NA	te10598	0	0	0	0	0	0	0	0
te10599	NA	NA	NA	NA	NA	NA	NA	NA	te10599	NA	NA	NA	NA	NA	NA	NA	NA	te10599	0	NA	0	0	NA	0	0	0.01429
te106	0.87916	0.7424	0.71309	0.78595	0.74254	0.67176	0.8038	0.83862	te106	0.3727	0.22687	0.17633	0.1498	0.13507	0.24427	0.16683	0.19963	te106	0.10805	0.08467	0.02939	0.04846	0.07609	0.05013	0.07907	0.07277
te1060	NA	NA	NA	NA	NA	NA	NA	NA	te1060	NA	NA	NA	NA	NA	NA	NA	NA	te1060	0.1667	0	NA	NA	0	0.2	0	NA
te10600	NA	NA	NA	NA	NA	NA	NA	NA	te10600	NA	NA	NA	NA	NA	NA	NA	NA	te10600	NA	NA	NA	NA	NA	NA	NA	NA
te10601	NA	NA	NA	NA	NA	NA	NA	NA	te10601	NA	NA	NA	NA	NA	NA	NA	NA	te10601	NA	NA	NA	NA	NA	NA	NA	NA
te10602	NA	NA	NA	NA	NA	NA	NA	NA	te10602	NA	NA	NA	NA	NA	NA	NA	NA	te10602	0	0	0	0	0	0	0	0
te10603	NA	NA	NA	NA	NA	NA	NA	NA	te10603	NA	NA	NA	NA	NA	NA	NA	NA	te10603	NA	NA	NA	NA	NA	NA	NA	NA
te10604	0.4444	0.4	0.4286	0.4444	0.6	0.5833	0.4615	0.125	te10604	NA	NA	NA	NA	NA	NA	NA	NA	te10604	0.03009	0	0	0	0	0	0.03535	0.01667
te10605	NA	NA	NA	NA	NA	NA	NA	NA	te10605	NA	NA	NA	NA	NA	NA	NA	NA	te10605	NA	NA	NA	NA	NA	NA	NA	NA
te10606	NA	NA	NA	NA	NA	NA	NA	NA	te10606	NA	NA	NA	NA	NA	NA	NA	NA	te10606	NA	NA	NA	NA	NA	NA	NA	NA
te10607	NA	NA	NA	NA	NA	NA	NA	NA	te10607	NA	NA	NA	NA	NA	NA	NA	NA	te10607	NA	NA	NA	NA	NA	NA	NA	NA
te10608	NA	NA	NA	NA	NA	NA	NA	NA	te10608	NA	NA	NA	NA	NA	NA	NA	NA	te10608	NA	NA	NA	NA	NA	NA	NA	NA
te10609	NA	NA	NA	NA	NA	NA	NA	NA	te10609	NA	NA	NA	NA	NA	NA	NA	NA	te10609	NA	NA	NA	NA	NA	NA	NA	NA
te1061	NA	NA	NA	NA	NA	NA	NA	NA	te1061	NA	NA	NA	NA	NA	NA	NA	NA	te1061	NA	NA	NA	NA	NA	NA	NA	NA
te10610	NA	NA	NA	NA	NA	NA	NA	NA	te10610	NA	0	0.2	0	0	0	0	NA	te10610	0	0	0	0	0	0	0	0.06667
te10611	NA	NA	NA	NA	NA	NA	NA	NA	te10611	NA	NA	NA	NA	NA	NA	NA	NA	te10611	NA	NA	NA	NA	NA	NA	NA	NA
te10612	1	0.9474	NA	1	1	1	1	1	te10612	0.1667	0	NA	0	0	0	0	0	te10612	NA	NA	NA	NA	NA	NA	NA	NA
te10613	0	0	NA	NA	0	NA	NA	NA	te10613	0.02857	0	NA	NA	0	NA	NA	NA	te10613	0	0	NA	NA	0	NA	NA	NA
te10614	NA	NA	NA	NA	NA	NA	NA	NA	te10614	NA	NA	NA	NA	NA	NA	NA	NA	te10614	NA	NA	NA	NA	NA	NA	NA	NA
te10615	NA	NA	NA	NA	NA	NA	NA	NA	te10615	NA	NA	NA	NA	NA	NA	NA	NA	te10615	NA	NA	NA	NA	NA	NA	NA	NA
te10616	NA	NA	NA	NA	NA	NA	NA	NA	te10616	NA	NA	NA	NA	NA	NA	NA	NA	te10616	NA	NA	NA	NA	NA	NA	NA	NA
te10617	NA	NA	NA	NA	NA	NA	NA	NA	te10617	NA	NA	NA	NA	NA	NA	NA	NA	te10617	NA	NA	NA	NA	NA	NA	NA	NA
te10618	NA	NA	NA	NA	NA	NA	NA	NA	te10618	NA	NA	NA	NA	NA	NA	NA	NA	te10618	NA	NA	NA	NA	NA	NA	NA	NA
te10619	0	0.0278	0	0	0	0	0	0	te10619	NA	NA	NA	NA	NA	NA	NA	NA	te10619	NA	NA	NA	NA	NA	NA	NA	NA
te1062	NA	NA	NA	NA	NA	NA	NA	NA	te1062	NA	NA	NA	NA	NA	NA	NA	NA	te1062	NA	NA	NA	NA	NA	NA	NA	NA
te10620	0	0	0	0	0	0	0	0	te10620	0	0	0	0	0	0	0	0	te10620	NA	NA	NA	NA	NA	NA	NA	NA
te10621	NA	NA	NA	NA	NA	NA	NA	NA	te10621	NA	NA	NA	NA	NA	NA	NA	NA	te10621	NA	NA	NA	NA	NA	NA	NA	NA
te10622	NA	NA	NA	NA	NA	NA	NA	NA	te10622	NA	NA	NA	NA	NA	NA	NA	NA	te10622	NA	NA	NA	NA	NA	NA	NA	NA
te10623	NA	NA	NA	NA	NA	NA	NA	NA	te10623	NA	NA	NA	NA	NA	NA	NA	NA	te10623	NA	NA	NA	NA	NA	NA	NA	NA
te10624	NA	NA	NA	NA	NA	NA	NA	NA	te10624	0	0.0769	0	0	0	0	0	0	te10624	0	0.01922	0	0	0.0294	0	0	0
te10625	NA	NA	NA	NA	NA	NA	NA	NA	te10625	NA	NA	NA	NA	NA	NA	NA	NA	te10625	NA	NA	NA	NA	NA	NA	NA	NA
te10626	NA	NA	NA	NA	NA	NA	NA	NA	te10626	NA	NA	NA	NA	NA	NA	NA	NA	te10626	NA	NA	NA	NA	NA	NA	NA	NA
te10627	NA	NA	NA	NA	NA	NA	NA	NA	te10627	NA	NA	NA	NA	NA	NA	NA	NA	te10627	NA	NA	NA	NA	NA	NA	NA	NA
te10628	0	0	NA	0	0	0	0	0	te10628	0	0	0	0	0	0	0	0	te10628	0	0	0	0	0	0	0	0.025
te10629	0	0	NA	0	0	0	0	0	te10629	0	0	NA	0	0	0	0	0	te10629	0	0	0	0	0	0	0	0.03333
te1063	NA	NA	NA	NA	NA	NA	NA	NA	te1063	NA	NA	NA	NA	NA	NA	NA	NA	te1063	NA	NA	NA	NA	NA	NA	NA	NA
te10630	NA	NA	NA	NA	NA	NA	NA	NA	te10630	NA	NA	NA	NA	NA	NA	NA	NA	te10630	NA	NA	NA	NA	NA	NA	NA	NA
te10631	NA	NA	NA	NA	NA	NA	NA	NA	te10631	NA	NA	NA	NA	NA	NA	NA	NA	te10631	NA	NA	NA	NA	NA	NA	NA	NA
te10632	NA	NA	NA	NA	NA	NA	NA	NA	te10632	NA	NA	NA	NA	NA	NA	NA	NA	te10632	0	0	0	0	0	0	0	0
te10633	NA	NA	NA	NA	NA	NA	NA	NA	te10633	NA	NA	NA	NA	NA	NA	NA	NA	te10633	NA	NA	NA	NA	NA	NA	NA	NA
te10634	NA	NA	NA	NA	NA	NA	NA	NA	te10634	NA	NA	NA	NA	NA	NA	NA	NA	te10634	NA	NA	NA	NA	NA	NA	NA	NA
te10635	NA	NA	NA	NA	NA	NA	NA	NA	te10635	NA	NA	NA	NA	NA	NA	NA	NA	te10635	NA	NA	NA	NA	NA	NA	NA	NA
te10636	NA	NA	NA	NA	NA	NA	NA	NA	te10636	NA	NA	NA	NA	NA	NA	NA	NA	te10636	NA	NA	NA	NA	NA	NA	NA	NA
te10637	NA	NA	NA	NA	NA	NA	NA	NA	te10637	NA	NA	NA	NA	NA	NA	NA	NA	te10637	NA	NA	NA	NA	NA	NA	NA	NA
te10638	NA	NA	NA	NA	NA	NA	NA	NA	te10638	NA	NA	NA	NA	NA	NA	NA	NA	te10638	NA	NA	0	0	0	0	0	NA
te10639	NA	NA	NA	NA	NA	NA	NA	NA	te10639	NA	NA	NA	NA	NA	NA	NA	NA	te10639	NA	NA	NA	NA	NA	NA	NA	NA
te1064	NA	NA	NA	NA	NA	NA	NA	NA	te1064	NA	NA	NA	NA	NA	NA	NA	NA	te1064	0	0	0	NA	0	0	0.04862	0
te10640	NA	NA	NA	NA	NA	NA	NA	NA	te10640	NA	NA	NA	NA	NA	NA	NA	NA	te10640	NA	NA	NA	NA	NA	NA	NA	NA
te10641	NA	NA	NA	NA	NA	NA	NA	NA	te10641	NA	NA	NA	NA	NA	NA	NA	NA	te10641	NA	NA	NA	NA	NA	NA	NA	NA
te10642	NA	NA	NA	NA	NA	NA	NA	NA	te10642	NA	NA	NA	NA	NA	NA	NA	NA	te10642	0	NA	0	NA	0	0	NA	NA
te10643	NA	NA	NA	NA	NA	NA	NA	NA	te10643	NA	NA	NA	NA	NA	NA	NA	NA	te10643	NA	NA	NA	NA	NA	NA	NA	NA
te10644	NA	NA	NA	NA	NA	NA	NA	NA	te10644	NA	NA	NA	NA	NA	NA	NA	NA	te10644	NA	NA	NA	NA	NA	NA	NA	NA
te10645	NA	NA	NA	NA	NA	NA	NA	NA	te10645	NA	NA	NA	NA	NA	NA	NA	NA	te10645	NA	NA	NA	NA	NA	NA	NA	NA
te10646	NA	NA	NA	NA	NA	NA	NA	NA	te10646	NA	NA	NA	NA	NA	NA	NA	NA	te10646	0	0	0	NA	0	NA	0	0
te10647	NA	NA	NA	NA	NA	NA	NA	NA	te10647	NA	NA	NA	NA	NA	NA	NA	NA	te10647	0	0	0.01429	NA	NA	0	0	NA
te10648	NA	NA	NA	NA	NA	NA	NA	NA	te10648	NA	NA	NA	NA	NA	NA	NA	NA	te10648	NA	NA	NA	NA	NA	NA	NA	NA
te10649	NA	NA	NA	NA	NA	NA	NA	NA	te10649	NA	NA	NA	NA	NA	NA	NA	NA	te10649	NA	NA	NA	NA	NA	NA	NA	NA
te1065	0.70478	0.63178	0.76546	0.6	0.58382	0.54	0.72036	0.69642	te1065	0.09502	0.10805	0.18862	0.08335	0	0.08332	0.1385	0.15687	te1065	0.02325	0.02233	0.02368	0.00298	0.00199	0.01195	0.01424	0.08489
te10650	NA	NA	NA	NA	NA	NA	NA	NA	te10650	NA	NA	NA	NA	NA	NA	NA	NA	te10650	NA	NA	NA	NA	NA	NA	NA	NA
te10651	NA	NA	NA	NA	NA	NA	NA	NA	te10651	0	0	NA	0	0	0	NA	0	te10651	0	0	NA	0	0	0	NA	0
te10652	NA	NA	NA	NA	NA	NA	NA	NA	te10652	NA	NA	NA	NA	NA	NA	NA	NA	te10652	NA	NA	NA	NA	NA	NA	NA	NA
te10653	NA	NA	NA	NA	NA	NA	NA	NA	te10653	NA	NA	NA	NA	NA	NA	NA	NA	te10653	NA	NA	NA	NA	NA	NA	NA	NA
te10654	NA	NA	NA	NA	NA	NA	NA	NA	te10654	NA	NA	NA	NA	NA	NA	NA	NA	te10654	0	0	0	NA	0	0	0	0
te10655	NA	NA	NA	NA	NA	NA	NA	NA	te10655	NA	NA	NA	NA	NA	NA	NA	NA	te10655	NA	NA	NA	NA	NA	NA	NA	NA
te10656	NA	NA	NA	NA	NA	NA	NA	NA	te10656	NA	NA	NA	NA	NA	NA	NA	NA	te10656	NA	0	NA	NA	NA	NA	NA	NA
te10657	NA	NA	NA	NA	NA	NA	NA	NA	te10657	NA	NA	NA	NA	NA	NA	NA	NA	te10657	NA	NA	NA	NA	NA	NA	NA	NA
te10658	NA	NA	NA	NA	NA	NA	NA	NA	te10658	NA	NA	NA	NA	NA	NA	NA	NA	te10658	0	0	NA	NA	NA	NA	0.01389	0
te10659	NA	NA	NA	NA	NA	NA	NA	NA	te10659	NA	NA	NA	NA	NA	NA	NA	NA	te10659	NA	NA	NA	NA	NA	NA	NA	NA
te1066	NA	NA	NA	NA	NA	NA	NA	NA	te1066	NA	NA	NA	NA	NA	NA	NA	NA	te1066	NA	NA	NA	NA	NA	NA	NA	NA
te10660	NA	NA	NA	NA	NA	NA	NA	NA	te10660	NA	NA	NA	NA	NA	NA	NA	NA	te10660	NA	NA	NA	NA	NA	NA	NA	NA
te10661	0	0	0	0	0	0	0	0	te10661	0	0	0	0	0	0.05555	0	0	te10661	0.00893	0.00923	0.01786	0	0	0	0	0
te10662	NA	NA	NA	NA	NA	NA	NA	NA	te10662	0	0	0	NA	0	0	0	0	te10662	NA	NA	NA	NA	NA	NA	NA	NA
te10663	NA	NA	NA	NA	NA	NA	NA	NA	te10663	NA	NA	NA	NA	NA	NA	NA	NA	te10663	NA	NA	NA	NA	NA	NA	NA	NA
te10664	NA	NA	NA	NA	NA	NA	NA	NA	te10664	NA	NA	NA	NA	NA	NA	NA	NA	te10664	0	0	NA	0	0	0	NA	0
te10665	NA	NA	NA	NA	NA	NA	NA	NA	te10665	NA	NA	NA	NA	NA	NA	NA	NA	te10665	NA	NA	NA	NA	NA	NA	NA	NA
te10666	NA	NA	NA	NA	NA	NA	NA	NA	te10666	NA	NA	NA	NA	NA	NA	NA	NA	te10666	0	0	NA	0	0	0	0	0
te10667	0.21905	0.3264	NA	NA	NA	NA	0.17502	0.2	te10667	0.12502	0.125	NA	NA	NA	NA	0.1144	0.12143	te10667	0.04557	0.07267	NA	NA	0	NA	0.03252	0.01821
te10668	NA	NA	NA	NA	NA	NA	NA	NA	te10668	NA	NA	NA	NA	NA	NA	NA	NA	te10668	0	0	NA	0	0	0	0	0
te10669	NA	NA	NA	NA	NA	NA	NA	NA	te10669	0	0	0	0	0	0	0	0	te10669	NA	NA	NA	NA	NA	NA	NA	NA
te1067	NA	NA	NA	NA	NA	NA	NA	NA	te1067	NA	NA	NA	NA	NA	NA	NA	NA	te1067	NA	NA	NA	NA	NA	NA	NA	NA
te10670	NA	NA	NA	NA	NA	NA	NA	NA	te10670	NA	NA	NA	NA	NA	NA	NA	NA	te10670	NA	NA	NA	NA	NA	NA	NA	NA
te10671	NA	NA	NA	NA	NA	NA	NA	NA	te10671	NA	NA	NA	NA	NA	NA	NA	NA	te10671	NA	NA	NA	NA	NA	NA	NA	NA
te10672	NA	NA	NA	NA	NA	NA	NA	NA	te10672	NA	NA	NA	NA	NA	NA	NA	NA	te10672	0	0	0	0	0	0	0	0
te10673	NA	NA	NA	NA	NA	NA	NA	NA	te10673	NA	NA	NA	NA	NA	NA	NA	NA	te10673	0	0	NA	0	0	0	0	0
te10674	NA	NA	NA	NA	NA	NA	NA	NA	te10674	NA	NA	NA	NA	NA	NA	NA	NA	te10674	NA	NA	NA	NA	NA	NA	NA	NA
te10675	NA	NA	NA	NA	NA	NA	NA	NA	te10675	NA	NA	NA	NA	NA	NA	NA	NA	te10675	NA	NA	NA	NA	NA	NA	NA	NA
te10676	NA	NA	NA	NA	NA	NA	NA	NA	te10676	NA	NA	NA	NA	NA	NA	NA	NA	te10676	NA	NA	NA	NA	NA	NA	NA	NA
te10677	0.8831	0.75	0.7639	0.8	1	0.78335	NA	0.8125	te10677	0.04166	0.06818	0	0.2	0	0	0	0.025	te10677	0.03179	0.01357	0	0	0	0	NA	0.00735
te10678	NA	NA	NA	NA	NA	NA	NA	NA	te10678	NA	NA	NA	NA	NA	NA	NA	NA	te10678	NA	NA	NA	NA	NA	NA	NA	NA
te10679	NA	NA	NA	NA	NA	NA	NA	NA	te10679	NA	NA	0	0	NA	NA	NA	0	te10679	0	NA	0	0	NA	NA	NA	0
te1068	NA	NA	NA	NA	NA	NA	NA	NA	te1068	NA	NA	NA	NA	NA	NA	NA	NA	te1068	NA	NA	NA	NA	NA	NA	NA	NA
te10680	NA	NA	NA	NA	NA	NA	NA	NA	te10680	NA	NA	NA	NA	NA	NA	NA	NA	te10680	0	0	0	0	0	0	0	0
te10681	0	0	0	NA	0	NA	0	0	te10681	0	0	0	NA	0	NA	0	0	te10681	0	0	0	NA	0	NA	0.01299	0
te10682	NA	NA	NA	NA	NA	NA	NA	NA	te10682	NA	NA	NA	NA	NA	NA	NA	NA	te10682	NA	0.15883	0	NA	NA	NA	0	0.26667
te10683	NA	NA	NA	NA	NA	NA	NA	NA	te10683	NA	NA	NA	NA	NA	NA	NA	NA	te10683	NA	NA	NA	NA	NA	NA	NA	NA
te10684	NA	NA	NA	NA	NA	NA	NA	NA	te10684	NA	NA	NA	NA	NA	NA	NA	NA	te10684	NA	NA	NA	NA	NA	NA	NA	NA
te10685	NA	NA	NA	NA	NA	NA	NA	NA	te10685	NA	NA	NA	NA	NA	NA	NA	NA	te10685	NA	NA	NA	NA	NA	NA	NA	NA
te10686	NA	NA	NA	NA	NA	NA	NA	NA	te10686	0	0	NA	0.1111	NA	NA	NA	0	te10686	0	0.01587	0	0	NA	0.2	NA	0
te10687	0	0	0	0	0.03572	0	0.02778	0	te10687	0	0	0	0	0	0	0	0	te10687	0	0	NA	0	0	0	0	0
te10688	NA	NA	NA	NA	NA	NA	NA	NA	te10688	NA	NA	NA	NA	NA	NA	NA	NA	te10688	0	NA	NA	0	NA	NA	NA	NA
te10689	NA	NA	NA	NA	NA	NA	NA	NA	te10689	NA	NA	NA	NA	NA	NA	NA	NA	te10689	NA	NA	NA	NA	NA	NA	NA	NA
te1069	NA	NA	NA	NA	NA	NA	NA	NA	te1069	NA	NA	NA	NA	NA	NA	NA	NA	te1069	NA	NA	NA	NA	NA	NA	NA	NA
te10690	NA	NA	NA	NA	NA	NA	NA	NA	te10690	NA	NA	NA	NA	NA	NA	NA	NA	te10690	NA	NA	NA	NA	NA	NA	NA	NA
te10691	NA	NA	NA	NA	NA	NA	NA	NA	te10691	NA	NA	NA	NA	NA	NA	NA	NA	te10691	NA	NA	NA	NA	NA	NA	NA	NA
te10692	NA	NA	NA	NA	NA	NA	NA	NA	te10692	NA	NA	NA	NA	NA	NA	NA	NA	te10692	NA	NA	NA	NA	NA	NA	NA	NA
te10693	NA	NA	NA	NA	NA	NA	NA	NA	te10693	NA	NA	NA	NA	NA	NA	NA	NA	te10693	0	0	0	NA	0	NA	NA	NA
te10694	NA	NA	NA	NA	NA	NA	NA	NA	te10694	NA	NA	NA	NA	NA	NA	NA	NA	te10694	NA	NA	NA	NA	NA	NA	NA	NA
te10695	NA	NA	NA	NA	NA	NA	NA	NA	te10695	NA	NA	NA	NA	NA	NA	NA	NA	te10695	NA	NA	NA	NA	NA	NA	NA	NA
te10696	NA	NA	NA	NA	NA	NA	NA	NA	te10696	NA	NA	NA	NA	NA	NA	NA	NA	te10696	NA	NA	NA	NA	NA	NA	NA	NA
te10697	NA	NA	NA	NA	NA	NA	NA	NA	te10697	0.0909	0	NA	NA	0	0	NA	0	te10697	NA	NA	NA	NA	NA	NA	NA	NA
te10698	NA	NA	NA	NA	NA	NA	NA	NA	te10698	NA	NA	NA	NA	NA	NA	NA	NA	te10698	NA	NA	NA	NA	NA	NA	NA	NA
te10699	NA	NA	NA	NA	NA	NA	NA	NA	te10699	NA	NA	NA	NA	NA	NA	NA	NA	te10699	NA	NA	NA	NA	NA	NA	NA	NA
te107	0.75914	0.79959	0.67696	0.82222	0.85849	0.83335	0.74708	0.78752	te107	0.28539	0.39578	0.0101	0.03572	0.09438	0	0.2076	0.37252	te107	0.04656	0.0345	0.00422	0.00357	0.00515	0	0.02666	0.04575
te1070	NA	NA	NA	NA	NA	NA	NA	NA	te1070	NA	NA	NA	NA	NA	NA	NA	NA	te1070	NA	NA	NA	NA	NA	NA	NA	NA
te10700	NA	NA	NA	NA	NA	NA	NA	NA	te10700	NA	NA	NA	NA	NA	NA	NA	NA	te10700	NA	NA	NA	NA	NA	NA	NA	NA
te10701	NA	NA	NA	NA	NA	NA	NA	NA	te10701	NA	NA	NA	NA	NA	NA	NA	NA	te10701	0.02222	0	0.00877	0.00568	0	NA	0	0
te10702	NA	NA	NA	NA	NA	NA	NA	NA	te10702	NA	NA	NA	NA	NA	NA	NA	NA	te10702	NA	NA	NA	NA	NA	NA	NA	NA
te10703	NA	NA	NA	NA	NA	NA	NA	NA	te10703	NA	NA	NA	NA	NA	NA	NA	NA	te10703	NA	NA	NA	NA	NA	NA	NA	NA
te10704	NA	NA	NA	NA	NA	NA	NA	NA	te10704	NA	NA	NA	NA	NA	NA	NA	NA	te10704	0	0	0	NA	0	0	NA	0
te10705	NA	0	0	NA	0	0	0.1667	0	te10705	NA	NA	NA	NA	NA	NA	NA	NA	te10705	NA	NA	NA	NA	NA	NA	NA	NA
te10706	NA	NA	NA	NA	NA	NA	NA	NA	te10706	NA	NA	NA	NA	NA	NA	NA	NA	te10706	NA	NA	NA	NA	NA	NA	NA	NA
te10707	NA	0	NA	NA	NA	NA	0.2	0	te10707	NA	0	NA	0	0	NA	0	NA	te10707	NA	0	NA	0	0	0	0	0
te10708	0	0	0	0.04545	0.08335	0	0	0	te10708	NA	NA	NA	NA	NA	NA	NA	NA	te10708	NA	NA	NA	NA	NA	NA	NA	NA
te10709	NA	NA	NA	NA	NA	NA	NA	NA	te10709	NA	NA	NA	NA	NA	NA	NA	NA	te10709	NA	NA	NA	NA	NA	NA	NA	NA
te1071	NA	NA	NA	NA	NA	NA	NA	NA	te1071	NA	NA	NA	NA	NA	NA	NA	NA	te1071	NA	0	0	0	0	0	0	0
te10710	NA	NA	NA	NA	NA	NA	NA	NA	te10710	NA	NA	NA	NA	NA	NA	NA	NA	te10710	NA	NA	NA	NA	NA	NA	NA	NA
te10711	NA	NA	NA	NA	NA	NA	NA	NA	te10711	NA	NA	NA	NA	NA	NA	NA	NA	te10711	NA	NA	NA	NA	NA	NA	NA	NA
te10712	NA	NA	NA	NA	NA	NA	NA	NA	te10712	NA	NA	NA	NA	NA	NA	NA	NA	te10712	NA	NA	NA	NA	NA	NA	NA	NA
te10713	NA	NA	NA	NA	NA	NA	NA	NA	te10713	NA	NA	NA	NA	NA	NA	NA	NA	te10713	NA	NA	NA	NA	NA	NA	NA	NA
te10714	NA	NA	NA	NA	NA	NA	NA	NA	te10714	NA	NA	NA	NA	NA	NA	NA	NA	te10714	NA	NA	NA	NA	NA	NA	NA	NA
te10715	NA	NA	NA	NA	NA	NA	NA	NA	te10715	NA	NA	NA	NA	NA	NA	NA	NA	te10715	NA	NA	NA	NA	NA	NA	NA	NA
te10716	NA	NA	NA	NA	NA	NA	NA	NA	te10716	NA	NA	NA	NA	NA	NA	NA	NA	te10716	NA	NA	NA	NA	NA	NA	NA	NA
te10717	NA	NA	NA	NA	NA	NA	NA	NA	te10717	NA	NA	NA	NA	NA	NA	NA	NA	te10717	NA	NA	NA	NA	NA	NA	NA	NA
te10718	NA	NA	NA	NA	NA	NA	NA	NA	te10718	NA	NA	NA	NA	NA	NA	NA	NA	te10718	NA	NA	NA	NA	NA	NA	NA	NA
te10719	NA	NA	NA	NA	NA	NA	NA	NA	te10719	NA	NA	NA	NA	NA	NA	NA	NA	te10719	NA	NA	NA	NA	NA	NA	NA	NA
te1072	NA	NA	NA	NA	NA	NA	NA	NA	te1072	NA	NA	NA	NA	NA	NA	NA	NA	te1072	NA	NA	NA	NA	NA	NA	NA	NA
te10720	NA	NA	NA	NA	NA	NA	NA	NA	te10720	0.0769	0	0	0	NA	0	0	0	te10720	0.0119	0.00893	0	0	0	0.02381	0	0
te10721	NA	NA	NA	NA	NA	NA	NA	NA	te10721	NA	NA	NA	NA	NA	NA	NA	NA	te10721	NA	NA	NA	NA	NA	NA	NA	NA
te10722	NA	NA	NA	NA	NA	NA	NA	NA	te10722	NA	NA	NA	NA	NA	NA	NA	NA	te10722	NA	0	0	0	NA	0	0	0
te10723	NA	NA	NA	NA	NA	NA	NA	NA	te10723	NA	NA	NA	NA	NA	NA	NA	NA	te10723	NA	NA	NA	NA	NA	NA	NA	NA
te10724	NA	NA	NA	NA	NA	NA	NA	NA	te10724	0	0	0	0	0	0.1429	0	0	te10724	NA	NA	NA	NA	NA	NA	NA	NA
te10725	NA	NA	NA	NA	NA	NA	NA	NA	te10725	NA	NA	NA	NA	NA	NA	NA	NA	te10725	NA	NA	NA	NA	NA	NA	NA	NA
te10726	NA	NA	NA	NA	NA	NA	NA	NA	te10726	NA	NA	NA	NA	NA	NA	NA	NA	te10726	NA	0	0.1429	NA	0	0	0	0
te10727	NA	0	0	NA	0	NA	0.1667	0	te10727	0	0	0	0	0	NA	0.02222	0	te10727	0	0.00741	0	0	0.00953	NA	0	0.00833
te10728	0	0	0	0	0	0	0	0	te10728	NA	NA	NA	NA	NA	NA	NA	NA	te10728	NA	NA	NA	NA	NA	NA	NA	NA
te10729	NA	NA	NA	0	NA	NA	NA	0	te10729	NA	NA	NA	0	0	NA	NA	0	te10729	NA	NA	NA	0	0	NA	NA	0
te1073	NA	NA	NA	NA	NA	NA	NA	NA	te1073	NA	NA	NA	NA	NA	NA	NA	NA	te1073	0	0	0	0	0	0	0	0
te10730	NA	NA	NA	0	NA	NA	NA	NA	te10730	NA	NA	NA	0	NA	NA	NA	NA	te10730	NA	NA	NA	0	0	NA	NA	0
te10731	0.03423	0.0119	0.7381	0.75342	0.3611	NA	0.20495	0.07453	te10731	0	0.01428	0.26787	0.55556	0.31824	NA	0.05818	0.025	te10731	0.00159	0.00193	0.04333	0.06024	0.02237	NA	0	0.00225
te10732	0	0.0196	0.2	0.5	0.28887	0.20823	0.4111	0.35813	te10732	0	0	0.2	0	0.1111	0.08335	0	0.03335	te10732	0	0	0	0	0.00926	0.00926	0	0.01131
te10733	NA	NA	NA	NA	NA	NA	NA	NA	te10733	NA	NA	NA	NA	NA	NA	NA	NA	te10733	NA	NA	NA	NA	NA	NA	NA	NA
te10734	0	0	0	0	0.00694	0	0	NA	te10734	0	0	0	0	0	0	0	NA	te10734	0.00556	0.01289	0	0	0	0	0	NA
te10735	NA	0	0	NA	0	NA	0	0	te10735	NA	NA	NA	NA	NA	NA	NA	NA	te10735	0	0	0.00826	NA	0.00649	0	0	0.01667
te10736	NA	NA	NA	NA	NA	NA	NA	NA	te10736	NA	0	0	NA	NA	0	NA	0	te10736	NA	NA	NA	NA	NA	NA	NA	NA
te10737	NA	NA	NA	NA	NA	NA	NA	NA	te10737	NA	NA	NA	NA	NA	NA	NA	NA	te10737	0	0	0	NA	NA	0	0	0
te10738	NA	NA	NA	NA	NA	NA	NA	NA	te10738	0	0	0	0	0	0	0	0	te10738	0	0	0	0	0.05555	0	0	0
te10739	0	0	0.1429	0.25	0	0	0	NA	te10739	NA	NA	NA	NA	NA	NA	NA	NA	te10739	0	0	0	0.00455	0.00834	0	0.01875	0
te1074	0	0	0	0	0	0	0	0	te1074	NA	NA	NA	NA	NA	NA	NA	NA	te1074	0	0	0	0	0	0	0	0
te10740	NA	NA	NA	NA	NA	NA	NA	NA	te10740	0	0	NA	0	NA	0	NA	0	te10740	NA	NA	NA	NA	NA	NA	NA	NA
te10741	NA	NA	NA	NA	NA	NA	NA	NA	te10741	NA	NA	NA	NA	NA	NA	NA	NA	te10741	0	NA	NA	NA	NA	NA	NA	NA
te10742	NA	NA	NA	NA	NA	NA	NA	NA	te10742	0	0	0	0	0	0	0	0	te10742	0	0	0	0	0	0	0	0
te10743	NA	NA	NA	NA	NA	NA	NA	NA	te10743	NA	NA	NA	NA	NA	NA	NA	NA	te10743	0	0	0.05555	0	0	NA	NA	0
te10744	NA	NA	NA	NA	NA	NA	NA	NA	te10744	0	0	0	0	0	0	0	0	te10744	0	0	0	0	0	0	0	0
te10745	NA	NA	NA	NA	NA	NA	NA	NA	te10745	NA	NA	NA	NA	NA	NA	NA	NA	te10745	0.01515	0	0	0	0	NA	0	0.01818
te10746	NA	NA	NA	NA	NA	NA	NA	NA	te10746	NA	NA	NA	NA	NA	NA	NA	NA	te10746	0	0	NA	0	0	NA	0	0
te10747	NA	NA	NA	NA	NA	NA	NA	NA	te10747	NA	NA	NA	NA	NA	NA	NA	NA	te10747	0	0.01111	0	NA	0	0.01588	0	NA
te10748	0.84333	0.87297	NA	NA	NA	NA	NA	0.88333	te10748	0.03703	0.06448	NA	NA	NA	NA	NA	0.25833	te10748	0	0	NA	NA	NA	NA	NA	NA
te10749	0.63939	0.72	NA	NA	NA	NA	NA	NA	te10749	0.11111	0.06667	NA	NA	NA	NA	NA	NA	te10749	0	NA	NA	NA	NA	NA	NA	NA
te1075	NA	0	0.02563	0	0	0	0	0	te1075	NA	NA	NA	NA	NA	NA	NA	NA	te1075	NA	0	0.00854	0	0	0	0	0
te10750	0.01041	0.02409	0.02489	NA	0.03373	0	0	0.025	te10750	0.08521	0.04132	0.06364	NA	0.07273	0.02815	0.10715	0.00699	te10750	0	0.0084	0	NA	0	0	0	0
te10751	0	0.2857	0	NA	0.08335	0	NA	NA	te10751	0	0	0	NA	0	0	NA	NA	te10751	0	0	0	NA	0	0	NA	NA
te10752	NA	NA	NA	NA	NA	NA	NA	NA	te10752	NA	NA	NA	NA	NA	NA	NA	NA	te10752	NA	NA	NA	NA	NA	NA	NA	NA
te10753	NA	NA	NA	NA	NA	NA	NA	NA	te10753	NA	NA	NA	NA	NA	NA	NA	NA	te10753	NA	NA	NA	NA	NA	NA	NA	NA
te10754	NA	NA	NA	NA	NA	NA	NA	NA	te10754	NA	NA	NA	NA	NA	NA	NA	NA	te10754	NA	NA	NA	NA	NA	NA	NA	NA
te10755	0	0	0	0	0	0	0	0	te10755	0	0	0	0	0	0.05	0	0	te10755	0	0	0	0	0	0	0	0.01388
te10756	NA	NA	NA	NA	NA	NA	NA	NA	te10756	NA	NA	NA	NA	NA	NA	NA	NA	te10756	NA	NA	NA	NA	NA	NA	NA	NA
te10757	NA	0	0	0	0	0	0	0	te10757	NA	NA	NA	NA	NA	NA	NA	NA	te10757	NA	0	0	0	0	0	0	0
te10758	NA	NA	NA	NA	NA	NA	NA	NA	te10758	NA	NA	NA	NA	NA	NA	NA	NA	te10758	NA	NA	NA	NA	NA	NA	NA	NA
te10759	NA	NA	NA	NA	NA	NA	NA	NA	te10759	NA	NA	NA	NA	NA	NA	NA	NA	te10759	NA	NA	NA	NA	NA	NA	NA	NA
te1076	NA	NA	NA	NA	NA	NA	NA	NA	te1076	NA	NA	NA	NA	NA	NA	NA	NA	te1076	NA	NA	NA	NA	NA	NA	NA	NA
te10760	NA	NA	NA	NA	NA	NA	NA	NA	te10760	NA	NA	NA	NA	NA	NA	NA	NA	te10760	NA	0	0	NA	0	0.01	0.00625	0
te10761	NA	NA	NA	NA	NA	NA	NA	NA	te10761	NA	NA	NA	NA	NA	NA	NA	NA	te10761	NA	NA	NA	NA	NA	NA	NA	NA
te10762	NA	NA	NA	NA	NA	NA	NA	NA	te10762	NA	NA	NA	NA	NA	NA	NA	NA	te10762	NA	NA	NA	NA	NA	NA	NA	NA
te10763	NA	NA	NA	NA	NA	NA	NA	NA	te10763	NA	NA	NA	NA	NA	NA	NA	NA	te10763	NA	NA	NA	NA	NA	NA	NA	NA
te10764	NA	NA	NA	NA	NA	NA	NA	NA	te10764	0.0833	0	0	0	0	0	0	0	te10764	0	0	0	0	0	0	0	0
te10765	NA	NA	NA	NA	NA	NA	NA	NA	te10765	NA	NA	NA	NA	NA	NA	NA	NA	te10765	NA	NA	NA	NA	NA	NA	NA	NA
te10766	NA	0.87871	0.67916	0.68333	0.62802	0.6484	0.86569	0.65479	te10766	0	0.17973	0.18251	0.20933	0.1572	0.24062	0.30345	0.20933	te10766	0.0625	0.02908	0.01372	0.03457	0.02468	0.02899	0.03298	0.02496
te10767	0.86112	0.76809	0.9215	0.90248	0.92735	0.88166	0.77008	0.82416	te10767	0.2778	0.37144	0.27931	0.34163	0.53257	0.29801	0.48469	0.30625	te10767	0.02	0.04842	0.03987	0.08283	0.05447	0.01746	0.1011	0.04627
te10768	0.76739	0.79715	0.84241	0.87789	0.86759	0.8988	0.79517	0.80419	te10768	0.33111	0.40507	0.32985	0.33553	0.27594	0.28348	0.39083	0.37713	te10768	0.04902	0.04872	0.05128	0.07482	0.04687	0.03484	0.04334	0.05733
te10769	NA	NA	NA	NA	NA	NA	NA	NA	te10769	NA	NA	NA	NA	NA	NA	NA	NA	te10769	NA	NA	NA	NA	NA	NA	NA	NA
te1077	NA	NA	NA	NA	NA	NA	NA	NA	te1077	NA	NA	NA	NA	NA	NA	NA	NA	te1077	NA	NA	NA	NA	NA	NA	NA	NA
te10770	NA	NA	NA	NA	NA	NA	NA	NA	te10770	NA	NA	NA	NA	NA	NA	NA	NA	te10770	NA	NA	NA	NA	NA	NA	NA	NA
te10771	NA	NA	NA	NA	NA	NA	NA	NA	te10771	NA	NA	NA	NA	NA	NA	NA	NA	te10771	0.0134	0	NA	NA	0	NA	NA	0.05
te10772	NA	NA	NA	NA	NA	NA	NA	NA	te10772	NA	NA	NA	NA	NA	NA	NA	NA	te10772	NA	NA	NA	NA	NA	NA	NA	NA
te10773	NA	NA	NA	NA	NA	NA	NA	NA	te10773	NA	NA	NA	NA	NA	NA	NA	NA	te10773	NA	NA	NA	NA	NA	NA	NA	NA
te10774	NA	NA	NA	NA	NA	NA	NA	NA	te10774	NA	NA	NA	NA	NA	NA	NA	NA	te10774	NA	NA	NA	NA	NA	NA	NA	NA
te10775	NA	NA	NA	NA	NA	NA	NA	NA	te10775	NA	NA	NA	NA	NA	NA	NA	NA	te10775	0	NA	0.07145	0	0	NA	0	0
te10776	NA	NA	NA	NA	NA	NA	NA	NA	te10776	NA	NA	NA	NA	NA	NA	NA	NA	te10776	NA	NA	NA	NA	NA	NA	NA	NA
te10777	NA	NA	NA	NA	NA	NA	NA	NA	te10777	NA	NA	NA	NA	NA	NA	NA	NA	te10777	NA	NA	0	0.02	0	0.04444	0	0
te10778	NA	NA	NA	NA	NA	NA	NA	NA	te10778	NA	NA	NA	NA	NA	NA	NA	NA	te10778	NA	NA	NA	NA	NA	NA	NA	NA
te10779	0.63333	0.6816	0.33133	0.6667	0.41817	0.51787	0.94443	0.6	te10779	0	0	0	NA	0	0	0.2	0.2	te10779	0	0	0	NA	0	0	0	0.2
te1078	NA	NA	NA	NA	NA	NA	NA	NA	te1078	NA	NA	NA	NA	NA	NA	NA	NA	te1078	NA	NA	NA	NA	NA	NA	NA	NA
te10780	0.76458	0.84268	0.4359	0.65625	0.46202	0.4691	0.95278	0.80102	te10780	0.0606	0.03703	0	0	0	0	0.1111	0.03703	te10780	0	0	0	0	0	0	0	0.05555
te10781	0	0.1667	0.3333	NA	0.4	NA	0.3333	0.5	te10781	NA	NA	NA	NA	NA	NA	NA	NA	te10781	0	0	0	NA	0	NA	0	0
te10782	NA	NA	NA	NA	NA	NA	NA	NA	te10782	NA	NA	NA	NA	NA	NA	NA	NA	te10782	0	0	0	NA	0	NA	NA	0
te10783	NA	NA	NA	NA	NA	NA	NA	NA	te10783	NA	NA	NA	NA	NA	NA	NA	NA	te10783	NA	NA	NA	NA	NA	NA	NA	NA
te10784	NA	NA	NA	NA	NA	NA	NA	NA	te10784	NA	NA	NA	NA	NA	NA	NA	NA	te10784	NA	NA	NA	NA	NA	NA	NA	NA
te10785	NA	NA	NA	NA	NA	NA	NA	NA	te10785	NA	NA	NA	NA	NA	NA	NA	NA	te10785	NA	NA	NA	NA	NA	NA	NA	NA
te10786	NA	NA	NA	NA	NA	NA	NA	NA	te10786	NA	0.4286	0	0.5714	0.14285	NA	0	NA	te10786	NA	0	0	0.00903	0.00617	0.00833	NA	NA
te10787	NA	0.82857	0.70153	0.72004	0.61798	0.81751	0.90324	0.80682	te10787	NA	0	0.13958	0.18875	0.15298	0.23939	0.15868	0.19841	te10787	NA	0	0.02421	0.04521	0.04045	0.0384	0.04537	0.00521
te10788	NA	NA	NA	NA	NA	NA	NA	NA	te10788	NA	NA	NA	NA	NA	NA	NA	NA	te10788	0.01786	0.01212	NA	NA	0.06349	0.2	0.04675	0.01111
te10789	0.5983	0.71259	0.80685	0.84763	0.77568	0.79878	0.80731	0.67776	te10789	0.26087	0.35551	0.26798	0.15218	0.19943	0.23376	0.31242	0.3059	te10789	0.05671	0.07391	0.07188	0.05739	0.04511	0.07031	0.06635	0.08313
te1079	1	0.81665	0.7778	0.55	0.8734	0.66665	0.79165	0.7682	te1079	0.2381	0.1986	0.0625	0.0923	0.27083	0.25	0.29383	0.22687	te1079	0.04711	0.06974	0.0069	0.03241	0.0533	0.01738	0.05221	0.02377
te10790	0.82033	0.72591	0.80593	0.82285	0.83308	0.8174	0.81145	0.77821	te10790	0.41163	0.3301	0.19388	0.27483	0.21345	0.20997	0.24911	0.42974	te10790	0.05573	0.06283	0.05052	0.05121	0.05902	0.06292	0.0732	0.06326
te10791	0.64484	0.65135	0.8447	0.79399	0.7659	0.75558	0.77918	0.70658	te10791	0.38623	0.38998	0.33284	0.36204	0.33567	0.32054	0.40964	0.38272	te10791	0.0625	0.06777	0.05766	0.05983	0.0664	0.06021	0.07336	0.06561
te10792	0.6877	0.62122	0.75281	0.81461	0.82639	0.75943	0.68707	0.76377	te10792	0.26151	0.3249	0.28378	0.42552	0.31076	0.30157	0.26743	0.34529	te10792	0.08517	0.07539	0.12343	0.15101	0.11864	0.12019	0.10631	0.11002
te10793	0.69013	0.81477	0.66954	0.67792	0.59277	0.4086	0.78969	0.7957	te10793	0.0907	0.13014	0.07475	0.05969	0.03392	0.04895	0.0911	0.08016	te10793	0.00863	0.03407	0.01851	0.00718	0.01829	0.01877	0.05266	0.038
te10794	NA	NA	0.125	0.3946	0.33333	0.3147	NA	NA	te10794	NA	NA	0	0.05	NA	0.05555	NA	NA	te10794	NA	NA	0.01023	0.00572	0.04513	0.00444	NA	NA
te10795	NA	NA	0.25387	0.4389	0.5238	0.47777	NA	NA	te10795	NA	NA	0	0	0.2222	0	NA	NA	te10795	NA	NA	0	0.0303	0.04763	0	NA	NA
te10796	NA	NA	0.3333	0.4	NA	NA	NA	NA	te10796	NA	NA	0	0	NA	NA	NA	NA	te10796	NA	NA	0.01	0.00752	0	NA	NA	NA
te10797	NA	NA	0.4388	0.66102	0.6848	0.41468	0.8	NA	te10797	NA	NA	NA	NA	NA	NA	NA	NA	te10797	NA	NA	0	0.01688	0.01574	0	0.02857	NA
te10798	NA	NA	0.39152	0.56343	0.6186	0.75	0.8333	NA	te10798	NA	NA	0.03703	0.1	0	0.25	NA	NA	te10798	NA	NA	0.00658	0	0	0	0.07145	NA
te10799	0.2	0.375	0	0	0.07415	0.16665	0.2625	0.07145	te10799	NA	0	0	0	0	0	0	0	te10799	0	0	0.0258	0	0.01389	0.00493	0	0.0051
te108	0.71361	0.80433	0.6418	0.64835	0.73956	0.69517	0.73892	0.81518	te108	0.31453	0.45505	0.0101	0.00617	0.03667	0.10834	0.30189	0.40834	te108	0.03717	0.06344	0.0054	0.00402	0.00538	0.00965	0.05728	0.0375
te1080	NA	NA	NA	NA	NA	NA	NA	NA	te1080	NA	NA	NA	NA	NA	NA	NA	NA	te1080	NA	NA	NA	NA	NA	NA	NA	NA
te10800	NA	NA	0.675	0.6905	0.58745	0.1429	NA	NA	te10800	NA	NA	0	0	0	0	NA	NA	te10800	NA	NA	0	0	0	0	0	NA
te10801	NA	NA	NA	NA	NA	NA	NA	NA	te10801	NA	NA	NA	NA	NA	NA	NA	NA	te10801	NA	NA	0	0	NA	0	NA	NA
te10802	NA	NA	0.4167	0.5455	0.6667	0.3636	NA	0.75	te10802	NA	NA	0	0	0	0	NA	NA	te10802	NA	NA	0.01852	0	0	0	NA	0
te10803	NA	NA	NA	NA	NA	NA	NA	NA	te10803	NA	NA	NA	NA	NA	NA	NA	NA	te10803	NA	NA	0	0	0	NA	NA	0
te10804	0.6364	0.625	0.875	0.8	0.7143	0.6667	NA	0.7143	te10804	0	0	0	NA	0	NA	0	0	te10804	0	0.00694	0.00694	0	0.00654	0	0	0
te10805	NA	NA	0.58335	0.75	0.75	0.8	NA	NA	te10805	NA	NA	NA	0	0	NA	NA	NA	te10805	NA	NA	0	0	0	NA	NA	NA
te10806	0.07858	0.2476	0.97142	0.68252	0.31664	0.9375	0.3333	0.51002	te10806	0.03125	0.15478	0.23662	0.25893	0.05902	0.3625	NA	0.19882	te10806	0.01467	0.02031	0.01249	0.00823	0.01706	0.02679	0	0.00337
te10807	0.41838	0.32938	0.27501	0.60097	0.59836	0.55725	0.17918	0.21282	te10807	0.01667	0.04589	0	0.03345	0	0.07775	0.0125	0.02833	te10807	0.01701	0.00447	0.00352	0.03612	0.02355	0.01482	0.00148	0.01747
te10808	0.19642	0.41716	0.56847	0.66114	0.50675	0.44476	0.47024	0.51549	te10808	0.13136	0.05572	0.12914	0.11967	0.18002	0.1606	0.08387	0.15397	te10808	0.01748	0.01577	0.01631	0.0098	0.03002	0.01148	0.02049	0.02092
te10809	NA	NA	NA	NA	NA	NA	NA	NA	te10809	NA	NA	NA	NA	NA	NA	NA	NA	te10809	NA	0	0	0	0	NA	0	0
te1081	NA	NA	NA	NA	NA	NA	NA	NA	te1081	NA	NA	NA	NA	NA	NA	NA	NA	te1081	0.0909	0	0	0	0	0	0	0
te10810	NA	NA	NA	NA	NA	NA	NA	NA	te10810	NA	NA	NA	NA	NA	NA	NA	NA	te10810	0.05557	0	0	0	0	0	NA	NA
te10811	0.59356	0.57131	0.45355	0.54445	0.65565	0.59623	0.73333	0.78008	te10811	0	0.08335	0.1667	0	0	0.14285	NA	0.05	te10811	0.00444	0	0.00385	0	0.01528	0.02181	0	0.00865
te10812	NA	NA	NA	NA	NA	NA	NA	NA	te10812	NA	NA	NA	NA	NA	NA	NA	NA	te10812	NA	NA	NA	NA	NA	NA	NA	NA
te10813	0.57143	0.28572	0.58382	0.62064	0.41238	0.50277	0.5778	0.76667	te10813	0.05	0	0	0	0	0.02778	0	0	te10813	0	0.00364	0.00298	0.00584	0.00501	0.0125	0.03094	0.00476
te10814	NA	NA	NA	NA	NA	NA	NA	NA	te10814	NA	NA	NA	NA	NA	NA	NA	NA	te10814	0	0	0	0.025	0	0.12145	0	0.2143
te10815	NA	NA	NA	NA	NA	NA	NA	NA	te10815	NA	NA	NA	NA	NA	NA	NA	NA	te10815	NA	NA	NA	NA	NA	NA	NA	NA
te10816	NA	NA	NA	NA	NA	NA	NA	NA	te10816	NA	NA	NA	NA	NA	NA	NA	NA	te10816	NA	0	NA	0	0	NA	NA	NA
te10817	NA	NA	NA	NA	NA	NA	NA	NA	te10817	NA	NA	NA	NA	NA	NA	NA	NA	te10817	NA	NA	NA	NA	NA	NA	NA	NA
te10818	NA	NA	NA	NA	NA	NA	NA	NA	te10818	NA	NA	NA	NA	NA	NA	NA	NA	te10818	0	0	NA	0	0	0	0	0
te10819	0.45	0.2	0.4286	0.70835	0.7639	0.1667	0.2	0.65	te10819	0	NA	0	0	0	0	NA	0.125	te10819	0	0	0	0	0	0	0.05	0
te1082	0.5714	0.5	0.875	1	0.7143	0.4286	0.8	0.8889	te1082	NA	NA	NA	NA	NA	NA	NA	NA	te1082	0	0	0	0	0	0	0	0
te10820	NA	NA	NA	NA	NA	NA	NA	NA	te10820	NA	NA	NA	NA	NA	NA	NA	NA	te10820	NA	NA	0	0	0	0	NA	0
te10821	0.52233	0.53172	0.40832	0.84525	0.55815	0.55	0.54525	0.75405	te10821	0.02778	0.02272	0.03572	0	0.05	0.08335	0	0.04165	te10821	0.02841	0.03115	0.004	0	0.0227	0.01333	0.02083	0.03472
te10822	NA	NA	NA	NA	NA	NA	NA	NA	te10822	NA	NA	NA	NA	NA	NA	NA	NA	te10822	0	0	0	0	0	0	0	0
te10823	0.2993	0.32977	0.35852	0.0635	0.55305	0.2375	0.1702	0.47182	te10823	0.08304	0.15479	0.05381	0	0.13592	0.05649	0.11557	0.27621	te10823	0.01595	0.02691	0.0087	0	0.00833	0.01289	0.04624	0.07001
te10824	0.1667	0.0769	0.4	0	0.1538	0.1818	0.1667	0.25	te10824	0.2222	0.2214	0	0	0.1995	0.0722	0.25463	0.27427	te10824	0.12275	0.03452	0.025	0	0	0.09452	0.14583	0.0801
te10825	NA	0.2222	NA	0.1429	0.11805	0	NA	0	te10825	NA	0	0	0	0	0	NA	0	te10825	NA	0.05358	0.01176	0	0.00278	0	NA	0.01372
te10826	0.72225	1	0.8611	0.6	0.7361	0.85	0.8	0.7098	te10826	0.29893	0.43063	0.06667	0.05557	0.05927	0	0.24523	0.34813	te10826	0.14607	0.07658	0.01016	0.01445	0.0569	0.01311	0.17604	0.07958
te10827	NA	NA	NA	NA	NA	NA	NA	NA	te10827	NA	NA	NA	NA	NA	NA	NA	NA	te10827	0	0.05953	0	0	0.01388	0	0.06845	0.08235
te10828	NA	NA	NA	NA	NA	NA	NA	NA	te10828	0.07145	0	0.1333	0.0625	0.0357	0	0	0	te10828	0.03731	0.01667	0	0.00257	0	0	0	0.06821
te10829	NA	NA	NA	NA	NA	NA	NA	NA	te10829	NA	NA	NA	NA	NA	NA	NA	NA	te10829	NA	NA	NA	NA	NA	NA	NA	NA
te1083	0.60715	0.35715	0.15013	0.1389	0.1846	0.20133	0.567	0.3819	te1083	0.09823	0.0635	0.02222	0	0.01428	0	0.0712	0.05358	te1083	0.06957	0	0.00529	0	0.00397	0.00476	0.0239	0.01534
te10830	NA	NA	0.81998	0.6667	NA	NA	NA	NA	te10830	NA	NA	0.04167	0	NA	NA	NA	NA	te10830	NA	NA	0	0	NA	0	NA	NA
te10831	NA	NA	NA	NA	NA	NA	NA	NA	te10831	NA	NA	NA	NA	NA	NA	NA	NA	te10831	NA	NA	NA	NA	0	NA	NA	NA
te10832	NA	NA	0.8	NA	0.11818	NA	NA	NA	te10832	NA	NA	NA	NA	0	NA	NA	NA	te10832	NA	NA	0	NA	0	NA	NA	NA
te10833	NA	NA	NA	NA	NA	NA	NA	NA	te10833	NA	NA	NA	NA	NA	NA	NA	NA	te10833	NA	NA	NA	NA	0	NA	NA	NA
te10834	NA	NA	NA	NA	NA	NA	NA	NA	te10834	NA	NA	NA	NA	NA	NA	NA	NA	te10834	NA	NA	NA	NA	NA	NA	NA	NA
te10835	NA	NA	NA	NA	NA	NA	NA	NA	te10835	NA	NA	NA	NA	NA	NA	NA	NA	te10835	NA	NA	NA	NA	NA	NA	NA	NA
te10836	NA	NA	0.88521	0.84311	0.66401	0.94667	NA	NA	te10836	NA	NA	0.28353	0.31827	0.38809	0.36364	NA	NA	te10836	NA	NA	0.04663	0.04455	0.06024	0.04983	0.025	NA
te10837	NA	NA	0.82433	0.85636	0.79698	0.76519	NA	0	te10837	NA	NA	0.39933	0.46383	0.47306	0.37292	0.2	0.5	te10837	NA	NA	0.06452	0.09155	0.0641	0.091	0.2	0.04792
te10838	NA	NA	NA	NA	NA	NA	NA	NA	te10838	NA	NA	NA	NA	NA	NA	NA	NA	te10838	NA	NA	NA	NA	NA	NA	NA	NA
te10839	NA	NA	0.85089	0.94238	0.81807	0.89738	NA	NA	te10839	NA	NA	0.4264	0.47972	0.49629	0.50876	NA	NA	te10839	NA	NA	0.07088	0.12514	0.15353	0.13878	NA	NA
te1084	NA	NA	NA	NA	NA	NA	NA	NA	te1084	NA	NA	NA	NA	NA	NA	NA	NA	te1084	0	0.04614	0.02381	0.01913	0.02083	0	0.01587	0.06667
te10840	0.725	0.56794	0.8276	0.81583	0.8723	0.95237	0.71692	0.66996	te10840	0.04012	0.07063	0.04229	0.12905	0.11854	0.20715	0.0828	0.09819	te10840	0.09375	0.09723	0.02143	0.02996	0.02191	0	0.10714	0.1176
te10841	NA	NA	NA	NA	NA	NA	NA	NA	te10841	NA	NA	NA	NA	NA	NA	NA	NA	te10841	0.01299	0	0.01587	0	0	0.13061	0	NA
te10842	0.13068	0.27575	0.45244	0.66006	0.44174	0.50733	0.51471	0.49573	te10842	0	0.04444	0.22713	0.2798	0.18835	0.23648	0.22127	0.08186	te10842	0.02455	0.01506	0.02077	0.03818	0.02512	0.01967	0.01789	0.00697
te10843	NA	NA	0.4	0.5714	NA	0.625	NA	NA	te10843	NA	NA	0	0.13395	0.6	0.14585	NA	NA	te10843	NA	0	0.01429	0.01543	0.00695	0.02099	NA	NA
te10844	0.33333	NA	0.82838	0.83499	0.7826	0.76907	0.85184	0.51906	te10844	0.16667	NA	0.23063	0.34127	0.11171	0.117	0.17144	0.13838	te10844	0	NA	0.01747	0.03517	0.02299	0.02412	0	0.00638
te10845	NA	NA	NA	NA	NA	NA	NA	NA	te10845	NA	NA	NA	NA	NA	NA	NA	NA	te10845	NA	NA	0	NA	0	0	0	0
te10846	0.55	NA	0.70596	0.8869	0.80119	0.61665	0.7	0.52222	te10846	0	NA	0.02084	0.02778	0.08378	0	0.12223	0.1	te10846	0.01818	NA	0.00862	0.00317	0.03553	0.02267	0.20239	0.08534
te10847	NA	NA	0	0	0	0	NA	0.2	te10847	NA	NA	0	0	0	0	NA	0	te10847	NA	NA	0	0	0	0	NA	0
te10848	NA	NA	0.5	0.6154	0.7143	0.4444	NA	NA	te10848	NA	NA	0.1	0	0.0909	0	NA	NA	te10848	NA	NA	0.04907	0	0	0	NA	NA
te10849	NA	NA	NA	NA	NA	NA	NA	NA	te10849	NA	NA	NA	NA	NA	NA	NA	NA	te10849	NA	NA	0	0	0.1	0	0	0.1111
te1085	0.9375	0.83335	0.4	0.5778	0.53335	0.6875	0.80355	0.92855	te1085	0.3095	0.14545	0	0.0625	0.09545	0.0625	0.2154	0.07145	te1085	0.06988	0.03009	NA	0.02382	0.03596	0.01799	0.01452	0
te10850	0.50581	0.36802	0.67064	0.45466	0.49046	0.48155	0.57961	0.71741	te10850	0.39695	0.07985	0	0.09723	0.047	0	0.33332	0.07293	te10850	0.138	0.02213	0.00735	0.03741	0.00535	0.03017	0.02778	0.02549
te10851	0.95	0.7073	0.38693	0.4452	0.51618	0.61558	0.69515	0.8875	te10851	NA	NA	NA	NA	NA	NA	NA	NA	te10851	0	0.03342	0.01299	0.00699	0.00826	0	0.0438	0
te10852	NA	NA	NA	NA	NA	NA	NA	NA	te10852	NA	NA	NA	NA	NA	NA	NA	NA	te10852	NA	NA	NA	NA	NA	NA	NA	NA
te10853	NA	NA	NA	NA	NA	NA	NA	NA	te10853	NA	NA	NA	NA	NA	NA	NA	NA	te10853	NA	NA	NA	NA	NA	NA	NA	NA
te10854	NA	NA	NA	NA	NA	NA	NA	NA	te10854	NA	NA	NA	NA	NA	NA	NA	NA	te10854	NA	0	0	0	0	0	NA	0
te10855	NA	NA	NA	NA	NA	NA	NA	NA	te10855	NA	NA	NA	NA	NA	NA	NA	NA	te10855	NA	NA	NA	NA	NA	NA	NA	NA
te10856	NA	NA	NA	NA	NA	NA	NA	NA	te10856	NA	NA	NA	NA	NA	NA	NA	NA	te10856	NA	NA	0	0	0	0.1667	NA	NA
te10857	NA	NA	NA	0.697	0.4643	0.8333	NA	NA	te10857	NA	NA	NA	NA	NA	NA	NA	NA	te10857	NA	NA	0	0	0	0.01021	NA	NA
te10858	NA	NA	NA	NA	NA	NA	NA	NA	te10858	NA	NA	NA	NA	NA	NA	NA	NA	te10858	NA	NA	NA	NA	NA	NA	NA	NA
te10859	NA	NA	NA	NA	NA	NA	NA	NA	te10859	NA	NA	NA	NA	NA	NA	NA	NA	te10859	NA	NA	NA	NA	NA	NA	NA	NA
te1086	NA	NA	NA	NA	NA	NA	NA	NA	te1086	NA	NA	NA	NA	NA	NA	NA	NA	te1086	NA	NA	NA	NA	NA	NA	NA	NA
te10860	NA	NA	NA	NA	NA	NA	NA	NA	te10860	NA	NA	NA	NA	NA	NA	NA	NA	te10860	NA	NA	NA	NA	NA	NA	NA	NA
te10861	NA	NA	NA	NA	NA	NA	NA	NA	te10861	NA	NA	NA	NA	NA	NA	NA	NA	te10861	NA	NA	NA	NA	NA	NA	NA	NA
te10862	NA	NA	NA	NA	NA	NA	NA	NA	te10862	NA	NA	0	0	0	0.1	NA	NA	te10862	NA	NA	0.01282	0.0119	0.01889	0	NA	NA
te10863	NA	NA	NA	NA	NA	NA	NA	NA	te10863	NA	NA	NA	NA	NA	NA	NA	NA	te10863	NA	NA	NA	NA	NA	NA	NA	NA
te10864	NA	NA	0.5625	0.9	NA	NA	NA	NA	te10864	NA	NA	0.1074	0	NA	0.2	NA	NA	te10864	NA	NA	0.01852	0	NA	NA	NA	NA
te10865	NA	NA	NA	NA	NA	NA	NA	NA	te10865	NA	NA	NA	NA	NA	NA	NA	NA	te10865	NA	NA	NA	NA	NA	NA	NA	NA
te10866	NA	NA	0.55252	0.79545	0.59523	0.51905	NA	NA	te10866	NA	NA	0.0662	0.20793	0.0434	0.20174	NA	NA	te10866	NA	NA	0	0.016	0.0091	0.0318	NA	NA
te10867	NA	NA	NA	NA	NA	NA	NA	NA	te10867	NA	NA	NA	NA	NA	NA	NA	NA	te10867	NA	NA	NA	NA	NA	NA	NA	NA
te10868	NA	NA	NA	NA	NA	NA	NA	NA	te10868	NA	NA	NA	NA	NA	NA	NA	NA	te10868	NA	NA	0	0	0	0	0	NA
te10869	NA	NA	NA	NA	NA	NA	NA	NA	te10869	NA	NA	NA	NA	NA	NA	NA	NA	te10869	0	0	0	0	0	0	0	NA
te1087	0.54443	0.9	NA	NA	0.71587	NA	0.8	1	te1087	0.32223	0	NA	NA	0.40633	NA	0.4	0.8	te1087	0	0.05	NA	NA	0	NA	0	0.22857
te10870	NA	0.6429	0.4	0.7857	0.25	0.4286	0.4	0.75	te10870	0	0	0	0	0	0	0	0	te10870	0.00595	0.00298	0	0.0034	0.00595	0	0.00893	0
te10871	NA	NA	NA	NA	NA	NA	NA	NA	te10871	NA	NA	NA	NA	NA	NA	NA	NA	te10871	0.11111	0.12962	0.02857	0.00981	0	0.02382	0.07223	0.12778
te10872	0.91665	0.7889	0.51925	0.4357	0.5	0.45235	0.7634	0.7639	te10872	0	0.0526	0	0	0	0	0.0455	0.05	te10872	0.00739	0.0204	0.00174	0.00103	0.01061	0.00756	0.02855	0.04018
te10873	0.8	0.6667	NA	0	0.8125	0.86667	0.8	0.875	te10873	0.4	0.3	NA	0	0	0.1	0.2	0.125	te10873	0.069	0.06146	0	0	0.00942	0.03408	0.08788	0.14223
te10874	NA	NA	NA	NA	NA	NA	NA	NA	te10874	NA	NA	NA	NA	NA	NA	NA	NA	te10874	0.06667	0.32666	NA	NA	0.07143	0.18335	0	0.19524
te10875	0.8889	0.77275	0.7692	0.8611	0.70535	0.7389	0.81665	0.85	te10875	NA	NA	NA	NA	NA	NA	NA	NA	te10875	0.01543	0.02661	0.01326	0.0083	0.00694	0.00646	0.01347	0.08913
te10876	0.9091	0.8521	NA	0.83335	0.7882	0.7778	0.85715	0.8869	te10876	0.0909	0.2941	0.1429	0	0.0833	0.1111	0.1667	0.3333	te10876	0.03782	0.02137	0.01786	0	0.00417	0	0.01448	0.06315
te10877	0.81087	0.73693	0.51904	0.78656	0.56407	0.93201	0.83656	0.75317	te10877	0.0357	0.1816	0	0.0871	0.05265	0.15625	0.3254	0.1818	te10877	0.05087	0.04349	0	0.0152	0.01463	0.01576	0.04771	0.05663
te10878	0.5714	0.4231	0.5	0.7778	0.5833	0.5556	0.6471	0.75	te10878	0.11447	0.11005	0	0.07082	0.16667	0.32425	0.19265	0.14365	te10878	0.01098	0.00628	0.04103	0.0344	0.03077	0.01932	0.0214	0.01828
te10879	0.89829	0.92224	0.67244	0.81142	0.71757	0.90036	0.86722	0.8445	te10879	0.0606	0.2176	0.08335	0	0.05157	0.03845	0.13887	0.27373	te10879	0.04095	0.05927	0.01915	0.01053	0.00586	0.00974	0.07913	0.13627
te1088	0.80542	0.82662	0.86288	0.85757	0.85685	0.8892	0.76473	0.86873	te1088	0.45531	0.40968	0.26789	0.31329	0.26235	0.35984	0.37437	0.45407	te1088	0.04433	0.04205	0.04273	0.05302	0.01987	0.02763	0.04944	0.04752
te10880	0.3889	0.4524	0.8	1	0.45835	0.5	0.3182	0.4	te10880	NA	NA	NA	NA	NA	NA	NA	NA	te10880	0.02332	0.065	0.00463	0	0.01129	0	0.03786	0.01716
te10881	NA	NA	NA	NA	NA	NA	NA	NA	te10881	NA	NA	NA	NA	NA	NA	NA	NA	te10881	0.06963	0.0175	0	NA	0.01111	0	0.09574	0.0193
te10882	NA	NA	NA	NA	NA	NA	NA	NA	te10882	NA	NA	NA	NA	NA	NA	NA	NA	te10882	NA	NA	NA	NA	NA	NA	NA	NA
te10883	NA	NA	NA	NA	NA	NA	NA	NA	te10883	0.0909	0.0871	0	0	0.05	0	0.2727	0	te10883	0.05578	0.0822	0.00236	0.00358	0.00641	0.00643	0.05036	0.05749
te10884	0.82143	0.76678	0.83125	0.88611	0.71888	0.54	0.89643	0.87671	te10884	0.07112	0.0579	0.00833	0	0.06355	0.0054	0.19994	0.09834	te10884	0.03844	0.05032	0.00361	0.00879	0.02072	0.01176	0.08949	0.07877
te10885	NA	0.05557	NA	NA	NA	NA	NA	0	te10885	0.13333	0.1429	NA	NA	NA	NA	NA	0	te10885	0.07143	0	NA	NA	NA	NA	NA	0
te10886	0.65119	0.73828	NA	NA	0.8	NA	0.64792	0.7862	te10886	0.2747	0.28797	NA	NA	0.06667	NA	0.1746	0.38868	te10886	0.03651	0.08542	NA	NA	0	NA	0.04194	0.06557
te10887	0.91507	NA	NA	NA	NA	NA	NA	1	te10887	0.175	0.1875	NA	NA	NA	NA	NA	0.20833	te10887	0.04422	0.07024	NA	NA	NA	NA	NA	0.05781
te10888	0.64476	0.73852	NA	NA	NA	NA	0.66665	0.79786	te10888	0.04167	0.02272	NA	NA	NA	0	0.1	0.08125	te10888	0.02505	0.00417	NA	NA	NA	0	0.13333	0.0748
te10889	0.74287	0.72278	NA	NA	NA	NA	0.8381	0.8	te10889	NA	0.1111	NA	NA	NA	NA	0.5	NA	te10889	0	0	NA	NA	NA	NA	0.05716	0.08
te1089	0.5625	0.5567	0.4653	0.5	0.46505	0.65715	0.33635	0.74605	te1089	0.3722	0.2543	0	0.2143	0.1611	0.1736	0.18335	0.1736	te1089	0.00741	0.02861	0	0.02064	0.01161	0.00667	0.03707	0.00794
te10890	0.5357	0.35895	NA	NA	NA	NA	0.6	0.4	te10890	0.13333	0.07737	NA	NA	NA	NA	NA	0.37143	te10890	0.05081	0.05441	NA	NA	NA	NA	0.2	0.04444
te10891	0.65268	0.47745	NA	NA	NA	NA	0.37935	0.44924	te10891	0.0387	0.04081	NA	NA	NA	NA	0.0728	0	te10891	0.00313	0.01218	NA	NA	NA	NA	0	0
te10892	NA	NA	NA	NA	NA	NA	NA	NA	te10892	NA	NA	NA	NA	NA	NA	NA	NA	te10892	0.02778	0	0.05423	NA	0	0	0.02083	0
te10893	0.40859	0.41022	0.37955	0.39183	0.38021	0.3806	0.40545	0.40205	te10893	0.22925	0.21204	0.13007	0.14254	0.14002	0.13721	0.21847	0.22557	te10893	0.05724	0.05562	0.05644	0.06265	0.04785	0.04895	0.0647	0.06597
te10894	0.31345	0.32145	0.44674	0.5547	0.32423	0.4362	0.28205	0.31287	te10894	0.22882	0.15938	0.06667	0.27394	0.16492	0.24202	0.16562	0.14568	te10894	0.06367	0.05738	0.05377	0.0491	0.0483	0.05703	0.06351	0.06055
te10895	0.51639	0.74586	0.90894	0.83235	0.67857	0.8491	0.73669	0.73451	te10895	0.36773	0.40814	0.40816	0.42225	0.32039	0.46093	0.40534	0.44615	te10895	0.04891	0.0326	0.04015	0.05951	0.03062	0.05212	0.03619	0.04481
te10896	0.68625	0.71478	0.66983	0.76798	0.81553	0.7777	0.76318	0.69676	te10896	0.29649	0.32708	0.27819	0.29607	0.33348	0.33101	0.30771	0.39653	te10896	0.08465	0.0711	0.0561	0.06097	0.05329	0.06415	0.05828	0.06219
te10897	0.79362	0.79357	0.72596	0.71844	0.64899	0.64069	0.74624	0.6705	te10897	0.46615	0.57288	0.29249	0.29228	0.31058	0.32922	0.52016	0.50159	te10897	0.07882	0.08892	0.05427	0.05379	0.04852	0.04036	0.07946	0.0488
te10898	0.75509	0.73403	0.78873	0.81837	0.74237	0.76903	0.86383	0.73578	te10898	0.33601	0.31346	0.23358	0.28863	0.25985	0.2873	0.21085	0.39661	te10898	0.0366	0.03388	0.04549	0.06269	0.03665	0.04707	0.05381	0.05385
te10899	0.35883	0.38532	0.37785	0.4023	0.36483	0.34902	0.37165	0.30307	te10899	0.25852	0.2723	0.29933	0.20658	0.33145	0.2254	0.38287	0.41055	te10899	0.05259	0.05454	0.05739	0.05682	0.05288	0.05207	0.07309	0.0636
te109	NA	NA	NA	NA	NA	NA	NA	NA	te109	NA	NA	NA	NA	NA	NA	NA	NA	te109	NA	NA	NA	NA	NA	NA	NA	NA
te1090	NA	NA	NA	NA	NA	NA	NA	NA	te1090	NA	NA	NA	NA	NA	NA	NA	NA	te1090	NA	0	0	0.06667	0	0	0	0.02777
te10900	0.66005	0.76302	0.72817	0.74299	0.62879	0.79153	0.7125	0.75889	te10900	0.15	0.23349	0.26184	0.16327	0.09087	0.24376	0.37145	0.23969	te10900	0	0.02534	0.07839	0.0362	0.02094	0.0385	0.02783	0.07218
te10901	0.58633	0.83463	0.65913	0.8366	0.51075	0.7112	0.67199	0.66156	te10901	0.2892	0.1971	0.35644	0.35792	0.29643	0.32858	0.37393	0.45138	te10901	0.03385	0.045	0.10708	0.05624	0.04352	0.10887	0.10229	0.10175
te10902	0.70973	0.72318	0.72854	0.68633	0.75168	0.71837	0.71121	0.66773	te10902	0.6667	0.4	0.5714	0.3	0.4167	0.2308	0.6364	0.5455	te10902	0.04367	0.05774	0.08122	0.04031	0.01886	0.03621	0.11225	0.13985
te10903	0.0201	0.04453	0.31745	0.31293	0.10893	0.18457	0.03793	0.02513	te10903	0.06665	0.24507	0.25002	0.2394	0.12415	0.1856	0.29723	0.0238	te10903	0.04055	0.04934	0.03986	0.04051	0.04473	0.03559	0.04544	0.04398
te10904	NA	0.8889	0.7273	0.8125	0.5455	0.75	0.7	0.8333	te10904	0.2	0.202	0.17927	0.1755	0.07793	0.2	0.36933	0.40477	te10904	0.03075	0.05476	0.02029	0.03586	0.01505	0.01227	0.06621	0.02209
te10905	NA	NA	NA	NA	NA	NA	NA	NA	te10905	NA	NA	NA	NA	NA	NA	NA	NA	te10905	NA	NA	NA	NA	NA	NA	NA	NA
te10906	0.9	0.4838	0.5952	0.62937	0.46667	0.87732	0.58928	0.73618	te10906	0	0	0	0	0	0	0.125	0.05557	te10906	0	0	0.02117	0.01212	0.00555	0.01574	0.00667	0.02
te10907	NA	NA	NA	NA	NA	NA	NA	NA	te10907	NA	NA	NA	NA	NA	NA	NA	NA	te10907	0	0.06492	0	0.0175	0.00769	0.0069	0.00556	0.04403
te10908	0.7134	0.68109	0.88557	0.93651	0.89687	0.70469	0.96354	0.73011	te10908	0.09945	0.07636	0	0.13333	0.13656	0.24244	0.08531	0.1469	te10908	0.01806	0	0.00595	0.00934	0.01893	0.0166	0.02235	0
te10909	NA	NA	NA	NA	NA	NA	NA	NA	te10909	NA	NA	NA	NA	NA	NA	NA	NA	te10909	NA	NA	NA	NA	NA	NA	NA	NA
te1091	1	0.6667	NA	1	0.9091	0.8571	1	NA	te1091	NA	NA	NA	NA	NA	NA	NA	NA	te1091	0.025	0.0125	0	0.01136	0.01136	0	0	NA
te10910	NA	NA	NA	NA	NA	NA	NA	NA	te10910	NA	NA	NA	NA	NA	NA	NA	NA	te10910	NA	NA	NA	NA	NA	NA	NA	NA
te10911	NA	NA	NA	NA	NA	NA	NA	NA	te10911	NA	NA	NA	NA	NA	NA	NA	NA	te10911	NA	NA	NA	NA	NA	NA	NA	NA
te10912	NA	NA	NA	NA	NA	NA	NA	NA	te10912	NA	NA	NA	NA	NA	NA	NA	NA	te10912	0	0	NA	NA	0	NA	NA	NA
te10913	NA	NA	NA	NA	NA	NA	NA	NA	te10913	NA	NA	NA	NA	NA	NA	NA	NA	te10913	0	0	NA	NA	0	NA	NA	NA
te10914	NA	NA	NA	NA	NA	NA	NA	NA	te10914	NA	NA	NA	NA	NA	NA	NA	NA	te10914	NA	NA	NA	NA	NA	NA	NA	NA
te10915	NA	NA	NA	NA	NA	NA	NA	NA	te10915	NA	NA	NA	NA	NA	NA	NA	NA	te10915	NA	NA	NA	NA	NA	NA	NA	NA
te10916	NA	0.6	0.76666	0.75557	0.47915	NA	0.2143	0.2	te10916	NA	NA	0	0	NA	NA	NA	NA	te10916	NA	0	0	0	0.02041	NA	0.13394	0
te10917	NA	NA	NA	NA	NA	NA	NA	NA	te10917	NA	NA	NA	NA	NA	NA	NA	NA	te10917	0	0	0	NA	0	0	0	0
te10918	0.5	0.4286	0.3333	0.5	0.5	NA	0.1429	0.2	te10918	0	0	0	NA	0	NA	0	0	te10918	0.06666	0.05139	0	0	0	NA	0	0.0625
te10919	0.34372	0.3	0.29092	0.43333	0.18055	0.475	0.36607	NA	te10919	0	0	0.0238	0.04763	0.06667	0	0.0893	NA	te10919	0	0	0.01107	0.00658	0.0307	0.00526	0.00752	NA
te1092	NA	NA	NA	NA	NA	NA	NA	NA	te1092	NA	NA	NA	NA	NA	NA	NA	NA	te1092	NA	0	0	0	0	0	0	NA
te10920	0.21711	0.09048	0.63549	0.54236	0.70073	0.4	0.38929	0.21619	te10920	0	0.01786	0.01786	0	0.01587	0.04	0.03935	0	te10920	0.00812	0.00286	0.00505	0.0075	0	0.01282	0.01626	0.00794
te10921	NA	NA	NA	NA	NA	NA	NA	NA	te10921	NA	NA	NA	NA	NA	NA	NA	NA	te10921	NA	NA	NA	NA	NA	NA	NA	NA
te10922	NA	NA	NA	NA	NA	NA	NA	NA	te10922	NA	NA	NA	NA	0	NA	NA	NA	te10922	NA	0	NA	NA	0	NA	0	NA
te10923	0.97619	0.79602	0.3455	0.38022	0.41129	0.38369	0.58335	0.80741	te10923	0.04167	0.025	0	0	0	0	0	0.02222	te10923	0	0.00408	0.00463	0	0.00885	0.0323	0	0.02273
te10924	0.62262	0.6012	0.67376	0.70057	0.67615	0.66863	0.61826	0.67678	te10924	0.19151	0.24032	0.20042	0.19471	0.26248	0.18797	0.27476	0.3185	te10924	0.03826	0.06486	0.01847	0.02324	0.02555	0.03196	0.06042	0.08743
te10925	0.80834	0.84796	0.88333	0.92549	0.8918	0.85371	0.675	0.89682	te10925	0.2562	0.26934	0.3125	0.21655	0.17971	0.2105	0.2	0.20812	te10925	0.01111	0.05203	0.07292	0.02543	0.02687	0.02758	0.04	0.08425
te10926	NA	NA	0.91296	0.84925	0.87698	0.83101	0.46667	NA	te10926	NA	NA	0.52449	0.44449	0.53417	0.41697	0.19334	NA	te10926	NA	NA	0.1138	0.07996	0.08742	0.08792	0.03334	NA
te10927	NA	NA	0.94286	0.85632	0.91866	0.73	NA	NA	te10927	NA	NA	0.2	0.40251	0.49259	0.37916	NA	NA	te10927	NA	NA	0.075	0.04742	0.0847	0.06212	NA	NA
te10928	1	NA	0.85759	0.83097	0.869	0.75949	NA	1	te10928	0.13333	NA	0.44909	0.40859	0.42514	0.35241	NA	NA	te10928	0.02381	NA	0.06494	0.06737	0.0668	0.04521	NA	0.05455
te10929	0.71414	0.69275	0.84418	0.85948	0.78304	0.73139	0.66952	0.72178	te10929	0.17922	0.24174	0.27077	0.25481	0.35124	0.28438	0.29471	0.26365	te10929	0.03821	0.05398	0.06426	0.04006	0.0447	0.04186	0.05343	0.03008
te1093	NA	NA	NA	NA	NA	NA	NA	NA	te1093	NA	NA	NA	NA	NA	NA	NA	NA	te1093	0	0	0	NA	0.05	0	0	NA
te10930	0.83333	0.5	0.82821	0.84567	0.83589	0.79392	0.85271	0.75952	te10930	0.26665	0.6	0.27532	0.37083	0.51775	0.32528	0.43453	0.51032	te10930	0.1077	0.10909	0.04127	0.05821	0.04539	0.05481	0.04993	0.07659
te10931	0.64643	0.66554	0.88321	0.92034	0.75295	0.60599	0.6744	0.69553	te10931	0.49246	0.39433	0.45119	0.48052	0.33484	0.28029	0.32301	0.35062	te10931	0.0591	0.06277	0.04961	0.06093	0.03697	0.03732	0.07558	0.04803
te10932	1	0.8	0.83331	0.73335	NA	0.9	0.82589	0.82754	te10932	NA	NA	NA	NA	NA	NA	NA	NA	te10932	0.06667	NA	0.0774	0.05	NA	0	0.04763	0.02083
te10933	0.54997	0.7	0.9613	0.85111	0.83545	0.78452	0.50634	0.52297	te10933	0.0625	0.1	NA	0.2	0.14285	0.08335	0.2	0.2222	te10933	0.04949	0	0.08545	0.07782	0.0447	0.04553	0.03905	0.10579
te10934	NA	NA	NA	NA	NA	NA	NA	NA	te10934	NA	NA	NA	NA	NA	NA	NA	NA	te10934	NA	NA	NA	NA	NA	NA	NA	NA
te10935	0.87189	0.92778	0.82784	0.93846	0.8998	0.93247	0.96667	0.87266	te10935	0.42385	0.39817	0.24054	0.36172	0.39997	0.44613	0.32698	0.50676	te10935	0.05874	0.02849	0.02935	0.06361	0.03351	0.04002	0.06336	0.07306
te10936	0.63056	0.54703	0.57057	0.85697	0.45858	0.73191	0.76826	0.63005	te10936	0.52575	0.46153	0.23367	0.46395	0.32027	0.40296	0.47294	0.4555	te10936	0.02024	0.02235	0.01756	0.0364	0.03111	0.03677	0.04413	0.03089
te10937	0.49028	0.4215	0.90249	0.83214	0.7474	0.76334	0.65356	0.68888	te10937	0.33214	0.23397	0.39595	0.30317	0.29821	0.27739	0.25053	0.35742	te10937	0.0472	0.03784	0.01898	0.03254	0.03323	0.05138	0.02656	0.03677
te10938	NA	NA	NA	NA	NA	NA	NA	NA	te10938	NA	0.6	0.375	0.6667	NA	0.3333	NA	0.8333	te10938	0.1	0	0.01667	0.02222	0	0	NA	0.01111
te10939	0.77777	0.66458	0.80379	0.80072	0.73702	0.77173	0.82667	NA	te10939	0.2	0.32546	0.32002	0.2165	0.29329	0.30862	0.19582	NA	te10939	0.02	0.03978	0.04213	0.04321	0.05427	0.03848	0.02733	NA
te1094	0.87202	0.86723	0.42159	0.59624	0.75154	0.5713	0.86867	0.81011	te1094	0.1032	0.11228	0	0	0.03322	0	0.06151	0.0516	te1094	0.00762	0.02315	0.00635	0.00394	0.00677	0.0078	0.02154	0.02065
te10940	0.7	NA	0.8333	0.625	0.9	0.875	1	0.5556	te10940	NA	NA	NA	NA	NA	NA	NA	NA	te10940	0.03636	0	0	0	0	0	0	0.01666
te10941	NA	NA	NA	NA	NA	NA	NA	NA	te10941	0.125	0	0	0	0	0	0.1	NA	te10941	0	0	0.02801	0.02565	0.01924	0.01494	0	0.01562
te10942	0.8	0.7778	NA	0.7778	1	0.8	0.7778	0.625	te10942	0.6	0.61905	0.06667	0.29582	0.275	0.2	0.35715	0.2143	te10942	0	0.13333	0	0	0.06667	0	0	0
te10943	0.68302	0.74427	NA	0.92639	0.79483	0.80617	0.87161	0.59062	te10943	0.38095	0.38385	NA	0.24305	0.08335	0.25	0.45555	0.14585	te10943	0.12414	0.2028	NA	0.09881	0.07653	0.01429	0.15119	0.09321
te10944	0.35715	0.25333	0	0.26787	0.14443	0.1619	0.44447	0.3143	te10944	NA	NA	NA	NA	NA	NA	NA	NA	te10944	0.06764	0.00244	0.0125	0.0061	0.01075	0.01002	0.03108	0.06443
te10945	0.8	0.71587	NA	0.97222	0.9226	0.9	NA	NA	te10945	NA	0.33335	NA	0.42223	0.2619	0.3	NA	NA	te10945	0.6	0.12473	NA	0.05655	0.05417	0.02778	NA	NA
te10946	NA	NA	NA	NA	NA	NA	NA	NA	te10946	0.3333	0.6	0.4545	0.8	0.5556	0.2727	0.6667	0.4	te10946	0.02778	0.02666	0.01538	0.02858	0.02	0	0.06668	0.04
te10947	0.55169	0.49203	0.84225	0.82739	0.7888	0.68436	0.7124	0.53782	te10947	0.4309	0.42454	0.21032	0.12452	0.27268	0.34143	0.22895	0.20045	te10947	0.06025	0.0749	0.04725	0.02862	0.03052	0.06977	0.05298	0.05199
te10948	NA	NA	NA	NA	NA	NA	NA	NA	te10948	NA	NA	NA	NA	NA	NA	NA	NA	te10948	NA	NA	NA	NA	NA	NA	NA	NA
te10949	NA	NA	0.7639	0.8452	NA	0.6869	NA	0.54545	te10949	NA	NA	0.1	0	NA	0	NA	0.1111	te10949	NA	0	0.03788	0.01151	0.11429	0.02508	0.02222	0.09139
te1095	NA	NA	NA	NA	NA	NA	NA	NA	te1095	NA	NA	NA	NA	NA	NA	NA	NA	te1095	NA	NA	NA	NA	NA	NA	NA	NA
te10950	NA	NA	0.91062	1	0.93332	NA	NA	NA	te10950	NA	NA	NA	NA	NA	NA	NA	NA	te10950	NA	NA	0.01538	0.04	0.02858	NA	NA	NA
te10951	0.6	0.6667	0.97142	0.88782	0.90909	0.86336	NA	NA	te10951	0.2	0	0.21667	0.54168	0.2	0.2	NA	NA	te10951	0	0	0.02308	0.10509	0.07111	0.0181	0.2	NA
te10952	NA	NA	NA	0.5	0.3333	0	NA	NA	te10952	0.1429	0.1429	0.35715	0	0.3022	0.2	0	0	te10952	0.03969	0	0.04253	0.03338	0.00246	0.01334	0.07779	0.02052
te10953	NA	NA	NA	NA	NA	NA	NA	NA	te10953	NA	NA	NA	NA	NA	NA	NA	NA	te10953	NA	NA	NA	NA	NA	NA	NA	NA
te10954	0.77143	0.4983	0.86666	0.8117	0.84724	0.80832	0.78974	0.07407	te10954	0.342	0.271	0.15334	0.14181	0.07552	0.13333	0.30139	0.05557	te10954	0.10641	0.11676	0.02407	0.01896	0.01339	0.0125	0.10354	0.04796
te10955	0.3	0.40135	0.90957	0.928	0.83571	0.82749	0.7614	0.86958	te10955	0.4	0	0	0.2125	0.1875	0.14165	0	0.16665	te10955	0.03889	0.02145	0.00809	0.03806	0.01927	0.02078	0.00275	0.04113
te10956	0.74193	0.63437	0.76278	0.63501	0.6574	0.65136	0.77142	0.61782	te10956	0.26339	0.2818	0.28591	0.28716	0.1954	0.22925	0.24563	0.33032	te10956	0.02438	0.03918	0.03514	0.03972	0.02324	0.04002	0.04922	0.03344
te10957	NA	NA	NA	NA	NA	NA	NA	NA	te10957	NA	NA	NA	0	0.2	0	NA	0.1667	te10957	NA	NA	NA	0	0	0	NA	0
te10958	0.3333	0.1818	NA	NA	NA	NA	0.2	NA	te10958	0.25	0.08	NA	NA	NA	NA	0.3274	0.5	te10958	0.03819	0.02952	NA	NA	NA	NA	0.02776	0.06905
te10959	0.67952	0.89213	NA	NA	NA	NA	0.96	0.84522	te10959	NA	NA	NA	NA	NA	NA	NA	NA	te10959	0.03174	0.06547	NA	NA	NA	NA	0.08571	0
te1096	NA	NA	NA	NA	NA	NA	NA	NA	te1096	NA	NA	NA	NA	NA	NA	NA	NA	te1096	NA	NA	NA	NA	NA	NA	NA	NA
te10960	0.7778	0.7	NA	NA	NA	NA	0.5714	0.5	te10960	NA	NA	NA	NA	NA	NA	NA	NA	te10960	0.08738	0.08779	NA	NA	0	NA	0.11705	0.12682
te10961	0.71825	0.64443	NA	NA	0.63173	0.9	0.8	0.7774	te10961	NA	NA	NA	NA	NA	NA	NA	NA	te10961	0.0812	0.04375	NA	NA	0.06	0	0.08846	0.06721
te10962	0.7143	0.6087	NA	NA	1	0.6667	0.8182	0.7895	te10962	0.14895	0.09785	NA	NA	0.0625	0	0.10795	0.1919	te10962	0	0.02393	NA	NA	0	0	0.00741	0.04932
te10963	NA	NA	NA	NA	NA	NA	NA	NA	te10963	NA	NA	NA	NA	NA	NA	NA	NA	te10963	0.01515	0.01165	NA	NA	0	0	0.0294	0.0185
te10964	NA	NA	NA	NA	NA	NA	NA	NA	te10964	0.2857	0.3636	NA	NA	NA	NA	0.75	0.5	te10964	0.03626	0.01732	NA	NA	NA	NA	0.0409	0.0229
te10965	0.6	0.9231	1	0.88887	0.7639	NA	1	0.6667	te10965	0.1	0.14665	0.1274	0.19047	0.13492	0	0	0.101	te10965	0.08788	0.01804	0.02698	0.04386	0.05017	0.02778	0.03159	0.02853
te10966	0.69018	0.65617	0.84522	NA	0.83925	0.875	0.7382	0.91478	te10966	0	0	0.7143	0.8	0.5	0.2308	0	0	te10966	0.13	0.10545	0.09457	0	0.01667	0.06524	0.12222	0.10357
te10967	0.82143	0.7421	0.78357	0.875	0.7702	0.76667	0.7515	0.85967	te10967	NA	NA	NA	NA	NA	NA	NA	NA	te10967	0	0.03992	0.0503	0.06809	0.01902	0.02661	0.03585	0.03163
te10968	0.90834	0.81666	0.93155	0.93612	0.91065	0.95023	0.8111	0.95455	te10968	0.5347	0.7619	0.35715	0.6364	0.3722	0.58335	0.6389	0.56315	te10968	0.02623	0.06172	0	0.04671	0.025	0.0117	0.01852	0.03676
te10969	0.83335	0.7596	0.8487	0.7771	0.8496	0.83335	0.7857	0.66965	te10969	0.225	0.18268	0.13323	0.09648	0.18665	0.29545	0.40892	0.38125	te10969	0.01191	0	0.00953	0.01443	0.03208	0.10179	0.03823	0.05606
te1097	NA	NA	NA	NA	NA	NA	NA	NA	te1097	NA	NA	NA	NA	NA	NA	NA	NA	te1097	NA	NA	NA	NA	NA	NA	NA	NA
te10970	0.71826	0.60553	0.77531	0.71998	0.72102	0.65506	0.63721	0.74738	te10970	0.16077	0.13572	0.08333	0.09298	0.08182	0.0937	0.19103	0.19003	te10970	0.03767	0.04268	0.0187	0.02965	0.01507	0.02172	0.05231	0.04833
te10971	NA	0.62538	0.72542	0.79033	0.7381	0.94445	0.47142	0.65625	te10971	NA	0.1	0.28575	0.4261	0.23675	0.3021	0.33335	0.5	te10971	NA	0.02386	0.06312	0.06325	0.01554	0.05428	0.06056	0.0614
te10972	0.5	0.85236	0.6548	0.71414	0.87572	0.81668	0.36	0.73335	te10972	0.0625	0.16213	0.04822	0.17009	0.17411	0	0.03333	0.14285	te10972	0.07125	0.00636	0.0295	0.02715	0.04994	0.01111	0.02	0.06321
te10973	0.875	0.7769	0.8333	0.84123	0.8182	0.9	0.74096	0.78166	te10973	0.16667	0.23958	0.1032	0	0.2	0.04167	0.32223	0.29582	te10973	0.05952	0.06895	0.04763	0.02942	0.08772	0.04456	0.03182	0.04278
te10974	0.8	0.6667	0.8333	0.625	0.7857	0.5	0.8889	0.6	te10974	0.3722	0.2051	0.3095	0.3	0.4093	0.1548	0.35225	0.40075	te10974	0.02679	0.01894	0.00953	0.04193	0.02014	0.03809	0.03435	0.02686
te10975	0.7143	0.69907	0.93333	0.8968	0.7579	0.82963	0.8	0.7619	te10975	0.1788	0.31496	0.27448	0.30099	0.28478	0.23171	0.40357	0.23714	te10975	0.03697	0.03692	0.05703	0.00245	0.01856	0.03128	0.02245	0.02472
te10976	0.8889	0.8182	0.9167	1	0.9167	NA	0.5	1	te10976	0.4265	0.46818	0.26034	0.29712	0.26272	0.4	0.28332	0.27858	te10976	0.05194	0.0212	0.02399	0.01935	0.01535	0.13333	0.07381	0.0125
te10977	NA	NA	NA	NA	NA	NA	NA	NA	te10977	NA	NA	NA	NA	NA	NA	NA	NA	te10977	NA	NA	NA	0.03334	0	NA	NA	NA
te10978	NA	NA	NA	NA	NA	NA	NA	NA	te10978	0.1538	0	0	0.0833	0.125	NA	0.2	0.2	te10978	0.02699	0.02651	0.01296	0.04383	0.06667	0	0.00833	0.0375
te10979	0.2222	0.4167	0.125	0.0667	0.3846	0.2727	0.4286	0.3125	te10979	NA	0	0	0	0	0	0	0	te10979	0.01852	0.02549	0	0.00327	0	0.01287	0.03438	0.02288
te1098	NA	NA	NA	NA	NA	NA	NA	NA	te1098	NA	NA	NA	NA	NA	NA	NA	NA	te1098	0	NA	0	0	0	0	0	0
te10980	NA	NA	NA	NA	NA	NA	NA	NA	te10980	NA	NA	NA	NA	NA	NA	NA	NA	te10980	0	0.04911	0.025	NA	0.01562	NA	NA	NA
te10981	0.73793	0.80986	0.6	0.8	0.87304	0.756	0.85992	0.59262	te10981	0.34656	0.35419	0.15	0.39524	0.29504	0.28521	0.37266	0.53055	te10981	0.03735	0.04046	0.02479	0.03124	0.02351	0.02662	0.04949	0.03949
te10982	0.40452	0.50532	0.58864	0.68375	0.55054	0.58626	0.57473	0.56575	te10982	0.2283	0.35015	0.2559	0.19316	0.13131	0.26469	0.24658	0.26976	te10982	0.02435	0.04635	0.04637	0.02257	0.03748	0.045	0.04473	0.03153
te10983	NA	0.07145	0.38889	0.66471	0.61094	0.59076	NA	0.3	te10983	NA	0	0.20555	0.16525	0.1409	0.20179	NA	0	te10983	NA	0.08844	0.03504	0.06006	0.05101	0.03563	NA	0.05
te10984	NA	NA	0.69144	0.79229	0.75338	0.76221	0.5389	0.63333	te10984	NA	NA	0.2254	0.24541	0.28024	0.26133	0.04167	0.13333	te10984	NA	NA	0.0579	0.07683	0.06643	0.06356	0.04	0.04237
te10985	NA	NA	0.88702	0.83601	0.86891	0.6856	NA	0.8	te10985	NA	NA	0.4226	0.40155	0.4769	0.43708	NA	0.25	te10985	NA	NA	0.06493	0.06891	0.08363	0.0723	NA	0.2
te10986	NA	NA	0.78392	0.76974	0.80683	0.77552	0.66319	NA	te10986	NA	NA	0.67076	0.50211	0.46364	0.43721	0.49763	NA	te10986	NA	NA	0.07067	0.08077	0.05602	0.07879	0.07298	NA
te10987	NA	0.61384	0.88405	0.90296	0.85532	0.83473	0.74265	0.8	te10987	NA	0.2181	0.59463	0.54982	0.47595	0.5839	0.47492	0.46666	te10987	NA	0.05309	0.0897	0.09267	0.04536	0.09639	0.05503	0.07368
te10988	NA	NA	0.91082	0.91499	0.88096	0.67741	NA	NA	te10988	NA	NA	0.5535	0.62647	0.35807	0.37212	NA	NA	te10988	NA	NA	0.12649	0.10948	0.05566	0.07103	NA	NA
te10989	0.81593	0.72421	0.87415	0.88921	0.83871	0.85311	0.78382	0.81775	te10989	0.52514	0.53566	0.41621	0.50215	0.40188	0.4698	0.4425	0.45523	te10989	0.09128	0.06752	0.10074	0.10933	0.09475	0.10729	0.08086	0.06092
te1099	NA	NA	NA	NA	NA	NA	NA	NA	te1099	NA	NA	NA	NA	NA	NA	NA	NA	te1099	NA	NA	NA	NA	NA	NA	NA	NA
te10990	0.77397	0.8201	0.87604	0.87868	0.84504	0.85502	0.7894	0.80271	te10990	0.57856	0.48997	0.41309	0.47219	0.4317	0.41375	0.43294	0.49033	te10990	0.10391	0.06917	0.10142	0.09936	0.08748	0.09482	0.07288	0.09201
te10991	NA	1	0.94445	0.8	0.75	0.70455	NA	1	te10991	NA	NA	NA	0.5	0.8	0.625	NA	NA	te10991	NA	NA	0	0.1111	0.1111	0.03703	NA	NA
te10992	NA	NA	NA	0.85513	0.86667	0.94443	NA	NA	te10992	NA	NA	NA	0.125	0.6	0.2857	NA	NA	te10992	NA	NA	NA	0.2	0.2	NA	NA	NA
te10993	NA	NA	NA	NA	NA	NA	NA	NA	te10993	NA	NA	NA	NA	NA	NA	NA	NA	te10993	NA	NA	NA	NA	NA	NA	NA	NA
te10994	NA	NA	NA	NA	NA	NA	NA	NA	te10994	NA	NA	NA	NA	NA	NA	NA	NA	te10994	NA	NA	NA	NA	NA	NA	NA	NA
te10995	0.67084	NA	0.88245	0.92839	0.93264	NA	NA	0.8	te10995	0.65833	NA	0.50568	0.35831	0.50387	NA	0.6	0.8	te10995	0.07987	NA	0.12768	0.14163	0.10654	NA	0.3	0.06667
te10996	NA	NA	0.92105	0.91655	0.82087	0.91538	NA	NA	te10996	NA	NA	0.56666	0.52857	0.50793	0.54862	NA	NA	te10996	NA	NA	0.02576	0.05263	0.06191	0.05547	NA	NA
te10997	0.68612	0.5539	0.84912	0.84626	0.86744	0.86775	0.70499	0.77462	te10997	0.34874	0.36159	0.38711	0.38241	0.45236	0.43329	0.41062	0.44612	te10997	0.07344	0.06916	0.07173	0.04971	0.08582	0.12613	0.06594	0.08192
te10998	0.61691	0.68791	0.8674	0.88145	0.81531	0.80503	0.75036	0.74962	te10998	0.14099	0.32502	0.41187	0.31399	0.31963	0.27358	0.32813	0.32657	te10998	0.03323	0.05364	0.07032	0.06589	0.05528	0.04015	0.07555	0.05813
te10999	NA	NA	0.87942	0.86667	1	0.94286	NA	NA	te10999	NA	NA	0.26242	0.2	0.5	0.4	NA	NA	te10999	NA	NA	0.09655	0.05	0.16112	0.1	NA	NA
te11	0.80774	0.81667	0.44158	NA	0.29999	0.85553	0.55	0.76668	te11	0.241	0.22932	0.22937	NA	0.1277	0.29709	0.19585	0.24544	te11	0.09085	0.11928	0.02814	0	0.01301	0.05635	0.11635	0.11179
te110	NA	NA	NA	NA	NA	NA	NA	NA	te110	NA	NA	NA	NA	NA	NA	NA	NA	te110	0	0.01667	0	0	0	NA	NA	0
te1100	NA	NA	NA	NA	NA	NA	NA	NA	te1100	NA	NA	NA	NA	NA	NA	NA	NA	te1100	NA	NA	NA	NA	NA	NA	NA	NA
te11000	0.66279	0.71941	0.82651	0.83103	0.79681	0.83387	0.73527	0.70268	te11000	0.34081	0.35491	0.31071	0.32211	0.28336	0.30446	0.30114	0.29785	te11000	0.05596	0.06131	0.06608	0.08032	0.06096	0.05755	0.05089	0.05474
te11001	0.66703	0.8	0.9375	0.97618	0.89718	0.8373	0.74166	0.70002	te11001	0.48483	0.50063	0.5	0.4111	0.30952	0.42153	0.19645	0.2639	te11001	0.0191	0.06769	0.03691	0.01681	0.04526	0.03395	0.01562	0.05294
te11002	NA	NA	NA	NA	NA	NA	NA	NA	te11002	NA	NA	NA	NA	NA	NA	NA	NA	te11002	NA	NA	NA	NA	NA	NA	NA	NA
te11003	NA	0.4	0.82618	NA	NA	NA	NA	NA	te11003	NA	0.2	0.27915	NA	NA	NA	NA	NA	te11003	NA	0.08571	0.07813	NA	0.2	NA	NA	NA
te11004	NA	NA	0.88669	1	0.77501	0.60001	NA	NA	te11004	NA	NA	0.33334	NA	0.38333	0.41112	NA	NA	te11004	NA	NA	0.04819	0.08571	0.04902	0.05253	NA	NA
te11005	0.125	0	0.66435	0.68411	0.65802	0.54188	0.70237	0.33333	te11005	NA	NA	0.2517	0.32145	0.325	0.22028	0.45833	0.2	te11005	0.06454	0.08529	0.04201	0.04415	0.04746	0.04684	0.0872	0.05888
te11006	0.53978	0.49675	0.71095	0.64058	0.59779	0.57313	0.61579	0.59496	te11006	0.20504	0.12616	0.20531	0.19393	0.19105	0.22478	0.33423	0.21941	te11006	0.05531	0.06742	0.04551	0.05919	0.04674	0.0674	0.09621	0.04795
te11007	NA	NA	0.64285	NA	NA	0.91665	NA	NA	te11007	NA	NA	0	NA	0.2	0	NA	0	te11007	NA	NA	0.01476	NA	0.03571	0.06437	NA	0.04935
te11008	NA	NA	0.76845	0.84922	0.80777	0.66667	0.74858	0.4	te11008	NA	NA	0.13333	0.33333	0.30607	0.35	0.33335	NA	te11008	NA	NA	0.03403	0.04784	0.04802	0.02071	0.07062	0.01538
te11009	0.6383	0.60431	0.82108	0.81403	0.75882	0.77769	0.71828	0.6923	te11009	0.17315	0.24535	0.08055	0.13785	0.07085	0.15815	0.20155	0.1577	te11009	0.02232	0.03382	0.02334	0.02898	0.03247	0.03243	0.04581	0.04717
te1101	NA	NA	NA	NA	NA	NA	NA	NA	te1101	NA	NA	NA	NA	NA	NA	NA	NA	te1101	NA	NA	NA	NA	NA	NA	NA	NA
te11010	0.54002	0.5556	0.84124	0.82057	0.75303	0.75639	0.69404	0.68762	te11010	0.43375	0.35378	0.36933	0.36245	0.2973	0.35413	0.35585	0.3438	te11010	0.05133	0.05504	0.06114	0.05791	0.05476	0.05666	0.05972	0.08615
te11011	0.64224	0.69343	0.85611	0.82699	0.78902	0.77624	0.73797	0.7121	te11011	0.30673	0.23089	0.28959	0.30132	0.26516	0.29873	0.26854	0.24799	te11011	0.05002	0.0404	0.05496	0.05826	0.05614	0.05085	0.07283	0.03751
te11012	NA	NA	0.89154	0.9	0.8866	NA	NA	NA	te11012	NA	NA	0.125	0.5	0.5714	NA	NA	NA	te11012	NA	NA	0.03238	0.11429	0.06901	NA	NA	NA
te11013	NA	NA	NA	0.85228	0.8625	0.88195	NA	0.8571	te11013	NA	NA	NA	0.4107	0.31665	0.26665	NA	NA	te11013	NA	NA	NA	0.04763	0.1111	0.05557	NA	0
te11014	NA	NA	0.79165	0.89445	0.91665	0.75	NA	0.8	te11014	NA	NA	0.4776	0.5057	0.73335	0.80125	NA	1	te11014	NA	NA	0.1667	0.1111	0.1667	0	NA	NA
te11015	NA	NA	NA	0.93333	0.73703	0.88333	NA	NA	te11015	NA	NA	NA	0.8	0.45334	0.33334	NA	NA	te11015	NA	NA	0.1	0.1	0.08111	0.12424	NA	NA
te11016	0.53037	0.62881	0.85207	0.85333	0.79191	0.78181	0.66035	0.6892	te11016	0.31921	0.41418	0.40196	0.43365	0.4738	0.48251	0.32329	0.43796	te11016	0.04719	0.09916	0.09291	0.03222	0.05145	0.08959	0.06452	0.07095
te11017	0.63465	0.67775	0.81458	0.77666	0.82074	0.76734	0.52097	0.53138	te11017	0.35941	0.30879	0.24802	0.27143	0.30221	0.3225	0.26764	0.20787	te11017	0.03821	0.03505	0.06701	0.05333	0.05774	0.05808	0.07702	0.03646
te11018	0.5576	0.5973	0.7682	0.72877	0.6919	0.67975	0.65501	0.59227	te11018	0.13522	0.20088	0.20409	0.13374	0.10988	0.23339	0.12168	0.21941	te11018	0.02315	0.03452	0.03732	0.03268	0.02574	0.03489	0.02711	0.04306
te11019	0.66667	NA	0.69029	0.60198	0.35237	0.70912	0.72156	NA	te11019	0.13333	NA	0.21169	0.24458	0.12011	0.22097	0.3049	NA	te11019	0.04211	0.03174	0.03894	0.05176	0.01691	0.04845	0.04772	NA
te1102	NA	NA	NA	NA	NA	NA	NA	NA	te1102	NA	NA	NA	NA	NA	NA	NA	NA	te1102	NA	NA	NA	NA	NA	NA	NA	NA
te11020	0.41486	0.45777	0.60156	0.37143	0.5765	0.63428	0.53669	0.45515	te11020	0.24354	0.2659	0.17284	0.1	0.20874	0.19366	0.24973	0.28182	te11020	0.05663	0.06805	0.03473	0.00929	0.04092	0.04518	0.0584	0.07143
te11021	0.82387	0.7414	0.96429	0.92467	0.77703	0.93236	0.82957	0.72693	te11021	0.48917	0.47762	0.35417	0.2118	0.28035	0.3588	0.45452	0.44235	te11021	0.06162	0.06383	0.06565	0.0598	0.05425	0.03997	0.08929	0.08498
te11022	0.46432	0.43499	0.80476	0.82266	0.69509	0.61573	0.48279	0.47269	te11022	0.4116	0.43291	0.39116	0.35126	0.25599	0.18155	0.48044	0.53779	te11022	0.07798	0.06679	0.02756	0.04939	0.03459	0.02612	0.10183	0.09851
te11023	0.65169	0.64932	0.70665	0.66158	0.60488	0.54426	0.72214	0.61264	te11023	0.22366	0.28802	0.21255	0.26884	0.11451	0.16296	0.40971	0.39175	te11023	0.05509	0.05179	0.04461	0.0447	0.02438	0.01592	0.08614	0.07027
te11024	0.8824	0.8235	1	1	0.7	0.7778	0.7222	1	te11024	0.1579	0.0588	0.3333	0.3333	0	0.1	0.3333	0.1429	te11024	0.0129	0.00695	0.03566	0	0.02923	0	0.05558	0.02559
te11025	0.75888	0.78495	0.84584	0.89499	0.92161	0.82621	0.75534	0.78468	te11025	0.4877	0.45866	0.23362	0.3055	0.32068	0.26587	0.36101	0.46654	te11025	0.06454	0.0402	0.02245	0.02433	0.03134	0.02415	0.05401	0.07212
te11026	0.44861	0.41737	0.67873	0.75822	0.68297	0.65446	0.51684	0.47394	te11026	0.18024	0.18654	0.21392	0.24098	0.2448	0.22753	0.21734	0.27672	te11026	0.02929	0.01806	0.02331	0.03742	0.01499	0.03838	0.04161	0.03012
te11027	0.6114	0.67681	0.74391	0.78072	0.73305	0.67821	0.66994	0.72638	te11027	0.32322	0.32224	0.24105	0.23412	0.25434	0.21104	0.31744	0.24209	te11027	0.10624	0.07837	0.07397	0.07995	0.0714	0.0587	0.09004	0.07802
te11028	0.70724	0.71358	0.7895	0.7323	0.6903	0.72066	0.69058	0.68991	te11028	0.27949	0.27676	0.22555	0.25892	0.19989	0.20735	0.21893	0.24342	te11028	0.03438	0.03776	0.03179	0.02918	0.02381	0.02821	0.03068	0.03523
te11029	0.67985	0.58071	0.72988	0.71528	0.70983	0.61155	0.65847	0.53326	te11029	0.28342	0.25398	0.20507	0.23569	0.16827	0.27152	0.2423	0.22872	te11029	0.01675	0.01704	0.03583	0.02824	0.03491	0.02759	0.03967	0.0229
te1103	NA	NA	NA	NA	NA	NA	NA	NA	te1103	NA	NA	NA	NA	NA	NA	NA	NA	te1103	NA	NA	NA	NA	NA	NA	NA	NA
te11030	0.6111	0.47895	1	0.92855	0.7833	0.7738	0.4722	0.7619	te11030	0.202	0.25873	0.29287	0.07407	0.21367	0.2643	0.13227	0.19607	te11030	0.01515	0.02588	0.06845	0.04222	0.02075	0.02778	0.02323	0.03968
te11031	0.70304	0.73821	0.74256	0.87199	0.80652	0.69298	0.75982	0.71469	te11031	0.31132	0.30708	0.17548	0.27362	0.34378	0.2159	0.3453	0.29827	te11031	0.03368	0.03271	0.03896	0.06332	0.02522	0.02109	0.04007	0.0427
te11032	0.5778	0.5741	0.8252	0.9167	0.70835	0.44945	0.52565	0.64285	te11032	NA	NA	NA	NA	NA	NA	NA	NA	te11032	0.04568	0.03232	0.1466	0.06481	0.05556	0.01389	0.07252	0.08754
te11033	0.7497	0.81668	0.675	0.70805	0.64168	0.62223	0.8841	0.7125	te11033	0.10858	0.1375	0	0.14444	0.06666	0.1	0.14	0.07777	te11033	0.04315	0.05526	0.0101	0.00699	0.01818	0.01136	0.02828	0.09667
te11034	NA	NA	0.64782	NA	0.89748	0.78173	NA	0.59047	te11034	NA	NA	0.27775	NA	0.32385	0.2768	NA	0.2	te11034	NA	NA	0.00953	0.1	0.03194	0.01042	NA	0.14287
te11035	NA	NA	0.86811	0.98958	0.93333	0.92634	NA	NA	te11035	NA	NA	0.407	0.35714	0.44628	0.35783	NA	NA	te11035	NA	NA	0.05897	0.11079	0.04663	0.075	NA	NA
te11036	NA	NA	0.9	NA	NA	NA	NA	NA	te11036	NA	NA	NA	NA	NA	NA	NA	NA	te11036	NA	NA	0.23333	NA	NA	NA	NA	NA
te11037	NA	NA	NA	NA	NA	NA	NA	NA	te11037	NA	NA	NA	NA	NA	NA	NA	NA	te11037	NA	NA	NA	NA	NA	NA	NA	NA
te11038	NA	NA	0.79052	0.90749	0.82355	0.91962	0.9697	0.58335	te11038	NA	NA	0.29818	0.39695	0.24429	0.21616	0.66665	0.5	te11038	NA	NA	0.02622	0.04852	0.02381	0.02967	0.04444	0
te11039	NA	NA	0.94563	0.90707	0.81307	0.92641	0.8262	0.62223	te11039	NA	NA	0.51293	0.38847	0.54296	0.41449	0.50255	0.53333	te11039	NA	NA	0.12747	0.09175	0.08826	0.07182	0.04896	0.09168
te1104	NA	NA	NA	NA	NA	NA	NA	NA	te1104	NA	NA	NA	NA	NA	NA	NA	NA	te1104	NA	0	0	0	0	0	0	0
te11040	NA	NA	NA	NA	NA	NA	NA	NA	te11040	NA	NA	NA	NA	NA	NA	NA	NA	te11040	NA	NA	NA	NA	NA	NA	NA	NA
te11041	NA	NA	NA	NA	NA	NA	NA	NA	te11041	NA	NA	NA	NA	NA	NA	NA	NA	te11041	NA	NA	NA	NA	NA	NA	NA	NA
te11042	NA	NA	NA	0.88988	NA	NA	NA	NA	te11042	NA	NA	NA	0.53906	NA	NA	NA	NA	te11042	NA	NA	NA	0.06491	NA	NA	NA	NA
te11043	NA	NA	0.89095	0.91349	0.88784	0.95	NA	0.8	te11043	NA	NA	0.5267	0.41734	0.42675	0.6	NA	NA	te11043	NA	NA	0.05059	0.04499	0.09299	0.05455	NA	0
te11044	NA	NA	0.98667	NA	0.88	0.76667	NA	NA	te11044	NA	NA	0.37728	NA	0.45	0.36	NA	NA	te11044	NA	NA	0.02084	NA	0.1	0	NA	NA
te11045	NA	NA	NA	NA	NA	0.93333	NA	NA	te11045	NA	NA	NA	NA	NA	0.26667	NA	NA	te11045	NA	NA	NA	NA	NA	0.15	NA	NA
te11046	0.96667	0.7687	0.95637	0.89396	0.85154	0.85596	0.9063	0.82517	te11046	0.7	0.39117	0.41239	0.46937	0.52468	0.42672	0.48149	0.49341	te11046	0.12	0.0755	0.10336	0.10991	0.13975	0.07333	0.14287	0.06798
te11047	NA	NA	NA	NA	NA	0.81665	NA	NA	te11047	NA	NA	NA	NA	NA	0.3333	NA	NA	te11047	NA	NA	NA	NA	NA	0.08	NA	NA
te11048	NA	NA	0.87715	0.92068	0.86716	0.89047	NA	0.73333	te11048	NA	NA	0.30435	0.33882	0.39784	0.43476	NA	NA	te11048	NA	NA	0.13146	0.10285	0.08813	0.09299	NA	0
te11049	NA	NA	0.73096	0.93763	NA	0.92	NA	NA	te11049	NA	NA	0.29522	0.46301	NA	0.34666	NA	NA	te11049	NA	NA	0.0741	0.15681	NA	0.10274	NA	NA
te1105	NA	NA	NA	NA	NA	NA	NA	NA	te1105	NA	NA	NA	NA	NA	NA	NA	NA	te1105	NA	NA	NA	NA	NA	NA	NA	NA
te11050	NA	NA	0.81667	0.94441	0.93519	0.93888	NA	NA	te11050	NA	NA	0.2	0.36309	0.41497	0.47143	NA	NA	te11050	NA	NA	0.07936	0.03937	0.03738	0.03704	NA	NA
te11051	NA	NA	NA	NA	NA	NA	NA	NA	te11051	NA	NA	NA	NA	NA	NA	NA	NA	te11051	NA	NA	0.07251	0.04359	0	0.04221	NA	NA
te11052	NA	NA	0.85565	0.81278	0.66665	0.82142	NA	NA	te11052	NA	NA	0.2	0.17857	0.4	0.30477	NA	NA	te11052	NA	NA	0.06042	0.05281	0.02223	0.06435	NA	NA
te11053	NA	NA	0.9375	0.7963	0.66665	0.7619	NA	NA	te11053	NA	NA	NA	0.2857	0.4	0.7143	NA	NA	te11053	NA	NA	0.05417	0.05269	0.02223	0.0692	NA	NA
te11054	0.60727	0.60418	0.82531	0.88331	0.82319	0.80098	0.69978	0.63118	te11054	0.2796	0.30057	0.22415	0.27601	0.25878	0.28592	0.25849	0.29395	te11054	0.05037	0.0677	0.06716	0.05697	0.07403	0.07707	0.07403	0.07749
te11055	0.68178	0.71719	0.81393	0.81378	0.83552	0.71595	0.71284	0.69153	te11055	0.2234	0.20754	0.23011	0.12709	0.10863	0.09475	0.20832	0.27559	te11055	0.04339	0.04721	0.03694	0.03259	0.03089	0.02832	0.04572	0.04164
te11056	0.34953	0.38182	0.59591	0.73903	0.55479	0.57543	0.49737	0.60386	te11056	0.18172	0.27487	0.20741	0.41085	0.07932	0.11222	0.20734	0.32184	te11056	0.06113	0.09143	0.01749	0.04399	0.02153	0.00869	0.05027	0.15566
te11057	NA	NA	NA	NA	NA	NA	NA	NA	te11057	0.0714	0.1667	0	0	0	0	0	0.2143	te11057	0.03372	0.02867	0	0.03333	0.01538	0.04615	0.06667	0.06948
te11058	0.38424	0.40845	0.55157	0.68571	0.53041	0.61607	0.40417	0.41117	te11058	0.25395	0.24907	0.04772	0.25975	0.12745	0.06668	0.2125	0.15965	te11058	0.03894	0.0221	0.0125	0.02065	0.0151	0.01745	0.03016	0.01878
te11059	0.41535	0.40893	0.63888	0.61991	0.58883	0.64211	0.45281	0.4228	te11059	0.15228	0.15604	0.0926	0.14195	0.14543	0.1189	0.14715	0.19008	te11059	0.02049	0.02476	0.01076	0.01038	0.01869	0.01515	0.0262	0.03174
te1106	NA	NA	NA	NA	NA	NA	NA	NA	te1106	NA	NA	NA	NA	NA	NA	NA	NA	te1106	0	0	0	0	0	0	0	0
te11060	NA	NA	NA	NA	NA	NA	NA	NA	te11060	NA	NA	NA	NA	NA	NA	NA	NA	te11060	NA	NA	0	0	0	0	0	NA
te11061	NA	NA	0	0	0	0	NA	NA	te11061	NA	NA	NA	NA	NA	NA	NA	NA	te11061	NA	NA	0	0	0	0	NA	NA
te11062	NA	NA	NA	NA	1	NA	NA	NA	te11062	NA	NA	NA	NA	0	NA	NA	NA	te11062	NA	NA	NA	0	0.01282	NA	NA	NA
te11063	NA	NA	NA	NA	NA	NA	NA	NA	te11063	NA	NA	NA	NA	NA	NA	NA	NA	te11063	NA	NA	NA	NA	NA	NA	NA	NA
te11064	NA	NA	NA	0.75	0.75	0.8333	NA	NA	te11064	NA	NA	NA	0	0	0	NA	NA	te11064	NA	NA	0	0.02381	0	0	NA	NA
te11065	NA	NA	NA	NA	NA	NA	NA	NA	te11065	NA	NA	NA	NA	NA	NA	NA	NA	te11065	NA	NA	0	0	0	0	NA	NA
te11066	NA	NA	NA	0.6667	0.4615	0.4286	NA	1	te11066	NA	NA	0	0	0	0	0	NA	te11066	NA	NA	0	0.01912	0.00357	0	0	0
te11067	NA	NA	NA	NA	NA	NA	NA	NA	te11067	NA	NA	NA	NA	NA	NA	NA	NA	te11067	NA	NA	0	0	0.04763	0	0	0
te11068	NA	NA	NA	NA	NA	NA	NA	NA	te11068	NA	NA	NA	NA	NA	NA	NA	NA	te11068	NA	NA	NA	NA	NA	NA	NA	NA
te11069	0.8	0.7143	NA	1	1	0.8	1	NA	te11069	NA	NA	NA	NA	NA	NA	NA	NA	te11069	0.04063	0.02885	0.00818	0.00645	0.00581	0.01089	0.00995	0.0303
te1107	NA	NA	NA	NA	NA	NA	NA	NA	te1107	NA	NA	NA	NA	NA	NA	NA	NA	te1107	0	0	0	0	0.0303	0	0	0.02083
te11070	NA	NA	NA	NA	NA	NA	NA	NA	te11070	0	0	0	0	0	0	NA	0	te11070	0	0	0	0	0	0.0357	0	0
te11071	NA	NA	NA	NA	NA	NA	NA	NA	te11071	NA	NA	NA	NA	NA	NA	NA	NA	te11071	NA	NA	NA	NA	NA	NA	NA	NA
te11072	NA	NA	0.42855	0.63335	0.43055	0.41415	NA	NA	te11072	NA	NA	0	0	0	0	NA	NA	te11072	NA	NA	0	0	0.03055	0	NA	NA
te11073	NA	NA	0.4675	0.46327	0.29744	0.37188	0.61906	NA	te11073	NA	NA	0	0.02489	0.03896	0.01299	0.06112	NA	te11073	NA	NA	0.00619	0.02268	0	0	0.02778	NA
te11074	NA	NA	NA	NA	NA	NA	NA	NA	te11074	NA	NA	NA	NA	NA	NA	NA	NA	te11074	NA	NA	0	0	0	0	0	NA
te11075	NA	NA	NA	NA	NA	NA	NA	NA	te11075	NA	NA	NA	NA	NA	NA	NA	NA	te11075	NA	NA	0	0	0.00877	0	NA	0
te11076	NA	NA	NA	NA	NA	NA	NA	NA	te11076	NA	NA	NA	NA	NA	NA	NA	NA	te11076	NA	NA	0	0.00535	0.00654	0	NA	0
te11077	NA	NA	0.63206	0.68317	0.4832	0.71173	0.94286	0.95101	te11077	NA	NA	0.19791	0.21854	0.2317	0.31958	0.11334	0.12341	te11077	NA	NA	0.01269	0.02036	0.0164	0.04324	0	0
te11078	NA	NA	NA	NA	NA	NA	NA	NA	te11078	NA	NA	NA	NA	NA	NA	NA	NA	te11078	NA	NA	0.125	0	0	0	NA	NA
te11079	NA	NA	0.48842	0.62952	0.5019	0.3	NA	NA	te11079	NA	NA	0.21527	0.20002	0.12037	0.2	NA	NA	te11079	NA	NA	0	0	0.01613	0.02565	NA	NA
te1108	NA	NA	NA	NA	NA	NA	NA	NA	te1108	NA	NA	NA	NA	NA	NA	NA	NA	te1108	0	0	0	0	0	0	NA	0
te11080	NA	NA	0.27775	0.5119	0.542	0.625	0.66665	NA	te11080	NA	NA	0.1538	0.1429	0.0833	0.2	NA	NA	te11080	NA	NA	0.05769	0.00929	0.04766	0.01587	0.18332	NA
te11081	NA	NA	0.6667	0.9	0.7143	NA	NA	NA	te11081	NA	NA	0	0.1	0	NA	NA	NA	te11081	NA	NA	0	0.125	0	NA	NA	NA
te11082	NA	NA	0.56188	0.4937	0.42588	0.39998	0.8	NA	te11082	NA	NA	0	0.11867	0.14813	0.03333	0.06667	NA	te11082	NA	NA	0	0	0.13888	0.04772	0	0
te11083	NA	NA	NA	NA	NA	NA	NA	NA	te11083	NA	NA	NA	NA	NA	NA	NA	NA	te11083	NA	NA	0.03334	0.01234	0	0	NA	NA
te11084	NA	NA	0.65172	0.50978	0.41268	NA	NA	NA	te11084	NA	NA	0.04545	0.1373	0	NA	NA	NA	te11084	NA	NA	0	0	0	NA	NA	NA
te11085	NA	NA	0.6	0.7639	0.70835	NA	NA	NA	te11085	NA	NA	0	0	0	NA	NA	NA	te11085	NA	NA	0	0	0	NA	NA	NA
te11086	NA	NA	NA	NA	NA	NA	NA	NA	te11086	NA	NA	NA	NA	NA	NA	NA	NA	te11086	NA	NA	NA	0	NA	NA	NA	NA
te11087	NA	NA	NA	NA	NA	NA	NA	NA	te11087	NA	NA	NA	0	NA	NA	NA	NA	te11087	NA	NA	NA	0	NA	NA	NA	NA
te11088	NA	NA	NA	NA	NA	NA	NA	NA	te11088	NA	NA	NA	0	NA	NA	NA	NA	te11088	NA	NA	NA	0	NA	NA	NA	NA
te11089	0.7778	1	0.39161	0.39545	0.44061	0.4052	0.75	0.8333	te11089	0.0625	0.1288	0.0119	0.02146	0	0	0	0	te11089	0.024	0.01597	0.00438	0.00979	0.01033	0.01801	0.00822	0.05899
te1109	NA	NA	NA	NA	NA	NA	NA	NA	te1109	NA	NA	NA	NA	NA	NA	NA	NA	te1109	NA	NA	NA	NA	NA	NA	NA	NA
te11090	NA	NA	NA	NA	NA	NA	NA	NA	te11090	NA	NA	NA	NA	NA	NA	NA	NA	te11090	NA	NA	0.00926	0	0	0.01234	NA	NA
te11091	NA	NA	0.7143	NA	0	NA	NA	NA	te11091	NA	NA	NA	NA	NA	NA	NA	NA	te11091	NA	NA	0	NA	0	NA	NA	NA
te11092	NA	NA	0.82593	NA	0.74603	0.6	NA	NA	te11092	NA	NA	0	NA	0	0	NA	NA	te11092	NA	NA	0.00926	0	0	0	NA	NA
te11093	NA	NA	NA	NA	NA	NA	NA	NA	te11093	NA	NA	NA	NA	NA	NA	NA	NA	te11093	NA	NA	NA	NA	NA	NA	NA	NA
te11094	NA	NA	NA	NA	NA	NA	NA	NA	te11094	NA	NA	NA	NA	NA	NA	NA	NA	te11094	NA	NA	0	0	NA	NA	NA	NA
te11095	NA	NA	NA	NA	NA	NA	NA	NA	te11095	NA	NA	NA	NA	NA	NA	NA	NA	te11095	NA	NA	0	NA	0.04167	0	NA	NA
te11096	NA	NA	NA	NA	NA	NA	NA	NA	te11096	NA	NA	NA	NA	NA	NA	NA	NA	te11096	NA	NA	NA	NA	NA	NA	NA	NA
te11097	NA	NA	NA	NA	NA	NA	NA	NA	te11097	NA	NA	NA	NA	NA	NA	NA	NA	te11097	NA	NA	NA	NA	NA	NA	NA	NA
te11098	NA	NA	NA	NA	NA	NA	NA	NA	te11098	NA	NA	NA	NA	NA	NA	NA	NA	te11098	NA	NA	NA	NA	NA	NA	NA	NA
te11099	0.71724	0.75554	0.52631	0.53776	0.41848	0.49872	0.86393	0.87575	te11099	0	0.1389	0	0	0	0	0.06667	0.1	te11099	0.01833	0.01859	0.00988	0.01314	0.00366	0.00807	0.05747	0.04464
te111	NA	NA	NA	NA	NA	NA	NA	NA	te111	NA	NA	NA	NA	NA	NA	NA	NA	te111	NA	NA	NA	NA	NA	NA	NA	NA
te1110	NA	NA	NA	NA	NA	NA	NA	NA	te1110	NA	NA	NA	NA	NA	NA	NA	NA	te1110	0	0	0	0	0	0	0	0.02083
te11100	NA	NA	NA	NA	NA	NA	NA	NA	te11100	NA	NA	NA	NA	NA	NA	NA	NA	te11100	NA	NA	NA	NA	NA	NA	NA	NA
te11101	NA	NA	NA	NA	NA	NA	NA	NA	te11101	NA	NA	0	0	0	NA	NA	NA	te11101	NA	NA	0	0	0	NA	NA	NA
te11102	NA	NA	0.37554	0.80334	0.48483	0.325	NA	NA	te11102	NA	NA	0.04222	0.06112	0.10418	0.04	NA	NA	te11102	NA	NA	0.00909	0.0096	0.01025	0.01389	NA	NA
te11103	NA	NA	NA	NA	NA	NA	NA	NA	te11103	NA	NA	NA	NA	NA	NA	NA	NA	te11103	NA	NA	NA	NA	NA	NA	NA	NA
te11104	0.48657	0.57398	0.53722	0.65115	0.54028	0.59257	0.54638	0.55625	te11104	0.5385	0.2258	0.4848	0.375	0.4545	0.3704	0.4737	0.2581	te11104	0.04684	0.024	0.05453	0.0526	0.05182	0.05584	0.02653	0.01428
te11105	NA	NA	0.4277	0.90525	0.62572	0.54305	NA	NA	te11105	NA	NA	0	0.19445	0.07145	0	NA	NA	te11105	NA	NA	0.00589	0	0.0057	0	NA	NA
te11106	0.875	0.8571	NA	NA	0.5	0.64285	1	NA	te11106	NA	NA	NA	NA	NA	NA	NA	NA	te11106	0	0	0	NA	0	0.08335	0	NA
te11107	0.4444	0.75	0.8182	0.9375	0.5644	0.70835	0.5	0.53335	te11107	NA	NA	NA	NA	NA	NA	NA	NA	te11107	0.05386	0.04423	0	0.00347	0.02082	0.00981	0.0462	0.00981
te11108	0.8333	0.5	0.5833	0.6429	0.66995	0.77275	0.4444	0.25	te11108	NA	NA	NA	NA	NA	NA	NA	NA	te11108	0.01583	0.03394	0.00516	0.01413	0.02038	0.0227	0.03382	0.06
te11109	0.84193	0.805	0.50871	0.70424	0.66887	0.736	0.84402	0.83547	te11109	0.28057	0.23353	0.0625	0.22243	0.10937	0.14813	0.2787	0.3796	te11109	0.05616	0.07686	0.00757	0.00784	0.02234	0.00625	0.09939	0.04925
te1111	NA	NA	NA	NA	NA	NA	NA	NA	te1111	NA	NA	NA	NA	NA	NA	NA	NA	te1111	NA	NA	NA	NA	NA	NA	NA	NA
te11110	NA	NA	0.6667	0.875	0.3333	NA	NA	NA	te11110	NA	NA	0.1125	0.1762	0.05557	NA	NA	NA	te11110	NA	NA	0.01736	0.00325	0.01175	0	NA	NA
te11111	NA	NA	0.87453	0.8593	0.835	0.88601	NA	NA	te11111	NA	NA	0.15875	0.12321	0.08421	0.14857	NA	NA	te11111	NA	NA	0.01278	0.0079	0.01543	0.02566	NA	NA
te11112	NA	NA	NA	1	0.92855	1	NA	NA	te11112	NA	NA	NA	NA	0.2857	NA	NA	NA	te11112	NA	NA	0.025	0.01111	0	0.04167	NA	0.13333
te11113	NA	NA	NA	0.78428	0.68977	NA	NA	NA	te11113	NA	NA	NA	0	0.1429	NA	NA	NA	te11113	NA	NA	NA	0.00582	0.02791	NA	NA	NA
te11114	NA	NA	0.91665	0.8426	0.8485	0.6905	NA	NA	te11114	NA	NA	0.08335	0.05555	0.2847	0.3333	NA	NA	te11114	NA	NA	0.01333	0.06314	0.04688	0.10261	NA	NA
te11115	0.42266	0.72539	0.5889	0.60293	0.59234	0.53043	0.4938	0.67917	te11115	0.38634	0.06667	0.25019	0.15174	0.25693	0.28319	0.38579	0.20005	te11115	0.02999	0.06359	0.03705	0.02658	0.01649	0.03902	0.041	0.03691
te11116	0.42212	0.67481	0.47332	0.75852	0.59238	0.80147	0.58734	0.70124	te11116	0.19327	0.18718	0.08544	0.17262	0.10683	0.35562	0.19487	0.13715	te11116	0.03555	0.05493	0.01987	0.04311	0.02811	0.04105	0.04771	0.01352
te11117	0.73485	0.8182	0.79922	0.7738	0.7079	0.6941	0.7143	0.5	te11117	NA	NA	0.1667	0.1	0.42855	NA	NA	NA	te11117	0.13125	0.07145	0.0606	0.06	0.08746	0.07397	0.05555	0
te11118	NA	NA	NA	NA	NA	NA	NA	NA	te11118	NA	NA	NA	NA	NA	NA	NA	NA	te11118	NA	NA	0.03714	0.07533	0.00962	0.01099	NA	NA
te11119	0.64283	0.60562	0.6587	0.61285	0.57753	0.55479	0.65652	0.67924	te11119	0.08272	0.09536	0.07036	0.05875	0.05134	0.06311	0.08198	0.04855	te11119	0.0333	0.035	0.01588	0.01635	0.02093	0.01825	0.03404	0.02479
te1112	NA	NA	NA	NA	NA	NA	NA	NA	te1112	NA	NA	NA	NA	NA	NA	NA	NA	te1112	0	0	0	0	0	0	0	0
te11120	0.1655	0.18651	0.37261	0.79656	0.77601	0.9697	0.16667	0.43711	te11120	0.04167	0	0.05	0.025	0.02082	0.05902	0.04763	0.05655	te11120	0.00617	0.00267	0	0.00327	0	0	0	0
te11121	0.15132	0.2606	NA	0.8	0.23742	0.43888	0.38333	0.35087	te11121	0	0.2303	NA	0	0.03572	0.05	0.12143	0.2009	te11121	0	0.08408	0.04	0	0.02407	0.01111	0.14349	0.1512
te11122	0.5	0.40277	0.79363	0.8571	0.73333	0.86307	0.24657	0.2606	te11122	0	0	0	0	0	0.1	0.0714	0.1111	te11122	0	0.02222	0	0	0.03818	0	0.07062	0
te11123	0.25	0.2427	0.4167	0.25	0.2222	0.3333	0.2857	NA	te11123	0.0909	0.12005	0.04165	0.1111	0.05555	0.14645	0.1	NA	te11123	0.03963	0.06992	0	0.00855	0.01554	0	0.04615	0
te11124	0.42969	0.25119	0.7381	0.75786	0.55409	0.60666	0.52993	0.34443	te11124	0.04961	0.00834	0.05	0.01515	0.0125	0	0.0637	0.02381	te11124	0	0	0	0	0	0	0.02381	0
te11125	0.5636	0.519	0.75	0.67275	0.5903	0.6026	0.5227	0.65635	te11125	0.4	0.40302	0.25168	0.3122	0.26894	0.30948	0.42097	0.39483	te11125	0.06596	0.06263	0.03263	0.04423	0.03792	0.03307	0.08385	0.05596
te11126	0.8235	0.8462	NA	NA	1	1	0.8571	0.9286	te11126	0.1938	0.10315	0.3333	0.1	0.13335	0.2857	0.22915	0.27945	te11126	0.04255	0.03638	0.01429	0.01538	0.01979	0.03804	0.07257	0.04637
te11127	0.8	0.87303	0.72915	0.84155	0.764	0.9375	0.76042	0.75	te11127	0.16965	0.23148	0.16047	0.13888	0.14878	0.18995	0.1865	0.32438	te11127	0.03956	0.01806	0.00909	0.02395	0.01334	0.02056	0.02768	0.06429
te11128	0.58069	0.58921	0.85847	0.95577	0.46665	0.84826	0.79761	0.62668	te11128	0.01666	0.07901	0.03438	0.02857	0	0.06741	0.03969	0	te11128	0	0	0	0.04444	0	0	0	0
te11129	NA	NA	0.8	NA	0.6	1	0.8333	NA	te11129	NA	NA	NA	NA	NA	NA	NA	NA	te11129	NA	NA	0	NA	0	0.02778	0.04167	NA
te1113	NA	NA	NA	NA	NA	NA	NA	NA	te1113	NA	NA	NA	NA	NA	NA	NA	NA	te1113	NA	NA	NA	NA	NA	NA	NA	NA
te11130	0.6857	0.55168	0.84622	0.50595	0.71428	0.44325	0.4241	0.61667	te11130	0	0	0.0833	0	0	0	0	0.0769	te11130	0.00726	0.00848	0.01591	0.02184	0.0102	0.00635	0.00866	0.04773
te11131	NA	NA	NA	NA	NA	NA	NA	NA	te11131	NA	NA	NA	NA	NA	NA	NA	NA	te11131	NA	NA	NA	NA	NA	NA	NA	NA
te11132	0.91668	0.77269	0.67917	0.73333	0.85417	0.73125	0.97142	0.74604	te11132	0.24027	0.1148	0.17599	0.17858	0.26303	0.31	0.15625	0.18854	te11132	0.00714	0.00617	0.02078	0	0.00866	0.0438	0.01218	0.01288
te11133	0.8653	0.84922	0.875	0.75395	0.79726	0.8238	0.89582	0.7474	te11133	0.08	0.22259	0.1111	0.03334	0.09524	0.13333	0.18453	0.14104	te11133	0.0195	0.05393	0.02007	0.03135	0.01981	0.03579	0.01494	0.01349
te11134	0.52382	0.69655	0.82998	0.84772	0.85966	0.92698	0.6716	0.72712	te11134	0.03333	0.11903	0.13032	0.25237	0.1875	0.28045	0.16855	0.1927	te11134	0.04183	0.06017	0.02435	0.04504	0.03702	0.05917	0.01956	0.03864
te11135	0.5714	0.5263	0.625	0.4	0.5	0.6429	0.2222	0.4286	te11135	0.297	0.19078	0.13235	0.23035	0.2484	0.30357	0.20195	0.1488	te11135	0.04364	0.01702	0.02406	0.04386	0.01271	0.05422	0.03426	0.03081
te11136	0.66527	0.71739	0.77243	0.80109	0.7419	0.77828	0.69513	0.72886	te11136	0.23968	0.21222	0.15005	0.19023	0.16313	0.17383	0.18166	0.22629	te11136	0.05009	0.04567	0.03502	0.03968	0.0402	0.04081	0.03737	0.04756
te11137	0.66362	0.77521	0.82083	0.74082	0.70404	0.82706	0.74863	0.62842	te11137	0.14935	0.16956	0.09333	0.24195	0.13679	0.21309	0.18825	0.14492	te11137	0.0283	0.0554	0.03585	0.04427	0.02357	0.03396	0.0351	0.01329
te11138	0.71113	0.7196	0.69179	0.61368	0.72043	0.60538	0.66861	0.63338	te11138	0.16369	0.20391	0.12019	0.19517	0.09588	0.15641	0.11229	0.09818	te11138	0.00565	0.01639	0.0239	0.0302	0.01414	0.0233	0.01599	0.02217
te11139	0.79572	0.88153	0.80753	0.8595	0.87732	0.84128	0.75542	NA	te11139	0.34582	0.27662	0.05	0.17334	0.1	0.18452	0.16965	NA	te11139	0.02042	0.00731	0.02262	0.00556	0.02202	0.02111	0.00937	NA
te1114	NA	NA	NA	NA	NA	NA	NA	NA	te1114	NA	NA	NA	NA	NA	NA	NA	NA	te1114	NA	NA	NA	NA	NA	NA	NA	NA
te11140	0.7	0.81545	0.5738	0.92855	0.78072	0.7563	0.70178	0.81665	te11140	0.18666	0.27618	0.06668	0.15202	0.0797	0.05466	0.09556	0.12223	te11140	0.00855	0	0.0392	0.00481	0.03382	0.02148	0	0
te11141	NA	NA	NA	NA	NA	NA	NA	NA	te11141	NA	NA	NA	NA	NA	NA	NA	NA	te11141	0.05278	0	0.03125	0	0.01667	0	0	0.04167
te11142	0.3	0.5714	0.1667	0.6	0.7143	0.1111	0.2857	NA	te11142	0	0.1429	0	0	0.1429	0	0	0	te11142	0.04253	0.06309	0	0.01042	0.00781	0.01193	0.02456	0.04
te11143	0.8	0.56903	0.65226	0.54661	0.5503	0.64683	0.69187	0.57207	te11143	0.2	0.45555	0.0668	0.13462	0.03703	0.13412	0.06818	0.11457	te11143	0.00952	0.01491	0.00477	0.01083	0.02332	0.02063	0.01508	0.01689
te11144	0.5635	NA	0.48147	0.4791	0.46937	0.3384	0.76187	0.8889	te11144	0.04763	NA	0.0625	0.02083	0.0625	0.02777	0.2143	0.03703	te11144	0.04899	0	0.02604	0.04638	0.01674	0	0.05209	0.01562
te11145	0.68335	0.75645	0.833	0.84127	0.7176	0.75093	0.8333	0.7375	te11145	0.18787	0.31053	0.19413	0.1111	0.0893	0.1585	0.2884	0.06667	te11145	0.0435	0.02954	0.01489	0.01179	0.01363	0.01562	0.03333	0.0105
te11146	0.54484	0.58868	0.86303	0.89179	0.78781	0.75073	0.71056	0.70019	te11146	0.32725	0.5	0	0.15555	0.17095	0.19875	0.3222	0.32935	te11146	0.05246	0.0668	0.00832	0.03289	0.01969	0.04944	0.04521	0.06849
te11147	NA	NA	NA	0.4	0.6667	0.6	NA	NA	te11147	NA	NA	0.3333	NA	0	0	NA	NA	te11147	0.01538	NA	0	0.00667	0.00617	0.02084	NA	NA
te11148	NA	NA	NA	NA	NA	NA	NA	NA	te11148	NA	NA	NA	NA	NA	NA	NA	NA	te11148	0	NA	NA	0.008	0.01191	0	NA	NA
te11149	NA	NA	NA	NA	NA	NA	NA	NA	te11149	NA	0.3636	0	0.1818	0	0.0833	0.0833	0.1	te11149	NA	0.05807	0.02777	0	0.02083	0.02777	0.02223	0
te1115	NA	NA	NA	NA	NA	NA	NA	NA	te1115	NA	NA	NA	NA	NA	NA	NA	NA	te1115	0	0	0	0	0	NA	0	0
te11150	0.76394	0.69807	0.81856	0.84082	0.79649	0.75098	0.81029	0.83385	te11150	0.31639	0.27664	0.17295	0.18858	0.21163	0.19971	0.30307	0.19341	te11150	0.01284	0.03647	0.03479	0.04898	0.02441	0.02939	0.034	0.06593
te11151	0.6413	0.69058	0.86283	0.76576	0.80939	0.83808	0.6706	0.73019	te11151	0.19132	0.23046	0.28195	0.25404	0.26706	0.3015	0.13955	0.23782	te11151	0.01109	0.03171	0.02198	0.03451	0.02194	0.02544	0.02487	0.01977
te11152	NA	NA	NA	NA	NA	NA	NA	NA	te11152	NA	NA	NA	NA	NA	NA	NA	NA	te11152	NA	NA	NA	NA	NA	NA	NA	NA
te11153	NA	NA	NA	NA	NA	NA	NA	NA	te11153	NA	NA	NA	NA	NA	NA	NA	NA	te11153	NA	NA	NA	NA	NA	NA	NA	NA
te11154	0.79232	0.81177	0.89473	0.86493	0.908	0.87398	0.61565	0.73695	te11154	0.25545	0.29406	0.24642	0.18764	0.27584	0.28383	0.21512	0.29048	te11154	0.03199	0.04006	0.04795	0.02869	0.04281	0.04768	0.02909	0.03599
te11155	0.87493	0.8177	0.93536	0.88041	0.92051	0.90119	0.7619	0.82353	te11155	0.07407	0.17407	0.38693	0.36905	0.5345	NA	NA	0.1508	te11155	0.02156	0.05318	0.0842	0.04167	0.03832	0.0282	0.01588	0.02586
te11156	0.70376	0.67525	0.91133	0.9263	0.86781	0.84615	0.71886	0.66872	te11156	0.40627	0.31256	0.33493	0.34836	0.12552	0.1958	0.34166	0.22858	te11156	0.07283	0.03934	0.02464	0.03981	0.01822	0.04821	0.07012	0.02186
te11157	0.66295	0.70119	0.95793	0.9695	0.91851	0.85397	0.64953	0.61861	te11157	0.25199	0.41161	0.26608	0.27711	0.35714	0.5	0.34269	0.25317	te11157	0.08354	0.07835	0.04968	0.06247	0.06201	0.10429	0.0569	0.04334
te11158	0.5	0.6429	0.6	1	0.75	0.8	0.8	0.875	te11158	0.2	0.1818	0.5875	0.4356	0.6667	0.375	0.3393	0.14285	te11158	0.03641	0.05032	0.05735	0.05294	0.05385	0.02696	0.04509	0.08427
te11159	0.52762	0.70177	0.90096	0.94471	0.83622	0.81459	0.7854	0.65443	te11159	0.8333	0.37468	0.39993	0.37843	0.42637	0.31182	0.33806	0.46667	te11159	0.08788	0.03331	0.05657	0.10345	0.08414	0.02959	0.07894	0.06316
te1116	NA	NA	NA	NA	NA	NA	NA	NA	te1116	NA	NA	NA	NA	NA	NA	NA	NA	te1116	NA	NA	NA	NA	NA	NA	NA	NA
te11160	NA	NA	NA	NA	NA	NA	NA	NA	te11160	NA	NA	NA	NA	NA	NA	NA	NA	te11160	NA	NA	NA	NA	NA	NA	NA	NA
te11161	NA	NA	NA	NA	NA	NA	NA	NA	te11161	NA	NA	NA	NA	NA	NA	NA	NA	te11161	0	0.03335	0	0.03845	0.0909	0	0	0
te11162	0.93056	0.79363	0.94666	0.95833	0.94848	0.79424	0.89238	0.935	te11162	0.37401	0.28096	0.18215	0.23217	0.2261	0.24614	0.45051	0.29757	te11162	0.03984	0.00926	0.01429	0.02381	0.02143	0.04246	0.06802	0.00962
te11163	NA	NA	NA	NA	NA	NA	NA	NA	te11163	0.15278	0.22322	0.17858	0.16922	0.20833	0.15835	0.25415	0.1	te11163	0.08926	0.08223	0.0259	0.02814	0.033	0.05739	0.05982	0.06895
te11164	0.73435	0.72565	0.70128	0.7853	0.87546	0.8	0.9495	0.8571	te11164	0.4615	0.2857	0.1667	0.3333	0.3333	0.375	0.2727	0.25	te11164	0.00864	0.02279	0.00755	0.01013	0.0345	0.03207	0.03051	0.04559
te11165	NA	NA	NA	NA	NA	NA	NA	NA	te11165	NA	NA	NA	NA	NA	NA	NA	NA	te11165	NA	NA	NA	NA	NA	NA	NA	NA
te11166	0.96297	0.77143	0.75064	0.95	0.78348	0.86667	0.83333	0.7857	te11166	0.17592	0.18186	0.32801	0.26537	0.23721	0.25521	0.28455	0.27719	te11166	0.0184	0.01874	0.0241	0.01523	0.03457	0.03045	0.04045	0.04028
te11167	NA	0.8	0.85	0.7676	0.83264	0.91667	0.8	NA	te11167	NA	0.4875	0.36487	0.32908	0.39899	0.42493	0.55	NA	te11167	NA	0.08036	0.05005	0.05535	0.065	0.09547	0	NA
te11168	0.76666	0.95455	0.92222	0.8789	0.82747	0.7576	0.81427	0.79958	te11168	0.34071	0.38763	0.38792	0.49594	0.44192	0.40418	0.32215	0.42377	te11168	0.05496	0.03231	0.07861	0.06269	0.05792	0.04367	0.05124	0.04644
te11169	0.72697	0.63056	0.87408	0.84366	0.80594	0.84811	0.67029	0.52511	te11169	0.44856	0.45732	0.45815	0.45238	0.48505	0.47365	0.34756	0.38633	te11169	0.1108	0.07541	0.07744	0.08539	0.07124	0.07261	0.06222	0.05883
te1117	NA	NA	NA	NA	NA	NA	NA	NA	te1117	NA	NA	NA	NA	NA	NA	NA	NA	te1117	0	0.04165	0	0	0	0	0	0.0909
te11170	0.65297	0.48959	0.94445	0.9375	0.8058	0.83928	0.6	0.52674	te11170	0.65819	0.63	0.51616	0.68889	0.55086	0.627	0.56667	0.50184	te11170	0.09325	0.06189	0.06898	0.09323	0.09187	0.10262	0.07719	0.06556
te11171	NA	NA	NA	NA	NA	NA	NA	NA	te11171	0.49062	0.52204	0.30039	0.33815	0.33329	0.39848	0.58513	0.39491	te11171	0.05404	0.08021	0.06011	0.04838	0.04025	0.05171	0.07917	0.03384
te11172	NA	NA	0.8182	0.875	0.5714	NA	0.4286	0.3333	te11172	0.6	0.2	0.2667	0.4444	0.1429	0.5	0.4286	0.5714	te11172	0.04	0	0.04506	0.03405	0.02287	0.08782	0.10044	0.10196
te11173	NA	NA	0.58335	0.8	0.6	NA	NA	NA	te11173	NA	NA	0.54285	0.775	NA	NA	NA	NA	te11173	NA	NA	0	0.23096	0	0	NA	NA
te11174	0.75242	0.63283	0.80382	0.83368	0.79844	0.81416	0.6789	0.64079	te11174	0.48357	0.35606	0.33378	0.38819	0.37394	0.36692	0.42698	0.3923	te11174	0.08222	0.03916	0.05649	0.04467	0.05376	0.07088	0.06816	0.04652
te11175	0.47618	0.7078	0.87353	0.76322	0.82339	0.74236	0.56084	0.665	te11175	0.37976	0.43847	0.38883	0.5148	0.41713	0.48824	0.47942	0.46378	te11175	0.12564	0.05905	0.07947	0.09826	0.08243	0.10004	0.08517	0.09022
te11176	0.77618	0.8333	0.81691	0.85142	0.78785	NA	NA	NA	te11176	0.32517	NA	0.22399	0.17	0.35048	NA	NA	NA	te11176	0.0912	0.07394	0.1228	0.03123	0.03282	0.07576	0.01429	0.07778
te11177	0.6	NA	0.68633	0.66111	0.64922	0.61225	0.36804	0.1	te11177	0.3	NA	0.35917	0.32841	0.36065	0.40944	0.33672	0.03334	te11177	0.05	NA	0.08989	0.04711	0.10621	0.09886	0.08694	0.06889
te11178	0.72521	0.71039	0.79172	0.80695	0.76589	0.8358	0.67858	0.72461	te11178	0.51154	0.46441	0.39871	0.45334	0.42481	0.44941	0.49732	0.46177	te11178	0.07227	0.07751	0.05454	0.07117	0.06915	0.06403	0.07834	0.07952
te11179	0.75951	0.9105	0.95833	0.96824	0.7924	0.88075	1	0.95237	te11179	0.48837	0.5115	0.40625	0.43253	0.35794	0.33556	1	0.39285	te11179	0.03835	0.04219	0.04083	0.06568	0.05246	0.0398	0	0.08875
te1118	0.82532	0.88525	0.83541	0.60673	0.78399	0.86957	0.81222	0.89494	te1118	0.31667	0.22975	0.23572	0.04167	0.11995	0.18722	0.3393	0.54845	te1118	0	0.04432	0.05034	0.01515	0.01515	0.02056	0.0902	0.05524
te11180	NA	NA	NA	NA	NA	NA	NA	NA	te11180	NA	NA	NA	NA	NA	NA	NA	NA	te11180	0	0.00961	0	0	0	0.00781	0	0.00568
te11181	NA	NA	NA	NA	NA	NA	NA	NA	te11181	NA	NA	NA	NA	NA	NA	NA	NA	te11181	NA	NA	NA	NA	NA	NA	NA	NA
te11182	NA	NA	NA	NA	NA	NA	NA	NA	te11182	NA	NA	NA	NA	NA	NA	NA	NA	te11182	NA	NA	NA	NA	NA	NA	NA	NA
te11183	NA	NA	NA	NA	NA	NA	NA	NA	te11183	NA	NA	NA	NA	NA	NA	NA	NA	te11183	NA	NA	0	0	0	0	0	NA
te11184	NA	NA	NA	NA	NA	NA	NA	NA	te11184	NA	NA	NA	NA	NA	NA	NA	NA	te11184	NA	NA	NA	NA	NA	NA	NA	NA
te11185	NA	NA	NA	NA	NA	NA	NA	NA	te11185	NA	NA	NA	NA	NA	NA	NA	NA	te11185	0	0	0	0	0	0	0	0
te11186	NA	NA	NA	NA	NA	NA	NA	NA	te11186	NA	NA	NA	NA	NA	NA	NA	NA	te11186	NA	0	NA	NA	NA	NA	NA	NA
te11187	NA	NA	NA	NA	NA	NA	NA	NA	te11187	NA	NA	NA	NA	NA	NA	NA	NA	te11187	NA	NA	NA	NA	NA	NA	NA	NA
te11188	NA	NA	NA	NA	NA	NA	NA	NA	te11188	0	0	0	0	0	0	0.1111	0.1429	te11188	0.07063	0.03389	0.00439	0.00126	0.00207	0.01691	0.07689	0.11841
te11189	NA	NA	NA	NA	NA	NA	NA	NA	te11189	NA	NA	NA	NA	NA	NA	NA	NA	te11189	NA	NA	NA	NA	NA	NA	NA	NA
te1119	0.83333	0.85632	0.84967	1	0.9356	0.7391	0.53333	0.85475	te1119	0.08335	0.16957	0.14287	0.14167	0.126	0	0	0.11617	te1119	0.02858	0.01818	0.05556	0.05818	0.03094	0.02222	0	0.025
te11190	NA	NA	0.94761	NA	NA	NA	NA	NA	te11190	NA	NA	0.31904	NA	NA	NA	NA	NA	te11190	NA	NA	0.11111	NA	NA	NA	NA	NA
te11191	NA	NA	NA	NA	NA	NA	NA	NA	te11191	NA	NA	NA	NA	NA	NA	NA	NA	te11191	NA	NA	NA	NA	NA	NA	NA	NA
te11192	1	0.80031	0.53407	0.62355	0.65813	0.48013	0.94443	0.79743	te11192	0	0.14285	0	0	0	0	0	0	te11192	0.0181	0.07423	0.0094	0.00636	0.00864	0.00502	0.02916	0.0533
te11193	NA	NA	NA	NA	NA	NA	NA	NA	te11193	NA	NA	NA	NA	NA	NA	NA	NA	te11193	NA	NA	NA	NA	NA	NA	NA	NA
te11194	NA	NA	NA	NA	NA	NA	NA	NA	te11194	NA	NA	NA	NA	NA	NA	NA	NA	te11194	0	0	NA	NA	NA	NA	NA	NA
te11195	NA	NA	0.71212	0.57857	0.8058	NA	NA	NA	te11195	NA	NA	0.08143	0	0.07143	NA	NA	NA	te11195	NA	NA	0	0	0	NA	NA	NA
te11196	0.71334	0.76904	0.76749	0.67032	0.61828	0.71644	0.82225	0.73544	te11196	0.54286	0.67989	0.20501	0.13858	0.25005	0.21088	0.25666	0.32218	te11196	0.03492	0.14108	0.02254	0.01134	0.01355	0.01545	0.07234	0.04344
te11197	0.49413	0.50208	0.53312	0.55385	0.52979	0.47429	0.66113	0.5791	te11197	0.33285	0.24995	0.23244	0.25809	0.22835	0.20137	0.35925	0.29079	te11197	0.02594	0.0397	0.02117	0.01824	0.02875	0.02434	0.02689	0.03661
te11198	NA	0.4286	0.60553	0.42017	0.29518	0.67272	0.6364	0.6	te11198	0.3333	0.15625	0.07466	0.08793	0.07814	0.13889	0.09428	0.03636	te11198	0.05	0.01534	0.00937	0.02878	0.00586	0.01478	0.02059	0.0245
te11199	0.66695	0.71154	0.72262	0.76119	0.71854	0.6497	0.64465	0.66801	te11199	0.05459	0.04535	0.00799	0.00953	0.02632	0.03494	0.08366	0.01765	te11199	0.04107	0.04782	0.00226	0	0	0	0.04489	0
te112	NA	NA	NA	NA	NA	NA	NA	NA	te112	NA	NA	NA	NA	NA	NA	NA	NA	te112	0	0	0	0	0	0	0	0
te1120	NA	NA	NA	NA	NA	NA	NA	NA	te1120	NA	NA	NA	NA	NA	NA	NA	NA	te1120	0	0	0	0	0	0	0	0
te11200	0.87797	0.7061	0.80625	0.62797	0.68009	0.6431	0.8	0.66407	te11200	0.05613	0.01429	0	0.01587	0.05416	0	0	0.02381	te11200	0.02667	0.05092	0.02858	0.04167	0.03179	0.04481	0.15909	0.07461
te11201	0.53125	0.6119	0.74582	0.93302	0.8	0.8044	0.59525	0.72295	te11201	NA	NA	NA	NA	NA	NA	NA	NA	te11201	NA	NA	NA	NA	NA	NA	NA	NA
te11202	0.8	0.7	0.8	0.91665	0.7278	1	1	NA	te11202	0	0	0	0.08335	0.0625	0	0.1667	NA	te11202	0	0	NA	0	0	NA	0	NA
te11203	NA	NA	NA	NA	NA	NA	NA	NA	te11203	NA	NA	NA	NA	NA	NA	NA	NA	te11203	NA	NA	NA	NA	NA	NA	NA	NA
te11204	0.79985	0.6595	0.88302	0.83012	0.82778	0.75468	0.64659	0.82253	te11204	0.41981	0.41591	0.37366	0.37812	0.38812	0.38236	0.35867	0.51651	te11204	0.06045	0.0634	0.04955	0.06244	0.05782	0.07576	0.07424	0.09779
te11205	0.71879	0.69147	0.84363	0.75326	0.79209	0.81507	0.72557	0.79133	te11205	0.33464	0.41255	0.34959	0.40205	0.31034	0.30626	0.36091	0.50161	te11205	0.06376	0.06262	0.06439	0.0749	0.04924	0.05706	0.06496	0.07871
te11206	0.64789	0.69292	0.77797	0.76633	0.6794	0.70285	0.72718	0.69251	te11206	0.44766	0.46275	0.35439	0.3291	0.35818	0.42626	0.359	0.45158	te11206	0.05008	0.04805	0.04686	0.03162	0.04317	0.04469	0.06342	0.05187
te11207	NA	1	0.86972	NA	0.81449	0.97571	0.74325	NA	te11207	NA	0.45832	0.11272	NA	0.3411	0.41487	0.03334	NA	te11207	NA	0.02381	0.05715	NA	0.07541	0.05636	0	NA
te11208	0.78253	0.75927	0.8558	0.8	0.8783	1	0.80157	1	te11208	NA	NA	NA	NA	NA	NA	NA	NA	te11208	0.14835	0.10273	0.06735	0.04	0.18955	0.06667	0.06985	0.20477
te11209	0.69653	0.66552	0.77975	0.83708	0.81932	0.77308	0.75457	0.72283	te11209	0.45685	0.50335	0.36405	0.37722	0.36891	0.39554	0.40181	0.49884	te11209	0.08366	0.09737	0.07077	0.06736	0.07272	0.09607	0.07751	0.10143
te1121	NA	NA	NA	NA	NA	NA	NA	NA	te1121	NA	NA	NA	NA	NA	NA	NA	NA	te1121	NA	NA	NA	NA	NA	NA	NA	NA
te11210	NA	0.7143	0.8869	0.74545	0.79098	0.7591	0.64643	0.48683	te11210	0.6	0.405	0.49007	0.33924	0.24047	0.3499	0.3647	0.2347	te11210	0	0.08752	0.08159	0.05069	0.04831	0.06685	0.05947	0.02184
te11211	0.8873	0.87562	0.86348	0.79253	0.6667	0.71699	0.67432	0.63421	te11211	0.52858	0.50483	0.49293	0.5092	0.3333	0.46482	0.5413	0.49958	te11211	0.09769	0.09966	0.07017	0.04346	0.07193	0.03073	0.06071	0.05363
te11212	0.8889	0.8571	1	0.8	0.8	0.8571	0.875	NA	te11212	0.65972	0.62997	0.53125	0.67955	0.76785	0.94098	0.88195	0.73213	te11212	0.04927	0.08223	0.07685	0.05067	0.06488	0.06944	0.07769	0.16371
te11213	0.87546	0.66112	0.87618	0.9195	0.8375	0.84641	0.67508	0.66668	te11213	0.44958	0.43854	0.43994	0.48353	0.51112	0.47381	0.43001	0.44382	te11213	0.08591	0.07703	0.07907	0.08843	0.14706	0.07009	0.07542	0.06931
te11214	0.74049	0.77469	0.88562	0.88539	0.87443	0.79999	0.85447	0.82031	te11214	0.29134	0.39645	0.38914	0.35266	0.36407	0.39643	0.39863	0.40429	te11214	0.04884	0.06922	0.0771	0.08473	0.06349	0.06786	0.08011	0.05218
te11215	NA	NA	NA	NA	NA	NA	NA	NA	te11215	NA	NA	NA	NA	NA	NA	NA	NA	te11215	NA	0.0769	0.2	0	0	0	0	NA
te11216	0.77566	0.75443	0.89634	0.88854	0.86792	0.77778	0.75476	0.83717	te11216	0.4273	0.36683	0.35036	0.30304	0.46866	0.4	0.37217	0.46878	te11216	0.06172	0.01569	0.0129	0.01629	0	0.03031	0.00819	0.01667
te11217	NA	0.55557	NA	0.9	0.77644	NA	0.8	0.84128	te11217	NA	0.31548	0.2	NA	0.44048	NA	0.5	0.36396	te11217	NA	0	0.2	0	0.04793	NA	0.34168	0.06667
te11218	NA	0.65675	0.89629	0.94445	0.90714	0.8611	NA	0.76785	te11218	NA	0.57544	0.47	0.75592	0.53429	0.81945	NA	0.47884	te11218	NA	0.04603	0.14074	0.13571	0.15069	0.16667	NA	0.01021
te11219	0.78743	0.83348	0.85919	0.95462	0.81079	0.87516	0.85691	0.77508	te11219	0.29168	0.5882	0.59328	0.5111	0.59233	0.59619	0.74571	0.64479	te11219	0.07381	0.07973	0.0884	0.07608	0.06293	0.08178	0.05726	0.12341
te1122	NA	NA	NA	NA	NA	NA	NA	NA	te1122	NA	NA	NA	NA	NA	NA	NA	NA	te1122	0	0	0	0.0909	0	0	0	0
te11220	0.73595	0.77994	0.88048	0.84888	0.77977	0.85744	0.78715	0.7732	te11220	0.62267	0.59669	0.52251	0.5045	0.45208	0.50552	0.4832	0.59722	te11220	0.07422	0.1005	0.08202	0.0777	0.05656	0.097	0.05814	0.07169
te11221	0.7857	0.4028	0.92855	0.83335	0.83335	0.83335	0.83335	0.74245	te11221	0.2	0.8333	0.75	0.5	0.5833	0.4	0.25	0.6	te11221	0.07145	0	0	0	0	0	0	0
te11222	0.85715	0.8	NA	NA	1	NA	0.6	NA	te11222	0.2857	0.4	NA	NA	0.375	0.2	NA	0.2	te11222	0.07904	0.075	NA	0.2	0.13258	0.06944	0.16112	0
te11223	0.75715	0.68335	0.85455	0.92855	0.70835	0.8452	0.85455	0.79465	te11223	0.24285	0.61115	0.3	0.25	0.3611	0.54765	0.3318	0.38095	te11223	0.06602	0.03263	0.05042	0.07382	0.04836	0.06778	0.09789	0.03508
te11224	0.83559	0.72227	0.90086	0.86167	0.80838	0.83148	0.77375	0.79625	te11224	0.54149	0.451	0.35515	0.44127	0.43532	0.48667	0.52637	0.50367	te11224	0.05576	0.05161	0.05063	0.07733	0.03188	0.05213	0.0585	0.05957
te11225	0.75859	0.78871	0.85515	0.7988	0.85666	0.79508	0.88179	0.77291	te11225	0.36267	0.41449	0.4214	0.33136	0.29576	0.41692	0.38264	0.30822	te11225	0.06516	0.05867	0.04053	0.02459	0.02401	0.05641	0.08751	0.02413
te11226	NA	NA	NA	NA	NA	NA	NA	NA	te11226	0.27677	0.54135	0.2	0.28125	0.39448	0.25	0.498	NA	te11226	0.06826	0.02865	0.05	0.08106	0.04194	0	0.02283	NA
te11227	0.58335	0.6667	0.81665	0.4444	NA	0.55555	0.6667	0.71425	te11227	0.13573	0.1	0	0	NA	0.07777	0	0.03572	te11227	0.00834	0.05239	0.00834	0	NA	0.00556	0.00953	0.0484
te11228	NA	NA	NA	NA	NA	NA	NA	NA	te11228	NA	NA	NA	NA	NA	NA	NA	NA	te11228	NA	NA	NA	NA	NA	NA	NA	NA
te11229	NA	NA	NA	NA	NA	NA	NA	NA	te11229	NA	NA	NA	NA	NA	NA	NA	NA	te11229	NA	NA	NA	NA	NA	NA	NA	NA
te1123	NA	NA	NA	NA	NA	NA	NA	NA	te1123	NA	NA	NA	NA	NA	NA	NA	NA	te1123	0	0	0	0	0	NA	NA	0
te11230	NA	NA	NA	NA	NA	NA	NA	NA	te11230	NA	NA	NA	NA	NA	NA	NA	NA	te11230	NA	NA	NA	NA	NA	NA	NA	NA
te11231	NA	NA	NA	NA	NA	NA	NA	NA	te11231	NA	NA	NA	NA	NA	NA	NA	NA	te11231	NA	NA	NA	NA	NA	NA	NA	NA
te11232	NA	NA	NA	NA	NA	NA	NA	NA	te11232	NA	NA	NA	NA	NA	NA	NA	NA	te11232	0	0	0	0	0	0	0	0
te11233	NA	NA	NA	NA	NA	NA	NA	NA	te11233	NA	NA	NA	NA	NA	NA	NA	NA	te11233	NA	0.01105	0.05213	0.00446	0.06844	0.0671	0.0663	0.10046
te11234	NA	NA	NA	NA	NA	NA	NA	NA	te11234	NA	0	NA	0	0.1	0	NA	NA	te11234	0.1	0.0315	0.07664	0.03735	0.00588	0.06339	0.01111	0.03333
te11235	NA	NA	NA	NA	NA	NA	NA	NA	te11235	NA	NA	NA	NA	NA	NA	NA	NA	te11235	0.04167	0	0	0	0.04545	0.04285	0	0
te11236	0.7143	0.9231	1	1	0.8125	0.8889	1	0.7857	te11236	0.2381	0.23335	0.25	0	0.13335	0.07145	0.225	0.1405	te11236	0.03507	0	0.00535	0	0.01266	0.00483	0.02172	0.00334
te11237	NA	NA	NA	NA	NA	NA	NA	NA	te11237	NA	NA	NA	NA	NA	NA	NA	NA	te11237	0	NA	0.025	0	NA	NA	NA	NA
te11238	NA	NA	NA	NA	NA	NA	NA	NA	te11238	NA	NA	NA	NA	NA	NA	NA	NA	te11238	0	0	NA	NA	0.08216	0.13333	NA	0.07858
te11239	NA	NA	NA	NA	NA	NA	NA	NA	te11239	NA	NA	NA	NA	NA	NA	NA	NA	te11239	NA	NA	NA	NA	NA	NA	NA	NA
te1124	NA	NA	NA	NA	NA	NA	NA	NA	te1124	NA	NA	NA	NA	NA	NA	NA	NA	te1124	NA	NA	NA	NA	NA	NA	NA	NA
te11240	NA	1	1	0.69485	0.7273	0.7778	0.5	0.65	te11240	NA	0.2	0.2	0.03845	0.05	0.25	0	0.2361	te11240	0.01818	0.00714	0.04822	0.00807	0.02861	0.0066	0.00806	0.02498
te11241	NA	NA	NA	NA	NA	NA	NA	NA	te11241	NA	NA	NA	NA	NA	NA	NA	NA	te11241	NA	NA	NA	0	NA	NA	NA	NA
te11242	NA	NA	NA	NA	NA	NA	NA	NA	te11242	NA	NA	NA	NA	NA	NA	NA	NA	te11242	0	NA	NA	0	NA	NA	NA	0
te11243	0.93332	0.87072	0.92778	0.98	0.91784	0.86667	0.87142	0.88516	te11243	0.34952	0.25458	0.33278	0.33358	0.29762	0.5	0.40958	0.3616	te11243	0.01926	0.02221	0.03934	0.0266	0.01754	0.01538	0.01641	0.01885
te11244	NA	0.7143	NA	NA	0.71425	NA	0.5278	0.4	te11244	0.7143	0.5	NA	NA	0.1429	NA	0.38885	0.5	te11244	0.05716	0.03174	NA	NA	0	0	0.12156	0
te11245	NA	1	NA	NA	NA	NA	0.7778	0.4	te11245	NA	NA	NA	NA	NA	NA	NA	NA	te11245	NA	0.04293	NA	NA	0	NA	0.04646	0.04
te11246	1	0.77645	1	0.75557	0.8	1	0.81945	0.81427	te11246	0.8571	0.41025	0.44285	0.2	0.3	0.1	0.35715	0.5	te11246	0.09207	0.04778	0.02041	0.03333	0.06297	0.03333	0.05124	0.00909
te11247	0.9	0.81153	0.9107	0.6	0.6667	0.8963	0.84723	0.79367	te11247	0.66533	0.63847	0.57596	0.61334	0.5889	0.49352	0.69125	0.6111	te11247	0.03571	0.02521	0.07654	0.05714	0	0.01429	0.0924	0.05613
te11248	0.77976	0.79976	0.93154	0.93333	0.67092	0.75422	0.66454	0.78666	te11248	0.43612	0.5631	0.32366	0.29334	0.33904	0.26032	0.45714	0.68335	te11248	0.08024	0.08788	0.04077	0.06667	0.08058	0.07148	0.04127	0.06111
te11249	0.83359	0.80903	0.88773	0.94443	0.78235	0.78474	0.71945	0.70832	te11249	0.61309	0.55532	0.50564	0.80553	0.39419	0.45715	0.4	0.4	te11249	0.12121	0.09409	0.11012	0.12963	0.09118	0.12857	0.06286	0.10953
te1125	NA	NA	NA	NA	NA	NA	NA	NA	te1125	NA	NA	NA	NA	NA	NA	NA	NA	te1125	NA	0	NA	0	0	NA	0	0
te11250	0.72025	0.79024	0.63095	0.96991	0.75833	0.68094	0.91875	0.78082	te11250	0.6667	0.65187	0.6667	0.449	0.4	0.34952	0.73888	0.68373	te11250	0.06667	0.04407	0.14285	0.08875	0.09667	0.14286	0.0868	0.03343
te11251	0.7191	0.81305	0.82552	0.8701	0.83452	0.84542	0.8292	0.82778	te11251	0.37769	0.46358	0.35191	0.42533	0.32262	0.34268	0.4442	0.4476	te11251	0.02923	0.098	0.08241	0.05816	0.0687	0.06849	0.09013	0.06842
te11252	0.57302	0.6634	0.80358	0.83565	0.93246	0.87431	0.77989	0.74941	te11252	0.60515	0.55947	0.38024	0.53361	0.54107	0.41667	0.52204	0.53877	te11252	0.02838	0.11833	0.07915	0.05716	0.05522	0.05723	0.07605	0.05855
te11253	NA	0.6667	0.93708	0.91028	0.90833	0.94365	0.8889	0.86667	te11253	NA	0.43333	0.4484	0.50911	0.7292	0.51134	0.5386	0.26667	te11253	NA	0	0.04942	0.05843	0.03163	0.04177	0.04896	0.04247
te11254	0.81112	0.92614	0.8275	0.78622	0.77847	0.80458	0.71954	0.72401	te11254	0.36665	0.70833	0.40853	0.31773	0.4456	0.48467	0.3624	0.25183	te11254	0.07	0.04517	0.05567	0.05793	0.03787	0.04165	0.06966	0.02857
te11255	0.9	0.81536	0.85448	0.8436	0.79262	0.71861	0.76507	0.81612	te11255	NA	0.35912	0.23859	0.15881	0.26488	0.13758	0.33579	0.32419	te11255	0	0.05682	0.07553	0.08195	0.07031	0.07836	0.06798	0.06095
te11256	NA	0.87207	0.55557	0.66667	1	0.56667	0.5889	0.5	te11256	NA	0.5455	0.1429	0.4444	0	0	0.2222	0.25	te11256	NA	0.02	0.03334	0.05	NA	0.06667	0.06666	0.04722
te11257	0.8	0.82955	0.66667	0.71473	0.82592	0.66733	0.6	0.81845	te11257	0.2	0.34448	0.38333	0.32145	0.25555	0.38546	0.33332	0.38095	te11257	NA	0.05242	0.02105	0.0641	0.0375	0.06036	0.025	0.0182
te11258	0.68428	0.78265	0.79173	0.69423	0.65418	0.56781	0.74702	0.80625	te11258	0.3209	0.39012	0.39091	0.14861	0.17975	0.20215	0.35583	0.24414	te11258	0.03651	0.05197	0.04936	0.03339	0.0199	0.0215	0.03821	0.03377
te11259	0.72811	0.60665	0.66324	0.76975	0.81467	0.72166	0.61541	0.7183	te11259	0.24875	0.21171	0.12669	0.21114	0.19932	0.17869	0.26918	0.27255	te11259	0.02654	0.02169	0.01815	0.02112	0.03281	0.0237	0.02909	0.02415
te1126	NA	NA	NA	NA	NA	NA	NA	NA	te1126	NA	NA	NA	NA	NA	NA	NA	NA	te1126	NA	NA	NA	NA	NA	NA	NA	NA
te11260	0.7769	0.82437	0.76667	0.9088	0.79142	0.768	0.788	0.91238	te11260	0.32075	0.29443	0.41797	0.23916	0.27699	0.14456	0.16563	0.26459	te11260	0.02647	0.05105	0.04617	0.04151	0.01837	0.02531	0.03981	0.0534
te11261	0.60712	0.62951	0.65785	0.83903	0.70363	0.66361	0.64978	0.725	te11261	0.22225	0.27059	0.16789	0.24107	0.19059	0.22788	0.22662	0.26152	te11261	0.02264	0.02951	0.01903	0.03362	0.02379	0.03672	0.02711	0.02808
te11262	0.5714	0.5833	0.6429	0.875	0.5455	0.625	0.7	0.8333	te11262	0.24355	0.19445	0.1167	0.3125	0.17045	0.2159	0.25	0.35	te11262	0.01677	0.01754	0.0147	0.0335	0.01556	0.02435	0.01955	0.04913
te11263	0.33978	0.47253	0.30013	0.40661	0.38979	0.36185	0.49923	0.4815	te11263	0.11972	0.11364	0.10909	0.09591	0.05852	0.04556	0.18349	0.16729	te11263	0.01385	0.01484	0.00521	0.02228	0.00752	0.00623	0.00661	0.00914
te11264	NA	0.6	0.3393	0.47475	0.43335	NA	0.55	0.35	te11264	NA	0	0.25	0.2727	0	NA	0.2222	0.1667	te11264	NA	0	0.0234	0.02578	0.01191	0.1	0.01588	0.04167
te11265	NA	0.6	0.3393	0.47475	0.43335	NA	0.55	0.35	te11265	NA	0	0.225	0.2727	0	NA	0.2222	0.1667	te11265	NA	0	0.02562	0.02578	0.01191	0.1	0.01588	0.04167
te11266	0.3889	0.50013	0.47728	0.54462	0.3381	0.7081	0.54365	0.5333	te11266	0.3	0.08739	0.07334	0.12366	0.05281	0.19442	0.12772	0.06974	te11266	0	0	0.00513	0.00606	0.01347	0	0	0.00392
te11267	NA	0.65713	0.55037	0.86667	0.4889	0.44447	0.75	0.6852	te11267	NA	0	0	0.2222	0	0.1333	0	0	te11267	NA	0.02777	0.02083	0	0	0.0238	0	0.03333
te11268	NA	NA	NA	NA	NA	NA	NA	NA	te11268	NA	NA	NA	NA	NA	NA	NA	NA	te11268	NA	NA	NA	NA	NA	NA	NA	NA
te11269	NA	NA	NA	NA	NA	NA	NA	NA	te11269	NA	NA	NA	NA	NA	NA	NA	NA	te11269	NA	0	NA	0.1	0.02778	0	NA	0
te1127	NA	NA	NA	NA	NA	NA	NA	NA	te1127	NA	NA	NA	NA	NA	NA	NA	NA	te1127	NA	0	0	0	0	0	0	0
te11270	NA	NA	NA	NA	NA	NA	NA	NA	te11270	NA	0.33335	0.14285	0.25	0.7	0.45235	0.55	0.5	te11270	NA	0.03571	0.12	0.02381	0.09524	0.15647	0.14796	0.0771
te11271	NA	0.95832	0.9125	0.9125	0.85713	0.90178	0.90682	0.975	te11271	0	0.125	0.10888	0.1988	0.20508	0.21666	0.32636	0.225	te11271	0.00397	0.01266	0.04486	0.0265	0.02276	0.03037	0.02259	0.013
te11272	NA	NA	NA	NA	NA	NA	NA	NA	te11272	NA	NA	NA	NA	NA	NA	NA	NA	te11272	NA	NA	NA	NA	NA	NA	NA	NA
te11273	NA	NA	NA	NA	NA	NA	NA	NA	te11273	NA	NA	NA	NA	NA	NA	NA	NA	te11273	NA	NA	NA	NA	NA	NA	NA	NA
te11274	NA	NA	NA	NA	NA	NA	NA	NA	te11274	NA	NA	NA	NA	NA	NA	NA	NA	te11274	NA	NA	NA	NA	NA	NA	NA	NA
te11275	0.68514	0.69492	0.39235	0.45977	0.58697	0.43315	0.55015	0.76587	te11275	0.20175	0.07765	0	0.08345	0.05454	0.05512	0.21357	0.125	te11275	0.02504	0.03373	0	0.00803	0.01649	0.00864	0.02653	0
te11276	0.81751	0.84603	0.85	0.7251	0.71669	0.43252	0.77	0.90533	te11276	0.16667	0.08282	0.2	0.21452	0.33332	0.23335	0.06	0.14126	te11276	0.01165	0.01944	0.01429	0.03955	0.00695	0.0295	0.048	0.0152
te11277	NA	NA	NA	NA	NA	NA	NA	NA	te11277	NA	NA	NA	NA	NA	NA	NA	NA	te11277	0	0	0	0	0	0	0	0
te11278	NA	NA	NA	NA	NA	NA	NA	NA	te11278	NA	NA	NA	NA	NA	NA	NA	NA	te11278	0.02272	0.02082	0	0	0	0.04688	0	0
te11279	0.79584	0.78764	0.86616	0.80161	0.88701	0.86336	0.7377	0.77332	te11279	0.49656	0.48763	0.33817	0.34072	0.42444	0.39867	0.39651	0.41545	te11279	0.06348	0.04949	0.0474	0.05545	0.05936	0.06043	0.04383	0.06555
te1128	NA	NA	NA	NA	NA	NA	NA	NA	te1128	NA	NA	NA	NA	NA	NA	NA	NA	te1128	NA	NA	NA	NA	NA	NA	NA	NA
te11280	0.35715	0.80938	0.88257	0.90909	0.84052	0.9	0.85433	0.82035	te11280	0	0.30431	0.24285	0.3	0.24032	0.12	0.27943	0.4504	te11280	0.00855	0.03659	0.01478	0.04655	0.03412	0.01176	0.0379	0.02105
te11281	NA	NA	NA	NA	NA	NA	NA	NA	te11281	NA	NA	NA	NA	NA	NA	NA	NA	te11281	NA	NA	NA	NA	NA	NA	NA	NA
te11282	NA	NA	NA	NA	NA	NA	NA	NA	te11282	NA	NA	NA	NA	NA	NA	NA	NA	te11282	0	0	0	0	0.08842	0	0.03334	0
te11283	NA	NA	NA	NA	NA	NA	NA	NA	te11283	0	0	0	0	0	0	0	0	te11283	0	0	0	0	0.01609	0	0.01736	0
te11284	0.4	0.25	NA	0.3	0	0.6	NA	NA	te11284	NA	NA	NA	NA	NA	NA	NA	NA	te11284	0	0	NA	0	0	0	NA	0
te11285	NA	NA	NA	NA	NA	NA	NA	NA	te11285	NA	NA	NA	NA	NA	NA	NA	NA	te11285	NA	NA	NA	NA	NA	NA	NA	NA
te11286	0.81853	0.7889	0.7037	0.60897	0.6863	0.546	0.8577	0.65813	te11286	NA	NA	NA	NA	NA	NA	NA	NA	te11286	0.00645	0	0.01602	0.00285	0	0.00407	0.02542	0.02004
te11287	0.26572	0.33727	0.65515	0.48148	0.3351	0.43946	0.30822	0.49334	te11287	0.20835	0.16667	0.05557	0	0	0.1667	0.0909	0.05557	te11287	0.02151	0.02379	0	0.00515	0.00215	0.02526	0.01753	0.01706
te11288	NA	NA	NA	NA	NA	NA	NA	NA	te11288	NA	NA	NA	NA	NA	NA	NA	NA	te11288	0	0.1111	0	0	0	0.1	0.0833	0
te11289	0.29997	0.37215	0.89282	0.61113	0.625	0.56137	NA	0.5	te11289	NA	NA	NA	NA	NA	NA	NA	NA	te11289	0.03334	0.01818	0.0508	0.07858	0.02858	0.01538	NA	0
te1129	NA	NA	NA	NA	NA	NA	NA	NA	te1129	0	0	NA	0	0	0	0	0	te1129	0	0	0	0	0	0	0	0
te11290	NA	NA	NA	NA	NA	NA	NA	NA	te11290	NA	NA	NA	NA	NA	NA	NA	NA	te11290	0.1111	0.1667	0	NA	0.0833	0	0.375	0.0909
te11291	NA	NA	NA	NA	NA	NA	NA	NA	te11291	NA	NA	NA	NA	NA	NA	NA	NA	te11291	0.1111	0	0	0	0	0	0	0
te11292	0.82357	0.8429	0.88419	0.9201	0.906	0.82363	0.85745	0.83307	te11292	0.33605	0.44672	0.26749	0.46177	0.36117	0.45593	0.4123	0.36064	te11292	0.00745	0.04675	0.0324	0.05561	0.04197	0.05949	0.06624	0.03709
te11293	0.88232	0.78479	0.88952	0.94717	0.83266	0.87658	0.80606	0.90692	te11293	0.58783	0.46723	0.48366	0.4396	0.41722	0.39516	0.46403	0.5806	te11293	0.08648	0.06869	0.12996	0.13577	0.08556	0.08579	0.0825	0.13945
te11294	0.73587	0.83724	0.88234	0.80356	0.89082	0.82409	0.82146	0.84962	te11294	0.19184	0.62712	0.55362	0.47802	0.46027	0.40481	0.57558	0.46944	te11294	0.03462	0.06643	0.11248	0.09902	0.07509	0.06783	0.0937	0.07391
te11295	NA	NA	NA	NA	NA	NA	NA	NA	te11295	NA	NA	NA	NA	NA	NA	NA	NA	te11295	NA	NA	NA	NA	NA	NA	NA	NA
te11296	NA	NA	NA	NA	NA	NA	NA	NA	te11296	NA	NA	NA	NA	NA	NA	NA	NA	te11296	NA	NA	NA	NA	NA	NA	NA	NA
te11297	NA	NA	NA	NA	NA	NA	NA	NA	te11297	NA	NA	NA	NA	NA	NA	NA	NA	te11297	0	0	0	0	0	NA	0	0
te11298	NA	NA	NA	NA	NA	NA	NA	NA	te11298	NA	NA	NA	NA	NA	NA	NA	NA	te11298	NA	NA	NA	NA	NA	NA	NA	NA
te11299	NA	0.6667	0.8571	1	0.7778	1	0.8333	NA	te11299	NA	NA	NA	NA	NA	NA	NA	NA	te11299	NA	NA	NA	NA	NA	NA	NA	NA
te113	NA	NA	NA	NA	NA	NA	NA	NA	te113	NA	NA	NA	NA	NA	NA	NA	NA	te113	NA	NA	NA	NA	NA	NA	NA	NA
te1130	0	0	0	0	0	0.0625	0	0	te1130	0.17836	0.08692	0.02	0.04222	0.07948	0.01334	0.04	0.07858	te1130	NA	NA	NA	NA	NA	NA	NA	NA
te11300	0.5926	0.5432	0.41112	0.5	0.4631	0.46033	0.53725	0.59525	te11300	0	0	0	0	0	0.05555	0.125	0.09723	te11300	0.00865	0.00616	0.00472	0.00227	0.0024	0	0.00623	0.03658
te11301	NA	0.7778	0.5	0.8889	0.5556	0.625	0.6154	0.5714	te11301	NA	NA	NA	NA	NA	NA	NA	NA	te11301	NA	0	0	0	0.0263	0	0	0
te11302	0.3419	0.31931	0.42666	0.43621	0.58848	0.31112	0.73333	0.36667	te11302	0	0.09218	0	0.03572	0.03666	0.10554	0.1	0	te11302	0.00588	0.02698	0	0.00628	0.00437	0.00569	0.05	0.012
te11303	0.43962	0.29422	0.45438	0.48786	0.47607	0.43725	0.41111	0.46036	te11303	0.06326	0.10524	0.05525	0.03889	0.05838	0.01786	0.12271	0.0837	te11303	0.01451	0.01331	0.01733	0.00846	0.01005	0.00228	0.01703	0.01214
te11304	NA	NA	NA	NA	NA	NA	0.37223	0.4722	te11304	NA	NA	NA	NA	NA	NA	NA	NA	te11304	NA	NA	NA	NA	NA	NA	0	0
te11305	NA	NA	NA	NA	NA	NA	NA	NA	te11305	NA	NA	NA	NA	NA	NA	NA	NA	te11305	NA	NA	0.10257	NA	0.02381	0.1154	NA	0
te11306	0.75556	0.46665	0.48	0.2619	0.6393	0.36666	NA	0.72144	te11306	0.15	0.2	0.1	0	0.08335	0.1111	NA	0.33335	te11306	0	0.1667	0	0	0	0	NA	0.07145
te11307	NA	NA	NA	NA	NA	NA	NA	NA	te11307	NA	NA	NA	NA	NA	NA	NA	NA	te11307	NA	NA	NA	NA	NA	NA	NA	NA
te11308	0.65557	0.53165	0.7365	0.47785	0.4095	0.37405	0.57462	0.67122	te11308	0.16665	0.0909	0.15	0.05555	0.125	0.0625	0	0.05555	te11308	0	0	0.0321	0.02175	0.01362	0.00392	0.01681	0.03578
te11309	NA	0.40973	0.47777	0.6786	0.39445	0.1736	0.3378	0.29168	te11309	0	0.12353	0.04584	0.11855	0.03333	0.05412	0.0875	0	te11309	0	0.01284	0.00162	0.01914	0.00885	0.01863	0.03555	0.02497
te1131	NA	NA	NA	NA	NA	NA	NA	NA	te1131	NA	NA	NA	NA	NA	NA	NA	NA	te1131	NA	NA	NA	NA	NA	NA	NA	NA
te11310	NA	0.63095	0.76668	0.55832	0.94098	NA	0.57142	NA	te11310	NA	0	0.1	0.1	0.08335	NA	0.07145	NA	te11310	0	0	0	0	0.0516	NA	0.02382	NA
te11311	0.54168	0.6091	0.8	0.5	0.875	NA	0.5	NA	te11311	NA	NA	NA	NA	NA	NA	NA	NA	te11311	NA	NA	NA	NA	NA	NA	NA	NA
te11312	0.65	0.775	0.56667	NA	0.83333	NA	0.63335	NA	te11312	0.18335	0	0	NA	0	NA	0.05	NA	te11312	0.04167	0	0	NA	0	NA	0	NA
te11313	NA	0.71939	0.90291	NA	0.93324	0.97222	0.87174	0.92855	te11313	NA	0.09358	0.03423	NA	0.07094	0.26696	0.12831	0.2262	te11313	NA	0.00653	0.00617	NA	0.00694	0	0.0101	0
te11314	0.44443	0.60183	0.6	0.53868	0.62785	0.83332	0.69623	0.60432	te11314	0.18335	0	NA	0.125	0.1917	0.1625	0.15383	0.13673	te11314	0	0	NA	0.03174	0.04201	0.04167	0.0102	0
te11315	NA	NA	NA	NA	NA	NA	NA	NA	te11315	0.375	0.1	0	0.1739	0.125	0.3333	0.25	0.1667	te11315	0	0.0125	0	0.01789	0	0.0125	0.00909	0
te11316	NA	NA	NA	NA	NA	NA	NA	NA	te11316	NA	NA	NA	NA	NA	NA	NA	NA	te11316	NA	NA	NA	NA	NA	NA	NA	NA
te11317	NA	NA	NA	NA	NA	NA	NA	NA	te11317	NA	NA	NA	NA	NA	NA	NA	NA	te11317	NA	NA	NA	NA	NA	NA	NA	NA
te11318	0.71832	0.50147	0.70974	0.70099	0.7097	0.68145	0.72646	0.72311	te11318	0.08323	0.04779	0.15713	0.09606	0.1188	0.1664	0.14351	0.14396	te11318	0.01245	0.02004	0.01651	0.02237	0.01803	0.02427	0.01445	0.01219
te11319	0.64353	0.68313	0.67223	0.78183	0.503	0.6407	0.8059	0.8381	te11319	0.1429	0	0.1111	0	0.0769	0.1111	0.1667	0.2	te11319	0.04254	0.01136	0.00909	0.01584	0.02562	0.09093	0.15834	0.05845
te1132	NA	NA	NA	NA	NA	NA	NA	NA	te1132	NA	NA	NA	NA	NA	NA	NA	NA	te1132	0	0.0667	0	0	0	0	NA	0
te11320	0.8857	0.9091	0.62223	0.71587	0.4954	0.95237	0.75793	1	te11320	0.18335	0.1	0	0.08335	0.0625	0.125	0.24285	NA	te11320	0	0	0	0	0	0	0	NA
te11321	0.88302	0.74525	0.53192	0.73215	0.685	0.42168	0.85	0.8	te11321	0.1125	0	0.06855	0	0	0.1515	0.15	NA	te11321	0	0.04695	0.00194	0.00379	0.02187	0.04015	0.01935	0.15396
te11322	0.33335	0.798	0.58335	0.8452	0.33035	0.4732	NA	0.86605	te11322	NA	NA	NA	NA	NA	NA	NA	NA	te11322	0	0.0303	0	0	0	0.04763	NA	0.17263
te11323	NA	NA	NA	NA	NA	NA	NA	NA	te11323	NA	NA	NA	NA	NA	NA	NA	NA	te11323	0	0	0	0	NA	0.03334	0.13214	0
te11324	0.70594	0.72668	NA	NA	0.475	0.8	0.95832	0.50202	te11324	NA	NA	NA	NA	NA	NA	NA	NA	te11324	0	0.03518	0	NA	0.11608	0	0	0.01515
te11325	0.62216	0.55708	0.64286	0.64538	0.58519	0.76667	0.72296	0.71973	te11325	0	0.145	0	0	0	0	0.10418	0.125	te11325	0.01613	0.01202	0.00815	0.00367	0.02457	0.00427	0.00787	0.02016
te11326	NA	NA	NA	NA	NA	NA	NA	NA	te11326	NA	NA	NA	NA	NA	NA	NA	NA	te11326	0	0.01111	NA	0.01389	0	0	0	0.13403
te11327	0.85581	0.76227	0.91882	0.86722	0.91279	0.89523	0.94444	0.90278	te11327	0.0956	0.07786	0.05476	0.02382	0.02598	0.03334	0.1	0	te11327	0	0.00782	0.02417	0	0	0	0.02084	0
te11328	NA	NA	NA	NA	NA	NA	NA	NA	te11328	NA	NA	NA	NA	NA	NA	NA	NA	te11328	0.06667	0.05557	0	0	0	0	0.05557	0
te11329	NA	NA	NA	NA	NA	NA	NA	NA	te11329	NA	NA	NA	NA	NA	NA	NA	NA	te11329	NA	NA	NA	NA	NA	NA	NA	NA
te1133	NA	NA	NA	NA	NA	NA	NA	NA	te1133	NA	NA	NA	NA	NA	NA	NA	NA	te1133	0.1667	0	0	0.2222	0.0769	0	0	0
te11330	NA	NA	NA	NA	NA	NA	NA	NA	te11330	NA	NA	NA	NA	NA	NA	NA	NA	te11330	NA	NA	NA	NA	NA	NA	NA	NA
te11331	NA	NA	NA	NA	NA	NA	NA	NA	te11331	NA	NA	NA	NA	NA	NA	NA	NA	te11331	NA	NA	NA	NA	NA	NA	NA	NA
te11332	0	0.4286	0	0	0.1818	0.0909	0.0909	0	te11332	0.2	0.2	0	0	0	0	0.1667	0.2	te11332	0.02833	0.0337	0.00641	0.00358	0.00313	0.02927	0.04311	0.12356
te11333	NA	NA	NA	NA	NA	NA	NA	NA	te11333	NA	NA	NA	NA	NA	NA	NA	NA	te11333	NA	NA	NA	NA	NA	NA	NA	NA
te11334	NA	NA	NA	NA	NA	NA	NA	NA	te11334	NA	NA	NA	NA	NA	NA	NA	NA	te11334	0.0625	0	0	NA	0	0	0	NA
te11335	NA	NA	NA	NA	NA	NA	NA	NA	te11335	NA	NA	NA	NA	NA	NA	NA	NA	te11335	0.14585	0.14285	NA	0.1667	NA	NA	0.22725	0
te11336	NA	NA	NA	NA	NA	NA	NA	NA	te11336	NA	NA	NA	NA	NA	NA	NA	NA	te11336	0.21765	0.10752	0.1301	0.11945	0.08927	0.13192	0.09285	0.1051
te11337	0.625	0.5357	0.7311	NA	0.8182	0.83335	NA	0.6905	te11337	0.53859	0.44531	0.62311	0.46667	0.35112	0.44851	0.58826	0.37065	te11337	0.03819	0.03706	0.08268	0.01538	0.05734	0.04144	0.07758	0.03016
te11338	0.8125	0.7059	0.65	0.6667	0.6	0.6667	1	0.7647	te11338	0.47649	0.52076	0.395	0.49971	0.45509	0.50004	0.56505	0.6002	te11338	0.0375	0.0433	0.02064	0.12644	0.01666	0.07222	0.09	0.02604
te11339	0.72558	0.60136	0.83699	0.8099	0.8086	0.83371	0.78868	0.68724	te11339	0.38317	0.30024	0.27189	0.29609	0.22718	0.3425	0.35658	0.41675	te11339	0.04677	0.05709	0.06547	0.0552	0.04406	0.07679	0.07084	0.06192
te1134	NA	NA	NA	NA	NA	NA	NA	NA	te1134	NA	NA	NA	NA	NA	NA	NA	NA	te1134	NA	NA	NA	NA	NA	NA	NA	NA
te11340	0.87777	0.59583	1	0.8	0.8973	1	0.89168	0.64435	te11340	0.7738	0.52023	0.1	0.6518	0.56747	0.52977	0.35607	0.50597	te11340	0.03334	0.02041	0	0.025	0.12402	0.09694	0.04763	0
te11341	0.71458	0.72129	0.8769	0.86835	0.82408	0.83315	0.74036	0.71605	te11341	0.31722	0.36125	0.35386	0.29353	0.31764	0.33779	0.34226	0.31313	te11341	0.05292	0.04502	0.05747	0.04565	0.05694	0.05834	0.04563	0.04483
te11342	NA	NA	NA	NA	NA	NA	NA	NA	te11342	NA	NA	NA	NA	NA	NA	NA	NA	te11342	NA	NA	NA	NA	NA	NA	NA	NA
te11343	0.74523	0.73557	0.88409	0.85308	0.84328	0.75723	0.73086	0.67934	te11343	0.35449	0.322	0.3376	0.31207	0.37552	0.31335	0.32004	0.40781	te11343	0.04525	0.04916	0.05517	0.04605	0.06229	0.04456	0.04092	0.03744
te11344	NA	NA	NA	NA	NA	NA	NA	NA	te11344	NA	NA	NA	NA	NA	NA	NA	NA	te11344	NA	NA	NA	NA	NA	NA	NA	NA
te11345	0.62548	0.74326	0.80002	0.84613	0.80389	0.78079	0.75664	0.80846	te11345	0.33389	0.4019	0.35396	0.38605	0.36195	0.34819	0.35306	0.3861	te11345	0.08001	0.11222	0.06546	0.06737	0.08694	0.0744	0.04937	0.0852
te11346	NA	NA	NA	NA	NA	NA	NA	NA	te11346	NA	NA	NA	NA	NA	NA	NA	NA	te11346	NA	NA	NA	NA	NA	NA	NA	NA
te11347	0.74603	0.71554	0.84685	0.85876	0.82517	0.81738	0.75068	0.73444	te11347	0.34885	0.33408	0.26853	0.30442	0.29877	0.30162	0.32288	0.32965	te11347	0.06049	0.05928	0.05353	0.06186	0.05571	0.05852	0.05749	0.05862
te11348	0.71776	0.70653	0.81436	0.81576	0.79857	0.79926	0.73503	0.73454	te11348	0.3464	0.3435	0.29415	0.29089	0.30406	0.29635	0.33456	0.34861	te11348	0.06227	0.06188	0.05974	0.06648	0.0596	0.05861	0.06179	0.06384
te11349	0.69853	0.69294	0.83145	0.84225	0.8462	0.78851	0.73536	0.79541	te11349	0.39702	0.35496	0.27904	0.34056	0.3276	0.34877	0.35581	0.38946	te11349	0.06086	0.05938	0.04726	0.05642	0.05613	0.05285	0.05738	0.07007
te1135	0.21905	0.5504	0.36667	0.66667	0.32052	0.41054	0.36792	0.28644	te1135	0	0	0	0	0.07793	0	0.1346	0.0238	te1135	0	0	0.01559	0	0.01396	0	0.00222	0.00722
te11350	0.72465	0.77814	0.80559	0.76299	0.81001	0.81956	0.81371	0.67957	te11350	0.56123	0.48592	0.29346	0.3399	0.36833	0.35681	0.41934	0.52433	te11350	0.05232	0.06469	0.02005	0.03928	0.02038	0.03373	0.02841	0.04414
te11351	0.8841	0.67182	0.975	1	0.92222	0.84722	0.85177	0.77538	te11351	0.36848	0.42258	0.2608	0.44648	0.24572	0.24448	0.36818	0.40404	te11351	0.0369	0.06235	0.03248	0.10216	0.04438	0.03491	0.05891	0.05995
te11352	NA	NA	NA	NA	NA	NA	NA	NA	te11352	NA	NA	NA	NA	NA	NA	NA	NA	te11352	NA	0.0796	0.05556	0.13333	NA	NA	0.05557	0.05557
te11353	0.82668	0.82654	0.82468	0.77795	0.82804	0.89097	0.76971	0.81524	te11353	0.41152	0.42523	0.30186	0.38477	0.36136	0.41105	0.44237	0.45343	te11353	0.04959	0.06742	0.05034	0.07453	0.0397	0.07839	0.07575	0.07021
te11354	NA	NA	NA	NA	NA	NA	NA	NA	te11354	NA	NA	NA	NA	NA	NA	NA	NA	te11354	0	0.07145	0	0	0.05	0	0	0.05
te11355	NA	NA	NA	NA	NA	NA	NA	NA	te11355	NA	NA	NA	NA	NA	NA	NA	NA	te11355	0	0	NA	NA	0	0	0	0
te11356	NA	NA	NA	NA	NA	NA	NA	NA	te11356	NA	NA	NA	NA	NA	NA	NA	NA	te11356	0	0	NA	0	0.0125	0.025	0	0
te11357	NA	NA	NA	NA	NA	NA	NA	NA	te11357	NA	NA	NA	NA	NA	NA	NA	NA	te11357	NA	NA	NA	NA	NA	NA	NA	NA
te11358	NA	NA	NA	NA	NA	NA	NA	NA	te11358	0	NA	0.2	0	0.125	0.0909	0.0909	0	te11358	0	0	0.05	0	0.01667	0	0.025	0.04167
te11359	0.71429	0.82339	0.60476	0.68166	0.61719	0.47918	0.78243	0.69523	te11359	0.22382	0.24012	0.05	0.07408	0.22655	0.3549	0.15096	0.32896	te11359	0.08741	0.10302	0.0469	0.06743	0.0968	0.02353	0.05642	0.11482
te1136	0.4615	0.6	0.125	0.5	0.25	0.8571	NA	0.4286	te1136	NA	NA	NA	NA	NA	NA	NA	NA	te1136	0	0	0	0	0	0	NA	0.1429
te11360	0.58828	0.45084	0.45174	0.63335	0.37976	0.38443	0.45455	0.53928	te11360	0	0.075	0	NA	0	0.0303	0	0.22223	te11360	0.03232	0.02899	0.0101	0	0.04201	0.00168	0.0101	0.07501
te11361	NA	0.28365	NA	0.59015	0.45	0.5218	0.2	0.61875	te11361	0	0.04165	NA	0	0	0	0	0	te11361	0	0.0229	0	0	0.00752	0	0	0.00521
te11362	0.7381	0.30428	NA	NA	NA	NA	0.16665	0.6	te11362	0	0	NA	NA	NA	NA	0	0.2	te11362	0.00572	0.01346	NA	0	0	NA	0.01361	0
te11363	0.68253	0.6751	NA	NA	NA	NA	0.6369	1	te11363	0.16667	0.02777	NA	NA	NA	NA	0.13097	0	te11363	0.0516	0	NA	NA	NA	NA	0.14103	0
te11364	NA	NA	NA	NA	NA	NA	NA	NA	te11364	NA	NA	NA	NA	NA	NA	NA	NA	te11364	NA	NA	NA	NA	NA	NA	NA	NA
te11365	NA	NA	NA	NA	NA	NA	NA	NA	te11365	NA	NA	NA	NA	NA	NA	NA	NA	te11365	NA	NA	NA	NA	0	NA	NA	0
te11366	NA	NA	NA	NA	NA	NA	NA	NA	te11366	NA	NA	NA	NA	NA	NA	NA	NA	te11366	NA	NA	NA	NA	NA	NA	NA	NA
te11367	NA	NA	NA	NA	NA	NA	NA	NA	te11367	NA	NA	NA	NA	NA	NA	NA	NA	te11367	NA	NA	NA	NA	NA	NA	NA	NA
te11368	NA	NA	NA	NA	NA	NA	NA	NA	te11368	NA	NA	NA	NA	NA	NA	NA	NA	te11368	NA	NA	NA	NA	NA	NA	NA	NA
te11369	NA	NA	NA	NA	NA	NA	NA	NA	te11369	NA	NA	NA	NA	NA	NA	NA	NA	te11369	NA	NA	NA	NA	NA	NA	NA	NA
te1137	NA	NA	NA	NA	NA	NA	NA	NA	te1137	NA	NA	NA	NA	NA	NA	NA	NA	te1137	NA	NA	NA	NA	NA	NA	NA	NA
te11370	NA	NA	0.4286	0.7143	0.5	0.5714	0.6	NA	te11370	NA	NA	NA	NA	NA	NA	NA	NA	te11370	NA	0	0	0.02572	0	0	0	NA
te11371	NA	NA	NA	NA	NA	NA	NA	NA	te11371	NA	NA	NA	NA	NA	NA	NA	NA	te11371	NA	NA	NA	NA	NA	NA	NA	NA
te11372	NA	NA	NA	NA	NA	NA	NA	NA	te11372	0	0	0	0.1667	0	NA	0	NA	te11372	NA	NA	NA	NA	NA	NA	NA	NA
te11373	NA	NA	0.45	0.25	0.72915	NA	0.6	0.3095	te11373	NA	NA	0.03703	0.1852	0.06667	0.1667	NA	0	te11373	NA	NA	0.00556	0	0	0	NA	0
te11374	NA	NA	NA	NA	NA	NA	NA	NA	te11374	NA	NA	NA	NA	NA	NA	NA	NA	te11374	NA	NA	NA	0.2	NA	NA	NA	NA
te11375	NA	NA	0.53399	0.4803	0.39734	0.40223	NA	0.81904	te11375	NA	NA	0	0.02972	0.02944	0.04747	NA	0	te11375	NA	NA	0.01203	0.00609	0.01069	0.00332	0	0.00667
te11376	NA	NA	NA	NA	NA	NA	NA	NA	te11376	NA	NA	NA	NA	NA	0	NA	NA	te11376	NA	NA	0	0	0	0.01429	NA	NA
te11377	NA	NA	0.4	NA	NA	NA	NA	NA	te11377	NA	NA	0	NA	NA	NA	NA	NA	te11377	NA	NA	0	NA	NA	NA	NA	NA
te11378	NA	NA	NA	NA	NA	NA	NA	NA	te11378	NA	NA	NA	NA	NA	NA	NA	NA	te11378	NA	NA	0	NA	NA	NA	NA	NA
te11379	NA	NA	NA	NA	NA	NA	NA	NA	te11379	NA	NA	NA	NA	NA	NA	NA	NA	te11379	NA	NA	NA	NA	NA	NA	NA	NA
te1138	NA	NA	NA	NA	NA	NA	NA	NA	te1138	NA	NA	NA	NA	NA	NA	NA	NA	te1138	0	0.0909	0	0	0	0	0	0
te11380	NA	NA	0.7639	0.7369	NA	0.8333	NA	NA	te11380	NA	NA	0.08125	0.13524	NA	0	NA	NA	te11380	NA	NA	0.01116	0.00431	0	0.01667	0.1	NA
te11381	NA	NA	0.96	0.8958	0.79722	0.81225	NA	NA	te11381	NA	NA	0.03333	0.07811	0	0	NA	NA	te11381	NA	NA	0	0.0249	0.00745	0	NA	0
te11382	0.63071	0.59115	0.68021	0.77958	0.76189	0.7729	0.9	0.62889	te11382	0.12745	0.18612	0.19101	0.13214	0.175	0.17517	0	0.10177	te11382	0.02899	0.0354	0.02265	0.0065	0.02564	0.02431	0	0.01141
te11383	NA	NA	NA	NA	NA	NA	NA	NA	te11383	NA	NA	NA	NA	NA	NA	NA	NA	te11383	NA	NA	NA	NA	NA	NA	NA	NA
te11384	0.80536	0.91086	0.70134	0.5	0.8758	0.76949	0.86253	0.67002	te11384	0.20192	0.26	0.15265	0.30835	0.2432	0.18412	0.12798	0.10812	te11384	0.02038	0.02207	0.02042	0	0.00829	0.02911	0.02024	0.00831
te11385	0.6749	0.69037	0.5503	0.70111	0.56495	0.60622	0.7522	0.72382	te11385	0.27382	0.26864	0.228	0.17046	0.20271	0.24114	0.2434	0.3213	te11385	0.04688	0.02688	0.03243	0.02397	0.01379	0.03924	0.03517	0.0415
te11386	0.58443	0.56746	0.45029	0.63201	0.54502	0.57476	0.70661	0.49149	te11386	0.20614	0.16433	0.10694	0.09941	0.11641	0.16494	0.20968	0.19703	te11386	0.02673	0.02644	0.01733	0.01187	0.01875	0.02072	0.03097	0.02321
te11387	0.92658	0.8875	0.73649	0.6668	0.74661	0.85	0.85391	0.8944	te11387	0.51841	0.36785	0.14261	0.10364	0.22037	0.31084	0.39121	0.30952	te11387	0.03198	0.03175	0.00546	0.02682	0.02305	0.00731	0.03534	0.02315
te11388	0.61889	0.65133	0.63507	0.71825	0.72815	0.5036	0.55918	0.85051	te11388	0.44786	0.42266	0.17734	0.16965	0.2179	0.09077	0.33611	0.40387	te11388	0.02685	0.03611	0.01245	0.00715	0.01194	0.00381	0.0308	0.04556
te11389	NA	NA	NA	NA	NA	NA	NA	NA	te11389	NA	NA	NA	NA	NA	NA	NA	NA	te11389	NA	NA	NA	NA	NA	NA	NA	NA
te1139	NA	NA	NA	NA	NA	NA	NA	NA	te1139	NA	NA	NA	NA	NA	NA	NA	NA	te1139	0	0	0	0	0	0.02083	0	0
te11390	0.3333	0.1667	0.3333	0.6667	0.2857	0.125	0.5	0.5	te11390	0	0.0263	0	0	0	0	0.05555	0	te11390	0.00549	0.0042	0.00794	0.0102	0	0	0.01429	0
te11391	0.46132	0.55148	0.6012	0.81373	0.49562	0.9231	0.77052	0.63002	te11391	0.02082	0.0294	0.10715	0.06207	0.01667	0.08012	0	0.0389	te11391	0	0	0	0	0	0	0	0
te11392	0.34017	0.54972	0.4074	0.64005	0.53068	0.72985	0.61608	0.3755	te11392	0.03332	0	0.05	0.10064	0	0.08335	0	0.04742	te11392	0.04166	0	0	0	0	0	0	0.06628
te11393	0.54689	0.4259	0.4721	0.64081	0.60057	0.6137	0.26388	0.38589	te11393	0.1574	0.09043	0	0.25053	0.1898	0.14167	0	0.12457	te11393	0.02378	0.00517	0.01886	0.01525	0.00892	0.01803	0.00309	0.00628
te11394	0.4444	0.4444	0.5	0.6154	0.5294	0.5455	0.625	0.6	te11394	0.25	0.125	0.0625	0.2308	0.1333	0.3636	0	0.1	te11394	0.01429	0.04286	0.05686	0.02197	0.01589	0.13137	0.02381	0.06407
te11395	0.68529	0.84274	0.65689	0.71808	0.64452	0.69539	0.66492	0.76259	te11395	0.15516	0.1755	0.11979	0.0974	0.07389	0.16712	0.11746	0.15054	te11395	0.02681	0.01118	0.01443	0.01234	0.01186	0.02274	0.01357	0.0211
te11396	0.5385	0.9167	0.3077	0.4667	0.5	0.6	0.75	0.5714	te11396	0.375	0.25	0.2	0.0769	0.1	0.1429	0.1111	0.125	te11396	0.02884	0.02399	0.01282	0.03443	0	0	0.01389	0.02778
te11397	0.2	0.4167	0.5	0.5455	0.4375	0.6667	0.8333	0.8	te11397	0.1	0.0833	0	0.0833	0.1875	0.1667	0.1667	0	te11397	0	0.01041	0.01041	0	0.02206	0.025	0	0
te11398	0.81196	0.752	0.63156	0.55616	0.59333	0.45819	0.91729	0.82764	te11398	0.25872	0.20642	0.16574	0.10416	0.1925	0.07858	0.35158	0.27786	te11398	0.00912	0.01504	0.01654	0.02861	0.02336	0.02071	0.03172	0.04075
te11399	0.71924	0.71594	0.47178	0.61924	0.48648	0.51323	0.58037	0.73385	te11399	0.30712	0.26576	0.10063	0.20456	0.19877	0.17946	0.20786	0.28621	te11399	0.04658	0.03243	0.02088	0.03636	0.03146	0.03193	0.02704	0.03645
te114	NA	NA	NA	NA	NA	NA	NA	NA	te114	NA	NA	NA	NA	NA	NA	NA	NA	te114	NA	NA	NA	NA	NA	NA	NA	NA
te1140	NA	NA	NA	NA	NA	NA	NA	NA	te1140	NA	NA	NA	NA	NA	NA	NA	NA	te1140	NA	NA	NA	NA	NA	NA	NA	NA
te11400	0.50372	0.56795	0.43769	0.48225	0.51393	0.57618	0.50246	0.55472	te11400	0.25194	0.23293	0.16825	0.16014	0.21281	0.23236	0.20722	0.18375	te11400	0.03102	0.03491	0.02406	0.03207	0.03363	0.03376	0.03339	0.01776
te11401	0.78706	0.74054	0.80251	0.79976	0.76667	0.74737	0.71749	0.80886	te11401	0.23072	0.21925	0.17794	0.17816	0.19665	0.07676	0.2387	0.23613	te11401	0.04672	0.03476	0.0515	0.04317	0.02433	0.03204	0.03023	0.02649
te11402	NA	NA	NA	NA	NA	NA	NA	NA	te11402	NA	NA	NA	NA	NA	NA	NA	NA	te11402	0	NA	NA	0	0	NA	NA	0
te11403	NA	NA	NA	NA	NA	NA	NA	NA	te11403	NA	NA	NA	NA	NA	NA	NA	NA	te11403	0.15757	0.10774	0	0.01538	0	0.05291	0	NA
te11404	NA	NA	NA	NA	NA	NA	NA	NA	te11404	NA	NA	NA	NA	NA	NA	NA	NA	te11404	NA	NA	NA	NA	0	NA	0	NA
te11405	0.2857	0.2222	0.7143	NA	0.5455	0.375	0.6667	0.2857	te11405	NA	NA	NA	NA	NA	NA	NA	NA	te11405	0.08981	0.01523	0	0	0.01356	0.01562	0.02778	0.08333
te11406	NA	NA	NA	NA	NA	NA	NA	NA	te11406	NA	NA	NA	NA	NA	NA	NA	NA	te11406	NA	NA	NA	0	0	0	0	0
te11407	0	0	0.4143	0.3333	0.512	0.32145	0.4143	0.34285	te11407	0	0	0	0.0729	0.0278	0	0.1389	0.05555	te11407	0.04	0.09048	0	0.03489	0	0.04012	0	0.0358
te11408	0.65	0.64447	0.58666	0.54446	0.53652	0.61326	0.47898	0.50186	te11408	0.2	0	0	0	0.04167	0.05555	0	0.10227	te11408	0.0087	0.01333	0	0	0.00541	0.00999	0.00546	0
te11409	0.4	0.4	0.4	0.8	0.8	0.625	0.5	0.3333	te11409	NA	NA	NA	NA	NA	NA	NA	NA	te11409	0.08335	0	0	0	0	0	0	0
te1141	NA	NA	NA	NA	NA	NA	NA	NA	te1141	0.0625	0.14285	0	0	0	0.1	0.0909	0.15655	te1141	0.03532	0.01548	0.00285	0.00463	0.00247	0	0.10784	0.04351
te11410	0.69121	0.55934	0.51562	0.68621	0.68551	0.72694	0.66068	0.66602	te11410	0.09811	0.05105	0.08352	0.08598	0.05613	0.11214	0.07929	0.12398	te11410	0.01825	0.00528	0.00864	0.02358	0.00664	0.01762	0.01268	0.01293
te11411	0.3125	0.2778	0.5714	NA	0.6364	0.75	0.3333	0.5	te11411	0	0.04545	0.21515	0	0	0	0	0.05555	te11411	0	0.00714	0.01244	0	0.01542	0	0	0.02529
te11412	NA	NA	NA	NA	NA	NA	NA	NA	te11412	NA	NA	NA	NA	NA	NA	NA	NA	te11412	0.05	0	0	0.07145	0	0.2	0	0
te11413	NA	NA	NA	NA	NA	NA	NA	NA	te11413	NA	NA	NA	NA	NA	NA	NA	NA	te11413	0	0	0	0	0	0	0	0
te11414	0.71666	0.75061	0.39849	0.49739	0.73138	0.54905	0.73386	0.66666	te11414	0.12124	0.02966	0.12	0.12444	0.19792	0.13334	0.08572	0.1508	te11414	0.08441	0.02191	0.02045	0.00855	0.02341	0.08086	0.09179	0.07757
te11415	0.71808	0.70103	0.43867	0.49638	0.4175	0.63528	0.88207	0.89445	te11415	0.10952	0	0.08335	0.10013	0.16458	0.12587	0.0722	0.2111	te11415	0.00278	0	0.01672	0	0.01211	0.07945	0.0087	0.00909
te11416	NA	NA	NA	NA	NA	NA	NA	NA	te11416	NA	NA	NA	NA	NA	NA	NA	NA	te11416	NA	NA	NA	NA	NA	NA	NA	NA
te11417	NA	NA	NA	NA	NA	NA	NA	NA	te11417	0.05905	0.05265	0.0263	0	0	0	0.08055	0.09585	te11417	0.01042	0	0.00877	0	0.00575	0	0	0.01388
te11418	0.80054	0.75494	0.53309	0.58093	0.50536	0.41463	0.78033	0.75233	te11418	0.12328	0.06042	0.0171	0.0641	0.04522	0.06732	0.14144	0.10596	te11418	0.0138	0.00872	0.00797	0.01201	0.00706	0.01479	0.05041	0.01639
te11419	0.7957	0.77605	0.66927	0.64258	0.51707	0.61248	0.84062	0.77233	te11419	0.09986	0.10928	0	0.0337	0.029	0.03892	0.0431	0.1092	te11419	0.02045	0.01756	0.00345	0.01318	0.00887	0.01551	0.03018	0.01428
te1142	NA	NA	NA	NA	NA	NA	NA	NA	te1142	NA	NA	NA	NA	NA	NA	NA	NA	te1142	NA	NA	NA	NA	NA	NA	NA	NA
te11420	NA	NA	NA	NA	NA	NA	NA	NA	te11420	NA	NA	NA	NA	NA	NA	NA	NA	te11420	NA	NA	NA	NA	NA	NA	NA	NA
te11421	NA	NA	NA	NA	NA	NA	NA	NA	te11421	NA	NA	NA	NA	NA	NA	NA	NA	te11421	0.0435	0.00813	0	0	0	0	0.0101	0
te11422	0.42187	0.68235	0.38665	0.51667	0.4143	0.45877	0.5785	0.50587	te11422	0.02223	0.08333	0.03703	0	0	0	0.08	0	te11422	0.00157	0.00777	0.00769	0.00384	0.00338	0.00994	0.01669	0.05021
te11423	NA	NA	NA	NA	NA	NA	NA	NA	te11423	0	0	0	0.3333	0	NA	NA	0.1429	te11423	0	0	0	0.08335	0.03125	0	NA	0
te11424	0.40768	0.5725	0.71834	0.65031	0.54204	0.6284	0.48916	0.48583	te11424	0.05454	0.05636	0.3016	0.18482	0.21756	0.1375	0.08912	0.0947	te11424	0.01068	0	0.05351	0.0241	0.0721	0.00574	0.02296	0.00858
te11425	0.49155	0.5161	0.59802	0.54888	0.52774	0.5632	0.55123	0.60733	te11425	0.12662	0.15084	0.14418	0.13226	0.14299	0.14867	0.12208	0.12071	te11425	0.00898	0.01698	0.02159	0.0191	0.01673	0.01793	0.01374	0.0124
te11426	0.4545	0.25	0	0	0.2667	0	0	0.2	te11426	NA	NA	NA	NA	NA	NA	NA	NA	te11426	NA	NA	NA	NA	NA	NA	NA	NA
te11427	NA	NA	NA	NA	NA	NA	NA	NA	te11427	NA	NA	NA	NA	NA	NA	NA	NA	te11427	0	0	0	0	0	0.05557	0.13116	0.06199
te11428	NA	NA	NA	NA	NA	NA	NA	NA	te11428	NA	NA	NA	NA	NA	NA	NA	NA	te11428	0	0	0	NA	0	NA	NA	NA
te11429	0.72002	0.7809	0.94875	0.87868	0.88127	0.8226	0.77361	0.80214	te11429	0.52253	0.56328	0.48772	0.45146	0.42944	0.59467	0.51082	0.49363	te11429	0.05472	0.08466	0.10311	0.09415	0.05705	0.07813	0.06618	0.08675
te1143	NA	NA	NA	NA	NA	NA	NA	NA	te1143	NA	NA	NA	NA	NA	NA	NA	NA	te1143	NA	NA	NA	NA	NA	NA	NA	NA
te11430	0.82939	0.76791	0.86077	0.79293	0.87414	0.88852	0.75259	0.82252	te11430	0.53448	0.44904	0.38493	0.4435	0.41118	0.59034	0.53551	0.48452	te11430	0.06719	0.06029	0.10429	0.07007	0.05343	0.07951	0.06063	0.05495
te11431	0.62855	0.75455	0.86665	1	0.7857	0.899	0.85715	0.66965	te11431	0.475	0.35017	0.26497	0.8	0.1905	0.58147	0.35237	0.3619	te11431	0	0	0.03703	0	0	0.0303	0	0.04763
te11432	0.83997	0.74303	0.90152	0.78136	0.78673	0.84523	0.7775	0.8	te11432	0.5318	0.47475	0.51287	0.30936	0.37348	0.47786	0.50558	0.51633	te11432	0.06447	0.07489	0.07664	0.05025	0.07498	0.07259	0.0786	0.0883
te11433	NA	NA	NA	NA	0.875	0.65	0.95	NA	te11433	NA	NA	NA	NA	0.40555	0.4	0.52	NA	te11433	NA	NA	NA	NA	0.08294	0.02	0.01667	NA
te11434	NA	NA	NA	NA	NA	NA	NA	NA	te11434	NA	NA	NA	NA	NA	NA	NA	NA	te11434	NA	NA	NA	NA	NA	NA	NA	NA
te11435	NA	NA	NA	NA	NA	NA	NA	NA	te11435	NA	NA	NA	NA	NA	NA	NA	NA	te11435	NA	NA	NA	NA	NA	NA	NA	NA
te11436	NA	0.8084	0.8	0.95832	0.91665	0.7	0.75	0.8	te11436	NA	0.5714	NA	NA	NA	0	NA	NA	te11436	NA	0.02346	0.05	0.06498	0.06055	0.02857	0.01282	0.04444
te11437	NA	0.75	1	0.97778	0.97142	0.81768	0.93332	0.77736	te11437	NA	0.16665	NA	0.18055	0.05555	0.24745	0.1	0	te11437	NA	0.04445	NA	0.02111	0.0254	0.06186	0.08889	0.03334
te11438	0.52381	0.60418	0.67716	0.58769	0.65836	0.75058	0.68979	0.61824	te11438	0.21588	0.26454	0.21912	0.2334	0.28404	0.29175	0.26222	0.27048	te11438	0.04386	0.05375	0.04928	0.05119	0.05034	0.04952	0.04098	0.05099
te11439	0.5541	0.59568	0.60611	0.49903	0.62856	0.52028	0.58386	0.46014	te11439	0.46886	0.40299	0.30057	0.26733	0.32993	0.3972	0.39849	0.45963	te11439	0.04687	0.06412	0.03391	0.03878	0.04283	0.06305	0.08144	0.05905
te1144	NA	NA	NA	NA	NA	NA	NA	NA	te1144	NA	NA	NA	NA	NA	NA	NA	NA	te1144	NA	NA	NA	NA	NA	NA	NA	NA
te11440	0.75754	0.76304	0.78301	0.72357	0.71489	0.66056	0.70103	0.78606	te11440	0.51566	0.51016	0.37899	0.36859	0.28076	0.40283	0.39862	0.41256	te11440	0.03982	0.0694	0.05931	0.08518	0.07376	0.06508	0.05962	0.06186
te11441	0.77292	0.86166	0.8625	0.71528	0.6875	0.61906	0.4488	0.6	te11441	0.7	0.5111	0.2	0.37037	0.1667	0.25713	0.35713	NA	te11441	0.0626	0.10768	0.05798	0.04772	0.01676	0.05066	0.04249	0.01746
te11442	0.0741	0.093	0.1321	0.1529	0.0927	0.1463	0.1667	0.1136	te11442	0.28321	0.24921	0.27453	0.22581	0.29419	0.26725	0.22546	0.26017	te11442	0.06337	0.06228	0.06788	0.06689	0.06031	0.0619	0.07038	0.071
te11443	NA	NA	NA	NA	NA	NA	NA	NA	te11443	NA	NA	NA	NA	NA	NA	NA	NA	te11443	NA	NA	NA	NA	NA	NA	NA	NA
te11444	NA	1	NA	0.8	0.2857	0.5833	1	NA	te11444	0.1429	0	0	0	0.03335	NA	0.0625	0.1429	te11444	0.04763	0.01528	0	0.01333	0.00285	0	0.02649	0
te11445	NA	NA	NA	NA	NA	NA	NA	NA	te11445	NA	NA	NA	NA	NA	NA	0.4	NA	te11445	NA	0	NA	0	NA	NA	0.23332	NA
te11446	0.8462	0.5833	0.8125	0.7222	0.8182	0.8333	0.75	0.8	te11446	0.125	0.0926	0.18723	0.13333	0.14383	0.096	0.25887	0.20077	te11446	0.06881	0.04288	0.01802	0.00882	0.02835	0.01712	0.0429	0.05588
te11447	0.51607	0.59012	0.44238	0.4868	0.48038	0.4023	0.63542	0.58402	te11447	0.1429	0.3333	0.25	0.1111	0.0625	0	0.2222	0	te11447	0	0.00337	0.01518	0.00812	0.00385	0.02143	0.0159	0.00189
te11448	NA	NA	NA	NA	NA	NA	NA	NA	te11448	NA	NA	NA	NA	NA	NA	NA	NA	te11448	NA	0	0	0	0	0	0.0526	0
te11449	0.7273	0.8571	0.4118	0.5882	0.4375	0.4118	0.7368	0.7647	te11449	0.125	0.0909	0.1429	0	0.2	0	0.1053	0.2857	te11449	0	0.03076	0.04584	0	0.01052	0.0174	0.03858	0.12402
te1145	NA	NA	NA	NA	NA	NA	NA	NA	te1145	NA	NA	NA	NA	NA	NA	NA	NA	te1145	NA	NA	NA	NA	NA	NA	NA	NA
te11450	NA	NA	NA	NA	NA	NA	NA	NA	te11450	NA	NA	NA	NA	NA	NA	NA	NA	te11450	0.01667	0.12985	0.00794	0.04994	0.05136	0.13491	0.23883	0.18384
te11451	0.0909	0.5	0.5217	0.3125	0.25	0.5455	0.4286	0.3846	te11451	0.0871	0.0769	0.11365	0.0294	0.0263	0	0.11805	0.06665	te11451	0	0.01615	0.00979	0.00893	0	0	0.03024	0.03296
te11452	0.875	0.8889	1	0.63095	0.9	NA	0.83335	1	te11452	0	0	0	0.0833	0.1579	0.2857	0.2857	0.1667	te11452	0.02214	0.00435	0.03782	0.00511	0.01425	0	0.04263	0.10171
te11453	NA	NA	NA	1	0.8571	1	NA	NA	te11453	0.25	NA	NA	0.1429	NA	0.1111	NA	NA	te11453	0.00568	0	0	0.01372	0.00758	0.016	0	0
te11454	0.9	0.89722	0.54904	0.68576	0.54076	0.5194	0.64498	0.75	te11454	0	0.2222	0	0	0	0	0	0	te11454	0.02105	0.0956	0.00665	0.01137	0.01262	0.00601	0.04644	0
te11455	0.83409	0.72976	0.77238	0.45056	0.69577	0.58126	0.80792	0.78552	te11455	0	0.10498	0	0.01042	0.11313	0	0.10967	0	te11455	0	0.00232	0	0.00654	0.01336	0.01019	0.01823	0.00278
te11456	NA	NA	NA	NA	NA	NA	NA	NA	te11456	NA	NA	NA	NA	NA	NA	NA	NA	te11456	NA	NA	NA	NA	NA	NA	NA	NA
te11457	0.76943	0.7697	0.4	0.53333	0.65557	0.62778	0.8889	0.75415	te11457	0.03703	0.01562	0	0.03572	0.08572	0.03334	0.05	0.09168	te11457	0	0.00364	0	0.00476	0.00347	0.00594	0.01755	0.0129
te11458	0.83335	0.6694	0.38095	0.1667	0.53845	0.27775	0.53335	0.61535	te11458	0.4074	0.33697	0.14287	0.1111	0.25457	0.14287	0.38887	0.25853	te11458	0	0.07485	0.01429	0	0.00833	0	0.07333	0.09587
te11459	0.91137	0.87334	0.47143	0.64546	0.40641	0.6912	0.80118	0.86334	te11459	NA	NA	0	0	0	0	NA	0.4	te11459	0.18691	0.02037	0	0	0.00413	0	0.16006	0.20036
te1146	0.43631	0.3751	0.25792	0.6101	0.38682	0.60684	0.50714	0.28337	te1146	0.025	0	0	0	0	0	0.08216	0.01176	te1146	0	0.00667	0	0.00452	0	0.01806	0	0
te11460	0.51908	0.13216	0.68058	0.84348	0.71648	0.9	0.69341	0.61359	te11460	0.0445	0.03572	0.01041	0	0	0.05	0.02857	0	te11460	0.02335	0.05104	0.00977	0	0.00385	0	0.04545	0
te11461	NA	0.10715	0.31547	0.55655	0.47103	0.50758	NA	0.4	te11461	NA	0	0.1667	0.17263	0.2389	0.16667	NA	NA	te11461	0.04167	0	0.00893	0.00981	0	0.03941	0	0.11335
te11462	0.71264	0.78307	0.23426	0.49748	0.30666	0.42563	0.55798	0.76249	te11462	0.34167	0.17513	0.09761	0.09962	0.1667	0.04	0.21528	0.24763	te11462	0.0414	0.03188	0.00372	0.02109	0.02407	0.00756	0.0107	0.01714
te11463	NA	NA	NA	NA	NA	NA	NA	NA	te11463	NA	NA	NA	NA	NA	NA	NA	NA	te11463	NA	NA	NA	NA	NA	NA	NA	NA
te11464	NA	NA	NA	NA	NA	NA	NA	NA	te11464	NA	NA	NA	NA	NA	NA	NA	NA	te11464	0.06528	0.05611	0.02056	0	0	0.06	0.10239	0
te11465	0	0	NA	0.6342	0.20268	0.80953	0.41665	0.0625	te11465	0	0.08333	NA	0	0	0	0.03333	0	te11465	0	0.13332	NA	0	0	0	0	0
te11466	NA	NA	NA	NA	NA	NA	NA	NA	te11466	NA	NA	NA	NA	NA	NA	NA	NA	te11466	NA	NA	NA	NA	NA	NA	NA	NA
te11467	NA	NA	0.8571	NA	NA	NA	NA	NA	te11467	NA	NA	NA	NA	NA	NA	NA	NA	te11467	NA	NA	0	0	NA	0	NA	NA
te11468	0.82976	0.93056	0.81427	0.78333	0.9	0.85278	NA	0.70952	te11468	0.13888	0.19792	0.04763	0	0.24305	0.11805	NA	0.19582	te11468	0.03009	0.02233	0.02598	0	0.01042	0	NA	0.14685
te11469	0.4286	0.1538	NA	0.6667	0.3125	NA	0.375	0.375	te11469	0	0	NA	0	0	NA	0.125	0	te11469	0	0	NA	0	0	0	0	0
te1147	NA	NA	NA	NA	NA	NA	NA	NA	te1147	NA	NA	NA	NA	NA	NA	NA	NA	te1147	0	0	NA	NA	0	NA	0.10858	NA
te11470	0.75557	0.52777	0.46667	0.51283	0.69523	0.61903	0.38183	0.36667	te11470	0	0	0	0	0	0	0	0	te11470	0.2	0.03703	0	0	0	0	0.03333	0.1
te11471	NA	NA	NA	NA	NA	NA	NA	NA	te11471	NA	NA	NA	NA	NA	NA	NA	NA	te11471	0.02488	0	0.01714	0.02633	0.00325	0.01111	0	0
te11472	0.27638	0.39132	0.6667	0.76528	0.53405	0.46262	0.5	0.09168	te11472	0.11222	0.13954	0.1131	0.255	0.04222	0.18216	0	0.18335	te11472	0.02907	0.00833	0.02	0.05185	0.03598	0.06214	0	0
te11473	0.83335	0.3512	0.41875	0.40528	0.34905	0.5889	0.71972	0.47223	te11473	NA	0	0	0	0.0667	NA	0	NA	te11473	0	0.00905	0	0.00444	0.01118	0	0.01143	0.07301
te11474	NA	NA	NA	NA	NA	NA	NA	NA	te11474	NA	NA	NA	NA	NA	NA	NA	NA	te11474	NA	NA	NA	NA	NA	NA	NA	NA
te11475	0.59523	0.26113	0.5238	0.62123	0.57627	0.3813	0.4545	0.43913	te11475	0.13395	0.03845	0	0	0	0	0.04545	0	te11475	0.14438	0.01785	0	0	0.025	0	0	0.09475
te11476	NA	0.4	NA	0.7778	0.6667	0.4444	0.5	0.25	te11476	NA	NA	NA	NA	NA	NA	NA	NA	te11476	0	0.03762	0	0	0	0.0204	0.00725	0.07108
te11477	0.8	0.5368	0.6	0.53246	0.43432	0.6778	0.5	0.1429	te11477	0	0.18335	0	0	0.08335	0.07145	NA	NA	te11477	NA	0.03194	0	0	0.00926	0.01389	0	0.0774
te11478	0.1667	0.6364	NA	0.7143	0.4615	0.5	0.5714	0.5	te11478	NA	NA	NA	NA	NA	NA	NA	NA	te11478	0	0.0174	0.00617	0.00463	0.00506	0.01567	0	0.0049
te11479	NA	NA	NA	NA	NA	NA	NA	NA	te11479	NA	NA	NA	NA	NA	NA	NA	NA	te11479	0	0	NA	0	0	0	0.0769	0
te1148	NA	NA	NA	NA	NA	NA	NA	NA	te1148	NA	NA	NA	NA	NA	NA	NA	NA	te1148	NA	0	NA	NA	NA	NA	NA	0
te11480	0.26444	0.3764	0.4618	0.87402	0.60336	0.5325	0.59456	0.56698	te11480	0.075	0	0	0.05555	0.11805	0.1093	0.06818	0.094	te11480	0.01429	0	0	0	0	0.03217	0	0
te11481	0.75802	0.61425	0.66802	0.65715	0.33808	0.53175	0.8118	0.81365	te11481	0.05	0.03845	0	0	0.0357	0.1	0	0	te11481	0	0.0202	0.00694	0	0.0101	0	0	0.00926
te11482	0.64523	0.63682	0.61905	0.7	0.6	NA	0.79465	0.4	te11482	0	0	0	0.2	0	NA	0	0	te11482	0	0	0	0	0	NA	0.04167	0
te11483	NA	NA	NA	NA	NA	NA	NA	NA	te11483	NA	NA	NA	NA	NA	NA	NA	NA	te11483	0	0	0	0.05555	0	0	0.03572	0
te11484	0.75926	0.71361	0.60777	0.6093	0.57741	0.63867	0.68141	0.77499	te11484	0.15608	0.12387	0.05194	0.02489	0.1054	0.07554	0.18611	0.19916	te11484	0.013	0.04307	0.00729	0.00382	0.00842	0.01622	0.0129	0.02845
te11485	0.83121	0.85929	0.68161	0.83642	0.71595	0.65277	0.8058	0.87497	te11485	0.1312	0.11356	0.2611	0.13332	0.11987	0.05412	0.18365	0.22187	te11485	0.0946	0.09021	0.06794	0.03333	0.03561	0.05017	0.10695	0.08518
te11486	0.4742	0.347	0.15651	0.16924	0.1584	0.27778	0.12553	0.28393	te11486	0.06944	0.12316	0.03334	0.0769	0.03332	0	0.01176	0.3122	te11486	0.00535	0.04612	0	0.0042	0.00956	0	0.06396	0.18696
te11487	NA	NA	NA	NA	NA	NA	NA	NA	te11487	NA	NA	NA	NA	NA	NA	NA	NA	te11487	0	0.0457	0.01282	0.02083	0.02887	0	0.07658	0.07407
te11488	0.3459	0.43705	0.3896	0.45833	0.28882	0.66072	0.17037	0.3821	te11488	0	0.03787	0.02382	0	0.01136	0	0.04763	0.01429	te11488	0.01435	0.0207	0.00505	0.01246	0.00809	0.00408	0.00383	0.00561
te11489	0.28335	0.3674	0.4611	NA	0.7242	NA	NA	0.27143	te11489	NA	NA	NA	NA	NA	NA	NA	NA	te11489	0	0	0	NA	0	NA	NA	0.00841
te1149	NA	NA	NA	NA	NA	NA	NA	NA	te1149	NA	NA	NA	NA	NA	NA	NA	NA	te1149	NA	NA	NA	NA	NA	NA	NA	NA
te11490	NA	NA	NA	NA	NA	NA	NA	NA	te11490	NA	NA	NA	NA	NA	NA	NA	NA	te11490	NA	NA	NA	NA	NA	NA	NA	NA
te11491	NA	NA	NA	NA	NA	NA	NA	NA	te11491	NA	NA	NA	NA	NA	NA	NA	NA	te11491	NA	NA	NA	NA	NA	NA	NA	NA
te11492	NA	NA	NA	NA	NA	NA	NA	NA	te11492	NA	NA	NA	NA	NA	NA	NA	NA	te11492	0	0	0	0	0	0.03334	0	0
te11493	0.9375	0.8375	NA	NA	NA	NA	NA	0.8333	te11493	0	0.2	NA	NA	NA	NA	NA	NA	te11493	0.04164	0.06377	NA	NA	0	NA	0.11334	0.18392
te11494	NA	NA	NA	NA	NA	NA	NA	NA	te11494	NA	NA	NA	NA	NA	NA	NA	NA	te11494	0	0	NA	NA	NA	NA	0	0
te11495	NA	NA	NA	NA	NA	NA	NA	NA	te11495	NA	0	NA	NA	0	NA	NA	0	te11495	NA	0.01191	NA	NA	0	NA	NA	0
te11496	0.71665	0.46834	NA	NA	NA	NA	0.4	0.3333	te11496	0	0	NA	NA	NA	NA	0	0	te11496	0.02727	0.04078	NA	NA	NA	NA	0.0125	0.03509
te11497	NA	NA	NA	NA	NA	NA	NA	NA	te11497	NA	NA	NA	NA	NA	NA	NA	NA	te11497	0	0	NA	NA	0	NA	0	0
te11498	NA	NA	NA	NA	NA	NA	NA	NA	te11498	NA	NA	NA	NA	NA	NA	NA	NA	te11498	NA	NA	NA	NA	NA	NA	NA	NA
te11499	0.78832	0.625	NA	1	0.7	NA	0.75	0.83332	te11499	0.03572	0.03125	NA	0	0	NA	0.1111	0.1	te11499	0.02175	0.02326	NA	0.00909	0.0045	0	0.06914	0.06687
te115	NA	NA	NA	NA	NA	NA	NA	NA	te115	NA	NA	NA	NA	NA	NA	NA	NA	te115	NA	NA	NA	NA	NA	NA	NA	0
te1150	NA	NA	NA	NA	NA	NA	NA	NA	te1150	NA	NA	NA	NA	NA	NA	NA	NA	te1150	NA	NA	NA	NA	NA	NA	NA	NA
te11500	1	0.64007	NA	NA	NA	NA	0.8	0.6	te11500	0.2	0.2798	NA	NA	NA	NA	NA	NA	te11500	0	0.04107	0.04	NA	0.05555	0.13333	0.0125	0.06812
te11501	NA	0.8571	NA	NA	NA	NA	NA	NA	te11501	NA	NA	NA	NA	NA	NA	NA	NA	te11501	NA	0	NA	NA	NA	NA	0	NA
te11502	NA	0.8571	NA	NA	NA	NA	NA	NA	te11502	NA	NA	NA	NA	NA	NA	NA	NA	te11502	NA	0	NA	NA	NA	NA	0	NA
te11503	NA	0.8571	NA	NA	NA	NA	NA	NA	te11503	NA	NA	NA	NA	NA	NA	NA	NA	te11503	NA	0	NA	NA	NA	NA	0	NA
te11504	NA	NA	NA	NA	NA	NA	NA	NA	te11504	NA	NA	NA	NA	NA	NA	NA	NA	te11504	NA	NA	NA	NA	NA	NA	NA	NA
te11505	NA	NA	NA	NA	NA	NA	NA	NA	te11505	NA	NA	NA	NA	NA	NA	NA	NA	te11505	NA	NA	NA	NA	NA	NA	NA	0
te11506	0.71852	0.71603	0.46456	0.54558	0.46618	0.39584	0.71519	0.67807	te11506	0.03572	0.07858	0.1267	0.09067	0.11263	0	0.14358	0.07648	te11506	0.03478	0.01389	0.00325	0	0.02164	0.01825	0.06223	0.00667
te11507	0.49432	0.3482	0.44297	0.48768	0.30955	0.31223	0.3799	0.51157	te11507	0.03571	0.0544	0.00461	0.01004	0	0.00596	0.0168	0.10014	te11507	0.01378	0.01308	0.00354	0.00441	0.00535	0.00653	0.02566	0.03952
te11508	NA	NA	NA	NA	NA	NA	NA	NA	te11508	NA	NA	NA	NA	NA	NA	NA	NA	te11508	0	0	NA	NA	NA	NA	NA	NA
te11509	NA	NA	NA	NA	NA	NA	NA	NA	te11509	NA	NA	NA	NA	NA	NA	NA	NA	te11509	NA	NA	NA	NA	NA	NA	NA	NA
te1151	NA	NA	NA	NA	NA	NA	NA	NA	te1151	NA	NA	NA	NA	NA	NA	NA	NA	te1151	NA	0	0	NA	0.1	0	0	0
te11510	NA	NA	NA	NA	NA	NA	NA	NA	te11510	NA	NA	NA	NA	NA	NA	NA	NA	te11510	0	0.04167	NA	NA	NA	NA	0.04763	NA
te11511	NA	NA	NA	NA	NA	NA	0.85	NA	te11511	NA	NA	NA	NA	NA	NA	0.1625	NA	te11511	NA	NA	NA	NA	NA	NA	0.0125	0
te11512	0.82493	0.74043	0.67502	0.53597	0.63709	0.58451	0.7418	0.78794	te11512	0.15562	0.14465	0.08256	0.02125	0.04455	0.06609	0.14977	0.20437	te11512	0.02659	0.03313	0.00764	0.00619	0.00793	0.0085	0.03965	0.0369
te11513	NA	NA	NA	NA	NA	NA	NA	NA	te11513	0	0	0	0	0	0	0.125	0.1667	te11513	0.01099	0	0	0	0	0	0	0.03241
te11514	0.875	0.6923	0.1364	0.4412	0.1111	0.2273	0.4286	0.5	te11514	NA	NA	NA	NA	NA	NA	NA	NA	te11514	0.03984	0	0.00741	0	0.00455	0.00506	0.00952	0.00481
te11515	0	0.0769	0.125	NA	0	0.1667	0	0	te11515	0	0	0	NA	0	0	NA	0	te11515	0.02339	0.00585	0.01324	NA	0	0.01389	0	0.02924
te11516	0.78335	0.7778	NA	NA	0.4	NA	NA	NA	te11516	0	0.1429	NA	NA	NA	NA	NA	NA	te11516	0	0.07145	NA	NA	0	NA	NA	NA
te11517	NA	NA	NA	NA	NA	NA	NA	NA	te11517	0.2	0.4	NA	NA	NA	NA	0	NA	te11517	0.00794	0.07068	NA	NA	NA	NA	0	0.08929
te11518	NA	NA	NA	NA	NA	NA	NA	NA	te11518	NA	NA	NA	NA	NA	NA	NA	NA	te11518	0.025	NA	NA	NA	NA	NA	0.07143	NA
te11519	0.5	0.4	NA	NA	NA	NA	0.7778	NA	te11519	NA	NA	NA	NA	NA	NA	NA	NA	te11519	0.14167	NA	NA	NA	NA	NA	0.14694	NA
te1152	0.4	0.1627	0	0.07793	0.26063	0.13693	0.1032	0.05557	te1152	NA	NA	NA	NA	NA	NA	NA	NA	te1152	0	0.0102	0	0.02597	0	0.1497	0.04761	0.10714
te11520	NA	NA	NA	NA	NA	NA	NA	NA	te11520	0.16665	0	NA	NA	NA	NA	0.25	0.30555	te11520	0.01053	0.01697	NA	NA	0	NA	0.0456	0.04752
te11521	NA	NA	NA	NA	NA	NA	NA	NA	te11521	NA	NA	NA	NA	NA	NA	NA	NA	te11521	NA	NA	NA	NA	NA	NA	NA	NA
te11522	NA	NA	NA	NA	NA	NA	NA	NA	te11522	NA	NA	NA	NA	NA	NA	NA	NA	te11522	NA	NA	NA	NA	NA	NA	NA	NA
te11523	NA	NA	NA	NA	NA	NA	NA	NA	te11523	NA	NA	NA	NA	NA	NA	NA	NA	te11523	NA	NA	NA	NA	NA	NA	NA	NA
te11524	NA	NA	NA	NA	NA	NA	NA	NA	te11524	NA	NA	NA	NA	NA	NA	NA	NA	te11524	NA	NA	NA	NA	NA	NA	NA	NA
te11525	0.5916	0.66791	0.73954	0.94761	0.90729	0.75744	0.75365	0.84246	te11525	0.02216	0.0303	0.01111	0.06464	0.04358	0.02726	0.13667	0.13076	te11525	0.01627	0	0	0.02807	0	0.00911	0.04181	0.05002
te11526	0.6143	0.76469	0.8	0.60715	0.64447	0.5357	0.875	0.61142	te11526	0.175	0.37917	0.20833	0.1741	0.41665	0.36667	0.56474	0.31667	te11526	0.02972	0.04466	0.0125	0.00667	0	0	0.18165	0.09079
te11527	0.73982	0.75656	0.89003	0.88041	0.85029	0.86814	0.76246	0.75797	te11527	0.3004	0.30615	0.32992	0.36945	0.42195	0.36992	0.33201	0.33493	te11527	0.04361	0.04438	0.06923	0.0707	0.08417	0.07709	0.04851	0.05348
te11528	0.70444	0.73364	0.86571	0.84149	0.84459	0.87429	0.76546	0.80545	te11528	0.39368	0.41352	0.37278	0.40577	0.39187	0.38717	0.34875	0.39318	te11528	0.06209	0.06967	0.08536	0.07256	0.0691	0.07488	0.05886	0.07003
te11529	NA	NA	NA	NA	NA	NA	NA	NA	te11529	NA	NA	NA	NA	NA	NA	NA	NA	te11529	NA	NA	NA	NA	NA	NA	NA	NA
te1153	0.48007	0.48117	0.39585	0.70463	0.48765	0.37697	0.4324	0.70128	te1153	0.10823	0	0.04523	0.0303	0.05557	0.0303	0.2148	0.32693	te1153	0.04667	0	0	0.00741	0	0	0.05963	0.06175
te11530	NA	NA	NA	NA	NA	NA	NA	NA	te11530	NA	NA	NA	NA	NA	NA	NA	NA	te11530	NA	NA	NA	0	NA	NA	NA	NA
te11531	NA	NA	NA	0.6	0	NA	NA	NA	te11531	NA	NA	NA	NA	NA	NA	NA	NA	te11531	NA	NA	NA	0	0	NA	NA	NA
te11532	NA	NA	NA	NA	NA	NA	NA	NA	te11532	NA	NA	NA	NA	NA	NA	NA	NA	te11532	NA	NA	NA	NA	NA	NA	NA	NA
te11533	NA	NA	NA	NA	NA	NA	NA	NA	te11533	NA	NA	NA	NA	NA	NA	NA	NA	te11533	NA	NA	0	NA	NA	0	NA	NA
te11534	NA	NA	NA	NA	NA	NA	NA	NA	te11534	NA	NA	NA	NA	NA	NA	NA	NA	te11534	NA	NA	NA	NA	NA	NA	NA	NA
te11535	NA	NA	NA	NA	NA	NA	NA	NA	te11535	NA	NA	NA	NA	NA	NA	NA	NA	te11535	NA	NA	NA	NA	NA	NA	NA	NA
te11536	NA	NA	NA	NA	NA	NA	NA	NA	te11536	NA	NA	NA	NA	NA	NA	NA	NA	te11536	NA	NA	NA	NA	NA	NA	NA	NA
te11537	NA	NA	0.33258	0.57578	0.5218	0.4	NA	NA	te11537	NA	NA	0.06894	0	0.11428	0.1	NA	NA	te11537	NA	NA	0.00435	0.01594	0.01786	0	NA	0
te11538	NA	NA	NA	NA	NA	NA	NA	NA	te11538	NA	NA	NA	NA	NA	NA	NA	NA	te11538	NA	NA	0	0	0.04165	0	NA	NA
te11539	NA	NA	NA	NA	NA	NA	NA	NA	te11539	NA	NA	NA	NA	NA	NA	NA	NA	te11539	NA	NA	NA	NA	NA	NA	NA	NA
te1154	NA	NA	NA	NA	NA	NA	NA	NA	te1154	NA	NA	NA	NA	NA	NA	NA	NA	te1154	NA	NA	NA	NA	NA	NA	NA	NA
te11540	NA	NA	NA	NA	NA	NA	NA	NA	te11540	NA	NA	NA	NA	NA	NA	NA	NA	te11540	NA	NA	NA	NA	NA	NA	NA	NA
te11541	NA	NA	NA	0.24443	0.1286	NA	NA	NA	te11541	NA	NA	NA	0	0	NA	NA	NA	te11541	NA	NA	NA	0	0	NA	NA	NA
te11542	NA	NA	NA	NA	NA	NA	NA	NA	te11542	NA	NA	NA	NA	NA	NA	NA	NA	te11542	NA	NA	NA	NA	NA	NA	NA	NA
te11543	NA	NA	NA	NA	NA	NA	NA	NA	te11543	NA	NA	NA	NA	NA	NA	NA	NA	te11543	NA	NA	NA	NA	NA	NA	NA	NA
te11544	NA	NA	NA	NA	NA	NA	NA	NA	te11544	NA	NA	NA	NA	NA	NA	NA	NA	te11544	NA	0.0833	NA	NA	NA	NA	NA	0
te11545	NA	NA	NA	NA	NA	NA	NA	NA	te11545	NA	NA	NA	NA	NA	NA	NA	NA	te11545	0	0	NA	NA	NA	NA	NA	0
te11546	NA	NA	NA	NA	NA	NA	NA	NA	te11546	NA	NA	NA	NA	NA	NA	NA	NA	te11546	0	0.0357	0	NA	0	NA	0	0
te11547	NA	NA	NA	NA	NA	NA	NA	NA	te11547	NA	NA	NA	NA	NA	NA	NA	NA	te11547	NA	NA	NA	NA	NA	NA	NA	NA
te11548	NA	NA	NA	NA	NA	NA	NA	NA	te11548	NA	NA	NA	NA	NA	NA	NA	NA	te11548	0	0	NA	NA	0	NA	0	0
te11549	NA	NA	NA	NA	NA	NA	NA	NA	te11549	NA	NA	NA	NA	NA	NA	NA	NA	te11549	NA	NA	NA	NA	NA	NA	NA	NA
te1155	NA	NA	NA	NA	NA	NA	NA	NA	te1155	NA	NA	NA	NA	NA	NA	NA	NA	te1155	0	0	0	0	0	NA	0	0
te11550	NA	NA	NA	NA	NA	NA	NA	NA	te11550	NA	NA	NA	NA	NA	NA	NA	NA	te11550	NA	0	NA	NA	NA	NA	NA	NA
te11551	NA	NA	NA	NA	NA	NA	NA	NA	te11551	NA	NA	NA	NA	NA	NA	NA	NA	te11551	NA	NA	NA	NA	NA	NA	NA	NA
te11552	0.75542	0.74732	NA	NA	NA	NA	NA	0.92	te11552	0.05	0.05	NA	NA	NA	NA	NA	0	te11552	0	0.00854	NA	NA	NA	NA	NA	0.1
te11553	NA	NA	NA	NA	NA	NA	NA	NA	te11553	NA	NA	NA	NA	NA	NA	NA	NA	te11553	NA	NA	NA	NA	NA	NA	NA	NA
te11554	0	0	NA	NA	NA	NA	NA	NA	te11554	NA	NA	NA	NA	NA	NA	NA	NA	te11554	0	0	NA	NA	NA	NA	NA	NA
te11555	NA	NA	NA	NA	NA	NA	NA	NA	te11555	NA	NA	NA	NA	NA	NA	NA	NA	te11555	NA	NA	NA	NA	NA	NA	NA	NA
te11556	0.70595	0.74599	NA	NA	0.8	0.74149	0.84234	0.73735	te11556	0.43	0.59888	NA	NA	0.4	0.38395	0.53333	0.25835	te11556	0.04468	0.04132	NA	NA	0.02857	0.01471	0.08054	0.09265
te11557	NA	1	1	0.69547	0.26325	0.68335	0.89382	1	te11557	NA	0.24355	0	0	0.04545	0	0.19645	0.22725	te11557	NA	0	0	0	0.02563	0	0.05557	0.0303
te11558	0.85332	0.91334	0.36666	0.86112	0.67336	0.575	0.95142	0.86668	te11558	0.2	0	0.0625	0.05555	0	0.25895	0.125	0.16665	te11558	0	0	0.02858	0	0.01818	0.025	0.13216	0.07
te11559	NA	NA	NA	NA	NA	NA	NA	NA	te11559	NA	NA	NA	NA	NA	NA	NA	NA	te11559	0.01852	0	0	0.02778	0	0.0463	0.03704	0.0728
te1156	0	0	0	0	0	0	0	0	te1156	NA	NA	NA	NA	NA	NA	NA	NA	te1156	0	0	0	0.02563	0.02223	0	0	0
te11560	NA	NA	NA	NA	NA	NA	NA	NA	te11560	NA	NA	NA	NA	NA	NA	NA	NA	te11560	0.15877	0	0	0	0	0	0.03703	0.05557
te11561	0.85	0.7	NA	NA	0.65073	0.62967	0.88427	0.875	te11561	0	0	0.1667	0.1538	0.04167	0.09723	0.05555	0.14585	te11561	0.01621	0.03704	0	0.02077	0.00615	0.00877	0.03195	0.00833
te11562	0.65835	0.74523	0.3988	0.46785	0.3986	0.64285	0.74105	0.61113	te11562	0.02778	0.12423	0	0	0	0	0.09595	0.05557	te11562	0.06746	0.13576	0	0.00953	0	0	0.10937	0
te11563	NA	NA	NA	NA	NA	NA	NA	NA	te11563	NA	NA	NA	NA	NA	NA	NA	NA	te11563	0.02563	0	0	0	0	0	0	NA
te11564	0.2381	0.1685	0	0	0.2	0.1667	0.2639	0.2	te11564	0	0	0	0	0	0	0	NA	te11564	0	0.0023	0.00538	0	0.00945	0	0.01223	0
te11565	NA	NA	NA	NA	NA	NA	NA	NA	te11565	NA	NA	NA	NA	NA	NA	NA	NA	te11565	0	0	NA	0	0	0	0	0
te11566	0	0.5	NA	NA	NA	NA	0.3333	NA	te11566	0	0	NA	NA	NA	NA	0	NA	te11566	0	0	0	NA	0.03333	NA	0	NA
te11567	0.2857	0.1	NA	NA	0.5	0.2	0.14585	0.5	te11567	NA	NA	NA	NA	NA	NA	NA	NA	te11567	0.01938	0	0	NA	0.04072	0.04706	0.00897	0.00981
te11568	NA	NA	NA	NA	NA	NA	NA	NA	te11568	NA	NA	NA	NA	NA	NA	NA	NA	te11568	0.03703	0	0.05557	NA	0	0.0909	0.03703	0
te11569	0.70729	0.7913	0.7014	0.66441	0.73703	0.77903	0.82542	0.73348	te11569	0.2916	0.23977	0.4787	0.41415	0.35558	0.30693	0.39468	0.31429	te11569	0.01465	0.01755	0.07659	0.05072	0.05329	0.03173	0.04	0.02103
te1157	0	0	0	0	0	0	0	0	te1157	NA	NA	NA	NA	NA	NA	NA	NA	te1157	NA	NA	NA	NA	NA	NA	NA	NA
te11570	0.6667	0.7109	NA	NA	0.69405	0.8	0.80476	0.54287	te11570	NA	NA	NA	NA	NA	NA	NA	NA	te11570	0	0	NA	NA	0.05	0	0.03792	0.00981
te11571	0.78779	0.60715	NA	NA	NA	NA	NA	0.9	te11571	0.2905	0	NA	NA	NA	NA	NA	0	te11571	0.04417	0.0085	NA	NA	NA	NA	NA	0.02857
te11572	0.9375	0.95835	NA	NA	0.5357	0.64585	0.86365	NA	te11572	0.0769	0	NA	NA	NA	NA	0	0	te11572	0.00644	0	NA	NA	0	0	0.00707	0.05072
te11573	0.54167	0.84452	NA	NA	0.69843	0.4643	0.78057	0.8375	te11573	NA	0	NA	NA	0	NA	NA	0.125	te11573	0	0.00455	NA	NA	0.01786	0.02382	0	0
te11574	NA	NA	NA	NA	NA	NA	NA	NA	te11574	NA	NA	NA	NA	NA	NA	NA	NA	te11574	0	NA	NA	NA	NA	NA	0	NA
te11575	NA	NA	NA	NA	NA	NA	NA	NA	te11575	NA	NA	NA	NA	NA	NA	NA	NA	te11575	NA	NA	NA	NA	NA	NA	NA	NA
te11576	0.7881	0.68402	NA	NA	0.72223	NA	0.46072	0.51946	te11576	0.5	0.0588	NA	NA	NA	NA	0.1667	0	te11576	0.14739	0.15063	NA	NA	0.03077	NA	0.14233	0.0368
te11577	0.70128	0.71797	NA	NA	0.91111	NA	0.39998	0.75288	te11577	0.10134	0.07338	NA	NA	0	NA	0.25	0.12873	te11577	0.07749	0.01942	NA	NA	0	NA	0.10882	0.05312
te11578	NA	NA	NA	NA	NA	NA	NA	NA	te11578	NA	NA	NA	NA	NA	NA	NA	NA	te11578	0	0	NA	NA	NA	NA	NA	0
te11579	NA	NA	NA	NA	NA	NA	NA	NA	te11579	NA	NA	NA	NA	NA	NA	NA	NA	te11579	NA	NA	NA	NA	NA	NA	NA	NA
te1158	NA	NA	NA	NA	NA	NA	NA	NA	te1158	NA	NA	NA	NA	NA	NA	NA	NA	te1158	NA	0	0	0	0	0	0	0
te11580	NA	NA	NA	NA	NA	NA	NA	NA	te11580	NA	NA	NA	NA	NA	NA	NA	NA	te11580	NA	0	NA	NA	NA	NA	0.01191	NA
te11581	NA	NA	NA	NA	NA	NA	NA	NA	te11581	NA	NA	NA	NA	NA	NA	NA	NA	te11581	0	0	NA	NA	NA	NA	0	0.02382
te11582	NA	NA	NA	NA	NA	NA	NA	NA	te11582	NA	NA	NA	NA	NA	NA	NA	NA	te11582	NA	NA	NA	NA	NA	NA	NA	NA
te11583	NA	NA	NA	NA	NA	NA	NA	NA	te11583	NA	NA	NA	NA	NA	NA	NA	NA	te11583	NA	NA	NA	NA	NA	NA	NA	NA
te11584	0.84646	0.8483	NA	0.77778	0.76429	0.81664	0.95211	0.88712	te11584	0.31583	0.48749	NA	0.58519	0.18864	0.07739	0.56159	0.44389	te11584	0.0417	0.0576	NA	0.13334	0.02074	0.00758	0.05873	0.03991
te11585	0.77461	0.77073	0.91004	0.84236	0.8551	0.85885	0.76138	0.80815	te11585	0.45975	0.47484	0.4114	0.44615	0.47541	0.42054	0.46226	0.46598	te11585	0.05754	0.05773	0.10669	0.09045	0.07226	0.06131	0.06519	0.07019
te11586	NA	NA	NA	NA	NA	NA	NA	NA	te11586	0	0	NA	NA	NA	NA	NA	NA	te11586	0	0	NA	NA	NA	NA	NA	NA
te11587	0.73797	0.72938	1	1	0.6667	1	NA	NA	te11587	NA	NA	NA	NA	NA	NA	NA	NA	te11587	0.00903	0	0	0.02	0	0	NA	NA
te11588	NA	0.86966	0.74644	0.66876	0.77976	0.81556	0.8662	0.73333	te11588	0.6	0.23735	0	0.08335	0	0.10555	0.14285	NA	te11588	NA	NA	NA	NA	NA	NA	NA	NA
te11589	NA	NA	NA	NA	NA	NA	NA	NA	te11589	NA	NA	NA	NA	NA	NA	NA	NA	te11589	NA	NA	NA	NA	NA	NA	NA	NA
te1159	NA	0.4545	0.3125	0.4	0.41515	0.2381	0.3068	0.4643	te1159	NA	NA	NA	NA	NA	NA	NA	NA	te1159	NA	0	0	0.04	0	0	0	0.01429
te11590	NA	NA	NA	NA	NA	NA	NA	NA	te11590	NA	NA	NA	NA	NA	NA	NA	NA	te11590	NA	0	0	0	0	0	0	0
te11591	NA	NA	NA	NA	NA	NA	NA	NA	te11591	NA	NA	NA	NA	NA	NA	NA	NA	te11591	NA	0	0	0	0.01666	0	0	0
te11592	NA	NA	NA	NA	NA	NA	NA	NA	te11592	NA	NA	NA	NA	NA	NA	NA	NA	te11592	NA	NA	NA	NA	NA	NA	NA	NA
te11593	NA	NA	NA	NA	NA	NA	NA	NA	te11593	NA	NA	NA	NA	NA	NA	NA	NA	te11593	NA	NA	NA	NA	NA	NA	NA	NA
te11594	NA	NA	NA	NA	NA	NA	NA	NA	te11594	NA	NA	NA	NA	NA	NA	NA	NA	te11594	NA	NA	NA	NA	NA	NA	NA	NA
te11595	NA	1	0.33335	NA	NA	NA	NA	NA	te11595	NA	NA	NA	NA	NA	NA	NA	NA	te11595	NA	0	0	NA	0	0.01299	NA	NA
te11596	NA	NA	NA	NA	NA	NA	NA	NA	te11596	NA	NA	NA	NA	NA	NA	NA	NA	te11596	NA	NA	NA	NA	NA	NA	NA	NA
te11597	NA	NA	NA	NA	NA	NA	NA	NA	te11597	NA	NA	NA	NA	NA	NA	NA	NA	te11597	NA	NA	NA	NA	NA	NA	NA	NA
te11598	0.9	0.91665	0	0.125	NA	NA	0.7057	NA	te11598	0.12	0.12	0	0	NA	NA	0	NA	te11598	0	0	0	0.01538	NA	NA	0	NA
te11599	NA	NA	NA	NA	NA	NA	NA	NA	te11599	NA	NA	NA	NA	NA	NA	NA	NA	te11599	NA	NA	NA	NA	NA	NA	NA	NA
te116	NA	NA	NA	NA	NA	NA	NA	NA	te116	NA	NA	NA	NA	NA	NA	NA	NA	te116	NA	NA	NA	NA	NA	NA	NA	NA
te1160	NA	NA	NA	NA	NA	NA	NA	NA	te1160	NA	NA	NA	NA	NA	NA	NA	NA	te1160	NA	NA	NA	NA	NA	NA	NA	NA
te11600	NA	NA	NA	NA	NA	NA	NA	NA	te11600	NA	NA	NA	NA	NA	NA	NA	NA	te11600	NA	NA	NA	NA	NA	NA	NA	NA
te11601	NA	NA	NA	NA	NA	NA	NA	NA	te11601	NA	NA	NA	NA	NA	NA	NA	NA	te11601	NA	NA	NA	NA	NA	NA	NA	NA
te11602	NA	NA	NA	NA	NA	NA	NA	NA	te11602	NA	NA	NA	NA	NA	NA	NA	NA	te11602	NA	NA	NA	NA	NA	NA	NA	NA
te11603	NA	NA	NA	NA	NA	NA	NA	NA	te11603	NA	NA	NA	NA	NA	NA	NA	NA	te11603	NA	NA	NA	NA	NA	NA	NA	NA
te11604	NA	NA	NA	NA	NA	NA	NA	NA	te11604	NA	NA	NA	NA	NA	NA	NA	NA	te11604	NA	NA	NA	NA	NA	NA	NA	NA
te11605	NA	NA	NA	NA	NA	NA	NA	NA	te11605	NA	NA	NA	NA	NA	NA	NA	NA	te11605	NA	NA	NA	NA	NA	NA	NA	NA
te11606	NA	NA	NA	NA	NA	NA	NA	NA	te11606	NA	NA	NA	NA	NA	NA	NA	NA	te11606	NA	NA	NA	NA	NA	NA	NA	NA
te11607	NA	NA	NA	NA	NA	NA	NA	NA	te11607	NA	NA	NA	NA	NA	NA	NA	NA	te11607	NA	NA	NA	NA	NA	NA	NA	NA
te11608	NA	NA	NA	NA	NA	NA	NA	NA	te11608	NA	NA	NA	NA	NA	NA	NA	NA	te11608	NA	NA	NA	NA	NA	NA	NA	NA
te11609	NA	NA	0	NA	NA	NA	NA	NA	te11609	NA	NA	0	NA	NA	NA	NA	NA	te11609	NA	NA	0	NA	NA	NA	NA	NA
te1161	NA	NA	NA	NA	NA	NA	NA	NA	te1161	NA	NA	NA	NA	NA	NA	NA	NA	te1161	NA	NA	NA	NA	NA	NA	NA	NA
te11610	NA	0.79168	0.70333	0.73334	NA	NA	0.42	NA	te11610	NA	NA	0.12727	0.16665	NA	NA	0.1889	NA	te11610	NA	0.04763	0.0502	0	0	NA	0	NA
te11611	NA	NA	NA	NA	NA	NA	NA	NA	te11611	NA	NA	NA	NA	NA	NA	NA	NA	te11611	NA	NA	NA	NA	NA	NA	NA	NA
te11612	NA	NA	NA	NA	NA	NA	NA	NA	te11612	0	0	0	0	0	0	NA	0	te11612	0	0	0	0	0	0	NA	0
te11613	NA	NA	NA	NA	NA	NA	NA	NA	te11613	NA	NA	NA	NA	NA	NA	NA	NA	te11613	0	0	0	0	0	0	0	0
te11614	NA	NA	NA	NA	NA	NA	NA	NA	te11614	NA	NA	NA	NA	NA	NA	NA	NA	te11614	NA	NA	NA	NA	NA	NA	NA	NA
te11615	0.75	0.79165	0.17145	0.6	0.25	0.25	0.42855	0.4732	te11615	0	0.04545	0	0	0	0	0	0	te11615	0	0.00759	0	0	0.00264	0.00505	0	0
te11616	NA	NA	NA	NA	NA	NA	NA	NA	te11616	NA	NA	NA	NA	NA	NA	NA	NA	te11616	NA	NA	NA	NA	NA	NA	NA	NA
te11617	NA	NA	NA	NA	NA	NA	NA	NA	te11617	NA	NA	NA	NA	NA	NA	NA	NA	te11617	NA	NA	NA	NA	NA	NA	NA	NA
te11618	NA	NA	NA	NA	NA	NA	NA	NA	te11618	NA	NA	NA	NA	NA	NA	NA	NA	te11618	NA	NA	NA	NA	NA	NA	NA	NA
te11619	0.83401	0.81	NA	NA	NA	0.81665	0.74981	0.75167	te11619	0	0.13645	NA	NA	NA	NA	0.02	0.29107	te11619	0.02174	0.06576	NA	NA	NA	0	0	0.03334
te1162	NA	NA	NA	NA	NA	NA	NA	NA	te1162	NA	NA	NA	NA	NA	NA	NA	NA	te1162	NA	NA	NA	NA	NA	NA	NA	NA
te11620	NA	NA	NA	NA	NA	NA	NA	NA	te11620	NA	NA	NA	NA	NA	NA	NA	NA	te11620	NA	NA	NA	NA	NA	NA	NA	NA
te11621	NA	NA	NA	NA	NA	NA	NA	NA	te11621	NA	NA	NA	NA	NA	NA	NA	NA	te11621	0	NA	NA	NA	NA	NA	NA	NA
te11622	NA	NA	NA	NA	NA	NA	NA	NA	te11622	NA	NA	NA	NA	NA	NA	NA	NA	te11622	NA	NA	NA	NA	NA	NA	NA	NA
te11623	NA	0.66668	0.8691	0.8	0.89286	0.95237	1	NA	te11623	NA	NA	NA	NA	NA	NA	NA	NA	te11623	NA	0.05716	0	0	0	0.05833	0.1143	NA
te11624	NA	NA	NA	NA	NA	NA	NA	NA	te11624	NA	NA	NA	NA	NA	NA	NA	NA	te11624	0	0	0	NA	0	0	0	NA
te11625	NA	0.55	NA	0.4018	0.5556	NA	NA	NA	te11625	NA	0	NA	0	0	NA	NA	NA	te11625	0.02222	0.02738	NA	0.01446	0	0.00855	0	0.05028
te11626	NA	NA	NA	NA	NA	NA	NA	NA	te11626	NA	NA	NA	NA	NA	NA	NA	NA	te11626	NA	0.07145	0	NA	0	0	0	0
te11627	0.775	0.71213	0.64721	0.73408	0.77278	0.4763	0.72481	0.55004	te11627	0.06666	0.04629	0.09981	0.08881	0.16351	0.125	0.18602	0.1071	te11627	0	0.01299	0.04343	0.01077	0.02669	0	0.03788	0.04321
te11628	0.58335	0.72225	0.64285	0.7	0.6667	0.8571	NA	0.7143	te11628	0.12223	0.07407	0.25397	0.2	0	0.14287	0	0.1111	te11628	0.1879	0.10833	0.30822	0.15	0.06667	0.10741	0.07383	0.07966
te11629	0.66667	0.38572	0	0	0.11113	0.54443	NA	0	te11629	NA	NA	NA	NA	NA	NA	NA	NA	te11629	0.00926	0.05954	0.06667	0.02198	0.01736	0.07144	0	0.07334
te1163	0.7	0.66482	NA	0.94914	0.81019	0.81667	0.81665	0.7381	te1163	0.65416	0.54954	0.47332	0.52287	0.38541	0.61684	0.61474	0.52944	te1163	0.02619	0.04346	0.13286	0.09865	0.08572	0.1125	0.05527	0.07082
te11630	0.83333	0.68688	0.85713	0.475	0.22168	0.58	0.65524	0.80558	te11630	NA	0	0	0	0	0	0.1429	0	te11630	0.01111	0.04139	0.02	0.02721	0.02245	0.03158	0.0569	0.03571
te11631	NA	NA	NA	NA	NA	NA	NA	NA	te11631	NA	NA	NA	NA	NA	NA	NA	NA	te11631	NA	NA	NA	NA	NA	NA	NA	NA
te11632	NA	NA	NA	NA	NA	NA	NA	NA	te11632	NA	NA	NA	NA	NA	NA	NA	NA	te11632	NA	NA	NA	NA	NA	NA	NA	NA
te11633	NA	NA	NA	NA	NA	NA	NA	NA	te11633	NA	NA	NA	NA	NA	NA	NA	NA	te11633	NA	NA	NA	NA	0	NA	NA	0
te11634	NA	0.4	0.50096	NA	NA	NA	NA	NA	te11634	NA	NA	0	NA	NA	NA	NA	NA	te11634	NA	0	0	NA	NA	NA	NA	NA
te11635	NA	NA	NA	NA	NA	NA	NA	NA	te11635	NA	NA	NA	NA	NA	NA	NA	NA	te11635	NA	NA	NA	NA	NA	NA	NA	NA
te11636	0.5	0.45977	0.30714	0.41665	0.40872	NA	0.19213	0.25	te11636	NA	0.08335	0.1	NA	0.05	NA	0.2	0.1	te11636	0.0087	0.03416	0	0.00833	0	NA	0.00338	0.01282
te11637	NA	NA	NA	NA	NA	NA	NA	NA	te11637	NA	NA	NA	NA	NA	NA	NA	NA	te11637	NA	NA	NA	NA	NA	NA	NA	NA
te11638	NA	NA	NA	NA	NA	NA	NA	NA	te11638	NA	NA	NA	NA	NA	NA	NA	NA	te11638	NA	NA	NA	NA	NA	NA	NA	NA
te11639	NA	NA	NA	NA	NA	NA	NA	NA	te11639	NA	NA	NA	NA	NA	NA	NA	NA	te11639	NA	NA	NA	NA	NA	NA	NA	NA
te1164	0.81988	0.73845	0.8929	0.88929	0.83071	0.9157	0.83372	0.74631	te1164	0.55379	0.44317	0.50823	0.43482	0.42525	0.59142	0.48669	0.40395	te1164	0.06968	0.08905	0.12715	0.11358	0.12026	0.15439	0.10215	0.08582
te11640	NA	NA	NA	NA	NA	NA	NA	NA	te11640	NA	NA	NA	NA	NA	NA	NA	NA	te11640	NA	0	NA	NA	NA	NA	NA	NA
te11641	NA	NA	NA	NA	NA	NA	NA	NA	te11641	NA	NA	NA	NA	NA	NA	NA	NA	te11641	NA	NA	NA	NA	NA	NA	NA	NA
te11642	NA	NA	NA	NA	NA	NA	NA	NA	te11642	NA	NA	NA	NA	NA	NA	NA	NA	te11642	0	0	NA	0	0	0	0.01667	0.01587
te11643	NA	NA	NA	NA	NA	NA	NA	NA	te11643	NA	NA	NA	NA	NA	NA	NA	NA	te11643	NA	NA	NA	NA	NA	NA	NA	NA
te11644	NA	NA	NA	NA	NA	NA	NA	NA	te11644	NA	NA	NA	NA	NA	NA	NA	NA	te11644	0	NA	NA	NA	0	NA	NA	NA
te11645	NA	NA	NA	NA	NA	NA	NA	NA	te11645	NA	NA	NA	NA	NA	NA	NA	NA	te11645	NA	NA	NA	NA	NA	NA	NA	NA
te11646	0.5	NA	NA	0.84723	0.63493	0.8	NA	NA	te11646	NA	NA	NA	NA	NA	NA	NA	NA	te11646	0	0	NA	0	0	0	NA	NA
te11647	NA	NA	NA	NA	NA	NA	NA	NA	te11647	NA	NA	NA	NA	NA	NA	NA	NA	te11647	NA	NA	NA	NA	NA	NA	NA	NA
te11648	NA	NA	NA	NA	NA	NA	NA	NA	te11648	NA	NA	NA	NA	NA	NA	NA	NA	te11648	NA	NA	NA	NA	NA	NA	NA	NA
te11649	NA	NA	NA	NA	NA	NA	NA	NA	te11649	NA	NA	NA	NA	NA	NA	NA	NA	te11649	NA	NA	NA	NA	NA	NA	NA	NA
te1165	0.70919	0.67983	0.93376	0.8946	0.7993	0.74138	0.78879	0.83954	te1165	0.34586	0.40712	0.4156	0.45282	0.45469	0.17323	0.38738	0.33751	te1165	0.07537	0.06064	0.08929	0.10785	0.08177	0.05844	0.07142	0.05609
te11650	0.1429	0.5	0	0	0.0833	0	0.125	0.3333	te11650	0	0	0	0	0	0	0	0	te11650	0	0	0	0	0.02563	0.02778	0	0
te11651	NA	NA	NA	NA	NA	NA	NA	NA	te11651	NA	NA	NA	NA	NA	NA	NA	NA	te11651	NA	0	0	0	0.04763	NA	NA	0
te11652	NA	NA	NA	NA	NA	NA	NA	NA	te11652	NA	NA	NA	NA	NA	NA	NA	NA	te11652	NA	NA	NA	NA	NA	NA	NA	NA
te11653	NA	NA	NA	NA	NA	NA	NA	NA	te11653	NA	NA	NA	NA	NA	NA	NA	NA	te11653	0	NA	NA	NA	0	NA	NA	NA
te11654	NA	NA	NA	NA	NA	NA	NA	NA	te11654	NA	NA	NA	NA	NA	NA	NA	NA	te11654	NA	NA	NA	NA	NA	NA	NA	NA
te11655	NA	NA	NA	NA	NA	NA	NA	NA	te11655	NA	NA	NA	NA	NA	NA	NA	NA	te11655	NA	NA	NA	NA	NA	NA	NA	NA
te11656	NA	NA	NA	NA	NA	NA	NA	NA	te11656	NA	NA	NA	NA	NA	NA	NA	NA	te11656	NA	NA	NA	NA	NA	NA	NA	NA
te11657	NA	NA	NA	NA	NA	NA	NA	NA	te11657	NA	NA	NA	NA	NA	NA	NA	NA	te11657	NA	NA	NA	NA	NA	NA	NA	NA
te11658	NA	NA	NA	NA	NA	NA	NA	NA	te11658	NA	NA	NA	NA	NA	NA	NA	NA	te11658	NA	NA	NA	NA	NA	NA	NA	NA
te11659	NA	NA	NA	NA	NA	NA	NA	NA	te11659	NA	NA	NA	NA	NA	NA	NA	NA	te11659	NA	NA	NA	NA	NA	NA	NA	NA
te1166	0.70769	0.77941	0.95208	0.83871	0.73638	0.8231	0.74808	0.87177	te1166	0.48044	0.34992	0.42555	0.43777	0.42478	0.4109	0.34059	0.43639	te1166	0.04319	0.06388	0.09406	0.09916	0.08056	0.05868	0.0592	0.06319
te11660	NA	NA	NA	NA	NA	NA	NA	NA	te11660	NA	NA	NA	NA	NA	NA	NA	NA	te11660	NA	NA	NA	NA	NA	NA	NA	NA
te11661	NA	NA	NA	NA	NA	NA	NA	NA	te11661	NA	NA	NA	NA	NA	NA	NA	NA	te11661	NA	NA	NA	NA	NA	NA	NA	NA
te11662	NA	NA	NA	NA	NA	NA	NA	NA	te11662	NA	NA	NA	NA	NA	NA	NA	NA	te11662	NA	NA	NA	NA	NA	NA	NA	NA
te11663	NA	NA	NA	NA	NA	NA	NA	NA	te11663	NA	NA	NA	NA	NA	NA	NA	NA	te11663	NA	NA	NA	NA	NA	NA	NA	NA
te11664	NA	NA	NA	NA	NA	NA	NA	NA	te11664	NA	NA	NA	NA	NA	NA	NA	NA	te11664	NA	NA	NA	NA	NA	NA	NA	NA
te11665	NA	NA	NA	NA	NA	NA	NA	NA	te11665	NA	NA	NA	NA	NA	NA	NA	NA	te11665	NA	NA	NA	NA	NA	NA	NA	NA
te11666	NA	NA	NA	NA	NA	NA	NA	NA	te11666	NA	NA	NA	NA	NA	NA	NA	NA	te11666	NA	NA	NA	NA	NA	NA	NA	NA
te11667	NA	NA	NA	NA	NA	NA	NA	NA	te11667	NA	NA	NA	NA	NA	NA	NA	NA	te11667	NA	NA	NA	NA	NA	NA	NA	NA
te11668	NA	NA	NA	NA	NA	NA	NA	NA	te11668	NA	NA	NA	NA	NA	NA	NA	NA	te11668	NA	NA	NA	NA	NA	NA	NA	NA
te11669	NA	NA	NA	NA	NA	NA	NA	NA	te11669	NA	NA	NA	NA	NA	NA	NA	NA	te11669	NA	NA	NA	NA	NA	NA	NA	NA
te1167	NA	NA	NA	NA	NA	NA	NA	NA	te1167	NA	NA	NA	NA	NA	NA	NA	NA	te1167	0	NA	NA	NA	NA	NA	NA	0
te11670	NA	NA	NA	NA	NA	NA	NA	NA	te11670	NA	NA	NA	NA	NA	NA	NA	NA	te11670	NA	NA	NA	NA	NA	NA	NA	NA
te11671	NA	NA	NA	NA	NA	NA	NA	NA	te11671	NA	NA	NA	NA	NA	NA	NA	NA	te11671	0	0	NA	NA	NA	0	NA	NA
te11672	NA	NA	NA	NA	NA	NA	NA	NA	te11672	NA	NA	NA	NA	NA	NA	NA	NA	te11672	NA	NA	NA	NA	NA	NA	NA	NA
te11673	NA	NA	NA	NA	NA	NA	NA	NA	te11673	NA	NA	NA	NA	NA	NA	NA	NA	te11673	NA	0	0	0	0	0	NA	0
te11674	NA	0.1429	0.6	0.3333	0.75	NA	0	0.3333	te11674	NA	NA	NA	NA	NA	NA	NA	NA	te11674	NA	NA	NA	NA	NA	NA	NA	NA
te11675	0.74537	0.627	0.41665	0.4	0.52433	0	0.6394	0.60715	te11675	0.1818	0	0.1	0	0	0.5	0.2	0.4	te11675	0.02474	0.04368	0.02592	0	0	0.01238	0.07696	0.08831
te11676	0.78944	0.7106	1	0.85318	0.7318	0.84357	0.7	0.75927	te11676	0.05557	0.10907	NA	0.125	0.1282	0.13131	0.10858	0.26668	te11676	0.03873	0.0216	0	0.00103	0.0069	0.01717	0.01775	0.06984
te11677	1	1	NA	0.6667	0.5714	NA	NA	0.75	te11677	0.5714	0.1667	0	0	NA	0	NA	0.1667	te11677	0.07896	0.13566	0.05	0.00855	0	0	0	0.16413
te11678	NA	NA	NA	NA	NA	NA	NA	NA	te11678	NA	NA	NA	NA	NA	NA	NA	NA	te11678	NA	NA	NA	NA	NA	NA	NA	NA
te11679	0.55	0.65	0.1	0.2857	0.18055	0.35715	0	0.4182	te11679	0	0	0	0.07145	0	0.14285	0.14585	0.202	te11679	0	0.01429	0.02857	0.08163	0.02381	0.10204	0.11826	0.0606
te1168	NA	NA	NA	NA	NA	NA	NA	NA	te1168	NA	NA	NA	NA	NA	NA	NA	NA	te1168	NA	NA	NA	NA	NA	NA	NA	NA
te11680	NA	NA	NA	NA	NA	NA	NA	NA	te11680	NA	NA	NA	NA	NA	NA	NA	NA	te11680	0	0	0	0.01667	0	0	0	0.00606
te11681	NA	NA	NA	NA	NA	NA	NA	NA	te11681	NA	NA	NA	NA	NA	NA	NA	NA	te11681	0	0	0	0	0	0.03335	0	0
te11682	NA	NA	NA	NA	NA	NA	NA	NA	te11682	NA	NA	NA	NA	NA	NA	NA	NA	te11682	NA	NA	NA	NA	NA	NA	NA	NA
te11683	0.7486	0.73374	1	0.8	0.82111	0.80139	0.70678	0.68216	te11683	0.09007	0.12769	NA	0.04	0.10423	0.15872	0.13801	0.06618	te11683	0.0026	0.00488	0	0.04359	0.0332	0.06843	0.00621	0.00383
te11684	NA	NA	NA	NA	NA	NA	NA	NA	te11684	NA	NA	NA	NA	NA	NA	NA	NA	te11684	0	0	0	0	0	0	0	0
te11685	NA	NA	NA	NA	NA	NA	NA	NA	te11685	NA	NA	NA	NA	NA	NA	NA	NA	te11685	NA	NA	NA	NA	NA	NA	NA	NA
te11686	NA	NA	NA	NA	NA	NA	NA	NA	te11686	NA	NA	NA	NA	NA	NA	NA	NA	te11686	NA	NA	NA	NA	NA	NA	NA	NA
te11687	NA	NA	NA	NA	NA	NA	NA	NA	te11687	NA	NA	NA	NA	NA	NA	NA	NA	te11687	NA	NA	NA	NA	NA	NA	NA	NA
te11688	NA	0.05555	NA	NA	0	NA	NA	0	te11688	NA	0	NA	NA	NA	NA	NA	0	te11688	0	0	NA	NA	0.02778	NA	0	0
te11689	NA	NA	NA	NA	NA	NA	NA	NA	te11689	NA	NA	NA	NA	NA	NA	NA	NA	te11689	NA	NA	NA	NA	NA	NA	NA	NA
te1169	NA	NA	NA	NA	NA	NA	NA	NA	te1169	NA	NA	NA	NA	NA	NA	NA	NA	te1169	NA	NA	NA	NA	NA	NA	NA	NA
te11690	NA	NA	NA	NA	NA	NA	NA	NA	te11690	NA	NA	NA	NA	NA	NA	NA	NA	te11690	NA	NA	NA	NA	NA	NA	NA	NA
te11691	0.2727	0.2	0.5	0.1818	0.4667	0.2857	0.3	NA	te11691	0	0	0	0	0	0	0	NA	te11691	0.00758	0	0	0	0	0	0.01042	0
te11692	NA	NA	NA	NA	NA	NA	NA	NA	te11692	NA	NA	NA	NA	NA	NA	NA	NA	te11692	NA	NA	NA	NA	NA	NA	NA	NA
te11693	NA	NA	NA	NA	NA	NA	NA	NA	te11693	NA	NA	NA	NA	NA	NA	NA	NA	te11693	0	0.0714	0	0	0	0	0	0
te11694	NA	NA	NA	NA	NA	NA	NA	NA	te11694	NA	NA	NA	NA	NA	NA	NA	NA	te11694	NA	NA	NA	NA	NA	NA	NA	NA
te11695	NA	NA	NA	NA	NA	NA	NA	NA	te11695	NA	0	0	0	0	0	0	NA	te11695	0	0.02082	0	0	0.02705	0	0	0
te11696	0.76338	0.77886	0.76341	0.81745	0.7588	0.83556	0.71408	0.65578	te11696	0.33655	0.35415	0.26122	0.19594	0.27918	0.24912	0.31287	0.30969	te11696	0.04382	0.03105	0.0425	0.05104	0.02395	0.05421	0.03635	0.0441
[truncated: 90,893 more rows]

## Sheet: Fig 3e
Data for Figure 3e
List of upregulated genes in each cross (log2fc>1, padj <0.05, comparison to maternal parent)
Cr x Cg	nrpd1 x Cr	nrpd1 x nrpd1	Cr x 4xCr
Carubv10011354m.g	Carubv10008574m.g	Carubv10008574m.g	Carubv10011354m.g
Carubv10008574m.g	Carubv10008547m.g	Carubv10008547m.g	Carubv10008574m.g
Carubv10009759m.g	Carubv10011221m.g	Carubv10011958m.g	Carubv10008547m.g
Carubv10011958m.g	Carubv10009926m.g	Carubv10011221m.g	Carubv10011958m.g
Carubv10012511m.g	Carubv10009781m.g	Carubv10009926m.g	Carubv10012511m.g
Carubv10009926m.g	Carubv10008926m.g	Carubv10009781m.g	Carubv10009926m.g
Carubv10009781m.g	Carubv10011562m.g	Carubv10008675m.g	Carubv10009199m.g
Carubv10010662m.g	Carubv10008441m.g	Carubv10008926m.g	Carubv10009781m.g
Carubv10010156m.g	Carubv10009488m.g	Carubv10011562m.g	Carubv10010662m.g
Carubv10008796m.g	Carubv10010156m.g	Carubv10008901m.g	Carubv10008901m.g
Carubv10009913m.g	Carubv10009396m.g	Carubv10009488m.g	Carubv10010156m.g
Carubv10009451m.g	Carubv10010006m.g	Carubv10010156m.g	Carubv10011382m.g
Carubv10009390m.g	Carubv10010347m.g	Carubv10009396m.g	Carubv10009130m.g
Carubv10009713m.g	Carubv10009708m.g	Carubv10010006m.g	Carubv10012263m.g
Carubv10011405m.g	Carubv10009834m.g	Carubv10010391m.g	Carubv10008796m.g
Carubv10010711m.g	Carubv10012263m.g	Carubv10008437m.g	Carubv10009913m.g
Carubv10011406m.g	Carubv10009390m.g	Carubv10012656m.g	Carubv10009390m.g
Carubv10012183m.g	Carubv10011405m.g	Carubv10009708m.g	Carubv10011322m.g
Carubv10008788m.g	Carubv10010007m.g	Carubv10009834m.g	Carubv10010711m.g
Carubv10009650m.g	Carubv10010711m.g	Carubv10008073m.g	Carubv10011406m.g
Carubv10012455m.g	Carubv10011406m.g	Carubv10011405m.g	Carubv10012183m.g
Carubv10010979m.g	Carubv10009706m.g	Carubv10010007m.g	Carubv10008788m.g
Carubv10010025m.g	Carubv10010607m.g	Carubv10010711m.g	Carubv10010155m.g
Carubv10008752m.g	Carubv10011810m.g	Carubv10011406m.g	Carubv10010737m.g
Carubv10011433m.g	Carubv10012183m.g	Carubv10012183m.g	Carubv10009650m.g
Carubv10009740m.g	Carubv10010204m.g	Carubv10010204m.g	Carubv10012455m.g
Carubv10012319m.g	Carubv10008371m.g	Carubv10008371m.g	Carubv10010979m.g
Carubv10012206m.g	Carubv10012094m.g	Carubv10012094m.g	Carubv10010025m.g
Carubv10009346m.g	Carubv10008974m.g	Carubv10008974m.g	Carubv10011636m.g
Carubv10011650m.g	Carubv10011132m.g	Carubv10011132m.g	Carubv10008752m.g
Carubv10011371m.g	Carubv10012118m.g	Carubv10012506m.g	Carubv10011433m.g
Carubv10010570m.g	Carubv10010300m.g	Carubv10012118m.g	Carubv10012319m.g
Carubv10010296m.g	Carubv10008080m.g	Carubv10010300m.g	Carubv10010366m.g
Carubv10010367m.g	Carubv10011636m.g	Carubv10008080m.g	Carubv10011207m.g
Carubv10011479m.g	Carubv10008219m.g	Carubv10011636m.g	Carubv10011371m.g
Carubv10012323m.g	Carubv10012319m.g	Carubv10009649m.g	Carubv10010570m.g
Carubv10012095m.g	Carubv10011207m.g	Carubv10008219m.g	Carubv10012169m.g
Carubv10010566m.g	Carubv10010567m.g	Carubv10012319m.g	Carubv10011644m.g
Carubv10012168m.g	Carubv10008867m.g	Carubv10008411m.g	Carubv10010296m.g
Carubv10011757m.g	Carubv10008610m.g	Carubv10008087m.g	Carubv10010367m.g
Carubv10011016m.g	Carubv10012017m.g	Carubv10008867m.g	Carubv10011479m.g
Carubv10008278m.g	Carubv10011479m.g	Carubv10010871m.g	Carubv10012095m.g
Carubv10010835m.g	Carubv10011922m.g	Carubv10012550m.g	Carubv10010690m.g
Carubv10012209m.g	Carubv10012389m.g	Carubv10008610m.g	Carubv10009764m.g
Carubv10009961m.g	Carubv10010835m.g	Carubv10011254m.g	Carubv10010566m.g
Carubv10010412m.g	Carubv10009961m.g	Carubv10012017m.g	Carubv10011757m.g
Carubv10011717m.g	Carubv10009749m.g	Carubv10011479m.g	Carubv10010835m.g
Carubv10010237m.g	Carubv10009674m.g	Carubv10008526m.g	Carubv10012209m.g
Carubv10011540m.g	Carubv10011853m.g	Carubv10010835m.g	Carubv10009961m.g
Carubv10009829m.g	Carubv10010816m.g	Carubv10009749m.g	Carubv10010412m.g
Carubv10011853m.g	Carubv10011245m.g	Carubv10009946m.g	Carubv10011717m.g
Carubv10010816m.g	Carubv10009073m.g	Carubv10009674m.g	Carubv10009829m.g
Carubv10010861m.g	Carubv10010762m.g	Carubv10011853m.g	Carubv10011853m.g
Carubv10011245m.g	Carubv10011346m.g	Carubv10010816m.g	Carubv10010049m.g
Carubv10010563m.g	Carubv10011842m.g	Carubv10010861m.g	Carubv10011245m.g
Carubv10009382m.g	Carubv10010563m.g	Carubv10008086m.g	Carubv10008138m.g
Carubv10012456m.g	Carubv10011376m.g	Carubv10011245m.g	Carubv10009096m.g
Carubv10012342m.g	Carubv10012342m.g	Carubv10009073m.g	Carubv10010563m.g
Carubv10009838m.g	Carubv10010105m.g	Carubv10010762m.g	Carubv10008828m.g
Carubv10011218m.g	Carubv10010824m.g	Carubv10011346m.g	Carubv10012456m.g
Carubv10011896m.g	Carubv10011896m.g	Carubv10008138m.g	Carubv10012342m.g
Carubv10012333m.g	Carubv10012533m.g	Carubv10010563m.g	Carubv10009838m.g
Carubv10012533m.g	Carubv10011473m.g	Carubv10011376m.g	Carubv10009189m.g
Carubv10011102m.g	Carubv10008898m.g	Carubv10012342m.g	Carubv10011896m.g
Carubv10011808m.g	Carubv10008222m.g	Carubv10010105m.g	Carubv10012333m.g
Carubv10011512m.g	Carubv10011181m.g	Carubv10010824m.g	Carubv10012533m.g
Carubv10012402m.g	Carubv10008850m.g	Carubv10011896m.g	Carubv10010114m.g
Carubv10012267m.g	Carubv10009317m.g	Carubv10012533m.g	Carubv10010524m.g
Carubv10010524m.g	Carubv10008908m.g	Carubv10011473m.g	Carubv10011181m.g
Carubv10011181m.g	Carubv10008151m.g	Carubv10011536m.g	Carubv10008850m.g
Carubv10010703m.g	Carubv10009150m.g	Carubv10008898m.g	Carubv10008908m.g
Carubv10009037m.g	Carubv10010021m.g	Carubv10008222m.g	Carubv10008891m.g
Carubv10008935m.g	Carubv10011048m.g	Carubv10012267m.g	Carubv10009037m.g
Carubv10008810m.g	Carubv10011378m.g	Carubv10011181m.g	Carubv10008935m.g
Carubv10008970m.g	Carubv10008366m.g	Carubv10008850m.g	Carubv10008940m.g
Carubv10012490m.g	Carubv10012490m.g	Carubv10009317m.g	Carubv10008366m.g
Carubv10010444m.g	Carubv10010444m.g	Carubv10008908m.g	Carubv10012490m.g
Carubv10009852m.g	Carubv10012363m.g	Carubv10008891m.g	Carubv10010444m.g
Carubv10011199m.g	Carubv10012247m.g	Carubv10008151m.g	Carubv10009852m.g
Carubv10011969m.g	Carubv10009101m.g	Carubv10009150m.g	Carubv10011969m.g
Carubv10011500m.g	Carubv10009617m.g	Carubv10010021m.g	Carubv10011500m.g
Carubv10010571m.g	Carubv10010878m.g	Carubv10011048m.g	Carubv10010840m.g
Carubv10012236m.g	Carubv10010993m.g	Carubv10011378m.g	Carubv10010571m.g
Carubv10010384m.g	Carubv10009965m.g	Carubv10008366m.g	Carubv10012236m.g
Carubv10009082m.g	Carubv10009223m.g	Carubv10012490m.g	Carubv10010984m.g
Carubv10012539m.g	Carubv10012670m.g	Carubv10010444m.g	Carubv10012224m.g
Carubv10011892m.g	Carubv10008520m.g	Carubv10012363m.g	Carubv10010384m.g
Carubv10011024m.g	Carubv10011694m.g	Carubv10012247m.g	Carubv10012539m.g
Carubv10008228m.g	Carubv10009753m.g	Carubv10012128m.g	Carubv10012032m.g
Carubv10008520m.g	Carubv10011324m.g	Carubv10009101m.g	Carubv10009965m.g
Carubv10010165m.g	Carubv10008518m.g	Carubv10009617m.g	Carubv10009766m.g
Carubv10011513m.g	Carubv10011782m.g	Carubv10011024m.g	Carubv10008520m.g
Carubv10010434m.g	Carubv10008236m.g	Carubv10009965m.g	Carubv10011513m.g
Carubv10011694m.g	Carubv10009920m.g	Carubv10009223m.g	Carubv10010434m.g
Carubv10009469m.g	Carubv10008327m.g	Carubv10012670m.g	Carubv10011694m.g
Carubv10011960m.g	Carubv10008337m.g	Carubv10010165m.g	Carubv10011960m.g
Carubv10011324m.g	Carubv10008210m.g	Carubv10012313m.g	Carubv10011324m.g
Carubv10008618m.g	Carubv10009053m.g	Carubv10010434m.g	Carubv10008618m.g
Carubv10010985m.g	Carubv10012383m.g	Carubv10011694m.g	Carubv10010985m.g
Carubv10011018m.g	Carubv10008381m.g	Carubv10009647m.g	Carubv10011018m.g
Carubv10008518m.g	Carubv10010449m.g	Carubv10011324m.g	Carubv10008518m.g
Carubv10011782m.g	Carubv10010274m.g	Carubv10008141m.g	Carubv10011782m.g
Carubv10008236m.g	Carubv10010042m.g	Carubv10010985m.g	Carubv10009053m.g
Carubv10008337m.g	Carubv10011817m.g	Carubv10008518m.g	Carubv10012383m.g
Carubv10009053m.g	Carubv10008765m.g	Carubv10011782m.g	Carubv10010964m.g
Carubv10012383m.g	Carubv10009043m.g	Carubv10010176m.g	Carubv10008381m.g
Carubv10010964m.g	Carubv10008131m.g	Carubv10008236m.g	Carubv10010290m.g
Carubv10008381m.g	Carubv10011389m.g	Carubv10009920m.g	Carubv10011121m.g
Carubv10011121m.g	Carubv10008580m.g	Carubv10008327m.g	Carubv10010042m.g
Carubv10010208m.g	Carubv10008980m.g	Carubv10008337m.g	Carubv10011162m.g
Carubv10010042m.g	Carubv10009663m.g	Carubv10008210m.g	Carubv10012182m.g
Carubv10011817m.g	Carubv10009855m.g	Carubv10009053m.g	Carubv10009032m.g
Carubv10011162m.g	Carubv10011868m.g	Carubv10012383m.g	Carubv10011759m.g
Carubv10011664m.g	Carubv10008855m.g	Carubv10008381m.g	Carubv10010942m.g
Carubv10009032m.g	Carubv10008691m.g	Carubv10010274m.g	Carubv10009043m.g
Carubv10012645m.g	Carubv10009086m.g	Carubv10010042m.g	Carubv10011389m.g
Carubv10011759m.g	Carubv10009760m.g	Carubv10009641m.g	Carubv10008829m.g
Carubv10010942m.g	Carubv10008301m.g	Carubv10012362m.g	Carubv10008313m.g
Carubv10009043m.g	Carubv10012636m.g	Carubv10011817m.g	Carubv10009663m.g
Carubv10011389m.g	Carubv10010679m.g	Carubv10012182m.g	Carubv10010002m.g
Carubv10011265m.g	Carubv10008769m.g	Carubv10008765m.g	Carubv10011868m.g
Carubv10009394m.g	Carubv10011712m.g	Carubv10011664m.g	Carubv10008855m.g
Carubv10008215m.g	Carubv10008916m.g	Carubv10011759m.g	Carubv10011967m.g
Carubv10008313m.g	Carubv10010311m.g	Carubv10008131m.g	Carubv10011873m.g
Carubv10009663m.g	Carubv10012420m.g	Carubv10008829m.g	Carubv10011874m.g
Carubv10010002m.g	Carubv10008661m.g	Carubv10008580m.g	Carubv10009849m.g
Carubv10011551m.g	Carubv10011836m.g	Carubv10008980m.g	Carubv10008916m.g
Carubv10011868m.g	Carubv10011951m.g	Carubv10009663m.g	Carubv10010311m.g
Carubv10008855m.g	Carubv10008555m.g	Carubv10009737m.g	Carubv10012420m.g
Carubv10011967m.g	Carubv10008383m.g	Carubv10011868m.g	Carubv10009627m.g
Carubv10010192m.g	Carubv10008964m.g	Carubv10008855m.g	Carubv10011915m.g
Carubv10011873m.g	Carubv10010303m.g	Carubv10008691m.g	Carubv10010850m.g
Carubv10010679m.g	Carubv10011145m.g	Carubv10011980m.g	Carubv10011959m.g
Carubv10011874m.g	Carubv10012592m.g	Carubv10009760m.g	Carubv10009080m.g
Carubv10011743m.g	Carubv10012052m.g	Carubv10008301m.g	Carubv10011836m.g
Carubv10010144m.g	Carubv10012535m.g	Carubv10012636m.g	Carubv10011951m.g
Carubv10012420m.g	Carubv10011720m.g	Carubv10010679m.g	Carubv10012683m.g
Carubv10011915m.g	Carubv10010219m.g	Carubv10008916m.g	Carubv10012144m.g
Carubv10010850m.g	Carubv10012659m.g	Carubv10012420m.g	Carubv10011831m.g
Carubv10011959m.g	Carubv10011103m.g	Carubv10011431m.g	Carubv10011145m.g
Carubv10011483m.g	Carubv10008934m.g	Carubv10009904m.g	Carubv10012242m.g
Carubv10009080m.g	Carubv10011437m.g	Carubv10008661m.g	Carubv10012592m.g
Carubv10011836m.g	Carubv10008758m.g	Carubv10011951m.g	Carubv10010628m.g
Carubv10011951m.g	Carubv10008116m.g	Carubv10008555m.g	Carubv10011604m.g
Carubv10008555m.g	Carubv10009239m.g	Carubv10008383m.g	Carubv10012659m.g
Carubv10012184m.g	Carubv10009612m.g	Carubv10008964m.g	Carubv10009069m.g
Carubv10012683m.g	Carubv10012255m.g	Carubv10012592m.g	Carubv10011437m.g
Carubv10011737m.g	Carubv10011982m.g	Carubv10012052m.g	Carubv10008758m.g
Carubv10008383m.g	Carubv10012096m.g	Carubv10012535m.g	Carubv10010123m.g
Carubv10012549m.g	Carubv10009699m.g	Carubv10010219m.g	Carubv10010468m.g
Carubv10012144m.g	Carubv10010521m.g	Carubv10012659m.g	Carubv10010898m.g
Carubv10011145m.g	Carubv10008772m.g	Carubv10011103m.g	Carubv10012255m.g
Carubv10010788m.g	Carubv10011805m.g	Carubv10012598m.g	Carubv10011982m.g
Carubv10011891m.g	Carubv10008907m.g	Carubv10008934m.g	Carubv10011972m.g
Carubv10012622m.g	Carubv10008956m.g	Carubv10011437m.g	Carubv10011195m.g
Carubv10011604m.g	Carubv10010131m.g	Carubv10008758m.g	Carubv10011738m.g
Carubv10011720m.g	Carubv10012514m.g	Carubv10008116m.g	Carubv10008872m.g
Carubv10012659m.g	Carubv10012557m.g	Carubv10009239m.g	Carubv10011805m.g
Carubv10009349m.g	Carubv10010078m.g	Carubv10009612m.g	Carubv10008907m.g
Carubv10009069m.g	Carubv10009817m.g	Carubv10011982m.g	Carubv10008956m.g
Carubv10011437m.g	Carubv10010032m.g	Carubv10011972m.g	Carubv10012614m.g
Carubv10008758m.g	Carubv10011936m.g	Carubv10009699m.g	Carubv10012557m.g
Carubv10010123m.g	Carubv10011088m.g	Carubv10008772m.g	Carubv10012073m.g
Carubv10010468m.g	Carubv10008542m.g	Carubv10011805m.g	Carubv10009817m.g
Carubv10012255m.g	Carubv10008144m.g	Carubv10008907m.g	Carubv10010032m.g
Carubv10011693m.g	Carubv10010095m.g	Carubv10008956m.g	Carubv10009442m.g
Carubv10011982m.g	Carubv10010549m.g	Carubv10012514m.g	Carubv10011088m.g
Carubv10011972m.g	Carubv10010520m.g	Carubv10012557m.g	Carubv10011432m.g
Carubv10008872m.g	Carubv10011706m.g	Carubv10010078m.g	Carubv10010549m.g
Carubv10011125m.g	Carubv10012050m.g	Carubv10009817m.g	Carubv10009146m.g
Carubv10010289m.g	Carubv10010450m.g	Carubv10009437m.g	Carubv10010520m.g
Carubv10011805m.g	Carubv10008103m.g	Carubv10010032m.g	Carubv10011706m.g
Carubv10008907m.g	Carubv10012391m.g	Carubv10011640m.g	Carubv10009800m.g
Carubv10008956m.g	Carubv10010088m.g	Carubv10011936m.g	Carubv10010136m.g
Carubv10011943m.g	Carubv10012352m.g	Carubv10011088m.g	Carubv10012050m.g
Carubv10012614m.g	Carubv10010293m.g	Carubv10008542m.g	Carubv10010051m.g
Carubv10010024m.g	Carubv10008263m.g	Carubv10008144m.g	Carubv10011515m.g
Carubv10011243m.g	Carubv10011593m.g	Carubv10010095m.g	Carubv10009134m.g
Carubv10012557m.g	Carubv10010543m.g	Carubv10010549m.g	Carubv10012352m.g
Carubv10012073m.g	Carubv10012478m.g	Carubv10010520m.g	Carubv10009629m.g
Carubv10010078m.g	Carubv10009827m.g	Carubv10011706m.g	Carubv10008854m.g
Carubv10009817m.g	Carubv10010257m.g	Carubv10011851m.g	Carubv10009813m.g
Carubv10009023m.g	Carubv10010080m.g	Carubv10010136m.g	Carubv10009260m.g
Carubv10010032m.g	Carubv10011400m.g	Carubv10008103m.g	Carubv10011578m.g
Carubv10011936m.g	Carubv10009758m.g	Carubv10012352m.g	Carubv10011593m.g
Carubv10011088m.g	Carubv10008585m.g	Carubv10010293m.g	Carubv10010913m.g
Carubv10010095m.g	Carubv10011893m.g	Carubv10010918m.g	Carubv10008384m.g
Carubv10010549m.g	Carubv10011266m.g	Carubv10008263m.g	Carubv10012173m.g
Carubv10011706m.g	Carubv10012552m.g	Carubv10011593m.g	Carubv10010858m.g
Carubv10009800m.g	Carubv10009679m.g	Carubv10008803m.g	Carubv10011686m.g
Carubv10011550m.g	Carubv10011616m.g	Carubv10010543m.g	Carubv10010098m.g
Carubv10010136m.g	Carubv10009059m.g	Carubv10012478m.g	Carubv10008225m.g
Carubv10012050m.g	Carubv10010045m.g	Carubv10011568m.g	Carubv10010876m.g
Carubv10010379m.g	Carubv10010440m.g	Carubv10010080m.g	Carubv10010080m.g
Carubv10010051m.g	Carubv10009419m.g	Carubv10011400m.g	Carubv10011400m.g
Carubv10011515m.g	Carubv10011027m.g	Carubv10009758m.g	Carubv10009758m.g
Carubv10009134m.g	Carubv10011133m.g	Carubv10008585m.g	Carubv10011678m.g
Carubv10012352m.g	Carubv10011395m.g	Carubv10011893m.g	Carubv10011086m.g
Carubv10010058m.g	Carubv10010018m.g	Carubv10011266m.g	Carubv10008585m.g
Carubv10008854m.g	Carubv10008159m.g	Carubv10009679m.g	Carubv10011407m.g
Carubv10009813m.g	Carubv10010542m.g	Carubv10008462m.g	Carubv10011266m.g
Carubv10011578m.g	Carubv10009862m.g	Carubv10011616m.g	Carubv10012552m.g
Carubv10011593m.g	Carubv10010689m.g	Carubv10008544m.g	Carubv10009679m.g
Carubv10010555m.g	Carubv10009004m.g	Carubv10008464m.g	Carubv10008521m.g
Carubv10010913m.g	Carubv10012529m.g	Carubv10009059m.g	Carubv10010911m.g
Carubv10008595m.g	Carubv10009755m.g	Carubv10009116m.g	Carubv10010045m.g
Carubv10012173m.g	Carubv10009375m.g	Carubv10011133m.g	Carubv10011027m.g
Carubv10011686m.g	Carubv10010862m.g	Carubv10011395m.g	Carubv10009495m.g
Carubv10008225m.g	Carubv10012343m.g	Carubv10010018m.g	Carubv10008159m.g
Carubv10010876m.g	Carubv10009114m.g	Carubv10008159m.g	Carubv10010542m.g
Carubv10010080m.g	Carubv10009395m.g	Carubv10008259m.g	Carubv10009004m.g
Carubv10012426m.g	Carubv10010090m.g	Carubv10010542m.g	Carubv10009094m.g
Carubv10011580m.g	Carubv10010139m.g	Carubv10009862m.g	Carubv10010677m.g
Carubv10011678m.g	Carubv10010213m.g	Carubv10010689m.g	Carubv10009551m.g
Carubv10011086m.g	Carubv10010040m.g	Carubv10009004m.g	Carubv10010680m.g
Carubv10008585m.g	Carubv10012481m.g	Carubv10012529m.g	Carubv10008367m.g
Carubv10011893m.g	Carubv10009696m.g	Carubv10009755m.g	Carubv10012521m.g
Carubv10011407m.g	Carubv10010083m.g	Carubv10009375m.g	Carubv10010213m.g
Carubv10012112m.g	Carubv10011296m.g	Carubv10010680m.g	Carubv10012220m.g
Carubv10011266m.g	Carubv10009850m.g	Carubv10012343m.g	Carubv10010147m.g
Carubv10009679m.g	Carubv10011318m.g	Carubv10009114m.g	Carubv10011296m.g
Carubv10008521m.g	Carubv10009531m.g	Carubv10010090m.g	Carubv10008185m.g
Carubv10011009m.g	Carubv10008658m.g	Carubv10010139m.g	Carubv10011318m.g
Carubv10011098m.g	Carubv10011211m.g	Carubv10010213m.g	Carubv10009531m.g
Carubv10009419m.g	Carubv10011527m.g	Carubv10008763m.g	Carubv10011211m.g
Carubv10011027m.g	Carubv10012661m.g	Carubv10012481m.g	Carubv10011485m.g
Carubv10011773m.g	Carubv10010744m.g	Carubv10008300m.g	Carubv10011527m.g
Carubv10008259m.g	Carubv10011926m.g	Carubv10009771m.g	Carubv10012661m.g
Carubv10009255m.g	Carubv10011559m.g	Carubv10009696m.g	Carubv10010273m.g
Carubv10009566m.g	Carubv10010844m.g	Carubv10010083m.g	Carubv10010844m.g
Carubv10009004m.g	Carubv10010179m.g	Carubv10011296m.g	Carubv10009218m.g
Carubv10012347m.g	Carubv10009218m.g	Carubv10009850m.g	Carubv10012034m.g
Carubv10011118m.g	Carubv10011775m.g	Carubv10011318m.g	Carubv10011446m.g
Carubv10008857m.g	Carubv10009660m.g	Carubv10008658m.g	Carubv10011921m.g
Carubv10010355m.g	Carubv10010515m.g	Carubv10011211m.g	Carubv10011681m.g
Carubv10008367m.g	Carubv10012434m.g	Carubv10012661m.g	Carubv10009775m.g
Carubv10010090m.g	Carubv10011921m.g	Carubv10010744m.g	Carubv10012475m.g
Carubv10008385m.g	Carubv10011681m.g	Carubv10011559m.g	Carubv10010336m.g
Carubv10012521m.g	Carubv10009775m.g	Carubv10008234m.g	Carubv10008992m.g
Carubv10011566m.g	Carubv10012475m.g	Carubv10010313m.g	Carubv10011262m.g
Carubv10012022m.g	Carubv10009316m.g	Carubv10010844m.g	Carubv10008840m.g
Carubv10010213m.g	Carubv10011877m.g	Carubv10010023m.g	Carubv10011714m.g
Carubv10012220m.g	Carubv10011262m.g	Carubv10010179m.g	Carubv10011303m.g
Carubv10010195m.g	Carubv10011714m.g	Carubv10011775m.g	Carubv10011076m.g
Carubv10009794m.g	Carubv10012585m.g	Carubv10009660m.g	Carubv10012186m.g
Carubv10011296m.g	Carubv10011935m.g	Carubv10008070m.g	Carubv10010067m.g
Carubv10011358m.g	Carubv10011076m.g	Carubv10010515m.g	Carubv10011423m.g
Carubv10008185m.g	Carubv10011531m.g	Carubv10011921m.g	Carubv10008463m.g
Carubv10011318m.g	Carubv10012186m.g	Carubv10011681m.g	Carubv10010106m.g
Carubv10009531m.g	Carubv10011423m.g	Carubv10009775m.g	Carubv10010929m.g
Carubv10011211m.g	Carubv10008224m.g	Carubv10012475m.g	Carubv10010496m.g
Carubv10011527m.g	Carubv10010550m.g	Carubv10010336m.g	Carubv10012633m.g
Carubv10012661m.g	Carubv10010514m.g	Carubv10009316m.g	Carubv10010634m.g
Carubv10010744m.g	Carubv10010929m.g	Carubv10011877m.g	Carubv10011523m.g
Carubv10011454m.g	Carubv10011772m.g	Carubv10011262m.g	Carubv10009305m.g
Carubv10010273m.g	Carubv10012633m.g	Carubv10011714m.g	Carubv10012024m.g
Carubv10010844m.g	Carubv10011899m.g	Carubv10012585m.g	Carubv10012439m.g
Carubv10010023m.g	Carubv10012221m.g	Carubv10011935m.g	Carubv10008588m.g
Carubv10012374m.g	Carubv10012024m.g	Carubv10011076m.g	Carubv10008797m.g
Carubv10011446m.g	Carubv10008745m.g	Carubv10011531m.g	Carubv10008816m.g
Carubv10011921m.g	Carubv10009689m.g	Carubv10012186m.g	Carubv10010538m.g
Carubv10011681m.g	Carubv10008816m.g	Carubv10011423m.g	Carubv10010939m.g
Carubv10009775m.g	Carubv10011188m.g	Carubv10012213m.g	Carubv10010846m.g
Carubv10012475m.g	Carubv10008281m.g	Carubv10011645m.g	Carubv10008061m.g
Carubv10010336m.g	Carubv10009830m.g	Carubv10008224m.g	Carubv10010076m.g
Carubv10008992m.g	Carubv10010538m.g	Carubv10010550m.g	Carubv10012306m.g
Carubv10011262m.g	Carubv10010761m.g	Carubv10008345m.g	Carubv10010912m.g
Carubv10008840m.g	Carubv10008094m.g	Carubv10010514m.g	Carubv10012060m.g
Carubv10011714m.g	Carubv10010605m.g	Carubv10012440m.g	Carubv10008290m.g
Carubv10011303m.g	Carubv10008061m.g	Carubv10012133m.g	Carubv10008883m.g
Carubv10012186m.g	Carubv10010252m.g	Carubv10012633m.g	Carubv10009523m.g
Carubv10010067m.g	Carubv10012306m.g	Carubv10011899m.g	Carubv10010353m.g
Carubv10011423m.g	Carubv10011850m.g	Carubv10012221m.g	Carubv10008568m.g
Carubv10008463m.g	Carubv10008883m.g	Carubv10012024m.g	Carubv10009167m.g
Carubv10010106m.g	Carubv10009115m.g	Carubv10008745m.g	Carubv10012516m.g
Carubv10010550m.g	Carubv10008831m.g	Carubv10009689m.g	Carubv10009790m.g
Carubv10010496m.g	Carubv10008832m.g	Carubv10011548m.g	Carubv10012140m.g
Carubv10012633m.g	Carubv10012109m.g	Carubv10011188m.g	Carubv10012164m.g
Carubv10008302m.g	Carubv10010429m.g	Carubv10008281m.g	Carubv10012416m.g
Carubv10011523m.g	Carubv10009167m.g	Carubv10010538m.g	Carubv10009809m.g
Carubv10012024m.g	Carubv10008957m.g	Carubv10010761m.g	Carubv10008472m.g
Carubv10008588m.g	Carubv10009790m.g	Carubv10008094m.g	Carubv10009090m.g
Carubv10009379m.g	Carubv10010771m.g	Carubv10008061m.g	Carubv10011142m.g
Carubv10010939m.g	Carubv10010807m.g	Carubv10010751m.g	Carubv10010130m.g
Carubv10010846m.g	Carubv10011189m.g	Carubv10010252m.g	Carubv10011074m.g
Carubv10008094m.g	Carubv10011672m.g	Carubv10011850m.g	Carubv10009586m.g
Carubv10008061m.g	Carubv10012415m.g	Carubv10008883m.g	Carubv10009735m.g
Carubv10012306m.g	Carubv10012164m.g	Carubv10010977m.g	Carubv10011585m.g
Carubv10010912m.g	Carubv10010868m.g	Carubv10009115m.g	Carubv10011676m.g
Carubv10011183m.g	Carubv10011570m.g	Carubv10008831m.g	Carubv10008612m.g
Carubv10011850m.g	Carubv10009809m.g	Carubv10008832m.g	Carubv10011837m.g
Carubv10012060m.g	Carubv10009188m.g	Carubv10012109m.g	Carubv10009667m.g
Carubv10008883m.g	Carubv10009155m.g	Carubv10008227m.g	Carubv10012581m.g
Carubv10009523m.g	Carubv10008307m.g	Carubv10010429m.g	Carubv10009112m.g
Carubv10012523m.g	Carubv10009391m.g	Carubv10009167m.g	Carubv10012561m.g
Carubv10010353m.g	Carubv10011375m.g	Carubv10008957m.g	Carubv10010831m.g
Carubv10008568m.g	Carubv10010130m.g	Carubv10009790m.g	Carubv10011008m.g
Carubv10009087m.g	Carubv10011574m.g	Carubv10010771m.g	Carubv10011350m.g
Carubv10009553m.g	Carubv10011293m.g	Carubv10010807m.g	Carubv10012155m.g
Carubv10009230m.g	Carubv10010017m.g	Carubv10011223m.g	Carubv10011545m.g
Carubv10008344m.g	Carubv10010620m.g	Carubv10011581m.g	Carubv10010574m.g
Carubv10012199m.g	Carubv10008612m.g	Carubv10011189m.g	Carubv10009519m.g
Carubv10010170m.g	Carubv10011837m.g	Carubv10010868m.g	Carubv10009525m.g
Carubv10012416m.g	Carubv10010616m.g	Carubv10011570m.g	Carubv10009910m.g
Carubv10008472m.g	Carubv10012561m.g	Carubv10009809m.g	Carubv10009631m.g
Carubv10009391m.g	Carubv10010831m.g	Carubv10009188m.g	Carubv10010265m.g
Carubv10011142m.g	Carubv10012122m.g	Carubv10009155m.g	Carubv10008647m.g
Carubv10009948m.g	Carubv10011127m.g	Carubv10008460m.g	Carubv10009513m.g
Carubv10009586m.g	Carubv10010707m.g	Carubv10008307m.g	Carubv10012274m.g
Carubv10009570m.g	Carubv10011192m.g	Carubv10010134m.g	Carubv10008084m.g
Carubv10010882m.g	Carubv10010112m.g	Carubv10011949m.g	Carubv10008312m.g
Carubv10009735m.g	Carubv10010574m.g	Carubv10011240m.g	Carubv10009191m.g
Carubv10011585m.g	Carubv10009525m.g	Carubv10012296m.g	Carubv10012287m.g
Carubv10011676m.g	Carubv10010854m.g	Carubv10009391m.g	Carubv10008807m.g
Carubv10009667m.g	Carubv10011128m.g	Carubv10009095m.g	Carubv10008288m.g
Carubv10009112m.g	Carubv10008178m.g	Carubv10011375m.g	Carubv10009226m.g
Carubv10010831m.g	Carubv10012685m.g	Carubv10010130m.g	Carubv10008401m.g
Carubv10011127m.g	Carubv10009287m.g	Carubv10008156m.g	Carubv10011903m.g
Carubv10011350m.g	Carubv10009631m.g	Carubv10011114m.g	Carubv10010121m.g
Carubv10010112m.g	Carubv10009392m.g	Carubv10010620m.g	Carubv10010829m.g
Carubv10011545m.g	Carubv10010189m.g	Carubv10008612m.g	Carubv10010881m.g
Carubv10010574m.g	Carubv10010507m.g	Carubv10011837m.g	Carubv10012336m.g
Carubv10009519m.g	Carubv10009511m.g	Carubv10008195m.g	Carubv10011713m.g
Carubv10011709m.g	Carubv10008962m.g	Carubv10010616m.g	Carubv10010462m.g
Carubv10011129m.g	Carubv10012274m.g	Carubv10010831m.g	Carubv10011146m.g
Carubv10010908m.g	Carubv10012471m.g	Carubv10012122m.g	Carubv10011611m.g
Carubv10010265m.g	Carubv10011278m.g	Carubv10010402m.g	Carubv10011312m.g
Carubv10008647m.g	Carubv10012262m.g	Carubv10011127m.g	Carubv10010619m.g
Carubv10012274m.g	Carubv10008825m.g	Carubv10010707m.g	Carubv10009645m.g
Carubv10008084m.g	Carubv10011480m.g	Carubv10011192m.g	Carubv10011620m.g
Carubv10012262m.g	Carubv10011178m.g	Carubv10011350m.g	Carubv10012049m.g
Carubv10008743m.g	Carubv10008807m.g	Carubv10010112m.g	Carubv10012084m.g
Carubv10010308m.g	Carubv10008835m.g	Carubv10010574m.g	Carubv10011589m.g
Carubv10008807m.g	Carubv10008634m.g	Carubv10009525m.g	Carubv10010044m.g
Carubv10008288m.g	Carubv10010829m.g	Carubv10011128m.g	Carubv10008386m.g
Carubv10009226m.g	Carubv10010881m.g	Carubv10008178m.g	Carubv10012288m.g
Carubv10008401m.g	Carubv10011713m.g	Carubv10012685m.g	Carubv10010427m.g
Carubv10012503m.g	Carubv10010462m.g	Carubv10011857m.g	Carubv10012318m.g
Carubv10010121m.g	Carubv10011611m.g	Carubv10009631m.g	Carubv10011117m.g
Carubv10010829m.g	Carubv10011620m.g	Carubv10010189m.g	Carubv10008624m.g
Carubv10010881m.g	Carubv10009739m.g	Carubv10009511m.g	Carubv10010776m.g
Carubv10011713m.g	Carubv10012288m.g	Carubv10008962m.g	Carubv10008364m.g
Carubv10010462m.g	Carubv10012318m.g	Carubv10012274m.g	Carubv10008348m.g
Carubv10010249m.g	Carubv10011012m.g	Carubv10012471m.g	Carubv10009015m.g
Carubv10011146m.g	Carubv10008586m.g	Carubv10011278m.g	Carubv10011105m.g
Carubv10011611m.g	Carubv10010319m.g	Carubv10012262m.g	Carubv10008607m.g
Carubv10008490m.g	Carubv10009979m.g	Carubv10008312m.g	Carubv10009091m.g
Carubv10010619m.g	Carubv10011117m.g	Carubv10011480m.g	Carubv10008706m.g
Carubv10010531m.g	Carubv10009196m.g	Carubv10011178m.g	Carubv10012424m.g
Carubv10011620m.g	Carubv10008369m.g	Carubv10008807m.g	Carubv10011326m.g
Carubv10012049m.g	Carubv10008364m.g	Carubv10008835m.g	Carubv10008903m.g
Carubv10012084m.g	Carubv10008362m.g	Carubv10010829m.g	Carubv10010704m.g
Carubv10010044m.g	Carubv10009584m.g	Carubv10008180m.g	Carubv10011882m.g
Carubv10011317m.g	Carubv10008954m.g	Carubv10010881m.g	Carubv10012214m.g
Carubv10008386m.g	Carubv10009575m.g	Carubv10010462m.g	Carubv10010833m.g
Carubv10012288m.g	Carubv10011164m.g	Carubv10008931m.g	Carubv10010171m.g
Carubv10012318m.g	Carubv10011689m.g	Carubv10011611m.g	Carubv10012266m.g
Carubv10011117m.g	Carubv10009015m.g	Carubv10010778m.g	Carubv10011776m.g
Carubv10008817m.g	Carubv10009013m.g	Carubv10011444m.g	Carubv10009822m.g
Carubv10008624m.g	Carubv10009017m.g	Carubv10011620m.g	Carubv10009694m.g
Carubv10010776m.g	Carubv10010743m.g	Carubv10009739m.g	Carubv10011321m.g
Carubv10008369m.g	Carubv10010753m.g	Carubv10012318m.g	Carubv10010640m.g
Carubv10008364m.g	Carubv10008607m.g	Carubv10011012m.g	Carubv10011001m.g
Carubv10010240m.g	Carubv10008937m.g	Carubv10008586m.g	Carubv10011607m.g
Carubv10009584m.g	Carubv10009026m.g	Carubv10010319m.g	Carubv10012570m.g
Carubv10012498m.g	Carubv10012424m.g	Carubv10009979m.g	Carubv10011089m.g
Carubv10008336m.g	Carubv10011326m.g	Carubv10011117m.g	Carubv10010438m.g
Carubv10008348m.g	Carubv10010704m.g	Carubv10008369m.g	Carubv10011010m.g
Carubv10011105m.g	Carubv10011882m.g	Carubv10008364m.g	Carubv10011231m.g
Carubv10008607m.g	Carubv10012214m.g	Carubv10009584m.g	Carubv10009786m.g
Carubv10009091m.g	Carubv10010833m.g	Carubv10008786m.g	Carubv10012223m.g
Carubv10008706m.g	Carubv10009822m.g	Carubv10008954m.g	Carubv10011872m.g
Carubv10009596m.g	Carubv10012110m.g	Carubv10008638m.g	Carubv10008063m.g
Carubv10012424m.g	Carubv10010194m.g	Carubv10009575m.g	Carubv10010928m.g
Carubv10011326m.g	Carubv10009694m.g	Carubv10011164m.g	Carubv10011746m.g
Carubv10008903m.g	Carubv10011701m.g	Carubv10011689m.g	Carubv10010996m.g
Carubv10010704m.g	Carubv10011321m.g	Carubv10011384m.g	Carubv10012488m.g
Carubv10011882m.g	Carubv10010925m.g	Carubv10009015m.g	Carubv10012663m.g
Carubv10010171m.g	Carubv10012197m.g	Carubv10009013m.g	Carubv10012115m.g
Carubv10012266m.g	Carubv10011019m.g	Carubv10009017m.g	Carubv10011066m.g
Carubv10011776m.g	Carubv10012570m.g	Carubv10010743m.g	Carubv10012165m.g
Carubv10012301m.g	Carubv10011089m.g	Carubv10010753m.g	Carubv10012637m.g
Carubv10009822m.g	Carubv10012451m.g	Carubv10008607m.g	Carubv10012331m.g
Carubv10011321m.g	Carubv10011010m.g	Carubv10008937m.g	Carubv10011556m.g
Carubv10010594m.g	Carubv10012668m.g	Carubv10008152m.g	Carubv10011472m.g
Carubv10011287m.g	Carubv10009644m.g	Carubv10008496m.g	Carubv10009138m.g
Carubv10010640m.g	Carubv10009062m.g	Carubv10009026m.g	Carubv10011285m.g
Carubv10011001m.g	Carubv10008063m.g	Carubv10012424m.g	Carubv10011553m.g
Carubv10011607m.g	Carubv10010996m.g	Carubv10011326m.g	Carubv10012458m.g
Carubv10012570m.g	Carubv10012488m.g	Carubv10010704m.g	Carubv10010968m.g
Carubv10011089m.g	Carubv10012663m.g	Carubv10011882m.g	Carubv10011988m.g
Carubv10010936m.g	Carubv10011537m.g	Carubv10012214m.g	Carubv10011244m.g
Carubv10011010m.g	Carubv10012115m.g	Carubv10010833m.g	Carubv10010272m.g
Carubv10010279m.g	Carubv10008249m.g	Carubv10009822m.g	Carubv10012509m.g
Carubv10011231m.g	Carubv10008106m.g	Carubv10010194m.g	Carubv10010199m.g
Carubv10009644m.g	Carubv10011827m.g	Carubv10009694m.g	Carubv10008424m.g
Carubv10011872m.g	Carubv10012637m.g	Carubv10011321m.g	Carubv10011777m.g
Carubv10008063m.g	Carubv10012331m.g	Carubv10011518m.g	Carubv10010275m.g
Carubv10010928m.g	Carubv10009122m.g	Carubv10010925m.g	Carubv10009522m.g
Carubv10009279m.g	Carubv10010478m.g	Carubv10012197m.g	Carubv10010884m.g
Carubv10011746m.g	Carubv10011556m.g	Carubv10011019m.g	Carubv10011754m.g
Carubv10010996m.g	Carubv10010465m.g	Carubv10012570m.g	Carubv10009143m.g
Carubv10012488m.g	Carubv10009311m.g	Carubv10012451m.g	Carubv10011092m.g
Carubv10011537m.g	Carubv10010855m.g	Carubv10011010m.g	Carubv10010283m.g
Carubv10012115m.g	Carubv10010968m.g	Carubv10012668m.g	Carubv10012603m.g
Carubv10009721m.g	Carubv10011360m.g	Carubv10009644m.g	Carubv10011345m.g
Carubv10009261m.g	Carubv10011988m.g	Carubv10009062m.g	Carubv10012009m.g
Carubv10009127m.g	Carubv10008915m.g	Carubv10008063m.g	Carubv10011291m.g
Carubv10012637m.g	Carubv10009485m.g	Carubv10010996m.g	Carubv10011731m.g
Carubv10012331m.g	Carubv10012509m.g	Carubv10012488m.g	Carubv10011458m.g
Carubv10011556m.g	Carubv10010199m.g	Carubv10012663m.g	Carubv10009425m.g
Carubv10010465m.g	Carubv10008424m.g	Carubv10011537m.g	Carubv10011282m.g
Carubv10012560m.g	Carubv10011777m.g	Carubv10012115m.g	Carubv10011368m.g
Carubv10009138m.g	Carubv10012193m.g	Carubv10012340m.g	Carubv10008842m.g
Carubv10009824m.g	Carubv10008893m.g	Carubv10008106m.g	Carubv10009666m.g
Carubv10011285m.g	Carubv10010609m.g	Carubv10011827m.g	Carubv10008516m.g
Carubv10011269m.g	Carubv10009680m.g	Carubv10012331m.g	Carubv10011685m.g
Carubv10009009m.g	Carubv10011092m.g	Carubv10009122m.g	Carubv10012239m.g
Carubv10012458m.g	Carubv10009388m.g	Carubv10010478m.g	Carubv10010505m.g
Carubv10010968m.g	Carubv10011345m.g	Carubv10011556m.g	Carubv10011309m.g
Carubv10011988m.g	Carubv10012009m.g	Carubv10010465m.g	Carubv10011966m.g
Carubv10011244m.g	Carubv10011458m.g	Carubv10009157m.g	Carubv10010923m.g
Carubv10008806m.g	Carubv10011582m.g	Carubv10009138m.g	Carubv10008787m.g
Carubv10010031m.g	Carubv10010004m.g	Carubv10009311m.g	Carubv10011077m.g
Carubv10012509m.g	Carubv10010741m.g	Carubv10010855m.g	Carubv10011956m.g
Carubv10011083m.g	Carubv10010143m.g	Carubv10010968m.g	Carubv10010781m.g
Carubv10008424m.g	Carubv10011107m.g	Carubv10011360m.g	Carubv10009955m.g
Carubv10010275m.g	Carubv10009206m.g	Carubv10011988m.g	Carubv10012580m.g
Carubv10009522m.g	Carubv10008440m.g	Carubv10008915m.g	Carubv10008590m.g
Carubv10010884m.g	Carubv10011963m.g	Carubv10009485m.g	Carubv10011248m.g
Carubv10012314m.g	Carubv10008842m.g	Carubv10012509m.g	Carubv10012525m.g
Carubv10009143m.g	Carubv10012517m.g	Carubv10010199m.g	Carubv10011558m.g
Carubv10011092m.g	Carubv10011038m.g	Carubv10008424m.g	Carubv10011237m.g
Carubv10011547m.g	Carubv10010940m.g	Carubv10011777m.g	Carubv10011286m.g
Carubv10011291m.g	Carubv10010673m.g	Carubv10011745m.g	Carubv10012372m.g
Carubv10011731m.g	Carubv10012239m.g	Carubv10010062m.g	Carubv10012398m.g
Carubv10011458m.g	Carubv10011210m.g	Carubv10008893m.g	Carubv10010431m.g
Carubv10010500m.g	Carubv10008787m.g	Carubv10010730m.g	Carubv10012085m.g
Carubv10009425m.g	Carubv10012150m.g	Carubv10010609m.g	Carubv10010637m.g
Carubv10011282m.g	Carubv10011077m.g	Carubv10011092m.g	Carubv10009084m.g
Carubv10011368m.g	Carubv10011956m.g	Carubv10009388m.g	Carubv10008146m.g
Carubv10012508m.g	Carubv10008590m.g	Carubv10008162m.g	Carubv10011283m.g
Carubv10008440m.g	Carubv10008941m.g	Carubv10011345m.g	Carubv10008936m.g
Carubv10008842m.g	Carubv10009865m.g	Carubv10012009m.g	Carubv10009103m.g
Carubv10009666m.g	Carubv10011248m.g	Carubv10011731m.g	Carubv10011068m.g
Carubv10011038m.g	Carubv10009480m.g	Carubv10011458m.g	Carubv10010432m.g
Carubv10008118m.g	Carubv10012525m.g	Carubv10011582m.g	Carubv10008074m.g
Carubv10010369m.g	Carubv10011330m.g	Carubv10010004m.g	Carubv10011059m.g
Carubv10010505m.g	Carubv10012372m.g	Carubv10010741m.g	Carubv10009321m.g
Carubv10011966m.g	Carubv10012085m.g	Carubv10009174m.g	Carubv10012248m.g
Carubv10010923m.g	Carubv10012208m.g	Carubv10008198m.g	Carubv10012161m.g
Carubv10008787m.g	Carubv10011068m.g	Carubv10012395m.g	Carubv10011247m.g
Carubv10012150m.g	Carubv10008295m.g	Carubv10011977m.g	Carubv10011784m.g
Carubv10011077m.g	Carubv10012170m.g	Carubv10011963m.g	Carubv10011528m.g
Carubv10011956m.g	Carubv10011628m.g	Carubv10011443m.g	Carubv10011425m.g
Carubv10010781m.g	Carubv10009321m.g	Carubv10008842m.g	Carubv10008791m.g
Carubv10009955m.g	Carubv10011784m.g	Carubv10011038m.g	Carubv10010162m.g
Carubv10011248m.g	Carubv10008894m.g	Carubv10010940m.g	Carubv10010206m.g
Carubv10012525m.g	Carubv10011425m.g	Carubv10010673m.g	Carubv10009443m.g
Carubv10012630m.g	Carubv10008261m.g	Carubv10012239m.g	Carubv10011365m.g
Carubv10011558m.g	Carubv10012635m.g	Carubv10011210m.g	Carubv10012386m.g
Carubv10011237m.g	Carubv10008273m.g	Carubv10011364m.g	Carubv10008642m.g
Carubv10011286m.g	Carubv10009995m.g	Carubv10008787m.g	Carubv10008823m.g
Carubv10012372m.g	Carubv10008642m.g	Carubv10012150m.g	Carubv10008445m.g
Carubv10010431m.g	Carubv10008694m.g	Carubv10011065m.g	Carubv10011347m.g
Carubv10012085m.g	Carubv10010385m.g	Carubv10008590m.g	Carubv10011571m.g
Carubv10010637m.g	Carubv10009544m.g	Carubv10008941m.g	Carubv10012408m.g
Carubv10008146m.g	Carubv10010773m.g	Carubv10011248m.g	Carubv10012269m.g
Carubv10012208m.g	Carubv10008823m.g	Carubv10009480m.g	Carubv10009454m.g
Carubv10008457m.g	Carubv10008445m.g	Carubv10012525m.g	Carubv10009580m.g
Carubv10011140m.g	Carubv10011799m.g	Carubv10011330m.g	Carubv10011799m.g
Carubv10009103m.g	Carubv10011261m.g	Carubv10012085m.g	Carubv10011403m.g
Carubv10011068m.g	Carubv10012684m.g	Carubv10008062m.g	Carubv10011397m.g
Carubv10008163m.g	Carubv10011802m.g	Carubv10009409m.g	Carubv10010401m.g
Carubv10010432m.g	Carubv10010079m.g	Carubv10011283m.g	Carubv10010019m.g
Carubv10010915m.g	Carubv10009931m.g	Carubv10011068m.g	Carubv10009620m.g
Carubv10008074m.g	Carubv10010422m.g	Carubv10008295m.g	Carubv10008267m.g
Carubv10011059m.g	Carubv10009550m.g	Carubv10011554m.g	Carubv10012394m.g
Carubv10009312m.g	Carubv10008306m.g	Carubv10012136m.g	Carubv10008272m.g
Carubv10009321m.g	Carubv10012394m.g	Carubv10012170m.g	Carubv10010926m.g
Carubv10012248m.g	Carubv10012061m.g	Carubv10011628m.g	Carubv10008965m.g
Carubv10012161m.g	Carubv10010658m.g	Carubv10009321m.g	Carubv10009398m.g
Carubv10012298m.g	Carubv10010454m.g	Carubv10008894m.g	Carubv10011471m.g
Carubv10011247m.g	Carubv10009398m.g	Carubv10011425m.g	Carubv10012457m.g
Carubv10011784m.g	Carubv10011675m.g	Carubv10008261m.g	Carubv10011673m.g
Carubv10012002m.g	Carubv10012457m.g	Carubv10012635m.g	Carubv10008958m.g
Carubv10011528m.g	Carubv10009449m.g	Carubv10008642m.g	Carubv10008754m.g
Carubv10012335m.g	Carubv10010575m.g	Carubv10011659m.g	Carubv10012089m.g
Carubv10011425m.g	Carubv10011673m.g	Carubv10008694m.g	Carubv10008256m.g
Carubv10008791m.g	Carubv10008958m.g	Carubv10012431m.g	Carubv10008637m.g
Carubv10012378m.g	Carubv10011619m.g	Carubv10010385m.g	Carubv10011619m.g
Carubv10010162m.g	Carubv10012240m.g	Carubv10009544m.g	Carubv10012673m.g
Carubv10010206m.g	Carubv10010821m.g	Carubv10010773m.g	Carubv10011965m.g
Carubv10009443m.g	Carubv10008183m.g	Carubv10008445m.g	Carubv10008439m.g
Carubv10012386m.g	Carubv10022313m.g	Carubv10011261m.g	Carubv10012304m.g
Carubv10009995m.g	Carubv10021603m.g	Carubv10010246m.g	Carubv10009464m.g
Carubv10010292m.g	Carubv10020622m.g	Carubv10012684m.g	Carubv10011750m.g
Carubv10009544m.g	Carubv10021162m.g	Carubv10011802m.g	Carubv10008183m.g
Carubv10008445m.g	Carubv10021245m.g	Carubv10010079m.g	Carubv10022150m.g
Carubv10011347m.g	Carubv10021969m.g	Carubv10011939m.g	Carubv10022313m.g
Carubv10011571m.g	Carubv10021010m.g	Carubv10009931m.g	Carubv10020449m.g
Carubv10012408m.g	Carubv10019795m.g	Carubv10008672m.g	Carubv10019918m.g
Carubv10012269m.g	Carubv10022353m.g	Carubv10008196m.g	Carubv10020287m.g
Carubv10009454m.g	Carubv10021686m.g	Carubv10008306m.g	Carubv10021816m.g
Carubv10009580m.g	Carubv10020500m.g	Carubv10012394m.g	Carubv10021907m.g
Carubv10011069m.g	Carubv10020366m.g	Carubv10011641m.g	Carubv10021245m.g
Carubv10011927m.g	Carubv10020511m.g	Carubv10012061m.g	Carubv10021969m.g
Carubv10012081m.g	Carubv10019894m.g	Carubv10011675m.g	Carubv10021459m.g
Carubv10011403m.g	Carubv10019976m.g	Carubv10012457m.g	Carubv10021686m.g
Carubv10011397m.g	Carubv10021621m.g	Carubv10009449m.g	Carubv10022461m.g
Carubv10010019m.g	Carubv10022139m.g	Carubv10010575m.g	Carubv10022441m.g
Carubv10009620m.g	Carubv10021198m.g	Carubv10011673m.g	Carubv10020500m.g
Carubv10008267m.g	Carubv10020022m.g	Carubv10012156m.g	Carubv10022041m.g
Carubv10008306m.g	Carubv10021829m.g	Carubv10008754m.g	Carubv10020366m.g
Carubv10012394m.g	Carubv10020496m.g	Carubv10008491m.g	Carubv10021019m.g
Carubv10010926m.g	Carubv10021742m.g	Carubv10012222m.g	Carubv10020511m.g
Carubv10010797m.g	Carubv10020804m.g	Carubv10012595m.g	Carubv10021684m.g
Carubv10008965m.g	Carubv10021100m.g	Carubv10012235m.g	Carubv10019894m.g
Carubv10008673m.g	Carubv10019930m.g	Carubv10011619m.g	Carubv10019965m.g
Carubv10012457m.g	Carubv10021183m.g	Carubv10011197m.g	Carubv10022104m.g
Carubv10010546m.g	Carubv10019764m.g	Carubv10012240m.g	Carubv10021621m.g
Carubv10010504m.g	Carubv10020284m.g	Carubv10011657m.g	Carubv10020783m.g
Carubv10011673m.g	Carubv10020826m.g	Carubv10010821m.g	Carubv10020086m.g
Carubv10008958m.g	Carubv10021046m.g	Carubv10012587m.g	Carubv10021380m.g
Carubv10008754m.g	Carubv10022370m.g	Carubv10008183m.g	Carubv10020806m.g
Carubv10010376m.g	Carubv10020728m.g	Carubv10022313m.g	Carubv10021130m.g
Carubv10010370m.g	Carubv10020664m.g	Carubv10020622m.g	Carubv10021455m.g
Carubv10012089m.g	Carubv10021950m.g	Carubv10021162m.g	Carubv10021742m.g
Carubv10008637m.g	Carubv10020051m.g	Carubv10021969m.g	Carubv10020804m.g
Carubv10011619m.g	Carubv10021993m.g	Carubv10021010m.g	Carubv10019944m.g
Carubv10010890m.g	Carubv10020520m.g	Carubv10019795m.g	Carubv10019930m.g
Carubv10011889m.g	Carubv10021331m.g	Carubv10021459m.g	Carubv10020259m.g
Carubv10008748m.g	Carubv10020443m.g	Carubv10022353m.g	Carubv10021056m.g
Carubv10012460m.g	Carubv10021136m.g	Carubv10021884m.g	Carubv10020972m.g
Carubv10011965m.g	Carubv10020270m.g	Carubv10020500m.g	Carubv10022235m.g
Carubv10008439m.g	Carubv10021676m.g	Carubv10020511m.g	Carubv10022109m.g
Carubv10011464m.g	Carubv10022167m.g	Carubv10019894m.g	Carubv10022294m.g
Carubv10012304m.g	Carubv10021815m.g	Carubv10019976m.g	Carubv10020952m.g
Carubv10009464m.g	Carubv10022412m.g	Carubv10021621m.g	Carubv10020443m.g
Carubv10011750m.g	Carubv10021580m.g	Carubv10022139m.g	Carubv10020270m.g
Carubv10008183m.g	Carubv10021918m.g	Carubv10022112m.g	Carubv10022026m.g
Carubv10022150m.g	Carubv10021901m.g	Carubv10020086m.g	Carubv10022056m.g
Carubv10020846m.g	Carubv10019773m.g	Carubv10021704m.g	Carubv10021477m.g
Carubv10022313m.g	Carubv10021247m.g	Carubv10021820m.g	Carubv10021676m.g
Carubv10020948m.g	Carubv10020573m.g	Carubv10020022m.g	Carubv10021390m.g
Carubv10020319m.g	Carubv10021081m.g	Carubv10022460m.g	Carubv10022167m.g
Carubv10019918m.g	Carubv10021310m.g	Carubv10021829m.g	Carubv10019835m.g
Carubv10021404m.g	Carubv10021903m.g	Carubv10020804m.g	Carubv10021536m.g
Carubv10020287m.g	Carubv10021926m.g	Carubv10021100m.g	Carubv10021081m.g
Carubv10021357m.g	Carubv10021509m.g	Carubv10020941m.g	Carubv10019661m.g
Carubv10020053m.g	Carubv10021594m.g	Carubv10019930m.g	Carubv10021926m.g
Carubv10021245m.g	Carubv10021565m.g	Carubv10021183m.g	Carubv10021509m.g
Carubv10021969m.g	Carubv10022030m.g	Carubv10019764m.g	Carubv10022030m.g
Carubv10019795m.g	Carubv10021906m.g	Carubv10020284m.g	Carubv10021906m.g
Carubv10021459m.g	Carubv10019689m.g	Carubv10021046m.g	Carubv10021991m.g
Carubv10021686m.g	Carubv10020576m.g	Carubv10021056m.g	Carubv10020584m.g
Carubv10022461m.g	Carubv10021627m.g	Carubv10019913m.g	Carubv10022264m.g
Carubv10022441m.g	Carubv10022311m.g	Carubv10020728m.g	Carubv10020546m.g
Carubv10021383m.g	Carubv10020348m.g	Carubv10020051m.g	Carubv10021627m.g
Carubv10022041m.g	Carubv10021483m.g	Carubv10021993m.g	Carubv10021687m.g
Carubv10021019m.g	Carubv10019782m.g	Carubv10022438m.g	Carubv10019926m.g
Carubv10020511m.g	Carubv10020111m.g	Carubv10022094m.g	Carubv10022376m.g
Carubv10021912m.g	Carubv10022297m.g	Carubv10021649m.g	Carubv10020348m.g
Carubv10019965m.g	Carubv10020642m.g	Carubv10020520m.g	Carubv10022375m.g
Carubv10022104m.g	Carubv10019656m.g	Carubv10021331m.g	Carubv10021092m.g
Carubv10019976m.g	Carubv10021663m.g	Carubv10021136m.g	Carubv10021853m.g
Carubv10020086m.g	Carubv10019755m.g	Carubv10020270m.g	Carubv10021361m.g
Carubv10020022m.g	Carubv10022141m.g	Carubv10021676m.g	Carubv10021597m.g
Carubv10021130m.g	Carubv10021510m.g	Carubv10022167m.g	Carubv10020642m.g
Carubv10021455m.g	Carubv10020747m.g	Carubv10021815m.g	Carubv10021887m.g
Carubv10021280m.g	Carubv10019869m.g	Carubv10022412m.g	Carubv10021663m.g
Carubv10021742m.g	Carubv10022304m.g	Carubv10021918m.g	Carubv10019755m.g
Carubv10021100m.g	Carubv10022269m.g	Carubv10021901m.g	Carubv10022176m.g
Carubv10021841m.g	Carubv10019927m.g	Carubv10021247m.g	Carubv10022141m.g
Carubv10019944m.g	Carubv10019742m.g	Carubv10020573m.g	Carubv10021606m.g
Carubv10019930m.g	Carubv10021038m.g	Carubv10021081m.g	Carubv10021510m.g
Carubv10021056m.g	Carubv10019766m.g	Carubv10019789m.g	Carubv10021751m.g
Carubv10020972m.g	Carubv10019748m.g	Carubv10021310m.g	Carubv10021830m.g
Carubv10022109m.g	Carubv10020678m.g	Carubv10021903m.g	Carubv10022132m.g
Carubv10020263m.g	Carubv10020737m.g	Carubv10021926m.g	Carubv10020477m.g
Carubv10020262m.g	Carubv10021171m.g	Carubv10021509m.g	Carubv10021038m.g
Carubv10020276m.g	Carubv10020437m.g	Carubv10021594m.g	Carubv10020149m.g
Carubv10021428m.g	Carubv10021607m.g	Carubv10021565m.g	Carubv10020103m.g
Carubv10020443m.g	Carubv10021222m.g	Carubv10022030m.g	Carubv10020678m.g
Carubv10021146m.g	Carubv10021543m.g	Carubv10019689m.g	Carubv10020604m.g
Carubv10022026m.g	Carubv10020808m.g	Carubv10020584m.g	Carubv10021171m.g
Carubv10022056m.g	Carubv10022322m.g	Carubv10022419m.g	Carubv10021399m.g
Carubv10021390m.g	Carubv10021196m.g	Carubv10020576m.g	Carubv10020502m.g
Carubv10022167m.g	Carubv10021819m.g	Carubv10021627m.g	Carubv10021657m.g
Carubv10020781m.g	Carubv10020428m.g	Carubv10022311m.g	Carubv10021607m.g
Carubv10019809m.g	Carubv10022340m.g	Carubv10019926m.g	Carubv10021543m.g
Carubv10019835m.g	Carubv10021363m.g	Carubv10020348m.g	Carubv10020808m.g
Carubv10021536m.g	Carubv10022190m.g	Carubv10022375m.g	Carubv10021819m.g
Carubv10022394m.g	Carubv10021449m.g	Carubv10019782m.g	Carubv10022307m.g
Carubv10021723m.g	Carubv10021737m.g	Carubv10020111m.g	Carubv10022079m.g
Carubv10021081m.g	Carubv10022164m.g	Carubv10022297m.g	Carubv10020428m.g
Carubv10021730m.g	Carubv10021691m.g	Carubv10020365m.g	Carubv10022340m.g
Carubv10019661m.g	Carubv10022060m.g	Carubv10020497m.g	Carubv10022190m.g
Carubv10021926m.g	Carubv10021724m.g	Carubv10020642m.g	Carubv10021737m.g
Carubv10021509m.g	Carubv10021736m.g	Carubv10019656m.g	Carubv10022164m.g
Carubv10022030m.g	Carubv10021408m.g	Carubv10019755m.g	Carubv10022060m.g
Carubv10021906m.g	Carubv10019911m.g	Carubv10022141m.g	Carubv10021724m.g
Carubv10021991m.g	Carubv10021497m.g	Carubv10022415m.g	Carubv10021951m.g
Carubv10019837m.g	Carubv10019858m.g	Carubv10022304m.g	Carubv10022181m.g
Carubv10021627m.g	Carubv10019783m.g	Carubv10019927m.g	Carubv10021739m.g
Carubv10020619m.g	Carubv10021902m.g	Carubv10019742m.g	Carubv10021736m.g
Carubv10021784m.g	Carubv10022057m.g	Carubv10021038m.g	Carubv10021408m.g
Carubv10019926m.g	Carubv10021135m.g	Carubv10019766m.g	Carubv10022405m.g
Carubv10020220m.g	Carubv10022291m.g	Carubv10019748m.g	Carubv10021758m.g
Carubv10022376m.g	Carubv10021297m.g	Carubv10020678m.g	Carubv10021497m.g
Carubv10020010m.g	Carubv10022067m.g	Carubv10020737m.g	Carubv10022057m.g
Carubv10020348m.g	Carubv10021326m.g	Carubv10021847m.g	Carubv10021803m.g
Carubv10022375m.g	Carubv10021787m.g	Carubv10021272m.g	Carubv10022298m.g
Carubv10021287m.g	Carubv10020254m.g	Carubv10021171m.g	Carubv10021519m.g
Carubv10021853m.g	Carubv10020463m.g	Carubv10020437m.g	Carubv10021600m.g
Carubv10021361m.g	Carubv10021344m.g	Carubv10021399m.g	Carubv10022291m.g
Carubv10022198m.g	Carubv10020873m.g	Carubv10021607m.g	Carubv10021810m.g
Carubv10020814m.g	Carubv10021781m.g	Carubv10021222m.g	Carubv10022067m.g
Carubv10021597m.g	Carubv10021330m.g	Carubv10021543m.g	Carubv10021446m.g
Carubv10020365m.g	Carubv10022468m.g	Carubv10020808m.g	Carubv10021848m.g
Carubv10020642m.g	Carubv10020892m.g	Carubv10022322m.g	Carubv10019885m.g
Carubv10021887m.g	Carubv10022029m.g	Carubv10021196m.g	Carubv10022416m.g
Carubv10021663m.g	Carubv10022055m.g	Carubv10022386m.g	Carubv10021330m.g
Carubv10019755m.g	Carubv10022479m.g	Carubv10020428m.g	Carubv10022468m.g
Carubv10022176m.g	Carubv10021652m.g	Carubv10021748m.g	Carubv10022380m.g
Carubv10022141m.g	Carubv10020304m.g	Carubv10022340m.g	Carubv10021201m.g
Carubv10021606m.g	Carubv10020167m.g	Carubv10021363m.g	Carubv10021904m.g
Carubv10021510m.g	Carubv10020166m.g	Carubv10022190m.g	Carubv10022029m.g
Carubv10021830m.g	Carubv10020586m.g	Carubv10021449m.g	Carubv10022471m.g
Carubv10022132m.g	Carubv10021304m.g	Carubv10021737m.g	Carubv10022055m.g
Carubv10021807m.g	Carubv10022252m.g	Carubv10021691m.g	Carubv10022479m.g
Carubv10022486m.g	Carubv10021861m.g	Carubv10022060m.g	Carubv10021936m.g
Carubv10020477m.g	Carubv10020918m.g	Carubv10021724m.g	Carubv10021521m.g
Carubv10020149m.g	Carubv10022174m.g	Carubv10021736m.g	Carubv10020166m.g
Carubv10020103m.g	Carubv10020453m.g	Carubv10019911m.g	Carubv10020586m.g
Carubv10021552m.g	Carubv10021880m.g	Carubv10021497m.g	Carubv10020070m.g
Carubv10020604m.g	Carubv10022295m.g	Carubv10019858m.g	Carubv10022252m.g
Carubv10021399m.g	Carubv10022287m.g	Carubv10021964m.g	Carubv10021762m.g
Carubv10020502m.g	Carubv10022038m.g	Carubv10019783m.g	Carubv10021360m.g
Carubv10021657m.g	Carubv10022363m.g	Carubv10021902m.g	Carubv10021540m.g
Carubv10021607m.g	Carubv10021975m.g	Carubv10021135m.g	Carubv10022085m.g
Carubv10021543m.g	Carubv10022433m.g	Carubv10022291m.g	Carubv10022379m.g
Carubv10020808m.g	Carubv10021207m.g	Carubv10021297m.g	Carubv10022073m.g
Carubv10021819m.g	Carubv10020872m.g	Carubv10020254m.g	Carubv10021861m.g
Carubv10022307m.g	Carubv10019972m.g	Carubv10020463m.g	Carubv10022113m.g
Carubv10022079m.g	Carubv10022053m.g	Carubv10022431m.g	Carubv10020224m.g
Carubv10020428m.g	Carubv10020710m.g	Carubv10022123m.g	Carubv10022239m.g
Carubv10022340m.g	Carubv10022377m.g	Carubv10022052m.g	Carubv10022287m.g
Carubv10021363m.g	Carubv10021798m.g	Carubv10021446m.g	Carubv10022038m.g
Carubv10022190m.g	Carubv10019739m.g	Carubv10021344m.g	Carubv10022363m.g
Carubv10021449m.g	Carubv10020336m.g	Carubv10020873m.g	Carubv10022433m.g
Carubv10021737m.g	Carubv10021953m.g	Carubv10021781m.g	Carubv10021939m.g
Carubv10022164m.g	Carubv10021959m.g	Carubv10019975m.g	Carubv10020872m.g
Carubv10022060m.g	Carubv10021354m.g	Carubv10021330m.g	Carubv10020116m.g
Carubv10021724m.g	Carubv10021747m.g	Carubv10022468m.g	Carubv10019972m.g
Carubv10021951m.g	Carubv10020155m.g	Carubv10022029m.g	Carubv10022053m.g
Carubv10021736m.g	Carubv10022253m.g	Carubv10022479m.g	Carubv10021632m.g
Carubv10021408m.g	Carubv10020914m.g	Carubv10021652m.g	Carubv10022377m.g
Carubv10021758m.g	Carubv10020415m.g	Carubv10020304m.g	Carubv10021165m.g
Carubv10021497m.g	Carubv10019665m.g	Carubv10020167m.g	Carubv10019919m.g
Carubv10019774m.g	Carubv10021782m.g	Carubv10020166m.g	Carubv10020920m.g
Carubv10021902m.g	Carubv10022008m.g	Carubv10021304m.g	Carubv10021798m.g
Carubv10022057m.g	Carubv10022224m.g	Carubv10021253m.g	Carubv10021680m.g
Carubv10021803m.g	Carubv10021520m.g	Carubv10022252m.g	Carubv10022210m.g
Carubv10021810m.g	Carubv10020848m.g	Carubv10021861m.g	Carubv10020532m.g
Carubv10021297m.g	Carubv10021270m.g	Carubv10020918m.g	Carubv10020811m.g
Carubv10022067m.g	Carubv10021683m.g	Carubv10022174m.g	Carubv10019739m.g
Carubv10021996m.g	Carubv10022334m.g	Carubv10020453m.g	Carubv10020044m.g
Carubv10020648m.g	Carubv10021269m.g	Carubv10022484m.g	Carubv10020336m.g
Carubv10021848m.g	Carubv10022114m.g	Carubv10021880m.g	Carubv10021959m.g
Carubv10019885m.g	Carubv10021358m.g	Carubv10022295m.g	Carubv10021354m.g
Carubv10019655m.g	Carubv10020514m.g	Carubv10022239m.g	Carubv10022314m.g
Carubv10021697m.g	Carubv10019946m.g	Carubv10022287m.g	Carubv10021747m.g
Carubv10021781m.g	Carubv10021806m.g	Carubv10022038m.g	Carubv10022031m.g
Carubv10022416m.g	Carubv10019977m.g	Carubv10022363m.g	Carubv10022253m.g
Carubv10021330m.g	Carubv10020144m.g	Carubv10021975m.g	Carubv10020914m.g
Carubv10022468m.g	Carubv10021870m.g	Carubv10022433m.g	Carubv10020347m.g
Carubv10021920m.g	Carubv10021778m.g	Carubv10021939m.g	Carubv10020415m.g
Carubv10022380m.g	Carubv10021989m.g	Carubv10021207m.g	Carubv10020721m.g
Carubv10021904m.g	Carubv10022472m.g	Carubv10020872m.g	Carubv10021782m.g
Carubv10022029m.g	Carubv10019833m.g	Carubv10020116m.g	Carubv10022008m.g
Carubv10022471m.g	Carubv10022454m.g	Carubv10019972m.g	Carubv10021320m.g
Carubv10022055m.g	Carubv10020133m.g	Carubv10022053m.g	Carubv10022224m.g
Carubv10022479m.g	Carubv10021067m.g	Carubv10021953m.g	Carubv10021520m.g
Carubv10020166m.g	Carubv10020730m.g	Carubv10021354m.g	Carubv10020848m.g
Carubv10020586m.g	Carubv10022138m.g	Carubv10020155m.g	Carubv10022111m.g
Carubv10021315m.g	Carubv10021846m.g	Carubv10020914m.g	Carubv10021270m.g
Carubv10021253m.g	Carubv10021411m.g	Carubv10020415m.g	Carubv10021683m.g
Carubv10020070m.g	Carubv10020791m.g	Carubv10019665m.g	Carubv10022334m.g
Carubv10022252m.g	Carubv10020686m.g	Carubv10020292m.g	Carubv10021466m.g
Carubv10021762m.g	Carubv10020013m.g	Carubv10021782m.g	Carubv10021269m.g
Carubv10021360m.g	Carubv10020109m.g	Carubv10022008m.g	Carubv10021358m.g
Carubv10021540m.g	Carubv10020617m.g	Carubv10022224m.g	Carubv10020514m.g
Carubv10019699m.g	Carubv10020552m.g	Carubv10020848m.g	Carubv10021306m.g
Carubv10022085m.g	Carubv10019679m.g	Carubv10021270m.g	Carubv10021806m.g
Carubv10019864m.g	Carubv10021353m.g	Carubv10021683m.g	Carubv10020290m.g
Carubv10022379m.g	Carubv10021956m.g	Carubv10021269m.g	Carubv10021870m.g
Carubv10022073m.g	Carubv10022121m.g	Carubv10021358m.g	Carubv10020325m.g
Carubv10021861m.g	Carubv10020178m.g	Carubv10021806m.g	Carubv10022194m.g
Carubv10020224m.g	Carubv10020277m.g	Carubv10021839m.g	Carubv10021595m.g
Carubv10020918m.g	Carubv10020776m.g	Carubv10019977m.g	Carubv10021778m.g
Carubv10022484m.g	Carubv10020091m.g	Carubv10020699m.g	Carubv10021465m.g
Carubv10022239m.g	Carubv10020860m.g	Carubv10020144m.g	Carubv10021989m.g
Carubv10022287m.g	Carubv10020637m.g	Carubv10019878m.g	Carubv10022472m.g
Carubv10022038m.g	Carubv10019712m.g	Carubv10019772m.g	Carubv10019872m.g
Carubv10022363m.g	Carubv10020715m.g	Carubv10019847m.g	Carubv10019745m.g
Carubv10021975m.g	Carubv10020746m.g	Carubv10021870m.g	Carubv10021696m.g
Carubv10022433m.g	Carubv10020037m.g	Carubv10021460m.g	Carubv10022454m.g
Carubv10021939m.g	Carubv10021103m.g	Carubv10020185m.g	Carubv10020124m.g
Carubv10020116m.g	Carubv10022251m.g	Carubv10022369m.g	Carubv10021316m.g
Carubv10019972m.g	Carubv10019982m.g	Carubv10020865m.g	Carubv10021966m.g
Carubv10022053m.g	Carubv10022489m.g	Carubv10021778m.g	Carubv10021937m.g
Carubv10022377m.g	Carubv10020368m.g	Carubv10021989m.g	Carubv10019960m.g
Carubv10020920m.g	Carubv10019668m.g	Carubv10022472m.g	Carubv10020559m.g
Carubv10021798m.g	Carubv10019802m.g	Carubv10019649m.g	Carubv10022138m.g
Carubv10021680m.g	Carubv10019971m.g	Carubv10019872m.g	Carubv10021846m.g
Carubv10020532m.g	Carubv10022362m.g	Carubv10019833m.g	Carubv10020686m.g
Carubv10020044m.g	Carubv10020702m.g	Carubv10021273m.g	Carubv10021883m.g
Carubv10021959m.g	Carubv10021017m.g	Carubv10019745m.g	Carubv10020617m.g
Carubv10021354m.g	Carubv10019929m.g	Carubv10020133m.g	Carubv10021345m.g
Carubv10022314m.g	Carubv10022175m.g	Carubv10021966m.g	Carubv10021956m.g
Carubv10021747m.g	Carubv10021024m.g	Carubv10021067m.g	Carubv10020515m.g
Carubv10022253m.g	Carubv10020190m.g	Carubv10020730m.g	Carubv10020513m.g
Carubv10020914m.g	Carubv10021629m.g	Carubv10020790m.g	Carubv10021474m.g
Carubv10020347m.g	Carubv10019836m.g	Carubv10022138m.g	Carubv10022121m.g
Carubv10020415m.g	Carubv10021036m.g	Carubv10021846m.g	Carubv10022455m.g
Carubv10021527m.g	Carubv10021771m.g	Carubv10021411m.g	Carubv10021312m.g
Carubv10020721m.g	Carubv10022209m.g	Carubv10020791m.g	Carubv10021291m.g
Carubv10022008m.g	Carubv10022310m.g	Carubv10022434m.g	Carubv10020599m.g
Carubv10021320m.g	Carubv10021047m.g	Carubv10020109m.g	Carubv10020765m.g
Carubv10022224m.g	Carubv10020039m.g	Carubv10020617m.g	Carubv10022402m.g
Carubv10022111m.g	Carubv10021118m.g	Carubv10020552m.g	Carubv10021084m.g
Carubv10021270m.g	Carubv10021645m.g	Carubv10019880m.g	Carubv10019715m.g
Carubv10021683m.g	Carubv10020189m.g	Carubv10019679m.g	Carubv10020091m.g
Carubv10022334m.g	Carubv10020213m.g	Carubv10021353m.g	Carubv10020860m.g
Carubv10021269m.g	Carubv10020206m.g	Carubv10021956m.g	Carubv10021514m.g
Carubv10021358m.g	Carubv10022192m.g	Carubv10020487m.g	Carubv10021009m.g
Carubv10019946m.g	Carubv10021349m.g	Carubv10022121m.g	Carubv10019712m.g
Carubv10021806m.g	Carubv10021938m.g	Carubv10020178m.g	Carubv10020715m.g
Carubv10020290m.g	Carubv10020153m.g	Carubv10020277m.g	Carubv10020746m.g
Carubv10020325m.g	Carubv10021707m.g	Carubv10021084m.g	Carubv10021103m.g
Carubv10022194m.g	Carubv10020217m.g	Carubv10020776m.g	Carubv10022251m.g
Carubv10020279m.g	Carubv10020240m.g	Carubv10021977m.g	Carubv10020368m.g
Carubv10021778m.g	Carubv10020899m.g	Carubv10020399m.g	Carubv10019905m.g
Carubv10021370m.g	Carubv10020925m.g	Carubv10020860m.g	Carubv10021717m.g
Carubv10021465m.g	Carubv10022303m.g	Carubv10020637m.g	Carubv10020608m.g
Carubv10021989m.g	Carubv10020102m.g	Carubv10020715m.g	Carubv10020205m.g
Carubv10022472m.g	Carubv10020812m.g	Carubv10020746m.g	Carubv10019831m.g
Carubv10021635m.g	Carubv10020824m.g	Carubv10020037m.g	Carubv10019971m.g
Carubv10019745m.g	Carubv10019743m.g	Carubv10021103m.g	Carubv10021343m.g
Carubv10019947m.g	Carubv10021890m.g	Carubv10022251m.g	Carubv10022362m.g
Carubv10021696m.g	Carubv10020469m.g	Carubv10019982m.g	Carubv10020702m.g
Carubv10022454m.g	Carubv10020023m.g	Carubv10022489m.g	Carubv10021286m.g
Carubv10020124m.g	Carubv10021185m.g	Carubv10020368m.g	Carubv10021017m.g
Carubv10022275m.g	Carubv10022350m.g	Carubv10021175m.g	Carubv10020232m.g
Carubv10021316m.g	Carubv10020954m.g	Carubv10021588m.g	Carubv10020190m.g
Carubv10021786m.g	Carubv10022339m.g	Carubv10019802m.g	Carubv10021629m.g
Carubv10022456m.g	Carubv10021491m.g	Carubv10019971m.g	Carubv10019836m.g
Carubv10021966m.g	Carubv10020842m.g	Carubv10022362m.g	Carubv10021181m.g
Carubv10020559m.g	Carubv10021889m.g	Carubv10020702m.g	Carubv10019932m.g
Carubv10022138m.g	Carubv10020687m.g	Carubv10021017m.g	Carubv10022209m.g
Carubv10021846m.g	Carubv10020173m.g	Carubv10020633m.g	Carubv10022310m.g
Carubv10020686m.g	Carubv10019959m.g	Carubv10019929m.g	Carubv10021047m.g
Carubv10021050m.g	Carubv10022300m.g	Carubv10022175m.g	Carubv10021118m.g
Carubv10020617m.g	Carubv10021259m.g	Carubv10020212m.g	Carubv10020880m.g
Carubv10021956m.g	Carubv10020288m.g	Carubv10020190m.g	Carubv10020025m.g
Carubv10021664m.g	Carubv10020289m.g	Carubv10019836m.g	Carubv10019902m.g
Carubv10020515m.g	Carubv10022206m.g	Carubv10021837m.g	Carubv10022483m.g
Carubv10020513m.g	Carubv10020393m.g	Carubv10019932m.g	Carubv10021728m.g
Carubv10022121m.g	Carubv10021942m.g	Carubv10021771m.g	Carubv10019870m.g
Carubv10022455m.g	Carubv10022329m.g	Carubv10022209m.g	Carubv10022219m.g
Carubv10021312m.g	Carubv10022158m.g	Carubv10021047m.g	Carubv10021938m.g
Carubv10020765m.g	Carubv10020723m.g	Carubv10019654m.g	Carubv10022273m.g
Carubv10022402m.g	Carubv10020613m.g	Carubv10020039m.g	Carubv10021707m.g
Carubv10021084m.g	Carubv10021542m.g	Carubv10021096m.g	Carubv10020045m.g
Carubv10020091m.g	Carubv10019700m.g	Carubv10021118m.g	Carubv10020240m.g
Carubv10021977m.g	Carubv10020930m.g	Carubv10021645m.g	Carubv10020102m.g
Carubv10021009m.g	Carubv10020458m.g	Carubv10020189m.g	Carubv10020812m.g
Carubv10019712m.g	Carubv10020696m.g	Carubv10020213m.g	Carubv10019743m.g
Carubv10019778m.g	Carubv10020660m.g	Carubv10020206m.g	Carubv10021608m.g
Carubv10020746m.g	Carubv10020799m.g	Carubv10022192m.g	Carubv10020023m.g
Carubv10021103m.g	Carubv10020689m.g	Carubv10021938m.g	Carubv10022043m.g
Carubv10022251m.g	Carubv10022070m.g	Carubv10020153m.g	Carubv10020549m.g
Carubv10019982m.g	Carubv10021237m.g	Carubv10021707m.g	Carubv10020012m.g
Carubv10020368m.g	Carubv10021298m.g	Carubv10020217m.g	Carubv10020214m.g
Carubv10019905m.g	Carubv10021234m.g	Carubv10020240m.g	Carubv10020855m.g
Carubv10019668m.g	Carubv10021232m.g	Carubv10020899m.g	Carubv10020954m.g
Carubv10021717m.g	Carubv10021235m.g	Carubv10020925m.g	Carubv10021491m.g
Carubv10020112m.g	Carubv10021662m.g	Carubv10022303m.g	Carubv10020236m.g
Carubv10021200m.g	Carubv10020390m.g	Carubv10020102m.g	Carubv10020687m.g
Carubv10020205m.g	Carubv10020107m.g	Carubv10020812m.g	Carubv10022033m.g
Carubv10019831m.g	Carubv10022476m.g	Carubv10020824m.g	Carubv10021367m.g
Carubv10020903m.g	Carubv10022373m.g	Carubv10019743m.g	Carubv10019970m.g
Carubv10019971m.g	Carubv10020672m.g	Carubv10020469m.g	Carubv10020795m.g
Carubv10021343m.g	Carubv10020852m.g	Carubv10020023m.g	Carubv10020223m.g
Carubv10020702m.g	Carubv10020131m.g	Carubv10021185m.g	Carubv10020494m.g
Carubv10021017m.g	Carubv10020489m.g	Carubv10020954m.g	Carubv10020288m.g
Carubv10020232m.g	Carubv10022076m.g	Carubv10022339m.g	Carubv10021410m.g
Carubv10022039m.g	Carubv10021752m.g	Carubv10021491m.g	Carubv10021942m.g
Carubv10020190m.g	Carubv10022482m.g	Carubv10020842m.g	Carubv10022329m.g
Carubv10021629m.g	Carubv10021650m.g	Carubv10021889m.g	Carubv10020613m.g
Carubv10019836m.g	Carubv10020834m.g	Carubv10020687m.g	Carubv10022392m.g
Carubv10021181m.g	Carubv10019732m.g	Carubv10019959m.g	Carubv10020425m.g
Carubv10022209m.g	Carubv10020667m.g	Carubv10022300m.g	Carubv10019752m.g
Carubv10022310m.g	Carubv10021409m.g	Carubv10020289m.g	Carubv10019891m.g
Carubv10020540m.g	Carubv10022420m.g	Carubv10022206m.g	Carubv10020753m.g
Carubv10020880m.g	Carubv10020294m.g	Carubv10021921m.g	Carubv10020930m.g
Carubv10020025m.g	Carubv10020680m.g	Carubv10020393m.g	Carubv10022159m.g
Carubv10022483m.g	Carubv10021494m.g	Carubv10020241m.g	Carubv10020696m.g
Carubv10020191m.g	Carubv10021365m.g	Carubv10021942m.g	Carubv10022226m.g
Carubv10020821m.g	Carubv10020933m.g	Carubv10020723m.g	Carubv10020799m.g
Carubv10021938m.g	Carubv10020498m.g	Carubv10020613m.g	Carubv10021579m.g
Carubv10021804m.g	Carubv10019990m.g	Carubv10021542m.g	Carubv10020787m.g
Carubv10020163m.g	Carubv10021567m.g	Carubv10019891m.g	Carubv10021694m.g
Carubv10022273m.g	Carubv10020275m.g	Carubv10019700m.g	Carubv10020421m.g
Carubv10021707m.g	Carubv10022403m.g	Carubv10020753m.g	Carubv10020689m.g
Carubv10020045m.g	Carubv10021229m.g	Carubv10020930m.g	Carubv10020757m.g
Carubv10020240m.g	Carubv10022385m.g	Carubv10020458m.g	Carubv10020274m.g
Carubv10020102m.g	Carubv10022381m.g	Carubv10020696m.g	Carubv10021397m.g
Carubv10020812m.g	Carubv10022178m.g	Carubv10020923m.g	Carubv10021561m.g
Carubv10021608m.g	Carubv10022092m.g	Carubv10020660m.g	Carubv10020529m.g
Carubv10020469m.g	Carubv10020850m.g	Carubv10020799m.g	Carubv10021077m.g
Carubv10020549m.g	Carubv10020691m.g	Carubv10022195m.g	Carubv10020107m.g
Carubv10020012m.g	Carubv10019730m.g	Carubv10020421m.g	Carubv10021873m.g
Carubv10019955m.g	Carubv10021946m.g	Carubv10020148m.g	Carubv10021658m.g
Carubv10020855m.g	Carubv10021979m.g	Carubv10020689m.g	Carubv10022093m.g
Carubv10020146m.g	Carubv10020551m.g	Carubv10019660m.g	Carubv10020131m.g
Carubv10020934m.g	Carubv10019790m.g	Carubv10021012m.g	Carubv10020489m.g
Carubv10021491m.g	Carubv10022096m.g	Carubv10021237m.g	Carubv10019697m.g
Carubv10019738m.g	Carubv10020671m.g	Carubv10021298m.g	Carubv10022482m.g
Carubv10020058m.g	Carubv10020628m.g	Carubv10021234m.g	Carubv10020820m.g
Carubv10020236m.g	Carubv10020898m.g	Carubv10021232m.g	Carubv10020056m.g
Carubv10021889m.g	Carubv10021248m.g	Carubv10021235m.g	Carubv10020878m.g
Carubv10022033m.g	Carubv10020938m.g	Carubv10021662m.g	Carubv10020834m.g
Carubv10021500m.g	Carubv10020583m.g	Carubv10020107m.g	Carubv10020120m.g
Carubv10021367m.g	Carubv10021997m.g	Carubv10022476m.g	Carubv10020455m.g
Carubv10022149m.g	Carubv10021145m.g	Carubv10021802m.g	Carubv10021131m.g
Carubv10020795m.g	Carubv10020708m.g	Carubv10021002m.g	Carubv10020344m.g
Carubv10021534m.g	Carubv10021840m.g	Carubv10020672m.g	Carubv10020777m.g
Carubv10021716m.g	Carubv10021740m.g	Carubv10020852m.g	Carubv10020354m.g
Carubv10020223m.g	Carubv10021963m.g	Carubv10020131m.g	Carubv10020326m.g
Carubv10020494m.g	Carubv10016047m.g	Carubv10020489m.g	Carubv10022397m.g
Carubv10021259m.g	Carubv10016335m.g	Carubv10019644m.g	Carubv10019923m.g
Carubv10021410m.g	Carubv10014627m.g	Carubv10022076m.g	Carubv10022420m.g
Carubv10020534m.g	Carubv10013151m.g	Carubv10021752m.g	Carubv10022240m.g
Carubv10022329m.g	Carubv10015187m.g	Carubv10022482m.g	Carubv10020680m.g
Carubv10020613m.g	Carubv10014021m.g	Carubv10021650m.g	Carubv10021494m.g
Carubv10022392m.g	Carubv10015688m.g	Carubv10020698m.g	Carubv10021888m.g
Carubv10021423m.g	Carubv10014329m.g	Carubv10020219m.g	Carubv10021365m.g
Carubv10019752m.g	Carubv10016149m.g	Carubv10019702m.g	Carubv10019900m.g
Carubv10019891m.g	Carubv10015701m.g	Carubv10019732m.g	Carubv10021567m.g
Carubv10020753m.g	Carubv10013887m.g	Carubv10020667m.g	Carubv10021368m.g
Carubv10019762m.g	Carubv10015744m.g	Carubv10021090m.g	Carubv10022385m.g
Carubv10022159m.g	Carubv10016144m.g	Carubv10022420m.g	Carubv10022381m.g
Carubv10020059m.g	Carubv10015042m.g	Carubv10020294m.g	Carubv10022178m.g
Carubv10019779m.g	Carubv10014666m.g	Carubv10020680m.g	Carubv10021086m.g
Carubv10020696m.g	Carubv10013354m.g	Carubv10020906m.g	Carubv10020499m.g
Carubv10020799m.g	Carubv10013712m.g	Carubv10020933m.g	Carubv10022092m.g
Carubv10020787m.g	Carubv10016434m.g	Carubv10020498m.g	Carubv10020691m.g
Carubv10019884m.g	Carubv10015378m.g	Carubv10019990m.g	Carubv10021946m.g
Carubv10020421m.g	Carubv10015764m.g	Carubv10021179m.g	Carubv10021979m.g
Carubv10021157m.g	Carubv10015681m.g	Carubv10020631m.g	Carubv10019830m.g
Carubv10020689m.g	Carubv10013454m.g	Carubv10021567m.g	Carubv10020684m.g
Carubv10021435m.g	Carubv10013415m.g	Carubv10020275m.g	Carubv10019790m.g
Carubv10020757m.g	Carubv10013440m.g	Carubv10022403m.g	Carubv10022096m.g
Carubv10021397m.g	Carubv10016173m.g	Carubv10021229m.g	Carubv10021908m.g
Carubv10021561m.g	Carubv10013574m.g	Carubv10022385m.g	Carubv10022119m.g
Carubv10020529m.g	Carubv10016180m.g	Carubv10022381m.g	Carubv10020938m.g
Carubv10020107m.g	Carubv10015417m.g	Carubv10020499m.g	Carubv10021378m.g
Carubv10021658m.g	Carubv10013032m.g	Carubv10022092m.g	Carubv10021997m.g
Carubv10020131m.g	Carubv10015063m.g	Carubv10020850m.g	Carubv10022458m.g
Carubv10019697m.g	Carubv10014432m.g	Carubv10020691m.g	Carubv10019948m.g
Carubv10022004m.g	Carubv10015691m.g	Carubv10019730m.g	Carubv10022105m.g
Carubv10022482m.g	Carubv10012990m.g	Carubv10022348m.g	Carubv10021468m.g
Carubv10020820m.g	Carubv10014118m.g	Carubv10021946m.g	Carubv10020708m.g
Carubv10020698m.g	Carubv10014000m.g	Carubv10021979m.g	Carubv10021844m.g
Carubv10021463m.g	Carubv10013162m.g	Carubv10020551m.g	Carubv10020719m.g
Carubv10021140m.g	Carubv10016046m.g	Carubv10019790m.g	Carubv10016047m.g
Carubv10020120m.g	Carubv10015077m.g	Carubv10021670m.g	Carubv10015358m.g
Carubv10020455m.g	Carubv10014707m.g	Carubv10021065m.g	Carubv10014627m.g
Carubv10020777m.g	Carubv10014507m.g	Carubv10022096m.g	Carubv10013136m.g
Carubv10020354m.g	Carubv10015860m.g	Carubv10020671m.g	Carubv10013151m.g
Carubv10020326m.g	Carubv10014319m.g	Carubv10021908m.g	Carubv10013993m.g
Carubv10022397m.g	Carubv10013853m.g	Carubv10020628m.g	Carubv10014021m.g
Carubv10019923m.g	Carubv10015117m.g	Carubv10020898m.g	Carubv10014004m.g
Carubv10022420m.g	Carubv10015337m.g	Carubv10020966m.g	Carubv10015255m.g
Carubv10020294m.g	Carubv10015811m.g	Carubv10020992m.g	Carubv10014586m.g
Carubv10020479m.g	Carubv10015948m.g	Carubv10021248m.g	Carubv10015688m.g
Carubv10021494m.g	Carubv10012874m.g	Carubv10020583m.g	Carubv10015345m.g
Carubv10021365m.g	Carubv10013967m.g	Carubv10020708m.g	Carubv10013887m.g
Carubv10020391m.g	Carubv10012954m.g	Carubv10021740m.g	Carubv10014800m.g
Carubv10021567m.g	Carubv10014577m.g	Carubv10014033m.g	Carubv10013688m.g
Carubv10022403m.g	Carubv10015167m.g	Carubv10015358m.g	Carubv10014666m.g
Carubv10021086m.g	Carubv10015763m.g	Carubv10014627m.g	Carubv10016434m.g
Carubv10021122m.g	Carubv10015151m.g	Carubv10013151m.g	Carubv10014793m.g
Carubv10020499m.g	Carubv10013176m.g	Carubv10015187m.g	Carubv10014819m.g
Carubv10022092m.g	Carubv10015628m.g	Carubv10014732m.g	Carubv10014075m.g
Carubv10020850m.g	Carubv10014774m.g	Carubv10015688m.g	Carubv10015764m.g
Carubv10020691m.g	Carubv10014195m.g	Carubv10014329m.g	Carubv10015681m.g
Carubv10019830m.g	Carubv10014761m.g	Carubv10016149m.g	Carubv10015212m.g
Carubv10020621m.g	Carubv10013478m.g	Carubv10015701m.g	Carubv10015801m.g
Carubv10021908m.g	Carubv10012828m.g	Carubv10013000m.g	Carubv10013838m.g
Carubv10020898m.g	Carubv10015644m.g	Carubv10013887m.g	Carubv10016173m.g
Carubv10019805m.g	Carubv10014540m.g	Carubv10015744m.g	Carubv10015063m.g
Carubv10021378m.g	Carubv10013990m.g	Carubv10016144m.g	Carubv10014638m.g
Carubv10021997m.g	Carubv10014508m.g	Carubv10013688m.g	Carubv10016292m.g
Carubv10022458m.g	Carubv10016275m.g	Carubv10016453m.g	Carubv10015691m.g
Carubv10019948m.g	Carubv10013093m.g	Carubv10013354m.g	Carubv10013162m.g
Carubv10022444m.g	Carubv10015428m.g	Carubv10013712m.g	Carubv10012929m.g
Carubv10022105m.g	Carubv10015541m.g	Carubv10014986m.g	Carubv10016056m.g
Carubv10020708m.g	Carubv10015686m.g	Carubv10016434m.g	Carubv10015824m.g
Carubv10021844m.g	Carubv10015662m.g	Carubv10014932m.g	Carubv10015077m.g
Carubv10021740m.g	Carubv10013905m.g	Carubv10015764m.g	Carubv10014119m.g
Carubv10021823m.g	Carubv10013835m.g	Carubv10015681m.g	Carubv10013258m.g
Carubv10016047m.g	Carubv10015238m.g	Carubv10015212m.g	Carubv10014612m.g
Carubv10013136m.g	Carubv10015888m.g	Carubv10013454m.g	Carubv10014319m.g
Carubv10013379m.g	Carubv10014479m.g	Carubv10013415m.g	Carubv10015164m.g
Carubv10013151m.g	Carubv10015965m.g	Carubv10013440m.g	Carubv10013853m.g
Carubv10014360m.g	Carubv10014016m.g	Carubv10016173m.g	Carubv10013356m.g
Carubv10014021m.g	Carubv10013766m.g	Carubv10013574m.g	Carubv10015117m.g
Carubv10014004m.g	Carubv10016084m.g	Carubv10015417m.g	Carubv10015825m.g
Carubv10015255m.g	Carubv10015222m.g	Carubv10013032m.g	Carubv10014330m.g
Carubv10015688m.g	Carubv10014229m.g	Carubv10015063m.g	Carubv10014925m.g
Carubv10015345m.g	Carubv10016484m.g	Carubv10014432m.g	Carubv10015540m.g
Carubv10013887m.g	Carubv10016222m.g	Carubv10012990m.g	Carubv10012874m.g
Carubv10014800m.g	Carubv10013737m.g	Carubv10013538m.g	Carubv10014086m.g
Carubv10013688m.g	Carubv10015720m.g	Carubv10014000m.g	Carubv10015167m.g
Carubv10016196m.g	Carubv10015768m.g	Carubv10016398m.g	Carubv10013130m.g
Carubv10016401m.g	Carubv10015469m.g	Carubv10013162m.g	Carubv10013743m.g
Carubv10015532m.g	Carubv10014251m.g	Carubv10014002m.g	Carubv10015492m.g
Carubv10016430m.g	Carubv10015594m.g	Carubv10013938m.g	Carubv10014774m.g
Carubv10014666m.g	Carubv10014982m.g	Carubv10014707m.g	Carubv10014574m.g
Carubv10016434m.g	Carubv10012903m.g	Carubv10014507m.g	Carubv10014706m.g
Carubv10014793m.g	Carubv10014899m.g	Carubv10015860m.g	Carubv10014761m.g
Carubv10014819m.g	Carubv10016169m.g	Carubv10014612m.g	Carubv10013806m.g
Carubv10014075m.g	Carubv10015640m.g	Carubv10013335m.g	Carubv10013451m.g
Carubv10015764m.g	Carubv10013696m.g	Carubv10014319m.g	Carubv10014745m.g
Carubv10013690m.g	Carubv10013500m.g	Carubv10013853m.g	Carubv10014841m.g
Carubv10015681m.g	Carubv10014376m.g	Carubv10013356m.g	Carubv10013478m.g
Carubv10015212m.g	Carubv10014943m.g	Carubv10015117m.g	Carubv10013021m.g
Carubv10016259m.g	Carubv10016206m.g	Carubv10015337m.g	Carubv10015748m.g
Carubv10015886m.g	Carubv10014263m.g	Carubv10015811m.g	Carubv10015644m.g
Carubv10013838m.g	Carubv10014170m.g	Carubv10015948m.g	Carubv10014278m.g
Carubv10016173m.g	Carubv10015364m.g	Carubv10013967m.g	Carubv10014508m.g
Carubv10016180m.g	Carubv10014596m.g	Carubv10012954m.g	Carubv10014517m.g
Carubv10015417m.g	Carubv10014185m.g	Carubv10014577m.g	Carubv10015662m.g
Carubv10014713m.g	Carubv10013921m.g	Carubv10013743m.g	Carubv10014019m.g
Carubv10015063m.g	Carubv10013693m.g	Carubv10015151m.g	Carubv10013307m.g
Carubv10016292m.g	Carubv10014270m.g	Carubv10015628m.g	Carubv10014964m.g
Carubv10015691m.g	Carubv10015919m.g	Carubv10014195m.g	Carubv10015806m.g
Carubv10013538m.g	Carubv10013127m.g	Carubv10013138m.g	Carubv10013835m.g
Carubv10013162m.g	Carubv10012843m.g	Carubv10014761m.g	Carubv10015448m.g
Carubv10012929m.g	Carubv10015454m.g	Carubv10014833m.g	Carubv10014017m.g
Carubv10016056m.g	Carubv10016186m.g	Carubv10013478m.g	Carubv10014937m.g
Carubv10015824m.g	Carubv10013255m.g	Carubv10015644m.g	Carubv10014153m.g
Carubv10015077m.g	Carubv10013597m.g	Carubv10014540m.g	Carubv10015993m.g
Carubv10013258m.g	Carubv10014486m.g	Carubv10013990m.g	Carubv10015571m.g
Carubv10014319m.g	Carubv10016392m.g	Carubv10014508m.g	Carubv10016084m.g
Carubv10013853m.g	Carubv10015374m.g	Carubv10012887m.g	Carubv10013717m.g
Carubv10015117m.g	Carubv10013827m.g	Carubv10016275m.g	Carubv10016484m.g
Carubv10015337m.g	Carubv10013912m.g	Carubv10015428m.g	Carubv10013211m.g
Carubv10015825m.g	Carubv10014757m.g	Carubv10015541m.g	Carubv10014618m.g
Carubv10014330m.g	Carubv10013226m.g	Carubv10015662m.g	Carubv10013064m.g
Carubv10016115m.g	Carubv10013279m.g	Carubv10013654m.g	Carubv10014124m.g
Carubv10014083m.g	Carubv10012901m.g	Carubv10013310m.g	Carubv10013086m.g
Carubv10012874m.g	Carubv10015526m.g	Carubv10015874m.g	Carubv10015655m.g
Carubv10013254m.g	Carubv10015724m.g	Carubv10015507m.g	Carubv10015720m.g
Carubv10012917m.g	Carubv10012933m.g	Carubv10014964m.g	Carubv10016018m.g
Carubv10015167m.g	Carubv10014063m.g	Carubv10015806m.g	Carubv10015469m.g
Carubv10013743m.g	Carubv10013646m.g	Carubv10013905m.g	Carubv10013610m.g
Carubv10016367m.g	Carubv10016113m.g	Carubv10013835m.g	Carubv10014251m.g
Carubv10015492m.g	Carubv10014211m.g	Carubv10015238m.g	Carubv10016461m.g
Carubv10015278m.g	Carubv10015810m.g	Carubv10015965m.g	Carubv10016343m.g
Carubv10014706m.g	Carubv10015123m.g	Carubv10014016m.g	Carubv10015594m.g
Carubv10013056m.g	Carubv10015045m.g	Carubv10013766m.g	Carubv10014982m.g
Carubv10014761m.g	Carubv10014689m.g	Carubv10016084m.g	Carubv10013771m.g
Carubv10013451m.g	Carubv10016118m.g	Carubv10015222m.g	Carubv10012934m.g
Carubv10014745m.g	Carubv10016274m.g	Carubv10016222m.g	Carubv10014799m.g
Carubv10013478m.g	Carubv10016462m.g	Carubv10014375m.g	Carubv10015474m.g
Carubv10013021m.g	Carubv10014894m.g	Carubv10015786m.g	Carubv10014227m.g
Carubv10015748m.g	Carubv10014588m.g	Carubv10013737m.g	Carubv10015640m.g
Carubv10015644m.g	Carubv10016224m.g	Carubv10015720m.g	Carubv10014399m.g
Carubv10014508m.g	Carubv10016487m.g	Carubv10013273m.g	Carubv10016206m.g
Carubv10015911m.g	Carubv10013282m.g	Carubv10015469m.g	Carubv10014562m.g
Carubv10013093m.g	Carubv10015315m.g	Carubv10014251m.g	Carubv10013486m.g
Carubv10013971m.g	Carubv10014472m.g	Carubv10015594m.g	Carubv10016154m.g
Carubv10013517m.g	Carubv10013924m.g	Carubv10014982m.g	Carubv10015879m.g
Carubv10015662m.g	Carubv10013505m.g	Carubv10012903m.g	Carubv10013165m.g
Carubv10014019m.g	Carubv10014283m.g	Carubv10014899m.g	Carubv10014263m.g
Carubv10013369m.g	Carubv10015404m.g	Carubv10016169m.g	Carubv10014170m.g
Carubv10014345m.g	Carubv10016011m.g	Carubv10015640m.g	Carubv10015364m.g
Carubv10014529m.g	Carubv10013738m.g	Carubv10015549m.g	Carubv10015285m.g
Carubv10015412m.g	Carubv10013701m.g	Carubv10014943m.g	Carubv10014596m.g
Carubv10014017m.g	Carubv10016170m.g	Carubv10016154m.g	Carubv10015239m.g
Carubv10014937m.g	Carubv10015274m.g	Carubv10015879m.g	Carubv10016063m.g
Carubv10014153m.g	Carubv10014131m.g	Carubv10014339m.g	Carubv10015091m.g
Carubv10013173m.g	Carubv10016178m.g	Carubv10014263m.g	Carubv10016289m.g
Carubv10013717m.g	Carubv10016410m.g	Carubv10014170m.g	Carubv10014909m.g
Carubv10016222m.g	Carubv10015689m.g	Carubv10015364m.g	Carubv10016183m.g
Carubv10014618m.g	Carubv10015451m.g	Carubv10014185m.g	Carubv10013127m.g
Carubv10015015m.g	Carubv10015245m.g	Carubv10013921m.g	Carubv10014108m.g
Carubv10013064m.g	Carubv10016080m.g	Carubv10013693m.g	Carubv10012843m.g
Carubv10014124m.g	Carubv10014066m.g	Carubv10015919m.g	Carubv10015188m.g
Carubv10013086m.g	Carubv10015253m.g	Carubv10012843m.g	Carubv10013597m.g
Carubv10015655m.g	Carubv10015783m.g	Carubv10015454m.g	Carubv10015991m.g
Carubv10015720m.g	Carubv10012815m.g	Carubv10016186m.g	Carubv10014737m.g
Carubv10016018m.g	Carubv10015271m.g	Carubv10013255m.g	Carubv10015936m.g
Carubv10015469m.g	Carubv10012976m.g	Carubv10015991m.g	Carubv10015767m.g
Carubv10014632m.g	Carubv10013748m.g	Carubv10016392m.g	Carubv10016392m.g
Carubv10013960m.g	Carubv10014697m.g	Carubv10015374m.g	Carubv10013860m.g
Carubv10013610m.g	Carubv10015442m.g	Carubv10013827m.g	Carubv10014928m.g
Carubv10014251m.g	Carubv10013125m.g	Carubv10013912m.g	Carubv10013226m.g
Carubv10016461m.g	Carubv10015276m.g	Carubv10014757m.g	Carubv10013070m.g
Carubv10015594m.g	Carubv10015542m.g	Carubv10013279m.g	Carubv10013461m.g
Carubv10014982m.g	Carubv10016248m.g	Carubv10012901m.g	Carubv10015984m.g
Carubv10014688m.g	Carubv10015682m.g	Carubv10013073m.g	Carubv10014063m.g
Carubv10016315m.g	Carubv10013729m.g	Carubv10015526m.g	Carubv10013646m.g
Carubv10012934m.g	Carubv10013678m.g	Carubv10015724m.g	Carubv10015606m.g
Carubv10014799m.g	Carubv10015510m.g	Carubv10014107m.g	Carubv10012899m.g
Carubv10015848m.g	Carubv10014391m.g	Carubv10014063m.g	Carubv10015267m.g
Carubv10014227m.g	Carubv10015944m.g	Carubv10013646m.g	Carubv10015847m.g
Carubv10014399m.g	Carubv10015857m.g	Carubv10012899m.g	Carubv10014384m.g
Carubv10016206m.g	Carubv10016371m.g	Carubv10014091m.g	Carubv10013320m.g
Carubv10013486m.g	Carubv10016227m.g	Carubv10016113m.g	Carubv10014127m.g
Carubv10016154m.g	Carubv10013663m.g	Carubv10014211m.g	Carubv10014276m.g
Carubv10015879m.g	Carubv10013472m.g	Carubv10015810m.g	Carubv10016113m.g
Carubv10013165m.g	Carubv10013477m.g	Carubv10015123m.g	Carubv10014784m.g
Carubv10014170m.g	Carubv10013452m.g	Carubv10014689m.g	Carubv10015166m.g
Carubv10015364m.g	Carubv10013605m.g	Carubv10016118m.g	Carubv10015041m.g
Carubv10015285m.g	Carubv10014962m.g	Carubv10016462m.g	Carubv10014898m.g
Carubv10015239m.g	Carubv10013727m.g	Carubv10014894m.g	Carubv10013685m.g
Carubv10015091m.g	Carubv10013062m.g	Carubv10014588m.g	Carubv10013170m.g
Carubv10013582m.g	Carubv10015465m.g	Carubv10013338m.g	Carubv10013338m.g
Carubv10016289m.g	Carubv10013632m.g	Carubv10014177m.g	Carubv10014254m.g
Carubv10016183m.g	Carubv10015841m.g	Carubv10013282m.g	Carubv10014177m.g
Carubv10015919m.g	Carubv10015092m.g	Carubv10015315m.g	Carubv10015315m.g
Carubv10014368m.g	Carubv10013386m.g	Carubv10014472m.g	Carubv10014472m.g
Carubv10013456m.g	Carubv10012814m.g	Carubv10013924m.g	Carubv10016489m.g
Carubv10013127m.g	Carubv10013409m.g	Carubv10014074m.g	Carubv10014074m.g
Carubv10014108m.g	Carubv10014505m.g	Carubv10013505m.g	Carubv10013701m.g
Carubv10015344m.g	Carubv10015486m.g	Carubv10014283m.g	Carubv10015274m.g
Carubv10013285m.g	Carubv10016427m.g	Carubv10013738m.g	Carubv10015251m.g
Carubv10013597m.g	Carubv10013957m.g	Carubv10013701m.g	Carubv10013579m.g
Carubv10014737m.g	Carubv10013300m.g	Carubv10014400m.g	Carubv10013166m.g
Carubv10015767m.g	Carubv10015079m.g	Carubv10013319m.g	Carubv10014665m.g
Carubv10014974m.g	Carubv10015326m.g	Carubv10014731m.g	Carubv10013340m.g
Carubv10016392m.g	Carubv10015440m.g	Carubv10015274m.g	Carubv10015183m.g
Carubv10014928m.g	Carubv10015008m.g	Carubv10014131m.g	Carubv10014884m.g
Carubv10013226m.g	Carubv10015508m.g	Carubv10015183m.g	Carubv10016178m.g
Carubv10013070m.g	Carubv10014701m.g	Carubv10016178m.g	Carubv10015294m.g
Carubv10013461m.g	Carubv10015270m.g	Carubv10015726m.g	Carubv10015473m.g
Carubv10014997m.g	Carubv10016226m.g	Carubv10015294m.g	Carubv10016410m.g
Carubv10014154m.g	Carubv10014065m.g	Carubv10015473m.g	Carubv10015329m.g
Carubv10016089m.g	Carubv10012806m.g	Carubv10016410m.g	Carubv10016038m.g
Carubv10012901m.g	Carubv10012957m.g	Carubv10015689m.g	Carubv10014661m.g
Carubv10014063m.g	Carubv10014778m.g	Carubv10015451m.g	Carubv10016377m.g
Carubv10013646m.g	Carubv10016053m.g	Carubv10015245m.g	Carubv10015245m.g
Carubv10015606m.g	Carubv10014341m.g	Carubv10015253m.g	Carubv10015325m.g
Carubv10012899m.g	Carubv10016069m.g	Carubv10015430m.g	Carubv10016092m.g
Carubv10015267m.g	Carubv10016354m.g	Carubv10015783m.g	Carubv10013074m.g
Carubv10014384m.g	Carubv10013778m.g	Carubv10013541m.g	Carubv10016485m.g
Carubv10013320m.g	Carubv10014772m.g	Carubv10012815m.g	Carubv10015585m.g
Carubv10014127m.g	Carubv10015616m.g	Carubv10015271m.g	Carubv10013067m.g
Carubv10014276m.g	Carubv10016464m.g	Carubv10012976m.g	Carubv10014064m.g
Carubv10014678m.g	Carubv10014553m.g	Carubv10013748m.g	Carubv10014066m.g
Carubv10013326m.g	Carubv10015750m.g	Carubv10014697m.g	Carubv10015102m.g
Carubv10016113m.g	Carubv10013413m.g	Carubv10015442m.g	Carubv10014630m.g
Carubv10013237m.g	Carubv10013713m.g	Carubv10013125m.g	Carubv10013483m.g
Carubv10014709m.g	Carubv10012958m.g	Carubv10015276m.g	Carubv10012815m.g
Carubv10015166m.g	Carubv10015084m.g	Carubv10015542m.g	Carubv10015271m.g
Carubv10015810m.g	Carubv10012974m.g	Carubv10012796m.g	Carubv10013301m.g
Carubv10016118m.g	Carubv10013650m.g	Carubv10015682m.g	Carubv10016148m.g
Carubv10014898m.g	Carubv10013773m.g	Carubv10013729m.g	Carubv10016068m.g
Carubv10013685m.g	Carubv10015821m.g	Carubv10013678m.g	Carubv10016079m.g
Carubv10015196m.g	Carubv10015677m.g	Carubv10015510m.g	Carubv10013748m.g
Carubv10013170m.g	Carubv10013332m.g	Carubv10014391m.g	Carubv10014697m.g
Carubv10014254m.g	Carubv10013816m.g	Carubv10015944m.g	Carubv10013117m.g
Carubv10014856m.g	Carubv10014373m.g	Carubv10015857m.g	Carubv10013105m.g
Carubv10015315m.g	Carubv10016099m.g	Carubv10016227m.g	Carubv10016163m.g
Carubv10013758m.g	Carubv10014189m.g	Carubv10013663m.g	Carubv10016247m.g
Carubv10015563m.g	Carubv10013058m.g	Carubv10013472m.g	Carubv10016248m.g
Carubv10016489m.g	Carubv10014984m.g	Carubv10013477m.g	Carubv10012922m.g
Carubv10014074m.g	Carubv10014266m.g	Carubv10013452m.g	Carubv10015682m.g
Carubv10016170m.g	Carubv10016340m.g	Carubv10013605m.g	Carubv10013729m.g
Carubv10015274m.g	Carubv10013783m.g	Carubv10014962m.g	Carubv10013913m.g
Carubv10015251m.g	Carubv10015305m.g	Carubv10014600m.g	Carubv10013186m.g
Carubv10013166m.g	Carubv10015179m.g	Carubv10013727m.g	Carubv10014391m.g
Carubv10014665m.g	Carubv10015503m.g	Carubv10013062m.g	Carubv10016227m.g
Carubv10013340m.g	Carubv10015878m.g	Carubv10015465m.g	Carubv10013472m.g
Carubv10015157m.g	Carubv10015349m.g	Carubv10013632m.g	Carubv10016310m.g
Carubv10015183m.g	Carubv10013560m.g	Carubv10015339m.g	Carubv10016221m.g
Carubv10014884m.g	Carubv10015981m.g	Carubv10013382m.g	Carubv10014558m.g
Carubv10016178m.g	Carubv10016380m.g	Carubv10016019m.g	Carubv10013398m.g
Carubv10013174m.g	Carubv10015071m.g	Carubv10015092m.g	Carubv10013907m.g
Carubv10015473m.g	Carubv10014077m.g	Carubv10015268m.g	Carubv10013062m.g
Carubv10016410m.g	Carubv10015318m.g	Carubv10013386m.g	Carubv10013569m.g
Carubv10016038m.g	Carubv10016421m.g	Carubv10015772m.g	Carubv10014654m.g
Carubv10016377m.g	Carubv10015611m.g	Carubv10012814m.g	Carubv10014905m.g
Carubv10015245m.g	Carubv10015550m.g	Carubv10015385m.g	Carubv10016375m.g
Carubv10015325m.g	Carubv10015432m.g	Carubv10014505m.g	Carubv10015066m.g
Carubv10016092m.g	Carubv10014882m.g	Carubv10015486m.g	Carubv10015558m.g
Carubv10013074m.g	Carubv10014994m.g	Carubv10013957m.g	Carubv10015841m.g
Carubv10016485m.g	Carubv10013604m.g	Carubv10016145m.g	Carubv10015283m.g
Carubv10015585m.g	Carubv10014587m.g	Carubv10013300m.g	Carubv10015300m.g
Carubv10013067m.g	Carubv10015524m.g	Carubv10014303m.g	Carubv10012814m.g
Carubv10014064m.g	Carubv10015831m.g	Carubv10015326m.g	Carubv10015486m.g
Carubv10012815m.g	Carubv10015548m.g	Carubv10016352m.g	Carubv10016105m.g
Carubv10015271m.g	Carubv10015027m.g	Carubv10015440m.g	Carubv10013491m.g
Carubv10013301m.g	Carubv10015233m.g	Carubv10015008m.g	Carubv10015079m.g
Carubv10014495m.g	Carubv10015156m.g	Carubv10015508m.g	Carubv10015326m.g
Carubv10016148m.g	Carubv10014049m.g	Carubv10012985m.g	Carubv10015927m.g
Carubv10016068m.g	Carubv10016116m.g	Carubv10014701m.g	Carubv10015008m.g
Carubv10016079m.g	Carubv10013637m.g	Carubv10015270m.g	Carubv10015508m.g
Carubv10013748m.g	Carubv10015394m.g	Carubv10014065m.g	Carubv10015131m.g
Carubv10014697m.g	Carubv10016294m.g	Carubv10012806m.g	Carubv10014701m.g
Carubv10013117m.g	Carubv10015915m.g	Carubv10012957m.g	Carubv10014065m.g
Carubv10013105m.g	Carubv10015928m.g	Carubv10014778m.g	Carubv10012957m.g
Carubv10015646m.g	Carubv10015777m.g	Carubv10016053m.g	Carubv10015168m.g
Carubv10013420m.g	Carubv10015566m.g	Carubv10014341m.g	Carubv10015620m.g
Carubv10013125m.g	Carubv10013244m.g	Carubv10015868m.g	Carubv10015513m.g
Carubv10013968m.g	Carubv10015244m.g	Carubv10016069m.g	Carubv10014341m.g
Carubv10015722m.g	Carubv10015368m.g	Carubv10013778m.g	Carubv10015649m.g
Carubv10016163m.g	Carubv10014521m.g	Carubv10016055m.g	Carubv10015754m.g
Carubv10016248m.g	Carubv10015515m.g	Carubv10016333m.g	Carubv10016069m.g
Carubv10012922m.g	Carubv10015165m.g	Carubv10014772m.g	Carubv10014817m.g
Carubv10015682m.g	Carubv10015997m.g	Carubv10015616m.g	Carubv10016464m.g
Carubv10013729m.g	Carubv10016447m.g	Carubv10016464m.g	Carubv10016109m.g
Carubv10015510m.g	Carubv10014971m.g	Carubv10015750m.g	Carubv10014690m.g
Carubv10014391m.g	Carubv10013590m.g	Carubv10013413m.g	Carubv10016101m.g
Carubv10015944m.g	Carubv10016469m.g	Carubv10016101m.g	Carubv10012958m.g
Carubv10015857m.g	Carubv10016003m.g	Carubv10013508m.g	Carubv10013779m.g
Carubv10013023m.g	Carubv10015174m.g	Carubv10015084m.g	Carubv10014298m.g
Carubv10016227m.g	Carubv10015089m.g	Carubv10012876m.g	Carubv10012974m.g
Carubv10013472m.g	Carubv10013563m.g	Carubv10012974m.g	Carubv10014791m.g
Carubv10016310m.g	Carubv10013576m.g	Carubv10013650m.g	Carubv10014428m.g
Carubv10016254m.g	Carubv10014703m.g	Carubv10013773m.g	Carubv10016143m.g
Carubv10013452m.g	Carubv10015804m.g	Carubv10015753m.g	Carubv10015334m.g
Carubv10016064m.g	Carubv10015496m.g	Carubv10015821m.g	Carubv10015821m.g
Carubv10016221m.g	Carubv10014209m.g	Carubv10013332m.g	Carubv10016405m.g
Carubv10014558m.g	Carubv10016297m.g	Carubv10013816m.g	Carubv10015677m.g
Carubv10013398m.g	Carubv10013695m.g	Carubv10014373m.g	Carubv10015770m.g
Carubv10013605m.g	Carubv10016133m.g	Carubv10013830m.g	Carubv10015660m.g
Carubv10016060m.g	Carubv10014944m.g	Carubv10016357m.g	Carubv10013816m.g
Carubv10013907m.g	Carubv10015017m.g	Carubv10015741m.g	Carubv10015945m.g
Carubv10012936m.g	Carubv10015030m.g	Carubv10015961m.g	Carubv10015741m.g
Carubv10013062m.g	Carubv10014692m.g	Carubv10015979m.g	Carubv10016099m.g
Carubv10013569m.g	Carubv10014809m.g	Carubv10015155m.g	Carubv10015155m.g
Carubv10013632m.g	Carubv10014902m.g	Carubv10014984m.g	Carubv10015932m.g
Carubv10016375m.g	Carubv10013388m.g	Carubv10013275m.g	Carubv10016028m.g
Carubv10015066m.g	Carubv10015060m.g	Carubv10014266m.g	Carubv10014984m.g
Carubv10013834m.g	Carubv10016006m.g	Carubv10016340m.g	Carubv10015781m.g
Carubv10015092m.g	Carubv10015590m.g	Carubv10015305m.g	Carubv10015210m.g
Carubv10015966m.g	Carubv10014849m.g	Carubv10015179m.g	Carubv10014313m.g
Carubv10015300m.g	Carubv10014157m.g	Carubv10015503m.g	Carubv10016340m.g
Carubv10013409m.g	Carubv10013955m.g	Carubv10015878m.g	Carubv10013783m.g
Carubv10013915m.g	Carubv10016193m.g	Carubv10015461m.g	Carubv10015305m.g
Carubv10015486m.g	Carubv10015629m.g	Carubv10015349m.g	Carubv10015179m.g
Carubv10013455m.g	Carubv10014079m.g	Carubv10013560m.g	Carubv10015202m.g
Carubv10016105m.g	Carubv10016265m.g	Carubv10013025m.g	Carubv10015503m.g
Carubv10013934m.g	Carubv10013380m.g	Carubv10015981m.g	Carubv10015878m.g
Carubv10015172m.g	Carubv10015759m.g	Carubv10016380m.g	Carubv10015822m.g
Carubv10013491m.g	Carubv10015520m.g	Carubv10015071m.g	Carubv10013560m.g
Carubv10015326m.g	Carubv10016459m.g	Carubv10013048m.g	Carubv10013025m.g
Carubv10015927m.g	Carubv10016022m.g	Carubv10014077m.g	Carubv10015981m.g
Carubv10015508m.g	Carubv10015912m.g	Carubv10016421m.g	Carubv10016380m.g
Carubv10015131m.g	Carubv10015449m.g	Carubv10015747m.g	Carubv10015071m.g
Carubv10015439m.g	Carubv10013809m.g	Carubv10016012m.g	Carubv10013636m.g
Carubv10015959m.g	Carubv10015866m.g	Carubv10015550m.g	Carubv10015307m.g
Carubv10012985m.g	Carubv10013325m.g	Carubv10015432m.g	Carubv10015318m.g
Carubv10014701m.g	Carubv10013994m.g	Carubv10014882m.g	Carubv10016421m.g
Carubv10014065m.g	Carubv10013492m.g	Carubv10014994m.g	Carubv10015409m.g
Carubv10012957m.g	Carubv10016477m.g	Carubv10013923m.g	Carubv10015885m.g
Carubv10015281m.g	Carubv10015390m.g	Carubv10013604m.g	Carubv10015611m.g
Carubv10015036m.g	Carubv10016400m.g	Carubv10015504m.g	Carubv10015550m.g
Carubv10015868m.g	Carubv10015674m.g	Carubv10014587m.g	Carubv10015739m.g
Carubv10013580m.g	Carubv10014907m.g	Carubv10015524m.g	Carubv10015432m.g
Carubv10015649m.g	Carubv10014903m.g	Carubv10015831m.g	Carubv10015138m.g
Carubv10015754m.g	Carubv10014906m.g	Carubv10015548m.g	Carubv10016207m.g
Carubv10016069m.g	Carubv10014603m.g	Carubv10015027m.g	Carubv10015263m.g
Carubv10014817m.g	Carubv10015678m.g	Carubv10015156m.g	Carubv10014994m.g
Carubv10013057m.g	Carubv10014916m.g	Carubv10015394m.g	Carubv10013923m.g
Carubv10016464m.g	Carubv10014169m.g	Carubv10016294m.g	Carubv10013604m.g
Carubv10016231m.g	Carubv10015154m.g	Carubv10015928m.g	Carubv10015504m.g
Carubv10013413m.g	Carubv10012913m.g	Carubv10015777m.g	Carubv10013038m.g
Carubv10014690m.g	Carubv10015923m.g	Carubv10015566m.g	Carubv10015524m.g
Carubv10016424m.g	Carubv10012983m.g	Carubv10013244m.g	Carubv10016085m.g
Carubv10012958m.g	Carubv10016009m.g	Carubv10015244m.g	Carubv10015831m.g
Carubv10015097m.g	Carubv10016384m.g	Carubv10015368m.g	Carubv10016152m.g
Carubv10016110m.g	Carubv10015514m.g	Carubv10013104m.g	Carubv10014675m.g
Carubv10013779m.g	Carubv10016017m.g	Carubv10015515m.g	Carubv10015233m.g
Carubv10014791m.g	Carubv10015890m.g	Carubv10015165m.g	Carubv10015600m.g
Carubv10014428m.g	Carubv10013466m.g	Carubv10015997m.g	Carubv10013637m.g
Carubv10016143m.g	Carubv10015980m.g	Carubv10016447m.g	Carubv10015694m.g
Carubv10015334m.g	Carubv10014386m.g	Carubv10014971m.g	Carubv10015413m.g
Carubv10016228m.g	Carubv10015862m.g	Carubv10013590m.g	Carubv10013348m.g
Carubv10015821m.g	Carubv10014025m.g	Carubv10016469m.g	Carubv10016157m.g
Carubv10015677m.g	Carubv10015889m.g	Carubv10016003m.g	Carubv10015915m.g
Carubv10015770m.g	Carubv10012898m.g	Carubv10015174m.g	Carubv10015928m.g
Carubv10015660m.g	Carubv10016268m.g	Carubv10015089m.g	Carubv10015777m.g
Carubv10013816m.g	Carubv10012812m.g	Carubv10013563m.g	Carubv10015566m.g
Carubv10013437m.g	Carubv10015051m.g	Carubv10014703m.g	Carubv10015573m.g
Carubv10015945m.g	Carubv10015101m.g	Carubv10015496m.g	Carubv10015389m.g
Carubv10015741m.g	Carubv10014307m.g	Carubv10014209m.g	Carubv10015692m.g
Carubv10016099m.g	Carubv10015732m.g	Carubv10016297m.g	Carubv10015020m.g
Carubv10016215m.g	Carubv10016262m.g	Carubv10013695m.g	Carubv10013774m.g
Carubv10015155m.g	Carubv10015802m.g	Carubv10016133m.g	Carubv10015165m.g
Carubv10015932m.g	Carubv10013317m.g	Carubv10014944m.g	Carubv10015997m.g
Carubv10016028m.g	Carubv10016103m.g	Carubv10015017m.g	Carubv10014869m.g
Carubv10015781m.g	Carubv10024124m.g	Carubv10015030m.g	Carubv10014971m.g
Carubv10015210m.g	Carubv10023109m.g	Carubv10014692m.g	Carubv10013590m.g
Carubv10013275m.g	Carubv10024316m.g	Carubv10014809m.g	Carubv10015580m.g
Carubv10013543m.g	Carubv10024796m.g	Carubv10013388m.g	Carubv10016003m.g
Carubv10014313m.g	Carubv10023512m.g	Carubv10015060m.g	Carubv10015174m.g
Carubv10016340m.g	Carubv10024576m.g	Carubv10016006m.g	Carubv10015089m.g
Carubv10015305m.g	Carubv10024602m.g	Carubv10014849m.g	Carubv10013576m.g
Carubv10015179m.g	Carubv10024841m.g	Carubv10014157m.g	Carubv10015804m.g
Carubv10015202m.g	Carubv10025168m.g	Carubv10013955m.g	Carubv10015395m.g
Carubv10015503m.g	Carubv10024992m.g	Carubv10016193m.g	Carubv10015875m.g
Carubv10015878m.g	Carubv10024738m.g	Carubv10015629m.g	Carubv10015719m.g
Carubv10015822m.g	Carubv10024601m.g	Carubv10015705m.g	Carubv10012865m.g
Carubv10013560m.g	Carubv10024297m.g	Carubv10013679m.g	Carubv10014478m.g
Carubv10013025m.g	Carubv10023610m.g	Carubv10016396m.g	Carubv10016381m.g
Carubv10015981m.g	Carubv10024420m.g	Carubv10014079m.g	Carubv10014692m.g
Carubv10016380m.g	Carubv10024825m.g	Carubv10015765m.g	Carubv10015226m.g
Carubv10015071m.g	Carubv10025600m.g	Carubv10016265m.g	Carubv10015599m.g
Carubv10013636m.g	Carubv10025597m.g	Carubv10013380m.g	Carubv10015060m.g
Carubv10012891m.g	Carubv10022563m.g	Carubv10016022m.g	Carubv10015505m.g
Carubv10015307m.g	Carubv10025476m.g	Carubv10015912m.g	Carubv10014867m.g
Carubv10013578m.g	Carubv10024419m.g	Carubv10015449m.g	Carubv10015590m.g
Carubv10014435m.g	Carubv10022687m.g	Carubv10013809m.g	Carubv10014157m.g
Carubv10015318m.g	Carubv10023662m.g	Carubv10015866m.g	Carubv10013955m.g
Carubv10016421m.g	Carubv10024786m.g	Carubv10013325m.g	Carubv10015629m.g
Carubv10015409m.g	Carubv10022765m.g	Carubv10013994m.g	Carubv10016396m.g
Carubv10015611m.g	Carubv10023416m.g	Carubv10013439m.g	Carubv10014079m.g
Carubv10015853m.g	Carubv10025391m.g	Carubv10016497m.g	Carubv10012924m.g
Carubv10013855m.g	Carubv10023863m.g	Carubv10013492m.g	Carubv10014238m.g
Carubv10015739m.g	Carubv10023861m.g	Carubv10015390m.g	Carubv10015759m.g
Carubv10015432m.g	Carubv10023828m.g	Carubv10015674m.g	Carubv10015291m.g
Carubv10015138m.g	Carubv10024654m.g	Carubv10014907m.g	Carubv10015297m.g
Carubv10014404m.g	Carubv10024906m.g	Carubv10014903m.g	Carubv10016022m.g
Carubv10014914m.g	Carubv10024922m.g	Carubv10014906m.g	Carubv10015727m.g
Carubv10016207m.g	Carubv10024690m.g	Carubv10014603m.g	Carubv10013809m.g
Carubv10015263m.g	Carubv10023053m.g	Carubv10014916m.g	Carubv10012835m.g
Carubv10015504m.g	Carubv10024706m.g	Carubv10015154m.g	Carubv10015866m.g
Carubv10015424m.g	Carubv10023532m.g	Carubv10012913m.g	Carubv10015292m.g
Carubv10015524m.g	Carubv10022745m.g	Carubv10015923m.g	Carubv10015348m.g
Carubv10016085m.g	Carubv10025354m.g	Carubv10012983m.g	Carubv10013969m.g
Carubv10015831m.g	Carubv10023908m.g	Carubv10016010m.g	Carubv10016477m.g
Carubv10015850m.g	Carubv10025108m.g	Carubv10016009m.g	Carubv10015390m.g
Carubv10016152m.g	Carubv10024933m.g	Carubv10016384m.g	Carubv10016400m.g
Carubv10015820m.g	Carubv10025666m.g	Carubv10015514m.g	Carubv10015674m.g
Carubv10015233m.g	Carubv10024777m.g	Carubv10016276m.g	Carubv10014379m.g
Carubv10015600m.g	Carubv10025467m.g	Carubv10016017m.g	Carubv10015678m.g
Carubv10015335m.g	Carubv10025688m.g	Carubv10015890m.g	Carubv10013554m.g
Carubv10013637m.g	Carubv10024582m.g	Carubv10013466m.g	Carubv10013400m.g
Carubv10015694m.g	Carubv10025603m.g	Carubv10015980m.g	Carubv10015154m.g
Carubv10015235m.g	Carubv10023393m.g	Carubv10014386m.g	Carubv10016417m.g
Carubv10013348m.g	Carubv10023404m.g	Carubv10015862m.g	Carubv10015995m.g
Carubv10015915m.g	Carubv10024867m.g	Carubv10012898m.g	Carubv10015144m.g
Carubv10015928m.g	Carubv10023293m.g	Carubv10016268m.g	Carubv10015208m.g
Carubv10015777m.g	Carubv10024914m.g	Carubv10015051m.g	Carubv10012964m.g
Carubv10015566m.g	Carubv10023876m.g	Carubv10015101m.g	Carubv10016009m.g
Carubv10015573m.g	Carubv10025370m.g	Carubv10014307m.g	Carubv10016252m.g
Carubv10013108m.g	Carubv10025304m.g	Carubv10013645m.g	Carubv10016384m.g
Carubv10013156m.g	Carubv10023518m.g	Carubv10016262m.g	Carubv10015514m.g
Carubv10015692m.g	Carubv10024789m.g	Carubv10015802m.g	Carubv10016017m.g
Carubv10013774m.g	Carubv10025329m.g	Carubv10013317m.g	Carubv10013602m.g
Carubv10015515m.g	Carubv10025152m.g	Carubv10022648m.g	Carubv10013466m.g
Carubv10016048m.g	Carubv10023413m.g	Carubv10022627m.g	Carubv10015980m.g
Carubv10015165m.g	Carubv10023716m.g	Carubv10024796m.g	Carubv10016051m.g
Carubv10014279m.g	Carubv10025672m.g	Carubv10023512m.g	Carubv10014910m.g
Carubv10015997m.g	Carubv10022942m.g	Carubv10022656m.g	Carubv10016013m.g
Carubv10015840m.g	Carubv10024978m.g	Carubv10024576m.g	Carubv10014025m.g
Carubv10014869m.g	Carubv10022573m.g	Carubv10024841m.g	Carubv10015889m.g
Carubv10015512m.g	Carubv10024259m.g	Carubv10025168m.g	Carubv10012890m.g
Carubv10016299m.g	Carubv10023132m.g	Carubv10025217m.g	Carubv10012898m.g
Carubv10016003m.g	Carubv10023218m.g	Carubv10025413m.g	Carubv10015975m.g
Carubv10015174m.g	Carubv10025009m.g	Carubv10024398m.g	Carubv10015837m.g
Carubv10015089m.g	Carubv10024749m.g	Carubv10024992m.g	Carubv10016268m.g
Carubv10015804m.g	Carubv10023399m.g	Carubv10024738m.g	Carubv10016269m.g
Carubv10015830m.g	Carubv10025164m.g	Carubv10024601m.g	Carubv10014044m.g
Carubv10013223m.g	Carubv10022851m.g	Carubv10024297m.g	Carubv10016439m.g
Carubv10015706m.g	Carubv10024513m.g	Carubv10023610m.g	Carubv10016162m.g
Carubv10015875m.g	Carubv10023432m.g	Carubv10024420m.g	Carubv10016044m.g
Carubv10015719m.g	Carubv10025352m.g	Carubv10024825m.g	Carubv10012812m.g
Carubv10014478m.g	Carubv10023687m.g	Carubv10025600m.g	Carubv10015101m.g
Carubv10016381m.g	Carubv10024557m.g	Carubv10025597m.g	Carubv10015460m.g
Carubv10012977m.g	Carubv10025578m.g	Carubv10022563m.g	Carubv10015732m.g
Carubv10014692m.g	Carubv10025163m.g	Carubv10025476m.g	Carubv10016262m.g
Carubv10015799m.g	Carubv10025300m.g	Carubv10024419m.g	Carubv10015802m.g
Carubv10015226m.g	Carubv10023479m.g	Carubv10023692m.g	Carubv10013317m.g
Carubv10015599m.g	Carubv10025671m.g	Carubv10022687m.g	Carubv10015834m.g
Carubv10013635m.g	Carubv10023365m.g	Carubv10023662m.g	Carubv10025110m.g
Carubv10012969m.g	Carubv10025641m.g	Carubv10024786m.g	Carubv10023719m.g
Carubv10015060m.g	Carubv10024573m.g	Carubv10022765m.g	Carubv10024316m.g
Carubv10015505m.g	Carubv10023872m.g	Carubv10025391m.g	Carubv10024854m.g
Carubv10014867m.g	Carubv10025003m.g	Carubv10023863m.g	Carubv10024389m.g
Carubv10014007m.g	Carubv10024376m.g	Carubv10023861m.g	Carubv10025023m.g
Carubv10015590m.g	Carubv10024025m.g	Carubv10024204m.g	Carubv10024796m.g
Carubv10014157m.g	Carubv10024167m.g	Carubv10022835m.g	Carubv10023512m.g
Carubv10013791m.g	Carubv10024813m.g	Carubv10023828m.g	Carubv10022655m.g
Carubv10013770m.g	Carubv10024935m.g	Carubv10024654m.g	Carubv10022956m.g
Carubv10015629m.g	Carubv10024835m.g	Carubv10024906m.g	Carubv10025359m.g
Carubv10016265m.g	Carubv10025489m.g	Carubv10023053m.g	Carubv10024576m.g
Carubv10012924m.g	Carubv10023540m.g	Carubv10022745m.g	Carubv10024602m.g
Carubv10014238m.g	Carubv10025280m.g	Carubv10025354m.g	Carubv10025456m.g
Carubv10015759m.g	Carubv10024639m.g	Carubv10023140m.g	Carubv10025133m.g
Carubv10015520m.g	Carubv10025077m.g	Carubv10023908m.g	Carubv10024974m.g
Carubv10015291m.g	Carubv10024088m.g	Carubv10025108m.g	Carubv10024841m.g
Carubv10015297m.g	Carubv10025461m.g	Carubv10024933m.g	Carubv10024873m.g
Carubv10016459m.g	Carubv10024799m.g	Carubv10024777m.g	Carubv10025168m.g
Carubv10016022m.g	Carubv10024605m.g	Carubv10025467m.g	Carubv10025493m.g
Carubv10016425m.g	Carubv10025698m.g	Carubv10025603m.g	Carubv10025263m.g
Carubv10013267m.g	Carubv10025260m.g	Carubv10023393m.g	Carubv10024812m.g
Carubv10013345m.g	Carubv10024884m.g	Carubv10023404m.g	Carubv10024674m.g
Carubv10015727m.g	Carubv10024237m.g	Carubv10024823m.g	Carubv10025413m.g
Carubv10015449m.g	Carubv10025411m.g	Carubv10024867m.g	Carubv10024992m.g
Carubv10013809m.g	Carubv10025113m.g	Carubv10023293m.g	Carubv10024601m.g
Carubv10012835m.g	Carubv10024437m.g	Carubv10024914m.g	Carubv10024297m.g
Carubv10014413m.g	Carubv10023441m.g	Carubv10023876m.g	Carubv10023602m.g
Carubv10015292m.g	Carubv10024493m.g	Carubv10025370m.g	Carubv10025591m.g
Carubv10013969m.g	Carubv10024179m.g	Carubv10023113m.g	Carubv10023660m.g
Carubv10013492m.g	Carubv10024800m.g	Carubv10025304m.g	Carubv10025642m.g
Carubv10016477m.g	Carubv10024715m.g	Carubv10023518m.g	Carubv10023233m.g
Carubv10015390m.g	Carubv10023749m.g	Carubv10024789m.g	Carubv10024896m.g
Carubv10016400m.g	Carubv10023850m.g	Carubv10025329m.g	Carubv10025008m.g
Carubv10015674m.g	Carubv10024637m.g	Carubv10025152m.g	Carubv10022833m.g
Carubv10016397m.g	Carubv10023017m.g	Carubv10023413m.g	Carubv10025476m.g
Carubv10014379m.g	Carubv10025490m.g	Carubv10023716m.g	Carubv10022687m.g
Carubv10013554m.g	Carubv10024458m.g	Carubv10025672m.g	Carubv10023035m.g
Carubv10013400m.g	Carubv10023152m.g	Carubv10022942m.g	Carubv10025104m.g
Carubv10015154m.g	Carubv10025573m.g	Carubv10024978m.g	Carubv10022835m.g
Carubv10016417m.g	Carubv10025206m.g	Carubv10022573m.g	Carubv10024654m.g
Carubv10015144m.g	Carubv10023179m.g	Carubv10025462m.g	Carubv10023711m.g
Carubv10015208m.g	Carubv10024112m.g	Carubv10024259m.g	Carubv10024906m.g
Carubv10016009m.g	Carubv10024687m.g	Carubv10025269m.g	Carubv10024922m.g
Carubv10016252m.g	Carubv10024870m.g	Carubv10023132m.g	Carubv10025302m.g
Carubv10016384m.g	Carubv10023030m.g	Carubv10024203m.g	Carubv10023712m.g
Carubv10015514m.g	Carubv10023870m.g	Carubv10023740m.g	Carubv10024690m.g
Carubv10015743m.g	Carubv10023055m.g	Carubv10023218m.g	Carubv10023469m.g
Carubv10016017m.g	Carubv10025592m.g	Carubv10022872m.g	Carubv10024706m.g
Carubv10015890m.g	Carubv10023058m.g	Carubv10024652m.g	Carubv10024925m.g
Carubv10013602m.g	Carubv10024510m.g	Carubv10025009m.g	Carubv10023731m.g
Carubv10013466m.g	Carubv10023369m.g	Carubv10024291m.g	Carubv10025150m.g
Carubv10015980m.g	Carubv10025613m.g	Carubv10024749m.g	Carubv10023300m.g
Carubv10014910m.g	Carubv10024186m.g	Carubv10023913m.g	Carubv10023908m.g
Carubv10014025m.g	Carubv10022845m.g	Carubv10023399m.g	Carubv10025193m.g
Carubv10015630m.g	Carubv10025560m.g	Carubv10023432m.g	Carubv10025108m.g
Carubv10015889m.g	Carubv10023492m.g	Carubv10022938m.g	Carubv10023561m.g
Carubv10012898m.g	Carubv10023056m.g	Carubv10025352m.g	Carubv10025666m.g
Carubv10015975m.g	Carubv10022732m.g	Carubv10023687m.g	Carubv10024777m.g
Carubv10015837m.g	Carubv10023473m.g	Carubv10024557m.g	Carubv10022714m.g
Carubv10016269m.g	Carubv10025479m.g	Carubv10025578m.g	Carubv10023990m.g
Carubv10014044m.g	Carubv10025444m.g	Carubv10025163m.g	Carubv10025688m.g
Carubv10016439m.g	Carubv10025645m.g	Carubv10025300m.g	Carubv10024582m.g
Carubv10014183m.g	Carubv10024742m.g	Carubv10023479m.g	Carubv10022974m.g
Carubv10016162m.g	Carubv10022964m.g	Carubv10025671m.g	Carubv10023404m.g
Carubv10015776m.g	Carubv10025449m.g	Carubv10023365m.g	Carubv10023444m.g
Carubv10013621m.g	Carubv10024388m.g	Carubv10025641m.g	Carubv10023388m.g
Carubv10016044m.g	Carubv10024990m.g	Carubv10024573m.g	Carubv10025612m.g
Carubv10015865m.g	Carubv10023021m.g	Carubv10022562m.g	Carubv10024914m.g
Carubv10012812m.g	Carubv10025064m.g	Carubv10023872m.g	Carubv10023876m.g
Carubv10013614m.g	Carubv10024366m.g	Carubv10025003m.g	Carubv10023622m.g
Carubv10015101m.g	Carubv10024449m.g	Carubv10024376m.g	Carubv10024633m.g
Carubv10015902m.g	Carubv10024883m.g	Carubv10024025m.g	Carubv10024565m.g
Carubv10015460m.g	Carubv10024983m.g	Carubv10025147m.g	Carubv10025370m.g
Carubv10014827m.g	Carubv10024619m.g	Carubv10024167m.g	Carubv10023113m.g
Carubv10015732m.g	Carubv10024940m.g	Carubv10024813m.g	Carubv10025304m.g
Carubv10016262m.g	Carubv10025018m.g	Carubv10024935m.g	Carubv10024710m.g
Carubv10015802m.g	Carubv10022585m.g	Carubv10025489m.g	Carubv10024481m.g
Carubv10013358m.g	Carubv10025365m.g	Carubv10023540m.g	Carubv10024789m.g
Carubv10025110m.g	Carubv10022836m.g	Carubv10025280m.g	Carubv10025329m.g
Carubv10025436m.g	Carubv10022534m.g	Carubv10024639m.g	Carubv10025152m.g
Carubv10023533m.g	Carubv10024016m.g	Carubv10025077m.g	Carubv10022942m.g
Carubv10025284m.g	Carubv10023817m.g	Carubv10022737m.g	Carubv10024978m.g
Carubv10023719m.g	Carubv10025276m.g	Carubv10024088m.g	Carubv10024203m.g
Carubv10023004m.g	Carubv10024693m.g	Carubv10025461m.g	Carubv10024246m.g
Carubv10024316m.g	Carubv10022607m.g	Carubv10024799m.g	Carubv10024968m.g
Carubv10024854m.g	Carubv10025526m.g	Carubv10024605m.g	Carubv10024497m.g
Carubv10024796m.g	Carubv10025298m.g	Carubv10025260m.g	Carubv10024652m.g
Carubv10023512m.g	Carubv10023743m.g	Carubv10024884m.g	Carubv10025009m.g
Carubv10022655m.g	Carubv10023411m.g	Carubv10022490m.g	Carubv10025598m.g
Carubv10022956m.g	Carubv10024973m.g	Carubv10024237m.g	Carubv10022996m.g
Carubv10025359m.g	Carubv10025631m.g	Carubv10023304m.g	Carubv10025537m.g
Carubv10024576m.g	Carubv10023107m.g	Carubv10025411m.g	Carubv10023277m.g
Carubv10024602m.g	Carubv10023138m.g	Carubv10025113m.g	Carubv10025621m.g
Carubv10025456m.g	Carubv10025656m.g	Carubv10024437m.g	Carubv10025215m.g
Carubv10025133m.g	Carubv10024737m.g	Carubv10023441m.g	Carubv10022938m.g
Carubv10024974m.g	Carubv10024616m.g	Carubv10024608m.g	Carubv10025319m.g
Carubv10024841m.g	Carubv10025589m.g	Carubv10023580m.g	Carubv10025097m.g
Carubv10025168m.g	Carubv10022944m.g	Carubv10024800m.g	Carubv10024208m.g
Carubv10025493m.g	Carubv10025550m.g	Carubv10024715m.g	Carubv10022995m.g
Carubv10025263m.g	Carubv10024916m.g	Carubv10025270m.g	Carubv10022970m.g
Carubv10024812m.g	Carubv10025647m.g	Carubv10023879m.g	Carubv10025300m.g
Carubv10024674m.g	Carubv10025254m.g	Carubv10023850m.g	Carubv10023798m.g
Carubv10024653m.g	Carubv10022903m.g	Carubv10023998m.g	Carubv10024382m.g
Carubv10025290m.g	Carubv10022793m.g	Carubv10024637m.g	Carubv10025641m.g
Carubv10025413m.g	Carubv10024469m.g	Carubv10023017m.g	Carubv10022952m.g
Carubv10024480m.g	Carubv10024934m.g	Carubv10025490m.g	Carubv10023235m.g
Carubv10024601m.g	Carubv10022772m.g	Carubv10024458m.g	Carubv10024135m.g
Carubv10024297m.g	Carubv10024001m.g	Carubv10023152m.g	Carubv10023872m.g
Carubv10023525m.g	Carubv10023925m.g	Carubv10025573m.g	Carubv10024025m.g
Carubv10025591m.g	Carubv10025255m.g	Carubv10025206m.g	Carubv10025340m.g
Carubv10023660m.g	Carubv10023535m.g	Carubv10023179m.g	Carubv10023164m.g
Carubv10023722m.g	Carubv10025148m.g	Carubv10024687m.g	Carubv10024813m.g
Carubv10024896m.g	Carubv10023149m.g	Carubv10023030m.g	Carubv10024152m.g
Carubv10023900m.g	Carubv10023207m.g	Carubv10022870m.g	Carubv10025694m.g
Carubv10024815m.g	Carubv10023328m.g	Carubv10023055m.g	Carubv10024639m.g
Carubv10025476m.g	Carubv10024728m.g	Carubv10025592m.g	Carubv10025077m.g
Carubv10025112m.g	Carubv10025321m.g	Carubv10023058m.g	Carubv10024088m.g
Carubv10022687m.g	Carubv10024775m.g	Carubv10024510m.g	Carubv10025461m.g
Carubv10023662m.g	Carubv10025538m.g	Carubv10023369m.g	Carubv10024278m.g
Carubv10025016m.g	Carubv10024756m.g	Carubv10023761m.g	Carubv10024799m.g
Carubv10024640m.g	Carubv10025042m.g	Carubv10025613m.g	Carubv10024986m.g
Carubv10025104m.g	Carubv10023061m.g	Carubv10024186m.g	Carubv10022928m.g
Carubv10022780m.g	Carubv10022511m.g	Carubv10022845m.g	Carubv10025698m.g
Carubv10024654m.g	Carubv10023199m.g	Carubv10023492m.g	Carubv10024500m.g
Carubv10023711m.g	Carubv10025381m.g	Carubv10023056m.g	Carubv10024884m.g
Carubv10024439m.g	Carubv10023505m.g	Carubv10022732m.g	Carubv10024052m.g
Carubv10024906m.g	Carubv10025384m.g	Carubv10023473m.g	Carubv10023536m.g
Carubv10024922m.g	Carubv10024994m.g	Carubv10025479m.g	Carubv10025411m.g
Carubv10025302m.g	Carubv10025396m.g	Carubv10024631m.g	Carubv10023783m.g
Carubv10023712m.g	Carubv10024141m.g	Carubv10025444m.g	Carubv10025387m.g
Carubv10024690m.g	Carubv10023097m.g	Carubv10025645m.g	Carubv10024767m.g
Carubv10023983m.g	Carubv10023430m.g	Carubv10024742m.g	Carubv10025072m.g
Carubv10023564m.g	Carubv10023534m.g	Carubv10025449m.g	Carubv10023441m.g
Carubv10023469m.g	Carubv10023657m.g	Carubv10024997m.g	Carubv10024585m.g
Carubv10024991m.g	Carubv10023867m.g	Carubv10024388m.g	Carubv10024257m.g
Carubv10025432m.g	Carubv10023829m.g	Carubv10023021m.g	Carubv10023895m.g
Carubv10024706m.g	Carubv10024881m.g	Carubv10022914m.g	Carubv10024790m.g
Carubv10024925m.g	Carubv10025660m.g	Carubv10025064m.g	Carubv10024938m.g
Carubv10023731m.g	Carubv10025714m.g	Carubv10024366m.g	Carubv10022816m.g
Carubv10025150m.g	Carubv10024606m.g	Carubv10024449m.g	Carubv10024800m.g
Carubv10025108m.g	Carubv10024672m.g	Carubv10024883m.g	Carubv10024715m.g
Carubv10023561m.g	Carubv10024490m.g	Carubv10022514m.g	Carubv10024664m.g
Carubv10025666m.g	Carubv10024529m.g	Carubv10024300m.g	Carubv10023815m.g
Carubv10024777m.g	Carubv10025234m.g	Carubv10024940m.g	Carubv10023850m.g
Carubv10022714m.g	Carubv10023060m.g	Carubv10022585m.g	Carubv10023998m.g
Carubv10025467m.g	Carubv10023429m.g	Carubv10025536m.g	Carubv10022691m.g
Carubv10025688m.g	Carubv10025052m.g	Carubv10025365m.g	Carubv10022806m.g
Carubv10024582m.g	Carubv10022769m.g	Carubv10024937m.g	Carubv10023034m.g
Carubv10025603m.g	Carubv10024424m.g	Carubv10022836m.g	Carubv10025131m.g
Carubv10023404m.g	Carubv10023265m.g	Carubv10022534m.g	Carubv10022508m.g
Carubv10023444m.g	Carubv10023522m.g	Carubv10024016m.g	Carubv10025305m.g
Carubv10023388m.g	Carubv10024341m.g	Carubv10023817m.g	Carubv10025573m.g
Carubv10024914m.g	Carubv10024103m.g	Carubv10025276m.g	Carubv10023567m.g
Carubv10024729m.g	Carubv10023562m.g	Carubv10023323m.g	Carubv10025543m.g
Carubv10023876m.g	Carubv10022758m.g	Carubv10025494m.g	Carubv10023176m.g
Carubv10024498m.g	Carubv10023669m.g	Carubv10024693m.g	Carubv10024687m.g
Carubv10024846m.g	Carubv10024936m.g	Carubv10025397m.g	Carubv10023651m.g
Carubv10024633m.g	Carubv10024461m.g	Carubv10022607m.g	Carubv10023044m.g
Carubv10024565m.g	Carubv10022989m.g	Carubv10024364m.g	Carubv10023030m.g
Carubv10025370m.g	Carubv10022893m.g	Carubv10025526m.g	Carubv10023287m.g
Carubv10023113m.g	Carubv10022856m.g	Carubv10025298m.g	Carubv10022697m.g
Carubv10025304m.g	Carubv10024702m.g	Carubv10024372m.g	Carubv10023553m.g
Carubv10024481m.g	Carubv10023679m.g	Carubv10023743m.g	Carubv10023055m.g
Carubv10024789m.g	Carubv10024171m.g	Carubv10022696m.g	Carubv10023058m.g
Carubv10025329m.g	Carubv10024155m.g	Carubv10024973m.g	Carubv10024510m.g
Carubv10025152m.g	Carubv10023894m.g	Carubv10025004m.g	Carubv10025613m.g
Carubv10025672m.g	Carubv10024255m.g	Carubv10023107m.g	Carubv10024186m.g
Carubv10022942m.g	Carubv10023824m.g	Carubv10023138m.g	Carubv10022845m.g
Carubv10024978m.g	Carubv10025569m.g	Carubv10025656m.g	Carubv10022666m.g
Carubv10022877m.g	Carubv10024944m.g	Carubv10024737m.g	Carubv10025560m.g
Carubv10024203m.g	Carubv10025158m.g	Carubv10024616m.g	Carubv10024036m.g
Carubv10024246m.g	Carubv10025153m.g	Carubv10025589m.g	Carubv10023056m.g
Carubv10025202m.g	Carubv10023271m.g	Carubv10022944m.g	Carubv10025580m.g
Carubv10023613m.g	Carubv10023372m.g	Carubv10024916m.g	Carubv10023473m.g
Carubv10024125m.g	Carubv10024868m.g	Carubv10025647m.g	Carubv10023700m.g
Carubv10024497m.g	Carubv10025712m.g	Carubv10025254m.g	Carubv10025479m.g
Carubv10024652m.g	Carubv10023083m.g	Carubv10022903m.g	Carubv10025645m.g
Carubv10025009m.g	Carubv10025230m.g	Carubv10024348m.g	Carubv10023181m.g
Carubv10025598m.g	Carubv10022891m.g	Carubv10022793m.g	Carubv10025372m.g
Carubv10022996m.g	Carubv10023075m.g	Carubv10024469m.g	Carubv10022964m.g
Carubv10024361m.g	Carubv10024047m.g	Carubv10025614m.g	Carubv10023086m.g
Carubv10023277m.g	Carubv10025412m.g	Carubv10024188m.g	Carubv10025449m.g
Carubv10024749m.g	Carubv10022876m.g	Carubv10024001m.g	Carubv10024990m.g
Carubv10025621m.g	Carubv10025427m.g	Carubv10023925m.g	Carubv10024139m.g
Carubv10023401m.g	Carubv10024932m.g	Carubv10025255m.g	Carubv10022914m.g
Carubv10024324m.g	Carubv10024214m.g	Carubv10023535m.g	Carubv10024366m.g
Carubv10022995m.g	Carubv10024972m.g	Carubv10025148m.g	Carubv10024449m.g
Carubv10025300m.g	Carubv10022982m.g	Carubv10023149m.g	Carubv10024883m.g
Carubv10023798m.g	Carubv10025425m.g	Carubv10024728m.g	Carubv10024683m.g
Carubv10024382m.g	Carubv10023848m.g	Carubv10025321m.g	Carubv10025250m.g
Carubv10023365m.g	Carubv10023085m.g	Carubv10024775m.g	Carubv10022815m.g
Carubv10024224m.g	Carubv10024723m.g	Carubv10025538m.g	Carubv10024619m.g
Carubv10025641m.g	Carubv10023839m.g	Carubv10024756m.g	Carubv10023024m.g
Carubv10022952m.g	Carubv10023465m.g	Carubv10025042m.g	Carubv10025683m.g
Carubv10023312m.g	Carubv10025268m.g	Carubv10023061m.g	Carubv10024300m.g
Carubv10023872m.g	Carubv10025074m.g	Carubv10025495m.g	Carubv10025018m.g
Carubv10024025m.g	Carubv10023792m.g	Carubv10022511m.g	Carubv10022585m.g
Carubv10023164m.g	Carubv10024329m.g	Carubv10023199m.g	Carubv10025365m.g
Carubv10024813m.g	Carubv10024948m.g	Carubv10025384m.g	Carubv10024937m.g
Carubv10022820m.g	Carubv10024540m.g	Carubv10023770m.g	Carubv10025496m.g
Carubv10025694m.g	Carubv10023498m.g	Carubv10022507m.g	Carubv10025288m.g
Carubv10025606m.g	Carubv10023428m.g	Carubv10024994m.g	Carubv10024590m.g
Carubv10022532m.g	Carubv10023972m.g	Carubv10025396m.g	Carubv10024199m.g
Carubv10024475m.g	Carubv10023178m.g	Carubv10024141m.g	Carubv10025394m.g
Carubv10022537m.g	Carubv10023570m.g	Carubv10023430m.g	Carubv10025054m.g
Carubv10024639m.g	Carubv10025320m.g	Carubv10023534m.g	Carubv10023817m.g
Carubv10025077m.g	Carubv10024495m.g	Carubv10023657m.g	Carubv10023718m.g
Carubv10025461m.g	Carubv10022615m.g	Carubv10023867m.g	Carubv10024102m.g
Carubv10024278m.g	Carubv10023054m.g	Carubv10023829m.g	Carubv10023154m.g
Carubv10022881m.g	Carubv10023509m.g	Carubv10024881m.g	Carubv10023230m.g
Carubv10024799m.g	Carubv10023730m.g	Carubv10025660m.g	Carubv10023550m.g
Carubv10024986m.g	Carubv10023013m.g	Carubv10025714m.g	Carubv10025316m.g
Carubv10025049m.g	Carubv10025017m.g	Carubv10024606m.g	Carubv10024960m.g
Carubv10022928m.g	Carubv10025649m.g	Carubv10024672m.g	Carubv10025526m.g
Carubv10025698m.g	Carubv10024891m.g	Carubv10024490m.g	Carubv10025298m.g
Carubv10024884m.g	Carubv10024719m.g	Carubv10025135m.g	Carubv10023775m.g
Carubv10023536m.g	Carubv10024416m.g	Carubv10025234m.g	Carubv10023743m.g
Carubv10023462m.g	Carubv10023810m.g	Carubv10023060m.g	Carubv10023411m.g
Carubv10023989m.g	Carubv10022795m.g	Carubv10023429m.g	Carubv10024676m.g
Carubv10025411m.g	Carubv10023874m.g	Carubv10024748m.g	Carubv10024310m.g
Carubv10023966m.g	Carubv10023814m.g	Carubv10024424m.g	Carubv10024973m.g
Carubv10025072m.g	Carubv10023857m.g	Carubv10023522m.g	Carubv10024589m.g
Carubv10023441m.g	Carubv10023855m.g	Carubv10024341m.g	Carubv10023160m.g
Carubv10024482m.g	Carubv10025331m.g	Carubv10023562m.g	Carubv10023138m.g
Carubv10024493m.g	Carubv10023795m.g	Carubv10022758m.g	Carubv10025357m.g
Carubv10024585m.g	Carubv10024804m.g	Carubv10023669m.g	Carubv10025656m.g
Carubv10024257m.g	Carubv10023202m.g	Carubv10023274m.g	Carubv10025554m.g
Carubv10023895m.g	Carubv10025640m.g	Carubv10024936m.g	Carubv10024616m.g
Carubv10024938m.g	Carubv10024269m.g	Carubv10024461m.g	Carubv10023963m.g
Carubv10024800m.g	Carubv10022948m.g	Carubv10022989m.g	Carubv10022944m.g
Carubv10024715m.g	Carubv10023349m.g	Carubv10022893m.g	Carubv10023266m.g
Carubv10024664m.g	Carubv10024679m.g	Carubv10022856m.g	Carubv10025550m.g
Carubv10023815m.g	Carubv10024122m.g	Carubv10024702m.g	Carubv10024916m.g
Carubv10023850m.g	Carubv10025313m.g	Carubv10023679m.g	Carubv10025254m.g
Carubv10023998m.g	Carubv10024107m.g	Carubv10025706m.g	Carubv10023452m.g
Carubv10023960m.g	Carubv10024745m.g	Carubv10024171m.g	Carubv10024537m.g
Carubv10023862m.g	Carubv10023967m.g	Carubv10024155m.g	Carubv10022665m.g
Carubv10023034m.g	Carubv10025115m.g	Carubv10023894m.g	Carubv10024643m.g
Carubv10023017m.g	Carubv10024741m.g	Carubv10023824m.g	Carubv10025275m.g
Carubv10025131m.g	Carubv10023542m.g	Carubv10025153m.g	Carubv10023663m.g
Carubv10022508m.g	Carubv10024333m.g	Carubv10023271m.g	Carubv10023994m.g
Carubv10025305m.g	Carubv10024330m.g	Carubv10025705m.g	Carubv10025669m.g
Carubv10025573m.g	Carubv10024230m.g	Carubv10023372m.g	Carubv10023384m.g
Carubv10023567m.g	Carubv10022941m.g	Carubv10024868m.g	Carubv10023756m.g
Carubv10023745m.g	Carubv10022606m.g	Carubv10025096m.g	Carubv10022793m.g
Carubv10023651m.g	Carubv10023415m.g	Carubv10025712m.g	Carubv10024820m.g
Carubv10023044m.g	Carubv10025190m.g	Carubv10023083m.g	Carubv10025614m.g
Carubv10024876m.g	Carubv10024597m.g	Carubv10025230m.g	Carubv10023495m.g
Carubv10022697m.g	Carubv10025006m.g	Carubv10022891m.g	Carubv10025299m.g
Carubv10023553m.g	Carubv10024657m.g	Carubv10024047m.g	Carubv10024129m.g
Carubv10023055m.g	Carubv10023345m.g	Carubv10025412m.g	Carubv10023835m.g
Carubv10024510m.g	Carubv10022501m.g	Carubv10022876m.g	Carubv10025124m.g
Carubv10025613m.g	Carubv10024022m.g	Carubv10025427m.g	Carubv10022878m.g
Carubv10024186m.g	Carubv10022559m.g	Carubv10024932m.g	Carubv10023515m.g
Carubv10022666m.g	Carubv10022736m.g	Carubv10024214m.g	Carubv10023535m.g
Carubv10025560m.g	Carubv10025546m.g	Carubv10024972m.g	Carubv10022966m.g
Carubv10023056m.g	Carubv10025360m.g	Carubv10022982m.g	Carubv10025297m.g
Carubv10023473m.g	Carubv10023459m.g	Carubv10025425m.g	Carubv10025148m.g
Carubv10023700m.g	Carubv10023453m.g	Carubv10023991m.g	Carubv10023149m.g
Carubv10025479m.g	Carubv10023889m.g	Carubv10022503m.g	Carubv10023207m.g
Carubv10025070m.g	Carubv10022518m.g	Carubv10023450m.g	Carubv10025460m.g
Carubv10024762m.g	Carubv10023066m.g	Carubv10025323m.g	Carubv10025321m.g
Carubv10025645m.g	Carubv10025567m.g	Carubv10023848m.g	Carubv10024775m.g
Carubv10023181m.g	Carubv10024512m.g	Carubv10022578m.g	Carubv10023837m.g
Carubv10025372m.g	Carubv10023080m.g	Carubv10023085m.g	Carubv10024342m.g
Carubv10022964m.g	Carubv10025386m.g	Carubv10023839m.g	Carubv10022721m.g
Carubv10023086m.g	Carubv10024266m.g	Carubv10023465m.g	Carubv10023505m.g
Carubv10025449m.g	Carubv10024211m.g	Carubv10025268m.g	Carubv10023623m.g
Carubv10024990m.g	Carubv10023380m.g	Carubv10025074m.g	Carubv10022507m.g
Carubv10025142m.g	Carubv10024104m.g	Carubv10023792m.g	Carubv10023022m.g
Carubv10024139m.g	Carubv10022504m.g	Carubv10024329m.g	Carubv10023653m.g
Carubv10022914m.g	Carubv10024961m.g	Carubv10023498m.g	Carubv10025707m.g
Carubv10024366m.g	Carubv10024574m.g	Carubv10023428m.g	Carubv10022556m.g
Carubv10024883m.g	Carubv10024086m.g	Carubv10023972m.g	Carubv10023534m.g
Carubv10024683m.g	Carubv10019472m.g	Carubv10023178m.g	Carubv10023867m.g
Carubv10023208m.g	Carubv10016856m.g	Carubv10022684m.g	Carubv10022596m.g
Carubv10025250m.g	Carubv10018625m.g	Carubv10022809m.g	Carubv10025234m.g
Carubv10022676m.g	Carubv10017693m.g	Carubv10023570m.g	Carubv10025266m.g
Carubv10022815m.g	Carubv10019019m.g	Carubv10024495m.g	Carubv10023143m.g
Carubv10022692m.g	Carubv10018090m.g	Carubv10023054m.g	Carubv10023281m.g
Carubv10024619m.g	Carubv10016952m.g	Carubv10023509m.g	Carubv10025561m.g
Carubv10023024m.g	Carubv10019618m.g	Carubv10023730m.g	Carubv10023685m.g
Carubv10025692m.g	Carubv10018405m.g	Carubv10023013m.g	Carubv10023429m.g
Carubv10024940m.g	Carubv10017599m.g	Carubv10025017m.g	Carubv10025052m.g
Carubv10025018m.g	Carubv10019509m.g	Carubv10023683m.g	Carubv10022769m.g
Carubv10022585m.g	Carubv10017075m.g	Carubv10022603m.g	Carubv10023265m.g
Carubv10024937m.g	Carubv10017538m.g	Carubv10025649m.g	Carubv10024341m.g
Carubv10025496m.g	Carubv10019106m.g	Carubv10024891m.g	Carubv10023524m.g
Carubv10025288m.g	Carubv10018538m.g	Carubv10024719m.g	Carubv10024103m.g
Carubv10024199m.g	Carubv10018549m.g	Carubv10023810m.g	Carubv10024299m.g
Carubv10023718m.g	Carubv10018516m.g	Carubv10023874m.g	Carubv10023669m.g
Carubv10023932m.g	Carubv10019574m.g	Carubv10023814m.g	Carubv10023274m.g
Carubv10024102m.g	Carubv10019562m.g	Carubv10023857m.g	Carubv10025358m.g
Carubv10023154m.g	Carubv10016908m.g	Carubv10023855m.g	Carubv10023084m.g
Carubv10023550m.g	Carubv10017359m.g	Carubv10025331m.g	Carubv10025587m.g
Carubv10024960m.g	Carubv10017969m.g	Carubv10023795m.g	Carubv10025211m.g
Carubv10025526m.g	Carubv10018335m.g	Carubv10024804m.g	Carubv10024803m.g
Carubv10025298m.g	Carubv10018174m.g	Carubv10025640m.g	Carubv10022856m.g
Carubv10023587m.g	Carubv10018613m.g	Carubv10023349m.g	Carubv10022620m.g
Carubv10023775m.g	Carubv10018694m.g	Carubv10024122m.g	Carubv10023163m.g
Carubv10023200m.g	Carubv10019328m.g	Carubv10025313m.g	Carubv10025706m.g
Carubv10023743m.g	Carubv10016663m.g	Carubv10023383m.g	Carubv10025141m.g
Carubv10023411m.g	Carubv10017196m.g	Carubv10023967m.g	Carubv10023379m.g
Carubv10024310m.g	Carubv10016686m.g	Carubv10025115m.g	Carubv10023268m.g
Carubv10024973m.g	Carubv10018175m.g	Carubv10024741m.g	Carubv10024255m.g
Carubv10024589m.g	Carubv10018081m.g	Carubv10023542m.g	Carubv10025569m.g
Carubv10022731m.g	Carubv10017529m.g	Carubv10023643m.g	Carubv10024944m.g
Carubv10025631m.g	Carubv10019001m.g	Carubv10024955m.g	Carubv10024065m.g
Carubv10023160m.g	Carubv10019220m.g	Carubv10024333m.g	Carubv10023372m.g
Carubv10024479m.g	Carubv10018704m.g	Carubv10024330m.g	Carubv10024868m.g
Carubv10025554m.g	Carubv10019118m.g	Carubv10024230m.g	Carubv10025230m.g
Carubv10024616m.g	Carubv10017418m.g	Carubv10022941m.g	Carubv10022891m.g
Carubv10023713m.g	Carubv10018586m.g	Carubv10022606m.g	Carubv10024047m.g
Carubv10025012m.g	Carubv10018842m.g	Carubv10025417m.g	Carubv10025412m.g
Carubv10024736m.g	Carubv10018398m.g	Carubv10023415m.g	Carubv10022876m.g
Carubv10023266m.g	Carubv10016865m.g	Carubv10025190m.g	Carubv10025427m.g
Carubv10024127m.g	Carubv10019126m.g	Carubv10024597m.g	Carubv10025177m.g
Carubv10024888m.g	Carubv10018576m.g	Carubv10025006m.g	Carubv10022804m.g
Carubv10025550m.g	Carubv10018570m.g	Carubv10024657m.g	Carubv10023903m.g
Carubv10024916m.g	Carubv10019620m.g	Carubv10023345m.g	Carubv10023940m.g
Carubv10025254m.g	Carubv10017495m.g	Carubv10022968m.g	Carubv10023450m.g
Carubv10023452m.g	Carubv10019170m.g	Carubv10022501m.g	Carubv10024988m.g
Carubv10024537m.g	Carubv10019592m.g	Carubv10024196m.g	Carubv10024995m.g
Carubv10025200m.g	Carubv10019334m.g	Carubv10024022m.g	Carubv10023088m.g
Carubv10022665m.g	Carubv10019351m.g	Carubv10025473m.g	Carubv10024577m.g
Carubv10024643m.g	Carubv10017594m.g	Carubv10025546m.g	Carubv10024858m.g
Carubv10023425m.g	Carubv10018146m.g	Carubv10025360m.g	Carubv10022823m.g
Carubv10023663m.g	Carubv10018156m.g	Carubv10025541m.g	Carubv10023678m.g
Carubv10025669m.g	Carubv10016594m.g	Carubv10023459m.g	Carubv10023085m.g
Carubv10024234m.g	Carubv10017155m.g	Carubv10023187m.g	Carubv10022630m.g
Carubv10023384m.g	Carubv10017913m.g	Carubv10023889m.g	Carubv10024516m.g
Carubv10025226m.g	Carubv10017888m.g	Carubv10022518m.g	Carubv10025120m.g
Carubv10024660m.g	Carubv10017560m.g	Carubv10023066m.g	Carubv10023891m.g
Carubv10022793m.g	Carubv10018259m.g	Carubv10025567m.g	Carubv10024717m.g
Carubv10024820m.g	Carubv10018068m.g	Carubv10024512m.g	Carubv10023764m.g
Carubv10025614m.g	Carubv10017885m.g	Carubv10023080m.g	Carubv10024948m.g
Carubv10025299m.g	Carubv10016955m.g	Carubv10025703m.g	Carubv10024540m.g
Carubv10024015m.g	Carubv10017061m.g	Carubv10025386m.g	Carubv10023093m.g
Carubv10023835m.g	Carubv10018710m.g	Carubv10024266m.g	Carubv10023892m.g
Carubv10024001m.g	Carubv10017068m.g	Carubv10022504m.g	Carubv10025471m.g
Carubv10023589m.g	Carubv10017056m.g	Carubv10024961m.g	Carubv10024897m.g
Carubv10025124m.g	Carubv10019287m.g	Carubv10024574m.g	Carubv10025690m.g
Carubv10022878m.g	Carubv10017070m.g	Carubv10019472m.g	Carubv10022684m.g
Carubv10023535m.g	Carubv10018485m.g	Carubv10018371m.g	Carubv10024533m.g
Carubv10022592m.g	Carubv10019038m.g	Carubv10018154m.g	Carubv10025320m.g
Carubv10022966m.g	Carubv10017730m.g	Carubv10016856m.g	Carubv10024618m.g
Carubv10025148m.g	Carubv10018218m.g	Carubv10018625m.g	Carubv10023054m.g
Carubv10025529m.g	Carubv10017712m.g	Carubv10017693m.g	Carubv10023730m.g
Carubv10023149m.g	Carubv10017053m.g	Carubv10016917m.g	Carubv10025017m.g
Carubv10024728m.g	Carubv10016764m.g	Carubv10018534m.g	Carubv10024804m.g
Carubv10025460m.g	Carubv10018973m.g	Carubv10019019m.g	Carubv10024261m.g
Carubv10025321m.g	Carubv10017946m.g	Carubv10016952m.g	Carubv10025301m.g
Carubv10024775m.g	Carubv10016910m.g	Carubv10019618m.g	Carubv10025640m.g
Carubv10024756m.g	Carubv10018472m.g	Carubv10016649m.g	Carubv10023456m.g
Carubv10023837m.g	Carubv10017182m.g	Carubv10018405m.g	Carubv10023537m.g
Carubv10022939m.g	Carubv10019113m.g	Carubv10019509m.g	Carubv10024890m.g
Carubv10024894m.g	Carubv10019154m.g	Carubv10017075m.g	Carubv10025627m.g
Carubv10022721m.g	Carubv10019149m.g	Carubv10019106m.g	Carubv10022909m.g
Carubv10023505m.g	Carubv10018309m.g	Carubv10018538m.g	Carubv10025272m.g
Carubv10023623m.g	Carubv10017899m.g	Carubv10018549m.g	Carubv10023383m.g
Carubv10022507m.g	Carubv10018938m.g	Carubv10018516m.g	Carubv10024107m.g
Carubv10023022m.g	Carubv10017528m.g	Carubv10019574m.g	Carubv10023967m.g
Carubv10025707m.g	Carubv10016783m.g	Carubv10019562m.g	Carubv10024871m.g
Carubv10023097m.g	Carubv10018042m.g	Carubv10016908m.g	Carubv10024008m.g
Carubv10024280m.g	Carubv10017651m.g	Carubv10017359m.g	Carubv10025115m.g
Carubv10023534m.g	Carubv10017451m.g	Carubv10018855m.g	Carubv10024741m.g
Carubv10023867m.g	Carubv10017379m.g	Carubv10018174m.g	Carubv10023699m.g
Carubv10022857m.g	Carubv10017404m.g	Carubv10016663m.g	Carubv10023542m.g
Carubv10025234m.g	Carubv10017410m.g	Carubv10016686m.g	Carubv10024955m.g
Carubv10023986m.g	Carubv10019229m.g	Carubv10018175m.g	Carubv10023947m.g
Carubv10025723m.g	Carubv10019271m.g	Carubv10017529m.g	Carubv10025390m.g
Carubv10023143m.g	Carubv10018439m.g	Carubv10019001m.g	Carubv10024330m.g
Carubv10023281m.g	Carubv10016743m.g	Carubv10019220m.g	Carubv10023776m.g
Carubv10025561m.g	Carubv10019112m.g	Carubv10018704m.g	Carubv10022725m.g
Carubv10023685m.g	Carubv10018427m.g	Carubv10019118m.g	Carubv10023474m.g
Carubv10023760m.g	Carubv10018676m.g	Carubv10017373m.g	Carubv10023611m.g
Carubv10025052m.g	Carubv10018798m.g	Carubv10017418m.g	Carubv10025385m.g
Carubv10022769m.g	Carubv10017640m.g	Carubv10018586m.g	Carubv10022818m.g
Carubv10023265m.g	Carubv10018546m.g	Carubv10018398m.g	Carubv10023431m.g
Carubv10024341m.g	Carubv10017331m.g	Carubv10016865m.g	Carubv10023694m.g
Carubv10024103m.g	Carubv10018075m.g	Carubv10018576m.g	Carubv10023547m.g
Carubv10022884m.g	Carubv10017737m.g	Carubv10018570m.g	Carubv10024196m.g
Carubv10024299m.g	Carubv10017116m.g	Carubv10019620m.g	Carubv10024022m.g
Carubv10023669m.g	Carubv10018502m.g	Carubv10017495m.g	Carubv10025473m.g
Carubv10023274m.g	Carubv10017044m.g	Carubv10019170m.g	Carubv10022844m.g
Carubv10025358m.g	Carubv10017243m.g	Carubv10019592m.g	Carubv10024648m.g
Carubv10023084m.g	Carubv10017289m.g	Carubv10019334m.g	Carubv10024953m.g
Carubv10025587m.g	Carubv10016727m.g	Carubv10019351m.g	Carubv10024406m.g
Carubv10024803m.g	Carubv10017128m.g	Carubv10017594m.g	Carubv10025546m.g
Carubv10022989m.g	Carubv10019541m.g	Carubv10018146m.g	Carubv10023459m.g
Carubv10025416m.g	Carubv10017663m.g	Carubv10018156m.g	Carubv10024839m.g
Carubv10022856m.g	Carubv10019474m.g	Carubv10016594m.g	Carubv10023635m.g
Carubv10022620m.g	Carubv10018621m.g	Carubv10017155m.g	Carubv10023453m.g
Carubv10024702m.g	Carubv10017896m.g	Carubv10017913m.g	Carubv10023656m.g
Carubv10023163m.g	Carubv10019236m.g	Carubv10017888m.g	Carubv10023292m.g
Carubv10025706m.g	Carubv10019051m.g	Carubv10018259m.g	Carubv10023889m.g
Carubv10025141m.g	Carubv10019419m.g	Carubv10018068m.g	Carubv10024162m.g
Carubv10023268m.g	Carubv10017078m.g	Carubv10016955m.g	Carubv10023066m.g
Carubv10024255m.g	Carubv10019559m.g	Carubv10019060m.g	Carubv10025626m.g
Carubv10025569m.g	Carubv10018069m.g	Carubv10017068m.g	Carubv10023080m.g
Carubv10024944m.g	Carubv10019147m.g	Carubv10017056m.g	Carubv10022757m.g
Carubv10023201m.g	Carubv10017009m.g	Carubv10019287m.g	Carubv10024801m.g
Carubv10024354m.g	Carubv10019216m.g	Carubv10017070m.g	Carubv10023380m.g
Carubv10024065m.g	Carubv10019291m.g	Carubv10017280m.g	Carubv10024104m.g
Carubv10024847m.g	Carubv10018994m.g	Carubv10019038m.g	Carubv10022504m.g
Carubv10023271m.g	Carubv10018058m.g	Carubv10017730m.g	Carubv10024961m.g
Carubv10023372m.g	Carubv10019454m.g	Carubv10018218m.g	Carubv10024574m.g
Carubv10024868m.g	Carubv10019004m.g	Carubv10017712m.g	Carubv10018437m.g
Carubv10025712m.g	Carubv10019549m.g	Carubv10017053m.g	Carubv10018459m.g
Carubv10023739m.g	Carubv10019061m.g	Carubv10016764m.g	Carubv10016744m.g
Carubv10022891m.g	Carubv10019572m.g	Carubv10018973m.g	Carubv10016856m.g
Carubv10022715m.g	Carubv10017802m.g	Carubv10018119m.g	Carubv10016917m.g
Carubv10025412m.g	Carubv10017775m.g	Carubv10016910m.g	Carubv10019618m.g
Carubv10025306m.g	Carubv10019329m.g	Carubv10019074m.g	Carubv10018395m.g
Carubv10025427m.g	Carubv10017329m.g	Carubv10018472m.g	Carubv10019360m.g
Carubv10025563m.g	Carubv10018565m.g	Carubv10017182m.g	Carubv10016616m.g
Carubv10025177m.g	Carubv10018161m.g	Carubv10017518m.g	Carubv10018405m.g
Carubv10023903m.g	Carubv10019344m.g	Carubv10019113m.g	Carubv10018202m.g
Carubv10023940m.g	Carubv10018533m.g	Carubv10019154m.g	Carubv10017254m.g
Carubv10024988m.g	Carubv10018033m.g	Carubv10019149m.g	Carubv10017922m.g
Carubv10024995m.g	Carubv10019055m.g	Carubv10018309m.g	Carubv10018292m.g
Carubv10023088m.g	Carubv10017504m.g	Carubv10017899m.g	Carubv10019106m.g
Carubv10024577m.g	Carubv10018561m.g	Carubv10018938m.g	Carubv10018538m.g
Carubv10024858m.g	Carubv10019535m.g	Carubv10017528m.g	Carubv10018549m.g
Carubv10023605m.g	Carubv10018511m.g	Carubv10016783m.g	Carubv10017527m.g
Carubv10023269m.g	Carubv10018508m.g	Carubv10019066m.g	Carubv10018516m.g
Carubv10022823m.g	Carubv10018589m.g	Carubv10017451m.g	Carubv10019574m.g
Carubv10023085m.g	Carubv10017524m.g	Carubv10017410m.g	Carubv10019562m.g
Carubv10022630m.g	Carubv10019022m.g	Carubv10019229m.g	Carubv10017119m.g
Carubv10024516m.g	Carubv10019214m.g	Carubv10019271m.g	Carubv10018193m.g
Carubv10023891m.g	Carubv10018673m.g	Carubv10016807m.g	Carubv10017969m.g
Carubv10023853m.g	Carubv10018123m.g	Carubv10016743m.g	Carubv10017813m.g
Carubv10024717m.g	Carubv10016667m.g	Carubv10019112m.g	Carubv10018335m.g
Carubv10024948m.g	Carubv10018433m.g	Carubv10018427m.g	Carubv10018443m.g
Carubv10024540m.g	Carubv10017740m.g	Carubv10017051m.g	Carubv10018613m.g
Carubv10024288m.g	Carubv10018741m.g	Carubv10018676m.g	Carubv10019386m.g
Carubv10025343m.g	Carubv10017025m.g	Carubv10019049m.g	Carubv10018457m.g
Carubv10023178m.g	Carubv10018980m.g	Carubv10018798m.g	Carubv10019226m.g
Carubv10022812m.g	Carubv10017466m.g	Carubv10018546m.g	Carubv10018961m.g
Carubv10025471m.g	Carubv10016943m.g	Carubv10017331m.g	Carubv10019192m.g
Carubv10025690m.g	Carubv10019342m.g	Carubv10018075m.g	Carubv10018694m.g
Carubv10022809m.g	Carubv10017299m.g	Carubv10017737m.g	Carubv10019075m.g
Carubv10024533m.g	Carubv10019282m.g	Carubv10017116m.g	Carubv10019328m.g
Carubv10025320m.g	Carubv10019027m.g	Carubv10017044m.g	Carubv10018127m.g
Carubv10024618m.g	Carubv10018142m.g	Carubv10017243m.g	Carubv10016686m.g
Carubv10022615m.g	Carubv10018594m.g	Carubv10017289m.g	Carubv10018783m.g
Carubv10023054m.g	Carubv10017076m.g	Carubv10016727m.g	Carubv10018757m.g
Carubv10024137m.g	Carubv10018553m.g	Carubv10017128m.g	Carubv10019121m.g
Carubv10024719m.g	Carubv10017872m.g	Carubv10019541m.g	Carubv10017195m.g
Carubv10025241m.g	Carubv10018298m.g	Carubv10019474m.g	Carubv10019200m.g
Carubv10023814m.g	Carubv10018749m.g	Carubv10017896m.g	Carubv10018815m.g
Carubv10024804m.g	Carubv10018681m.g	Carubv10018566m.g	Carubv10017618m.g
Carubv10024261m.g	Carubv10019146m.g	Carubv10019430m.g	Carubv10018398m.g
Carubv10025301m.g	Carubv10017274m.g	Carubv10019236m.g	Carubv10018689m.g
Carubv10025640m.g	Carubv10016800m.g	Carubv10019051m.g	Carubv10019126m.g
Carubv10023456m.g	Carubv10016790m.g	Carubv10018476m.g	Carubv10018576m.g
Carubv10023537m.g	Carubv10018962m.g	Carubv10017078m.g	Carubv10018570m.g
Carubv10024866m.g	Carubv10017680m.g	Carubv10017074m.g	Carubv10017495m.g
Carubv10025627m.g	Carubv10016909m.g	Carubv10019559m.g	Carubv10019170m.g
Carubv10022909m.g	Carubv10018900m.g	Carubv10018069m.g	Carubv10019351m.g
Carubv10025272m.g	Carubv10019422m.g	Carubv10019147m.g	Carubv10018947m.g
Carubv10023158m.g	Carubv10018342m.g	Carubv10017009m.g	Carubv10016594m.g
Carubv10025032m.g	Carubv10018552m.g	Carubv10019216m.g	Carubv10018755m.g
Carubv10024107m.g	Carubv10018532m.g	Carubv10019291m.g	Carubv10017155m.g
Carubv10024871m.g	Carubv10019245m.g	Carubv10018994m.g	Carubv10018951m.g
Carubv10024008m.g	Carubv10019506m.g	Carubv10019454m.g	Carubv10017888m.g
Carubv10025115m.g	Carubv10018883m.g	Carubv10019004m.g	Carubv10017413m.g
Carubv10024741m.g	Carubv10016913m.g	Carubv10019549m.g	Carubv10016954m.g
Carubv10024955m.g	Carubv10018051m.g	Carubv10019061m.g	Carubv10018978m.g
Carubv10025390m.g	Carubv10017010m.g	Carubv10019572m.g	Carubv10018710m.g
Carubv10024330m.g	Carubv10017883m.g	Carubv10017802m.g	Carubv10017070m.g
Carubv10023776m.g	Carubv10018903m.g	Carubv10017775m.g	Carubv10018496m.g
Carubv10022725m.g	Carubv10017043m.g	Carubv10017329m.g	Carubv10016907m.g
Carubv10024019m.g	Carubv10016638m.g	Carubv10018565m.g	Carubv10016766m.g
Carubv10023474m.g	Carubv10016657m.g	Carubv10019344m.g	Carubv10017390m.g
Carubv10023787m.g	Carubv10016655m.g	Carubv10018033m.g	Carubv10018346m.g
Carubv10023611m.g	Carubv10018144m.g	Carubv10019055m.g	Carubv10018218m.g
Carubv10025385m.g	Carubv10016646m.g	Carubv10017504m.g	Carubv10016795m.g
Carubv10024536m.g	Carubv10016566m.g	Carubv10018561m.g	Carubv10016764m.g
Carubv10022818m.g	Carubv10018344m.g	Carubv10017573m.g	Carubv10017688m.g
Carubv10023547m.g	Carubv10019632m.g	Carubv10019535m.g	Carubv10018973m.g
Carubv10024196m.g	Carubv10016554m.g	Carubv10018511m.g	Carubv10019230m.g
Carubv10024022m.g	Carubv10019090m.g	Carubv10018508m.g	Carubv10018763m.g
Carubv10023089m.g	Carubv10017509m.g	Carubv10016820m.g	Carubv10018472m.g
Carubv10022844m.g	Carubv10018515m.g	Carubv10018589m.g	Carubv10017182m.g
Carubv10024953m.g	Carubv10017052m.g	Carubv10019022m.g	Carubv10016984m.g
Carubv10024406m.g	Carubv10018461m.g	Carubv10016667m.g	Carubv10019153m.g
Carubv10025546m.g	Carubv10019064m.g	Carubv10017740m.g	Carubv10019113m.g
Carubv10023459m.g	Carubv10017388m.g	Carubv10018741m.g	Carubv10018509m.g
Carubv10024839m.g	Carubv10018803m.g	Carubv10017025m.g	Carubv10018890m.g
Carubv10023635m.g	Carubv10017034m.g	Carubv10018320m.g	Carubv10018567m.g
Carubv10023453m.g	Carubv10017550m.g	Carubv10018980m.g	Carubv10019066m.g
Carubv10023889m.g	Carubv10019421m.g	Carubv10017466m.g	Carubv10018042m.g
Carubv10025626m.g	Carubv10019462m.g	Carubv10016943m.g	Carubv10017404m.g
Carubv10023080m.g	Carubv10018611m.g	Carubv10017299m.g	Carubv10017410m.g
Carubv10022757m.g	Carubv10016964m.g	Carubv10019282m.g	Carubv10019229m.g
Carubv10022645m.g	Carubv10016881m.g	Carubv10019027m.g	Carubv10017667m.g
Carubv10023042m.g	Carubv10017937m.g	Carubv10018142m.g	Carubv10018771m.g
Carubv10023593m.g	Carubv10017584m.g	Carubv10019212m.g	Carubv10018179m.g
Carubv10024325m.g	Carubv10018896m.g	Carubv10017076m.g	Carubv10016966m.g
Carubv10024801m.g	Carubv10017600m.g	Carubv10018553m.g	Carubv10018439m.g
Carubv10023380m.g	Carubv10018336m.g	Carubv10017872m.g	Carubv10016743m.g
Carubv10024104m.g	Carubv10017473m.g	Carubv10018298m.g	Carubv10019112m.g
Carubv10022504m.g	Carubv10018162m.g	Carubv10018681m.g	Carubv10018427m.g
Carubv10024950m.g	Carubv10017245m.g	Carubv10019146m.g	Carubv10019028m.g
Carubv10023621m.g	Carubv10016557m.g	Carubv10017274m.g	Carubv10017269m.g
Carubv10018371m.g	Carubv10019578m.g	Carubv10016800m.g	Carubv10018798m.g
Carubv10016744m.g	Carubv10017507m.g	Carubv10016790m.g	Carubv10017640m.g
Carubv10016856m.g	Carubv10017814m.g	Carubv10018962m.g	Carubv10017331m.g
Carubv10016917m.g	Carubv10018652m.g	Carubv10017680m.g	Carubv10017116m.g
Carubv10019618m.g	Carubv10018602m.g	Carubv10016909m.g	Carubv10017289m.g
Carubv10018395m.g	Carubv10018027m.g	Carubv10019422m.g	Carubv10016727m.g
Carubv10019360m.g	Carubv10018870m.g	Carubv10018342m.g	Carubv10019541m.g
Carubv10016986m.g	Carubv10018040m.g	Carubv10018552m.g	Carubv10019474m.g
Carubv10018405m.g	Carubv10018252m.g	Carubv10018532m.g	Carubv10018686m.g
Carubv10018202m.g	Carubv10017002m.g	Carubv10019245m.g	Carubv10016634m.g
Carubv10018070m.g	Carubv10017204m.g	Carubv10016871m.g	Carubv10018640m.g
Carubv10019509m.g	Carubv10016680m.g	Carubv10017923m.g	Carubv10018621m.g
Carubv10018340m.g	Carubv10018039m.g	Carubv10018883m.g	Carubv10017919m.g
Carubv10018538m.g	Carubv10017358m.g	Carubv10016913m.g	Carubv10019430m.g
Carubv10019304m.g	Carubv10018641m.g	Carubv10017010m.g	Carubv10019236m.g
Carubv10018549m.g	Carubv10018257m.g	Carubv10017883m.g	Carubv10019051m.g
Carubv10017527m.g	Carubv10018274m.g	Carubv10018903m.g	Carubv10019419m.g
Carubv10018516m.g	Carubv10017581m.g	Carubv10017612m.g	Carubv10017078m.g
Carubv10019574m.g	Carubv10016967m.g	Carubv10017043m.g	Carubv10019227m.g
Carubv10019562m.g	Carubv10016970m.g	Carubv10016638m.g	Carubv10019510m.g
Carubv10017841m.g	Carubv10017684m.g	Carubv10016657m.g	Carubv10019559m.g
Carubv10017119m.g	Carubv10018026m.g	Carubv10016655m.g	Carubv10018659m.g
Carubv10018193m.g	Carubv10018019m.g	Carubv10018144m.g	Carubv10018069m.g
Carubv10017969m.g	Carubv10019553m.g	Carubv10016983m.g	Carubv10019341m.g
Carubv10017813m.g	Carubv10017694m.g	Carubv10016566m.g	Carubv10016702m.g
Carubv10018174m.g	Carubv10018111m.g	Carubv10019632m.g	Carubv10017367m.g
Carubv10018613m.g	Carubv10017282m.g	Carubv10016554m.g	Carubv10019216m.g
Carubv10019386m.g	Carubv10017718m.g	Carubv10018711m.g	Carubv10019561m.g
Carubv10018457m.g	Carubv10018901m.g	Carubv10017035m.g	Carubv10019291m.g
Carubv10019226m.g	Carubv10017194m.g	Carubv10019090m.g	Carubv10018994m.g
Carubv10018961m.g	Carubv10019322m.g	Carubv10018325m.g	Carubv10018058m.g
Carubv10019192m.g	Carubv10017763m.g	Carubv10018515m.g	Carubv10019454m.g
Carubv10018694m.g	Carubv10018114m.g	Carubv10017052m.g	Carubv10017802m.g
Carubv10019075m.g	Carubv10016978m.g	Carubv10018461m.g	Carubv10017775m.g
Carubv10019328m.g	Carubv10018100m.g	Carubv10019064m.g	Carubv10017312m.g
Carubv10018127m.g	Carubv10017950m.g	Carubv10017388m.g	Carubv10017080m.g
Carubv10016686m.g	Carubv10019050m.g	Carubv10017034m.g	Carubv10018565m.g
Carubv10016880m.g	Carubv10018379m.g	Carubv10017550m.g	Carubv10018161m.g
Carubv10018783m.g	Carubv10017207m.g	Carubv10019421m.g	Carubv10018220m.g
Carubv10018757m.g	Carubv10019446m.g	Carubv10019462m.g	Carubv10018533m.g
Carubv10018081m.g	Carubv10017459m.g	Carubv10018807m.g	Carubv10018987m.g
Carubv10019121m.g	Carubv10017225m.g	Carubv10018611m.g	Carubv10018561m.g
Carubv10019411m.g	Carubv10018701m.g	Carubv10016964m.g	Carubv10018818m.g
Carubv10018332m.g	Carubv10019070m.g	Carubv10016881m.g	Carubv10017633m.g
Carubv10017195m.g	Carubv10017270m.g	Carubv10017937m.g	Carubv10018088m.g
Carubv10019200m.g	Carubv10017268m.g	Carubv10018896m.g	Carubv10018511m.g
Carubv10018792m.g	Carubv10019166m.g	Carubv10017600m.g	Carubv10018658m.g
Carubv10018815m.g	Carubv10019104m.g	Carubv10018336m.g	Carubv10018708m.g
Carubv10018398m.g	Carubv10018007m.g	Carubv10017473m.g	Carubv10018508m.g
Carubv10016865m.g	Carubv10018247m.g	Carubv10017024m.g	Carubv10018374m.g
Carubv10019126m.g	Carubv10017490m.g	Carubv10018162m.g	Carubv10018589m.g
Carubv10018576m.g	Carubv10016897m.g	Carubv10017245m.g	Carubv10017524m.g
Carubv10018570m.g	Carubv10016915m.g	Carubv10016557m.g	Carubv10018166m.g
Carubv10018672m.g	Carubv10019598m.g	Carubv10017507m.g	Carubv10019442m.g
Carubv10019170m.g	Carubv10018165m.g	Carubv10018652m.g	Carubv10016758m.g
Carubv10019592m.g	Carubv10018096m.g	Carubv10018027m.g	Carubv10019214m.g
Carubv10019334m.g	Carubv10019069m.g	Carubv10018870m.g	Carubv10018673m.g
Carubv10019351m.g	Carubv10017349m.g	Carubv10018040m.g	Carubv10018123m.g
Carubv10018755m.g	Carubv10018571m.g	Carubv10018252m.g	Carubv10017740m.g
Carubv10017071m.g	Carubv10017685m.g	Carubv10017002m.g	Carubv10018608m.g
Carubv10018951m.g	Carubv10017072m.g	Carubv10017204m.g	Carubv10018881m.g
Carubv10017888m.g	Carubv10018159m.g	Carubv10016680m.g	Carubv10018741m.g
Carubv10017413m.g	Carubv10017877m.g	Carubv10018039m.g	Carubv10019119m.g
Carubv10016954m.g	Carubv10019458m.g	Carubv10019000m.g	Carubv10019320m.g
Carubv10017999m.g	Carubv10017448m.g	Carubv10017358m.g	Carubv10017213m.g
Carubv10018978m.g	Carubv10017457m.g	Carubv10018641m.g	Carubv10018731m.g
Carubv10018710m.g	Carubv10017465m.g	Carubv10018257m.g	Carubv10018980m.g
Carubv10017070m.g	Carubv10017019m.g	Carubv10018274m.g	Carubv10017466m.g
Carubv10018560m.g	Carubv10018306m.g	Carubv10016562m.g	Carubv10019179m.g
Carubv10019558m.g	Carubv10017567m.g	Carubv10018588m.g	Carubv10019342m.g
Carubv10018496m.g	Carubv10017580m.g	Carubv10017581m.g	Carubv10017847m.g
Carubv10016907m.g	Carubv10016687m.g	Carubv10016967m.g	Carubv10019282m.g
Carubv10016766m.g	Carubv10019083m.g	Carubv10016970m.g	Carubv10019027m.g
Carubv10017390m.g	Carubv10016977m.g	Carubv10017684m.g	Carubv10019012m.g
Carubv10018346m.g	Carubv10018381m.g	Carubv10018026m.g	Carubv10018300m.g
Carubv10017712m.g	Carubv10017479m.g	Carubv10018019m.g	Carubv10018774m.g
Carubv10016795m.g	Carubv10018082m.g	Carubv10019553m.g	Carubv10018553m.g
Carubv10016764m.g	Carubv10017350m.g	Carubv10017694m.g	Carubv10018294m.g
Carubv10017688m.g	Carubv10019397m.g	Carubv10018111m.g	Carubv10017872m.g
Carubv10018168m.g	Carubv10019266m.g	Carubv10017282m.g	Carubv10018545m.g
Carubv10019487m.g	Carubv10018779m.g	Carubv10016770m.g	Carubv10018749m.g
Carubv10019579m.g	Carubv10018766m.g	Carubv10017251m.g	Carubv10017526m.g
Carubv10018973m.g	Carubv10019520m.g	Carubv10017718m.g	Carubv10017274m.g
Carubv10018089m.g	Carubv10016997m.g	Carubv10017194m.g	Carubv10017851m.g
Carubv10017908m.g	Carubv10018578m.g	Carubv10019322m.g	Carubv10019215m.g
Carubv10017745m.g	Carubv10019269m.g	Carubv10017763m.g	Carubv10016909m.g
Carubv10018472m.g	Carubv10016982m.g	Carubv10016753m.g	Carubv10017284m.g
Carubv10017182m.g	Carubv10016572m.g	Carubv10016685m.g	Carubv10019422m.g
Carubv10016951m.g	Carubv10017159m.g	Carubv10017491m.g	Carubv10018532m.g
Carubv10016984m.g	Carubv10017760m.g	Carubv10016978m.g	Carubv10019245m.g
Carubv10019153m.g	Carubv10017191m.g	Carubv10017950m.g	Carubv10016871m.g
Carubv10019113m.g	Carubv10018769m.g	Carubv10019050m.g	Carubv10018463m.g
Carubv10018509m.g	Carubv10018290m.g	Carubv10017317m.g	Carubv10017010m.g
Carubv10016925m.g	Carubv10017049m.g	Carubv10018737m.g	Carubv10018903m.g
Carubv10018309m.g	Carubv10016803m.g	Carubv10017773m.g	Carubv10018333m.g
Carubv10019066m.g	Carubv10019032m.g	Carubv10018526m.g	Carubv10017677m.g
Carubv10018042m.g	Carubv10018249m.g	Carubv10018379m.g	Carubv10017612m.g
Carubv10019229m.g	Carubv10018446m.g	Carubv10017207m.g	Carubv10016655m.g
Carubv10017983m.g	Carubv10017309m.g	Carubv10019446m.g	Carubv10019010m.g
Carubv10017667m.g	Carubv10019363m.g	Carubv10017459m.g	Carubv10018028m.g
Carubv10018771m.g	Carubv10016921m.g	Carubv10017225m.g	Carubv10018344m.g
Carubv10018179m.g	Carubv10019180m.g	Carubv10018076m.g	Carubv10018358m.g
Carubv10016966m.g	Carubv10017807m.g	Carubv10018701m.g	Carubv10018711m.g
Carubv10018439m.g	Carubv10019375m.g	Carubv10019070m.g	Carubv10018697m.g
Carubv10016743m.g	Carubv10017799m.g	Carubv10017270m.g	Carubv10018908m.g
Carubv10019112m.g	Carubv10017660m.g	Carubv10018324m.g	Carubv10019090m.g
Carubv10018427m.g	Carubv10019494m.g	Carubv10019303m.g	Carubv10017435m.g
Carubv10017051m.g	Carubv10018131m.g	Carubv10017268m.g	Carubv10017561m.g
Carubv10018798m.g	Carubv10019544m.g	Carubv10019166m.g	Carubv10018515m.g
Carubv10018546m.g	Carubv10018786m.g	Carubv10019104m.g	Carubv10016640m.g
Carubv10017331m.g	Carubv10019543m.g	Carubv10018007m.g	Carubv10018556m.g
Carubv10019103m.g	Carubv10018832m.g	Carubv10016897m.g	Carubv10018803m.g
Carubv10018768m.g	Carubv10017247m.g	Carubv10016915m.g	Carubv10019522m.g
Carubv10019541m.g	Carubv10019463m.g	Carubv10019598m.g	Carubv10019545m.g
Carubv10018479m.g	Carubv10018120m.g	Carubv10018096m.g	Carubv10018372m.g
Carubv10018447m.g	Carubv10018840m.g	Carubv10019069m.g	Carubv10016754m.g
Carubv10019279m.g	Carubv10018891m.g	Carubv10017349m.g	Carubv10016881m.g
Carubv10016634m.g	Carubv10017909m.g	Carubv10016617m.g	Carubv10017937m.g
Carubv10018835m.g	Carubv10017705m.g	Carubv10018571m.g	Carubv10019018m.g
Carubv10018640m.g	Carubv10019489m.g	Carubv10019330m.g	Carubv10018079m.g
Carubv10019285m.g	Carubv10017306m.g	Carubv10017685m.g	Carubv10017584m.g
Carubv10018621m.g	Carubv10016961m.g	Carubv10018159m.g	Carubv10019182m.g
Carubv10017919m.g	Carubv10017952m.g	Carubv10017877m.g	Carubv10018462m.g
Carubv10019430m.g	Carubv10018821m.g	Carubv10019458m.g	Carubv10019043m.g
Carubv10019051m.g	Carubv10018554m.g	Carubv10017448m.g	Carubv10018336m.g
Carubv10019419m.g	Carubv10019418m.g	Carubv10017457m.g	Carubv10017473m.g
Carubv10017078m.g	Carubv10018690m.g	Carubv10017019m.g	Carubv10016818m.g
Carubv10018746m.g	Carubv10018750m.g	Carubv10018306m.g	Carubv10018955m.g
Carubv10019128m.g	Carubv10018952m.g	Carubv10017567m.g	Carubv10017785m.g
Carubv10019510m.g	Carubv10018416m.g	Carubv10017580m.g	Carubv10018879m.g
Carubv10019559m.g	Carubv10016946m.g	Carubv10016622m.g	Carubv10018652m.g
Carubv10018659m.g	Carubv10019325m.g	Carubv10016687m.g	Carubv10018602m.g
Carubv10018490m.g	Carubv10018155m.g	Carubv10019083m.g	Carubv10018048m.g
Carubv10018069m.g	Carubv10017523m.g	Carubv10016977m.g	Carubv10017765m.g
Carubv10019341m.g	Carubv10017328m.g	Carubv10017479m.g	Carubv10017911m.g
Carubv10019217m.g	Carubv10018712m.g	Carubv10018082m.g	Carubv10017002m.g
Carubv10016702m.g	Carubv10016630m.g	Carubv10019397m.g	Carubv10017204m.g
Carubv10017367m.g	Carubv10016666m.g	Carubv10018410m.g	Carubv10018039m.g
Carubv10019216m.g	Carubv10001936m.g	Carubv10018715m.g	Carubv10016639m.g
Carubv10019291m.g	Carubv10002178m.g	Carubv10017819m.g	Carubv10018698m.g
Carubv10018994m.g	Carubv10003758m.g	Carubv10019520m.g	Carubv10019569m.g
Carubv10017967m.g	Carubv10000349m.g	Carubv10016997m.g	Carubv10018641m.g
Carubv10017357m.g	Carubv10000906m.g	Carubv10018578m.g	Carubv10018415m.g
Carubv10018058m.g	Carubv10003893m.g	Carubv10018753m.g	Carubv10019332m.g
Carubv10017775m.g	Carubv10002813m.g	Carubv10017004m.g	Carubv10018735m.g
Carubv10016574m.g	Carubv10000378m.g	Carubv10016982m.g	Carubv10017954m.g
Carubv10017312m.g	Carubv10003587m.g	Carubv10016572m.g	Carubv10017383m.g
Carubv10017080m.g	Carubv10000830m.g	Carubv10017760m.g	Carubv10016970m.g
Carubv10018565m.g	Carubv10001741m.g	Carubv10017191m.g	Carubv10016695m.g
Carubv10018161m.g	Carubv10000567m.g	Carubv10016612m.g	Carubv10017176m.g
Carubv10019344m.g	Carubv10003122m.g	Carubv10016669m.g	Carubv10017671m.g
Carubv10018220m.g	Carubv10002796m.g	Carubv10018769m.g	Carubv10017694m.g
Carubv10018533m.g	Carubv10002196m.g	Carubv10018290m.g	Carubv10018720m.g
Carubv10018987m.g	Carubv10000953m.g	Carubv10016803m.g	Carubv10018129m.g
Carubv10019079m.g	Carubv10002217m.g	Carubv10019032m.g	Carubv10017251m.g
Carubv10016647m.g	Carubv10000216m.g	Carubv10018249m.g	Carubv10017141m.g
Carubv10019055m.g	Carubv10002180m.g	Carubv10018446m.g	Carubv10017511m.g
Carubv10019361m.g	Carubv10003472m.g	Carubv10018948m.g	Carubv10019322m.g
Carubv10019209m.g	Carubv10000712m.g	Carubv10016658m.g	Carubv10018445m.g
Carubv10018734m.g	Carubv10001588m.g	Carubv10017309m.g	Carubv10016752m.g
Carubv10018511m.g	Carubv10002114m.g	Carubv10019363m.g	Carubv10018483m.g
Carubv10018658m.g	Carubv10000520m.g	Carubv10016921m.g	Carubv10016698m.g
Carubv10016615m.g	Carubv10003712m.g	Carubv10019180m.g	Carubv10018224m.g
Carubv10018708m.g	Carubv10002703m.g	Carubv10016712m.g	Carubv10016999m.g
Carubv10017869m.g	Carubv10002986m.g	Carubv10017590m.g	Carubv10017805m.g
Carubv10018508m.g	Carubv10002415m.g	Carubv10017660m.g	Carubv10016920m.g
Carubv10018374m.g	Carubv10003699m.g	Carubv10019494m.g	Carubv10018271m.g
Carubv10018589m.g	Carubv10002436m.g	Carubv10018131m.g	Carubv10018150m.g
Carubv10018231m.g	Carubv10003566m.g	Carubv10019450m.g	Carubv10019255m.g
Carubv10018166m.g	Carubv10003534m.g	Carubv10019544m.g	Carubv10018723m.g
Carubv10019214m.g	Carubv10000026m.g	Carubv10018786m.g	Carubv10017317m.g
Carubv10018673m.g	Carubv10001734m.g	Carubv10019543m.g	Carubv10018397m.g
Carubv10018123m.g	Carubv10000723m.g	Carubv10018832m.g	Carubv10018632m.g
Carubv10017740m.g	Carubv10001868m.g	Carubv10019463m.g	Carubv10018149m.g
Carubv10018741m.g	Carubv10003478m.g	Carubv10018120m.g	Carubv10016757m.g
Carubv10019119m.g	Carubv10003448m.g	Carubv10018891m.g	Carubv10017773m.g
Carubv10019320m.g	Carubv10003702m.g	Carubv10018022m.g	Carubv10017065m.g
Carubv10017213m.g	Carubv10000547m.g	Carubv10017909m.g	Carubv10019201m.g
Carubv10017453m.g	Carubv10002881m.g	Carubv10017705m.g	Carubv10016759m.g
Carubv10018731m.g	Carubv10000481m.g	Carubv10019489m.g	Carubv10019455m.g
Carubv10018980m.g	Carubv10001217m.g	Carubv10017306m.g	Carubv10018017m.g
Carubv10017466m.g	Carubv10003685m.g	Carubv10016961m.g	Carubv10018550m.g
Carubv10018617m.g	Carubv10003369m.g	Carubv10018821m.g	Carubv10017459m.g
Carubv10019342m.g	Carubv10003209m.g	Carubv10019420m.g	Carubv10017982m.g
Carubv10018653m.g	Carubv10001455m.g	Carubv10017959m.g	Carubv10017225m.g
Carubv10017299m.g	Carubv10001099m.g	Carubv10018554m.g	Carubv10018701m.g
Carubv10017847m.g	Carubv10002000m.g	Carubv10019418m.g	Carubv10019070m.g
Carubv10019282m.g	Carubv10001196m.g	Carubv10018690m.g	Carubv10017268m.g
Carubv10019027m.g	Carubv10000926m.g	Carubv10016761m.g	Carubv10019104m.g
Carubv10018300m.g	Carubv10001658m.g	Carubv10018750m.g	Carubv10018247m.g
Carubv10018774m.g	Carubv10002935m.g	Carubv10018952m.g	Carubv10016918m.g
Carubv10018142m.g	Carubv10002184m.g	Carubv10018416m.g	Carubv10019171m.g
Carubv10018169m.g	Carubv10003460m.g	Carubv10016946m.g	Carubv10016897m.g
Carubv10017872m.g	Carubv10003793m.g	Carubv10018155m.g	Carubv10018519m.g
Carubv10018545m.g	Carubv10003740m.g	Carubv10017523m.g	Carubv10019330m.g
Carubv10018749m.g	Carubv10002191m.g	Carubv10018993m.g	Carubv10018949m.g
Carubv10017526m.g	Carubv10002761m.g	Carubv10019414m.g	Carubv10017947m.g
Carubv10018681m.g	Carubv10001380m.g	Carubv10018712m.g	Carubv10017448m.g
[truncated: 1,620 more rows]
