# Supplementary material for: Dosage-sensitive maternal siRNAs determine hybridization success in Capsella
Source: Nat Plants. 2024 Nov 11;10(12):1969–83. doi: 10.1038/s41477-024-01844-3 (PMC11649575; doi:10.1038/s41477-024-01844-3)
Supplement: Supplementary file 9 — Statistical source data. [file 41477_2024_1844_MOESM9_ESM.xlsx]

## Sheet: Fig 4a
Data for Fig 4a
Chromosome	Start	End	Name	Length	Reads	RPM	UniqueReads	FracTop	Strand	MajorRNA	MajorRNAReads	Complexity	DicerCall	MIRNA	PhaseScore	Short	Long	18	19	20	21	22	23	24	25	main	endo_Cg_x_Cg_MX.size_1825	endo_Cr_x_Cg_MX.size_1825	endo_Cr_x_Cr_MX.size_1825	endo_pol_x_pol_MX.size_1825	endo_pol_x_wt_MX.size_1825	endo_Cg_x_Cr_MX.size_1825	endo_Cr4n_x_Cg_MX.size_1825	wt_leave_MX.size_1825
scaffold_1	83	820	Cluster_1	738	37	1.783	32	0.243	.	AGGGGUUAUUGUUCAUGAACUAAG	7	0.811	24	N0	0.3	0	0	2	2	3	1	2	6	21	0	37	0.24186	3.91321	8.59891	0	1.89554	1.17582	2.35305	0
scaffold_1	930	1701	Cluster_2	772	73	3.518	6	0.74	.	CUGGCUAGAUCUUUUGAAGAUUU	4	0.808	24	N0	0.3	0	0	2	3	5	5	5	25	28	0	73	0.24186	10.7613	5.32314	2.69049	6.95031	0.783882	9.41221	2.30804
scaffold_1	1834	2069	Cluster_3	236	15	0.723	14	0	-	GACGAGUUGAAUCUAUUGGGA	1	1	21	N0	-1	0	0	2	0	2	3	1	3	3	1	15	0.725579	0	2.04736	4.03574	1.89554	0	0	0.177541
scaffold_1	2402	2559	Cluster_4	158	26	1.253	21	0.154	-	CAUCUAAGAUUGGAUCUCUU	3	0.769	20	N0	-1	0	0	3	4	6	1	2	2	5	3	26	0.483719	0.978302	3.27578	1.34525	4.42292	0.783882	0.941221	0.532624
scaffold_1	2878	3122	Cluster_5	245	16	0.771	13	0	-	GCAAGCGUAUCGUCUCCGAGAGCG	2	0.812	19	N0	-1	0	0	2	3	0	3	2	1	3	2	16	0.725579	0	0.409472	1.34525	2.52738	0.391941	0.47061	0.887706
scaffold_1	10774	11124	Cluster_6	351	18	0.867	18	0.944	+	UCACCCGAUUUUCUUCUGAGA	3	0.833	21	N0	-1	0	0	2	2	2	5	1	4	1	1	18	0.725579	0.978302	0.409472	5.38098	1.26369	0.783882	0	0.887706
scaffold_1	21617	21923	Cluster_7	307	483	23.276	416	0.576	.	UUUUAGACGUUUCCACUACUCAGU	69	0.35	24	N0	2.5	0	0	24	9	7	28	31	105	272	7	483	1.93488	4.89151	6.14208	0	0.631846	0	3.29427	79.3609
scaffold_1	22778	22802	Cluster_8	25	64	3.084	59	1	+	AAAAUCCGGACCGUGGAGCA	35	0.078	20	N0	-1	0	0	12	15	35	0	1	0	1	0	64	4.59533	3.91321	6.14208	9.41672	10.1095	0.783882	0.47061	0
scaffold_1	23838	24138	Cluster_9	301	34	1.638	32	0.971	+	AUGUGUCUGUCUGUAAUUAAGAU	4	0.676	18	N0	-1	0	0	7	2	6	3	5	4	4	3	34	1.45116	0	0.409472	2.69049	3.15923	1.9597	2.35305	1.77541
scaffold_1	37844	38324	Cluster_10	481	13	0.626	13	0.615	.	UUGUGUCGAGAGAGAACA	2	0.923	18	N0	-1	0	0	2	1	1	2	2	2	1	2	13	0.24186	0	1.63789	2.69049	1.89554	0.783882	0	0.177541
scaffold_1	41141	41547	Cluster_11	407	18	0.867	16	0.111	-	UAGAGAGAUUUUAGGAGUCUGGCU	2	0.833	24	N0	-1	0	0	2	2	2	2	2	1	6	1	18	1.69302	0.978302	0.409472	1.34525	1.89554	1.17582	0	0.355082
scaffold_1	42090	42418	Cluster_12	329	19	0.916	17	0.053	-	UCUUUUCCACGGAACAUGAGGCU	2	0.842	21	N0	-1	0	0	2	0	1	11	2	2	0	1	19	0.725579	0.978302	0.409472	1.34525	1.89554	1.56776	1.41183	0.532624
scaffold_1	43081	43203	Cluster_13	123	13	0.626	13	0.308	.	ACUGGCUGCUGGACUUAUGUUCCUU	3	0.692	21	N0	0.1	0	0	1	3	0	4	0	1	1	3	13	0	0	1.22842	1.34525	2.52738	1.56776	0.47061	0
scaffold_1	45538	45712	Cluster_14	175	14	0.675	13	0	-	UAUCAGAUUGUUACUCAGA	3	0.643	19	N0	-1	0	0	2	3	2	2	3	1	0	1	14	0	2.93491	1.63789	0	3.15923	0	0	0.355082
scaffold_1	46666	46953	Cluster_15	288	18	0.867	16	0.056	-	AACCAGCUCUAUUAUAUGUAG	3	0.889	18	N0	-1	0	0	5	1	2	5	2	1	1	1	18	0	1.9566	0.818944	2.69049	3.79108	0	1.88244	0.355082
scaffold_1	53140	53368	Cluster_16	229	11	0.53	9	0	-	GCUCGGACAUGUGCUGAUCUUGAC	2	0.909	18	N0	-1	0	0	3	1	1	1	2	1	2	0	11	0	0	0.409472	1.34525	1.89554	0.391941	0.47061	0.710165
scaffold_1	53584	53745	Cluster_17	162	18	0.867	18	0	-	UCCUAGUGAUGAAUUCUCU	2	0.833	24	N0	-1	0	0	3	2	2	2	1	2	4	2	18	0.725579	0	2.04736	4.03574	3.15923	0	0	0.355082
scaffold_1	53893	54169	Cluster_18	277	14	0.675	14	0	-	AAGAUGUUGAGCUCACUCA	3	0.714	19	N0	-1	0	0	3	6	3	0	0	0	1	1	14	0	0	0.818944	2.69049	2.52738	0.391941	0.941221	0.532624
scaffold_1	80500	80942	Cluster_19	443	21	1.012	11	0.19	-	AAGACAAGAAGACUUGAGAAUC	2	0.905	24	N0	-1	0	0	1	0	2	0	8	0	10	0	21	0	3.91321	3.27578	0	1.89554	0.391941	1.88244	0.177541
scaffold_1	81249	81403	Cluster_20	155	11	0.53	4	0.636	.	CCGGUAACAUAAGCUCGA	3	0.727	24	N0	0.1	0	0	3	0	1	0	1	1	5	0	11	0	0.978302	2.45683	0	0	0.391941	0.941221	0.177541
scaffold_1	82127	82568	Cluster_21	442	18	0.867	16	0.111	-	UCUAAUCGUCUCCGUCUGUUGG	3	0.833	22	N0	-1	0	0	0	2	2	1	6	2	1	4	18	0.725579	5.86981	0	5.38098	3.15923	0	0	0
scaffold_1	93666	94071	Cluster_22	406	17	0.819	16	1	+	AAAGAUUGUGGAAAUAGC	2	0.882	18	N0	-1	0	0	4	3	1	2	4	2	0	1	17	0.24186	0.978302	2.04736	2.69049	1.89554	0	0	0.887706
scaffold_1	95553	95811	Cluster_23	259	11	0.53	11	0.909	+	CCUGGAGAACGAAUCAUUCC	2	0.818	20	N0	-1	0	0	0	1	4	1	1	3	0	1	11	0.483719	0	0.409472	0	0.631846	0	0.47061	1.06525
scaffold_1	110981	111135	Cluster_24	155	11	0.53	11	0.727	.	UUUCCUUUAGAUUGGUAACU	2	0.818	21	N0	0.2	0	0	0	1	2	5	1	2	0	0	11	0.483719	0	0	2.69049	3.79108	0	0.47061	0
scaffold_1	113865	114190	Cluster_25	326	32	1.542	30	0.094	-	AAGAGGACUGUGACGAAC	3	0.875	18	N0	-1	0	0	7	0	1	7	2	4	5	6	32	0.483719	0	2.04736	1.34525	1.89554	3.52747	5.17671	0.177541
scaffold_1	114265	114563	Cluster_26	299	16	0.771	15	0.062	-	CCGACAAUAGGAACCGACCG	3	0.875	20	N0	-1	0	0	2	0	5	2	2	2	1	2	16	0.483719	0	2.04736	1.34525	0	1.17582	2.35305	0
scaffold_1	114738	114799	Cluster_27	62	11	0.53	10	0	-	UUCCGACGGUAAGACCCUAC	2	0.909	20	N0	-1	0	0	0	2	3	1	1	1	1	2	11	0	0	0.409472	0	1.26369	0.391941	3.29427	0
scaffold_1	114989	115326	Cluster_28	338	32	1.542	29	0.062	-	UCAGACGGUGUGGAUGUG	1	1	18	N0	-1	0	0	7	2	3	3	5	5	5	2	32	0	0.978302	3.68525	2.69049	1.26369	1.9597	6.11793	0
scaffold_1	116087	116384	Cluster_29	298	21	1.012	21	0.095	-	CAUCGGCCUUGUGGACACA	3	0.81	19	N0	-1	0	0	0	4	4	3	4	1	2	3	21	0.24186	0	1.22842	1.34525	0	3.52747	3.29427	0
scaffold_1	120493	120622	Cluster_30	130	51	2.458	10	0.196	-	GUUCGAUCCUGGGCAGCA	8	0.725	18	N0	-1	0	0	12	8	10	7	3	6	3	2	51	0.24186	1.9566	2.04736	20.1787	4.42292	0.391941	1.41183	3.0182
scaffold_1	127854	128405	Cluster_31	552	19	0.916	18	0.842	+	UCGCAGCUUUAGUCCAACU	2	0.947	19	N0	-1	0	0	0	6	1	5	2	1	3	1	19	0.483719	0	0.409472	0	2.52738	0.391941	0	1.95295
scaffold_1	130025	133211	Cluster_32	3187	6858	330.489	5299	0.444	.	CUCCGCUGUCGACUCUAAACAAGG	446	0.284	24	N0	41	0	0	222	208	202	468	989	1116	3507	146	6858	0.24186	1393.1	993.379	0	7.58215	2.35165	1295.12	42.0773
scaffold_1	133525	134709	Cluster_33	1185	348	16.77	119	0.652	.	AAAUUCCAUCUGUCAGAUAGUAAC	19	0.609	24	N0	0.5	0	0	12	17	21	27	38	88	139	6	348	2.90231	14.6745	18.0168	1.34525	2.52738	3.52747	18.3538	39.7692
scaffold_1	134866	134948	Cluster_34	83	41	1.976	8	0.244	.	GAUCUUAAGUUGGGUAUCUU	5	0.537	23	N0	-1	0	0	3	2	6	1	7	15	5	2	41	0.483719	0.978302	0.818944	0	0.631846	0.391941	5.17671	4.08345
scaffold_1	196755	197370	Cluster_35	616	47	2.265	35	0.574	.	ACGGAUCCAUAAUUUAAUAAAUUU	6	0.723	24	N0	0.1	0	0	2	1	3	3	6	8	23	1	47	0	0	0.818944	0	0	0	0	7.98935
scaffold_1	211862	212081	Cluster_36	220	50	2.41	2	0.96	+	AUAAUUGUGCUCUAGUAAUUCU	7	0.56	24	N0	-1	0	0	3	1	4	2	10	14	16	0	50	0.483719	0	1.22842	0	0.631846	0	0.47061	7.63427
scaffold_1	223761	224261	Cluster_37	501	45	2.169	42	0.4	.	ACGUCUGUAGUCCUCGGGAAGACC	5	0.756	24	N0	0.2	0	0	2	2	1	3	3	7	26	1	45	0	4.89151	5.73261	0	1.89554	3.52747	6.58855	0
scaffold_1	230093	230497	Cluster_38	405	117	5.638	47	0.65	.	AUCUACCAACGUGGCUAAGUUUGU	7	0.718	24	N0	0.4	0	0	3	11	1	10	10	23	58	1	117	0	13.6962	8.59891	0	1.89554	0	7.05916	11.3626
scaffold_1	248489	248592	Cluster_39	104	11	0.53	11	0.182	-	CGACGUCGAUCUUUGGUCU	2	0.818	21	N0	-1	0	0	0	2	3	4	1	1	0	0	11	0	0	0.818944	1.34525	1.89554	0	0	0.887706
scaffold_1	248715	249002	Cluster_40	288	18	0.867	16	0.667	.	UGGAGUGAUCUGUAUUGAAUGAGC	3	0.667	24	N0	0	0	0	0	3	1	0	1	6	7	0	18	2.4186	0	0.818944	0	0.631846	1.56776	0	0.177541
scaffold_1	249280	250616	Cluster_41	1337	3235	155.895	2748	0.474	.	AGAGGUUUAGGCUUAUGAAUGCUU	142	0.278	24	N0	28	0	0	196	181	261	370	515	628	1021	63	3235	640.928	2.93491	11.0557	2.69049	0	215.176	1.88244	0
scaffold_1	250756	250819	Cluster_42	64	32	1.542	29	0.531	.	AUUUGGUGGGAAUUCUUCUAGAGU	5	0.562	24	N0	-1	0	0	2	3	0	0	9	4	14	0	32	5.07905	0	0.409472	0	0	2.74359	1.41183	0
scaffold_1	250965	251262	Cluster_43	298	295	14.216	264	0.169	-	AGGUACUAAUGACUGGUGAAGAGA	13	0.41	24	N0	-1	0	0	36	12	19	20	44	63	94	7	295	52.9672	0	4.91366	0	0	21.9487	3.76488	0
scaffold_1	251354	254440	Cluster_44	3087	57544	2773.06	41596	0.578	.	AUCAGGUCUGUUCAAGAAAGC	2551	0.089	24	N0	96.1	0	0	3339	3759	3540	9010	9897	9849	17414	736	57544	11348.3	13.6962	342.728	18.8334	4.42292	3733.24	106.358	0
scaffold_1	274560	274624	Cluster_45	65	18	0.867	0	0.722	.	AACCCUCAUAACUGUAAACCCUAC	3	0.778	24	N0	-1	0	0	2	0	0	0	2	5	8	1	18	0	0	1.22842	0	0	0	0.47061	2.48558
scaffold_1	296835	297016	Cluster_46	182	12	0.578	12	0.667	.	AAUCUGACAGAGCUCGGUU	2	0.917	23	N0	-1	0	0	0	3	0	1	0	6	1	1	12	0.24186	0	0.409472	0	0	2.35165	0	0.710165
scaffold_1	322794	323025	Cluster_47	232	11	0.53	10	1	+	CCCCUGUAGAUGGCCGGACGC	2	0.818	19	N0	-1	0	0	0	3	0	3	0	2	3	0	11	0	0	0	1.34525	0.631846	0	0.47061	1.42033
scaffold_1	330899	331324	Cluster_48	426	15	0.723	12	0.333	.	UCACCGGUUUAAUCAGAAGUUU	2	0.867	21	N0	0.1	0	0	1	1	1	3	3	3	2	1	15	0.24186	1.9566	0	1.34525	1.89554	0.783882	0	1.06525
scaffold_1	337265	337354	Cluster_49	90	838	40.383	716	0.967	+	ACACUAGACUCUGAAUCU	159	0.134	18	N0	-1	0	0	302	149	63	98	71	65	77	13	838	9.43252	35.2189	16.7884	67.2623	68.2394	32.5311	6.11793	83.0893
scaffold_1	345869	346321	Cluster_50	453	341	16.433	54	0.842	+	UUCCGAUGUGGGAUCUUUUCUC	38	0.32	24	N0	-1	0	0	8	6	7	66	77	52	122	3	341	10.1581	18.5877	17.1978	9.41672	27.1694	5.09523	3.76488	29.6494
scaffold_1	351706	351996	Cluster_51	291	11	0.53	11	0	-	GAAAUAAUGGCGAAUCUGUA	1	1	21	N0	-1	0	0	2	1	1	3	2	2	0	0	11	0.24186	0	0.409472	1.34525	0.631846	0.391941	0	1.06525
scaffold_1	354016	354131	Cluster_52	116	16	0.771	7	0.375	.	GAAACUUUUCCCCCGCGCUGUAGCG	2	0.812	24	N0	0.1	0	0	0	1	2	0	2	4	5	2	16	0	0	0.409472	0	0.631846	0.391941	0	2.30804
scaffold_1	354312	354420	Cluster_53	109	26	1.253	16	0.5	.	AUAUGUUCUGACCUGUUGCAAAGU	2	0.885	24	N0	0	0	0	2	4	1	2	2	6	8	1	26	0	0	0.818944	0	0.631846	0	0	4.08345
scaffold_1	354676	354831	Cluster_54	156	28	1.349	8	0.607	.	UGAUAAUCAAGCGUACUACUCAUU	2	0.857	24	N0	0	0	0	1	0	4	6	4	3	10	0	28	0	0	0.409472	1.34525	1.89554	0.783882	0.47061	3.55082
scaffold_1	355366	355879	Cluster_55	514	161	7.759	142	0.441	.	AUUGAACAAUCAGAAGACUGGGGG	14	0.54	24	N0	1	0	0	2	8	5	22	14	20	88	2	161	0	4.89151	4.50419	0	1.26369	0	3.76488	23.9681
scaffold_1	365521	365676	Cluster_56	156	3002	144.667	2362	1	+	GGAAUGUUGUCUGGAUCGAGG	2552	0.012	21	N0	-1	0	0	21	61	71	2683	68	9	87	2	3002	51.9998	166.311	66.7439	1187.85	643.851	71.7252	171.302	0.887706
scaffold_1	369418	369581	Cluster_57	164	18	0.867	18	0.889	+	CUCUCUUCGGCUCUUUUGG	2	0.889	23	N0	-1	0	0	1	4	2	1	1	5	2	2	18	0	0	0.818944	0	0	0	0	2.84066
scaffold_1	369681	369953	Cluster_58	273	16	0.771	16	0.812	+	UCCAGGAACUGUCUCUAACAAA	2	0.938	22	N0	-1	0	0	2	1	2	2	5	2	2	0	16	0.24186	0	0.409472	0	0	0.783882	0	2.13049
scaffold_1	376450	376531	Cluster_59	82	179	8.626	33	0.078	-	AACAUGUUGAACUUAUGACACC	59	0.285	22	N0	-1	0	0	2	16	12	14	72	27	34	2	179	10.8837	0.978302	3.27578	0	0.631846	30.5714	2.82366	7.10165
scaffold_1	376978	377043	Cluster_60	66	27	1.301	10	0.037	-	CGAAUGAUGGGACGGGAUGCU	3	0.63	23	N0	-1	0	0	2	2	2	4	5	9	3	0	27	1.45116	0.978302	0.409472	0	0	0.391941	0	3.19574
scaffold_1	378800	378903	Cluster_61	104	21	1.012	20	1	+	CUAUGAGAUGGGACGAACUCUU	4	0.714	23	N0	-1	0	0	2	0	2	3	5	7	2	0	21	0	0	0	0	0.631846	0	0	3.55082
scaffold_1	379620	379690	Cluster_62	71	12	0.578	12	1	+	GUGAACUCUUUGAUAAAAUC	4	0.667	20	N0	-1	0	0	2	2	4	2	0	0	2	0	12	0	0	0	0	0	0	0	2.13049
scaffold_1	380656	380924	Cluster_63	269	14	0.675	14	0.857	+	AUCUUAUGGUUGGCAGCAUC	2	0.929	21	N0	-1	0	0	1	1	4	5	2	1	0	0	14	0.725579	0	0	0	0.631846	0	0	1.77541
scaffold_1	384915	385222	Cluster_64	308	11	0.53	11	0.909	+	UUACCUUCGAUACGCUCUCCGAGC	2	0.818	24	N0	-1	0	0	2	1	0	1	2	2	3	0	11	0.24186	0	0	0	0	0	0	1.77541
scaffold_1	385355	385885	Cluster_65	531	30	1.446	29	0.9	+	UUGCUCCGCCGGAUUAAU	3	0.9	18	N0	-1	0	0	10	1	1	3	2	7	3	3	30	0.967438	0	0.409472	0	0	0	0	4.43853
scaffold_1	386514	386973	Cluster_66	460	194	9.349	42	0.464	.	AAAAAUGAUUUGUGGGUUUCAAGC	22	0.49	24	N0	1.4	0	0	6	11	6	8	17	55	87	4	194	0.483719	2.93491	4.09472	0	1.89554	1.17582	4.23549	29.1168
scaffold_1	387706	387943	Cluster_67	238	14	0.675	7	0.5	.	AGAUGAUGAUUAGGAUGAUGAUGU	2	0.786	24	N0	0.1	0	0	1	0	0	2	2	3	6	0	14	0.24186	1.9566	2.04736	0	0.631846	0	0	0.887706
scaffold_1	388985	389221	Cluster_68	237	40	1.928	21	0.225	.	AUCACAAACUCUUCAUCUCAAAUU	7	0.75	24	N0	0.2	0	0	1	0	1	0	5	10	20	3	40	0.24186	0	0	0	0.631846	0	0.941221	6.39148
scaffold_1	389348	389400	Cluster_69	53	97	4.674	41	0.289	.	AUACUGACUUCUACCAAAAUGAGA	24	0.433	24	N0	-1	0	0	5	6	6	4	11	21	43	1	97	0	2.93491	6.55155	0	3.15923	1.17582	0.47061	12.2503
scaffold_1	389481	389750	Cluster_70	270	163	7.855	143	0.221	.	ACUAUUGUUGGCUGAAGAGACGGU	52	0.362	24	N0	2.9	0	0	6	5	6	31	13	19	83	0	163	0.24186	10.7613	11.0557	0	1.26369	2.35165	6.11793	18.2867
scaffold_1	393773	393889	Cluster_71	117	32	1.542	9	0.969	+	CUGACAAAAUCGCGACUUUGGUC	3	0.844	22	N0	-1	0	0	3	3	5	4	7	6	2	2	32	0.725579	0.978302	2.04736	10.762	6.95031	0.391941	0	0.532624
scaffold_1	394088	394250	Cluster_72	163	26	1.253	22	0.923	+	UUUGUCGUAUCUAAGCUAUUACACU	2	0.731	25	N0	-1	0	0	5	4	0	4	1	2	2	8	26	1.2093	1.9566	1.22842	4.03574	5.05477	0	0.47061	0.710165
scaffold_1	407666	407727	Cluster_73	62	11	0.53	9	0.909	+	GGGACAAAGACUGCUGUUC	3	0.636	19	N0	-1	0	0	0	5	1	2	2	0	0	1	11	0.725579	0	0.409472	2.69049	2.52738	0	0	0.177541
scaffold_1	411139	411445	Cluster_74	307	16	0.771	14	0.25	.	UUUGUUUAAUAUCUGUGUUUCGC	2	0.938	24	N0	0.1	0	0	0	0	0	0	4	3	9	0	16	0	0	0.818944	1.34525	0.631846	0	0.47061	1.95295
scaffold_1	413133	413382	Cluster_75	250	26	1.253	20	0.962	+	CUGUGUUGAUGAUCCUGA	2	0.962	18	N0	-1	0	0	6	2	2	2	1	5	5	3	26	0.967438	0.978302	0.409472	4.03574	2.52738	0.783882	0.47061	1.77541
scaffold_1	413536	413887	Cluster_76	352	17	0.819	14	0.765	.	CAUAUCAGUUGAACUGUU	2	0.824	19	N0	-1	0	0	3	8	2	0	0	3	1	0	17	0.24186	0	1.22842	5.38098	1.89554	0.391941	0.47061	0.710165
scaffold_1	416357	416535	Cluster_77	179	186	8.963	159	0.027	-	UGUUGUGCAAGAAUGAGAAGC	50	0.269	21	N0	-1	0	0	7	21	15	104	8	8	17	6	186	2.17674	10.7613	12.2842	28.2501	27.8012	0.391941	0	12.4279
scaffold_1	416751	417178	Cluster_78	428	13	0.626	13	0.308	.	UCUUUGGGCAGAAAUCUC	3	0.769	21	N0	0.1	0	0	3	1	0	4	3	1	0	1	13	0	1.9566	0	4.03574	2.52738	0.783882	0	0.355082
scaffold_1	421687	421723	Cluster_79	37	880	42.407	742	0	-	CGUGUUUCGUACGGUCUAUC	232	0.019	20	N0	-1	0	0	2	6	316	257	63	226	10	0	880	39.1812	126.201	44.223	182.953	139.638	21.1648	11.7653	7.98935
scaffold_1	421857	421883	Cluster_80	27	283	13.638	241	0	-	AGACCGUGGAAUCUUCGAAUCACAC	121	0.053	25	N0	-1	0	0	3	2	4	14	29	32	58	141	283	9.67438	9.78302	9.00839	91.4767	66.9757	4.70329	11.2946	0.177541
scaffold_1	429943	430086	Cluster_81	144	11	0.53	9	0.273	.	AAAAGGACAAGAAGCUCA	2	0.818	18	N0	-1	0	0	3	2	1	1	2	1	1	0	11	0.967438	0	0	0	0	1.56776	1.41183	0
scaffold_1	430928	431236	Cluster_82	309	24	1.157	22	0.458	.	CACGAGUCUGUUGAGUUUUCCGAC	3	0.708	18	N0	-1	0	0	5	2	1	4	5	3	4	0	24	0.483719	0	0.818944	0	1.26369	6.27105	0.941221	0
scaffold_1	444378	444598	Cluster_83	221	125	6.024	113	0.624	.	GAAUGAUCUUUCGGUACACUGUA	17	0.416	24	N0	1.1	0	0	0	2	4	12	26	32	49	0	125	0	5.86981	3.68525	0	0	0.391941	5.64732	17.2215
scaffold_1	455090	455268	Cluster_84	179	14	0.675	14	0	-	GUGGUCUGUUUUUGUUUAGAAU	3	0.714	24	N0	-1	0	0	0	1	1	0	5	0	7	0	14	0	0.978302	1.22842	0	2.52738	0	1.88244	0.355082
scaffold_1	455345	455542	Cluster_85	198	31	1.494	30	0.226	.	CAUUUGAUUCUAGAGGGUGGCUGA	6	0.548	24	N0	0.4	0	0	0	0	2	1	4	6	18	0	31	0	0.978302	0.818944	0	0	0	0.47061	4.79361
scaffold_1	458267	458549	Cluster_86	283	31	1.494	14	0.71	.	AUUGGGGGUAUCUUAGGAGGCUAA	2	0.935	24	N0	0.1	0	0	2	3	1	3	4	8	10	0	31	0.967438	1.9566	3.27578	1.34525	3.79108	0.783882	0.941221	1.06525
scaffold_1	475537	475763	Cluster_87	227	18	0.867	18	1	+	CGGAAACCAGCUUUGGCGUG	2	0.778	20	N0	-1	0	0	2	1	4	3	1	3	1	3	18	0	0	0.818944	0	2.52738	0	1.41183	1.59787
scaffold_1	475850	476089	Cluster_88	240	13	0.626	13	1	+	AUUACAAAUCUGGAGUGUACAAGC	2	0.769	24	N0	-1	0	0	0	0	3	2	1	2	5	0	13	0	0	0	0	1.89554	0	0.47061	1.59787
scaffold_1	501704	502124	Cluster_89	421	207	9.975	5	0.739	.	AAACGAUUUCAGAGAAUUUUAG	32	0.391	24	N0	1.6	0	0	21	5	0	11	51	57	61	1	207	0.24186	6.84812	16.3789	0	2.52738	1.9597	8.00038	23.613
scaffold_1	504418	504907	Cluster_90	490	18	0.867	18	1	+	GAAGCAACUCGUCGACGU	2	0.944	20	N0	-1	0	0	4	1	5	3	0	3	1	1	18	0	0	0.818944	1.34525	0.631846	0	0	2.48558
scaffold_1	510211	510315	Cluster_91	105	34	1.638	32	0.971	+	UGUACAUUGAAGAACUCA	33	0.059	18	N0	-1	0	0	33	0	0	0	0	1	0	0	34	4.11161	0	0	0	0	6.663	0	0
scaffold_1	536497	536799	Cluster_92	303	23	1.108	22	0	-	UGAACACGAUCAAUCACUUGUC	2	0.913	22	N0	-1	0	0	6	2	1	2	7	1	3	1	23	0.24186	0	0.409472	0	0.631846	0	0	3.55082
scaffold_1	536917	537126	Cluster_93	210	103	4.964	9	0.922	+	GCGGGGAUAGCUCAGUUGGG	21	0.32	20	N0	-1	0	0	10	19	23	21	3	10	9	8	103	2.4186	3.91321	1.22842	2.69049	5.05477	3.13553	2.82366	11.0076
scaffold_1	538603	538875	Cluster_94	273	11	0.53	10	0.636	.	UCGUAGUCAACUUUGGCCUUGG	1	1	21	N0	0.1	0	0	0	3	0	4	2	1	1	0	11	0.483719	0	0	0	0.631846	1.17582	0.47061	0.710165
scaffold_1	539373	539782	Cluster_95	410	14	0.675	13	0.929	+	UUCGAUUUCAGACCGGGAAUG	2	0.929	18	N0	-1	0	0	4	2	0	4	2	1	1	0	14	0	0	0	1.34525	1.89554	0.391941	0.47061	1.42033
scaffold_1	558828	559049	Cluster_96	222	20	0.964	20	0.7	.	AUUGUAAAUAUCUCGGCACG	2	0.9	24	N0	0.1	0	0	1	1	4	2	2	2	6	2	20	2.90231	0	0	0	0	3.13553	0	0
scaffold_1	559153	559393	Cluster_97	241	197	9.493	187	0.168	-	UUCUGUGAACCUGUAAAUGGAAGC	32	0.487	24	N0	-1	0	0	8	9	7	24	23	42	76	8	197	19.3488	0	0.818944	0	0	42.7216	2.82366	0
scaffold_1	559497	560881	Cluster_98	1385	1628	78.454	1435	0.361	.	CCAGUCCGAUCUUCAACUCU	99	0.285	24	N0	10.6	0	0	74	132	196	250	216	255	486	19	1628	203.404	0.978302	36.8525	0	0	223.798	58.8263	0
scaffold_1	561225	561315	Cluster_99	91	42	2.024	2	1	+	GUGGCUGUAGUUUAGUGGUA	7	0.524	19	N0	-1	0	0	6	9	9	0	2	2	5	9	42	0.725579	1.9566	4.09472	6.72623	5.05477	1.9597	2.35305	0.710165
scaffold_1	567135	567283	Cluster_100	149	11	0.53	10	1	+	UCCGACCUCUGAAGAACUUAGCAU	2	0.909	22	N0	-1	0	0	1	0	1	0	4	1	2	2	11	0	0	0.409472	1.34525	0.631846	0.391941	0.941221	0.887706
scaffold_1	567540	568060	Cluster_101	521	24	1.157	20	0.833	+	UGGGAUAUGGUGAAGGCU	3	0.833	21	N0	-1	0	0	5	5	3	6	3	1	1	0	24	0.24186	0	0	6.72623	4.42292	0.391941	0	1.77541
scaffold_1	568934	569011	Cluster_102	78	17	0.819	6	0	-	GAGAAUACUCUGGCAAAGU	4	0.706	19	N0	-1	0	0	1	5	2	4	2	2	0	1	17	0.725579	0.978302	0.409472	1.34525	4.42292	0.783882	0	0.355082
scaffold_1	569144	569221	Cluster_103	78	60	2.891	34	0	-	CCAGACGUGGCUCUAGAACAUG	5	0.667	18	N0	-1	0	0	12	6	6	4	8	12	8	4	60	1.2093	5.86981	3.27578	13.4525	8.214	1.9597	2.82366	1.24279
scaffold_1	569367	569519	Cluster_104	153	15	0.723	9	0	-	GCGUGUGGCUGCUUAUAUCUACA	1	1	21	N0	-1	0	0	0	2	3	4	1	4	1	0	15	0.24186	0	1.63789	1.34525	2.52738	0	0	0.887706
scaffold_1	569915	570008	Cluster_105	94	27	1.301	16	0.037	-	CAAGGCUGUGCACUUCUA	5	0.667	18	N0	-1	0	0	7	4	1	5	3	3	4	0	27	1.2093	0.978302	1.63789	2.69049	1.26369	1.9597	2.82366	0.355082
scaffold_1	570274	570374	Cluster_106	101	11	0.53	7	0.091	-	GACUCGGUCUGGAACGUGCCCACA	2	0.909	24	N0	-1	0	0	0	0	1	2	2	1	4	1	11	0	1.9566	0	2.69049	0	0.783882	0.941221	0.532624
scaffold_1	570493	571083	Cluster_107	591	55	2.65	29	0	-	UACGUGUCUCUGAAGAUAUU	4	0.782	21	N0	-1	0	0	9	5	8	10	7	10	4	2	55	0.725579	1.9566	5.73261	6.72623	7.58215	1.9597	1.88244	1.77541
scaffold_1	571160	571468	Cluster_108	309	16	0.771	4	0	-	UUCAUGACUGCUGAUUUGCCGC	3	0.75	18	N0	-1	0	0	4	4	0	2	3	2	1	0	16	0.24186	0.978302	0.818944	1.34525	3.79108	0.391941	0	0.710165
scaffold_1	571579	571714	Cluster_109	136	11	0.53	7	0	-	GACAAUGUGACGAGGAACUUAUC	2	0.818	22	N0	-1	0	0	2	0	0	1	4	2	0	2	11	0	0	0.818944	4.03574	0.631846	0.783882	0	0.532624
scaffold_1	573920	574032	Cluster_110	113	37	1.783	5	0	-	AUGAUCUUGCUCUGAAAAUA	6	0.649	19	N0	-1	0	0	6	7	7	1	4	7	4	1	37	0.483719	0	4.09472	2.69049	5.68661	1.17582	3.76488	0.532624
scaffold_1	574132	574320	Cluster_111	189	16	0.771	5	0	-	UCUCGGCUUGUUGUGAACCAAAACA	2	0.812	20	N0	-1	0	0	3	0	8	1	0	0	1	3	16	1.2093	0	0.409472	1.34525	1.26369	0.391941	0.941221	0.710165
scaffold_1	574857	574996	Cluster_112	140	40	1.928	4	0	-	UACGAUCUAGAGACUGCUUCUGCU	4	0.675	21	N0	-1	0	0	2	1	4	11	9	1	5	7	40	0.967438	4.89151	2.04736	8.07147	5.68661	1.56776	1.41183	0.710165
scaffold_1	576922	577138	Cluster_113	217	21	1.012	20	0	-	GCGAUCUGUAGUCAAAUAUGGCA	3	0.81	18	N0	-1	0	0	4	2	0	3	4	4	1	3	21	1.2093	2.93491	0.818944	2.69049	2.52738	0	0.941221	0.532624
scaffold_1	615446	615807	Cluster_114	362	50	2.41	11	0.52	.	AACCAUUGCUCGGUUUAGGACUAG	3	0.88	24	N0	0.1	0	0	1	5	0	2	6	9	23	4	50	0.483719	6.84812	5.73261	0	1.89554	0.391941	4.7061	2.30804
scaffold_1	619730	619899	Cluster_115	170	32	1.542	28	0.531	.	AGUGGUCUGCGGUUUCUGAAUCGC	14	0.438	24	N0	0.5	0	0	0	0	0	1	5	4	22	0	32	0	9.78302	4.50419	0	0.631846	0.391941	4.23549	0
scaffold_1	628293	628642	Cluster_116	350	11	0.53	11	0.182	-	AAAAGAUCUCAACAGAACCUGU	2	0.818	21	N0	-1	0	0	1	0	2	3	2	1	0	2	11	0.483719	0	2.45683	0	0.631846	0.783882	0	0
scaffold_1	635304	635448	Cluster_117	145	89	4.289	81	0.472	.	AACCCUAGAAUCUUUAACCUUU	9	0.438	24	N0	0.6	0	0	3	4	9	1	20	20	32	0	89	0	0	0.409472	0	0	0	0	15.6236
scaffold_1	640429	640580	Cluster_118	152	37	1.783	1	0.973	+	GCCCGUCUAGCUCAGUUGGUAGAGC	10	0.405	25	N0	-1	0	0	2	3	1	5	5	6	5	10	37	0.24186	0	0.818944	4.03574	6.31846	1.17582	0.47061	3.0182
scaffold_1	641064	641271	Cluster_119	208	81	3.903	73	0.012	-	ACGGACUAGACUUGAAGAAGGUUU	6	0.531	24	N0	-1	0	0	8	4	6	10	6	17	22	8	81	1.45116	3.91321	4.50419	5.38098	13.9006	2.35165	6.58855	2.48558
scaffold_1	641535	641775	Cluster_120	241	62	2.988	59	0	-	UGCGUGUUCUCAGGCGUCUGUUGA	5	0.726	22	N0	-1	0	0	7	8	9	8	10	7	6	7	62	1.93488	0.978302	1.63789	8.07147	12.6369	2.35165	0.47061	2.84066
scaffold_1	641906	642051	Cluster_121	146	41	1.976	31	0.024	-	CGUUCCAGAGCUCGCCGUAUGA	2	0.902	22	N0	-1	0	0	4	6	4	6	13	5	1	2	41	1.2093	1.9566	0.409472	9.41672	4.42292	1.56776	0.941221	2.30804
scaffold_1	642438	642579	Cluster_122	142	12	0.578	10	0	-	CGGAAAGGGCAAAGUAUG	1	1	19	N0	-1	0	0	1	3	3	2	0	1	2	0	12	0	0	0	2.69049	0.631846	0.391941	0	1.42033
scaffold_1	654735	655025	Cluster_123	291	13	0.626	13	0.154	-	ACCAACGGAGAACUCGACAUC	3	0.769	21	N0	-1	0	0	0	0	2	4	1	2	4	0	13	0.967438	0	0	0	0	3.52747	0	0
scaffold_1	657567	658084	Cluster_124	518	70	3.373	64	0.029	-	CCGAGCUACGAGCUGUUCUCUU	3	0.829	21	N0	-1	0	0	8	9	11	13	12	6	10	1	70	0	0	0	0	0.631846	0.391941	0	12.0728
scaffold_1	659372	660183	Cluster_125	812	143	6.891	110	0.455	.	UCACAAUCGGAUCUGAUUAAAUC	5	0.769	24	N0	1.7	0	0	7	7	6	9	24	31	59	0	143	0	0	0	0	5.05477	0	0	23.9681
scaffold_1	660562	661111	Cluster_126	550	26	1.253	26	0.731	.	AUCUCGUUUGCUGUAUCAAGG	3	0.808	24	N0	0	0	0	0	1	1	3	4	1	16	0	26	0	0	0	0	1.89554	0	0	4.08345
scaffold_1	661206	661324	Cluster_127	119	13	0.626	13	0.538	.	CCUUCAGGCUCAGAUCAUAUCUG	2	0.923	23	N0	-1	0	0	0	0	0	3	2	5	3	0	13	0	0	0	0	0.631846	0	0	2.13049
scaffold_1	661514	661779	Cluster_128	266	18	0.867	18	0.444	.	UUCAAGACACACUCUGGCCACU	3	0.722	24	N0	0.2	0	0	1	2	0	0	5	4	6	0	18	0	0	0	0	1.89554	0	0	2.66312
scaffold_1	662042	662336	Cluster_129	295	35	1.687	32	0.457	.	GAAGGCUGUGUCUGCAUCGC	2	0.886	24	N0	0	0	0	0	0	2	1	6	7	18	1	35	0	0	0	0	5.05477	0	0	4.79361
scaffold_1	662424	662815	Cluster_130	392	31	1.494	31	0.484	.	AAGGUAUCAUCUCUGAAAUUCAAG	2	0.742	24	N0	0.1	0	0	2	1	2	0	9	5	12	0	31	0	0	0	2.69049	2.52738	0	0	4.43853
scaffold_1	662912	663116	Cluster_131	205	14	0.675	14	0.286	.	AUUAUCAUACUUGUUCCUUUGACA	3	0.786	24	N0	0	0	0	0	2	0	1	0	1	10	0	14	0	0	0	0	2.52738	0	0	1.77541
scaffold_1	663205	663409	Cluster_132	205	43	2.072	41	0.395	.	AGACGGAGAUCACGAACAAAACU	4	0.698	23	N0	-1	0	0	1	1	1	2	10	14	11	3	43	0	0	0	0	1.26369	0	0	7.27919
scaffold_1	663610	663778	Cluster_133	169	31	1.494	29	0.226	.	AUGACCUGUCUGAUCUACGAGAGU	14	0.484	24	N0	0.2	0	0	1	0	1	1	8	2	17	1	31	0	0	0	0	1.26369	0	0	5.1487
scaffold_1	663894	664292	Cluster_134	399	30	1.446	15	0.2	.	UUGGCACAGACAAAGAACCAGAGG	2	0.867	24	N0	0.1	0	0	0	2	1	1	2	3	21	0	30	0	0	0	0	3.15923	0	0	4.43853
scaffold_1	678551	678698	Cluster_135	148	12	0.578	12	0	-	GUAUUACUGUAAACUGUA	3	0.667	18	N0	-1	0	0	6	3	1	1	1	0	0	0	12	0	0	0.818944	4.03574	1.89554	0	0.47061	0.532624
scaffold_1	682101	682620	Cluster_136	520	744	35.854	99	0.413	.	ACUCUUCUUAUCUCCUUUCCUGU	27	0.465	24	N0	4.6	0	0	37	27	26	48	140	171	289	6	744	0.24186	4.89151	6.14208	1.34525	1.89554	0	1.88244	126.942
scaffold_1	683344	683493	Cluster_137	150	47	2.265	0	0.426	.	AGGCGCUGUUAAAAAAAUAAGAC	4	0.66	24	N0	0.2	0	0	1	2	0	2	8	12	22	0	47	0	0	0	0	0	0.783882	0	7.98935
scaffold_1	683582	683997	Cluster_138	416	18	0.867	0	0.556	.	CUUACUCUAGAACUCUCU	3	0.722	24	N0	0.1	0	0	4	0	0	1	4	3	6	0	18	0.24186	0	0	0	2.52738	0	0	2.30804
scaffold_1	686026	686437	Cluster_139	412	11	0.53	8	0.091	-	UAGGGAUUUUGGAGAUGGU	1	1	18	N0	-1	0	0	4	2	1	0	1	0	1	2	11	0	2.93491	0.409472	2.69049	2.52738	0	0	0.177541
scaffold_1	689795	689988	Cluster_140	194	17	0.819	15	0	-	CAAACUGGAGAAUUUACC	2	0.882	18	N0	-1	0	0	3	3	0	2	2	2	3	2	17	0	0.978302	0	1.34525	2.52738	1.9597	0.941221	0.710165
scaffold_1	690618	690831	Cluster_141	214	14	0.675	14	0	-	UGAAAGACUGUCUGUGUU	2	0.857	24	N0	-1	0	0	2	1	0	2	1	1	6	1	14	0.483719	0.978302	0.818944	1.34525	1.26369	0.391941	0.47061	0.710165
scaffold_1	691460	691880	Cluster_142	421	19	0.916	16	0	-	UCGAUCCAUUUCAAGAAGCUGAA	2	0.895	24	N0	-1	0	0	2	2	2	3	2	2	5	1	19	0.725579	0.978302	0.409472	5.38098	3.15923	0.391941	0.47061	0.532624
scaffold_1	692310	692580	Cluster_143	271	15	0.723	14	0	-	UCAUGAGAGGCUCUGUCUUU	3	0.8	18	N0	-1	0	0	4	1	3	0	3	1	0	3	15	0	2.93491	1.63789	1.34525	3.79108	0.391941	0	0
scaffold_1	694238	694505	Cluster_144	268	328	15.806	292	0.253	.	AACUAUCAACUCUCGGCGGGCGCG	22	0.497	24	N0	0.9	0	0	8	12	8	11	34	55	192	8	328	0	0	0	0	0.631846	0	0	58.056
scaffold_1	699704	700052	Cluster_145	349	18	0.867	14	0	-	UUCGUGUGUACUCUCUGU	1	1	23	N0	-1	0	0	3	2	1	3	3	4	2	0	18	0	0.978302	0	0	3.79108	0	0	1.95295
scaffold_1	701718	702108	Cluster_146	391	27	1.301	14	0.481	.	CUCCGUCGUAAAACUGCAGGUUAC	2	0.852	24	N0	0.2	0	0	0	0	0	2	4	8	12	1	27	0.483719	0	2.45683	0	1.89554	0	0.47061	2.66312
scaffold_1	704355	704546	Cluster_147	192	11	0.53	11	0.727	.	CCUCGUAUAUAUCUAGAACCUUCU	3	0.727	24	N0	0.1	0	0	0	1	0	1	0	1	7	1	11	1.45116	0	1.22842	0	0	0.783882	0	0
scaffold_1	718425	718516	Cluster_148	92	12	0.578	12	1	+	CUUAUUUGAUCGCAGUGG	2	0.75	18	N0	-1	0	0	4	2	2	0	0	0	2	2	12	1.69302	2.93491	0	1.34525	0.631846	0	0	0
scaffold_1	719169	719281	Cluster_149	113	12	0.578	12	1	+	GAAGAUCUUGUGAGGCUGCU	2	0.917	20	N0	-1	0	0	2	2	3	2	1	1	0	1	12	0.483719	4.89151	0.409472	0	2.52738	0	0	0
scaffold_1	755541	755769	Cluster_150	229	12	0.578	9	0	-	CUUGAGGAUUUGCUUGUCAC	3	0.583	20	N0	-1	0	0	0	1	6	0	1	0	0	4	12	0.24186	0	0.818944	0	0	0.783882	1.41183	0.710165
scaffold_1	757651	757818	Cluster_151	168	12	0.578	12	0	-	UUCAUAGAUCUGUUGGAU	2	0.75	19	N0	-1	0	0	3	4	1	0	0	0	4	0	12	0.24186	0	0	1.34525	1.26369	0	0	1.42033
scaffold_1	773429	773983	Cluster_152	555	19	0.916	19	0.211	.	GAAAUGGAUAUUAUGAGA	2	0.947	24	N0	0.1	0	0	5	2	1	2	0	2	6	1	19	1.69302	0	0.818944	1.34525	0	2.35165	0	0.532624
scaffold_1	774182	774443	Cluster_153	262	13	0.626	13	0.077	-	AGGUCUCAAAUUCUGAAAGAUAUG	6	0.385	24	N0	-1	0	0	0	0	0	2	0	1	7	3	13	0.725579	0	0	0	0.631846	1.17582	1.41183	0.532624
scaffold_1	778276	778444	Cluster_154	169	12	0.578	10	0.167	-	GCGUGUUUUGAAUGAUGAAUCCA	4	0.667	24	N0	-1	0	0	0	0	0	1	1	4	6	0	12	0.24186	0	0.818944	0	0	0.783882	0	1.24279
scaffold_1	778624	778725	Cluster_155	102	38	1.831	35	0.605	.	GCCGACAACUGCAGUAACGCCAGA	4	0.737	24	N0	0.8	0	0	0	1	1	2	5	6	22	1	38	0.483719	0	1.22842	0	0	0	1.88244	5.1487
scaffold_1	779074	779157	Cluster_156	84	27	1.301	23	0.889	+	GUAGUAAGGAGUAGUGUGUGAUU	3	0.815	23	N0	-1	0	0	1	2	2	4	3	7	6	2	27	0.24186	1.9566	3.27578	6.72623	5.68661	0	0	0.355082
scaffold_1	793812	794689	Cluster_157	878	46	2.217	43	0.022	-	GCAGGAAGUGAUUCGUCG	4	0.804	20	N0	-1	0	0	8	4	10	6	7	4	5	2	46	0.967438	3.91321	2.45683	8.07147	4.42292	0.783882	0	3.0182
scaffold_1	819712	820019	Cluster_158	308	18	0.867	17	0	-	CUUGCUUUAGACGUCGUCUCGAUC	2	0.889	24	N0	-1	0	0	2	3	2	3	2	1	5	0	18	0.24186	0.978302	0.409472	0	3.79108	0	0.47061	1.42033
scaffold_1	822069	822136	Cluster_159	68	11	0.53	11	0.727	.	GUUGCUCUUGGACGCCGACA	2	0.727	24	N0	-1	0	0	0	0	2	0	1	1	7	0	11	0	0	0	0	1.26369	0	0.47061	1.42033
scaffold_1	822480	822567	Cluster_160	88	49	2.361	39	0.735	.	AUGGUCUAGUGGUAGUAUGAAGU	3	0.837	19	N0	-1	0	0	5	11	3	6	6	10	6	2	49	1.93488	5.86981	5.73261	9.41672	6.95031	0.391941	0.47061	0.177541
scaffold_1	839802	839961	Cluster_161	160	13	0.626	12	0.077	-	AUAAUUUUGUCUGACGUGUCUUUC	2	0.769	24	N0	-1	0	0	0	0	0	1	1	1	10	0	13	0	2.93491	1.22842	0	0.631846	0.783882	1.41183	0.177541
scaffold_1	850604	850831	Cluster_162	228	13	0.626	11	0.077	-	AGCUAGGGGUGGUUAAUUCUGC	2	0.846	25	N0	-1	0	0	3	0	1	2	2	1	0	4	13	0.725579	0.978302	0	4.03574	1.89554	0.391941	0	0.355082
scaffold_1	851525	851662	Cluster_163	138	11	0.53	10	0	-	GGAUUUGGUUGGACAAGAAGU	2	0.909	21	N0	-1	0	0	2	0	0	6	1	1	1	0	11	0	0	0.409472	2.69049	2.52738	0.391941	0	0.532624
scaffold_1	857157	857647	Cluster_164	491	32	1.542	32	0.219	.	AAGGAAGUAAGUCGGUCUGGUG	4	0.781	22	N0	-1	0	0	5	3	1	7	13	2	1	0	32	2.66046	0.978302	0	5.38098	5.05477	1.56776	0.941221	0.355082
scaffold_1	857737	858389	Cluster_165	653	39	1.879	38	0.077	-	ACAUGCGAUUGAUGAACUUGGG	3	0.846	22	N0	-1	0	0	3	2	8	3	11	4	2	6	39	2.17674	1.9566	1.63789	2.69049	5.05477	0.783882	2.35305	1.24279
scaffold_1	887909	888119	Cluster_166	211	91	4.385	18	0.187	-	UUGAGAAAGACUUGUUGAAAUUGG	6	0.604	24	N0	-1	0	0	3	2	4	7	8	26	36	5	91	1.45116	7.82642	12.6936	1.34525	5.68661	4.70329	5.17671	2.30804
scaffold_1	888201	888508	Cluster_167	308	33	1.59	5	0.364	.	UAGAAUCCGAUUUGAAUCCGAC	2	0.879	24	N0	0	0	0	1	2	0	1	6	8	15	0	33	0.483719	0.978302	0.818944	0	1.89554	0	0.47061	4.26099
scaffold_1	911980	912120	Cluster_168	141	15	0.723	2	0.667	.	AAUAAUAAGUUGUACGGAUGAU	3	0.667	22	N0	-1	0	0	0	0	0	1	7	5	2	0	15	0.24186	0	0	0	0	0	0	2.48558
scaffold_1	915860	915955	Cluster_169	96	164	7.903	50	0	-	AUGGAUUUUACUGAGGCU	47	0.116	18	N0	-1	0	0	52	35	20	20	12	4	13	8	164	3.38603	11.7396	11.4652	10.762	18.3235	3.91941	6.58855	8.69952
scaffold_1	916233	916256	Cluster_170	24	17	0.819	0	0	-	GUUGAAUUUCUUAAUAUGAGCCUA	6	0.353	24	N0	-1	0	0	1	1	4	1	0	4	6	0	17	0	0	0	8.07147	6.95031	0	0	0
scaffold_1	918356	918583	Cluster_171	228	962	46.359	4	0.996	+	AACAAUGUCGUUGUAGUAUA	707	0.044	20	N0	-1	0	0	54	57	713	8	14	27	38	51	962	1.93488	102.722	155.19	64.5718	161.121	5.87911	70.1209	0.532624
scaffold_1	930313	930813	Cluster_172	501	142	6.843	127	0.437	.	UCACGAACUGCUGUCAUUCAAGGC	23	0.563	24	N0	1	0	0	4	5	2	13	23	30	62	3	142	0	7.82642	2.45683	0	2.52738	0	0.941221	21.66
scaffold_1	933153	933271	Cluster_173	119	40	1.928	5	0.95	+	AGGACAUUGGACUCUGAAUCC	4	0.675	18	N0	-1	0	0	10	3	6	9	3	1	5	3	40	0.24186	1.9566	1.22842	5.38098	5.68661	0.391941	0.47061	3.37328
scaffold_1	949401	949533	Cluster_174	133	175	8.433	8	0.04	-	GCGGGGAUAGCUCAGUUGGG	35	0.2	20	N0	-1	0	0	22	35	39	32	8	15	14	10	175	3.62789	4.89151	2.04736	2.69049	8.214	4.70329	2.82366	20.7723
scaffold_1	952265	952401	Cluster_175	137	14	0.675	13	0.357	.	CGAGGAGGGGCUCUCGGU	2	0.857	21	N0	0.1	0	0	3	3	1	4	0	0	1	2	14	0.24186	0	0.818944	2.69049	3.15923	0	0.47061	0.532624
scaffold_1	956602	956939	Cluster_176	338	85	4.096	24	0.765	.	ACACGUUUCUCAAUGAUUCUCAAU	10	0.529	24	N0	0.4	0	0	10	1	4	6	5	22	37	0	85	2.17674	0	6.14208	0	1.89554	2.35165	4.7061	7.45673
scaffold_1	973794	974140	Cluster_177	347	11	0.53	10	0.182	-	UCACCAAUCGUCAAUUGAACCCGC	2	0.727	24	N0	-1	0	0	0	1	0	2	2	2	3	1	11	0.24186	0	0.409472	2.69049	2.52738	0.391941	0	0.355082
scaffold_1	980976	981005	Cluster_178	30	19	0.916	17	1	+	AUUCGGGAUAGACCAAUGGUAAGU	3	0.526	24	N0	-1	0	0	1	0	0	0	6	4	8	0	19	0.725579	1.9566	2.8663	1.34525	0	0	2.82366	0
scaffold_1	981180	981227	Cluster_179	48	136	6.554	120	0.949	+	UCCGAACUUUUUAGAUACGUCUGU	76	0.191	24	N0	-1	0	0	1	1	0	3	9	13	108	1	136	4.83719	23.4793	15.5599	2.69049	2.52738	3.52747	18.3538	0
scaffold_1	984349	984517	Cluster_180	169	12	0.578	12	0.75	.	AAUUAGACUGUUGUGCUCUUGCUU	2	0.917	24	N0	0.1	0	0	2	2	0	0	1	1	4	2	12	0.483719	0	1.22842	2.69049	2.52738	0	0.47061	0
scaffold_1	1003950	1004298	Cluster_181	349	18	0.867	18	0.111	-	AUAUUCCGGAUGCUAUUGAGC	2	0.944	21	N0	-1	0	0	1	3	0	6	4	1	3	0	18	0.483719	0.978302	2.45683	4.03574	0	1.56776	0.941221	0
scaffold_1	1031918	1032308	Cluster_182	391	16	0.771	16	0	-	UCAUCCAUCUUUUGAACAUCACUCA	2	0.938	24	N0	-1	0	0	1	2	0	3	0	3	4	3	16	0	0	0	0	0	0	0	2.84066
scaffold_1	1044008	1044169	Cluster_183	162	11	0.53	11	1	+	CAAGAUCUGGUCUGGUAGACU	3	0.727	18	N0	-1	0	0	4	1	0	3	1	0	1	1	11	0.24186	0	0	0	2.52738	0	0	1.06525
scaffold_1	1045068	1045408	Cluster_184	341	13	0.626	11	0.846	+	CUUCCGUUUAUGACAUAGACUGU	1	1	18	N0	-1	0	0	3	1	1	3	1	2	1	1	13	0.24186	0	0.818944	1.34525	0.631846	0.391941	0.47061	1.06525
scaffold_1	1063218	1063241	Cluster_185	24	27	1.301	0	1	+	AUUUCUUAAUAUGAGCCUA	11	0.222	19	N0	-1	0	0	3	11	4	2	0	3	4	0	27	0	1.9566	1.22842	4.03574	11.3732	0	0.47061	0
scaffold_1	1063528	1063603	Cluster_186	76	157	7.566	49	1	+	AUGGAUUUUACUGAGGCU	41	0.146	18	N0	-1	0	0	48	34	19	13	12	14	12	5	157	0.967438	6.84812	13.1031	12.1072	25.2738	2.35165	7.52977	7.63427
scaffold_1	1095674	1096089	Cluster_187	416	36	1.735	34	0.083	-	UCUUGAACCAGCUCAAAGGACUCA	2	0.917	23	N0	-1	0	0	6	3	5	5	4	7	5	1	36	0.483719	0	0.409472	2.69049	2.52738	0.391941	0	4.61607
scaffold_1	1104376	1104407	Cluster_188	32	30	1.446	28	1	+	GCUUGGACUGCCCUGAUUGA	7	0.433	22	N0	-1	0	0	1	1	7	5	8	1	4	3	30	0.967438	2.93491	1.63789	9.41672	6.31846	0.391941	0	0.177541
scaffold_1	1116563	1116877	Cluster_189	315	35	1.687	31	0.343	.	AAGAGAGACUAGACUUGUACU	3	0.743	24	N0	0.2	0	0	5	4	4	5	2	7	8	0	35	5.56277	0	1.22842	0	0.631846	1.9597	0	0.532624
scaffold_1	1132046	1132154	Cluster_190	109	11	0.53	9	0	-	GUAAUUGAGUUCUCUGCAGGUCAG	4	0.455	24	N0	-1	0	0	3	0	0	0	1	1	4	2	11	0.483719	0	1.63789	1.34525	0.631846	0	0	0.532624
scaffold_1	1153347	1153437	Cluster_191	91	11	0.53	9	1	+	CUUCCGGAUGUCUUUGUUGA	2	0.818	20	N0	-1	0	0	1	0	3	0	2	3	0	2	11	0	0	0	4.03574	0	1.17582	0	0.887706
scaffold_1	1153599	1153878	Cluster_192	280	16	0.771	15	0.938	+	AGUGGCUCUAAGCCGACGUGUGGAA	2	0.938	18	N0	-1	0	0	4	1	3	1	0	3	0	4	16	1.2093	0.978302	0.409472	4.03574	2.52738	0	0	0.355082
scaffold_1	1156203	1156400	Cluster_193	198	14	0.675	6	0.643	.	UACGCGAUUCUAUCUUUACAAUAU	2	0.857	24	N0	0.1	0	0	2	1	0	0	3	2	6	0	14	0	0	0	0	1.89554	0	0.941221	1.59787
scaffold_1	1197021	1197260	Cluster_194	240	21	1.012	19	1	+	UCCCGGCGGAGAUACGGUGGCU	2	0.905	22	N0	-1	0	0	3	3	1	2	5	4	1	2	21	0	0	0	0	0	0	0	3.72837
scaffold_1	1197710	1197914	Cluster_195	205	29	1.398	28	1	+	UACCGGAAGAACGUAAUGGUUUC	3	0.828	23	N0	-1	0	0	4	4	1	4	1	9	3	3	29	0	0	0	0	0	0	0	5.1487
scaffold_1	1198123	1198237	Cluster_196	115	13	0.626	13	1	+	UGAUAGACUUCAUGAAUGAGA	1	1	18	N0	-1	0	0	3	1	2	3	3	1	0	0	13	0	0	0	0	0.631846	0.391941	0	1.95295
scaffold_1	1198565	1198821	Cluster_197	257	18	0.867	11	0.444	.	AACAUCAUUUGCUACUUU	3	0.722	21	N0	0.2	0	0	4	1	0	5	3	1	4	0	18	0	0	1.63789	0	3.15923	0.391941	0.47061	1.24279
scaffold_1	1203068	1203457	Cluster_198	390	48	2.313	37	0	-	CCUGAGGAACAUGAUCAUUGUCCC	2	0.812	20	N0	-1	0	0	7	5	9	6	5	3	6	7	48	0.483719	1.9566	2.8663	4.03574	12.0051	0.783882	2.82366	1.24279
scaffold_1	1204010	1204489	Cluster_199	480	63	3.036	57	0.095	-	AGGAAGCCAAUGGCUCUGAUUAAGA	3	0.841	21	N0	-1	0	0	8	9	5	13	4	5	11	8	63	1.69302	6.84812	2.04736	10.762	12.0051	0.783882	0	2.66312
scaffold_1	1218539	1218623	Cluster_200	85	11	0.53	11	0	-	UCUUGGUUUGUGUGCUUCCGU	6	0.455	21	N0	-1	0	0	0	0	2	6	2	0	0	1	11	0	0	0.818944	1.34525	3.79108	0.391941	0.47061	0
scaffold_1	1221260	1221342	Cluster_201	83	151	7.277	7	1	+	GCACCAGUGGUCUAGUGGUAGAAUA	125	0.086	25	N0	-1	0	0	1	2	2	2	1	2	9	132	151	7.98137	7.82642	23.7494	17.4882	13.9006	1.9597	4.23549	0.532624
scaffold_1	1225852	1226092	Cluster_202	241	67	3.229	54	0.716	.	AGGAUGAUCUUACUCUAAUAGAGA	21	0.582	24	N0	1.5	0	0	4	2	1	6	7	4	43	0	67	0.24186	14.6745	12.2842	0	1.89554	0	3.76488	1.77541
scaffold_1	1232097	1232315	Cluster_203	219	106	5.108	21	0.613	.	CGCAUCUGUUCAGACGCCUGAGAC	7	0.557	24	N0	0.4	0	0	1	5	3	8	9	18	60	2	106	0	1.9566	2.04736	0	0.631846	0.391941	6.11793	14.9135
scaffold_1	1232515	1232944	Cluster_204	430	343	16.529	40	0.717	.	ACUACACGGGUGUAGGAGAGAUA	21	0.446	24	N0	2.1	0	0	11	8	9	20	54	108	129	4	343	0.725579	4.89151	7.77997	0	6.31846	1.56776	6.58855	51.1319
scaffold_1	1237405	1237777	Cluster_205	373	25	1.205	19	0.12	-	CAUUACAGGAUAUGAAACGA	3	0.84	20	N0	-1	0	0	0	4	7	3	3	1	5	2	25	0.24186	0	3.27578	6.72623	2.52738	1.56776	1.41183	0
scaffold_1	1238370	1238596	Cluster_206	227	12	0.578	11	0	-	AACUUCGAACUGUACAGUUCGUC	2	0.917	23	N0	-1	0	0	0	1	2	1	2	4	1	1	12	0	0	2.45683	2.69049	1.26369	0	0.941221	0
scaffold_1	1249637	1250090	Cluster_207	454	21	1.012	21	0	-	AUCGGAGCAGCACCUGAUGAGAU	2	0.905	22	N0	-1	0	0	0	5	0	2	7	4	2	1	21	0	0	0	1.34525	1.26369	0.391941	0	3.0182
scaffold_1	1250401	1250805	Cluster_208	405	11	0.53	11	0.182	-	AGAGUGAUUGUUUCGAGCUUU	2	0.909	21	N0	-1	0	0	1	1	0	3	3	3	0	0	11	0.967438	0	0	0	0.631846	0.391941	0	0.887706
scaffold_1	1252959	1253428	Cluster_209	470	44	2.12	43	0.023	-	AAAAGAUCGCCAAACACUGU	3	0.864	20	N0	-1	0	0	5	9	10	3	3	5	7	2	44	0.483719	1.9566	2.04736	8.07147	1.89554	1.17582	2.82366	3.0182
scaffold_1	1253540	1253644	Cluster_210	105	22	1.06	22	0	-	GUGACUGGGUCCUUGGAACUCC	2	0.864	20	N0	-1	0	0	1	4	5	2	4	1	2	3	22	0	1.9566	1.63789	2.69049	0.631846	0.783882	2.35305	1.06525
scaffold_1	1253753	1254023	Cluster_211	271	53	2.554	51	0	-	GCCAGUGUCUGAUGUUAAGAAC	4	0.755	21	N0	-1	0	0	9	2	6	10	7	8	8	3	53	0.483719	2.93491	2.8663	5.38098	7.58215	1.56776	0.47061	3.55082
scaffold_1	1254935	1255061	Cluster_212	127	38	1.831	36	0	-	UCUUCACUGACUCUACGCUCUCUCG	2	0.842	18	N0	-1	0	0	7	5	6	1	6	2	6	5	38	0.483719	0	2.8663	5.38098	5.05477	0.391941	0	2.84066
scaffold_1	1263247	1263576	Cluster_213	330	18	0.867	15	1	+	AUCGUGUACUAAGACCUGGCGGUU	2	0.833	18	N0	-1	0	0	6	1	1	5	1	1	2	1	18	0.24186	0	0	4.03574	0.631846	0	0	2.30804
scaffold_1	1270011	1270273	Cluster_214	263	72	3.47	11	0.819	+	GAUCUUUUAAAGUUGGAUAAAUU	10	0.528	24	N0	-1	0	0	2	0	0	3	17	21	25	4	72	0.725579	2.93491	2.04736	1.34525	1.26369	0	0.47061	10.1198
scaffold_1	1270354	1270551	Cluster_215	198	18	0.867	4	0.111	-	AAAGUUGGAUAAAUUAAUGGGUUU	3	0.778	24	N0	-1	0	0	0	0	1	0	1	4	11	1	18	0	0	0.818944	0	1.89554	0	0	2.30804
scaffold_1	1270722	1271046	Cluster_216	325	36	1.735	32	0.75	.	AACUGGACUCUAAACGUAUAAAAC	5	0.667	24	N0	0.3	0	0	1	5	1	1	4	7	17	0	36	0	1.9566	0.409472	0	0	0	0	5.85886
scaffold_1	1271173	1271525	Cluster_217	353	104	5.012	28	0.683	.	UAACCGUCUUAAAUGUAUAUAUA	12	0.529	24	N0	0.8	0	0	2	0	2	9	13	35	42	1	104	0	0.978302	3.27578	0	1.89554	0.783882	1.88244	15.2685
scaffold_1	1272433	1272614	Cluster_218	182	16	0.771	16	0.25	.	AUGAGGGAUAAAGACACA	2	0.812	23	N0	-1	0	0	3	1	1	1	1	5	4	0	16	2.4186	0.978302	0.409472	0	0.631846	1.17582	0	0
scaffold_1	1272731	1273098	Cluster_219	368	19	0.916	18	0.684	.	ACGACAAGUCGAUGGAACUCGAGU	2	0.737	24	N0	0.1	0	0	0	0	2	2	4	1	10	0	19	1.2093	0	0	0	1.26369	4.70329	0	0
scaffold_1	1275995	1276093	Cluster_220	99	55	2.65	1	0.055	-	AUCUCUUUCUCUGUAUAACAAUGC	45	0.127	24	N0	-1	0	0	0	0	0	3	1	5	46	0	55	0	5.86981	8.59891	0	0.631846	0	12.7065	0
scaffold_1	1276658	1277190	Cluster_221	533	24	1.157	0	0.542	.	AAGGUCUUUCAUGUGGAAACAAGA	6	0.792	24	N0	0.1	0	0	1	1	0	1	2	5	14	0	24	0	2.93491	3.27578	0	0	0.391941	0.941221	1.77541
scaffold_1	1277622	1278205	Cluster_222	584	48	2.313	6	0.583	.	AUUCGGAGACGUAGAUGACUCAGU	5	0.792	24	N0	0	0	0	0	2	2	1	5	11	27	0	48	0	0	3.27578	0	1.89554	0	0	6.56902
scaffold_1	1278289	1278990	Cluster_223	702	43	2.072	0	0.558	.	CUUGGCCUUGGUUGAACGACAAU	2	0.884	24	N0	0.2	0	0	1	2	3	3	4	12	18	0	43	0	1.9566	3.68525	0	0	0.391941	0.47061	5.32624
scaffold_1	1279223	1280357	Cluster_224	1135	135	6.506	15	0.489	.	ACGGUCUGAAUGAAACUAAAUUUC	35	0.593	24	N0	2.9	0	0	2	6	2	4	13	21	86	1	135	0	8.80472	11.8747	0	5.68661	3.13553	6.58855	11.7177
scaffold_1	1286024	1286184	Cluster_225	161	33	1.59	32	0	-	ACUUAUUGUGAGACCCAAC	16	0.273	19	N0	-1	0	0	12	17	2	0	1	0	1	0	33	0.24186	4.89151	3.27578	5.38098	3.79108	0.391941	1.41183	0.887706
scaffold_1	1286268	1286289	Cluster_226	22	23	1.108	0	0	-	ACGCAGCCAUGUGGUGAG	15	0.13	18	N0	-1	0	0	15	7	0	0	1	0	0	0	23	1.45116	0	0	9.41672	6.31846	0	0	0
scaffold_1	1286591	1286977	Cluster_227	387	23	1.108	20	0.957	+	CACCGGUGCAAAGAACCUUUA	2	0.913	21	N0	-1	0	0	4	2	4	6	3	2	2	0	23	0.725579	0.978302	0	8.07147	6.31846	0.391941	0.47061	0.177541
scaffold_1	1287194	1287646	Cluster_228	453	302	14.553	264	0.99	+	CUCCAUUUGAACUCUACAUUC	52	0.162	21	N0	-1	0	0	17	55	37	60	43	31	32	27	302	10.4	51.85	16.3789	47.0836	27.8012	6.27105	18.8244	5.50378
scaffold_1	1287745	1288155	Cluster_229	411	26	1.253	26	0.962	+	UGAUGAUGAUCUGUCUAGAUAC	4	0.731	19	N0	-1	0	0	3	6	2	3	5	2	3	2	26	1.45116	0.978302	0.818944	2.69049	7.58215	0.391941	0.47061	0.177541
scaffold_1	1294719	1294968	Cluster_230	250	43	2.072	39	0.488	.	AUUCGGUACUAUCGAUCUUUUGU	4	0.698	23	N0	-1	0	0	3	3	1	4	8	14	10	0	43	6.53021	0	0	0	0	6.27105	0	0
scaffold_1	1295318	1295417	Cluster_231	100	13	0.626	13	0.692	.	AAGAAGUCUCUCUCGUCCUGGGGA	2	0.923	24	N0	0	0	0	0	1	2	1	2	1	6	0	13	2.4186	0	0	0	0.631846	0.783882	0	0
scaffold_1	1297748	1297869	Cluster_232	122	14	0.675	4	0.429	.	ACCUGCGGCGACCAAACGAACAGC	3	0.786	24	N0	0	0	0	1	0	0	1	2	2	8	0	14	0.24186	0	0.818944	0	0.631846	0.391941	0.47061	1.42033
scaffold_1	1302708	1303186	Cluster_233	479	11	0.53	11	0.727	.	UUAAAGAAAGAAAGGUGAACUGA	1	1	25	N0	-1	0	0	1	1	1	2	0	1	1	4	11	0.483719	0	0.409472	2.69049	1.89554	0.391941	0.47061	0.177541
scaffold_1	1304277	1304443	Cluster_234	167	11	0.53	11	0.636	.	AGCUGAGAGUGCUUGUGAGU	3	0.636	24	N0	0.3	0	0	0	0	3	2	2	0	4	0	11	0.24186	0	0.409472	0	0	3.13553	0.47061	0
scaffold_1	1309304	1310003	Cluster_235	700	197	9.493	179	0.254	.	UCGAUUCACGAUUCUGAGAAGU	56	0.492	22	N0	-1	0	0	4	8	1	13	80	18	73	0	197	2.4186	1.9566	7.77997	0	0.631846	5.09523	7.05916	24.3231
scaffold_1	1310103	1310359	Cluster_236	257	31	1.494	29	0.419	.	AUGGUGGUCUCAGAUCUUCUUAGU	3	0.839	24	N0	0.1	0	0	1	0	4	1	5	5	12	3	31	1.2093	0.978302	2.45683	0	0	1.56776	7.05916	0
scaffold_1	1323116	1323237	Cluster_237	122	13	0.626	13	0	-	CUUAAUCCUGCUGUUGAUUUAGGAC	5	0.385	24	N0	-1	0	0	0	2	0	0	0	1	5	5	13	0.24186	1.9566	2.45683	1.34525	0.631846	0.783882	0	0
scaffold_1	1346711	1346911	Cluster_238	201	12	0.578	2	0.25	.	AUCCUACAGAAAGAACUAUUGAGU	5	0.5	24	N0	0.7	0	0	0	0	0	1	0	1	10	0	12	0	1.9566	1.22842	0	0	0	3.29427	0
scaffold_1	1365677	1366384	Cluster_239	708	34	1.638	32	0.265	.	AAAUGUAACUGGGAUAUCAGAGC	2	0.853	19	N0	-1	0	0	4	7	4	3	4	7	2	3	34	0	1.9566	1.63789	8.07147	8.214	0.391941	1.41183	0.887706
scaffold_1	1372970	1373098	Cluster_240	129	16	0.771	15	0	-	UUAGCGUGACUCGUGUGAUC	1	1	25	N0	-1	0	0	1	3	2	2	2	2	0	4	16	0	0	0.818944	0	0.631846	0	6.11793	0
scaffold_1	1388424	1388713	Cluster_241	290	15	0.723	14	0.933	+	UUGGAUCAGUUUGAAAAGAGUGUUA	1	1	21	N0	-1	0	0	3	1	0	4	1	1	3	2	15	0.24186	0	1.22842	1.34525	1.26369	0	0	1.42033
scaffold_1	1394721	1394894	Cluster_242	174	14	0.675	13	0	-	GAAGAGGGAUCGAUCAGAA	2	0.786	19	N0	-1	0	0	2	5	0	3	1	1	2	0	14	0.24186	0.978302	0	0	4.42292	0.391941	0.941221	0.355082
scaffold_1	1395474	1396280	Cluster_243	807	74	3.566	73	0	-	CCAUGGAAAACAUAUCUGAAGA	8	0.486	22	N0	-1	0	0	5	8	9	13	18	8	6	7	74	4.11161	3.91321	4.91366	13.4525	13.2688	0.783882	2.82366	0.355082
scaffold_1	1396947	1397088	Cluster_244	142	12	0.578	12	0	-	UCUCUUCAUCUGUUCUCGAC	2	0.917	21	N0	-1	0	0	2	1	2	3	0	1	1	2	12	0.967438	0	0.409472	5.38098	1.26369	0	0.47061	0
scaffold_1	1400161	1400315	Cluster_245	155	45	2.169	9	0.978	+	AUCCUGAGGUCGAGAGUUC	12	0.578	19	N0	-1	0	0	8	17	4	2	6	4	2	2	45	1.2093	0.978302	2.04736	10.762	10.7414	0.783882	0.941221	0.887706
scaffold_1	1405096	1405118	Cluster_246	23	12	0.578	10	0	-	GAAGCUGACGAUCAUUUAUGUAG	5	0.25	23	N0	-1	0	0	0	0	4	3	0	5	0	0	12	0.24186	3.91321	1.22842	1.34525	0.631846	0	0.941221	0
scaffold_1	1407742	1408056	Cluster_247	315	35	1.687	33	0	-	AGAUGUGGCUUCAGAACAUGA	5	0.686	21	N0	-1	0	0	4	6	1	8	6	5	4	1	35	1.93488	0	1.63789	5.38098	7.58215	0.391941	1.41183	0.532624
scaffold_1	1409319	1409609	Cluster_248	291	121	5.831	110	0	-	AAAAGAUUUUCUCUGAUCGGACGG	17	0.364	18	N0	-1	0	0	30	10	12	13	8	12	22	14	121	5.56277	6.84812	5.32314	26.9049	19.5872	6.27105	4.7061	0.177541
scaffold_1	1412431	1413042	Cluster_249	612	18	0.867	18	0.056	-	ACCUGUUUUUGCUUCUGUGUCUGU	2	0.889	24	N0	-1	0	0	1	1	3	2	2	1	7	1	18	0	0	0.409472	1.34525	0	0.391941	0	2.66312
scaffold_1	1416833	1417020	Cluster_250	188	24	1.157	1	0.917	+	CUAAAACGUGAAUCUUUGAAUUA	6	0.5	24	N0	-1	0	0	1	0	3	4	3	6	7	0	24	0	0	0	0	0	0	0.47061	4.08345
scaffold_1	1417116	1417355	Cluster_251	240	149	7.18	8	0.389	.	CUUCCCGUCUUCUAUCUGUCAUA	32	0.55	23	N0	-1	0	0	0	3	2	7	21	64	49	3	149	0.24186	0.978302	0.818944	1.34525	0.631846	5.87911	0.941221	22.3702
scaffold_1	1428433	1428757	Cluster_252	325	13	0.626	11	0.923	+	AUUAGACUUGUGAAAAGCGAACU	1	1	22	N0	-1	0	0	1	1	3	2	4	1	0	1	13	0	0	0	4.03574	2.52738	1.17582	0.47061	0.355082
scaffold_1	1430715	1430871	Cluster_253	157	25	1.205	24	1	+	CGAUCUUGUAGAGAAUGAGCA	2	0.84	18	N0	-1	0	0	6	1	3	2	3	4	4	2	25	0.24186	1.9566	1.22842	5.38098	5.68661	0.391941	0.941221	0.532624
scaffold_1	1432743	1432882	Cluster_254	140	13	0.626	11	1	+	GCAUGAAGAUACAAUGAGCA	2	0.769	19	N0	-1	0	0	1	3	3	3	0	1	1	1	13	0.483719	0	1.22842	4.03574	2.52738	0.391941	0	0
scaffold_1	1433069	1433217	Cluster_255	149	20	0.964	18	1	+	CAAAAGCAGCGUCAGAUGAGAAGGA	2	0.9	19	N0	-1	0	0	3	7	1	1	0	3	3	2	20	0.967438	1.9566	0.409472	5.38098	1.89554	0.391941	0.47061	0.710165
scaffold_1	1433436	1433691	Cluster_256	256	13	0.626	12	0.923	+	ACGUGUAGUCCCUUCACAGG	2	0.769	20	N0	-1	0	0	2	2	7	1	1	0	0	0	13	0.483719	0	0	1.34525	0.631846	0	0.47061	1.42033
scaffold_1	1438269	1438484	Cluster_257	216	18	0.867	6	0.944	+	UUUUAAAGUUGGAUAAAU	2	0.833	24	N0	-1	0	0	2	0	1	1	2	3	6	3	18	0	0	0.409472	0	0	0.391941	0.47061	2.66312
scaffold_1	1439162	1439403	Cluster_258	242	57	2.747	17	0.386	.	ACGGAUUAGAAUAUGUUAUAUUUU	13	0.509	24	N0	0.5	0	0	2	3	2	1	2	10	36	1	57	0.725579	0	2.8663	0	0.631846	0.391941	0	7.98935
scaffold_1	1496556	1497020	Cluster_259	465	31	1.494	29	0.129	-	ACAUCUCAGGAAAAAUAGACUCUG	3	0.774	24	N0	-1	0	0	5	6	3	4	0	2	10	1	31	3.86975	0	1.63789	2.69049	0.631846	2.74359	0.47061	0
scaffold_1	1503143	1503277	Cluster_260	135	33	1.59	31	0.303	.	ACACGAUCAUGUAUUAUUCA	8	0.636	20	N0	-1	0	0	1	2	10	4	4	4	8	0	33	4.83719	0	0.409472	0	0	4.31135	0.47061	0
scaffold_1	1503970	1504059	Cluster_261	90	20	0.964	19	0	-	AAAUAAAAACUCUUGAGACGACA	6	0.45	23	N0	-1	0	0	2	3	0	3	2	7	3	0	20	2.17674	0	0.409472	0	0	2.74359	1.41183	0
scaffold_1	1504144	1504349	Cluster_262	206	12	0.578	11	0.667	.	ACCUCGAUCGUGCGGCAGACA	2	0.917	21	N0	0	0	0	1	1	2	3	1	1	2	1	12	1.2093	0	0.409472	0	0.631846	0.783882	1.41183	0
scaffold_1	1508962	1509398	Cluster_263	437	166	8	152	0	-	UACAAGAGUGUGGAACACAGAGU	5	0.741	23	N0	-1	0	0	14	22	25	21	25	34	15	10	166	0	0	0	0	0	0	0	29.4718
scaffold_1	1509480	1509838	Cluster_264	359	134	6.457	122	0.007	-	UUGGAUCUGCUUUGCGAGA	3	0.806	21	N0	-1	0	0	18	13	22	23	19	21	12	6	134	0	0	0	0	0	0	0	23.7905
scaffold_1	1509933	1510362	Cluster_265	430	205	9.879	182	0.005	-	AAGACGCUUGUGAAAACUG	4	0.751	21	N0	-1	0	0	34	22	27	37	26	16	36	7	205	0	0.978302	0	0	0	0	0	36.2184
scaffold_1	1515263	1515425	Cluster_266	163	41	1.976	38	0.927	+	AUCUUAUAUCUUUGCUGUAGACGU	22	0.293	24	N0	-1	0	0	1	5	1	2	2	4	26	0	41	0	0	9.41786	0	0	0.391941	8.00038	0
scaffold_1	1541968	1542071	Cluster_267	104	12	0.578	8	0.417	.	GGGACUAGUGUAAUUUUAGACAC	2	0.75	23	N0	-1	0	0	1	0	1	2	0	4	1	3	12	0	0	0	0	0	0	0.47061	1.95295
scaffold_1	1545102	1545243	Cluster_268	142	12	0.578	12	0.667	.	ACGAACUCACCGACAAGU	7	0.5	18	N0	-1	0	0	7	0	0	2	0	1	2	0	12	1.45116	0	0.409472	0	1.89554	0.391941	0.47061	0
scaffold_1	1594839	1595125	Cluster_269	287	118	5.686	40	0.288	.	AGAGAACUCGGAUCCUGUUGAUCG	11	0.585	24	N0	0.3	0	0	8	5	3	8	10	24	59	1	118	0	1.9566	6.14208	0	1.89554	0.391941	4.7061	15.4461
scaffold_1	1601472	1601808	Cluster_270	337	12	0.578	12	0.083	-	AGAAGGAUUUAGUGUCAGAACU	2	0.833	22	N0	-1	0	0	0	0	1	0	7	2	1	1	12	1.45116	0.978302	0.409472	0	0	0.783882	0.941221	0
scaffold_1	1652621	1652764	Cluster_271	144	12	0.578	12	0	-	AGAGAAGCUGAACAAUGG	6	0.5	18	N0	-1	0	0	6	3	2	0	0	0	0	1	12	0	0	0.409472	2.69049	4.42292	0.391941	0	0.177541
scaffold_1	1672457	1672556	Cluster_272	100	486	23.42	19	0	-	GCUGGAAUAGCUCAGUUGG	67	0.179	19	N0	-1	0	0	102	108	86	83	27	27	27	26	486	10.6418	30.3274	20.4736	162.775	73.2941	14.5018	13.1771	10.4749
scaffold_1	1677925	1678539	Cluster_273	615	23	1.108	21	1	+	UGGUAAUCACAACUGUGG	1	1	18	N0	-1	0	0	4	3	4	3	3	1	3	2	23	0.24186	0	2.04736	8.07147	3.79108	0.783882	0	0.532624
scaffold_1	1711581	1712054	Cluster_274	474	17	0.819	15	0.882	+	AUGGAUAACUCUUCGAUGC	1	1	22	N0	-1	0	0	3	2	0	2	4	3	3	0	17	0.725579	0	0.409472	4.03574	0.631846	0.391941	0	1.42033
scaffold_1	1732014	1732537	Cluster_275	524	186	8.963	174	0.005	-	CCAUCAACUAUCUAACUUUGAAAU	22	0.392	24	N0	-1	0	0	0	3	14	24	37	33	70	5	186	9.43252	11.7396	8.18944	21.5239	34.7515	5.87911	5.64732	3.0182
scaffold_1	1747941	1748230	Cluster_276	290	74	3.566	21	0.676	.	UUUUUGUUUUCAGAUCUUUUGAGU	5	0.743	24	N0	0.4	0	0	4	3	3	3	18	13	29	1	74	1.2093	2.93491	0.818944	0	1.89554	1.9597	0.47061	9.76477
scaffold_1	1748624	1748709	Cluster_277	86	19	0.916	5	0.579	.	UAUCUAUAUUAGGGGUAGCUUUGU	2	0.842	24	N0	0	0	0	0	2	0	0	5	2	9	1	19	0	0	0.409472	0	0.631846	0	0.941221	2.66312
scaffold_1	1779124	1779426	Cluster_278	303	384	18.505	339	0.086	-	UUGUUGACUCUAGAAGCUGUUUCU	84	0.234	24	N0	-1	0	0	5	12	16	22	66	82	180	1	384	0.967438	6.84812	6.96103	1.34525	0.631846	0.391941	15.0595	56.9907
scaffold_1	1779581	1779704	Cluster_279	124	16	0.771	14	0.625	.	AUCCGCUCUGUUUCAGACCCGCCG	3	0.688	24	N0	0.1	0	0	2	0	0	0	0	5	9	0	16	0	0	0.818944	0	0	0	0	2.48558
scaffold_1	1782096	1782177	Cluster_280	82	89	4.289	78	0.112	-	GAAGGAGGUAGCUCUGAUAAGAGC	21	0.371	24	N0	-1	0	0	3	1	2	4	16	20	42	1	89	0.483719	10.7613	2.8663	0	0	0	2.82366	11.1851
scaffold_1	1784597	1784846	Cluster_281	250	37	1.783	27	0.73	.	CGAAACCGGAUCUGUUGAGAAGGC	4	0.757	24	N0	0.1	0	0	0	4	1	2	7	7	15	1	37	1.2093	4.89151	3.27578	0	1.26369	1.17582	6.11793	0.177541
scaffold_1	1803194	1803357	Cluster_282	164	22	1.06	12	0.045	-	AUAUUGGUCCGACUUGGUAAUAGA	8	0.636	24	N0	-1	0	0	1	1	1	0	4	3	12	0	22	0	0	2.45683	0	1.89554	0.783882	1.41183	1.42033
scaffold_1	1814343	1814477	Cluster_283	135	64	3.084	60	0.547	.	AAACGAAGACUCUGUGUGUUUU	4	0.703	23	N0	-1	0	0	1	1	5	4	12	21	20	0	64	0	0	0	0	0.631846	0	0	11.1851
scaffold_1	1840633	1840850	Cluster_284	218	11	0.53	11	0.273	.	CUACACUGUCAUAUUGAAC	2	0.909	22	N0	-1	0	0	0	3	0	1	4	2	1	0	11	0.24186	0	0.409472	0	0.631846	2.74359	0	0.177541
scaffold_1	1842091	1842765	Cluster_285	675	234	11.277	214	0	-	AGAACGAUACUUUGUCCAA	4	0.829	19	N0	-1	0	0	35	46	36	27	31	25	18	16	234	0.483719	1.9566	0.818944	9.41672	8.84584	0	4.23549	35.1532
scaffold_1	1842896	1843108	Cluster_286	213	112	5.397	104	0	-	AUACUACGGACGUGGUGCCUU	4	0.732	21	N0	-1	0	0	13	14	13	22	13	17	14	6	112	0.24186	0	0	2.69049	0.631846	0	0.47061	18.9969
scaffold_1	1843312	1843707	Cluster_287	396	116	5.59	107	0	-	UGGCUGUGUCAUUCCUGGCAUU	4	0.75	22	N0	-1	0	0	18	13	9	13	21	16	18	8	116	0.967438	0.978302	0.409472	4.03574	3.15923	0.783882	0.941221	17.399
scaffold_1	1844168	1844235	Cluster_288	68	76	3.662	71	0	-	GAUCUGUAGCUGAUCUGCA	7	0.697	19	N0	-1	0	0	5	22	9	13	6	8	12	1	76	0	1.9566	0.409472	4.03574	3.79108	0.783882	1.88244	10.2974
scaffold_1	1847294	1847525	Cluster_289	232	12	0.578	12	0.167	-	UAACUUGACUGCUCUUGAUUCUGC	2	0.917	19	N0	-1	0	0	1	3	0	1	2	2	2	1	12	0.24186	0.978302	1.22842	1.34525	1.89554	0.391941	0	0.355082
scaffold_1	1849526	1850067	Cluster_290	542	434	20.915	384	0.903	+	AGACGGACUCUUCUUGAUAUUAGU	244	0.214	24	N0	-1	0	0	15	14	9	43	33	38	277	5	434	95.5345	0	2.8663	0	0	12.5421	0	0
scaffold_1	1871318	1871342	Cluster_291	25	18	0.867	15	1	+	GCCAUAGAUGUUGGAUUGGUUA	5	0.389	22	N0	-1	0	0	2	0	2	1	5	2	4	2	18	0.483719	1.9566	1.63789	2.69049	3.79108	0.783882	0	0
scaffold_1	1874680	1874926	Cluster_292	247	29	1.398	28	0.931	+	CUUGUAAAGUAGAACUUGCA	13	0.414	20	N0	-1	0	0	3	2	13	4	1	3	1	2	29	1.45116	7.82642	2.8663	5.38098	2.52738	0	0	0
scaffold_1	1891956	1892037	Cluster_293	82	69	3.325	1	0.957	+	GCCCGUAUAGCUCAGUGG	12	0.362	18	N0	-1	0	0	16	8	16	10	7	3	8	1	69	1.2093	0.978302	1.63789	9.41672	10.7414	0.783882	0.941221	5.50378
scaffold_1	1892339	1892478	Cluster_294	140	266	12.819	25	0.962	+	AAAAUCUGAUUGGCAAUGAACAAC	115	0.282	24	N0	-1	0	0	6	5	5	11	29	34	173	3	266	0.725579	1.9566	8.59891	0	4.42292	3.91941	13.1771	34.6205
scaffold_1	1892855	1893405	Cluster_295	551	25	1.205	14	0.56	.	AAUAUUCCCCUGCGCUGUAGC	4	0.84	22	N0	-1	0	0	1	1	2	5	7	4	5	0	25	0	0	0.818944	0	0	0	0.47061	3.90591
scaffold_1	1899434	1899929	Cluster_296	496	40	1.928	36	0.025	-	CCUGAUCUUGGCUAAAGAGCU	3	0.75	19	N0	-1	0	0	4	9	5	5	8	0	6	3	40	0.24186	0.978302	0	1.34525	3.15923	0	0	5.68132
scaffold_1	1900020	1900358	Cluster_297	339	44	2.12	39	0	-	UGACAUUGAAUCCACUGAU	2	0.909	19	N0	-1	0	0	6	9	7	5	5	6	3	3	44	0	0	0	1.34525	0.631846	0	0.47061	7.27919
scaffold_1	1900458	1900872	Cluster_298	415	27	1.301	24	0	-	CUUGUGCUUAGCUACUCUCGGA	2	0.889	19	N0	-1	0	0	3	8	3	2	4	3	3	1	27	0.24186	0	0.409472	0	0	0	0	4.43853
scaffold_1	1901789	1902732	Cluster_299	944	367	17.686	327	0.651	.	ACUGGACAGCUCAACAGACGUGGC	68	0.422	24	N0	3.6	0	0	9	16	7	24	38	63	197	13	367	2.17674	13.6962	15.1505	1.34525	5.68661	3.52747	15.5301	45.273
scaffold_1	1902900	1903662	Cluster_300	763	245	11.807	196	0.367	.	CUUGUCUUCUUCGGCUGCUGAUA	13	0.669	24	N0	1	0	0	11	8	8	12	36	58	104	8	245	3.14417	5.86981	7.3705	0	6.31846	1.9597	3.29427	33.0227
scaffold_1	1906419	1906519	Cluster_301	101	11	0.53	10	0.818	+	UUCGGUUUGGUUCAAUUCUCU	2	0.818	18	N0	-1	0	0	3	1	0	3	2	0	1	1	11	0.24186	0	0.409472	0	1.89554	0	0	1.06525
scaffold_1	1908923	1909169	Cluster_302	247	14	0.675	11	0.857	+	GACGGUCUAAGUAUCACCUGCUUU	6	0.429	24	N0	-1	0	0	0	0	2	2	2	0	8	0	14	0	0	2.45683	1.34525	0.631846	0.391941	0.941221	0.532624
scaffold_1	1927673	1927812	Cluster_303	140	76	3.662	9	0.158	-	GAUAGUUGUUGAUUUGUUGUCACA	11	0.579	24	N0	-1	0	0	2	3	5	4	12	9	39	2	76	0	1.9566	3.27578	0	0	0.391941	0.47061	11.3626
scaffold_1	1928100	1928256	Cluster_304	157	93	4.482	37	0.376	.	AUUUCUAGAUCCGCCCCUGGGC	14	0.376	24	N0	0.7	0	0	2	5	10	2	22	20	30	2	93	0.725579	0.978302	0.818944	0	3.15923	0	3.29427	13.3156
scaffold_1	1938745	1938967	Cluster_305	223	16	0.771	16	0.625	.	AACAUGGAAGGUUGGACU	1	1	22	N0	-1	0	0	2	1	0	2	7	0	3	1	16	2.17674	0	0	1.34525	0	2.35165	0	0
scaffold_1	1939105	1939570	Cluster_306	466	92	4.434	88	0.522	.	AUAGUAGCUGUUGGUUCU	5	0.75	23	N0	-1	0	0	9	4	2	17	18	29	13	0	92	19.3488	0	0.818944	0	0	3.13553	0.941221	0
scaffold_1	1939655	1940664	Cluster_307	1010	278	13.397	258	0.309	.	AAUGGGUCUUCACUGAAUAUUUGA	27	0.547	24	N0	6.8	0	0	14	22	19	45	40	47	87	4	278	41.1161	0	0.409472	0	0	39.978	0.941221	0.532624
scaffold_1	1968802	1969002	Cluster_308	201	16	0.771	15	1	+	CUUGUUUGUUUCUGAUCUCUGCU	3	0.688	23	N0	-1	0	0	3	0	2	1	2	4	2	2	16	0.24186	0	1.22842	5.38098	1.89554	0.391941	0.941221	0.355082
scaffold_1	2019547	2019797	Cluster_309	251	11	0.53	10	0.909	+	AGAUUUAUCGAACUAGUGUUUAAU	1	1	24	N0	-1	0	0	0	1	0	1	1	2	4	2	11	0	0	0.409472	4.03574	1.26369	0	0.941221	0.532624
scaffold_1	2020216	2020509	Cluster_310	294	12	0.578	12	1	+	CUUCCUUACUUGCUGCAGUCG	2	0.833	21	N0	-1	0	0	3	0	0	4	3	1	1	0	12	0	0	0.409472	2.69049	4.42292	0	0	0.355082
scaffold_1	2020597	2020698	Cluster_311	102	11	0.53	11	1	+	CGAAGGUAAGACUGUGUUGCU	2	0.909	18	N0	-1	0	0	3	1	1	2	1	1	0	2	11	0.725579	0	0.409472	2.69049	0.631846	0.391941	0	0.532624
scaffold_1	2021080	2021487	Cluster_312	408	23	1.108	22	0.957	+	GCAUUGUGUCUGACUACA	2	0.913	18	N0	-1	0	0	6	3	4	2	1	4	2	1	23	0	0	1.22842	1.34525	3.79108	0.391941	0.941221	1.77541
scaffold_1	2022054	2022379	Cluster_313	326	15	0.723	15	1	+	UUACUCUGUGAUAAUGCUCU	2	0.867	20	N0	-1	0	0	3	2	7	1	1	1	0	0	15	0.24186	0	0	6.72623	2.52738	0.391941	0	0.710165
scaffold_1	2031049	2031252	Cluster_314	204	12	0.578	11	0.083	-	GAAAAGUCAACACUGAAGAAAGAUA	2	0.917	21	N0	-1	0	0	0	1	0	5	3	1	0	2	12	0.24186	0	0	0	0	0.783882	0	1.59787
scaffold_1	2031776	2031881	Cluster_315	106	13	0.626	13	0.077	-	GCUAUGUUGUGGCAAUGGAGCUACC	2	0.846	20	N0	-1	0	0	0	1	4	1	0	1	4	2	13	0	0.978302	0	0	0	0	0	2.13049
scaffold_1	2032488	2032567	Cluster_316	80	15	0.723	15	0	-	AUUUUGCUCGGCAAGGAUCUUCUGC	2	0.867	24	N0	-1	0	0	2	2	1	2	1	2	3	2	15	0	0	0	1.34525	0	0	0	2.48558
scaffold_1	2038110	2038591	Cluster_317	482	18	0.867	17	0.611	.	AAGGAUUGUCUAGGUCUACGUA	3	0.889	22	N0	-1	0	0	1	2	3	2	6	0	2	2	18	0	1.9566	4.09472	4.03574	1.89554	0	0	0
scaffold_1	2062331	2062423	Cluster_318	93	11	0.53	10	0	-	AACGUGACUAACUGAUUAUUUU	4	0.545	22	N0	-1	0	0	0	0	0	0	7	3	1	0	11	1.93488	0.978302	0	0	0	0.391941	0.47061	0
scaffold_1	2063000	2063428	Cluster_319	429	145	6.988	48	0.441	.	CCGUUCAUAGAAUUCUCACAUUUU	29	0.455	24	N0	2.8	0	0	3	2	3	6	22	35	74	0	145	0.483719	0.978302	2.04736	0	0	0.391941	0.941221	23.7905
scaffold_1	2065227	2065342	Cluster_320	116	113	5.445	102	0.858	+	AAAAGAUCUUAUCGAACACUCGAA	31	0.212	24	N0	-1	0	0	0	1	1	7	19	23	62	0	113	19.3488	0	0.818944	0	0.631846	11.3663	0	0.177541
scaffold_1	2076590	2077046	Cluster_321	457	38	1.831	37	0.105	-	UAUUCAGGACUCUGAGAG	6	0.658	22	N0	-1	0	0	6	7	3	7	9	3	3	0	38	0.725579	0.978302	1.22842	5.38098	5.68661	2.35165	0.941221	1.77541
scaffold_1	2086501	2086564	Cluster_322	64	3933	189.532	295	1	+	GGGGAUGUAGCUCAGAUG	952	0.011	18	N0	-1	0	0	1237	614	845	278	136	263	38	522	3933	44.744	396.212	119.156	622.848	329.192	144.626	77.1801	272.526
scaffold_1	2087448	2087750	Cluster_323	303	184	8.867	164	0.788	.	AAGAUUUGUUUAAGAGACCCUUGG	17	0.386	24	N0	1.7	0	0	6	3	6	9	17	56	85	2	184	0	0	0.409472	1.34525	3.79108	0	0	31.2473
scaffold_1	2104320	2104491	Cluster_324	172	22	1.06	20	0.955	+	UGUGUGACUAGAACUGAUAUUU	3	0.682	22	N0	-1	0	0	5	0	5	1	7	1	3	0	22	0	0.978302	1.63789	9.41672	0.631846	0	0	1.59787
scaffold_1	2118131	2118362	Cluster_325	232	87	4.193	75	0.563	.	UCCAUGUGAAUUCUGCCCCCU	15	0.437	21	N0	4	0	0	7	8	10	34	20	5	1	2	87	0	0.978302	1.22842	5.38098	2.52738	0.391941	0.47061	12.9605
scaffold_1	2132989	2133228	Cluster_326	240	21	1.012	19	0.048	-	AUGGCUUCUUGAACUACU	3	0.762	18	N0	-1	0	0	5	1	3	1	5	1	5	0	21	1.69302	1.9566	0.818944	2.69049	2.52738	0.391941	0	0.532624
scaffold_1	2133324	2133470	Cluster_327	147	22	1.06	19	0	-	GAAAGUGACUGCCAAGGCUAAGGCU	3	0.727	21	N0	-1	0	0	2	0	4	6	1	1	4	4	22	0.725579	0	1.22842	5.38098	4.42292	0	0.47061	0.710165
scaffold_1	2133548	2133770	Cluster_328	223	32	1.542	28	0.062	-	GAAGGAGAGAACCGGAUC	3	0.812	19	N0	-1	0	0	5	6	4	6	3	6	2	0	32	0	0	0.818944	5.38098	8.214	0	0.941221	1.95295
scaffold_1	2133879	2134098	Cluster_329	220	35	1.687	32	0	-	CGAUGACGACUACUGAGAUGGAGU	3	0.857	24	N0	-1	0	0	2	3	7	7	5	1	9	1	35	0.483719	1.9566	0.818944	4.03574	5.68661	1.17582	0.941221	2.13049
scaffold_1	2157867	2158033	Cluster_330	167	11	0.53	10	0	-	UUUUGUGCUGCUCCUCUACUUGU	3	0.636	23	N0	-1	0	0	1	1	1	0	1	6	1	0	11	0	0	0	0	0	0	0	1.95295
scaffold_1	2162246	2162345	Cluster_331	100	4048	195.074	14	0	-	GCGCCUGUAGCUCAGUGGA	3215	0.004	19	N0	-1	0	0	768	3219	11	16	5	3	13	13	4048	182.846	155.55	422.575	542.134	976.834	9.79852	12.7065	17.7541
scaffold_1	2164731	2164891	Cluster_332	161	86	4.144	4	0	-	GCACCAGUGGUCUAGUGGUAGAAUA	66	0.151	25	N0	-1	0	0	1	1	4	0	4	2	8	66	86	4.59533	7.82642	10.2368	13.4525	8.214	1.56776	0.941221	0.887706
scaffold_1	2165092	2165219	Cluster_333	128	85	4.096	79	0.765	.	AUUGUCGUUGGACUUUCAUCUCCA	19	0.471	24	N0	0.9	0	0	2	2	0	6	4	25	46	0	85	0	2.93491	1.22842	0	0	0	1.41183	13.4931
scaffold_1	2168341	2168583	Cluster_334	243	1059	51.033	94	0	-	GCACCAGUGGUCUAGUGGUAGAAUA	761	0.08	25	N0	-1	0	0	35	32	27	34	31	35	94	771	1059	45.9533	48.9151	133.488	185.644	125.737	15.6776	17.4126	14.0258
scaffold_1	2171291	2171429	Cluster_335	139	15	0.723	15	0	-	UGUGUCGUCUGUGUCGAUCGUGA	2	0.867	23	N0	-1	0	0	2	0	2	3	2	4	1	1	15	0.725579	0	0	2.69049	0	1.56776	0.47061	0.887706
scaffold_1	2197409	2197775	Cluster_336	367	25	1.205	1	0.36	.	CUUUCGGAUCUAUUACUCGGGUUU	2	0.92	24	N0	0.1	0	0	0	1	0	2	5	4	12	1	25	0	0.978302	1.63789	0	0.631846	0	1.41183	2.84066
scaffold_1	2198214	2198553	Cluster_337	340	150	7.229	4	0.387	.	AUAUAACGAAUUGGAGUAUAGGCC	22	0.407	24	N0	0.4	0	0	3	4	10	12	18	42	61	0	150	0	0	4.09472	0	4.42292	0	0.47061	23.4354
scaffold_1	2200089	2200289	Cluster_338	201	26	1.253	4	0.269	.	UAUUAAAGCUGAAGUACACAAUA	5	0.577	23	N0	-1	0	0	0	2	2	0	2	14	5	1	26	0.24186	0.978302	1.63789	0	0	0	0.47061	3.37328
scaffold_1	2201001	2201785	Cluster_339	785	184	8.867	164	0.641	.	CGUGGAUCUGCAGUUUUGGGCGGC	17	0.625	24	N0	1.2	0	0	5	16	10	19	36	29	65	4	184	5.07905	8.80472	4.91366	6.72623	8.84584	3.13553	15.0595	14.7359
scaffold_1	2211912	2212192	Cluster_340	281	11	0.53	9	0.091	-	CUGUAACCGAUCUCUCUUUCAU	3	0.818	22	N0	-1	0	0	2	0	0	2	4	1	2	0	11	0.24186	0.978302	0	0	0.631846	0	0	1.42033
scaffold_1	2220123	2220218	Cluster_341	96	19	0.916	3	0.158	-	UUAAACCUUAAUUCUCUUCUGU	2	0.737	24	N0	-1	0	0	0	1	1	0	4	5	8	0	19	0	0	0.818944	0	0	0	0.47061	2.84066
scaffold_1	2221486	2221821	Cluster_342	336	3719	179.219	172	0.001	-	GCACCAGUGGUCUAGUGGUAGAAUA	2864	0.037	25	N0	-1	0	0	131	109	95	64	91	74	260	2895	3719	177.283	193.704	491.776	558.277	454.297	47.0329	56.9439	37.6387
scaffold_1	2224509	2224550	Cluster_343	42	40	1.928	36	0	-	AGGUUGGAAAUGCUGACA	9	0.3	18	N0	-1	0	0	10	3	3	4	3	5	7	5	40	1.69302	2.93491	2.45683	2.69049	8.84584	0.391941	3.29427	0
scaffold_1	2226327	2226352	Cluster_344	26	25	1.205	24	0	-	AUGGAUUCGUGCUUUCUC	16	0.2	18	N0	-1	0	0	17	6	1	0	0	0	1	0	25	1.93488	0	0	0	0	5.87911	0.941221	0
scaffold_1	2233509	2233699	Cluster_345	191	21	1.012	21	1	+	ACCACCUCACGAAGCUCUUCG	2	0.905	21	N0	-1	0	0	1	2	1	5	2	4	5	1	21	0.24186	0	0	2.69049	0	0.783882	0.47061	2.66312
scaffold_1	2234119	2234310	Cluster_346	192	16	0.771	16	1	+	AACCUGUUGCCGAUUGUCU	2	0.875	24	N0	-1	0	0	1	2	2	1	3	3	4	0	16	0	0.978302	0	2.69049	1.26369	0	0	1.95295
scaffold_1	2241700	2241899	Cluster_347	200	61	2.94	14	0.934	+	UCAGUUGGUUAGAGCGUUGG	10	0.475	20	N0	-1	0	0	5	13	15	4	5	7	7	5	61	0.725579	5.86981	2.8663	8.07147	8.214	1.17582	0.47061	3.90591
scaffold_1	2247706	2248090	Cluster_348	385	17	0.819	12	0.235	.	AGGAUGAUGACGAUGGUU	3	0.824	18	N0	-1	0	0	5	1	1	1	1	4	3	1	17	0	0	1.63789	0	0	1.17582	0	1.77541
scaffold_1	2255776	2255880	Cluster_349	105	11	0.53	11	0	-	UGAAGACUGAAGUAGACGCAGA	2	0.909	22	N0	-1	0	0	2	1	2	1	3	2	0	0	11	0.24186	0	0	1.34525	2.52738	0	0.47061	0.710165
scaffold_1	2276690	2277167	Cluster_350	478	46	2.217	14	0.37	.	UAUGAGGACAAGUGUCAGAAGAGU	3	0.848	24	N0	0.2	0	0	5	1	5	3	6	5	20	1	46	0	1.9566	5.32314	0	4.42292	1.9597	6.58855	0.887706
scaffold_1	2277411	2277501	Cluster_351	91	58	2.795	0	0.431	.	UUCUACCUGGAGUAAAUCUGGAGU	7	0.707	24	N0	0.2	0	0	2	2	3	3	12	11	24	1	58	0	3.91321	2.8663	0	0	0.391941	2.35305	7.27919
scaffold_1	2277947	2278239	Cluster_352	293	29	1.398	5	0.448	.	GAUGUUGGAGAAGAAACAGAAGCU	2	0.759	24	N0	0	0	0	2	1	1	1	2	6	16	0	29	0	1.9566	2.45683	0	3.79108	1.9597	3.76488	0.355082
scaffold_1	2279847	2280224	Cluster_353	378	23	1.108	4	0.783	.	GAAAGGGUCUGUUAAACCAAAAGC	2	0.783	24	N0	0	0	0	0	1	1	0	5	4	11	1	23	0	0	2.8663	0	5.68661	1.56776	0.941221	0.177541
scaffold_1	2281205	2281530	Cluster_354	326	38	1.831	11	0.789	.	ACUUGAUUGAUUGGACAUAUCACA	7	0.658	24	N0	0.9	0	0	2	0	1	1	4	5	23	2	38	0	2.93491	5.73261	0	5.05477	0	4.23549	0.710165
scaffold_1	2281903	2282063	Cluster_355	161	18	0.867	1	0.222	.	GUUGAUUCAAGUACAACUGAACA	7	0.667	23	N0	-1	0	0	0	1	0	0	0	10	7	0	18	0	0	3.27578	0	2.52738	0.783882	1.41183	0.177541
scaffold_1	2283908	2284522	Cluster_356	615	26	1.253	1	0.577	.	AUCGGGCUAUCCACAUCUGCAGGU	5	0.808	24	N0	0	0	0	1	0	3	1	3	3	15	0	26	0.483719	0	1.63789	0	1.89554	0.783882	5.64732	0.532624
scaffold_1	2284880	2285146	Cluster_357	267	14	0.675	1	0.357	.	UGGAUUUACAGUAGUUGCAUGU	2	0.786	24	N0	0.2	0	0	0	1	1	0	2	2	8	0	14	0	0.978302	0.818944	0	0.631846	0.783882	3.29427	0.177541
scaffold_1	2285243	2285727	Cluster_358	485	22	1.06	3	0.455	.	CCUCUGUCGACUCAAAUUUCCGGC	2	0.955	24	N0	0.1	0	0	0	0	2	4	2	3	11	0	22	0	0.978302	4.09472	0	1.26369	0.783882	3.29427	0
scaffold_1	2295132	2295298	Cluster_359	167	94	4.53	44	0.277	.	UUUGCAAAGGAAAGAUGUAGGAUC	10	0.596	24	N0	0.5	0	0	10	4	5	5	9	10	40	11	94	0.725579	3.91321	2.04736	12.1072	13.2688	0	0.47061	9.0546
scaffold_1	2300387	2300916	Cluster_360	530	50	2.41	48	0.24	.	GGUUUUCUAGAUCGGACGGU	4	0.78	21	N0	0.2	0	0	3	8	6	13	9	2	5	4	50	2.4186	0.978302	2.45683	5.38098	10.1095	3.13553	2.35305	0
scaffold_1	2300991	2301443	Cluster_361	453	13	0.626	13	0.462	.	AGCCUCGUAGGACUCUCUCACG	2	0.923	21	N0	0	0	0	0	2	1	4	3	2	1	0	13	0.483719	1.9566	0.409472	0	1.89554	1.9597	0	0
scaffold_1	2301956	2302292	Cluster_362	337	113	5.445	17	0.77	.	AGCAACUUAUGUUAACAACUCUUC	11	0.469	24	N0	0.3	0	0	3	4	1	9	17	30	46	3	113	0.24186	1.9566	4.09472	0	3.15923	0	2.35305	15.9787
scaffold_1	2309746	2309865	Cluster_363	120	24	1.157	1	0.958	+	GGUAAUCGGAUUGACGGAAUCACU	5	0.667	24	N0	-1	0	0	2	1	1	2	1	4	12	1	24	0	1.9566	1.22842	0	0	0.783882	1.88244	2.30804
scaffold_1	2311043	2311275	Cluster_364	233	23	1.108	22	0.826	+	CAUGUGAGCUCUGGGACU	2	0.913	18	N0	-1	0	0	5	3	3	3	1	5	2	1	23	0.24186	0	0	0	0	0.783882	0	3.55082
scaffold_1	2311349	2311633	Cluster_365	285	15	0.723	15	0.8	+	AUUCGACGGAACAGCCAUGGCC	2	0.933	22	N0	-1	0	0	0	1	2	2	4	2	4	0	15	0	0	0.409472	0	0.631846	0	0	2.30804
scaffold_1	2311729	2312279	Cluster_366	551	43	2.072	43	0.977	+	AUUGUCUCAAGAGCCUGAAAACGU	2	0.86	20	N0	-1	0	0	6	4	10	4	5	7	5	2	43	0	0.978302	0	0	0	0.391941	0	7.27919
scaffold_1	2313247	2313369	Cluster_367	123	16	0.771	15	1	+	CGACGUUCCUGUGGAGAGCA	3	0.75	20	N0	-1	0	0	3	0	5	4	2	2	0	0	16	0	0	0	0	0	0.391941	0	2.66312
scaffold_1	2320225	2320693	Cluster_368	469	15	0.723	15	0	-	GCUCCUCCUCGGUUUUCUAACU	2	0.867	22	N0	-1	0	0	1	2	2	3	4	0	2	1	15	0	0	0	0	1.26369	0.391941	0	2.13049
scaffold_1	2320970	2321201	Cluster_369	232	22	1.06	21	0	-	UGUUCUGUACCUUGACCAAGAC	3	0.727	21	N0	-1	0	0	3	2	2	7	5	2	0	1	22	0.725579	0.978302	0.409472	2.69049	1.26369	0.391941	0	2.13049
scaffold_1	2332829	2333234	Cluster_370	406	13	0.626	13	0	-	AGAGACCAAUUGAAAAUGU	2	0.923	22	N0	-1	0	0	1	4	0	0	6	1	1	0	13	0.24186	1.9566	0.818944	1.34525	2.52738	0	0.47061	0.355082
scaffold_1	2334678	2334844	Cluster_371	167	15	0.723	14	0.067	-	AUACAAGAAGACUGAGAUU	3	0.867	19	N0	-1	0	0	1	5	1	3	1	2	1	1	15	0.483719	0	0.409472	0	1.89554	0.783882	0.47061	1.06525
scaffold_1	2341171	2341249	Cluster_372	79	136	6.554	123	0.015	-	GCUCGAUGGCUCUAUAUGAAU	21	0.199	21	N0	-1	0	0	15	14	27	38	26	12	4	0	136	0.24186	0	0.818944	1.34525	1.26369	0	0.47061	22.9028
scaffold_1	2389455	2389768	Cluster_373	314	58	2.795	4	0.586	.	AAGAACCGAUAAUCGGAUUGACGG	12	0.638	24	N0	0.2	0	0	0	0	1	2	5	19	31	0	58	0.24186	0.978302	0.818944	1.34525	0.631846	0.783882	1.41183	8.34444
scaffold_1	2390175	2390312	Cluster_374	138	54	2.602	23	0.093	-	AUAAUAUUGAUGGGACUAUAUAUC	24	0.333	24	N0	-1	0	0	1	1	0	4	2	5	41	0	54	0	0	0.409472	0	1.26369	0	0.47061	8.87706
scaffold_1	2402231	2402305	Cluster_375	75	23	1.108	17	0.435	.	AUACCUAGCGCAGACUCAAUAGCU	7	0.652	24	N0	0.4	0	0	4	0	1	1	1	6	10	0	23	0	0	0	0	0	0	0	4.08345
scaffold_1	2414178	2414535	Cluster_376	358	305	14.698	195	0.466	.	AAAACUAGUUUGGAUUGUAAAAUU	19	0.505	24	N0	1.1	0	0	12	10	7	26	21	69	154	6	305	0.24186	12.7179	12.2842	4.03574	12.0051	3.13553	7.52977	38.1714
scaffold_1	2414719	2414813	Cluster_377	95	4314	207.893	307	1	+	GGGGAUGUAGCUCAGAUG	1116	0.012	18	N0	-1	0	0	1562	627	850	286	148	250	44	547	4314	65.3021	481.325	149.867	616.122	370.262	146.978	80.945	283.178
scaffold_1	2418108	2418448	Cluster_378	341	119	5.735	93	0	-	GUGUUAGAAUAAAGGACGUG	4	0.79	22	N0	-1	0	0	21	14	17	12	23	18	10	4	119	2.90231	3.91321	1.22842	10.762	1.26369	5.09523	6.11793	11.3626
scaffold_1	2418733	2418892	Cluster_379	160	50	2.41	3	0.04	-	CAAAUGCGGUGACUCUUG	5	0.76	18	N0	-1	0	0	13	9	4	8	6	3	5	2	50	0.725579	0	0	1.34525	0.631846	1.17582	0	7.45673
scaffold_1	2419559	2419614	Cluster_380	56	27	1.301	25	0.074	-	CCGUGUCUUGGAUCUCGUCCA	5	0.593	24	N0	-1	0	0	2	0	2	5	4	6	8	0	27	4.11161	0.978302	0	0	0.631846	2.74359	0.47061	0
scaffold_1	2420771	2420852	Cluster_381	82	45	2.169	2	0.933	+	CAAAUGCGGUGACUCUUG	3	0.733	19	N0	-1	0	0	8	14	10	1	5	4	2	1	45	0.483719	0	0	0	0	0	0.47061	7.45673
scaffold_1	2420970	2421271	Cluster_382	302	47	2.265	41	0.979	+	GCGACAACUGCAGCUGCGGAUC	3	0.851	22	N0	-1	0	0	5	5	10	6	12	3	5	1	47	0	0	0.409472	4.03574	1.26369	0.783882	0	6.92411
scaffold_1	2447540	2448167	Cluster_383	628	24	1.157	16	0.917	+	UCACAGAGCUUUCGAUCAAUC	2	0.917	23	N0	-1	0	0	1	4	4	5	3	6	1	0	24	0	5.86981	0.409472	2.69049	1.89554	2.35165	0.941221	0.710165
scaffold_1	2449109	2449452	Cluster_384	344	29	1.398	11	0.586	.	AUGUAAACCGAACCAAAAUCAAUU	4	0.862	24	N0	0.1	0	0	0	1	2	2	2	6	16	0	29	0.24186	0	2.04736	0	1.26369	0	0.941221	3.37328
scaffold_1	2449840	2450052	Cluster_385	213	15	0.723	3	0.133	-	AAAUCGGGCUUUUUGGGCUAAGCC	4	0.8	24	N0	-1	0	0	0	0	0	3	2	0	10	0	15	0	0	0	0	0	0.391941	0.47061	2.30804
scaffold_1	2451322	2451764	Cluster_386	443	12	0.578	12	0.25	.	CUCUUCAUCGUCUUCAUG	2	0.833	24	N0	0.1	0	0	2	2	0	1	1	0	4	2	12	0.483719	0	0	1.34525	1.26369	1.17582	0.47061	0.532624
scaffold_1	2452357	2453262	Cluster_387	906	48	2.313	43	0.104	-	CAGGCUCUCAGACUUUCUCAUUCGA	2	0.896	19	N0	-1	0	0	5	8	8	6	6	5	5	5	48	1.2093	1.9566	0.409472	13.4525	5.68661	2.35165	2.35305	1.77541
scaffold_1	2453914	2454064	Cluster_388	151	19	0.916	17	0	-	AGGAAAAGAAUUUAUGGAUGUUCA	5	0.632	24	N0	-1	0	0	1	5	0	0	1	3	6	3	19	0.24186	0	0.409472	12.1072	4.42292	0	0.47061	0
scaffold_1	2455542	2455811	Cluster_389	270	170	8.192	151	0	-	ACACUGGAAUGAAUACUG	56	0.112	18	N0	-1	0	0	57	52	11	11	16	10	10	3	170	9.91624	31.3057	6.96103	29.5954	25.9057	3.52747	2.82366	0.355082
scaffold_1	2460523	2460710	Cluster_390	188	23	1.108	23	0.913	+	AUGGCUGAAACUAAAACAC	10	0.391	19	N0	-1	0	0	2	10	0	1	0	2	3	5	23	1.93488	3.91321	0.409472	0	1.89554	2.35165	0.47061	0
scaffold_1	2475530	2475766	Cluster_391	237	15	0.723	13	0.2	.	CUCGAACGUGGCUCAAGCG	2	0.933	21	N0	0.1	0	0	2	2	2	3	2	1	1	2	15	0.24186	0.978302	0	0	0.631846	0.391941	0	1.95295
scaffold_1	2476372	2476554	Cluster_392	183	12	0.578	12	0	-	AACUGCUACAUCUUAGAC	2	0.917	18	N0	-1	0	0	3	1	1	1	1	1	3	1	12	0	0.978302	0	0	0.631846	0	0	1.77541
scaffold_1	2485639	2485839	Cluster_393	201	117	5.638	105	0.983	+	AGUAGUUGGAAAAGAAUUAUAU	31	0.094	22	N0	-1	0	0	1	8	4	16	32	26	19	11	117	18.1395	6.84812	7.77997	2.69049	6.95031	1.17582	0	0
scaffold_1	2486773	2486868	Cluster_394	96	24	1.157	18	0.25	.	GUGAAUCGAUCGGGGAUUUAGAGU	2	0.833	24	N0	0.1	0	0	1	0	1	2	2	6	12	0	24	0	0.978302	2.8663	0	1.89554	0.391941	5.64732	0
scaffold_1	2487385	2487924	Cluster_395	540	105	5.06	98	0.914	+	GUUCUAGCAGAUUGUAAUGUCCCU	10	0.724	19	N0	-1	0	0	13	22	9	14	8	10	22	7	105	2.90231	21.5226	2.8663	43.0478	18.3235	1.17582	0	0
scaffold_1	2488014	2488606	Cluster_396	593	33	1.59	28	0.121	-	CAAAAGGAGAACAAGAACCAGCU	3	0.879	19	N0	-1	0	0	2	6	2	6	6	6	5	0	33	2.66046	0.978302	2.8663	6.72623	1.89554	0.391941	0.941221	0.532624
scaffold_1	2488709	2489099	Cluster_397	391	28	1.349	26	0.036	-	CUGUUUGGAGGCUCCUCU	2	0.929	21	N0	-1	0	0	2	2	5	9	4	2	3	1	28	0.967438	1.9566	2.04736	6.72623	2.52738	1.17582	1.41183	0.355082
scaffold_1	2490838	2490987	Cluster_398	150	498	23.999	23	0.002	-	GUGGCUGUAGUUUAGUGGUA	167	0.147	20	N0	-1	0	0	76	56	182	43	23	31	27	60	498	8.9488	32.284	44.223	57.8455	116.26	13.326	19.295	3.19574
scaffold_1	2492627	2492855	Cluster_399	229	27	1.301	27	0.037	-	GUUCUCGGCUUCUUCUAUUGA	2	0.815	21	N0	-1	0	0	2	3	4	5	5	4	3	1	27	0.483719	0	1.22842	4.03574	7.58215	0	0.47061	1.06525
scaffold_1	2493042	2493182	Cluster_400	141	31	1.494	28	0.032	-	UAAAUGGAAGGUUGAACA	3	0.839	18	N0	-1	0	0	6	4	3	4	3	1	5	5	31	0.483719	0	0.818944	8.07147	10.1095	0	0.941221	0.532624
scaffold_1	2493286	2493441	Cluster_401	156	16	0.771	15	0	-	AAUCAGUGUUCUUAACGAUGCUCU	4	0.625	18	N0	-1	0	0	5	0	4	0	0	0	4	3	16	0	0	0	5.38098	5.68661	0	0.941221	0.177541
scaffold_1	2494389	2495185	Cluster_402	797	123	5.927	99	0.935	+	AUUUUGUAUUUUGUGGAUGUAUCU	4	0.854	21	N0	-1	0	0	13	16	15	22	16	16	14	11	123	2.17674	1.9566	8.59891	26.9049	26.5375	0.783882	1.88244	4.08345
scaffold_1	2495325	2495425	Cluster_403	101	17	0.819	15	0.941	+	CGGAUUUAGGUGAACGCACU	2	0.941	23	N0	-1	0	0	2	2	3	1	3	4	2	0	17	0.24186	3.91321	1.22842	1.34525	5.05477	0	0	0
scaffold_1	2497229	2497377	Cluster_404	149	17	0.819	10	0.118	-	UGGCAACUUUGGGCUGUUUCUGA	2	0.941	21	N0	-1	0	0	1	1	2	4	3	2	2	2	17	0.483719	0	2.45683	2.69049	0.631846	1.17582	0.47061	0.355082
scaffold_1	2505351	2505483	Cluster_405	133	14	0.675	12	0	-	AGGAUCAGCUAUCUCUGGACGUG	3	0.714	23	N0	-1	0	0	1	1	3	0	0	4	2	3	14	0.967438	1.9566	0.409472	1.34525	0.631846	0.783882	0.941221	0.177541
scaffold_1	2511637	2511793	Cluster_406	157	20	0.964	19	0.9	+	AUAAAAAAGUACUCGUGU	4	0.65	18	N0	-1	0	0	6	4	4	0	1	2	1	2	20	1.2093	0	0	5.38098	3.79108	0	0	0.887706
scaffold_1	2512073	2512532	Cluster_407	460	76	3.662	73	0.987	+	CGCUGAGAAGAACUGUGCA	6	0.618	19	N0	-1	0	0	11	16	14	10	5	8	7	5	76	0.483719	4.89151	1.63789	20.1787	15.7962	0.391941	2.35305	3.37328
scaffold_1	2512930	2513035	Cluster_408	106	13	0.626	12	1	+	AGGACAUUGUCGCUUUAUCUG	2	0.923	21	N0	-1	0	0	3	1	3	4	1	0	1	0	13	0	0	0.409472	5.38098	0.631846	0	0.47061	1.06525
scaffold_1	2513141	2513403	Cluster_409	263	48	2.313	43	0.917	+	UUUCGACAACUCUUACUUCAAG	4	0.75	18	N0	-1	0	0	13	3	7	7	9	4	2	3	48	1.69302	0.978302	2.04736	8.07147	5.05477	0.391941	1.41183	3.0182
scaffold_1	2513601	2513822	Cluster_410	222	103	4.964	81	1	+	UGUGUCUGUGUCUCCGAGACU	9	0.553	21	N0	-1	0	0	11	11	12	23	18	11	10	7	103	3.86975	2.93491	0.409472	22.8692	18.9554	1.9597	6.58855	3.0182
scaffold_1	2521556	2521755	Cluster_411	200	19	0.916	0	0.632	.	UUCUGUCUUUGAAUUGCUGUUCUU	8	0.474	24	N0	0.1	0	0	0	0	0	0	4	1	14	0	19	0.24186	0.978302	3.68525	0	0.631846	0.391941	2.82366	0
scaffold_1	2530996	2531184	Cluster_412	189	12	0.578	10	1	+	GUUUCUUGUGCUGAUCUUCCCUGA	2	0.917	25	N0	-1	0	0	1	0	1	2	1	2	2	3	12	0	2.93491	0	4.03574	2.52738	0	0.47061	0.177541
scaffold_1	2532195	2532219	Cluster_413	25	29	1.398	0	1	+	AUGAUUGAUCUCUUUUUCUGCAG	8	0.276	23	N0	-1	0	0	1	0	3	6	2	8	2	7	29	0	3.91321	3.27578	9.41672	1.89554	0.391941	2.82366	0
scaffold_1	2532321	2532701	Cluster_414	381	57	2.747	0	1	+	AGAUGAUCUGCUGUUGUAAC	3	0.895	20	N0	-1	0	0	9	4	15	10	2	7	10	0	57	0.725579	0	2.45683	9.41672	6.95031	0.783882	1.41183	4.43853
scaffold_1	2532840	2533663	Cluster_415	824	87	4.193	22	0.966	+	AUUGACAGGCGUUCUGGUAAGG	4	0.897	21	N0	-1	0	0	8	12	13	17	11	11	8	7	87	2.90231	0.978302	3.68525	22.8692	12.0051	1.17582	0	4.61607
scaffold_1	2534466	2534536	Cluster_416	71	71	3.422	62	0.099	-	AUCAACACUUGGCUCGACUCGAGA	12	0.493	24	N0	-1	0	0	5	1	1	5	9	17	33	0	71	0	0.978302	0	0	1.89554	0	0	11.8953
scaffold_1	2535740	2535784	Cluster_417	45	33	1.59	31	0.879	+	UUAUGGUUGAUCCGACGA	24	0.152	18	N0	-1	0	0	30	0	0	3	0	0	0	0	33	0	2.93491	6.14208	4.03574	6.95031	0.391941	0	0
scaffold_1	2536322	2536813	Cluster_418	492	158	7.614	74	0.082	-	UCUCCGUCAGAGCGUUGUUCCC	5	0.797	21	N0	-1	0	0	19	19	14	34	28	13	24	7	158	3.62789	3.91321	7.3705	29.5954	18.3235	0.783882	2.82366	11.0076
scaffold_1	2536918	2537679	Cluster_419	762	269	12.963	1	0.007	-	GACGUGUUGAGACUGGUU	8	0.643	20	N0	-1	0	0	42	24	51	45	23	32	31	21	269	2.90231	7.82642	8.18944	36.3216	46.1248	7.83882	6.11793	17.044
scaffold_1	2537805	2538006	Cluster_420	202	38	1.831	0	0	-	GCAUGGGUCUUGGACAAAC	2	0.947	18	N0	-1	0	0	8	7	5	5	5	3	3	2	38	0.24186	0.978302	0.409472	5.38098	1.26369	0.391941	0.47061	4.79361
scaffold_1	2538107	2538131	Cluster_421	25	26	1.253	0	0	-	AUGAUUGAUCUCUUUUUCUGCAG	11	0.269	23	N0	-1	0	0	1	0	3	5	1	11	3	2	26	0	2.93491	3.27578	10.762	3.79108	0	0	0.177541
scaffold_1	2540473	2541115	Cluster_422	643	88	4.241	29	0.023	-	CUUCUCCGUCAAAGCGCUGUUCUC	2	0.932	22	N0	-1	0	0	13	13	9	10	16	5	13	9	88	1.2093	0.978302	4.09472	18.8334	12.0051	1.17582	2.82366	5.32624
scaffold_1	2541383	2541585	Cluster_423	203	27	1.301	0	0	-	GUUUGUGCCAAUCUCUGGAUU	4	0.778	21	N0	-1	0	0	0	3	3	9	1	7	4	0	27	0	0	0.409472	5.38098	3.15923	0	0.941221	2.66312
scaffold_1	2541682	2542187	Cluster_424	506	101	4.867	8	0.02	-	AUCUGCUGUUGUAACAAG	4	0.822	18	N0	-1	0	0	19	16	10	19	12	9	13	3	101	1.2093	1.9566	4.91366	22.8692	9.47769	1.17582	1.88244	7.63427
scaffold_1	2544372	2544494	Cluster_425	123	140	6.747	7	0.971	+	GGGUUCAUAGCUCAGUGGUAGAGCA	60	0.186	25	N0	-1	0	0	3	6	5	1	8	8	47	62	140	2.4186	11.7396	1.63789	20.1787	46.1248	3.13553	3.29427	1.95295
scaffold_1	2553922	2554163	Cluster_426	242	13	0.626	13	0	-	AGACGUGAUGAGCCGAAGAAA	2	0.923	21	N0	-1	0	0	0	1	1	6	1	1	2	1	13	0	0.978302	1.63789	4.03574	1.89554	0.783882	0	0
scaffold_1	2559501	2559691	Cluster_427	191	16	0.771	16	1	+	AAUACUGUCAACUUGUGAAG	8	0.562	20	N0	-1	0	0	1	1	8	1	2	1	0	2	16	0	0	0.409472	4.03574	1.89554	0.783882	0.941221	0.887706
scaffold_1	2561217	2561621	Cluster_428	405	12	0.578	11	0.917	+	UUCGACUUCAAAACCUCAG	2	0.833	22	N0	-1	0	0	0	3	2	1	4	0	2	0	12	0.483719	1.9566	0.818944	1.34525	0	0	0	0.887706
scaffold_1	2577905	2578404	Cluster_429	500	19	0.916	18	0.158	-	CUCGUCGACUAUUCCCUCUUAGACU	2	0.947	21	N0	-1	0	0	2	1	2	3	3	2	3	3	19	1.93488	0.978302	1.22842	1.34525	1.26369	1.17582	0.47061	0
scaffold_1	2588947	2589083	Cluster_430	137	25	1.205	25	0.52	.	AUAUGUAAAUGCGGAUUCUUUGGC	4	0.72	24	N0	0.2	0	0	1	1	0	4	5	0	12	2	25	0	0	0.409472	0	1.26369	0.783882	1.88244	2.84066
scaffold_1	2598790	2599029	Cluster_431	240	85	4.096	34	0.353	.	UCCGUUAUAGUUGGUGUAGCCAUU	16	0.541	24	N0	0.4	0	0	2	3	4	6	5	7	56	2	85	0.967438	5.86981	1.22842	0	1.26369	0.783882	5.64732	9.94231
scaffold_1	2599723	2599918	Cluster_432	196	115	5.542	46	0.374	.	AGCGGAAUGCAUGGUCACACAUGC	15	0.609	24	N0	0.6	0	0	5	4	6	10	17	16	56	1	115	1.93488	0	2.8663	0	0.631846	3.13553	0.47061	15.9787
scaffold_1	2621184	2621472	Cluster_433	289	12	0.578	12	0.417	.	UUUCAGGCUGUCCUAAUUUGGC	1	1	22	N0	-1	0	0	0	1	2	2	5	1	1	0	12	0	0	0	0	1.89554	0.783882	0	1.24279
scaffold_1	2647225	2647507	Cluster_434	283	27	1.301	23	0	-	AGACGUGAGCUCCAAAGA	3	0.889	19	N0	-1	0	0	3	8	7	4	0	2	2	1	27	0	0	2.45683	2.69049	1.89554	0.783882	1.41183	1.95295
scaffold_1	2649150	2649512	Cluster_435	363	26	1.253	22	0	-	AAGGACUUGUCAAGAUGGCAGAUC	2	0.962	22	N0	-1	0	0	1	1	4	1	7	6	3	3	26	0.24186	0	0.818944	4.03574	1.26369	0	0	3.19574
scaffold_1	2657255	2657411	Cluster_436	157	17	0.819	2	0.765	.	UUUCCGUCUUGUCCUGAACCGUCC	3	0.706	24	N0	0.1	0	0	0	0	0	0	1	6	10	0	17	0	0.978302	0	0	0	0.391941	0	2.66312
scaffold_1	2661418	2661514	Cluster_437	97	103	4.964	75	0.252	.	AAGGACAACUUGAAGCCAAACACU	59	0.175	24	N0	3.3	0	0	4	0	3	1	10	19	63	3	103	0.725579	1.9566	1.63789	0	2.52738	0.783882	0	15.6236
scaffold_1	2667150	2667333	Cluster_438	184	11	0.53	10	0.727	.	UAGGACUAACUAAUCUGUUGCUGC	1	1	24	N0	0	0	0	1	0	0	0	1	1	8	0	11	0	0	0.409472	0	0.631846	0	0.941221	1.24279
scaffold_1	2667435	2668031	Cluster_439	597	136	6.554	118	0.404	.	UCAGCCCAUCUGGACCAUAGAUUC	12	0.647	24	N0	0.4	0	0	8	3	6	16	11	32	57	3	136	0	0.978302	0	0	1.26369	0	0	23.613
scaffold_1	2684187	2684214	Cluster_440	28	12	0.578	4	0.75	.	UUGCAUGUGAACGUAAGCUCG	5	0.667	21	N0	-1	0	0	0	0	1	10	0	0	1	0	12	0	1.9566	2.8663	0	0.631846	0.391941	0.47061	0
scaffold_1	2685484	2685563	Cluster_441	80	29	1.398	9	0.414	.	UUUGUAAUUAUGAUCUGCCUGC	4	0.69	22	N0	-1	0	0	2	0	0	5	8	8	6	0	29	0	0	0.409472	0	0.631846	0	0.47061	4.61607
scaffold_1	2707229	2707348	Cluster_442	120	11	0.53	1	0.364	.	AGCGAAGCGAAUCUAACGAAUAUU	5	0.636	24	N0	0.6	0	0	0	1	0	0	2	1	6	1	11	0	0.978302	0	0	0	0.391941	0	1.59787
scaffold_1	2707603	2707689	Cluster_443	87	94	4.53	3	0.787	.	AAAAUGUGAGAAUUCUAUGGACGG	16	0.5	24	N0	0.4	0	0	5	4	2	2	16	11	51	3	94	0	2.93491	2.45683	0	4.42292	1.17582	2.35305	12.4279
scaffold_1	2715834	2715997	Cluster_444	164	104	5.012	95	0.99	+	ACUUUGUCGAGACUGUUGAGCUCC	21	0.288	24	N0	-1	0	0	22	3	6	12	6	19	24	12	104	0	6.84812	13.1031	25.5597	25.9057	0.783882	0	0.532624
scaffold_1	2716651	2717075	Cluster_445	425	40	1.928	37	0.95	+	UCCUCGUCUCUCUGUUGAAGA	2	0.875	21	N0	-1	0	0	4	2	8	12	2	7	3	2	40	0.967438	1.9566	1.22842	9.41672	7.58215	0.391941	0.941221	1.59787
scaffold_1	2720225	2720971	Cluster_446	747	909	43.805	806	0.003	-	CCUGACGGGUCUCUUCUU	18	0.591	21	N0	-1	0	0	137	138	136	140	120	96	95	47	909	0	2.93491	2.04736	2.69049	6.31846	0.783882	0.47061	157.302
scaffold_1	2721061	2721366	Cluster_447	306	248	11.951	225	0	-	GACGGUGAUAGGACUCGGAGGA	9	0.621	22	N0	-1	0	0	33	24	32	38	40	37	22	22	248	0	0	0	0	1.26369	0	0	43.6751
scaffold_1	2775217	2775241	Cluster_448	25	13	0.626	12	0.923	+	AAACGUGGGUCUACUCUUGACAAGU	5	0.462	25	N0	-1	0	0	0	0	0	3	3	0	2	5	13	1.69302	0.978302	0.409472	0	0	1.56776	0	0
scaffold_1	2790889	2791430	Cluster_449	542	31	1.494	30	0.129	-	GACAAGGUUGGUGAGAAUCUCUCA	3	0.774	20	N0	-1	0	0	2	2	7	4	5	5	5	1	31	0.24186	0	4.50419	8.07147	1.89554	2.74359	0.941221	0.177541
scaffold_1	2792483	2793057	Cluster_450	575	572	27.565	501	0.684	.	CUUGAAACGUUCUGCACAUGGUGU	38	0.341	24	N0	1.4	0	0	26	23	12	62	80	95	262	12	572	1.2093	12.7179	7.77997	0	5.05477	0.783882	4.23549	91.6113
scaffold_1	2827258	2827595	Cluster_451	338	890	42.889	141	0.397	.	AAUAACACUGGAUUUCAUGAGACU	174	0.256	24	N0	11.8	0	0	22	26	32	59	80	116	532	23	890	60.7067	16.6311	18.8357	2.69049	5.05477	35.6666	4.23549	82.7342
scaffold_1	2831415	2831531	Cluster_452	117	207	9.975	134	0.99	+	AGUUUGACCCGGACUUAUGCUAAA	86	0.242	24	N0	-1	0	0	37	44	10	5	6	8	94	3	207	13.3023	11.7396	7.3705	44.3931	26.5375	5.48717	2.82366	4.79361
scaffold_1	2832583	2832936	Cluster_453	354	39	1.879	36	0.769	.	CCUCUCUCUCCGACGACCUU	3	0.795	20	N0	-1	0	0	2	3	9	6	9	3	2	5	39	0.967438	0.978302	0.818944	4.03574	1.89554	1.17582	0.941221	3.72837
scaffold_1	2833015	2833226	Cluster_454	212	14	0.675	13	1	+	UUUGGUAGAUCUACGAAACGAUA	1	1	24	N0	-1	0	0	1	1	0	2	2	3	5	0	14	0.24186	0.978302	0.409472	1.34525	1.26369	0.783882	0.47061	0.887706
scaffold_1	2833559	2833844	Cluster_455	286	20	0.964	19	0.75	.	UGCUUGUUGUUAGAUAAGGAACA	2	0.9	21	N0	0.1	0	0	3	3	2	5	3	3	1	0	20	0.483719	0.978302	0	2.69049	1.26369	2.74359	0	1.06525
scaffold_1	2834265	2834397	Cluster_456	133	81	3.903	18	0.556	.	AACGGAAUAAACAACUUUUGAGGA	5	0.642	24	N0	0.4	0	0	8	5	1	5	11	22	29	0	81	0.725579	4.89151	4.91366	0	3.15923	0	0.47061	9.76477
scaffold_1	2834817	2835018	Cluster_457	202	63	3.036	10	0.73	.	GAGGAAUGUAGAGGAAUGAUGUGG	4	0.73	24	N0	0.9	0	0	4	3	1	7	10	17	21	0	63	1.45116	2.93491	4.50419	0	1.89554	1.17582	2.35305	5.68132
scaffold_1	2835975	2837505	Cluster_458	1531	408	19.662	275	0.441	.	ACUAGAUGUGGCACUCUGCAGAAG	27	0.61	24	N0	1.6	0	0	9	25	14	26	52	68	209	5	408	4.59533	12.7179	26.6157	0	5.68661	13.7179	16.0008	41.3671
scaffold_1	2840182	2840272	Cluster_459	91	43	2.072	12	0.465	.	AUCUCGCAACGUACAAAGGACUAA	14	0.465	24	N0	0.9	0	0	0	1	0	2	1	14	25	0	43	0.24186	0	0.818944	0	0.631846	0	0	6.92411
scaffold_1	2841115	2841149	Cluster_460	35	19	0.916	0	0.842	+	AAGAUCCAACUGAAAAAUUCCG	9	0.421	22	N0	-1	0	0	0	0	0	1	9	2	7	0	19	0	1.9566	1.63789	0	0	0	0	2.30804
scaffold_1	2877354	2877423	Cluster_461	70	35	1.687	23	0.4	.	UUUUGCCGAGACGUGUUUUAGAGU	3	0.771	24	N0	-1	0	0	1	3	0	1	7	8	14	1	35	0	2.93491	2.04736	0	3.15923	0	0.941221	3.55082
scaffold_1	2879633	2879812	Cluster_462	180	12	0.578	3	0.417	.	AUUGUGGAUAACUUGAAGACUAGG	2	0.75	24	N0	0.2	0	0	0	3	1	0	1	1	6	0	12	0.24186	0	1.22842	0	0.631846	0.783882	1.88244	0.177541
scaffold_1	2880076	2880444	Cluster_463	369	16	0.771	13	0.5	.	AUAGGCCGACAAUAGUAGAAUGCU	6	0.625	24	N0	0.1	0	0	0	0	1	0	1	2	12	0	16	0	0	2.04736	0	3.79108	0.783882	1.41183	0
scaffold_1	2880748	2881012	Cluster_464	265	26	1.253	21	0.615	.	GACACGAGACUGAAGAUGAAGA	4	0.731	24	N0	0.3	0	0	1	0	0	1	5	6	10	3	26	0	0	0.409472	0	2.52738	0	4.23549	2.13049
scaffold_1	2881091	2881291	Cluster_465	201	22	1.06	17	0.818	+	AUAUAUGGUGUUGUCGAGACGUGU	5	0.818	24	N0	-1	0	0	1	1	1	1	1	5	12	0	22	0	0	2.45683	0	4.42292	1.17582	0.941221	0.710165
scaffold_1	2885836	2886225	Cluster_466	390	36	1.735	34	0.861	+	ACAGAUCUGUGAAUUUUC	16	0.389	18	N0	-1	0	0	20	8	0	5	2	1	0	0	36	1.2093	0	0.409472	13.4525	5.68661	1.56776	1.41183	0.710165
scaffold_1	2896322	2896499	Cluster_467	178	11	0.53	0	0.182	-	AUUUAGUCUUCCCGUAGUAAUGA	1	1	24	N0	-1	0	0	0	0	0	0	2	2	7	0	11	0.24186	0	0.409472	0	1.26369	0	0.47061	1.06525
scaffold_1	2896775	2896943	Cluster_468	169	13	0.626	3	0.154	-	AGGCAAGAUCUUAGACAAUUCUU	2	0.846	23	N0	-1	0	0	1	0	3	0	2	4	3	0	13	0	0	0	0	0	0	0	2.30804
scaffold_1	2904295	2905552	Cluster_469	1258	985	47.467	157	0.77	.	AUGUCAAUGAUCUACUGAAUAGGG	154	0.335	24	N0	9.3	0	0	31	27	31	47	151	181	494	23	985	0	12.7179	14.741	0	5.05477	1.9597	23.0599	155.171
scaffold_1	2905984	2906167	Cluster_470	184	101	4.867	23	0.812	+	UUUCAACACCCACUUAGAAACUGC	50	0.376	24	N0	-1	0	0	3	1	7	3	4	6	71	6	101	0.725579	2.93491	5.32314	0	1.89554	0.391941	1.41183	13.3156
scaffold_1	2910745	2911104	Cluster_471	360	24	1.157	23	0.875	+	CGGUGUGUGGCUAUAACUUC	2	0.917	22	N0	-1	0	0	2	2	2	4	6	2	2	4	24	0.24186	2.93491	2.8663	1.34525	3.15923	0	0.941221	0.887706
scaffold_1	2928294	2928510	Cluster_472	217	3534	170.304	16	0.001	-	GGGGAUGUAGCUCAAAUGGU	1263	0.011	20	N0	-1	0	0	457	460	1271	380	188	323	107	348	3534	34.5859	230.879	105.644	273.085	329.192	219.879	77.6507	256.902
scaffold_1	2928905	2929162	Cluster_473	258	15	0.723	13	0.067	-	UUGGAUCUGCUUCUCAGGAGU	3	0.867	21	N0	-1	0	0	2	3	0	4	1	2	3	0	15	0.725579	0.978302	1.22842	5.38098	1.89554	0	0.47061	0
scaffold_1	2955891	2956483	Cluster_474	593	20	0.964	20	0.85	+	AGGGACAGCUCCAAUAGGGAA	1	1	21	N0	-1	0	0	4	3	1	6	1	2	2	1	20	0.725579	0.978302	0.818944	0	0	0	0.941221	2.13049
scaffold_1	2963444	2963474	Cluster_475	31	24	1.157	22	0	-	GACGUGUCUGUGUAUUUCA	3	0.667	22	N0	-1	0	0	2	5	2	3	6	1	4	1	24	1.2093	1.9566	0	4.03574	3.79108	1.17582	2.35305	0
scaffold_1	2963784	2964025	Cluster_476	242	12	0.578	12	0.5	.	CGUGCGACGGUUUCUCGGAG	2	0.75	20	N0	-1	0	0	0	0	5	3	2	0	2	0	12	1.45116	0	0	1.34525	1.26369	0.783882	0.47061	0
scaffold_1	2971693	2971853	Cluster_477	161	18	0.867	14	0.056	-	UCCAUGGACUGGUCUCAG	3	0.722	18	N0	-1	0	0	6	2	1	4	0	4	0	1	18	1.2093	0	0.818944	4.03574	3.79108	0	0	0.355082
scaffold_1	2972454	2972640	Cluster_478	187	11	0.53	11	0	-	AUCCGAACGGACCACUAGACC	3	0.636	20	N0	-1	0	0	0	1	4	4	0	1	1	0	11	0.24186	2.93491	0	2.69049	1.26369	0.391941	0	0.355082
scaffold_1	2999249	2999345	Cluster_479	97	12	0.578	12	1	+	AUGGAGUGUAGAUCGCUGGAUCUGA	2	0.75	25	N0	-1	0	0	1	2	1	1	2	0	1	4	12	0.483719	0	0	2.69049	3.15923	0	0	0.532624
scaffold_1	2999430	2999695	Cluster_480	266	20	0.964	20	1	+	GAAGGCCAAAGGAACUCUC	2	0.8	19	N0	-1	0	0	1	5	3	3	5	3	0	0	20	0.967438	2.93491	0.409472	0	3.15923	0.783882	0.941221	0.532624
scaffold_1	3000110	3000461	Cluster_481	352	13	0.626	12	1	+	GAUGAAUCAUGUGAAGAACCUG	2	0.923	19	N0	-1	0	0	1	4	1	2	2	2	1	0	13	0	0.978302	0	5.38098	1.89554	0.783882	0.941221	0.177541
scaffold_1	3008703	3008844	Cluster_482	142	12835	618.521	16	1	+	CCGAUGUCGUCCAGCGGUUAGGAUA	5447	0.01	25	N0	-1	0	0	63	44	38	51	100	904	1122	10513	12835	286.12	604.591	340.681	3310.65	1956.2	259.465	578.851	488.771
scaffold_1	3019313	3019475	Cluster_483	163	23	1.108	4	0.391	.	AUUUGAAGGACGUACGCA	2	0.826	22	N0	-1	0	0	4	1	1	2	5	3	5	2	23	1.93488	0	0.818944	0	0	1.17582	2.82366	0.710165
scaffold_1	3019853	3020172	Cluster_484	320	47	2.265	9	0.213	.	AUGGUUUACUCGGUUAUUUCUGGU	14	0.532	24	N0	0.2	0	0	1	1	2	1	8	7	26	1	47	0	0	0.818944	0	1.26369	0.391941	0.941221	7.10165
scaffold_1	3020360	3020437	Cluster_485	78	16	0.771	3	0	-	UUUCUGUGUGUUACUUUGCUGAAU	5	0.562	24	N0	-1	0	0	1	1	0	2	1	4	7	0	16	0	0	0	0	0	0	0	2.84066
scaffold_1	3020775	3020939	Cluster_486	165	50	2.41	0	0.56	.	AACAGAGACUAGAGAGAACCU	6	0.7	24	N0	0.3	0	0	5	4	2	8	8	7	14	2	50	0	0.978302	0.818944	0	0	0	1.88244	7.63427
scaffold_1	3021205	3021645	Cluster_487	441	43	2.072	29	0.302	.	ACCGUACUUGUACCGAACCGAUA	4	0.791	24	N0	0.1	0	0	3	1	3	1	4	14	17	0	43	0	0.978302	4.09472	0	1.26369	0	1.41183	4.79361
scaffold_1	3034326	3034980	Cluster_488	655	314	15.132	42	0.783	.	AAAUCGGCUAAGUCAACAAAACUU	97	0.357	24	N0	4.6	0	0	3	5	7	16	29	64	188	2	314	2.66046	3.91321	11.8747	1.34525	5.05477	1.17582	7.52977	42.965
scaffold_1	3043981	3044416	Cluster_489	436	86	4.144	68	0.105	-	ACGUGCUUAGAUCUCUCGAGUA	6	0.802	21	N0	-1	0	0	8	10	15	23	17	7	3	3	86	1.69302	6.84812	4.09472	9.41672	10.7414	3.52747	9.41221	1.59787
scaffold_1	3044547	3044628	Cluster_490	82	17	0.819	16	0.059	-	AUCUCAAAUCCAAAGAACU	2	0.824	19	N0	-1	0	0	0	5	1	1	2	3	4	1	17	0.24186	0	1.22842	5.38098	4.42292	0.391941	0.47061	0
scaffold_1	3045667	3045737	Cluster_491	71	56	2.699	43	0	-	AAUCCGACUCUGAUUCCAAGACAG	8	0.536	23	N0	-1	0	0	6	7	8	4	6	10	9	6	56	2.4186	5.86981	1.22842	14.7977	8.214	2.74359	1.41183	0.532624
scaffold_1	3046784	3047061	Cluster_492	278	12	0.578	10	0.167	-	CUCACGACUAUCAUAUAUUUCUG	2	0.917	19	N0	-1	0	0	1	3	2	0	3	2	1	0	12	0.483719	0	0.818944	2.69049	0.631846	0.391941	0.47061	0.532624
scaffold_1	3048669	3048743	Cluster_493	75	13	0.626	10	0	-	GUUAUCUUCGAGGAACGCUUUG	3	0.462	18	N0	-1	0	0	3	3	2	1	3	0	0	1	13	0.24186	0	2.04736	2.69049	1.26369	0	0	0.532624
scaffold_1	3048818	3048920	Cluster_494	103	98	4.723	85	0	-	AUCUGAUCUCGGGGAAUCUCC	24	0.296	21	N0	-1	0	0	10	8	18	24	14	8	14	2	98	3.86975	3.91321	3.68525	32.2859	17.0598	3.13553	1.41183	1.24279
scaffold_1	3049530	3049733	Cluster_495	204	207	9.975	159	0	-	AUGAGCUGUAAGCGAAGGAUGUUGA	61	0.256	25	N0	-1	0	0	6	10	10	14	13	37	47	70	207	9.91624	17.6094	22.521	29.5954	26.5375	7.05494	3.76488	0.532624
scaffold_1	3049825	3049920	Cluster_496	96	40	1.928	30	0	-	UUCCGAUUCUGAAUCUAAGGC	5	0.525	20	N0	-1	0	0	5	3	7	6	7	7	4	1	40	0.967438	1.9566	4.91366	9.41672	6.31846	0.391941	0.47061	0.532624
scaffold_1	3051344	3051445	Cluster_497	102	21	1.012	15	0.048	-	AAGACAAGAAACCUGAUGG	2	0.905	18	N0	-1	0	0	6	4	2	2	3	1	3	0	21	0.725579	1.9566	0.409472	1.34525	3.79108	0.783882	0.47061	0.887706
scaffold_1	3051646	3051870	Cluster_498	225	50	2.41	15	0	-	CUGACUGGGAUCUUCUCC	4	0.7	18	N0	-1	0	0	12	4	7	11	7	0	6	3	50	1.2093	3.91321	0.409472	17.4882	5.05477	0.783882	0.941221	2.66312
scaffold_1	3052029	3052359	Cluster_499	331	49	2.361	11	0.02	-	UAUCCAGACCAGUGAGGACUACA	3	0.816	25	N0	-1	0	0	6	6	7	5	4	6	5	10	49	0.24186	0.978302	0.409472	21.5239	8.84584	1.56776	0.941221	1.77541
scaffold_1	3052899	3053032	Cluster_500	134	81	3.903	65	0.012	-	CUCCGAUCUGAGUUCUUA	15	0.531	18	N0	-1	0	0	22	14	7	11	8	7	6	6	81	2.4186	4.89151	6.55155	17.4882	13.9006	3.13553	2.35305	0.355082
scaffold_1	3054435	3054494	Cluster_501	60	1683	81.104	7	1	+	GGGGAUGUAGCUCAAAUGGU	545	0.017	20	N0	-1	0	0	228	191	547	214	108	186	46	163	1683	18.865	99.7868	39.3093	127.798	154.17	104.256	32.9427	129.96
scaffold_1	3088006	3088810	Cluster_502	805	281	13.541	256	0.989	+	UUGUCUCCUAUGGAACUGAGG	3	0.815	21	N0	-1	0	0	46	39	37	49	42	36	18	14	281	0	5.86981	0	2.69049	0	0.391941	1.41183	47.7586
scaffold_1	3098711	3099009	Cluster_503	299	56	2.699	49	0.839	+	CACGAUCUUGAUCCGAUAGAACA	17	0.482	23	N0	-1	0	0	0	1	5	1	6	23	20	0	56	3.38603	5.86981	7.3705	0	3.15923	2.35165	3.29427	0
scaffold_1	3103605	3103984	Cluster_504	380	29	1.398	27	0.724	.	AAAUGGUGAACGGGAUCUGC	3	0.759	21	N0	0.2	0	0	4	5	6	7	3	1	1	2	29	0.725579	2.93491	0	5.38098	6.95031	1.56776	0.47061	0.532624
scaffold_1	3105285	3105412	Cluster_505	128	21	1.012	18	0.286	.	UCAGCUGGACUCUUCUUGACGAG	2	0.857	21	N0	0.1	0	0	1	2	1	7	1	6	3	0	21	0.725579	0	0.818944	1.34525	0	3.13553	3.29427	0
scaffold_1	3105577	3105624	Cluster_506	48	12	0.578	11	0	-	UCUCCGAUCACAAACUCUCUG	3	0.583	20	N0	-1	0	0	1	0	6	3	0	1	0	1	12	0	0.978302	0	0	0	1.17582	3.76488	0
scaffold_1	3105900	3106088	Cluster_507	189	11	0.53	11	0.091	-	UUGGGCCUAUGCUGAAAACAU	2	0.727	21	N0	-1	0	0	1	0	0	4	2	0	2	2	11	0	0	0.409472	0	0	1.17582	3.29427	0
scaffold_1	3142972	3143127	Cluster_508	156	12	0.578	10	1	+	AAGGACUGAAACUGAAACCAGCC	1	1	18	N0	-1	0	0	3	1	1	0	1	3	3	0	12	0	0.978302	0	4.03574	3.79108	0.391941	0.47061	0
scaffold_1	3143219	3143399	Cluster_509	181	15	0.723	8	0.667	.	AUGUUCUGUUUUCUUUGC	5	0.733	18	N0	-1	0	0	8	2	2	1	1	0	1	0	15	0.725579	0	0	5.38098	3.15923	0.391941	0.941221	0
scaffold_1	3143665	3144235	Cluster_510	571	99	4.771	89	0.99	+	GUUUGCUCUGAUAAAAAG	10	0.636	18	N0	-1	0	0	24	17	5	21	11	8	7	6	99	3.14417	5.86981	1.63789	52.4646	19.5872	2.35165	0	0
scaffold_1	3144649	3144955	Cluster_511	307	13	0.626	13	0.538	.	AGAAGAAGACAGACGAACUGCU	3	0.846	22	N0	-1	0	0	1	2	0	2	6	0	1	1	13	0.483719	0	0	2.69049	4.42292	0.391941	0	0.177541
scaffold_1	3147164	3147202	Cluster_512	39	19	0.916	16	0.211	.	AUUUUUGAUCUGCUAACAGGACA	10	0.421	23	N0	-1	0	0	2	0	0	0	2	14	0	1	19	0.24186	0	0	0	0	0	0.941221	2.84066
scaffold_1	3147289	3147393	Cluster_513	105	205	9.879	187	0.888	+	UCUGCUCUGUCCGAUUUACUUUCU	28	0.351	24	N0	-1	0	0	3	5	2	7	29	39	116	4	205	0	0.978302	1.63789	0	0.631846	0	0	35.3307
scaffold_1	3165769	3165914	Cluster_514	146	13	0.626	1	0.769	.	CCGAUCCGAUCCGAAAAUCCGAAC	2	0.846	24	N0	0	0	0	2	0	0	0	1	3	6	1	13	0	0.978302	1.22842	0	0	0.391941	0.47061	1.24279
scaffold_1	3167164	3167686	Cluster_515	523	27	1.301	26	0.963	+	UUUGUCCUCGAAGGAACUCUCG	2	0.963	19	N0	-1	0	0	3	5	3	4	4	1	4	3	27	0.483719	0	0.409472	0	1.89554	0.783882	0.941221	3.0182
scaffold_1	3179890	3180114	Cluster_516	225	25	1.205	18	1	+	CUACCACGGACGUACUGGU	3	0.76	21	N0	-1	0	0	4	4	3	5	3	3	0	3	25	0	0	1.22842	8.07147	4.42292	1.17582	0.47061	0.887706
scaffold_1	3180641	3180963	Cluster_517	323	176	8.481	122	0.994	+	UUUUCGACUAAGAAUAUGAUU	82	0.318	21	N0	-1	0	0	11	7	4	99	36	7	6	6	176	3.38603	12.7179	11.0557	34.9764	32.856	7.05494	9.41221	1.06525
scaffold_1	3186658	3187025	Cluster_518	368	11	0.53	11	0	-	CAGUGCUGACGCAGACUCCUCCAUC	2	0.818	19	N0	-1	0	0	2	3	1	2	0	1	0	2	11	0	0.978302	0.409472	0	1.89554	0	0.941221	0.710165
scaffold_1	3187961	3188318	Cluster_519	358	23	1.108	13	0	-	UGGUCUAGGAACUCGUAUUCCCU	4	0.826	23	N0	-1	0	0	0	5	5	3	0	7	2	1	23	0.483719	0.978302	0.409472	2.69049	3.79108	1.17582	0.47061	1.24279
scaffold_1	3188791	3189262	Cluster_520	472	19	0.916	17	0.053	-	UUGUCACCACUGAUGUUAAUC	2	0.895	21	N0	-1	0	0	1	1	1	6	2	4	3	1	19	0.483719	0.978302	0.409472	4.03574	0	0.783882	0.47061	1.59787
scaffold_1	3193660	3193739	Cluster_521	80	15	0.723	14	1	+	GUUGGUAUAUUUUCCGUCUGAGCA	8	0.4	24	N0	-1	0	0	2	2	0	0	1	2	8	0	15	0	0	0	12.1072	3.79108	0	0	0
scaffold_1	3193929	3194029	Cluster_522	101	20	0.964	18	0.95	+	CAGAUCGAUGUGCCCUCUGACUUUG	6	0.55	25	N0	-1	0	0	0	1	2	4	1	5	0	7	20	0.725579	0.978302	2.8663	4.03574	3.15923	0.391941	0	0
scaffold_1	3194328	3194377	Cluster_523	50	13	0.626	11	1	+	AAUGGUGAGAAGAACUCU	2	0.846	18	N0	-1	0	0	3	3	2	1	0	1	2	1	13	0	0	0.409472	2.69049	5.68661	0	0	0.177541
scaffold_1	3194660	3194954	Cluster_524	295	35	1.687	27	1	+	CUGUCUGCAACUUGAACUUGGGA	4	0.714	24	N0	-1	0	0	6	3	3	2	2	6	7	6	35	0.24186	2.93491	1.63789	5.38098	10.7414	0.783882	0.47061	0.532624
scaffold_1	3195288	3195782	Cluster_525	495	49	2.361	29	0.959	+	AGGAUUCUGGGACAUGUAUG	3	0.816	20	N0	-1	0	0	4	7	9	8	7	4	8	2	49	0.483719	0.978302	1.63789	9.41672	13.9006	1.17582	0.47061	1.59787
scaffold_1	3197472	3197789	Cluster_526	318	24	1.157	21	0.917	+	CUGUUUGAGGAAGAUGAUGA	4	0.833	20	N0	-1	0	0	1	3	6	4	3	2	3	2	24	0	0	4.09472	1.34525	1.26369	0	0	1.95295
scaffold_1	3201579	3201690	Cluster_527	112	14	0.675	13	0.571	.	CAAACUAACGCAUCCAAAGA	3	0.643	24	N0	0.1	0	0	0	0	3	0	3	3	5	0	14	0	0	0.818944	0	1.89554	0.391941	0	1.42033
scaffold_1	3208061	3208212	Cluster_528	152	32	1.542	28	0	-	UUCUUGCGUUUCUGAGUUUCUC	3	0.812	21	N0	-1	0	0	3	7	1	8	7	3	3	0	32	1.93488	1.9566	0	8.07147	3.79108	0.391941	0.941221	1.24279
scaffold_1	3208867	3209203	Cluster_529	337	26	1.253	14	0	-	UUACGUCGAUGUUAAGGUGAA	2	0.923	22	N0	-1	0	0	4	0	2	4	6	6	2	2	26	0.967438	0.978302	0.409472	5.38098	3.79108	1.17582	0.47061	1.06525
scaffold_1	3218432	3218803	Cluster_530	372	24	1.157	10	0.708	.	UUACCGGUGUGUGCCGGACUUGCCG	2	0.958	23	N0	-1	0	0	0	2	0	1	3	8	7	3	24	0	2.93491	3.27578	1.34525	1.89554	0.391941	2.35305	0.532624
scaffold_1	3237709	3238259	Cluster_531	551	35	1.687	33	0.171	-	GUUUCAGCCCUCUUCAAA	2	0.857	21	N0	-1	0	0	6	3	3	9	4	6	4	0	35	0.483719	3.91321	2.04736	5.38098	0.631846	0.391941	0.47061	3.0182
scaffold_1	3238416	3238608	Cluster_532	193	12	0.578	10	0	-	AUCAUUCAAUGUCCAACCAAAGA	2	0.833	19	N0	-1	0	0	1	4	0	0	2	3	1	1	12	0	0	0.818944	2.69049	0	0.391941	0	1.24279
scaffold_1	3238932	3239516	Cluster_533	585	35	1.687	30	0	-	CGAUGCUGUUGUCACUUUCA	2	0.886	21	N0	-1	0	0	1	2	6	7	5	6	6	2	35	0.24186	0.978302	0.409472	6.72623	0.631846	1.56776	0	3.90591
scaffold_1	3239608	3239857	Cluster_534	250	29	1.398	28	0	-	UUGCAUCUCGUUGGACUUCUC	4	0.759	23	N0	-1	0	0	2	1	4	5	4	6	6	1	29	0.24186	1.9566	2.45683	8.07147	2.52738	0.391941	0.47061	1.42033
scaffold_1	3249314	3249523	Cluster_535	210	12	0.578	12	0.083	-	AUUCCGAUCGAACUAGAGAAACAA	3	0.667	21	N0	-1	0	0	2	2	0	3	2	0	3	0	12	0.483719	3.91321	1.22842	2.69049	0.631846	0	0	0
scaffold_1	3252518	3252727	Cluster_536	210	27	1.301	27	0.111	-	AUGCAGUAGCACUGAGCU	3	0.556	18	N0	-1	0	0	7	2	4	3	4	0	4	3	27	0.483719	0	2.04736	8.07147	4.42292	1.56776	1.41183	0
scaffold_1	3255315	3255339	Cluster_537	25	15	0.723	15	0	-	UCCCUUAACAACAACUCUAG	7	0.333	20	N0	-1	0	0	4	2	7	1	0	0	1	0	15	0	0.978302	1.22842	0	0	0	0	1.95295
scaffold_1	3319262	3319458	Cluster_538	197	27	1.301	13	0.222	.	AACUACAGAAUCUUUAAACACUAA	5	0.593	22	N0	-1	0	0	3	1	2	3	9	3	6	0	27	1.2093	0	2.45683	0	1.26369	0.783882	0	2.13049
scaffold_1	3323220	3323393	Cluster_539	174	168	8.096	161	0.815	+	AGUGGCUACUGAUUUAUUUUUUGU	89	0.268	24	N0	-1	0	0	4	5	1	7	8	21	118	4	168	0	0	0	0	0.631846	0	0	29.6494
scaffold_1	3323534	3323638	Cluster_540	105	38	1.831	37	0.868	+	GACGGAACCUAUGUAAUAUUGGCAU	5	0.684	24	N0	-1	0	0	3	0	3	2	6	4	13	7	38	0	0	0	0	0	0	0	6.74657
scaffold_1	3323739	3323766	Cluster_541	28	11	0.53	10	0.909	+	AAAGAGAAUUAGGGUAAUCUGCGC	4	0.636	24	N0	-1	0	0	0	0	0	1	1	1	8	0	11	0	0	0	0	0	0	0	1.95295
scaffold_1	3337408	3337429	Cluster_542	22	12	0.578	11	1	+	AGCUGCUAGGACCUAAUCCU	5	0.333	20	N0	-1	0	0	0	1	5	5	1	0	0	0	12	0.483719	0	0.818944	10.762	0	0	0	0
scaffold_1	3341787	3342374	Cluster_543	588	14	0.675	14	0.929	+	GUGAGAUUCCGGCGGAGAU	2	0.929	19	N0	-1	0	0	2	3	3	2	2	2	0	0	14	0	0	0	1.34525	0	0.391941	0.47061	1.95295
scaffold_1	3348115	3348139	Cluster_544	25	12	0.578	11	0	-	UCUUCAUGAUAUCUGGACAAA	3	0.417	20	N0	-1	0	0	2	0	3	3	0	1	0	3	12	0.483719	0	0.818944	2.69049	2.52738	0.391941	0.47061	0
scaffold_1	3352429	3352575	Cluster_545	147	11	0.53	10	1	+	UUACCGAUCUCCCGACGACGA	2	0.909	25	N0	-1	0	0	2	1	1	2	1	1	0	3	11	0.483719	0	0	6.72623	2.52738	0	0	0
scaffold_1	3377867	3377911	Cluster_546	45	27	1.301	25	1	+	GAGGUUACUGGGGAAACA	12	0.222	18	N0	-1	0	0	13	10	3	1	0	0	0	0	27	0.967438	2.93491	0	14.7977	5.68661	0	0	0
scaffold_1	3414496	3414741	Cluster_547	246	97	4.674	87	0.247	.	UUAAAGUUUGUUAUUGUAGACGGU	9	0.495	24	N0	1	0	0	1	0	6	3	10	20	56	1	97	1.93488	0.978302	0	0	2.52738	0.783882	0.941221	14.2033
scaffold_1	3415643	3416193	Cluster_548	551	15	0.723	15	0.933	+	AGGAAUUGGGAAAUCGGAGUCU	3	0.867	22	N0	-1	0	0	0	2	2	2	5	2	2	0	15	0.483719	0	0.409472	0	1.26369	0	0	1.77541
scaffold_1	3427332	3427437	Cluster_549	106	1065	51.323	20	0.001	-	GUGGACGUGCCGGAGUGGUUAUC	490	0.017	23	N0	-1	0	0	299	46	13	4	60	506	73	64	1065	22.9767	71.4161	47.9082	134.525	106.15	9.40658	7.52977	83.7995
scaffold_1	3434649	3435478	Cluster_550	830	698	33.637	579	0.576	.	UGGUCUCAAGUUAUGUUCUUUG	68	0.305	21	N0	11.1	0	0	4	32	38	405	185	11	18	5	698	13.786	38.1538	120.385	1.34525	150.379	25.0842	1.41183	0.355082
scaffold_1	3441288	3441546	Cluster_551	259	18	0.867	15	0.611	.	CUUACUUCCGACCUUCUUGAAU	3	0.611	22	N0	-1	0	0	3	2	2	2	6	2	1	0	18	0.725579	1.9566	2.04736	4.03574	0.631846	0.783882	0	0.355082
scaffold_1	3448220	3448426	Cluster_552	207	14	0.675	14	1	+	UCGGUUACUCGAUCUCGAUUUGCG	5	0.714	24	N0	-1	0	0	0	2	1	2	0	0	8	1	14	0.24186	0	0	2.69049	1.89554	0.391941	0	1.24279
scaffold_1	3463772	3463992	Cluster_553	221	17	0.819	9	0.294	.	GAUACGUCUGUACAUAUACUAAAU	2	0.941	23	N0	-1	0	0	2	1	2	0	3	5	4	0	17	0	0	0.818944	0	0.631846	0	1.88244	1.77541
scaffold_1	3464072	3464107	Cluster_554	36	22	1.06	1	0.909	+	AAUGGCAGACUCGUAAAUACUAUG	14	0.364	24	N0	-1	0	0	0	0	0	1	1	3	16	1	22	0	0	0.409472	0	0	0.391941	1.41183	3.0182
scaffold_1	3477994	3478365	Cluster_555	372	12	0.578	12	0.167	-	UAUGUACACUGAAUUGGCUAGC	2	0.833	21	N0	-1	0	0	1	0	2	4	3	2	0	0	12	0.725579	0	0	0	1.26369	0	0.941221	0.887706
scaffold_1	3482197	3482587	Cluster_556	391	29	1.398	27	0	-	GAGUGGUACUGUUUUAUAAAUUGC	2	0.862	24	N0	-1	0	0	1	3	5	5	3	5	6	1	29	0.24186	0	0.818944	1.34525	0	0	0	4.43853
scaffold_1	3482957	3483286	Cluster_557	330	23	1.108	21	0	-	CCUUUGGGUCUAAGAGCGAGUU	1	1	25	N0	-1	0	0	3	3	3	2	3	1	2	6	23	0	0	0	0	1.26369	0	0.47061	3.55082
scaffold_1	3498077	3498258	Cluster_558	182	18	0.867	2	0.167	-	AACCCGGUCGGGCUCGGGCUGGCC	2	0.944	24	N0	-1	0	0	2	1	0	1	0	2	12	0	18	0	0	0.409472	0	1.89554	0	0.941221	2.13049
scaffold_1	3503783	3503809	Cluster_559	27	14	0.675	14	0	-	AUUGACUUCCGAAUCUCC	4	0.5	18	N0	-1	0	0	4	3	2	1	0	2	2	0	14	0.483719	0	0	1.34525	3.15923	1.56776	0.47061	0.177541
scaffold_1	3522351	3522513	Cluster_560	163	12	0.578	11	0	-	GAGAGGCUGUGAACACGA	3	0.833	18	N0	-1	0	0	4	0	0	1	2	3	2	0	12	0.483719	0.978302	0.409472	0	0.631846	0.391941	0.941221	0.710165
scaffold_1	3534855	3534951	Cluster_561	97	62	2.988	49	0.613	.	ACCGAUGCUGUGGGAAAACUAUGU	26	0.29	24	N0	1.4	0	0	0	1	3	2	7	8	41	0	62	0	0	1.63789	0	0.631846	1.9597	4.23549	7.63427
scaffold_1	3584031	3584406	Cluster_562	376	18	0.867	17	0.111	-	UAAUGGAUUAUGUAGAGGAGG	1	1	21	N0	-1	0	0	0	4	1	5	4	2	1	1	18	0.483719	0.978302	0.818944	5.38098	3.15923	0.783882	0	0.355082
scaffold_1	3594306	3594594	Cluster_563	289	46	2.217	40	0	-	UGUAGUGACUCUGCGCAAUGCAA	13	0.413	23	N0	-1	0	0	2	4	1	2	1	14	13	9	46	2.4186	2.93491	3.27578	5.38098	8.214	0.391941	0.941221	0.887706
scaffold_1	3605197	3605363	Cluster_564	167	13	0.626	12	0	-	GAGGGGGAAGGAAAGCUU	2	0.923	18	N0	-1	0	0	3	2	3	1	0	3	0	1	13	0.24186	0	0.409472	1.34525	0	0.391941	0.941221	1.24279
scaffold_1	3605661	3605739	Cluster_565	79	13	0.626	12	0	-	UUCACUCUCUCCGACAACGCCACU	2	0.923	19	N0	-1	0	0	2	3	2	1	1	1	3	0	13	0	0	0.818944	4.03574	1.89554	0	0	0.887706
scaffold_1	3605885	3605980	Cluster_566	96	11	0.53	10	0.182	-	UGUUUUGGAAGUAGUGUCUCCACA	2	0.818	23	N0	-1	0	0	0	2	1	0	0	3	3	2	11	0.483719	0	0	1.34525	1.26369	0	0.47061	0.887706
scaffold_1	3624216	3624853	Cluster_567	638	72	3.47	71	0.972	+	GCCGAGUGGUAGUUCAGAGAUU	3	0.792	23	N0	-1	0	0	3	9	9	11	10	14	14	2	72	0	0.978302	0.818944	1.34525	3.15923	0	0	11.1851
scaffold_1	3628410	3628509	Cluster_568	100	15	0.723	14	1	+	AAAGAGAUUGGUGAAGGAACA	3	0.733	23	N0	-1	0	0	0	2	1	3	3	4	1	1	15	0.483719	0.978302	1.22842	2.69049	0.631846	0	0.47061	0.887706
scaffold_1	3628869	3629031	Cluster_569	163	15	0.723	12	1	+	CUUAAUGUUGUCUCGGAUA	3	0.733	19	N0	-1	0	0	1	6	2	2	0	1	1	2	15	0	0.978302	3.27578	4.03574	1.26369	0	0	0.177541
scaffold_1	3630442	3630780	Cluster_570	339	17	0.819	16	0.941	+	UUGUCUUUUGAUCUGAUUAUCUCCU	3	0.706	22	N0	-1	0	0	0	0	1	3	5	3	1	4	17	0.24186	0	1.63789	0	0	0.391941	0.47061	1.77541
scaffold_1	3638118	3638234	Cluster_571	117	162	7.807	13	0.006	-	CGUGGGCAACUUUCUAGUAUAU	117	0.13	22	N0	-1	0	0	9	1	2	2	123	9	16	0	162	2.17674	1.9566	1.63789	0	0	0	2.35305	25.2109
scaffold_1	3638702	3638922	Cluster_572	221	68	3.277	6	0.721	.	AUGUUCGGUCUCUCUAUGAAAAAU	20	0.559	24	N0	1	0	0	1	3	3	1	6	15	37	2	68	1.45116	0.978302	0	0	2.52738	0.391941	0.47061	9.76477
scaffold_1	3641286	3641628	Cluster_573	343	227	10.939	82	0.454	.	CUUCCUAACUUUGCCUUACAAUGC	14	0.502	24	N0	0.6	0	0	12	10	11	17	23	48	102	4	227	0	4.89151	6.55155	0	0.631846	0	3.29427	35.1532
scaffold_1	3690179	3690517	Cluster_574	339	68	3.277	4	0.397	.	GUGGUGUCUGACUUUCUGGGUU	17	0.603	22	N0	-1	0	0	3	5	2	5	19	18	16	0	68	0	8.80472	5.32314	0	0	0	12.2359	3.55082
scaffold_1	3691145	3691286	Cluster_575	142	13	0.626	13	0.538	.	UUCAAAACUGAUUACCCGCGUUGU	2	0.846	24	N0	0	0	0	0	2	0	2	1	1	7	0	13	0	0	0	0	0	0	0	2.30804
scaffold_1	3702568	3702600	Cluster_576	33	12	0.578	12	0	-	GACCGAGCUGGAGACUGAUA	3	0.75	20	N0	-1	0	0	1	1	4	1	1	1	2	1	12	0	0	0.818944	0	2.52738	1.56776	0	0.355082
scaffold_1	3703562	3703725	Cluster_577	164	18	0.867	17	0	-	CGAUUUGUAUCUUAAACGAGGAC	7	0.333	23	N0	-1	0	0	0	0	0	1	0	9	5	3	18	0.483719	0.978302	1.63789	6.72623	1.26369	0	0.941221	0.355082
scaffold_1	3720250	3720493	Cluster_578	244	17	0.819	15	0	-	CUUCCGACGUUGGUUAACA	2	0.941	19	N0	-1	0	0	2	4	2	3	2	2	0	2	17	0	0	2.45683	0	0.631846	1.17582	3.29427	0
scaffold_1	3731077	3731331	Cluster_579	255	11	0.53	11	1	+	UCCACAGGUUAGACAGGUGUGCUCU	4	0.545	24	N0	-1	0	0	0	0	0	2	1	0	4	4	11	0.483719	0	0.818944	0	1.89554	1.56776	0	0
scaffold_1	3755489	3755839	Cluster_580	351	14	0.675	12	0.071	-	UCCUGUAUCUCGGUCCAUUG	1	1	20	N0	-1	0	0	2	2	5	2	2	1	0	0	14	0	0	0.818944	1.34525	1.26369	0	0	1.59787
scaffold_1	3757695	3757993	Cluster_581	299	15	0.723	14	0	-	UGGACAAGUACGAGCUGG	3	0.6	18	N0	-1	0	0	5	1	2	3	3	0	0	1	15	0	0.978302	0.409472	0	3.15923	0.391941	0.47061	1.06525
scaffold_1	3760772	3760866	Cluster_582	95	29	1.398	29	1	+	UGACGUAUUCUGUGCAAU	3	0.828	18	N0	-1	0	0	8	0	5	5	2	4	4	1	29	0.725579	0	0.818944	1.34525	1.26369	1.56776	1.41183	2.48558
scaffold_1	3761108	3761517	Cluster_583	410	34	1.638	32	1	+	UUUUCUCACUGGUUUGGUCUCAAUG	2	0.882	19	N0	-1	0	0	2	6	6	2	5	3	4	6	34	0.24186	0	1.22842	2.69049	1.89554	1.56776	1.41183	3.19574
scaffold_1	3761900	3762209	Cluster_584	310	12	0.578	11	0.917	+	UUCUAUGGAUCUCUUGCG	2	0.917	18	N0	-1	0	0	2	1	1	2	2	2	0	2	12	0	0	0.818944	0	1.89554	0.391941	1.41183	0.532624
scaffold_1	3762482	3762734	Cluster_585	253	22	1.06	22	1	+	GUGACAAUUGUGGGAACAUAUU	2	0.864	18	N0	-1	0	0	5	1	4	4	3	3	1	1	22	0.725579	0	1.63789	4.03574	1.89554	0	0.47061	1.42033
scaffold_1	3762832	3763021	Cluster_586	190	14	0.675	13	1	+	UAUUCUUCAAUGGGGGCUCUU	2	0.714	23	N0	-1	0	0	0	3	0	3	3	4	0	1	14	0.24186	0.978302	0.818944	2.69049	0.631846	0	0	1.24279
scaffold_1	3778077	3778139	Cluster_587	63	442	21.3	2	0	-	GACCGCAUAGCGCAGUGGA	393	0.038	19	N0	-1	0	0	33	396	5	4	0	1	1	2	442	22.9767	26.4142	42.5851	47.0836	102.359	1.9597	1.88244	1.77541
scaffold_1	3789433	3789887	Cluster_588	455	18	0.867	18	0.056	-	UGUAAUCUGAUCAUUCUU	3	0.722	18	N0	-1	0	0	4	3	3	4	3	0	1	0	18	0	0.978302	1.63789	8.07147	3.15923	0.783882	0	0
scaffold_1	3790417	3790449	Cluster_589	33	94	4.53	85	0	-	GACAAGACUGAACGUUACUUUGCAA	43	0.096	25	N0	-1	0	0	0	2	3	25	6	9	6	43	94	1.69302	12.7179	9.82733	22.8692	20.2191	0.391941	0	0
scaffold_1	3803268	3803469	Cluster_590	202	24	1.157	5	0.458	.	AGCGAAGCGAAUCUAACGAAUAUU	6	0.667	24	N0	0.1	0	0	0	0	1	3	1	4	15	0	24	0	0	0	1.34525	0	0	0.47061	3.90591
scaffold_1	3804764	3805187	Cluster_591	424	29	1.398	29	0.793	.	GAUUAAGCAGAACCCUCAAU	3	0.759	21	N0	0.1	0	0	1	1	6	12	4	0	4	1	29	1.69302	2.93491	0.409472	1.34525	2.52738	0.391941	1.88244	1.42033
scaffold_1	3819782	3820096	Cluster_592	315	144	6.939	49	0.569	.	AUAUUUUCGCUACUAUUUGAACCG	10	0.625	24	N0	0.7	0	0	11	8	2	8	25	25	62	3	144	1.93488	0.978302	2.45683	0	1.89554	3.13553	3.76488	19.5295
scaffold_1	3853558	3853647	Cluster_593	90	26	1.253	25	0	-	CGACAAGAACUUGGAUCUUCU	8	0.5	21	N0	-1	0	0	5	2	5	9	1	2	1	1	26	0	0	1.63789	1.34525	0	3.91941	5.17671	0
scaffold_1	3854426	3854515	Cluster_594	90	14	0.675	13	0.071	-	GUGGCCUGACCAGAUCCGACA	4	0.571	21	N0	-1	0	0	1	1	3	5	1	1	0	2	14	0	0	1.22842	0	0.631846	1.9597	2.35305	0
scaffold_1	3875340	3875873	Cluster_595	534	61	2.94	53	0.689	.	UUUUCCAGUACUCUCAACUUUUAG	4	0.738	24	N0	0.7	0	0	1	1	6	6	12	5	28	2	61	0.24186	2.93491	0.818944	1.34525	5.05477	0	0.47061	7.98935
scaffold_1	3879889	3880181	Cluster_596	293	27	1.301	19	0.815	+	AAUAUGGAUGUAAGCUUGUA	3	0.778	24	N0	-1	0	0	1	0	4	4	3	7	8	0	27	0.24186	0	1.63789	0	0	0	0.941221	3.55082
scaffold_1	3882351	3882789	Cluster_597	439	355	17.108	81	0.307	.	CUGAUAGGGAAGAAUUCUCAACU	25	0.397	24	N0	2.8	0	0	11	5	47	43	62	80	105	2	355	10.6418	3.91321	2.8663	0	3.79108	18.8132	2.82366	42.6099
scaffold_1	3882941	3883058	Cluster_598	118	22	1.06	11	0.682	.	AUCUUCAGGUUUUAUCGAAUUCGG	4	0.5	24	N0	0.2	0	0	4	1	0	0	2	4	11	0	22	0.24186	0	0.409472	0	0	0	0.47061	3.37328
scaffold_1	3883524	3883872	Cluster_599	349	28	1.349	22	0.429	.	AGCUAGAUCUCUGGUAAAUCGAGG	12	0.357	24	N0	0.2	0	0	0	0	0	0	2	3	23	0	28	1.69302	0.978302	0	0	0.631846	1.9597	4.7061	0.710165
scaffold_1	3907948	3908011	Cluster_600	64	14	0.675	1	0.071	-	UGACUCUUCCACUCUAUGCAC	3	0.786	21	N0	-1	0	0	0	1	0	7	1	1	4	0	14	0	0.978302	0	0	0	0	0	2.30804
scaffold_1	3911435	3911923	Cluster_601	489	91	4.385	81	0	-	UCCCACAAACUCUGGUCAUA	3	0.857	22	N0	-1	0	0	17	7	11	8	18	12	12	6	91	0	0	0	0	0	0	0	16.1563
scaffold_1	3912058	3912122	Cluster_602	65	24	1.157	2	0.042	-	UGUGACUCUUCCACUCUAUGCACUU	2	0.875	20	N0	-1	0	0	0	2	5	5	0	4	5	3	24	0	0	0	0	0	0.391941	0	4.08345
scaffold_1	3912440	3912714	Cluster_603	275	42	2.024	35	0	-	GUUUUUAACAGAAUAACUGCAG	22	0.429	22	N0	-1	0	0	4	1	3	1	26	5	2	0	42	0	0	0	1.34525	0.631846	0	0	7.10165
scaffold_1	3912915	3912951	Cluster_604	37	22	1.06	19	0	-	GGUUUGUCGCCGUGCUAUUCCU	3	0.727	22	N0	-1	0	0	3	2	3	0	7	1	4	2	22	0	0	0	0	0	0	0	3.90591
scaffold_1	3913259	3913357	Cluster_605	99	33	1.59	25	0	-	ACAGUUCUUUGGAUCCAUCACC	3	0.727	20	N0	-1	0	0	4	4	5	5	5	5	4	1	33	0	0	0	0	0	0	0	5.85886
scaffold_1	3914458	3914558	Cluster_606	101	49	2.361	43	0	-	GCGACUUUAGAGGAGACCUCUAC	3	0.816	21	N0	-1	0	0	7	5	6	8	8	8	6	1	49	0	0	0	0	0	0	0	8.69952
scaffold_1	3928648	3928799	Cluster_607	152	18	0.867	1	0.5	.	AUUGAACUUUAAAAUCCACCUGU	4	0.778	23	N0	-1	0	0	1	0	0	2	2	9	3	1	18	0.483719	0.978302	0.409472	0	0.631846	0	0.47061	2.13049
scaffold_1	3935338	3935644	Cluster_608	307	20	0.964	19	0.8	+	AACAAGUUGUUGUUGAACCACCGG	4	0.65	24	N0	-1	0	0	0	0	0	0	1	4	14	1	20	0	0	2.04736	0	0.631846	0	0.47061	2.30804
scaffold_1	3935754	3936087	Cluster_609	334	39	1.879	29	0.385	.	ACGGAUAUUUUGUUUUGAAUGUGU	5	0.692	24	N0	0	0	0	1	4	1	0	3	12	17	1	39	1.2093	0	7.3705	0	1.89554	0	1.41183	1.77541
scaffold_1	3936293	3936438	Cluster_610	146	14	0.675	6	0.643	.	ACAGCUAGCACUAAUGGAACGUCU	2	0.857	24	N0	0.1	0	0	3	0	0	1	2	2	6	0	14	0	0	3.27578	0	0.631846	0	0	0.887706
scaffold_1	3936807	3937131	Cluster_611	325	15	0.723	11	0.6	.	AGCUGCUGGAUAUAUGUGAUCGAU	2	0.933	24	N0	0.1	0	0	1	0	1	0	3	2	8	0	15	0	0	1.63789	0	1.89554	0	0	1.42033
scaffold_1	3954281	3954521	Cluster_612	241	24	1.157	16	0.875	+	UUAUAACUGGAAUGGAUCUGA	4	0.708	22	N0	-1	0	0	0	3	2	6	11	0	1	1	24	0.725579	0	3.27578	0	0.631846	1.56776	0	1.42033
scaffold_1	3961467	3961610	Cluster_613	144	13	0.626	13	0.077	-	AUCUUGAUUUCUGAGUACUUUU	2	0.769	19	N0	-1	0	0	2	3	2	3	2	1	0	0	13	0	0	1.22842	2.69049	2.52738	0.783882	0	0.355082
scaffold_1	3961815	3961979	Cluster_614	165	13	0.626	12	0.385	.	CAAAGGCCAUUGAGUUCUCCC	3	0.846	21	N0	0	0	0	1	1	4	5	2	0	0	0	13	0.483719	0	0.409472	1.34525	2.52738	0.391941	0.47061	0.532624
scaffold_1	3975950	3976050	Cluster_615	101	224	10.795	13	1	+	GACAGUUUGGCCGAGUGG	28	0.299	18	N0	-1	0	0	55	22	41	34	30	20	14	8	224	2.4186	1.9566	4.91366	14.7977	29.6968	3.52747	1.88244	22.9028
scaffold_1	3993214	3994039	Cluster_616	826	364	17.541	332	0.676	.	CGUGGCGACAAAGAUCUUGACA	21	0.47	24	N0	1.8	0	0	12	19	30	62	74	56	108	3	364	66.7532	0.978302	4.09472	0	0	28.2197	2.35305	0
scaffold_1	3994223	3995461	Cluster_617	1239	1449	69.828	1123	0.275	.	AAGAACUCUUCCAAAAACGGAUU	49	0.416	24	N0	6.8	0	0	87	80	105	183	242	282	430	40	1449	224.204	15.6528	68.7913	0	18.3235	45.4651	67.7679	8.69952
scaffold_1	3995633	3996077	Cluster_618	445	72	3.47	24	0.292	.	AGCUCUGGUAGAACAAUUUGACC	11	0.625	24	N0	0.7	0	0	2	2	5	3	9	14	36	1	72	4.83719	1.9566	6.55155	0	6.95031	4.70329	3.29427	0.710165
scaffold_1	3996213	3997689	Cluster_619	1477	225	10.843	112	0.467	.	AUCCAUCUCGAAUCUGUCUCUAGC	14	0.609	24	N0	1.1	0	0	7	4	9	7	31	43	119	5	225	1.2093	5.86981	18.4262	0	27.8012	9.01464	18.3538	11.1851
scaffold_1	3998002	3998476	Cluster_620	475	75	3.614	14	0.36	.	AUCUCUGUAUGAUUUAUGAACAAU	9	0.68	24	N0	0.8	0	0	1	0	2	4	10	18	40	0	75	0.483719	5.86981	6.96103	0	6.95031	1.9597	3.29427	4.79361
scaffold_1	3998590	3999128	Cluster_621	539	26	1.253	5	0.538	.	CUUCCGUUAACAUCUGCAACCAAC	3	0.885	24	N0	0	0	0	1	1	0	1	3	2	18	0	26	0	0.978302	2.04736	0	3.15923	0	1.88244	1.95295
scaffold_1	3999433	3999628	Cluster_622	196	11	0.53	2	0.091	-	CAAUUCCAUCAUUAGGCUCGUUAA	2	0.727	21	N0	-1	0	0	0	0	2	3	3	0	3	0	11	0.24186	0	0.818944	0	1.89554	0.783882	0	0.532624
scaffold_1	4000142	4000420	Cluster_623	279	71	3.422	4	0.169	-	GUGGCUUUCCUUUUGUAUCUGUA	4	0.563	24	N0	-1	0	0	2	1	0	2	20	19	26	1	71	0.967438	2.93491	2.8663	0	3.15923	1.9597	1.41183	7.81181
scaffold_1	4014242	4014404	Cluster_624	163	18	0.867	17	1	+	GACGAGAUCCGGACUCUUUG	2	0.778	20	N0	-1	0	0	3	2	5	2	2	2	2	0	18	0	0	0	1.34525	3.15923	0	0	2.13049
scaffold_1	4014682	4014935	Cluster_625	254	21	1.012	19	1	+	ACUUGAGACGUUCAGAACCUCUUA	3	0.81	18	N0	-1	0	0	5	3	3	1	3	0	4	2	21	0.483719	0	0.409472	1.34525	1.26369	0	0.47061	2.48558
scaffold_1	4032806	4033057	Cluster_626	252	83	4	81	0.627	.	ACGGACAUGUCUACUCUACUACGU	10	0.542	24	N0	0.7	0	0	11	3	5	8	16	17	20	3	83	14.5116	0	0	0	0	9.01464	0	0
scaffold_1	4039304	4039882	Cluster_627	579	48	2.313	42	1	+	GACAACCGAAUCUGAAGU	3	0.896	18	N0	-1	0	0	13	8	4	6	2	4	7	4	48	0.24186	0	2.45683	2.69049	0.631846	0.391941	1.41183	6.0364
scaffold_1	4045453	4045901	Cluster_628	449	23	1.108	22	0.565	.	CACGAUCCUCGGCGACGACGA	4	0.87	21	N0	0.1	0	0	3	3	1	10	5	1	0	0	23	0	0	0	1.34525	0	0	0.941221	3.55082
scaffold_1	4045992	4046063	Cluster_629	72	11	0.53	11	0.818	+	GAAGGACUCUCAAAGGACGUG	2	0.818	21	N0	-1	0	0	0	3	3	4	1	0	0	0	11	0.483719	1.9566	0	0	0	0.391941	0	1.06525
scaffold_1	4089753	4089909	Cluster_630	157	96	4.626	84	0.24	.	UGUCUGCCUUGCUCGAGCAUC	33	0.365	21	N0	2	0	0	1	6	7	46	27	1	8	0	96	2.17674	0	6.14208	21.5239	18.3235	1.9597	2.35305	3.0182
scaffold_1	4090883	4091060	Cluster_631	178	11	0.53	9	1	+	AUGGCUGAGGCUUCUGACU	2	0.909	19	N0	-1	0	0	1	3	1	1	2	1	1	1	11	0.24186	0	0.409472	0	0	0.783882	0.47061	1.06525
scaffold_1	4091165	4091283	Cluster_632	119	11	0.53	11	1	+	CUUUGUUGUGGAGCUGACAUA	2	0.818	20	N0	-1	0	0	1	3	4	3	0	0	0	0	11	0.24186	0	0.818944	2.69049	0.631846	0.391941	0.47061	0.532624
scaffold_1	4091843	4091891	Cluster_633	49	13	0.626	13	1	+	GGGAUGAGACUCUUGAGAA	3	0.769	19	N0	-1	0	0	2	4	3	1	2	1	0	0	13	0.24186	0.978302	0.409472	1.34525	3.15923	0.391941	0.941221	0.177541
scaffold_1	4092192	4092333	Cluster_634	142	18	0.867	18	1	+	AUCGGCACCAAGAUUGUCUCAUUCC	2	0.889	18	N0	-1	0	0	5	0	1	2	1	1	4	4	18	0	0	0.818944	5.38098	0.631846	0	0	1.95295
scaffold_1	4093990	4094338	Cluster_635	349	31	1.494	3	0.258	.	UUUUGACUCUAUCUUAUACUUUA	4	0.871	24	N0	0.2	0	0	2	0	0	2	3	7	15	2	31	0.483719	0	0.818944	0	0.631846	1.56776	0	3.90591
scaffold_1	4094412	4094836	Cluster_636	425	19	0.916	8	0.579	.	GACGAUCUUGUAUGAGUAGAAUUA	2	0.737	24	N0	0.2	0	0	2	0	0	1	0	5	9	2	19	0	1.9566	0.818944	0	0	0	0	2.66312
scaffold_1	4102808	4102996	Cluster_637	189	50	2.41	30	0.02	-	CUCCCUUCGGGGUAAAGCCCUA	5	0.52	22	N0	-1	0	0	2	8	6	6	12	7	7	2	50	1.45116	3.91321	3.68525	6.72623	5.68661	0.783882	0	2.66312
scaffold_1	4108479	4108590	Cluster_638	112	13	0.626	13	1	+	CAUAGAAGGACGUGUUUGCUAC	1	1	23	N0	-1	0	0	1	2	1	3	1	4	0	1	13	0.24186	0	0.409472	2.69049	1.89554	0.391941	0.47061	0.710165
scaffold_1	4111486	4111570	Cluster_639	85	13	0.626	13	1	+	ACGCCGAUUCGGAAGCUGCUGAUC	3	0.769	24	N0	-1	0	0	0	1	0	4	0	1	6	1	13	0.725579	0	0	4.03574	1.26369	1.17582	0	0.355082
scaffold_1	4112962	4113226	Cluster_640	265	11	0.53	9	0.273	.	UAUAGAUAGAUAGGUAUACAG	2	0.909	21	N0	0	0	0	1	1	1	5	2	0	0	1	11	0.483719	0	0.818944	1.34525	1.26369	0.391941	0.47061	0.355082
scaffold_1	4113475	4113668	Cluster_641	194	40	1.928	36	0	-	UUUGACUUCGGUAACGAAC	4	0.75	20	N0	-1	0	0	5	9	10	6	2	3	2	3	40	1.69302	1.9566	0	6.72623	1.89554	1.17582	1.88244	2.84066
scaffold_1	4113774	4114028	Cluster_642	255	33	1.59	33	0	-	AAUGCCUACUGUUUCACU	3	0.818	18	N0	-1	0	0	8	3	6	2	2	6	2	4	33	0.24186	0	0.409472	2.69049	3.79108	0.783882	1.41183	3.19574
scaffold_1	4114168	4114309	Cluster_643	142	17	0.819	14	0	-	AGAACAUGACUCAAGAGCGCAUA	4	0.706	23	N0	-1	0	0	2	3	1	1	2	6	0	2	17	0.483719	0.978302	0	0	0.631846	0	0.941221	1.95295
scaffold_1	4114626	4114759	Cluster_644	134	20	0.964	19	0	-	GUGCAAGACUGUUGUAGAUCAAU	3	0.85	20	N0	-1	0	0	2	3	5	3	0	5	1	1	20	0	0	0.409472	5.38098	0	0	0	2.66312
scaffold_1	4115209	4115296	Cluster_645	88	13	0.626	13	0	-	UGAAGAAGGUGGUGAACUU	2	0.846	19	N0	-1	0	0	2	3	1	2	2	1	1	1	13	0.24186	0	0.409472	1.34525	0	0	0	1.77541
scaffold_1	4115448	4115550	Cluster_646	103	23	1.108	23	0	-	CCUUGGUCUUGGAUUCCG	3	0.826	18	N0	-1	0	0	7	4	5	1	3	0	2	1	23	0.24186	0	1.22842	0	1.89554	0	0.941221	2.48558
scaffold_1	4116063	4116379	Cluster_647	317	63	3.036	61	0.016	-	GACACUGGAAGCUCUAACCU	3	0.873	20	N0	-1	0	0	6	10	15	9	7	7	6	3	63	0.24186	0.978302	0.818944	1.34525	1.26369	1.56776	0.941221	8.87706
scaffold_1	4117175	4117287	Cluster_648	113	18	0.867	16	0	-	UCUGAGAAUCUGGUGCUU	3	0.889	18	N0	-1	0	0	5	4	2	0	1	4	1	1	18	0.24186	0	1.22842	2.69049	1.26369	0.391941	0	1.59787
scaffold_1	4127239	4127358	Cluster_649	120	148	7.132	136	0.095	-	AUUGUAUCUGUGUGAAAGACCU	22	0.426	24	N0	-1	0	0	2	8	3	17	37	17	60	4	148	0	3.91321	0.409472	0	0.631846	0.391941	0	25.0333
scaffold_1	4129449	4129822	Cluster_650	374	12	0.578	11	0.917	+	CGAGGAAGAACAAGAGCUGUGGGUU	2	0.75	25	N0	-1	0	0	1	2	0	0	4	0	0	5	12	0	0	0.818944	4.03574	1.89554	0	0.47061	0.532624
scaffold_1	4133058	4133125	Cluster_651	68	17	0.819	17	0.118	-	AAGGACUCUGUUUGACUUGUGAGA	3	0.588	24	N0	-1	0	0	0	0	0	0	5	5	7	0	17	2.4186	0	0.818944	0	0	1.9597	0	0
scaffold_1	4149139	4149304	Cluster_652	166	18	0.867	18	0.056	-	CUGAUUCCAGAAGGCCUGA	2	0.889	21	N0	-1	0	0	1	3	2	4	2	2	3	1	18	0	0	2.45683	5.38098	1.89554	0.391941	0.941221	0.355082
scaffold_1	4151389	4151443	Cluster_653	55	14	0.675	13	0	-	CCGGCGAAAGGACGUGCUU	2	0.643	19	N0	-1	0	0	3	4	2	0	0	0	1	4	14	0	0	0.409472	2.69049	5.05477	0.391941	0.941221	0
scaffold_1	4152510	4152651	Cluster_654	142	20	0.964	1	0.25	.	AUGCCUUCAAAUCUCGUCAAUCU	2	0.85	23	N0	-1	0	0	0	0	1	1	2	9	7	0	20	0	0	0.409472	1.34525	0	0	0	3.19574
scaffold_1	4154987	4155182	Cluster_655	196	22	1.06	21	0.591	.	AACUUGAGUUUCUGAUACUUG	3	0.773	21	N0	0.1	0	0	4	3	3	7	0	1	4	0	22	0	1.9566	1.22842	1.34525	4.42292	0.391941	3.76488	0
scaffold_1	4155328	4155478	Cluster_656	151	11	0.53	11	1	+	AUAUGAUCUAAUGGACAACGUU	2	0.818	22	N0	-1	0	0	0	1	1	2	5	0	1	1	11	0.483719	0.978302	0	1.34525	1.26369	0.391941	1.88244	0
scaffold_1	4155652	4155909	Cluster_657	258	17	0.819	14	1	+	UGGGAAGAGGGUGGAGAA	2	0.824	18	N0	-1	0	0	7	6	1	0	3	0	0	0	17	0.24186	0	1.22842	1.34525	3.15923	0.783882	1.88244	0.177541
scaffold_1	4156128	4156370	Cluster_658	243	16	0.771	14	1	+	CCCGUGGCAGCCGUCGAAACAUUCU	2	0.875	21	N0	-1	0	0	2	1	2	6	1	2	0	2	16	1.45116	0.978302	0	4.03574	2.52738	0	0.941221	0
scaffold_1	4156692	4156875	Cluster_659	184	47	2.265	45	0.979	+	AACCUCGGGGUUGAUAAAAACGGGC	6	0.574	19	N0	-1	0	0	6	10	5	7	4	1	5	9	47	0.24186	2.93491	0.818944	4.03574	18.3235	0	2.35305	0.710165
scaffold_1	4156974	4157168	Cluster_660	195	469	22.601	390	1	+	UAUUAUCUCUGUGGACAAAUGAUUC	50	0.188	25	N0	-1	0	0	36	37	31	53	67	69	52	124	469	7.25579	52.8283	26.6157	90.1314	107.414	9.01464	15.0595	4.97115
scaffold_1	4158475	4158590	Cluster_661	116	23	1.108	15	0.304	.	AUCAGGAGAGCUGAGAGGAUAUGG	6	0.783	24	N0	0.2	0	0	0	2	1	1	3	5	11	0	23	1.2093	2.93491	2.04736	0	0	0.783882	3.76488	0
scaffold_1	4179065	4179612	Cluster_662	548	53	2.554	48	0.925	+	CCGCAGCUGUGGAGGAGGAGAAG	3	0.774	23	N0	-1	0	0	8	9	7	9	6	11	3	0	53	0.483719	0	7.77997	8.07147	0	4.31135	6.11793	0.355082
scaffold_1	4183219	4183943	Cluster_663	725	549	26.456	493	0.015	-	CUAACGUUCUUGGAAUUAACUU	8	0.679	21	N0	-1	0	0	61	75	77	82	74	80	67	33	549	1.45116	0	1.22842	37.6669	20.8509	4.31135	0.941221	82.7342
scaffold_1	4219843	4220374	Cluster_664	532	72	3.47	53	0.403	.	ACCGUGGAAUAUGAUGAACUCUU	4	0.736	24	N0	0.5	0	0	4	4	4	5	6	16	33	0	72	0	2.93491	1.63789	8.07147	0	0.391941	0.941221	9.94231
scaffold_1	4220457	4220653	Cluster_665	197	15	0.723	9	0.667	.	AGUGAGGACGGAUACGAACCAAGU	2	0.867	23	N0	-1	0	0	0	1	0	1	1	6	6	0	15	0.483719	0.978302	0	0	0	0.391941	0	1.95295
scaffold_1	4221144	4221721	Cluster_666	578	64	3.084	37	0.406	.	AGAGACUAGGUUCGGACCCGCGCU	7	0.688	24	N0	0.2	0	0	6	6	8	5	4	13	20	2	64	0.24186	0.978302	1.63789	0	1.89554	0	0	9.76477
scaffold_1	4233530	4233763	Cluster_667	234	13	0.626	12	1	+	AUGUCUCCUGUAGUUCAUCAUGG	2	0.846	23	N0	-1	0	0	2	0	0	0	2	5	3	1	13	0	0	1.63789	2.69049	0.631846	0	0.47061	0.887706
scaffold_1	4263287	4263348	Cluster_668	62	1052	50.696	890	0.006	-	UUUUGCCUACUCCGCCCAUACC	402	0.037	22	N0	-1	0	0	8	97	114	395	432	6	0	0	1052	0.483719	46.9585	36.0335	86.0957	133.32	1.17582	3.76488	111.496
scaffold_1	4263435	4263501	Cluster_669	67	1923	92.67	1544	0	-	AUGGUCGAAGUAGGCAAAAUC	772	0.034	21	N0	-1	0	0	125	310	256	1139	47	10	32	4	1923	16.2046	76.3076	181.396	239.454	462.511	20.7729	19.7656	58.5886
scaffold_1	4264967	4265504	Cluster_670	538	44	2.12	43	0.023	-	AGGAGGUGGAUGUUGGAUCC	2	0.886	23	N0	-1	0	0	4	2	8	5	2	9	7	7	44	0.483719	1.9566	1.22842	1.34525	8.84584	0.391941	3.29427	2.48558
scaffold_1	4272649	4273050	Cluster_671	402	14	0.675	12	0.786	.	UCAGGUCUUGACGAAUGUAGCAAC	2	0.786	24	N0	0	0	0	4	0	2	1	0	0	5	2	14	0.483719	0.978302	0	1.34525	3.79108	0.391941	0	0.532624
scaffold_1	4276364	4276604	Cluster_672	241	13	0.626	12	0.923	+	CGAUUCGUCGUCUCAGGCCGGC	1	1	19	N0	-1	0	0	1	3	1	3	2	0	3	0	13	0.24186	0	0	0	1.26369	0	0	1.77541
scaffold_1	4279118	4279230	Cluster_673	113	11	0.53	11	1	+	AUACUCCAUGUGAUGCUCUUUUAG	3	0.636	24	N0	-1	0	0	1	0	0	1	2	1	4	2	11	0	0.978302	0.409472	2.69049	0	0	0	1.24279
scaffold_1	4281582	4281812	Cluster_674	231	17	0.819	15	1	+	ACGACUGUAAGUGUACAC	5	0.588	18	N0	-1	0	0	7	2	1	0	1	1	2	3	17	0.483719	0	0	5.38098	3.15923	0.391941	1.41183	0.355082
scaffold_1	4284775	4285352	Cluster_675	578	181	8.722	102	0.586	.	AAACGGUUCUCGGAAAUCCCUCG	12	0.619	24	N0	0.4	0	0	7	4	7	32	23	41	62	5	181	12.093	0.978302	6.14208	1.34525	0.631846	30.1795	1.41183	5.85886
scaffold_1	4285564	4285755	Cluster_676	192	33	1.59	6	0.485	.	UUGGCCGGUCGAGCGUCU	3	0.818	24	N0	0.1	0	0	7	1	2	4	4	6	8	1	33	0.967438	0.978302	0	0	1.26369	2.74359	0.941221	3.0182
scaffold_1	4287029	4287478	Cluster_677	450	172	8.289	79	0.558	.	AUUUCGUCCCUCAGAAAUAGACU	20	0.517	24	N0	0.9	0	0	6	10	17	7	10	58	61	3	172	8.9488	0.978302	3.27578	0	1.26369	29.3956	2.35305	7.81181
scaffold_1	4295647	4295761	Cluster_678	115	14	0.675	1	0.643	.	AAAUCUGGGUAUUGUAUACA	3	0.857	20	N0	-1	0	0	1	0	4	1	2	2	4	0	14	0	0	0	0	0	0	0	2.48558
scaffold_1	4298525	4298737	Cluster_679	213	12	0.578	12	0.917	+	UCGGACUUCGUUUGGAGGAGAG	2	0.833	20	N0	-1	0	0	2	2	3	1	2	0	2	0	12	0.24186	0	0	2.69049	1.89554	0.391941	0.47061	0.710165
scaffold_1	4309208	4309463	Cluster_680	256	29	1.398	2	0.586	.	UUUGUGUGGUUCCAAUCUGAGAUC	3	0.828	24	N0	0	0	0	2	1	2	2	4	7	11	0	29	0.24186	0	1.22842	0	0	0.783882	2.82366	3.0182
scaffold_1	4310070	4310539	Cluster_681	470	43	2.072	0	0.442	.	CUCUCCGUCAGAUGUCUCCGUC	3	0.791	24	N0	0.1	0	0	2	3	1	8	8	3	18	0	43	0	0.978302	1.22842	1.34525	0.631846	0	0	6.56902
scaffold_1	4310634	4310948	Cluster_682	315	23	1.108	22	0.913	+	AUUCUCCGCCGGAAACUGGAACGG	10	0.478	24	N0	-1	0	0	0	1	0	3	7	0	12	0	23	0.24186	4.89151	3.27578	0	0.631846	0	3.76488	0
scaffold_1	4316724	4316884	Cluster_683	161	265	12.77	170	0.751	.	AUUUGUGGUACUAGAAUCUAAGCU	60	0.343	24	N0	2.3	0	0	5	9	11	39	24	44	130	3	265	0	3.91321	3.27578	0	0	0.391941	2.82366	43.6751
scaffold_1	4317004	4317180	Cluster_684	177	11	0.53	11	0.455	.	CCGUCUGUAGUUAGGGUUUUAC	2	0.909	22	N0	-1	0	0	0	1	0	1	3	2	3	1	11	0	0	0.409472	1.34525	1.26369	0	0	1.24279
scaffold_1	4317529	4317619	Cluster_685	91	24	1.157	23	0.25	.	AAUUUUCUUAAUUACCUGUGACGU	3	0.792	24	N0	0.1	0	0	1	1	0	2	2	7	11	0	24	0	0	0.409472	0	0.631846	0	0	3.90591
scaffold_1	4318433	4319101	Cluster_686	669	103	4.964	68	0.553	.	CCGGCUGUGUUUCGAAAACAC	16	0.544	24	N0	1	0	0	4	4	4	24	20	14	31	2	103	5.56277	8.80472	5.73261	4.03574	8.214	0.391941	5.64732	4.97115
scaffold_1	4333243	4333454	Cluster_687	212	19	0.916	19	0.842	+	AGAGGCGCAAAACGAAUCUGACGG	3	0.737	24	N0	-1	0	0	2	1	0	2	4	1	6	3	19	1.2093	0.978302	0.409472	4.03574	1.26369	0.391941	0	1.06525
scaffold_1	4354817	4355004	Cluster_688	188	16	0.771	3	0.312	.	AAACGAAGCGAAUCUAACGAAU	1	1	24	N0	0	0	0	0	1	0	4	3	2	5	1	16	0	0	0	0	0	0	0	2.84066
scaffold_1	4355088	4355247	Cluster_689	160	108	5.205	2	0.861	+	AAAAUGUGAGAAUUCUAUGGACGG	16	0.472	24	N0	-1	0	0	5	2	5	10	16	22	45	3	108	0.483719	3.91321	3.27578	0	3.15923	0.391941	1.88244	14.9135
scaffold_1	4367760	4367882	Cluster_690	123	25	1.205	4	0.12	-	AUAGGAUCCCUAAAAAUUAGCUG	9	0.36	24	N0	-1	0	0	1	1	0	1	0	9	12	1	25	0	0	1.22842	0	0	0	0.47061	3.72837
scaffold_1	4380939	4381255	Cluster_691	317	11770	567.199	84	0.006	-	GCGUCUGUAGUCCAACGGUUAGGAU	4750	0.005	25	N0	-1	0	0	3913	1361	80	387	88	840	262	4839	11770	235.329	1221.9	825.496	2440.27	1793.81	418.201	427.314	160.497
scaffold_1	4398712	4398880	Cluster_692	169	299	14.409	183	0.318	.	AUCAUUUCGGUGUGAUUCUCCCA	16	0.348	24	N0	1.9	0	0	18	13	17	27	49	81	87	7	299	1.45116	4.89151	2.04736	0	1.26369	0.783882	0.47061	49.3565
scaffold_1	4407854	4408027	Cluster_693	174	18	0.867	17	0.667	.	AUGUGUAUUAAGGAUUGUAGACGU	5	0.722	24	N0	0.1	0	0	3	4	1	0	1	2	7	0	18	2.4186	0	0	1.34525	0	2.74359	0	0
scaffold_1	4408688	4408849	Cluster_694	162	23	1.108	23	0	-	AUGGUCUGUUUAUAUAGUGAUU	2	0.87	22	N0	-1	0	0	2	1	1	5	7	1	6	0	23	1.93488	0	0	0	0	5.87911	0	0
scaffold_1	4408947	4409503	Cluster_695	557	142	6.843	135	0.472	.	AUAUCAGCUUGUGUGGACUCAUGC	10	0.662	24	N0	0.9	0	0	6	8	8	23	21	32	43	1	142	17.4139	0.978302	0	0	0	27.0439	0	0
scaffold_1	4410267	4410641	Cluster_696	375	214	10.313	200	0.243	.	UGUUGUCCGACUUUGGAGAAGG	8	0.607	24	N0	0.5	0	0	27	9	25	31	42	22	55	3	214	32.8929	1.9566	0.409472	4.03574	1.26369	25.4762	2.35305	0
scaffold_1	4418971	4419083	Cluster_697	113	13	0.626	12	0	-	AGGGAGACUCAUUGGACG	5	0.538	18	N0	-1	0	0	6	3	0	3	0	1	0	0	13	0.483719	0	0.409472	0	1.26369	1.9597	0.941221	0.177541
scaffold_1	4420808	4421176	Cluster_698	369	14	0.675	13	0	-	UUUCUGAUCGGCUUCGUCUUGGUGA	2	0.857	21	N0	-1	0	0	2	1	2	4	0	1	2	2	14	0	1.9566	0	1.34525	3.79108	1.17582	0.941221	0
scaffold_1	4427516	4427784	Cluster_699	269	12	0.578	12	0.5	.	AACGGCUGUCGUAGUUACA	3	0.667	24	N0	0	0	0	0	3	0	1	2	0	6	0	12	0.967438	0	0	1.34525	1.89554	1.17582	0	0.177541
scaffold_1	4442947	4443023	Cluster_700	77	782	37.685	710	0.935	+	AUAUUGUAGUUGGCUGCAUCGAGC	261	0.114	24	N0	-1	0	0	12	62	52	70	84	94	389	19	782	95.7764	0	3.68525	0	0	145.018	3.29427	0
scaffold_1	4454536	4454662	Cluster_701	127	33	1.59	33	0.03	-	AUUUAGCUCUGUUCGGUGAUCU	13	0.333	22	N0	-1	0	0	2	3	1	2	14	2	9	0	33	4.83719	0	0	0	1.26369	3.91941	0	0.177541
scaffold_1	4465150	4465415	Cluster_702	266	31	1.494	13	0.419	.	AUCCUAUACUAUUGAAUACCAAAU	5	0.677	24	N0	0.2	0	0	1	2	0	4	1	6	16	1	31	0	1.9566	0.409472	4.03574	0	0	0.941221	4.08345
scaffold_1	4474468	4474571	Cluster_703	104	21	1.012	21	1	+	UCAAGGUUACUUCGCCGGAGG	14	0.286	21	N0	-1	0	0	2	2	1	16	0	0	0	0	21	1.2093	2.93491	1.22842	2.69049	5.05477	0	0	0
scaffold_1	4475471	4475674	Cluster_704	204	11	0.53	11	1	+	AUGUUCGUCUCUGCUGAUUUCAUC	3	0.818	24	N0	-1	0	0	2	1	2	0	1	1	3	1	11	0.24186	0	0.409472	0	3.15923	0	0.47061	0.532624
scaffold_1	4476157	4476390	Cluster_705	234	22	1.06	20	0.318	.	AGAGGCUGGCGCAGAAUUCGCC	10	0.545	22	N0	-1	0	0	1	1	2	4	13	1	0	0	22	2.4186	1.9566	0	1.34525	0	1.17582	1.41183	0.532624
scaffold_1	4479142	4479251	Cluster_706	110	12	0.578	1	0.417	.	CAAUACCCAGAUUUAACUAAUUU	1	1	23	N0	-1	0	0	1	0	0	1	2	5	3	0	12	0	0	0.409472	0	0.631846	0	0	1.77541
scaffold_1	4483363	4483539	Cluster_707	177	18	0.867	17	1	+	ACUUCGAGGUACUGGGUUGU	2	0.889	24	N0	-1	0	0	3	3	3	1	2	1	4	1	18	0.725579	0.978302	0.409472	1.34525	1.89554	0	0	1.59787
scaffold_1	4483702	4483755	Cluster_708	54	11	0.53	11	1	+	UUCUCUACUCGGCCUUGG	2	0.818	23	N0	-1	0	0	2	1	2	0	1	3	2	0	11	0	0	0.409472	0	0.631846	0	0	1.59787
scaffold_1	4483844	4483995	Cluster_709	152	18	0.867	18	1	+	GUAUGAUCUCUUCUUUUGUGUAG	3	0.778	23	N0	-1	0	0	1	1	2	2	2	6	1	3	18	0.967438	0	0.818944	1.34525	2.52738	0	0.47061	1.06525
scaffold_1	4484923	4485015	Cluster_710	93	21	1.012	21	1	+	UUCAGGACUACUGCUCGU	3	0.762	18	N0	-1	0	0	5	5	2	5	2	2	0	0	21	0	0	0	1.34525	3.79108	0	0	2.48558
scaffold_1	4485593	4485666	Cluster_711	74	11	0.53	10	1	+	AACGCAUGUGUGAUUCGACCAAC	3	0.727	22	N0	-1	0	0	0	0	3	0	4	4	0	0	11	0	0.978302	0	0	1.26369	1.17582	0.941221	0.532624
scaffold_1	4486086	4486422	Cluster_712	337	20	0.964	19	0.95	+	AGCCGGUGACUCAGAGACA	3	0.85	19	N0	-1	0	0	2	4	3	3	3	2	2	1	20	0.967438	0	0.409472	4.03574	1.26369	0	1.41183	1.24279
scaffold_1	4495182	4495411	Cluster_713	230	11	0.53	11	0	-	CGUGGGAACCUGAUCUUU	2	0.909	18	N0	-1	0	0	3	0	1	0	2	1	3	1	11	0.725579	0.978302	0.409472	0	3.15923	0.391941	0	0
scaffold_1	4505304	4505620	Cluster_714	317	15	0.723	15	0	-	UCCCGUGUUGAGCUCAAAUCU	3	0.733	22	N0	-1	0	0	2	2	0	3	4	1	3	0	15	0.24186	0	0.409472	1.34525	1.89554	0.391941	0	1.42033
scaffold_1	4507064	4507334	Cluster_715	271	30	1.446	27	0	-	UACUGUUGAUCUCCCGAAGA	9	0.433	20	N0	-1	0	0	1	0	10	5	2	5	3	4	30	1.2093	0	3.27578	10.762	3.79108	0	0.941221	0.177541
scaffold_1	4507665	4507811	Cluster_716	147	12	0.578	11	0	-	AAGCGGAUACGAACAUUG	2	0.75	19	N0	-1	0	0	2	4	0	1	2	2	1	0	12	0.483719	0.978302	0.409472	4.03574	2.52738	0	0.47061	0
scaffold_1	4509145	4509172	Cluster_717	28	28	1.349	26	0	-	AUCGAGACUGUGAAUUGC	10	0.321	18	N0	-1	0	0	10	1	1	1	3	2	6	4	28	0.967438	1.9566	2.8663	9.41672	3.15923	0.783882	0.47061	0
scaffold_1	4513651	4513674	Cluster_718	24	15	0.723	14	0	-	AUGUUUGAUUGUUGAAGCA	4	0.4	19	N0	-1	0	0	0	4	3	2	1	4	1	0	15	0.967438	2.93491	1.63789	1.34525	0.631846	0.391941	0.47061	0
scaffold_1	4517894	4518225	Cluster_719	332	252	12.144	222	0.21	.	AACCUUUAAGUUGGAUAGCCAUC	67	0.218	23	N0	-1	0	0	1	7	12	19	17	106	88	2	252	12.093	24.4576	14.741	14.7977	55.6025	1.56776	1.88244	6.0364
scaffold_1	4525660	4526524	Cluster_720	865	342	16.481	309	0.728	.	AGAAUCCGGUUCUGAUUUCACUC	52	0.377	24	N0	1.5	0	0	7	11	12	20	47	108	136	1	342	0	7.82642	2.8663	0	1.89554	0	9.88282	53.795
scaffold_1	4526793	4526888	Cluster_721	96	16	0.771	14	1	+	ACCUUGAUCUUGAUAAGCUCUCA	2	0.75	23	N0	-1	0	0	3	1	2	3	0	6	1	0	16	0.24186	1.9566	0	6.72623	3.15923	0.391941	0.941221	0
scaffold_1	4528357	4528757	Cluster_722	401	34	1.638	33	1	+	GGGAGCUAGAUCUCAGCAACAACC	3	0.794	24	N0	-1	0	0	2	4	2	5	4	5	9	3	34	2.17674	3.91321	0.409472	6.72623	7.58215	1.17582	0	0
scaffold_1	4543984	4544318	Cluster_723	335	11	0.53	11	0.091	-	UUAAGGAAAAAACUCGAGA	1	1	19	N0	-1	0	0	1	4	0	3	2	1	0	0	11	0.483719	0	0.818944	2.69049	1.26369	0.391941	0	0.355082
scaffold_1	4557469	4557718	Cluster_724	250	13	0.626	13	1	+	UGUGGUAGUACAUACUGAGU	3	0.615	20	N0	-1	0	0	2	0	4	0	2	3	1	1	13	0.725579	0	0	2.69049	1.26369	0.783882	0	0.710165
scaffold_1	4562024	4562435	Cluster_725	412	133	6.409	109	0.647	.	CUCAGACCAAUCUCUCAGCACU	8	0.602	23	N0	-1	0	0	6	12	8	12	20	37	36	2	133	0	0	0.409472	1.34525	2.52738	0	0	22.5477
scaffold_1	4568284	4568665	Cluster_726	382	45	2.169	4	0.556	.	AUUGGUAGUGGAACCAGAAGC	3	0.8	24	N0	0.7	0	0	0	5	3	4	6	11	16	0	45	0	0	1.63789	0	0.631846	1.17582	2.35305	5.68132
scaffold_1	4569469	4569724	Cluster_727	256	33	1.59	19	0.515	.	UGCAAUAAACCGGCUGGAGACAGU	3	0.727	24	N0	0	0	0	2	2	1	2	0	3	23	0	33	0	0.978302	2.45683	0	3.79108	0	0.47061	3.37328
scaffold_1	4569851	4570040	Cluster_728	190	35	1.687	0	0.886	+	AAACUUUUUUGAUCUGUAUGAACC	10	0.514	24	N0	-1	0	0	1	1	0	1	8	5	19	0	35	0	0.978302	1.22842	0	1.26369	1.56776	1.88244	3.72837
scaffold_1	4570287	4570677	Cluster_729	391	20	0.964	0	0.35	.	AAUGACUGAAUGGUUGACCCCU	1	1	24	N0	0.1	0	0	0	0	1	2	3	4	9	1	20	0	0.978302	1.63789	0	1.89554	0.391941	0.47061	1.77541
scaffold_1	4570907	4570954	Cluster_730	48	16	0.771	1	0.812	+	AUUCAAUGCUCUGUAGUCAACAC	3	0.625	23	N0	-1	0	0	0	0	0	1	2	7	6	0	16	0	0	0	0	0	0	0.47061	2.66312
scaffold_1	4571330	4571721	Cluster_731	392	33	1.59	0	0.636	.	GGAGACUGUAAGGUGAACUGGC	2	0.788	24	N0	0.1	0	0	0	5	1	1	3	8	15	0	33	0	0.978302	2.45683	0	2.52738	0	0.47061	3.72837
scaffold_1	4571850	4572258	Cluster_732	409	21	1.012	0	0.667	.	UGUGUCUUCUUGGUCUUUGAUCU	2	0.905	24	N0	0.1	0	0	2	0	0	1	0	7	11	0	21	0	0	0	1.34525	1.26369	0.391941	0	3.0182
scaffold_1	4572727	4573168	Cluster_733	442	77	3.711	12	0.805	+	UCCGAUGUGCGUAUCUGAUUCUUC	23	0.481	24	N0	-1	0	0	0	2	3	2	5	17	48	0	77	0	0	2.04736	2.69049	0.631846	0	1.41183	11.7177
scaffold_1	4574148	4574244	Cluster_734	97	14	0.675	13	0	-	UCGCAGCCACCUGUGCCUCU	2	0.714	20	N0	-1	0	0	2	1	4	0	4	2	0	1	14	0.725579	4.89151	0	5.38098	1.26369	0	0	0
scaffold_1	4574402	4574427	Cluster_735	26	12	0.578	11	0	-	CAAUCUUUACGAUCGUCCUCGUUU	4	0.667	24	N0	-1	0	0	0	0	1	2	2	3	4	0	12	0.967438	2.93491	0	0	3.15923	0	0	0
scaffold_1	4583758	4583954	Cluster_736	197	15	0.723	15	0.867	+	AGUGAUGGAAACUCGUGGGCAACC	3	0.667	24	N0	-1	0	0	0	0	3	3	1	2	4	2	15	0.24186	0.978302	0	2.69049	5.68661	0	0.941221	0
scaffold_1	4588297	4588472	Cluster_737	176	14	0.675	13	1	+	UCGGAUCUCUAGGCUUAACGCCG	6	0.571	23	N0	-1	0	0	1	2	1	1	0	6	1	2	14	0.24186	0	0.818944	2.69049	4.42292	0.783882	0	0
scaffold_1	4592266	4592520	Cluster_738	255	11	0.53	11	0.091	-	GUGUGUGUAUCUGUAGAUGU	2	0.909	18	N0	-1	0	0	3	2	3	1	0	1	0	1	11	0.24186	0.978302	0.409472	0	1.26369	1.17582	0	0.532624
scaffold_1	4595363	4595544	Cluster_739	182	38	1.831	3	0	-	UAAGAUCCAUGGACCUGAUA	9	0.237	20	N0	-1	0	0	0	6	10	3	7	3	9	0	38	0.24186	0	6.14208	12.1072	5.68661	0.391941	0.941221	0.177541
scaffold_1	4601104	4601319	Cluster_740	216	14	0.675	12	1	+	ACCUCCGAUCUCAUCAAAACUCU	2	0.929	23	N0	-1	0	0	2	1	1	0	2	4	1	3	14	0.24186	0	0	2.69049	1.89554	0.783882	0.941221	0.710165
scaffold_1	4606366	4606462	Cluster_741	97	11	0.53	11	0.636	.	UUUGGUCGAUCUAUAUAACAAAUU	5	0.636	24	N0	0.1	0	0	1	0	1	0	1	0	8	0	11	0.725579	1.9566	1.63789	0	0	0.391941	0.47061	0
scaffold_1	4606895	4607344	Cluster_742	450	136	6.554	112	0.757	.	AUGACGAGAACUAAACCGAUGACG	23	0.581	24	N0	0.8	0	0	6	5	3	2	21	26	69	4	136	0	38.1538	21.2925	0	0	0	20.2362	0.355082
scaffold_1	4607912	4609238	Cluster_743	1327	7300	351.789	5516	0.71	.	AUCAGAUCUGUAGUACUCUUUGAC	901	0.14	24	N0	31.2	0	0	99	160	253	721	1220	1221	3488	138	7300	273.301	995.912	707.568	1.34525	0	317.864	1227.82	0.532624
scaffold_1	4609359	4609597	Cluster_744	239	38	1.831	34	0.368	.	UACUUGAUAGAACGAGGACAUGUU	3	0.763	24	N0	0.1	0	0	0	2	3	4	3	10	14	2	38	2.90231	9.78302	4.09472	0	0	0.391941	2.35305	0
scaffold_1	4609727	4610017	Cluster_745	291	2079	100.187	1623	0.784	.	AACCGACUUCCAGAUUUUCCUUGC	194	0.188	24	N0	9.3	0	0	42	72	117	130	527	353	812	26	2079	21.7674	418.713	219.887	1.34525	0	16.4615	460.257	0.532624
scaffold_1	4610444	4610663	Cluster_746	220	45	2.169	43	0.556	.	CGGAUCCACUGAAUCAUUUGAU	5	0.778	22	N0	-1	0	0	1	2	1	6	15	4	15	1	45	1.2093	4.89151	4.09472	0	0	3.91941	6.58855	0.177541
scaffold_1	4620045	4620535	Cluster_747	491	13	0.626	13	0.923	+	AAAAAAACUGGACAUGGGAUU	1	1	23	N0	-1	0	0	3	1	0	3	1	4	0	1	13	0.483719	0.978302	1.63789	0	0.631846	0.783882	0.47061	0.355082
scaffold_1	4624441	4624521	Cluster_748	81	11	0.53	1	0	-	CUCAGUUGGUUAGAGCGUCGUGCU	1	1	20	N0	-1	0	0	1	0	3	2	0	2	2	1	11	0.24186	0.978302	0.409472	0	3.79108	0	0.941221	0
scaffold_1	4627487	4627595	Cluster_749	109	15	0.723	14	0	-	AGUAAAGGACUUGGAGCUGU	2	0.8	18	N0	-1	0	0	3	3	2	2	0	2	3	0	15	0	0	0	0	0	0	0	2.66312
scaffold_1	4643654	4644477	Cluster_750	824	60	2.891	52	0.683	.	CAUAACUCUGACUACUGUUCCAGU	4	0.717	22	N0	-1	0	0	6	5	6	8	12	10	9	4	60	2.4186	0	0.409472	0	0	9.40658	0	4.43853
scaffold_1	4662377	4662684	Cluster_751	308	60	2.891	8	0.1	-	GAAAAACCCUGUAGCCCUGUUAGG	7	0.55	22	N0	-1	0	0	13	3	1	7	14	9	13	0	60	0	0	2.04736	0	1.26369	0	2.35305	8.52198
scaffold_1	4662776	4662845	Cluster_752	70	11	0.53	1	0.364	.	UUUUGACUCUAUCUUAUACUUUA	5	0.636	23	N0	-1	0	0	0	0	0	1	2	5	2	1	11	0	0	0.818944	0	0	0	0	1.59787
scaffold_1	4662965	4663156	Cluster_753	192	106	5.108	24	0.302	.	GAAAAACAUCGGGCUCGGGCUU	10	0.651	24	N0	0.2	0	0	7	6	6	5	25	21	32	4	106	0.24186	0.978302	1.22842	0	1.89554	0.391941	3.29427	15.9787
scaffold_1	4664992	4665547	Cluster_754	556	65	3.132	64	0.462	.	AUUUUGUUUUUCACUCUGGCGU	6	0.8	22	N0	-1	0	0	1	3	2	8	26	9	16	0	65	8.70694	0	0	1.34525	0	10.9743	0	0
scaffold_1	4665734	4666069	Cluster_755	336	109	5.253	103	0.312	.	AUUGUCUCUCUCUGCUACUAAUGU	34	0.468	24	N0	2.1	0	0	1	12	8	7	11	14	55	1	109	13.3023	0	0.409472	1.34525	0.631846	19.989	0	0
scaffold_1	4666175	4666401	Cluster_756	227	25	1.205	13	0.64	.	CAUUAUUUAUUUUAGCUAGACA	2	0.8	23	N0	-1	0	0	4	1	1	2	4	7	6	0	25	3.86975	0	0	0	0	2.35165	0	0.532624
scaffold_1	4675849	4676503	Cluster_757	655	98	4.723	91	0.204	.	UCUCGAUGACUCGGAUCCUG	4	0.827	21	N0	0.3	0	0	8	8	20	41	13	5	1	2	98	7.25579	0.978302	3.27578	9.41672	6.95031	4.31135	0.941221	4.97115
scaffold_1	4688869	4689235	Cluster_758	367	36	1.735	34	0.306	.	ACGGAAGCUGUGUCAGGGCA	3	0.778	21	N0	0.1	0	0	5	5	7	8	4	1	3	3	36	4.11161	0.978302	0	4.03574	1.26369	2.35165	1.88244	0.532624
scaffold_1	4690172	4690437	Cluster_759	266	11	0.53	11	0.182	-	AUGAUUCCAUAGCUUUGUU	2	0.909	24	N0	-1	0	0	0	2	2	2	1	1	3	0	11	0.967438	0	0.409472	1.34525	0.631846	0	0.941221	0.355082
scaffold_1	4691634	4691827	Cluster_760	194	19	0.916	15	0.474	.	UCCGUAAUUCUGUCAUUUUUCAAC	4	0.684	24	N0	0	0	0	0	0	0	0	2	1	16	0	19	0	0	0.409472	0	1.26369	1.17582	0	2.30804
scaffold_1	4693889	4694183	Cluster_761	295	11	0.53	10	0.182	-	UGAGCAUGGAACUCAAAGUGGAGG	2	0.727	24	N0	-1	0	0	2	0	0	0	0	2	7	0	11	0	0	2.8663	0	0	0	1.88244	0
scaffold_1	4700705	4701016	Cluster_762	312	150	7.229	72	0.647	.	AACCGAUGUGGGAUUGUAUUCU	31	0.347	22	N0	-1	0	0	6	22	7	12	51	23	28	1	150	0.24186	8.80472	5.32314	13.4525	5.68661	0.783882	7.52977	15.9787
scaffold_1	4703332	4704096	Cluster_763	765	174	8.385	157	0.017	-	CUCAGUUGUUGAUCUCACCGUU	4	0.782	20	N0	-1	0	0	21	14	31	24	29	24	22	9	174	1.69302	3.91321	6.55155	9.41672	8.84584	4.70329	5.64732	18.1092
scaffold_1	4704249	4704327	Cluster_764	79	23	1.108	13	0	-	GAAGGACUGGAGAGGUGGA	2	0.913	19	N0	-1	0	0	2	4	4	2	4	4	3	0	23	0.24186	0.978302	1.63789	1.34525	0.631846	0.391941	1.41183	1.95295
scaffold_1	4704407	4704458	Cluster_765	52	45	2.169	37	0	-	CACUGUCCACUCUAUCACUG	3	0.667	18	N0	-1	0	0	15	11	4	4	7	2	2	0	45	0	0.978302	0.409472	2.69049	0.631846	0.391941	1.88244	6.21394
scaffold_1	4704576	4704702	Cluster_766	127	11	0.53	10	0	-	CACUAACUGCCUUGCUCC	2	0.909	18	N0	-1	0	0	4	2	1	0	2	0	0	2	11	0	0	0	1.34525	1.89554	0	0	1.24279
scaffold_1	4704810	4705883	Cluster_767	1074	263	12.674	208	0.008	-	AUUGCUGAUGUUUUACUUUUGAAG	10	0.719	21	N0	-1	0	0	21	30	29	53	29	29	41	31	263	1.2093	8.80472	10.6463	26.9049	17.6917	3.91941	4.7061	27.5189
scaffold_1	4709355	4709495	Cluster_768	141	13	0.626	13	0	-	AUCGAUCUCCGACUAUGUGUACU	4	0.692	23	N0	-1	0	0	1	1	3	2	0	4	1	1	13	0.483719	0	0	1.34525	1.26369	2.74359	0.47061	0
scaffold_1	4714314	4714927	Cluster_769	614	241	11.614	227	0.788	.	AACGACUUUGAAUCGAAUGUUUGA	20	0.452	24	N0	1.8	0	0	7	11	10	29	48	55	73	8	241	27.8138	0.978302	2.45683	0	0	44.2893	2.82366	0
scaffold_1	4715209	4716156	Cluster_770	948	22966	1106.74	15752	0.14	-	UACUGACUAGGAUUCUGUUAUACU	2063	0.049	24	N0	-1	0	0	659	1568	814	2602	3396	3456	10008	463	22966	1085.47	1651.37	1766.05	5.38098	0	1298.11	4308.44	1.06525
scaffold_1	4716251	4718788	Cluster_771	2538	7515	362.149	5850	0.365	.	AAAUGUCAACACUAAACUCCCAGC	210	0.273	24	N0	21.3	0	0	368	418	427	812	1097	1099	3167	127	7515	856.183	305.23	807.479	0	0.631846	458.179	237.188	3.0182
scaffold_1	4718889	4718942	Cluster_772	54	12	0.578	11	1	+	CGGAUCUGCUUGUUGUGGCUUAGC	4	0.5	24	N0	-1	0	0	1	0	0	3	3	0	5	0	12	1.93488	0	0.409472	0	0	0.391941	0	0.355082
scaffold_1	4741652	4741759	Cluster_773	108	19	0.916	18	0.211	.	ACUCUACGAACUUUGCUAACUCGU	3	0.789	24	N0	0.3	0	0	2	0	2	0	2	5	8	0	19	0	0	0	0	0.631846	0	0	3.19574
scaffold_1	4742743	4742816	Cluster_774	74	67	3.229	62	0.597	.	AAGUAGGGACUGUGUUGAGCACGC	13	0.522	24	N0	0.1	0	0	5	4	2	1	4	11	40	0	67	0	8.80472	2.04736	0	2.52738	0	1.88244	7.98935
scaffold_1	4748693	4748811	Cluster_775	119	28	1.349	28	1	+	AUCAUUCCAUCACAAACUAAACU	4	0.75	20	N0	-1	0	0	4	4	9	0	2	5	4	0	28	0.24186	0.978302	0.818944	14.7977	8.214	0	0	0
scaffold_1	4748935	4749235	Cluster_776	301	214	10.313	185	0.995	+	AAAUCGGAUUGUUUCACAAACA	33	0.229	22	N0	-1	0	0	28	28	32	36	40	17	23	10	214	9.91624	14.6745	10.2368	64.5718	40.4381	7.05494	1.41183	0
scaffold_1	4749465	4749517	Cluster_777	53	20	0.964	20	0.8	+	AUCCGGAUGCUAAUACUGUAUAUU	5	0.5	24	N0	-1	0	0	0	0	0	0	6	6	8	0	20	0	0	0	0	0	0	0	3.55082
scaffold_1	4784067	4784326	Cluster_778	260	17	0.819	17	1	+	AGACUGCUGAGGAACUUCAC	3	0.706	20	N0	-1	0	0	1	1	7	1	0	4	3	0	17	1.2093	2.93491	0.818944	1.34525	3.15923	0	0	0.177541
scaffold_1	4800391	4800481	Cluster_779	91	24	1.157	9	1	+	UUUCUUCUAUCUCUUUUU	8	0.292	18	N0	-1	0	0	12	0	6	0	1	1	4	0	24	0.967438	1.9566	1.63789	2.69049	5.05477	0.391941	0	0.532624
scaffold_1	4802193	4802356	Cluster_780	164	11	0.53	11	1	+	CUGGACACUCUUCUGCUG	2	0.818	22	N0	-1	0	0	2	0	1	2	3	3	0	0	11	0.483719	0.978302	0	5.38098	0	0	0	0.710165
scaffold_1	4823204	4823315	Cluster_781	112	9608	463.012	40	1	+	GGGGAUGUAGCUCAAAUGGU	3371	0.005	20	N0	-1	0	0	1279	1176	3386	1097	594	916	275	885	9608	91.6648	646.658	282.945	821.945	869.42	612.212	208.48	689.748
scaffold_1	4823477	4824060	Cluster_782	584	192	9.253	163	0.276	.	AUCUUAGGAUAAGAUACUCCCUA	26	0.542	24	N0	1.6	0	0	5	4	4	16	24	68	69	2	192	0.967438	5.86981	8.59891	1.34525	3.79108	1.17582	2.35305	25.921
scaffold_1	4824344	4824519	Cluster_783	176	1846	88.959	7	0.999	+	GGGGAUGUAGCUCAAAUGGU	558	0.019	20	N0	-1	0	0	236	334	562	223	99	156	52	184	1846	16.9302	139.897	61.4208	177.572	197.768	98.7691	35.2958	126.232
scaffold_1	4842482	4842542	Cluster_784	61	16	0.771	14	1	+	UGCUCUUAUGAUCUCGUUAAAUU	9	0.375	23	N0	-1	0	0	0	0	1	1	4	9	1	0	16	0	0	0	0	0.631846	0	0	2.66312
scaffold_1	4843205	4843703	Cluster_785	499	65	3.132	63	1	+	CCGAUCAGGUAAAGAAACUCU	3	0.862	21	N0	-1	0	0	11	2	9	17	6	7	8	5	65	0	0	0	1.34525	0	0.391941	0	11.1851
scaffold_1	4879533	4879938	Cluster_786	406	14	0.675	14	0.429	.	UUACAAAAGAUAAGAAACAGAGAAU	1	1	22	N0	-1	0	0	1	2	2	2	3	0	2	2	14	0.967438	0	0.409472	1.34525	1.89554	0	0.47061	0.710165
scaffold_1	4881882	4882179	Cluster_787	298	38	1.831	14	0.605	.	AACACUUCAACUCUUUAUUAAUUA	3	0.895	24	N0	0.2	0	0	4	4	0	4	3	6	16	1	38	0	0	2.04736	0	0	0	0.47061	5.68132
scaffold_1	4882513	4883794	Cluster_788	1282	170	8.192	66	0.371	.	AUUGUUGAGAGAACUGGUUCACCU	12	0.676	24	N0	1.1	0	0	7	2	8	11	28	41	70	3	170	0	1.9566	5.32314	0	1.89554	1.56776	3.76488	24.8558
scaffold_1	4883885	4884292	Cluster_789	408	43	2.072	8	0.256	.	CUAGAAAUCUGAUGCGUCGGUGUC	5	0.744	24	N0	0.2	0	0	0	3	1	3	5	7	23	1	43	0	0	1.22842	0	1.89554	0	0	6.56902
scaffold_1	4884401	4884626	Cluster_790	226	17	0.819	0	0.118	-	CCCAAGAUUGAUGGUGCUCGCCA	4	0.824	23	N0	-1	0	0	1	1	0	0	3	8	3	1	17	0	0	0	0	0	0	0.47061	2.84066
scaffold_1	4884747	4885848	Cluster_791	1102	223	10.746	121	0.61	.	AUUACGUAAACUCUGAAUCUCAUG	14	0.691	24	N0	0.9	0	0	16	5	4	21	17	41	117	2	223	0	2.93491	6.55155	0	5.68661	0.391941	4.7061	32.6676
scaffold_1	4893573	4893616	Cluster_792	44	118	5.686	112	0.017	-	UCUCAUAGGAUACUCUUUCCC	39	0.085	21	N0	-1	0	0	5	3	45	64	0	0	1	0	118	0	1.9566	1.22842	6.72623	5.68661	0	0.47061	17.399
scaffold_1	4926919	4927086	Cluster_793	168	46	2.217	9	0.957	+	CUGCACGGGCCUGGCUCAACCCGCC	30	0.261	25	N0	-1	0	0	2	3	0	4	2	1	4	30	46	0.483719	0.978302	2.04736	16.1429	7.58215	1.17582	0.941221	1.59787
scaffold_1	4930741	4930972	Cluster_794	232	26	1.253	21	0.115	-	UGGCUGCUUCAAAACUAUAUAUGA	4	0.808	24	N0	-1	0	0	3	1	1	2	3	3	13	0	26	0	0.978302	0	0	0.631846	0	0	4.26099
scaffold_1	4931188	4931540	Cluster_795	353	31	1.494	29	0.194	-	CUUCCAUUUGAUCAACUUUAAC	6	0.516	22	N0	-1	0	0	1	0	0	2	10	10	8	0	31	0	2.93491	0.818944	0	0.631846	0.391941	0	4.26099
scaffold_1	4938392	4938590	Cluster_796	199	12	0.578	12	0.333	.	UCGCCAUCGAUCCGUUGAACCCA	2	0.833	19	N0	-1	0	0	1	2	1	2	2	2	2	0	12	0.725579	0	0.409472	2.69049	0.631846	0.391941	0.47061	0.532624
scaffold_1	4958917	4959405	Cluster_797	489	18	0.867	16	1	+	AUGGAUUCCGACCACAGU	3	0.833	18	N0	-1	0	0	5	2	0	3	3	1	4	0	18	0	0	0	0	0	0	0	3.19574
scaffold_1	4959498	4959840	Cluster_798	343	23	1.108	22	1	+	CGUGGUCGACGAGAAGAGAA	2	0.87	19	N0	-1	0	0	3	6	3	3	3	4	1	0	23	0	0	0	0	0	0	0	4.08345
scaffold_1	4969124	4969572	Cluster_799	449	88	4.241	67	0.966	+	CUUUCGUGUGCUGGAGCUG	3	0.795	23	N0	-1	0	0	9	9	9	15	9	18	10	9	88	2.4186	5.86981	2.45683	18.8334	16.428	1.56776	1.88244	3.19574
scaffold_1	4969849	4970067	Cluster_800	219	41	1.976	37	1	+	CACGGACCUUUGGCUAACC	3	0.756	23	N0	-1	0	0	3	7	2	7	6	8	5	3	41	0.24186	6.84812	2.45683	8.07147	5.05477	0	1.88244	1.59787
scaffold_1	4980606	4981058	Cluster_801	453	28	1.349	27	0.929	+	UCGCGUGACGGUGAUCUCG	2	0.857	19	N0	-1	0	0	4	6	4	2	4	3	4	1	28	0	0.978302	0.409472	0	0	0.783882	0.47061	4.08345
scaffold_1	4996146	4996197	Cluster_802	52	23	1.108	4	0.87	+	AGUGGAUCUUAGGAUUAAAACAUA	6	0.696	24	N0	-1	0	0	1	0	3	0	1	8	10	0	23	0.725579	0.978302	0.818944	0	0.631846	1.17582	0.47061	2.13049
scaffold_1	4996497	4996839	Cluster_803	343	21	1.012	15	0.81	+	AAGGAAAUAAGAAAUUGGUGUGA	4	0.762	24	N0	-1	0	0	0	1	0	2	3	7	8	0	21	0	1.9566	0	0	0	0	0	3.37328
scaffold_1	5010942	5011101	Cluster_804	160	20	0.964	19	0	-	AUUUCUCUCAUCGCACGG	4	0.65	18	N0	-1	0	0	8	3	1	2	1	3	1	1	20	1.69302	0	0	4.03574	0.631846	0	0.941221	1.24279
scaffold_1	5033088	5033284	Cluster_805	197	14	0.675	13	0	-	GAGACAUGCUCUUCCUGGACUCGG	2	0.929	19	N0	-1	0	0	1	4	1	2	1	1	3	1	14	0	1.9566	0	2.69049	1.26369	0	0.47061	1.24279
scaffold_1	5033596	5033731	Cluster_806	136	44	2.12	40	0.023	-	CAGAAGAUGUUUUACAAUGAUU	28	0.227	22	N0	-1	0	0	1	1	1	2	28	9	1	1	44	0.725579	5.86981	4.09472	1.34525	3.79108	7.05494	0	0
scaffold_1	5033846	5033981	Cluster_807	136	30	1.446	27	0.067	-	AAGAUCUCUGCCACAACUAUG	2	0.933	21	N0	-1	0	0	3	3	2	9	4	5	3	1	30	1.2093	2.93491	0.818944	14.7977	4.42292	0.783882	0	0
scaffold_1	5034151	5034391	Cluster_808	241	301	14.505	108	0.432	.	AUAUGGGGUUAUUGGAUUCAGAGU	20	0.412	24	N0	0.7	0	0	11	5	18	20	52	52	138	5	301	0.24186	6.84812	9.82733	0	5.68661	0	5.17671	44.2078
scaffold_1	5084207	5084648	Cluster_809	442	700	33.733	566	0.654	.	UCCGAUCGUUGUUAGUAGAAACAA	77	0.259	24	N0	3.9	0	0	9	13	16	32	107	149	361	13	700	7.49765	28.3708	22.9304	12.1072	22.7465	12.5421	21.1775	82.024
scaffold_1	5130907	5131278	Cluster_810	372	32	1.542	28	1	+	UGACUGGGUUCCUUGCAACU	3	0.781	22	N0	-1	0	0	3	3	5	5	6	5	3	2	32	0	0.978302	1.22842	0	2.52738	0.391941	1.88244	3.37328
scaffold_1	5132487	5132762	Cluster_811	276	11	0.53	11	0.909	+	AAUGCGAGUAAGAAGUCUUGGAACC	2	0.909	24	N0	-1	0	0	0	1	1	2	0	1	3	3	11	0	0.978302	0.818944	1.34525	1.89554	0	0.47061	0.532624
scaffold_1	5136638	5136824	Cluster_812	187	11	0.53	10	1	+	UUGAUCUUAAGAGCCAUUGGG	2	0.909	21	N0	-1	0	0	1	1	1	4	1	1	2	0	11	0	0	0	4.03574	1.26369	0	0	1.06525
scaffold_1	5161640	5162198	Cluster_813	559	19	0.916	19	0.105	-	AAUUGGGGACUUGAGACU	2	0.895	18	N0	-1	0	0	7	2	1	1	2	3	2	1	19	0.725579	0	1.63789	2.69049	3.15923	0.783882	0.47061	0.355082
scaffold_1	5190613	5191003	Cluster_814	391	23	1.108	22	0.087	-	ACGACUCGAACUUUACAAACAAGCU	8	0.696	25	N0	-1	0	0	0	0	4	3	3	3	2	8	23	0	0	2.04736	2.69049	1.89554	1.56776	2.35305	0.710165
scaffold_1	5201126	5201172	Cluster_815	47	11	0.53	11	0	-	CCAUGCAGGACUCUGACC	7	0.273	18	N0	-1	0	0	7	3	0	0	0	0	1	0	11	0.725579	0	0.818944	4.03574	1.26369	0	0.47061	0
scaffold_1	5212326	5212537	Cluster_816	212	21	1.012	4	0	-	UCUGCUGUGAGCUCUGUGCUUU	2	0.905	22	N0	-1	0	0	1	2	3	1	8	4	1	1	21	0	0	0	0	0	0	0	3.72837
scaffold_1	5217775	5218239	Cluster_817	465	24	1.157	22	0.083	-	UUGGAAUCUCGAGAGUGCUUUGAGU	6	0.75	25	N0	-1	0	0	1	0	2	3	6	1	1	10	24	0.483719	0.978302	2.45683	5.38098	5.68661	0	0.941221	0
scaffold_1	5219253	5219499	Cluster_818	247	27	1.301	23	0.148	-	UGCUCUGCGCUUCUGAAACGG	3	0.667	22	N0	-1	0	0	0	4	1	7	8	2	3	2	27	1.2093	0.978302	1.22842	5.38098	4.42292	0.783882	0.941221	0.532624
scaffold_1	5246310	5246525	Cluster_819	216	301	14.505	260	0	-	UCUACUCAUCACUUUGAAU	74	0.286	19	N0	-1	0	0	33	102	43	41	18	19	19	26	301	7.25579	22.501	12.2842	87.4409	51.1795	3.52747	14.5889	5.68132
scaffold_1	5255686	5255932	Cluster_820	247	17	0.819	16	0.765	.	UUUUGUGUAACACUGUUUUUGC	2	0.765	21	N0	0	0	0	0	1	2	6	5	0	1	2	17	1.69302	4.89151	0	0	2.52738	0.391941	0	0
scaffold_1	5265235	5265269	Cluster_821	35	11	0.53	10	0.909	+	UAAGACUUAGUCAUGUAAUCUGCAG	10	0.182	25	N0	-1	0	0	0	0	0	0	0	0	1	10	11	0.24186	2.93491	0	0	3.79108	0.391941	0	0
scaffold_1	5265995	5266040	Cluster_822	46	19	0.916	4	0	-	AGCGUGUGGCUGUUAACC	8	0.421	18	N0	-1	0	0	13	0	4	0	2	0	0	0	19	0.24186	1.9566	0	9.41672	3.15923	0.783882	0.941221	0
scaffold_1	5279537	5279846	Cluster_823	310	19	0.916	17	0.842	+	AAUUCGAGUUAGGAUUGGCGAUA	2	0.895	23	N0	-1	0	0	4	1	1	1	2	6	3	1	19	0.725579	0.978302	0.818944	0	4.42292	0.391941	0.47061	0.710165
scaffold_1	5280728	5281106	Cluster_824	379	14	0.675	14	1	+	AAGAUAUGUGCCUUUCUUUGG	2	0.857	21	N0	-1	0	0	1	1	1	6	1	1	1	2	14	0.24186	0	0.409472	2.69049	3.79108	0	0.47061	0.532624
scaffold_1	5282753	5282956	Cluster_825	204	12	0.578	11	0.667	.	CGACCUGUUUGAUCGCUACACGAU	2	0.667	22	N0	-1	0	0	0	2	2	1	3	1	3	0	12	0	0	0	1.34525	1.26369	0	0	1.59787
scaffold_1	5286943	5287130	Cluster_826	188	17	0.819	16	0	-	CGACGAUCUUGAAACCCUGA	1	1	22	N0	-1	0	0	4	1	3	1	5	0	1	2	17	0.24186	0	0.409472	5.38098	1.89554	0.783882	0.941221	0.710165
scaffold_1	5292762	5293117	Cluster_827	356	12	0.578	10	0.833	+	GUUAUCGCUCAGUUCAUGUUAC	1	1	21	N0	-1	0	0	0	2	2	3	1	0	2	2	12	1.2093	0	1.22842	1.34525	1.26369	0	0.47061	0
scaffold_1	5294303	5294440	Cluster_828	138	13	0.626	13	1	+	UGGUCUCUGUGUCUCUCAUACUGG	5	0.462	24	N0	-1	0	0	1	0	2	3	0	1	6	0	13	1.45116	0	0.409472	1.34525	2.52738	0.391941	0	0
scaffold_1	5294648	5294756	Cluster_829	109	11	0.53	9	1	+	GCAUCUUUAGCCUUCUGGAU	2	0.818	24	N0	-1	0	0	0	0	2	0	0	0	8	1	11	0.725579	2.93491	0	5.38098	0.631846	0	0	0
scaffold_1	5319412	5319736	Cluster_830	325	13	0.626	12	0.846	+	AGACGUGGACCAUGCAAUGG	3	0.769	19	N0	-1	0	0	0	3	3	2	1	3	1	0	13	0.483719	0	0	0	0.631846	0	0.47061	1.59787
scaffold_1	5320077	5320250	Cluster_831	174	21	1.012	18	0.095	-	AUCGUAUUUGGAGAAGAAU	3	0.714	19	N0	-1	0	0	2	5	3	4	1	2	2	2	21	0	2.93491	0.409472	0	5.05477	0.391941	0.941221	1.06525
scaffold_1	5321110	5321331	Cluster_832	222	44	2.12	40	0	-	AUCGUCUGCAACUCUCAGC	10	0.591	19	N0	-1	0	0	12	14	3	4	3	0	4	4	44	1.2093	0	0.409472	4.03574	4.42292	2.74359	1.88244	3.0182
scaffold_1	5325802	5327560	Cluster_833	1759	3884	187.171	2788	0.688	.	UUUUGAUCUCAUUAACAACUG	936	0.225	21	N0	59	0	0	33	165	181	2827	592	38	38	10	3884	11.1255	44.0236	1474.92	8.07147	22.7465	8.6227	54.1202	2.13049
scaffold_1	5327654	5327754	Cluster_834	101	56	2.699	50	0.125	-	UCUGCUUGAACUCAAACUAUGC	14	0.446	21	N0	-1	0	0	0	3	3	30	18	0	2	0	56	0	0.978302	21.2925	0	0	0.391941	0.941221	0
scaffold_1	5327863	5328129	Cluster_835	267	599	28.866	453	0.452	.	UAUCAGAUCUUCUGGACUAUA	84	0.262	21	N0	4.1	0	0	11	15	48	437	76	4	8	0	599	0.483719	1.9566	235.446	1.34525	0.631846	0.783882	7.05916	0.177541
scaffold_1	5328290	5328709	Cluster_836	420	689	33.203	558	0.531	.	AUUGCACUUUAGAGCUUCAUG	42	0.386	21	N0	5.6	0	0	22	34	76	355	161	17	20	4	689	0.483719	6.84812	262.472	5.38098	6.95031	0.783882	8.9416	0.532624
scaffold_1	5328896	5329031	Cluster_837	136	990	47.708	713	0.126	-	UUAUCGUCUUCAACACUUUGA	449	0.13	21	N0	-1	0	0	12	13	39	594	312	12	8	0	990	0.483719	3.91321	387.361	0	2.52738	0.783882	14.1183	0.355082
scaffold_1	5329224	5329326	Cluster_838	103	109	5.253	86	0.615	.	UGGUUAAAAUCGCCGGUGUGG	8	0.55	21	N0	0.5	0	0	3	7	10	49	35	2	2	1	109	0	0.978302	43.8135	0	0.631846	0	0	0
scaffold_1	5329417	5329520	Cluster_839	104	265	12.77	208	0.275	.	ACGGAAGGACACUCUUGGAGU	40	0.37	21	N0	2.3	0	0	8	13	21	153	59	5	6	0	265	0.24186	0	102.777	0	0	0	5.64732	0.177541
scaffold_1	5329615	5329973	Cluster_840	359	1170	56.383	847	0.651	.	AAUGUCAGAGCUCUUGAAAGG	284	0.108	21	N0	14.5	0	0	11	46	88	682	327	12	3	1	1170	0.725579	7.82642	440.182	0	4.42292	3.13553	30.5897	0.710165
scaffold_1	5330688	5330952	Cluster_841	265	16	0.771	16	0.188	-	UUUGAGACUGAACUGAAGGAAC	2	0.875	21	N0	-1	0	0	0	4	3	6	2	0	0	1	16	0.24186	0.978302	1.63789	2.69049	1.26369	0	0	1.06525
scaffold_1	5335426	5335607	Cluster_842	182	11	0.53	9	0.364	.	UCCGUUUUCAUCUCUGACAUG	4	0.636	21	N0	0.2	0	0	0	2	0	6	1	1	1	0	11	0.483719	0	0	1.34525	3.15923	0.391941	0.47061	0.177541
scaffold_1	5338722	5339284	Cluster_843	563	110	5.301	104	0.818	+	ACCGUAACGUGGCGAUCUUUGAUU	11	0.445	24	N0	-1	0	0	0	5	1	10	14	27	53	0	110	0	1.9566	2.45683	0	1.26369	0	4.23549	16.1563
scaffold_1	5339548	5340066	Cluster_844	519	36	1.735	26	0.75	.	AUAUGAUCGGCAUUCGAAAUGA	4	0.806	24	N0	0.3	0	0	1	3	2	4	9	5	11	1	36	0.24186	1.9566	2.45683	0	1.26369	0.783882	1.88244	3.37328
scaffold_1	5345434	5345907	Cluster_845	474	20	0.964	20	0	-	GAAGACAGACGCUGUAGCAAAU	2	0.9	21	N0	-1	0	0	1	1	4	5	5	2	0	2	20	0	0.978302	0	2.69049	1.26369	0.391941	0.47061	2.30804
scaffold_1	5346108	5346407	Cluster_846	300	19	0.916	19	0	-	GAAGACUGAGAGUGGAGCU	2	0.737	21	N0	-1	0	0	2	4	0	5	2	2	1	3	19	0	0	0	5.38098	1.89554	0.391941	0.47061	1.77541
scaffold_1	5346489	5346718	Cluster_847	230	13	0.626	12	0	-	CUGGGAAUCCUCUCAUCUCUGAGU	1	1	18	N0	-1	0	0	3	0	2	2	1	3	2	0	13	0.483719	0	0.409472	1.34525	0	0.391941	0	1.42033
scaffold_1	5347888	5348044	Cluster_848	157	12	0.578	12	0.083	-	CUGAUGAACAAGACUUGGAAGACA	3	0.833	24	N0	-1	0	0	2	2	1	2	1	1	3	0	12	0	0.978302	0	1.34525	1.26369	1.17582	0	0.887706
scaffold_1	5348488	5348769	Cluster_849	282	15	0.723	13	0	-	GAAACCGAGUGUCUCUGAAGA	2	0.867	19	N0	-1	0	0	1	5	2	2	0	1	2	2	15	0	0	0	1.34525	2.52738	0.391941	0	1.59787
scaffold_1	5353224	5353387	Cluster_850	164	101	4.867	96	0.95	+	AAACGAUCUUGACUUUAAACCAUC	33	0.366	24	N0	-1	0	0	0	0	1	3	7	15	75	0	101	0	0	0.409472	0	3.79108	0	0	16.6889
scaffold_1	5359121	5359448	Cluster_851	328	22	1.06	21	0.955	+	ACGGACUUCUGGAGAACACUG	2	0.909	19	N0	-1	0	0	2	5	3	3	2	2	4	1	22	0.24186	0	1.63789	5.38098	0.631846	0	0.47061	1.95295
scaffold_1	5368160	5368710	Cluster_852	551	27	1.301	25	0	-	UGUCUCCGGCUGUAGACCCGCCGU	2	0.852	20	N0	-1	0	0	1	2	8	4	5	2	4	1	27	0.24186	0.978302	0	2.69049	0.631846	0	0.47061	3.72837
scaffold_1	5369768	5370074	Cluster_853	307	1618	77.972	1322	0.009	-	GGGACAGUAAAGUUGGUGGAACACU	584	0.159	25	N0	-1	0	0	65	70	91	168	261	124	114	725	1618	39.1812	325.775	75.7523	34.9764	331.719	48.9926	109.182	5.32624
scaffold_1	5373608	5373855	Cluster_854	248	12	0.578	12	0.333	.	CCGAGACUUCUUGAACAGAGA	3	0.833	21	N0	0.5	0	0	2	2	2	4	0	1	0	1	12	0.967438	1.9566	0.409472	5.38098	0	0.391941	0	0
scaffold_1	5377878	5378066	Cluster_855	189	16	0.771	14	0.938	+	CAAGUGUGCUUUCUCUGGAA	1	1	20	N0	-1	0	0	2	0	4	3	2	1	2	2	16	0.725579	1.9566	0	5.38098	3.15923	0.391941	0.47061	0
scaffold_1	5381963	5382155	Cluster_856	193	15	0.723	15	0	-	CUGUUACUAUUCCGGUCUGUAC	2	0.8	21	N0	-1	0	0	1	1	1	4	3	3	1	1	15	0.483719	1.9566	0	4.03574	2.52738	0	0.47061	0.532624
scaffold_1	5382487	5382593	Cluster_857	107	186	8.963	141	0	-	CCGAACUAUGAUCCUUCAAUUUU	85	0.167	23	N0	-1	0	0	8	6	8	8	48	88	20	0	186	1.2093	5.86981	6.14208	64.5718	26.5375	6.663	11.2946	5.1487
scaffold_1	5408418	5408824	Cluster_858	407	196	9.445	105	0.566	.	AUCUGGAUAUGGAAAGGUCAUCUC	10	0.597	24	N0	0.9	0	0	4	15	6	16	24	51	79	1	196	6.77207	0	0	0	0	0.783882	0.47061	29.2943
scaffold_1	5417809	5418259	Cluster_859	451	733	35.323	74	0.396	.	AUAUGUACAGAUACCUGAAAU	124	0.286	24	N0	5.2	0	0	24	21	27	163	86	163	232	17	733	0.24186	3.91321	9.82733	0	4.42292	1.56776	9.41221	119.485
scaffold_1	5422583	5423348	Cluster_860	766	694	33.444	46	0.843	+	UUAGGAUUUGUUAUGGGCUUC	61	0.305	21	N0	-1	0	0	16	18	16	236	124	86	184	14	694	22.2511	25.4359	38.8998	21.5239	101.727	7.83882	8.00038	47.4035
scaffold_1	5426105	5426368	Cluster_861	264	172	8.289	91	0.669	.	AAAAAGUCUGUUAUGUGCUCUUCU	34	0.413	24	N0	1.4	0	0	5	4	6	13	19	40	84	1	172	0.24186	0	4.50419	0	0	0.783882	2.82366	26.9863
scaffold_1	5426610	5427023	Cluster_862	414	983	47.371	174	0.599	.	UGUACGUGACUACUGUAUUGAGGU	281	0.23	24	N0	13.6	0	0	21	25	28	127	96	187	490	9	983	1.69302	62.6113	37.262	0	3.15923	0.391941	29.1778	133.689
scaffold_1	5440911	5441112	Cluster_863	202	181	8.722	91	0.193	-	AAAACUGAUCUCAAUUGUACAAGG	61	0.409	24	N0	-1	0	0	5	4	4	12	20	20	114	2	181	0.24186	3.91321	9.00839	0	2.52738	1.17582	8.9416	22.7253
scaffold_1	5441193	5441672	Cluster_864	480	172	8.289	20	0.721	.	GGUGGACUAGAUCCAAUGGACU	24	0.5	22	N0	-1	0	0	6	3	6	12	54	48	39	4	172	0.725579	5.86981	3.68525	0	1.26369	0.391941	7.52977	23.9681
scaffold_1	5441802	5442378	Cluster_865	577	118	5.686	35	0.669	.	GCGUACACUACUCUCAUUUAAUG	10	0.686	24	N0	0.3	0	0	3	3	3	9	11	41	43	5	118	0.967438	1.9566	3.27578	0	3.15923	1.56776	0.941221	16.5113
scaffold_1	5448538	5448687	Cluster_866	150	20577	991.61	404	1	+	GUGGACGUGCCGGAGUGGUUAUC	9327	0.004	23	N0	-1	0	0	5626	1174	343	65	1164	9348	1332	1525	20577	472.835	1305.06	902.886	2607.08	2033.91	214.392	108.711	1624.15
scaffold_1	5456043	5456278	Cluster_867	236	71	3.422	16	0.634	.	AAUUGUAUUCUCUGCCAUGAACAG	16	0.606	24	N0	1	0	0	3	3	1	6	9	12	34	3	71	0.24186	0.978302	9.00839	0	1.26369	1.9597	2.35305	6.21394
scaffold_1	5456527	5456640	Cluster_868	114	27	1.301	26	0.296	.	CUGAGACUUAUUCCGCUGGAACU	7	0.556	23	N0	-1	0	0	0	0	0	2	2	11	11	1	27	0	0	0.818944	0	0	0	0.941221	4.08345
scaffold_1	5456817	5457016	Cluster_869	200	314	15.132	7	0.589	.	ACUAGAUUCGGUGGACUAGAUCU	22	0.325	24	N0	1	0	0	10	6	7	26	40	91	126	8	314	1.69302	5.86981	11.8747	0	0.631846	2.74359	15.5301	41.012
scaffold_1	5457097	5457171	Cluster_870	75	11	0.53	5	0.455	.	CGAACGUAUCUGAUCUCUCAUUGG	2	0.818	24	N0	0.1	0	0	0	0	0	2	1	2	6	0	11	0	0.978302	1.22842	0	0	0	0	1.24279
scaffold_1	5463467	5463984	Cluster_871	518	94	4.53	87	1	+	UUCAGACUGCUAUAUCCGAAGGU	4	0.819	23	N0	-1	0	0	14	16	9	11	6	23	6	9	94	0.483719	2.93491	1.22842	4.03574	4.42292	0	0.941221	13.138
scaffold_1	5464112	5465173	Cluster_872	1062	244	11.758	208	1	+	UCUUGGUUUGUUUGAUCACU	3	0.836	20	N0	-1	0	0	30	32	42	38	37	20	30	15	244	0.967438	3.91321	2.04736	17.4882	14.5325	1.17582	2.82366	33.0227
scaffold_1	5465306	5465788	Cluster_873	483	90	4.337	70	0.989	+	AAGAACCGAUGCUCUUGAUG	4	0.833	24	N0	-1	0	0	10	12	14	14	13	4	15	8	90	1.2093	0.978302	2.45683	2.69049	5.68661	0.783882	1.88244	10.83
scaffold_1	5465939	5466369	Cluster_874	431	100	4.819	95	1	+	CCUGUGUCAAGAUCUCCACC	4	0.76	20	N0	-1	0	0	10	10	25	12	13	10	16	4	100	0	2.93491	0.409472	0	3.79108	0.783882	0.941221	15.2685
scaffold_1	5466593	5467016	Cluster_875	424	59	2.843	56	0.966	+	GCUGUCUAGAUUUUAGAAAUC	2	0.881	18	N0	-1	0	0	11	8	10	6	10	5	7	2	59	0	0	0.409472	2.69049	0	2.35165	0.941221	8.52198
scaffold_1	5478991	5479296	Cluster_876	306	25	1.205	17	0.88	+	AAGAGAUCGAUCUAUUUACAGAGU	3	0.84	21	N0	-1	0	0	2	4	2	7	3	1	6	0	25	0.24186	2.93491	0	2.69049	3.15923	0.391941	0.47061	2.13049
scaffold_1	5479852	5479899	Cluster_877	48	104	5.012	95	0.01	-	ACAUGUUUGCGGUUGGUCUCUC	23	0.087	22	N0	-1	0	0	19	8	3	19	24	12	10	9	104	4.11161	8.80472	8.59891	26.9049	21.4828	1.17582	0	0
scaffold_1	5488730	5488885	Cluster_878	156	37	1.783	35	0.595	.	AGUUCUGUCUGAUCUUGCAAAUAU	4	0.622	24	N0	0.9	0	0	1	1	3	3	8	8	13	0	37	0	0	0	0	0.631846	0	0	6.39148
scaffold_1	5538769	5538794	Cluster_879	26	12	0.578	12	1	+	UCCAGAACUGUGGAACUUCAA	4	0.583	21	N0	-1	0	0	2	1	1	4	0	1	2	1	12	0.725579	0.978302	2.04736	1.34525	0	0	0.941221	0
scaffold_1	5541613	5541831	Cluster_880	219	16	0.771	16	1	+	GAUCUUCUGUUUACCUCGG	1	1	19	N0	-1	0	0	1	4	1	4	2	1	0	3	16	0.24186	0	0.818944	4.03574	2.52738	1.17582	0	0.532624
scaffold_1	5542264	5542547	Cluster_881	284	32	1.542	30	1	+	CUUGGCUGAAGACUGCAACCA	3	0.781	18	N0	-1	0	0	10	3	4	5	1	3	5	1	32	0.725579	2.93491	1.22842	10.762	6.31846	0.391941	0.941221	0.355082
scaffold_1	5542825	5543049	Cluster_882	225	32	1.542	30	1	+	CCGCUCUCAAUAUCGUCA	2	0.781	18	N0	-1	0	0	7	3	4	3	5	4	5	1	32	0.725579	0.978302	1.22842	8.07147	7.58215	0.391941	1.88244	0.355082
scaffold_1	5548026	5548111	Cluster_883	86	16	0.771	15	1	+	GACGCAUGUAGAACCCACAAC	3	0.688	21	N0	-1	0	0	1	4	4	5	0	1	1	0	16	0	0.978302	1.63789	9.41672	2.52738	0	0	0
scaffold_1	5550579	5550832	Cluster_884	254	11	0.53	10	0.818	+	GAGAAAGGUGUUGACUUG	2	0.909	21	N0	-1	0	0	2	1	1	3	1	1	2	0	11	0.24186	0.978302	0.409472	2.69049	0.631846	0.391941	0	0.710165
scaffold_1	5552700	5552802	Cluster_885	103	18	0.867	16	0.278	.	AAAUCCGUCUCGUCAUACAACUCG	6	0.556	24	N0	0.1	0	0	0	0	1	1	1	2	13	0	18	0	0	0.409472	0	1.26369	0	0	2.66312
scaffold_1	5573927	5573993	Cluster_886	67	25	1.205	21	0.96	+	UCUUCGAUCUUUGGACCUCCAG	14	0.36	22	N0	-1	0	0	1	0	2	6	15	1	0	0	25	0	0	0	0	0	0.391941	11.2946	0
scaffold_1	5574579	5574830	Cluster_887	252	14	0.675	12	0	-	ACUGUGUUAAUUCCGAGGA	4	0.571	19	N0	-1	0	0	3	5	2	3	1	0	0	0	14	0.24186	0	0	1.34525	6.95031	0	0.47061	0
scaffold_1	5603034	5603179	Cluster_888	146	13	0.626	11	1	+	UGGAUUCUCCGUGAGGUU	2	0.923	18	N0	-1	0	0	4	0	1	1	2	2	1	2	13	0	0	0.409472	4.03574	1.26369	0	0	1.24279
scaffold_1	5603313	5603487	Cluster_889	175	16	0.771	16	0.938	+	GCGUGUCAGCUUAGGGAACUUCUU	3	0.812	19	N0	-1	0	0	0	4	2	1	3	1	4	1	16	0.24186	0	0.409472	2.69049	0.631846	0.783882	0.941221	1.24279
scaffold_1	5603634	5603745	Cluster_890	112	12	0.578	12	1	+	AUGACGAGCAGUUCUGGU	4	0.667	18	N0	-1	0	0	5	0	1	2	2	1	1	0	12	0.483719	0	0	2.69049	0	0	0	1.42033
scaffold_1	5603828	5603988	Cluster_891	161	15	0.723	14	1	+	AUUUGUAUUCGUCUUUGCUAUU	1	1	19	N0	-1	0	0	1	5	0	2	2	2	2	1	15	0.24186	0	0.409472	0	0.631846	0	0.47061	1.95295
scaffold_1	5604121	5604318	Cluster_892	198	28	1.349	25	1	+	GUUCUUCAACUACUCUUCUCU	2	0.929	21	N0	-1	0	0	5	4	1	7	1	5	2	3	28	0.24186	0	0.818944	2.69049	1.89554	0.391941	0.47061	3.19574
scaffold_1	5604618	5604946	Cluster_893	329	54	2.602	53	0.963	+	UUCUCUUCCCUGACCGUGAGUUCU	2	0.926	20	N0	-1	0	0	7	4	11	4	6	9	9	4	54	0.24186	0	2.04736	1.34525	3.15923	0.783882	1.88244	6.39148
scaffold_1	5608238	5608507	Cluster_894	270	16	0.771	16	0.875	+	AAUUGGCUGCAAACUAUCUGC	4	0.688	21	N0	-1	0	0	1	2	1	6	2	1	3	0	16	0.24186	0	1.22842	2.69049	3.79108	0.391941	0	0.532624
scaffold_1	5608614	5608967	Cluster_895	354	17	0.819	14	0.412	.	ACAUGAUAGUAGAACAGAU	2	0.824	22	N0	-1	0	0	0	3	1	3	6	1	1	2	17	1.2093	0	1.63789	2.69049	2.52738	0	0	0.355082
scaffold_1	5623124	5623258	Cluster_896	135	16	0.771	16	1	+	UGGAUUGGCUGGCUCUUCUGUA	3	0.812	22	N0	-1	0	0	1	3	1	1	4	4	1	1	16	0.483719	0.978302	2.8663	0	0.631846	0.391941	0.941221	0.355082
scaffold_1	5628173	5628203	Cluster_897	31	12	0.578	11	0	-	GACGUUGCUCGAACAUUCUUCA	2	0.583	22	N0	-1	0	0	1	0	0	1	6	2	0	2	12	0	0	1.63789	4.03574	1.89554	0	0.941221	0
scaffold_1	5633827	5634094	Cluster_898	268	45	2.169	39	0.067	-	AUUUACUUUGAACAGCAGGAGGUG	12	0.533	24	N0	-1	0	0	0	4	1	2	8	6	22	2	45	6.53021	0	0	0	0	5.48717	1.41183	0.177541
scaffold_1	5640548	5641001	Cluster_899	454	25	1.205	24	0.88	+	UCACUAAAGACCUCAAUUACGACA	2	0.84	21	N0	-1	0	0	2	3	2	5	5	3	5	0	25	0.24186	1.9566	0.818944	1.34525	2.52738	0.391941	0	2.48558
scaffold_1	5641146	5641338	Cluster_900	193	12	0.578	9	0.75	.	GUCCACAGGACCGAGAAAGAAUGU	1	1	24	N0	0	0	0	1	2	2	1	1	1	3	1	12	0	0.978302	0.818944	1.34525	0.631846	0	0	1.24279
scaffold_1	5685027	5685101	Cluster_901	75	15	0.723	14	0.933	+	AUUGCUUCGUCGAUCUCGA	3	0.733	20	N0	-1	0	0	2	3	4	1	1	2	1	1	15	0	2.93491	0.409472	4.03574	3.15923	1.17582	0	0
scaffold_1	5686022	5686079	Cluster_902	58	11	0.53	11	1	+	AAGAGUAGGAAACAGGCUGAGCA	2	0.909	23	N0	-1	0	0	2	1	0	2	0	3	2	1	11	0	0.978302	0.409472	2.69049	3.15923	0	0	0.355082
scaffold_1	5687620	5687824	Cluster_903	205	15	0.723	11	1	+	CUUCUGAUUCAAUAACUAAU	2	0.8	25	N0	-1	0	0	1	0	3	3	1	3	0	4	15	0.483719	0.978302	2.04736	1.34525	0.631846	0	0.941221	0.532624
scaffold_1	5699116	5699463	Cluster_904	348	45	2.169	4	0.644	.	UGUUGCCACGGAUUCUCGAAUG	2	0.844	24	N0	0.2	0	0	0	5	2	2	8	7	21	0	45	0	0	0.818944	0	0	1.17582	0.941221	6.74657
scaffold_1	5699629	5699653	Cluster_905	25	11	0.53	0	0	-	AAACUGACCGAUCACAUAUUCUUG	6	0.364	24	N0	-1	0	0	0	0	1	0	2	0	8	0	11	0	0	0.409472	0	0	0	0	1.77541
scaffold_1	5699865	5700012	Cluster_906	148	19	0.916	9	0.158	-	GAAGUGAUCUCUGGUAAUGCUAAG	4	0.789	24	N0	-1	0	0	0	0	0	1	6	3	8	1	19	0	0.978302	0	0	0	0	1.41183	2.66312
scaffold_1	5700317	5701079	Cluster_907	763	136	6.554	18	0.603	.	AAAAACUAUAUGAUCUCAACA	7	0.699	24	N0	1.4	0	0	1	8	3	16	18	33	51	6	136	0.725579	2.93491	3.27578	0	1.89554	2.35165	1.88244	19.352
scaffold_1	5706504	5706853	Cluster_908	350	67	3.229	60	0.299	.	AACUUGAAUGACUCUAAUUAAG	4	0.761	24	N0	0.3	0	0	6	2	6	5	9	11	26	2	67	14.7534	0	0.409472	0	0.631846	1.56776	0	0
scaffold_1	5707587	5707736	Cluster_909	150	16	0.771	16	0.125	-	CGGGAUUGCCUUUGAAGCA	4	0.625	24	N0	-1	0	0	2	5	0	2	0	1	6	0	16	3.38603	0	0	0	1.26369	0	0	0
scaffold_1	5708069	5708135	Cluster_910	67	12	0.578	11	0.083	-	UUUUAAAAUGAUCUGUAAGCUAAC	6	0.5	24	N0	-1	0	0	0	2	0	1	1	0	8	0	12	2.17674	0	0	0	0.631846	0.783882	0	0
scaffold_1	5718816	5719226	Cluster_911	411	103	4.964	30	0.738	.	AAGGGCAGUAGCUAGAAGUUCAUU	7	0.505	24	N0	0.6	0	0	4	3	11	9	17	15	44	0	103	0.483719	0.978302	4.91366	0	1.89554	1.56776	2.35305	13.4931
scaffold_1	5719514	5719578	Cluster_912	65	14	0.675	0	0.5	.	AUCUGUAGAUGCCUCACCAAAAC	6	0.357	23	N0	-1	0	0	0	0	0	0	0	8	6	0	14	0.24186	0	0.409472	0	0	0.391941	0.941221	1.59787
scaffold_1	5719805	5719931	Cluster_913	127	12	0.578	3	0.5	.	AACUGAUUCUUGUAGAAAUUU	3	0.75	19	N0	-1	0	0	2	3	1	3	0	1	2	0	12	0.483719	0.978302	0	0	0	0	0	1.59787
scaffold_1	5720715	5721126	Cluster_914	412	82	3.952	14	0.293	.	UUUGAUCUAAAGGUUACUGUUU	30	0.451	22	N0	-1	0	0	0	2	2	1	35	22	19	1	82	0	1.9566	4.91366	0	0.631846	1.17582	2.82366	10.2974
scaffold_1	5722543	5723183	Cluster_915	641	45	2.169	37	0.444	.	AUGUUUUCUUGUAGUGGA	5	0.778	24	N0	0.1	0	0	7	3	2	4	5	8	15	1	45	0	1.9566	10.2368	0	0	0	6.11793	0.887706
scaffold_1	5723292	5723428	Cluster_916	137	39	1.879	24	0.538	.	AAUUUCCUACGACUACUAUUUUGU	7	0.487	24	N0	0.4	0	0	1	0	0	2	5	9	22	0	39	1.93488	0.978302	4.50419	0	1.26369	1.9597	0.941221	1.77541
scaffold_1	5723542	5723594	Cluster_917	53	23	1.108	2	0.087	-	AAUGGACUUGAACUGAAAGCC	7	0.609	21	N0	-1	0	0	1	0	3	7	4	3	5	0	23	1.2093	0	3.68525	0	0.631846	1.9597	1.41183	0
scaffold_1	5724437	5724719	Cluster_918	283	47	2.265	32	0.723	.	AUCGAUCUUUUUCUUGUAGUGACA	7	0.638	24	N0	0.1	0	0	7	0	2	2	3	12	19	2	47	0.483719	0	2.8663	1.34525	8.214	1.9597	1.41183	2.84066
scaffold_1	5755081	5755325	Cluster_919	245	2223	107.127	1758	0	-	UGCACUACCAUCUGAAUC	518	0.047	18	N0	-1	0	0	650	355	305	244	146	192	170	161	2223	27.3301	200.552	50.7745	805.802	524.432	28.2197	51.7671	30.182
scaffold_1	5775009	5775101	Cluster_920	93	30	1.446	29	0.233	.	ACGAUUUUCUGUUUUCCUGCCAGA	6	0.567	24	N0	0.3	0	0	0	2	0	1	10	4	13	0	30	0	0	0.818944	0	1.89554	0	1.41183	3.90591
scaffold_1	5775187	5775480	Cluster_921	294	66	3.181	56	0.545	.	AUCUCUAACUAAUAGCAUCGUUCG	4	0.712	24	N0	0.2	0	0	1	5	4	3	7	12	29	5	66	0	0.978302	0	2.69049	3.15923	0.391941	0.47061	9.94231
scaffold_1	5776154	5776182	Cluster_922	29	13	0.626	12	1	+	CCUUUCCGACUGAUGAUGCAUC	3	0.692	18	N0	-1	0	0	4	1	1	1	3	2	1	0	13	0.24186	0	0.818944	6.72623	0.631846	0.783882	0.941221	0
scaffold_1	5776423	5776542	Cluster_923	120	11	0.53	11	1	+	CCAGGUCUAGGAGUCUCU	3	0.818	18	N0	-1	0	0	4	0	0	2	3	1	1	0	11	0	0	0	2.69049	3.15923	0.391941	0.47061	0.355082
scaffold_1	5782196	5782299	Cluster_924	104	11	0.53	6	0.909	+	CCAAGAACGAUUCUGAGU	4	0.545	18	N0	-1	0	0	4	1	0	3	0	1	2	0	11	0.24186	0	0.409472	4.03574	3.15923	0	0	0.177541
scaffold_1	5786663	5787102	Cluster_925	440	49	2.361	44	1	+	CGACGUAGCUCCGCCUUCA	3	0.878	19	N0	-1	0	0	5	10	7	6	8	6	5	2	49	0	1.9566	0	2.69049	0.631846	0.391941	0.941221	7.27919
scaffold_1	5787278	5787395	Cluster_926	118	13	0.626	13	1	+	UUGGAGAUGUGGGUGAACCGUCAA	2	0.846	24	N0	-1	0	0	2	4	0	0	0	1	6	0	13	0.24186	0	0	0	0	0	0	2.13049
scaffold_1	5787564	5787731	Cluster_927	168	14	0.675	14	1	+	AUAACAGACUAGCUCAACU	2	0.714	20	N0	-1	0	0	2	2	4	3	1	2	0	0	14	0	0	0	0	0	0	0	2.48558
scaffold_1	5789643	5789689	Cluster_928	47	12	0.578	12	1	+	UAUCUGUACUUGAGAAGAAC	2	0.917	20	N0	-1	0	0	0	2	4	1	1	2	2	0	12	0.24186	0.978302	0	0	0	0	0	1.77541
scaffold_1	5792227	5792486	Cluster_929	260	12	0.578	11	1	+	UGGUCCAAGCAUCUCGGAAAG	1	1	23	N0	-1	0	0	2	0	1	1	2	3	1	2	12	0.24186	0	2.04736	1.34525	1.26369	0	0.47061	0.355082
scaffold_1	5817666	5817806	Cluster_930	141	27	1.301	22	1	+	UUGCAAGGGCCUGGCUCAACCCGCC	7	0.481	25	N0	-1	0	0	4	2	4	3	2	1	4	7	27	0.24186	0.978302	2.45683	0	6.95031	0.391941	0.47061	1.06525
scaffold_1	5832314	5832588	Cluster_931	275	20	0.964	20	0.2	.	AUUCCGUCUCUAGAUGUAGGUCCU	3	0.8	24	N0	0.1	0	0	1	1	0	0	2	5	10	1	20	1.2093	0	0.409472	2.69049	0.631846	3.91941	0	0.177541
scaffold_1	5833874	5834094	Cluster_932	221	13	0.626	12	1	+	CGAUUGUGGAGCUCUCUGCUUU	2	0.923	22	N0	-1	0	0	0	1	2	1	5	2	1	1	13	0	0	0	0	0	0	0	2.30804
scaffold_1	5834493	5834611	Cluster_933	119	29	1.398	27	1	+	UUAUCGACCAAGAUUCUGACCCU	3	0.897	22	N0	-1	0	0	1	5	2	4	7	7	1	2	29	0	0	0.409472	0	0	0	0	4.97115
scaffold_1	5834727	5834817	Cluster_934	91	18	0.867	17	1	+	GCUAAUGUUUACCUCGACUCUUCCG	2	0.944	19	N0	-1	0	0	0	5	2	3	3	0	2	3	18	0	0	0.409472	0	0	0	0	3.0182
scaffold_1	5835698	5835794	Cluster_935	97	24	1.157	23	0.958	+	GCUGUCGAAUCUGGAGAAUUCGAU	2	0.917	20	N0	-1	0	0	2	1	6	2	2	3	6	2	24	0.24186	0	0	0	0	0	0	4.08345
scaffold_1	5836088	5836292	Cluster_936	205	23	1.108	22	0.913	+	GUGCCAUUCUUAAAAUUCUGAAA	3	0.783	20	N0	-1	0	0	3	3	7	1	0	3	4	2	23	0	0	0	0	0.631846	0	0	3.90591
scaffold_1	5836419	5836613	Cluster_937	195	27	1.301	26	0	-	GAUUUGUACUCUCCGAAUUUGU	2	0.889	19	N0	-1	0	0	4	7	4	2	5	2	3	0	27	0.24186	0	2.8663	2.69049	2.52738	0.391941	0.941221	1.77541
scaffold_1	5836925	5837001	Cluster_938	77	30	1.446	27	0.033	-	ACGAACUGUGCUCUUGAG	4	0.733	20	N0	-1	0	0	6	2	7	5	2	5	1	2	30	0.24186	3.91321	0.409472	6.72623	1.26369	0.783882	2.82366	1.59787
scaffold_1	5838399	5838546	Cluster_939	148	16	0.771	16	0.125	-	AGGGACGAGAGACGACGAAGCAUA	2	0.812	24	N0	-1	0	0	3	2	1	1	3	1	5	0	16	0.725579	0	0.409472	2.69049	3.15923	0.391941	0	0.710165
scaffold_1	5873302	5873802	Cluster_940	501	1519	73.201	146	0.659	.	AGACUAUCUGCCGAGCUGAGAACC	459	0.211	24	N0	14.6	0	0	36	52	25	97	98	196	994	21	1519	3.14417	39.1321	22.521	12.1072	18.3235	6.663	26.8248	230.626
scaffold_1	5887096	5887274	Cluster_941	179	11	0.53	11	0	-	UUUCGAUCUUGAUACUGAAU	2	0.818	18	N0	-1	0	0	5	0	4	0	0	1	1	0	11	0.24186	0	0.409472	1.34525	3.15923	0.391941	0.941221	0
scaffold_1	5897159	5897397	Cluster_942	239	296	14.264	249	0.554	.	AGACUUGUUCUUCCACUUAUCUGA	92	0.193	24	N0	3.5	0	0	1	6	19	21	23	53	149	24	296	32.1673	2.93491	4.50419	0	0	56.4395	2.35305	0
scaffold_1	5897621	5897758	Cluster_943	138	16	0.771	16	0	-	AUGUCUGCCUUACUCAUCUGAAUC	4	0.625	24	N0	-1	0	0	1	3	3	2	0	2	4	1	16	0	0	0.818944	0	0.631846	0.391941	0.47061	1.95295
scaffold_1	5909812	5909883	Cluster_944	72	12	0.578	12	1	+	AUUGACGAUGACGACUUUGAUGAU	2	0.833	24	N0	-1	0	0	1	1	2	2	1	1	3	1	12	1.2093	0	0.409472	0	1.26369	0.391941	0.941221	0.177541
scaffold_1	5923370	5923689	Cluster_945	320	83	4	77	0.614	.	GUGGCUGUGAAAUUUCAAUGUAGC	14	0.506	24	N0	0.3	0	0	3	1	5	3	8	7	55	1	83	2.4186	6.84812	12.6936	0	0	9.79852	4.7061	0
scaffold_1	5923814	5923996	Cluster_946	183	23	1.108	20	0.696	.	GAACAGAUCUUGUAUAACCUCUA	5	0.696	23	N0	-1	0	0	1	0	2	1	6	9	4	0	23	1.2093	2.93491	3.27578	0	0	0.783882	1.88244	0.177541
scaffold_1	5924090	5924371	Cluster_947	282	218	10.505	154	0.83	+	AUUAGACUUUUUCUUUGUAGACA	21	0.509	24	N0	-1	0	0	9	14	24	19	41	46	63	2	218	11.3674	36.1972	30.7104	0	0	7.05494	19.295	0
scaffold_1	5924621	5924987	Cluster_948	367	5021	241.963	3625	0.914	+	ACUUGUGUUGAUGGCUGCUUAUGC	1939	0.067	24	N0	-1	0	0	59	84	72	121	264	369	4030	22	5021	65.7858	885.364	649.013	0	0	38.0183	1016.05	0.532624
scaffold_1	5925444	5925709	Cluster_949	266	39	1.879	36	0.462	.	UCUUCCCUCUGUGAUCUGAAGUGC	4	0.667	24	N0	0	0	0	1	3	3	9	5	1	16	1	39	1.69302	3.91321	2.04736	1.34525	0.631846	5.48717	2.35305	0.355082
scaffold_1	5931886	5931994	Cluster_950	109	21	1.012	2	0.048	-	UUGACUUAUAGACUUAUA	19	0.143	18	N0	-1	0	0	19	0	0	1	0	0	1	0	21	0.483719	5.86981	1.22842	1.34525	1.89554	0.783882	0.47061	0.532624
scaffold_1	5937433	5937463	Cluster_951	31	12	0.578	12	0	-	CUCGGAUCUACAAAACUUUUGU	3	0.667	22	N0	-1	0	0	2	1	1	0	5	1	2	0	12	0	0	0.409472	0	0.631846	2.35165	0.47061	0.532624
scaffold_1	5953688	5955280	Cluster_952	1593	313	15.084	152	0.419	.	AUCGUGUCUCUUAUACUCAUUAGG	16	0.649	24	N0	0.8	0	0	11	9	21	21	35	64	149	3	313	7.98137	10.7613	10.2368	0	8.84584	27.8278	9.88282	24.5007
scaffold_1	5955639	5956513	Cluster_953	875	79	3.807	18	0.608	.	GUUAAUUCGAUCUGUCCACUCGUC	3	0.873	24	N0	0.4	0	0	6	3	4	8	5	17	35	1	79	1.69302	1.9566	2.8663	0	3.79108	3.91941	4.7061	6.56902
scaffold_1	5956616	5957052	Cluster_954	437	180	8.674	99	0.3	.	AAAAAGUAGAUCUCAGUUUUAAUG	20	0.428	24	N0	3.1	0	0	7	10	11	11	21	53	65	2	180	1.69302	10.7613	14.3315	0	5.68661	2.35165	11.2946	15.6236
scaffold_1	6003810	6003983	Cluster_955	174	12	0.578	11	0.583	.	UGUUCUCGGGGAGCUAGG	4	0.5	18	N0	-1	0	0	8	3	0	1	0	0	0	0	12	0	0	0	1.34525	1.26369	0.783882	0	1.24279
scaffold_1	6018327	6018529	Cluster_956	203	12	0.578	11	0.333	.	UGGUAAGGACUUGCAAAGA	2	0.75	24	N0	0	0	0	0	3	0	0	3	1	5	0	12	1.2093	0	1.22842	1.34525	1.26369	0	0.47061	0
scaffold_1	6019839	6020000	Cluster_957	162	40	1.928	36	0.95	+	AUGGAAUGUCUUUACUUGGAUGGU	7	0.625	24	N0	-1	0	0	0	0	1	4	2	1	32	0	40	4.83719	0.978302	2.45683	0	0	2.35165	3.29427	0
scaffold_1	6020161	6020677	Cluster_958	517	233	11.228	208	0.794	.	AAGUGUCUCACAUUUGUCUCUAGC	25	0.528	24	N0	1.9	0	0	10	14	17	20	33	28	107	4	233	17.8976	6.84812	17.6073	0	0.631846	21.1648	16.942	3.19574
scaffold_1	6020976	6021047	Cluster_959	72	17	0.819	16	0.353	.	AUUCCGGCUCAUGAAUCCU	5	0.471	19	N0	-1	0	0	2	7	0	0	0	4	2	2	17	2.4186	0	0	0	0	2.74359	0	0
scaffold_1	6021133	6021233	Cluster_960	101	14	0.675	13	0.357	.	ACAUCUGUAUGUUGAUUUUGGUAC	7	0.5	24	N0	0.1	0	0	1	0	0	1	1	2	9	0	14	1.69302	0	0.818944	0	0	0	2.35305	0
scaffold_1	6050977	6051019	Cluster_961	43	16	0.771	15	1	+	GUAUGGUCAUGGACGUGUUGCA	4	0.75	22	N0	-1	0	0	3	2	0	3	5	2	0	1	16	0.24186	0.978302	0.818944	6.72623	1.26369	1.9597	0	0
scaffold_1	6088821	6088841	Cluster_962	21	11	0.53	11	1	+	AAAGGUCUGAGGGACUACC	4	0.364	19	N0	-1	0	0	3	4	3	1	0	0	0	0	11	0.24186	0	2.45683	2.69049	0.631846	0.391941	0	0
scaffold_1	6096064	6096278	Cluster_963	215	16	0.771	16	0.625	.	AAAGACGACGUCGAACUCAAGAGU	2	0.875	24	N0	0.1	0	0	1	1	0	2	1	2	9	0	16	1.93488	0	0.818944	0	0	2.35165	0	0
scaffold_1	6096357	6096382	Cluster_964	26	247	11.903	225	1	+	UCAUGGACGUUGAAAAAAA	191	0.028	19	N0	-1	0	0	51	191	4	0	0	0	1	0	247	7.73951	1.9566	0.409472	217.93	27.8012	1.9597	0	0.177541
scaffold_1	6098912	6099518	Cluster_965	607	34	1.638	34	0.529	.	CUUCCGAUCGUAGAUCUAAGCA	8	0.765	22	N0	-1	0	0	7	1	2	6	15	2	1	0	34	0.483719	0	2.45683	4.03574	3.15923	0.783882	2.35305	1.95295
scaffold_1	6111368	6111618	Cluster_966	251	51	2.458	7	0.627	.	UCGGUUUAGUGAUUCCAUCAAU	8	0.686	24	N0	0.1	0	0	4	1	3	7	13	5	16	2	51	0.483719	0	1.63789	0	0.631846	0	0.47061	7.63427
scaffold_1	6112130	6112335	Cluster_967	206	23	1.108	3	0.304	.	ACACACUGAAGGUCUCCGGUUC	3	0.87	19	N0	-1	0	0	4	5	4	3	4	1	2	0	23	1.69302	0.978302	0	0	3.15923	0	0	1.77541
scaffold_1	6135638	6135934	Cluster_968	297	13	0.626	9	1	+	AUUUCCGAUCUGGUAAUUUCUG	2	0.923	22	N0	-1	0	0	2	2	2	0	3	2	2	0	13	0	0	0.409472	1.34525	0.631846	0.391941	0	1.59787
scaffold_1	6156419	6156609	Cluster_969	191	13	0.626	9	0.462	.	AUCUCCACCGUAGAAUAUUUU	2	0.846	23	N0	-1	0	0	0	0	1	3	1	4	4	0	13	0	0	0.818944	0	0.631846	0.391941	0	1.59787
scaffold_1	6156842	6157051	Cluster_970	210	32	1.542	20	0.5	.	UUAUGAGAGCUCUUCUGAAUCCA	4	0.688	24	N0	0.1	0	0	1	0	1	3	8	7	12	0	32	0	0	0.818944	1.34525	1.89554	0.783882	0.47061	4.08345
scaffold_1	6157176	6157461	Cluster_971	286	27	1.301	18	0.556	.	AGAGAUUAAAAAAGAACUUAAGAG	2	0.852	24	N0	0.5	0	0	0	1	0	5	4	4	12	1	27	0.483719	0	2.45683	0	0.631846	0.783882	0.941221	2.48558
scaffold_1	6158294	6158894	Cluster_972	601	22	1.06	11	0.727	.	GAGGCUAAUUGCAGGACU	1	1	24	N0	0.1	0	0	2	1	1	1	1	6	9	1	22	0.725579	0.978302	1.63789	1.34525	0.631846	0.783882	0.47061	1.59787
scaffold_1	6158985	6159190	Cluster_973	206	15	0.723	11	0.867	+	AGCUGAAAGUUUGAGGACGCUG	3	0.733	24	N0	-1	0	0	2	0	0	1	4	3	5	0	15	0.483719	1.9566	0.409472	0	1.89554	0.783882	0	0.887706
scaffold_1	6159651	6159990	Cluster_974	340	166	8	95	0.717	.	UUAUGACUAUGGAGUUUCUUCUGU	19	0.494	24	N0	0.9	0	0	1	5	3	17	27	28	82	3	166	0.967438	6.84812	4.50419	4.03574	1.26369	0.783882	2.82366	23.2579
scaffold_1	6178832	6179083	Cluster_975	252	17	0.819	16	0.941	+	GAUACUGUUAUAGGAAACUGGCA	3	0.824	23	N0	-1	0	0	4	2	1	0	2	5	1	2	17	0.483719	0	1.22842	0	0	0	0.47061	1.95295
scaffold_1	6187673	6188089	Cluster_976	417	18	0.867	17	0.111	-	UAAUAUGUUUGUUCGCUCGAUC	2	0.944	22	N0	-1	0	0	0	5	1	2	6	2	1	1	18	0.24186	0.978302	0.818944	6.72623	3.15923	0	0.47061	0.532624
scaffold_1	6191823	6192282	Cluster_977	460	20	0.964	20	0.15	-	CCGAGCUUGAUCUCACCA	3	0.85	18	N0	-1	0	0	7	2	1	4	1	1	2	2	20	0.967438	0.978302	0	0	3.79108	0.783882	0.941221	0.887706
scaffold_1	6217953	6218256	Cluster_978	304	13	0.626	12	1	+	CCUCCUCGGAGAAGGACU	2	0.923	18	N0	-1	0	0	3	2	2	0	0	2	3	1	13	0	0	0	0	0.631846	0.783882	0	1.77541
scaffold_1	6224441	6224895	Cluster_979	455	17	0.819	17	0.235	.	AAGGCCUUUGAUUUUGUAUUC	3	0.824	21	N0	0.1	0	0	0	0	3	8	3	2	1	0	17	0.24186	0	0	4.03574	3.15923	0	0.47061	1.24279
scaffold_1	6235482	6235717	Cluster_980	236	13	0.626	12	0	-	CUGGCCUUCGUCUUUGAACA	2	0.923	20	N0	-1	0	0	2	2	3	0	1	3	2	0	13	0.24186	0	0	1.34525	0.631846	0	0.47061	1.59787
scaffold_1	6236661	6236995	Cluster_981	335	18	0.867	18	0	-	AAGGAACAAAAUUGAGGAUC	2	0.833	21	N0	-1	0	0	2	1	5	6	0	0	3	1	18	0.483719	1.9566	0.818944	0	1.89554	0.391941	0	1.42033
scaffold_1	6237382	6237583	Cluster_982	202	32	1.542	29	0	-	UCCUAGUUCCUUUCUGUUCU	9	0.406	20	N0	-1	0	0	7	3	9	2	5	1	5	0	32	0.24186	0	0.818944	10.762	10.1095	0	1.88244	0.177541
scaffold_1	6242425	6242512	Cluster_983	88	22	1.06	20	0	-	ACUAGUUCGUUUUGUGGAACGCU	5	0.5	18	N0	-1	0	0	8	2	0	2	1	6	1	2	22	1.93488	0.978302	0.409472	2.69049	1.89554	1.56776	0	0.532624
scaffold_1	6244064	6244267	Cluster_984	204	9424	454.145	4120	1	+	UUUGGAUUGAAGGGAGCUCU	3974	0.004	20	N0	-1	0	0	320	99	3994	3610	1247	150	3	1	9424	210.418	163.376	159.694	422.407	465.671	359.41	380.724	926.765
scaffold_1	6246315	6247056	Cluster_985	742	110	5.301	92	1	+	UACGAUCAAGCUGUGGAACACUCU	3	0.845	24	N0	-1	0	0	18	13	15	10	11	12	21	10	110	1.93488	0.978302	6.14208	29.5954	15.7962	4.31135	2.82366	3.90591
scaffold_1	6247682	6247809	Cluster_986	128	11	0.53	11	0.909	+	GGGUAUUGGUCGUUACUAGUA	1	1	21	N0	-1	0	0	0	1	2	3	1	2	1	1	11	0.24186	0.978302	0.818944	1.34525	2.52738	0	0	0.355082
scaffold_1	6251721	6251739	Cluster_987	19	38	1.831	38	1	+	AUAGAGAGACAGAACACC	37	0.053	18	N0	-1	0	0	37	1	0	0	0	0	0	0	38	0.483719	0	0	0	0	14.1099	0	0
scaffold_1	6251883	6252190	Cluster_988	308	12	0.578	12	0.083	-	AGCGGACAAAAAAUGUAGG	3	0.833	19	N0	-1	0	0	1	3	2	0	1	1	2	2	12	0.24186	0	2.45683	0	0.631846	0.391941	1.41183	0
scaffold_1	6254010	6254235	Cluster_989	226	12	0.578	11	0	-	GUGAUCGGAGAUGUCUUGGAC	1	1	22	N0	-1	0	0	2	1	1	1	3	0	2	2	12	0	0	2.45683	2.69049	0	0.391941	1.41183	0
scaffold_1	6256696	6257110	Cluster_990	415	19	0.916	17	0.684	.	UUAAAGACGAGUAGACGACUAUA	2	0.895	20	N0	-1	0	0	3	3	4	1	1	2	4	1	19	0	0	0.409472	1.34525	0.631846	1.17582	4.7061	0.532624
scaffold_1	6267982	6268351	Cluster_991	370	14	0.675	13	1	+	ACGAACCGUUGAUCUGGACG	2	0.786	20	N0	-1	0	0	0	2	5	1	1	3	2	0	14	0.967438	0	0.409472	1.34525	2.52738	0	0	0.710165
scaffold_1	6283559	6284092	Cluster_992	534	248	11.951	18	0.698	.	AUAAGUCGACUCUUGUAAUAUAAG	71	0.331	24	N0	2	0	0	7	8	4	15	35	37	140	2	248	4.83719	8.80472	8.18944	0	13.2688	2.74359	3.29427	29.1168
scaffold_1	6285831	6286274	Cluster_993	444	30	1.446	29	0.1	-	CUCUGUCGAGGACUGUACUCGUAUG	2	0.833	21	N0	-1	0	0	2	3	3	10	3	5	1	3	30	0.483719	0	0.409472	1.34525	0.631846	2.35165	1.88244	2.66312
scaffold_1	6287266	6287488	Cluster_994	223	68	3.277	38	0.721	.	AAAAUCUGUGAUAUUUGUGAC	3	0.662	24	N0	0.2	0	0	2	1	5	5	9	12	34	0	68	0.24186	0.978302	1.63789	1.34525	1.26369	0	0	10.4749
scaffold_1	6287825	6288041	Cluster_995	217	25	1.205	6	0.76	.	GAAGCGAACCGAAUCUAACGAAU	3	0.84	24	N0	0	0	0	0	0	0	1	6	5	13	0	25	0.24186	0	1.63789	0	0.631846	0	0	3.37328
scaffold_1	6312704	6312895	Cluster_996	192	131	6.313	52	0.29	.	AACCCGAUCCGUAUUCUAUUUUGU	29	0.389	24	N0	1.7	0	0	3	4	3	9	13	25	73	1	131	0.483719	1.9566	2.45683	1.34525	2.52738	0.391941	2.82366	19.352
scaffold_1	6313345	6313764	Cluster_997	420	178	8.578	44	0.545	.	AGGUUCGGAUCCGCGUUACAGCGC	38	0.455	24	N0	1.7	0	0	7	4	8	8	26	33	87	5	178	1.69302	2.93491	4.50419	1.34525	0.631846	1.56776	1.41183	26.2761
scaffold_1	6329062	6329183	Cluster_998	122	201	9.686	182	0.463	.	AGGUGGCUGAGAAGAAAUUGUUUC	33	0.398	24	N0	3.1	0	0	7	10	3	8	26	17	126	4	201	0	3.91321	3.68525	0	0	0	1.88244	32.6676
scaffold_1	6329275	6329643	Cluster_999	369	98	4.723	88	0.265	.	AUCAACCCAAUCUGCGAUCUCUGC	14	0.408	24	N0	0.9	0	0	3	0	0	6	9	14	66	0	98	0	2.93491	3.27578	0	1.26369	0.391941	5.64732	12.783
scaffold_1	6329716	6329913	Cluster_1000	198	110	5.301	92	0.691	.	AAGGCCUGUUCUGAUCGAGGAUC	22	0.355	24	N0	0.9	0	0	4	0	2	3	7	40	53	1	110	0	8.80472	5.73261	0	1.26369	0	7.52977	12.2503
scaffold_1	6347864	6348216	Cluster_1001	353	19	0.916	17	0.474	.	AUACAAUUGGCAGAGAGCAAAGGC	2	0.895	24	N0	0	0	0	1	0	2	4	1	5	6	0	19	4.11161	0	0.409472	0	0	0.391941	0	0
scaffold_1	6351637	6352378	Cluster_1002	742	39	1.879	6	0.179	-	GAUGAUCUCUCCCAAGGCGGAU	3	0.872	24	N0	-1	0	0	0	2	2	1	6	5	23	0	39	0.483719	0.978302	2.45683	0	2.52738	0	1.41183	4.08345
scaffold_1	6352475	6352962	Cluster_1003	488	42	2.024	0	0.571	.	AUGAGACUGUCUACUUGAAUGAGA	5	0.69	24	N0	0.1	0	0	0	0	2	0	4	9	26	1	42	0	0.978302	2.45683	0	1.26369	1.56776	1.88244	4.43853
scaffold_1	6353320	6353631	Cluster_1004	312	38	1.831	2	0.474	.	UCGACACACGACUUAUCUCUUGA	4	0.763	23	N0	-1	0	0	1	3	1	3	4	13	13	0	38	0	0.978302	1.22842	0	1.26369	0.391941	0.941221	5.1487
scaffold_1	6354234	6354422	Cluster_1005	189	11	0.53	4	0.636	.	AAGCCAAUCGGACUGAAAUGGGUU	2	0.818	24	N0	0.1	0	0	0	0	0	2	3	0	6	0	11	0.24186	0	0.409472	0	0	0.783882	0	1.24279
scaffold_1	6354751	6356085	Cluster_1006	1335	1026	49.443	80	0.49	.	AAUCUCGUUGGCUAUAGUGACAGU	74	0.45	24	N0	4.5	0	0	88	79	79	124	148	200	302	6	1026	131.33	2.93491	7.3705	0	1.89554	145.018	10.824	11.7177
scaffold_1	6371289	6371353	Cluster_1007	65	115	5.542	20	1	+	GUCGUUGUAGUAUAGUGGUA	17	0.4	20	N0	-1	0	0	8	17	22	12	10	19	9	18	115	1.45116	5.86981	7.77997	17.4882	29.0649	3.13553	2.82366	1.95295
scaffold_1	6380976	6381411	Cluster_1008	436	14	0.675	14	1	+	UGAUGGAUCCUCAAAUUAUGCAG	2	0.857	22	N0	-1	0	0	1	1	0	2	7	3	0	0	14	0.24186	0	0	0	1.26369	0.391941	0.941221	1.42033
scaffold_1	6387108	6387152	Cluster_1009	45	29	1.398	0	0.621	.	AUUUGGUAAGAGCAAACCUGGGU	6	0.517	24	N0	-1	0	0	0	0	0	1	6	9	13	0	29	0	0	0	0	0	0	0	5.1487
scaffold_1	6390600	6390702	Cluster_1010	103	19	0.916	12	0.684	.	AAGGACAACUUGAAUCCAAACA	2	0.842	24	N0	0.2	0	0	1	1	1	2	4	4	6	0	19	0	0	2.45683	0	0	0	0	2.30804
scaffold_1	6391104	6391262	Cluster_1011	159	11	0.53	1	0	-	AAAUUUUGUAGAUAUCUUUUGUGC	2	0.909	23	N0	-1	0	0	0	0	1	0	0	5	5	0	11	0	1.9566	1.22842	0	1.89554	0.391941	0	0.355082
scaffold_1	6391589	6391759	Cluster_1012	171	17	0.819	1	0.647	.	UAUACGUCCCAAAGUUGAAUUUUG	2	0.824	23	N0	-1	0	0	0	0	1	2	3	6	5	0	17	0	0	0.818944	0	0.631846	0.391941	0	2.30804
scaffold_1	6392464	6392634	Cluster_1013	171	11	0.53	2	0.273	.	UAGACAUGUUAAAUCGGAUUUGGA	1	1	23	N0	-1	0	0	0	2	1	2	1	3	2	0	11	0.24186	0	0.818944	0	0	0	0.47061	1.24279
scaffold_1	6405868	6406115	Cluster_1014	248	29	1.398	25	0.069	-	UCCUUGGAUCUUUAAGACACUAUUU	2	0.966	23	N0	-1	0	0	2	3	3	5	5	6	2	3	29	0.967438	0.978302	1.63789	4.03574	1.89554	1.17582	0.941221	1.59787
scaffold_1	6406229	6406405	Cluster_1015	177	19	0.916	18	0	-	UUGGAAAGGUUGCUGAGA	3	0.842	18	N0	-1	0	0	8	2	3	1	3	2	0	0	19	0.967438	0	0.818944	2.69049	3.79108	0	0	0.887706
scaffold_1	6406568	6406608	Cluster_1016	41	14	0.675	14	0	-	CACUCCAGGGACUGUGUU	6	0.571	18	N0	-1	0	0	10	0	1	1	2	0	0	0	14	0.725579	1.9566	0.818944	5.38098	1.26369	0	0	0.177541
scaffold_1	6406923	6407226	Cluster_1017	304	40	1.928	33	0.025	-	GAGGUCUGUGGGCUAUCAAGGCC	3	0.775	18	N0	-1	0	0	9	4	6	3	2	9	4	3	40	0.725579	0.978302	1.22842	5.38098	13.2688	1.17582	0.47061	0.710165
scaffold_1	6459212	6459362	Cluster_1018	151	30	1.446	3	0.033	-	AUAACUCCUCUGAUUUAAUUAUUU	9	0.4	24	N0	-1	0	0	2	0	0	2	4	7	15	0	30	0.24186	0	0	0	0	0	0	5.1487
scaffold_1	6472186	6472789	Cluster_1019	604	143	6.891	83	0.58	.	GAUUUCCUACGGGCAGUUGCGUG	12	0.552	24	N0	0.6	0	0	13	5	7	9	6	36	62	5	143	0	0.978302	8.59891	2.69049	1.89554	0.391941	7.52977	17.5766
scaffold_1	6473122	6473538	Cluster_1020	417	69	3.325	57	0.246	.	AGGGAUCCGAGAUGACGACUGC	7	0.652	24	N0	0.4	0	0	3	2	4	5	17	17	19	2	69	0.725579	0.978302	2.8663	0	0	0	15.0595	4.61607
scaffold_1	6473795	6474124	Cluster_1021	330	62	2.988	52	0.226	.	ACUUCCCAUCUCUGAAUUUUUUGG	29	0.452	24	N0	2.2	0	0	4	1	1	1	2	10	43	0	62	0	0.978302	4.09472	0	1.89554	0.391941	3.76488	6.92411
scaffold_1	6475152	6475422	Cluster_1022	271	60	2.891	51	0.267	.	AGAAUUUGGGCCUCUAGAAAUACU	6	0.667	24	N0	0.2	0	0	2	4	0	9	5	6	34	0	60	0	2.93491	6.14208	0	0.631846	0	6.58855	4.79361
scaffold_1	6475834	6476965	Cluster_1023	1132	894	43.082	608	0.601	.	AGUGGUUCGUACUGUAUUAGU	174	0.365	24	N0	6	0	0	36	65	48	220	92	147	279	7	894	4.11161	22.501	119.566	0	3.79108	5.09523	194.362	23.0804
scaffold_1	6501264	6501614	Cluster_1024	351	21	1.012	18	0	-	UGAUGGGAUUGCUCGAUCUCGAGA	2	0.857	24	N0	-1	0	0	1	2	3	4	3	2	5	1	21	0.24186	0.978302	0.409472	0	3.15923	0.391941	1.41183	1.59787
scaffold_1	6506090	6506427	Cluster_1025	338	13	0.626	13	1	+	CAAGACCGUGGAUUGCAAGUUAACU	3	0.692	20	N0	-1	0	0	1	0	4	3	1	0	0	4	13	0	1.9566	1.22842	1.34525	3.15923	0	0	0.355082
scaffold_1	6506520	6506683	Cluster_1026	164	12	0.578	12	0.75	.	CUCAAAGAGUGUAGAAGCU	4	0.75	19	N0	-1	0	0	3	4	3	0	0	1	0	1	12	0	1.9566	0.409472	4.03574	1.26369	0	1.88244	0
scaffold_1	6536994	6537154	Cluster_1027	161	155	7.469	88	0.748	.	AAAGAUCUCUUGGAAAAGCUUAG	22	0.406	24	N0	0.6	0	0	5	8	3	8	29	40	60	2	155	0	24.4576	13.5126	0	3.15923	0.783882	8.00038	12.9605
scaffold_1	6551727	6551949	Cluster_1028	223	27	1.301	27	0.593	.	ACCAUGGAUUUGAACAAAGGACA	3	0.778	23	N0	-1	0	0	2	2	2	3	4	8	5	1	27	0.483719	2.93491	2.45683	1.34525	2.52738	1.56776	2.82366	0.177541
scaffold_1	6560666	6561195	Cluster_1029	530	20	0.964	20	0.75	.	AAUUGGACUGGCUAGCUACC	5	0.7	20	N0	-1	0	0	2	1	6	2	3	1	3	2	20	2.17674	0	0	0	6.95031	0	0	0
scaffold_1	6564163	6564197	Cluster_1030	35	12	0.578	11	0	-	AAUUCUUAAUUUCUGUGACUCAC	5	0.583	23	N0	-1	0	0	0	0	0	2	0	7	2	1	12	0	0	0	0	0	0	0	2.13049
scaffold_1	6594378	6594729	Cluster_1031	352	11	0.53	9	0	-	CUGUUUGUAAUACUCUCUGGUCA	3	0.818	23	N0	-1	0	0	3	1	0	1	1	4	1	0	11	0	0.978302	0.409472	1.34525	0	0	0.47061	1.24279
scaffold_1	6594810	6595189	Cluster_1032	380	55	2.65	49	0.018	-	UUGCUGUGAUGACAAAAACUGAGUC	19	0.327	24	N0	-1	0	0	2	2	2	6	0	4	20	19	55	1.2093	7.82642	2.8663	2.69049	10.7414	0.783882	0	2.48558
scaffold_1	6599398	6599650	Cluster_1033	253	73	3.518	4	0.411	.	AUGACAGAUAGAAGACGGGACGAG	9	0.562	24	N0	0.6	0	0	4	2	1	3	6	24	33	0	73	0	0	0	0	0	0	1.41183	12.4279
scaffold_1	6616585	6616860	Cluster_1034	276	157	7.566	92	0.287	.	AAUCUGUCCCACUAUAUAUCUGCU	12	0.395	24	N0	1.1	0	0	10	8	5	13	11	30	77	3	157	1.69302	3.91321	3.68525	0	0	1.9597	1.88244	22.7253
scaffold_1	6622437	6622634	Cluster_1035	198	80	3.855	49	0.55	.	ACAAAAUAGGAUACGGGUCGGAUC	4	0.688	23	N0	-1	0	0	5	2	2	8	9	28	24	2	80	0	0	0.409472	0	1.26369	0	0	13.6707
scaffold_1	6623020	6623248	Cluster_1036	229	39	1.879	4	0.667	.	AUUCUGUUACGGGUUGGUCCUUC	5	0.692	24	N0	0.2	0	0	2	1	2	2	6	10	16	0	39	0	0	2.04736	0	0	0.391941	0.941221	5.50378
scaffold_1	6623324	6623492	Cluster_1037	169	24	1.157	15	0.667	.	UGAUUCACCGUAGUUUACUGC	2	0.75	24	N0	0.7	0	0	1	2	1	3	4	4	9	0	24	0	0.978302	0	0	0.631846	0	0.941221	3.55082
scaffold_1	6637869	6638489	Cluster_1038	621	28	1.349	27	0.464	.	AGGACUUUGAGCUUGCGAAACGGU	2	0.893	23	N0	-1	0	0	4	2	4	1	2	7	5	3	28	0.24186	0	1.63789	8.07147	2.52738	0.391941	0	2.13049
scaffold_1	6639476	6639536	Cluster_1039	61	11	0.53	10	0.273	.	GUGAGUGACUGUCUGAGAUC	2	0.727	20	N0	-1	0	0	2	2	3	1	0	0	3	0	11	0	0	0.818944	4.03574	1.89554	0	0	0.532624
scaffold_1	6648612	6648845	Cluster_1040	234	755	36.384	662	0.922	+	GACGGUCGACCAUGUGUGGGU	139	0.144	24	N0	-1	0	0	26	29	27	193	119	143	216	2	755	0	6.84812	3.68525	0	0	0	8.47099	128.007
scaffold_1	6679625	6679752	Cluster_1041	128	104	5.012	95	0.087	-	UCGAAUCAUAUGUUUUGUGGAAGC	20	0.269	24	N0	-1	0	0	21	2	2	8	26	7	36	2	104	16.6883	0	1.22842	0	0	12.5421	0	0
scaffold_1	6683927	6684033	Cluster_1042	107	55	2.65	12	0.382	.	AAUUUCUCAACGACUAAUGAAGCU	13	0.618	24	N0	1.5	0	0	0	1	2	2	4	15	28	3	55	0.483719	0.978302	0.409472	0	0	0.783882	1.41183	8.1669
scaffold_1	6684543	6684652	Cluster_1043	110	189	9.108	1	0.942	+	CGGUCCGACCUAUGUCACUUAUGU	32	0.185	24	N0	-1	0	0	0	10	2	7	40	18	108	4	189	0	1.9566	1.63789	0	0.631846	1.17582	4.23549	30.182
scaffold_1	6685785	6685993	Cluster_1044	209	20	0.964	15	0.45	.	CUUCUUCUUGUAGUCUUUGUUACA	5	0.7	23	N0	-1	0	0	0	4	0	1	3	6	6	0	20	0	1.9566	0.409472	1.34525	0	0	0.941221	2.48558
scaffold_1	6687088	6687292	Cluster_1045	205	17	0.819	16	0.176	-	UCGAUAUACUGUAAAUGAAACUGU	7	0.529	24	N0	-1	0	0	0	0	0	0	4	4	9	0	17	0	0.978302	3.68525	0	1.26369	0.783882	1.41183	0
scaffold_1	6687390	6687798	Cluster_1046	409	35	1.687	3	0.543	.	AAAACGGAUCUGAGAUGUCAAAUC	8	0.6	24	N0	0.2	0	0	3	1	1	4	4	5	17	0	35	0	0	2.45683	0	2.52738	0	2.82366	3.37328
scaffold_1	6704126	6704414	Cluster_1047	289	11	0.53	11	0.273	.	AGACGUUGAAGACGUAGACGG	2	0.909	21	N0	0	0	0	1	1	2	4	1	0	1	1	11	0.24186	0.978302	0	1.34525	0.631846	1.17582	0	0.710165
scaffold_1	6714079	6714188	Cluster_1048	110	48	2.313	43	0	-	GCUUCUUAAUAAACUCUGUGUAG	23	0.188	23	N0	-1	0	0	0	0	3	2	13	23	6	1	48	0.483719	0.978302	5.32314	5.38098	2.52738	2.35165	4.23549	1.59787
scaffold_1	6721920	6722256	Cluster_1049	337	36	1.735	33	1	+	CACCGGUCUUAGAGCUCA	7	0.694	18	N0	-1	0	0	12	5	3	2	6	3	0	5	36	0	0	0.409472	4.03574	2.52738	2.74359	0.47061	3.55082
scaffold_1	6722766	6723237	Cluster_1050	472	28	1.349	24	0.964	+	UGACUCUUCCACUGUUGA	3	0.857	18	N0	-1	0	0	7	0	1	3	5	3	4	5	28	0.483719	0	0	0	0.631846	0	0.47061	4.26099
scaffold_1	6723314	6723534	Cluster_1051	221	24	1.157	21	1	+	AACACUGCAGCAACUCAAG	5	0.708	19	N0	-1	0	0	5	7	1	3	1	1	3	3	24	0.24186	0	2.04736	5.38098	1.89554	0	0.47061	1.77541
scaffold_1	6729227	6729361	Cluster_1052	135	85	4.096	78	0.012	-	AGAAUGAGAACUUGUGUGG	38	0.2	19	N0	-1	0	0	8	44	20	6	2	1	4	0	85	0.24186	0	0	0	0	0	0	14.9135
scaffold_1	6730725	6731163	Cluster_1053	439	56	2.699	34	0.375	.	UUUACGAAAUGAAUUCUGUUACA	6	0.714	23	N0	-1	0	0	3	3	2	2	6	23	17	0	56	0	2.93491	3.27578	0	2.52738	0	0.47061	7.10165
scaffold_1	6731639	6731765	Cluster_1054	127	42	2.024	18	0.31	.	AUUGGAUAGAUUAAUGGGUUUGA	4	0.738	24	N0	0.4	0	0	5	1	1	3	8	8	14	2	42	0.24186	0.978302	0.818944	0	0	0.783882	0.941221	6.0364
scaffold_1	6732303	6732461	Cluster_1055	159	1958	94.356	1521	1	+	CAUAAGCAAUCUCUGAGUU	714	0.027	19	N0	-1	0	0	358	737	263	465	56	28	27	24	1958	27.0883	259.25	87.2176	704.908	485.89	15.2857	11.7653	1.95295
scaffold_1	6751469	6751748	Cluster_1056	280	15	0.723	14	0.067	-	CUUUGGUUUGUGGAUUCACUGUGG	2	0.933	18	N0	-1	0	0	3	3	3	1	1	1	3	0	15	0	0	0.818944	0	0.631846	0.391941	0.47061	1.77541
scaffold_1	6752289	6752473	Cluster_1057	185	11	0.53	11	0.091	-	CUGAGACUCGUAUGUAUAUCUUACA	2	0.818	25	N0	-1	0	0	1	1	2	2	0	2	0	3	11	0	0	1.22842	0	1.26369	1.9597	0	0.177541
scaffold_1	6753507	6753818	Cluster_1058	312	15	0.723	15	0.067	-	UAGCCGAGAUUGCUCCACAGAACAU	4	0.733	21	N0	-1	0	0	1	1	0	4	1	3	1	4	15	0	0	0.818944	0	0.631846	1.17582	0.47061	1.42033
scaffold_1	6779659	6780415	Cluster_1059	757	105	5.06	92	0.838	+	AACAAACAGCUGGGACCGUCAAGC	41	0.457	24	N0	-1	0	0	2	6	3	15	8	15	56	0	105	0.24186	0	0	0	0	0.391941	0	18.2867
scaffold_1	6781020	6781303	Cluster_1060	284	21	1.012	17	0.524	.	AUGGAUCGCCUUGGCUUUGUGCUA	3	0.81	24	N0	0.1	0	0	3	0	1	0	4	6	7	0	21	0	1.9566	0	0	0	0	0	3.37328
scaffold_1	6781388	6781982	Cluster_1061	595	50	2.41	43	0.8	+	AUGGAUGUCUUGGCUCUGUGCUA	6	0.66	23	N0	-1	0	0	1	1	4	4	10	21	9	0	50	0	0	0	0	0	0.391941	0.941221	8.34444
scaffold_1	6802422	6802837	Cluster_1062	416	28	1.349	27	0.036	-	GUGAUGGACGAGCUUUUUGAAA	4	0.857	21	N0	-1	0	0	4	2	1	9	5	2	1	4	28	1.93488	1.9566	0.818944	2.69049	3.15923	0.783882	2.35305	0.355082
scaffold_1	6803489	6803725	Cluster_1063	237	13	0.626	13	0.077	-	CGGUCUUUCUGAGAUCACGCUCCG	3	0.692	22	N0	-1	0	0	1	1	0	3	4	0	3	1	13	0.725579	0	0.409472	4.03574	2.52738	0.391941	0	0.177541
scaffold_1	6804495	6804754	Cluster_1064	260	32	1.542	29	0	-	UGCUCCUCCGGUCCGAAC	3	0.75	18	N0	-1	0	0	12	8	2	1	3	4	0	2	32	1.45116	0.978302	0.409472	4.03574	4.42292	1.9597	4.23549	0
scaffold_1	6805697	6805918	Cluster_1065	222	42	2.024	40	0.167	-	UCCCCUCUAUAAUAAUGACUUUAG	3	0.762	24	N0	-1	0	0	4	0	2	4	5	3	18	6	42	0	0	0	1.34525	0	0	0.47061	7.10165
scaffold_1	6806659	6806878	Cluster_1066	220	69	3.325	66	0.174	-	GUCUCCGGGAUAUAUGGGAUUCGG	10	0.58	24	N0	-1	0	0	1	2	7	1	9	17	31	1	69	0.483719	0.978302	1.22842	0	0	0	1.41183	10.6525
scaffold_1	6807062	6807224	Cluster_1067	163	14	0.675	14	0.571	.	UUUCUAUAUAAUAACUACUGCUG	2	0.929	24	N0	0.3	0	0	0	1	1	2	1	4	5	0	14	0	0.978302	1.22842	0	0	0	0	1.77541
scaffold_1	6812604	6812673	Cluster_1068	70	13	0.626	12	0	-	CUCUGUCUGAACUGGAGUGUUCU	2	0.846	24	N0	-1	0	0	2	0	0	1	3	3	4	0	13	0.24186	0	0	0	1.26369	0	0.47061	1.59787
scaffold_1	6814826	6814995	Cluster_1069	170	48	2.313	13	0.708	.	AAUGGCAGAACCUUGUAAAUAAGU	9	0.479	24	N0	0.4	0	0	1	1	3	4	6	12	21	0	48	3.86975	1.9566	2.45683	0	0	2.35165	2.82366	2.13049
scaffold_1	6818310	6818565	Cluster_1070	256	44	2.12	9	0.455	.	AAAGUCCGGCCCGGCCCUAAC	4	0.705	24	N0	0.3	0	0	2	5	2	8	3	3	20	1	44	1.2093	0.978302	3.68525	0	0	1.9597	1.41183	3.72837
scaffold_1	6818851	6819125	Cluster_1071	275	116	5.59	77	0.414	.	UGGUCCGGCUCUGAAAAACAUCGG	31	0.5	24	N0	0.9	0	0	5	5	5	5	8	17	68	3	116	0.24186	16.6311	4.50419	0	1.26369	1.17582	8.00038	11.5402
scaffold_1	6841456	6842279	Cluster_1072	824	53	2.554	52	1	+	UCCGAUCUCAGAUUCGGCGUCGU	3	0.83	23	N0	-1	0	0	9	9	7	4	8	11	4	1	53	0	0.978302	0	5.38098	5.68661	0	0.47061	6.74657
scaffold_1	6843875	6843979	Cluster_1073	105	20	0.964	19	0.5	.	AUCGAUUUGAGUUCAAUGAAUG	3	0.85	21	N0	0.3	0	0	0	1	2	8	6	1	1	1	20	2.4186	0	0	1.34525	1.89554	0.783882	0	0.710165
scaffold_1	6844129	6845325	Cluster_1074	1197	202	9.734	182	0.48	.	AGAUGUAAUUGUCGUAGACGU	14	0.693	21	N0	2	0	0	7	25	23	92	40	5	5	5	202	36.7627	1.9566	0.818944	2.69049	0.631846	8.23076	2.35305	3.0182
scaffold_1	6848722	6848766	Cluster_1075	45	15	0.723	0	0.6	.	UCUCUGUGGAUGUUAGCUUUCUCG	3	0.667	24	N0	-1	0	0	0	0	0	0	2	2	8	3	15	0	0	0	0	0	0	0	2.66312
scaffold_1	6848899	6849245	Cluster_1076	347	73	3.518	0	0.795	.	AUGUUUGUAGUUUUCCGAUCGUUU	9	0.699	24	N0	0.1	0	0	4	3	1	5	12	15	31	2	73	0	0	2.45683	0	1.26369	0	0.941221	11.1851
scaffold_1	6867136	6867329	Cluster_1077	194	13	0.626	13	0	-	UCAUCGGAGCUGGAAAUCG	2	0.923	19	N0	-1	0	0	0	5	1	2	2	0	1	2	13	0	0	0.409472	4.03574	2.52738	0.391941	0.47061	0.532624
scaffold_1	6867602	6867988	Cluster_1078	387	17	0.819	15	0.176	-	ACACAUCCCCAGUGGAGAUUCAUA	2	0.765	24	N0	-1	0	0	2	2	2	2	0	1	8	0	17	0.24186	0	0.409472	2.69049	3.79108	0	1.41183	0.710165
scaffold_1	6868072	6868519	Cluster_1079	448	17	0.819	17	0.059	-	AUGUCUGAACUCUCUCAAUCC	2	0.882	19	N0	-1	0	0	4	5	1	4	0	2	1	0	17	0	0	1.22842	0	0.631846	0.783882	0.47061	1.77541
scaffold_1	6868636	6868847	Cluster_1080	212	14	0.675	12	0.071	-	UUUAGGCAGAGACUAUGGA	2	0.929	21	N0	-1	0	0	2	3	0	4	1	1	1	2	14	0.483719	0	0.409472	2.69049	1.26369	0.783882	0	0.887706
scaffold_1	6869762	6869829	Cluster_1081	68	37	1.783	35	0.108	-	GUGCUUCAUUAGAUUCUGAGAUU	16	0.162	23	N0	-1	0	0	2	0	0	0	1	19	15	0	37	0.483719	3.91321	1.63789	9.41672	5.05477	0.391941	0	1.95295
scaffold_1	6881214	6881274	Cluster_1082	61	38	1.831	0	0.263	.	AUCUCUAUGAACAUUGAAUACUGU	3	0.789	24	N0	-1	0	0	4	1	2	1	6	10	14	0	38	0	0	0.409472	0	0.631846	0	0	6.39148
scaffold_1	6881911	6881951	Cluster_1083	41	11	0.53	0	0.909	+	GAUCUGUAGACUUUGGUAAAGUCU	4	0.636	24	N0	-1	0	0	1	0	0	1	0	2	5	2	11	0	0	0.818944	0	0.631846	0.783882	0	1.06525
scaffold_1	6887998	6888164	Cluster_1084	167	77	3.711	27	0.377	.	AAUCGAACAUGUCGAGAGAUCGUG	12	0.532	24	N0	0.2	0	0	1	3	0	4	18	16	35	0	77	0	0.978302	0.409472	0	1.89554	0.391941	0	12.6054
scaffold_1	6896189	6896287	Cluster_1085	99	39	1.879	4	0.179	-	AUCUUGUUGACUGAAAAGAGUUCA	20	0.436	24	N0	-1	0	0	0	2	1	0	1	9	26	0	39	0.24186	0.978302	3.27578	0	0.631846	0	0.941221	4.61607
scaffold_1	6896537	6896920	Cluster_1086	384	14	0.675	3	0.643	.	AUGUUCUGACCGAUCUUCCAAGUU	3	0.786	24	N0	0	0	0	0	0	0	3	2	2	6	1	14	0.483719	0	0.818944	0	0	0	0	1.77541
scaffold_1	6897805	6898123	Cluster_1087	319	17	0.819	11	0.588	.	GAAUCCAUCGUCGAUCCCGACAGU	5	0.647	24	N0	0.1	0	0	0	0	2	0	2	1	11	1	17	0	1.9566	0.818944	0	0	0.391941	0	2.13049
scaffold_1	6910106	6910131	Cluster_1088	26	16	0.771	12	1	+	AAAGGAAAAACGACUCUGUACAAG	9	0.25	24	N0	-1	0	0	0	0	0	0	4	0	12	0	16	0.24186	0	4.09472	0	0	1.9597	0	0
scaffold_1	6915263	6915511	Cluster_1089	249	65	3.132	3	0.508	.	CUCUCGAUCUUUCUCACGGAUUCU	3	0.8	24	N0	0.2	0	0	5	2	1	9	8	12	27	1	65	0	3.91321	4.91366	0	8.214	3.91941	3.76488	3.19574
scaffold_1	6915776	6915940	Cluster_1090	165	17	0.819	1	0.412	.	ACCGGUCCGAUAAACACGCAAU	2	0.941	24	N0	0.1	0	0	0	1	0	4	4	1	7	0	17	0	0.978302	2.04736	0	1.89554	0.783882	0.941221	0.710165
scaffold_1	6916230	6916501	Cluster_1091	272	13	0.626	0	0.385	.	AAAGACCGUGCAGCCUUGAACACA	2	0.923	22	N0	-1	0	0	1	1	0	0	5	2	4	0	13	0	0	1.63789	0	0.631846	1.17582	2.35305	0
scaffold_1	6916602	6916879	Cluster_1092	278	16	0.771	3	0.5	.	AAGUGUUUGGAUUGUUCU	1	1	24	N0	0	0	0	1	0	2	1	3	3	5	1	16	0	0.978302	1.22842	0	3.15923	0.783882	0.47061	0.710165
scaffold_1	6916958	6917462	Cluster_1093	505	134	6.457	19	0.724	.	AGACUGAUGUGCUUCCUUA	23	0.522	24	N0	1.2	0	0	4	26	8	7	10	19	55	5	134	0.967438	7.82642	6.96103	0	10.1095	10.9743	20.7069	3.0182
scaffold_1	6917950	6918106	Cluster_1094	157	41	1.976	3	0.073	-	AUUCGUGUGGUCGACAGAUUGUG	7	0.512	24	N0	-1	0	0	1	3	3	2	8	11	12	1	41	1.69302	1.9566	1.22842	0	1.26369	2.74359	8.47099	0.355082
scaffold_1	6918244	6918424	Cluster_1095	181	35	1.687	1	0.2	.	AGUGUCCGUCGAUCAUGAGAAGAU	4	0.6	24	N0	0.2	0	0	0	0	5	1	5	7	16	1	35	0	2.93491	2.04736	0	1.89554	3.91941	5.64732	0.355082
scaffold_1	6918914	6919594	Cluster_1096	681	125	6.024	20	0.44	.	CGUCCGAUCACGGGUAAGUCUUGU	10	0.672	24	N0	2.6	0	0	6	4	13	6	11	27	54	4	125	2.66046	10.7613	7.3705	0	8.84584	11.7582	13.6477	2.13049
scaffold_1	6919753	6920326	Cluster_1097	574	80	3.855	21	0.237	.	UGUGUCCGACUUGCAAGAAGAUGC	12	0.675	24	N0	0.3	0	0	4	2	1	6	13	12	42	0	80	1.2093	6.84812	3.68525	0	6.31846	7.05494	11.7653	1.06525
scaffold_1	6920809	6921022	Cluster_1098	214	11	0.53	0	0.273	.	AAGACUGGUUAUUUUUCUGUAAUU	6	0.545	24	N0	0.1	0	0	0	0	0	0	0	1	9	1	11	0.24186	0	0.818944	0	1.26369	0.391941	0.941221	0.532624
scaffold_1	6923721	6923784	Cluster_1099	64	11	0.53	11	0	-	GCGGACAGCGACUACAGUGA	6	0.273	20	N0	-1	0	0	0	0	6	5	0	0	0	0	11	0.967438	0	0	4.03574	0.631846	0.391941	0.47061	0.177541
scaffold_1	6940808	6940945	Cluster_1100	138	11	0.53	1	0.091	-	AGAGAAGGAUGUGAGAAUGACUAU	3	0.727	24	N0	-1	0	0	0	1	0	0	2	2	6	0	11	0	0	1.22842	0	0	0	0.47061	1.24279
scaffold_1	6941228	6941585	Cluster_1101	358	18	0.867	2	0.278	.	GAUUUCAAGUAUGAACUUAUAUG	2	0.889	23	N0	-1	0	0	0	2	0	0	4	8	4	0	18	0.483719	0	0.818944	0	0.631846	0.391941	0.47061	1.95295
scaffold_1	6942947	6942974	Cluster_1102	28	12	0.578	0	0.667	.	AUUGAAUUCUGACCAUCGCACC	2	0.917	22	N0	-1	0	0	0	2	1	0	4	4	1	0	12	0	0	1.22842	0	0	0	0.47061	1.42033
scaffold_1	6943716	6943882	Cluster_1103	167	40	1.928	37	1	+	AUCAGAUCUCAUCGGACG	5	0.6	19	N0	-1	0	0	8	10	7	3	2	3	2	5	40	0.24186	0	0.818944	10.762	3.15923	0.391941	0.941221	3.72837
scaffold_1	6944007	6944275	Cluster_1104	269	46	2.217	43	1	+	CCAGAGCUUGUGAUGAAAUCUA	3	0.87	21	N0	-1	0	0	5	6	7	9	7	6	5	1	46	0	0.978302	0	1.34525	1.26369	0	1.41183	6.92411
scaffold_1	6944745	6944964	Cluster_1105	220	62	2.988	60	0.984	+	UCUUUUGUGGUAUUGUGAGUUGA	4	0.823	23	N0	-1	0	0	10	5	4	9	10	14	8	2	62	2.66046	0.978302	0.409472	2.69049	4.42292	1.17582	0	6.56902
scaffold_1	6968950	6969244	Cluster_1106	295	68	3.277	25	0.559	.	GAAGCGGAUAUUCGGCACUAAGA	4	0.809	23	N0	-1	0	0	5	3	2	7	14	17	17	3	68	0.483719	0.978302	1.63789	0	1.26369	0	0.47061	10.2974
scaffold_1	6974188	6974782	Cluster_1107	595	25	1.205	22	0.04	-	ACUUUCUCUGUUUUCCCAUC	2	0.92	22	N0	-1	0	0	2	2	4	6	7	1	3	0	25	0	0	0.409472	1.34525	0	0.391941	0.47061	3.72837
scaffold_1	6975646	6976046	Cluster_1108	401	28	1.349	24	0.214	.	AGGAAGCUGAGAACUGCGACUG	2	0.857	22	N0	-1	0	0	2	2	4	4	9	1	5	1	28	0.725579	0	0	0	0	0	0	4.43853
scaffold_1	6978122	6978313	Cluster_1109	192	25	1.205	5	1	+	AUUUGGAUUAAAAGCACUUGAUUC	15	0.4	24	N0	-1	0	0	0	1	0	1	3	2	18	0	25	0	0	2.04736	0	1.26369	0	0.47061	3.0182
scaffold_1	6978529	6978599	Cluster_1110	71	16	0.771	8	0.312	.	UCUCAUGAUGACACCUAAGC	2	0.938	24	N0	-1	0	0	0	1	2	4	2	2	5	0	16	0	0	1.63789	0	0	0	0	2.13049
scaffold_1	6984145	6984256	Cluster_1111	112	153	7.373	17	0.065	-	UUCGAAAGAGGGCGUGGGUUC	14	0.307	18	N0	-1	0	0	35	25	22	24	25	18	0	4	153	0.24186	1.9566	1.22842	5.38098	2.52738	0	1.88244	23.9681
scaffold_1	6996541	6996893	Cluster_1112	353	16	0.771	16	0	-	CGGUCCGGUCUAACCAUCU	3	0.875	19	N0	-1	0	0	0	4	3	2	2	2	2	1	16	0	0.978302	0	2.69049	0	1.17582	0.941221	1.42033
scaffold_1	7008238	7008858	Cluster_1113	621	25	1.205	24	0.12	-	CGAUUCGAUCUGAGAGAGAAGGA	2	0.92	18	N0	-1	0	0	6	2	2	2	5	3	3	2	25	0.24186	1.9566	0	2.69049	4.42292	1.17582	2.35305	0.887706
scaffold_1	7009694	7009771	Cluster_1114	78	11	0.53	11	1	+	UACGGUGCCAACGAUUACUCAAAC	2	0.818	20	N0	-1	0	0	2	1	3	2	1	0	2	0	11	0.24186	0	0.409472	1.34525	1.26369	0.783882	0	0.710165
scaffold_1	7010783	7010824	Cluster_1115	42	17	0.819	16	1	+	GCCGAACUUUGAGAAUAUAUCCUC	2	0.706	18	N0	-1	0	0	7	0	2	0	0	0	3	5	17	0.24186	0	0.818944	0	3.15923	1.17582	0	1.06525
scaffold_1	7036416	7036572	Cluster_1116	157	51	2.458	47	0.176	-	AUUGAUGAUGGUCUUAGUUUUUGG	5	0.549	24	N0	-1	0	0	2	1	2	2	10	12	22	0	51	0	2.93491	1.63789	0	1.26369	0	2.82366	6.39148
scaffold_1	7042865	7042943	Cluster_1117	79	312	15.035	60	1	+	GUCGUUGUAGUAUAGUGGUA	37	0.256	18	N0	-1	0	0	58	39	47	20	17	49	40	42	312	3.86975	19.566	19.6547	49.7741	72.0304	7.83882	3.76488	8.69952
scaffold_1	7043851	7043874	Cluster_1118	24	13	0.626	12	0	-	CAACUAUGAAGCUCAAGA	4	0.462	18	N0	-1	0	0	4	2	1	3	2	0	1	0	13	0	0.978302	0.409472	6.72623	3.15923	0	0.47061	0
scaffold_1	7047597	7047813	Cluster_1119	217	14	0.675	13	0.071	-	UCUCGCGUUGCUCUUGUU	2	0.857	18	N0	-1	0	0	8	2	0	0	1	2	1	0	14	0	0	0.818944	0	0.631846	0.783882	0	1.59787
scaffold_1	7052968	7053078	Cluster_1120	111	178	8.578	156	1	+	CGGAGGAAGGAACUCUCG	44	0.112	18	N0	-1	0	0	45	21	32	24	25	17	5	9	178	7.49765	15.6528	12.2842	36.3216	34.7515	2.35165	0.941221	1.95295
scaffold_1	7054301	7054537	Cluster_1121	237	29	1.398	28	0.966	+	AAAGACUGAGAACUUAAUUCAGG	4	0.621	23	N0	-1	0	0	0	0	1	6	4	8	7	3	29	1.45116	0	1.63789	2.69049	3.79108	0.391941	0.47061	1.59787
scaffold_1	7060061	7060264	Cluster_1122	204	51	2.458	29	0.235	.	GUCGUGUUUUUGUCUUGUGUUCA	10	0.627	23	N0	-1	0	0	1	6	2	4	3	22	13	0	51	0.483719	0.978302	0	0	1.26369	0.783882	0.47061	7.63427
scaffold_1	7060637	7060746	Cluster_1123	110	18	0.867	1	0.444	.	AGGUCUCCUUUUCUCUGUAUCGG	5	0.667	24	N0	0.2	0	0	1	1	1	0	2	6	7	0	18	0.483719	0	0	0	0	0	1.41183	2.30804
scaffold_1	7069862	7070353	Cluster_1124	492	32	1.542	32	0.125	-	UGCCCCUAAAGGAACCGUCGAUG	2	0.875	21	N0	-1	0	0	2	5	3	8	3	4	4	3	32	0.725579	1.9566	0.409472	4.03574	6.31846	1.56776	0	1.59787
scaffold_1	7070459	7070673	Cluster_1125	215	20	0.964	18	0.15	-	UGCGAGGUCGUGUGCGGCAAC	2	0.9	18	N0	-1	0	0	6	3	0	5	3	1	1	1	20	0.24186	0	0.409472	5.38098	3.79108	0	1.41183	0.887706
scaffold_1	7086097	7087591	Cluster_1126	1495	304	14.65	284	0.395	.	AUCCAGUGAUCCGCAGACAACAGC	18	0.602	24	N0	2.5	0	0	14	15	32	53	51	34	98	7	304	46.437	0.978302	1.22842	5.38098	3.15923	36.4505	0.47061	0.887706
scaffold_1	7093506	7093667	Cluster_1127	162	176	8.481	171	0.148	-	AUUAGAUCUCUGCAGUAAGUAUGG	42	0.364	24	N0	-1	0	0	14	13	6	18	12	26	85	2	176	13.5441	0	2.45683	0	1.89554	40.7619	2.82366	0.177541
scaffold_1	7093816	7093845	Cluster_1128	30	12	0.578	12	0.5	.	AUUGAUCUGGAGAACACGUAC	2	0.667	22	N0	-1	0	0	1	1	0	2	4	0	3	1	12	1.69302	0	0	0	0	1.9597	0	0
scaffold_1	7093947	7094331	Cluster_1129	385	179	8.626	160	0.57	.	AGAGAUUGUUGAAUACAUAACA	9	0.531	24	N0	0.5	0	0	13	14	12	20	37	35	47	1	179	15.7209	0	3.68525	0	0	34.4908	8.00038	0
scaffold_1	7094417	7096853	Cluster_1130	2437	149500	7204.44	103364	0.584	.	UACGAUCGACGUAAUCUAUAUAGU	9648	0.039	24	N0	206.7	0	0	7978	7005	8329	10917	20722	23290	66767	4492	149500	12536.8	8773.41	9980.06	14.7977	8.214	12671.4	15044.9	0.177541
scaffold_1	7097131	7098535	Cluster_1131	1405	60164	2899.32	43447	0.547	.	AUUUUGAAUCUUCCGGUCUUAUGU	3833	0.054	24	N0	82.8	0	0	3101	2458	3032	5237	11080	9352	24343	1561	60164	9477.51	287.621	1283.29	10.762	3.15923	6307.9	678.15	0.355082
scaffold_1	7110544	7110794	Cluster_1132	251	317	15.276	92	0.511	.	CACUGUUGGACAGACACCAUCAC	30	0.401	24	N0	2.5	0	0	11	10	19	33	53	76	108	7	317	5.80463	5.86981	17.6073	8.07147	12.0051	4.70329	5.64732	34.6205
scaffold_1	7111506	7111794	Cluster_1133	289	18	0.867	18	0.111	-	UUGAAGGAGAUGAGAAAACAG	3	0.778	21	N0	-1	0	0	4	1	2	9	0	1	1	0	18	0	0	0	0	1.26369	0.783882	0	2.48558
scaffold_1	7111986	7112138	Cluster_1134	153	12	0.578	12	0.167	-	CCGUUCCUUAAUCUCUGGCG	2	0.917	20	N0	-1	0	0	2	2	4	1	1	2	0	0	12	0	0	0	0	0	1.17582	0	1.59787
scaffold_1	7127351	7127655	Cluster_1135	305	20	0.964	17	0.05	-	GAGUAAGGAAGUGACUGAAGGGUUC	2	0.85	24	N0	-1	0	0	1	3	1	2	2	4	5	2	20	0.725579	0.978302	0.409472	8.07147	0.631846	1.56776	0	0.710165
scaffold_1	7127783	7128382	Cluster_1136	600	11	0.53	10	0.182	-	GUGAUCUCGUCUCACCGUAACUUA	1	1	20	N0	-1	0	0	0	1	4	1	2	1	1	1	11	0	0	0	1.34525	0	1.17582	0	1.24279
scaffold_1	7141355	7141399	Cluster_1137	45	16	0.771	14	0.062	-	AGCGGAUUAUCUCUGGAGCCGA	7	0.312	21	N0	-1	0	0	0	1	1	7	7	0	0	0	16	0	0.978302	3.68525	4.03574	1.89554	0	0	0
scaffold_1	7164368	7164562	Cluster_1138	195	45	2.169	43	1	+	CAAACGGUGGUGCUCCUG	5	0.667	21	N0	-1	0	0	6	7	2	8	4	5	8	5	45	0	0	0	0	0	0.783882	0	7.63427
scaffold_1	7164719	7165002	Cluster_1139	284	91	4.385	80	0.967	+	CCCUGGUGUUCAGACUCC	4	0.813	18	N0	-1	0	0	18	17	7	18	8	7	13	3	91	0.24186	0	0	1.34525	1.26369	0	0.47061	15.2685
scaffold_1	7165107	7165887	Cluster_1140	781	657	31.661	561	0.997	+	CUCAGACGACAAGCUCCUCCAGU	7	0.708	23	N0	-1	0	0	92	88	77	79	75	112	104	30	657	0.725579	1.9566	1.63789	6.72623	3.79108	0	4.7061	111.318
scaffold_1	7165981	7166332	Cluster_1141	352	150	7.229	140	1	+	AUACACUGGAAUCCGAACAAAG	6	0.767	18	N0	-1	0	0	30	25	26	13	18	18	11	9	150	0	2.93491	0	2.69049	0.631846	0	2.82366	24.5007
scaffold_1	7166433	7166508	Cluster_1142	76	91	4.385	81	1	+	AUCGAUCUCUGGGACAGAAACUU	5	0.692	23	N0	-1	0	0	12	12	11	11	10	16	16	3	91	0	4.89151	0	0	0	0	1.41183	14.7359
scaffold_1	7166624	7166703	Cluster_1143	80	38	1.831	38	0.974	+	CUUCGUUACUACUGUCUUUGU	4	0.711	21	N0	-1	0	0	4	4	2	10	6	3	6	3	38	0	0	0	1.34525	0.631846	0	0	6.39148
scaffold_1	7168747	7169263	Cluster_1144	517	53	2.554	38	0.962	+	ACCAAAGAUCUGUAUGAC	3	0.811	19	N0	-1	0	0	10	13	8	6	4	8	3	1	53	0.483719	0	2.04736	2.69049	1.89554	1.17582	0.941221	6.39148
scaffold_1	7169771	7170037	Cluster_1145	267	24	1.157	23	0.958	+	CGUGAGGCCAAAUAUCUGAAUGAU	3	0.792	24	N0	-1	0	0	2	2	4	4	2	3	6	1	24	0.725579	0.978302	0.818944	9.41672	3.79108	0	0.47061	0.710165
scaffold_1	7181608	7185030	Cluster_1146	3423	504	24.288	459	0.492	.	UGCAGGACCGGUCUACGAGGAU	7	0.704	24	N0	2.3	0	0	9	20	19	26	80	118	213	19	504	4.59533	14.6745	15.1505	0	8.214	11.7582	17.8832	62.4945
scaffold_1	7185144	7185276	Cluster_1147	133	11	0.53	9	0.273	.	UCCUGAUAUAAUUUGCUUUGAU	3	0.727	22	N0	-1	0	0	0	0	1	1	5	1	3	0	11	0	0	0	0	1.89554	0	0.941221	1.06525
scaffold_1	7185370	7186020	Cluster_1148	651	232	11.18	205	0.44	.	AGCUCUGUUCCUUGAAUUCGAAC	13	0.526	24	N0	1.3	0	0	11	9	6	10	45	57	89	5	232	0.24186	8.80472	7.77997	1.34525	1.26369	0.783882	8.00038	32.135
scaffold_1	7187380	7187680	Cluster_1149	301	11	0.53	11	0.273	.	AGCGUCUGAUGAUCAUUCCAAC	2	0.727	21	N0	0.1	0	0	2	0	0	5	3	0	1	0	11	0	0	0.409472	0	1.26369	0.783882	0	1.06525
scaffold_1	7187987	7188138	Cluster_1150	152	11	0.53	11	0	-	UCUUCUUGGUUUCUUUGUAG	3	0.545	20	N0	-1	0	0	0	2	5	0	2	0	2	0	11	0.483719	0.978302	0	1.34525	0	0	0.47061	1.06525
scaffold_1	7197945	7198051	Cluster_1151	107	11	0.53	11	1	+	UGCAAGGAAUCUCUCGGAUG	2	0.909	19	N0	-1	0	0	1	4	3	1	2	0	0	0	11	0	0	0.409472	1.34525	0	0.391941	0	1.42033
scaffold_1	7198139	7198345	Cluster_1152	207	11	0.53	11	0.818	+	ACCAUAAUGCUCGUUUGAUCUCUGA	2	0.818	19	N0	-1	0	0	1	3	0	1	2	0	1	3	11	0	0	0.818944	0	3.15923	0	0.47061	0.532624
scaffold_1	7208723	7208747	Cluster_1153	25	31	1.494	29	0	-	AUCUCUAAUAAUUUCUUGUAG	28	0.129	21	N0	-1	0	0	0	0	0	28	1	1	1	0	31	1.45116	3.91321	3.68525	6.72623	3.79108	0	0.47061	0
scaffold_1	7217608	7217927	Cluster_1154	320	12	0.578	12	1	+	AAAUUUCGUCUGGACAAGG	3	0.833	19	N0	-1	0	0	0	4	3	0	3	1	0	1	12	0.725579	0	1.22842	1.34525	1.26369	0.391941	0.941221	0
scaffold_1	7221501	7221618	Cluster_1155	118	12	0.578	10	0.5	.	UAGAUCUGACUGUAUUCUGUC	6	0.583	21	N0	0.1	0	0	0	0	1	8	0	1	2	0	12	1.2093	0.978302	0	1.34525	1.89554	0	0.941221	0
scaffold_1	7222581	7223078	Cluster_1156	498	15	0.723	15	0.8	+	AGUCUCUUCGGAUGAAAGCCC	2	0.933	22	N0	-1	0	0	0	3	2	3	4	0	2	1	15	0.483719	0	0.409472	8.07147	1.26369	0.783882	0	0.355082
scaffold_1	7228151	7228282	Cluster_1157	132	12	0.578	12	0.833	+	UUGGGUCUCACUCAGGAAAUG	6	0.583	21	N0	-1	0	0	0	0	2	8	2	0	0	0	12	0	0.978302	3.68525	0	0.631846	0	0	0.177541
scaffold_1	7228363	7229063	Cluster_1158	701	123	5.927	107	0.862	+	UGGCUCGAUCUUUUCAUGUAUG	31	0.463	22	N0	-1	0	0	2	5	2	35	50	3	20	6	123	0.725579	6.84812	27.0252	10.762	20.2191	1.56776	0.941221	0.177541
scaffold_1	7246235	7246348	Cluster_1159	114	114	5.494	75	0	-	AUUCGGAAAUCCCCAAAACUUUUU	16	0.412	24	N0	-1	0	0	8	13	11	3	19	17	31	12	114	1.93488	5.86981	18.8357	9.41672	20.8509	1.17582	0	1.95295
scaffold_1	7252554	7252770	Cluster_1160	217	52	2.506	48	0.423	.	UAGAUCGCUGAUGAAUUUAAUAGC	6	0.635	24	N0	0.8	0	0	1	0	3	7	13	8	19	1	52	0.24186	0	2.04736	0	0.631846	0.783882	0	7.63427
scaffold_1	7254794	7254859	Cluster_1161	66	11	0.53	0	0.091	-	UGUUUACAUAUUAGGAUAUUCUGU	2	0.727	22	N0	-1	0	0	0	1	2	0	4	0	4	0	11	2.4186	0	0	0	0	0.391941	0	0
scaffold_1	7255902	7256192	Cluster_1162	291	23	1.108	11	0.652	.	GUAUAUUGUGACGAACCAACCCG	2	0.87	23	N0	-1	0	0	1	0	3	2	4	7	4	2	23	0	0	0.409472	0	0.631846	0	0	3.72837
scaffold_1	7296317	7296740	Cluster_1163	424	736	35.468	669	0.06	-	GAAGGAAAAGCUCAAAGACA	83	0.185	24	N0	-1	0	0	46	60	126	114	97	118	170	5	736	93.3578	0	2.45683	0	1.26369	123.461	0.941221	4.43853
scaffold_1	7297235	7299612	Cluster_1164	2378	33498	1614.28	27015	0.629	.	AUAGAAAGAAACUGUAGUAACUGC	2105	0.103	24	N0	67.4	0	0	2689	2579	2661	3505	6080	6183	9148	653	33498	3742.29	3.91321	77.7997	6.72623	2.52738	6974.2	3.29427	3.72837
scaffold_1	7300579	7300681	Cluster_1165	103	11	0.53	11	0	-	CAAAAGACUCUGGAGAUCACAG	5	0.455	22	N0	-1	0	0	0	0	3	1	5	1	0	1	11	0.725579	0	2.04736	0	0.631846	0	0	0.355082
scaffold_1	7302208	7302405	Cluster_1166	198	16	0.771	16	0.062	-	CUGUCUAGGGAAUACUACU	3	0.75	21	N0	-1	0	0	0	3	1	4	4	3	0	1	16	0.725579	0.978302	0.409472	1.34525	5.05477	0	0.941221	0
scaffold_1	7302989	7303270	Cluster_1167	282	23	1.108	22	0.13	-	CAGAAGUGGGACCUGUGG	2	0.87	21	N0	-1	0	0	5	1	4	7	1	2	3	0	23	0.725579	0.978302	1.22842	1.34525	5.05477	1.17582	1.41183	0.177541
scaffold_1	7303378	7303714	Cluster_1168	337	23	1.108	23	0	-	CUUCUUAAGAUGGAGGACGUG	6	0.609	21	N0	-1	0	0	3	5	4	7	1	3	0	0	23	0.725579	2.93491	0.409472	4.03574	4.42292	1.17582	0	0.532624
scaffold_1	7303795	7304117	Cluster_1169	323	17	0.819	15	0.294	.	UCAGAGCUGGUUGAGAACACC	3	0.824	21	N0	0.2	0	0	0	0	1	11	1	2	0	2	17	0.967438	2.93491	1.63789	2.69049	1.26369	0.391941	0	0.177541
scaffold_1	7304578	7304746	Cluster_1170	169	12	0.578	12	0	-	AUGGAAGAACUGGACCCU	2	0.833	21	N0	-1	0	0	2	1	0	4	1	0	4	0	12	0.483719	0.978302	0	2.69049	0.631846	0.391941	0.47061	0.710165
scaffold_1	7305460	7305609	Cluster_1171	150	14	0.675	13	0.143	-	UUGGCUCGCAGACUGUGUUGC	2	0.643	21	N0	-1	0	0	3	1	0	7	2	1	0	0	14	0.725579	2.93491	0.409472	1.34525	1.89554	0.391941	0.941221	0
scaffold_1	7305718	7305958	Cluster_1172	241	11	0.53	9	0.182	-	AGGUAGAGCUUACAGUUACA	1	1	19	N0	-1	0	0	1	2	1	2	1	1	2	1	11	0.483719	2.93491	0.818944	0	1.89554	0	0	0.177541
scaffold_1	7306288	7306657	Cluster_1173	370	18	0.867	14	0.056	-	UCUCUAUCGUCUGUUCUCACUGAGU	1	1	21	N0	-1	0	0	1	2	2	4	2	4	2	1	18	0	0	0.818944	0	5.05477	0.783882	0.47061	0.887706
scaffold_1	7307559	7308109	Cluster_1174	551	30	1.446	29	0	-	GCUGAAAUUGUGCUUGGAACCGUU	5	0.7	24	N0	-1	0	0	4	6	3	4	3	0	7	3	30	1.2093	0.978302	1.63789	2.69049	2.52738	0	4.7061	0.710165
scaffold_1	7308233	7308631	Cluster_1175	399	27	1.301	24	0.037	-	AAUUUGUCUAAUCGUCUGAAGGAUU	2	0.889	22	N0	-1	0	0	5	2	3	4	6	3	1	3	27	0.725579	1.9566	1.63789	5.38098	1.89554	0.391941	0.47061	1.59787
scaffold_1	7309198	7309379	Cluster_1176	182	31	1.494	30	0.032	-	CACUCGUUUGGCUAGGGCCGA	8	0.677	21	N0	-1	0	0	1	7	3	11	1	1	5	2	31	1.93488	0	1.63789	0	8.84584	0.783882	0	0.532624
scaffold_1	7309635	7310134	Cluster_1177	500	36	1.735	34	0.083	-	CUUCCUCUUGAACCAUAUCA	3	0.833	20	N0	-1	0	0	4	3	7	5	6	2	2	7	36	0.725579	1.9566	0.409472	6.72623	6.31846	0.783882	4.23549	0.710165
scaffold_1	7314193	7314233	Cluster_1178	41	15	0.723	15	1	+	UGUUACCGAUCUGACUAUCUCU	5	0.533	22	N0	-1	0	0	4	2	0	1	5	2	1	0	15	0.24186	0	0.818944	1.34525	2.52738	1.9597	0	0.355082
scaffold_1	7315478	7315682	Cluster_1179	205	11	0.53	9	1	+	CCCGGCUGAGACUCAAACU	2	0.818	19	N0	-1	0	0	3	6	0	0	1	0	1	0	11	0.24186	0	0	5.38098	0.631846	0	0.47061	0.710165
scaffold_1	7318557	7318606	Cluster_1180	50	13	0.626	12	0.923	+	AUUGGAUUCUGGAAAAGAGG	6	0.538	20	N0	-1	0	0	1	0	7	3	0	1	1	0	13	0.725579	2.93491	2.04736	0	0	0.391941	0.47061	0
scaffold_1	7325689	7325960	Cluster_1181	272	17	0.819	8	0.882	+	GUGGAUGCUCAGACUCUUCGCCUU	3	0.765	19	N0	-1	0	0	1	5	1	4	1	1	4	0	17	0.725579	0	2.04736	1.34525	0.631846	0.783882	0.47061	0.710165
scaffold_1	7329176	7329426	Cluster_1182	251	20	0.964	9	0.9	+	CGUGUGCAACCGUGGCUCU	5	0.5	19	N0	-1	0	0	3	8	4	4	0	1	0	0	20	1.69302	0	0	2.69049	0.631846	0.783882	1.88244	0.710165
scaffold_1	7334730	7334966	Cluster_1183	237	34	1.638	13	1	+	CGUGUGCAACCGUGGCUCU	15	0.441	19	N0	-1	0	0	2	15	6	5	1	2	2	1	34	2.90231	0	0.409472	2.69049	5.68661	1.9597	0.47061	0.710165
scaffold_1	7342468	7342692	Cluster_1184	225	53	2.554	12	0.302	.	CUUGAUCUGCUCUGCCUGAAACGC	8	0.472	24	N0	0.4	0	0	0	1	1	6	8	10	26	1	53	3.14417	5.86981	1.22842	0	0	4.31135	4.7061	1.77541
scaffold_1	7358635	7359443	Cluster_1185	809	176	8.481	86	0.557	.	AUAUAACUCGCCUCUUUUACCUGA	8	0.739	24	N0	0.7	0	0	7	9	7	8	30	38	74	3	176	0.24186	2.93491	7.3705	1.34525	10.7414	1.56776	3.76488	22.0151
scaffold_1	7359528	7360141	Cluster_1186	614	365	17.589	195	0.611	.	UAAGGAUCUGGGUUAAUCAAAUC	24	0.493	23	N0	-1	0	0	13	21	25	40	43	118	103	2	365	0	18.5877	52.003	0	11.3732	4.31135	12.2359	29.1168
scaffold_1	7369602	7369772	Cluster_1187	171	17	0.819	17	1	+	GCGUGUCAGAUCGGUACU	2	0.882	20	N0	-1	0	0	3	1	5	3	2	1	1	1	17	0	0	0.409472	2.69049	2.52738	0	0	1.77541
scaffold_1	7370111	7370184	Cluster_1188	74	14	0.675	14	1	+	GAUGUUCAGGCUGAUACUGA	2	0.929	21	N0	-1	0	0	0	1	2	4	1	4	2	0	14	0	0	0	2.69049	0.631846	0	0	1.95295
scaffold_1	7370896	7371039	Cluster_1189	144	16	0.771	15	1	+	UAUGGCUAUGUGAACACC	3	0.75	18	N0	-1	0	0	5	1	3	3	3	0	1	0	16	0	0	0	9.41672	0.631846	0	0	1.42033
scaffold_1	7380748	7381086	Cluster_1190	339	11	0.53	11	0.273	.	UAUGUGUGUGUUUGUGUUGAACA	2	0.909	21	N0	0.2	0	0	2	1	0	4	1	2	1	0	11	0.967438	0	0.409472	0	0	2.35165	0	0
scaffold_1	7383584	7383702	Cluster_1191	119	27	1.301	27	0.741	.	AACGACUUUACCGUUCUCUGGU	6	0.519	22	N0	-1	0	0	0	1	5	0	8	7	6	0	27	2.17674	0	0	0	0	7.05494	0	0
scaffold_1	7383826	7383919	Cluster_1192	94	11	0.53	9	0.364	.	CCCUGGAGUGGAACAUGUU	1	1	18	N0	-1	0	0	4	2	1	0	2	0	2	0	11	0.725579	0	0	1.34525	0	2.74359	0	0
scaffold_1	7384394	7386723	Cluster_1193	2330	130103	6269.69	93526	0.722	.	AAAGAUCAAGUGUGCUCUAGACU	12533	0.034	24	N0	201.2	0	0	6634	5243	6453	9521	21509	35451	41260	4032	130103	15538	2132.7	2793.01	13.4525	1.89554	17796.9	5382.84	0
scaffold_1	7386817	7387618	Cluster_1194	802	26962	1299.31	17518	0.113	-	UCCGAAACUGUGUCUCUAUGCAUC	5412	0.035	24	N0	-1	0	0	361	285	382	1094	3707	4371	16464	298	26962	0.967438	3149.15	2833.96	1.34525	0.631846	2.35165	7910.02	0.355082
scaffold_1	7387714	7387824	Cluster_1195	111	19	0.916	19	0.211	.	AGUGGAUUCAAGGUAAAUGUG	2	0.895	24	N0	0.1	0	0	1	1	0	4	2	3	5	3	19	3.62789	0	0.409472	0	0	1.17582	0	0
scaffold_1	7388089	7388202	Cluster_1196	114	16	0.771	12	0.562	.	AUAAAAACUGUAAUAUCCAAAGA	2	0.75	22	N0	-1	0	0	3	2	1	0	4	4	2	0	16	3.14417	0	0	0	0	1.17582	0	0
scaffold_1	7388281	7389280	Cluster_1197	1000	3561	171.605	3098	0.261	.	CUUCCGUAUGAUGUAGAAUCGC	733	0.185	22	N0	-1	0	0	114	182	143	341	1149	574	1022	36	3561	284.185	3.91321	8.59891	2.69049	1.26369	915.966	9.41221	0
scaffold_1	7392658	7393575	Cluster_1198	918	64	3.084	61	0.641	.	AGUAAUCAAGAAACGGCGUUCGACU	3	0.781	21	N0	0.3	0	0	2	5	8	24	9	5	6	5	64	2.90231	0	1.63789	9.41672	12.0051	3.13553	5.17671	0.532624
scaffold_1	7396201	7396600	Cluster_1199	400	2041	98.356	1667	0.094	-	AAAUAAAAUGUAGGAUCCGUGU	275	0.072	22	N0	-1	0	0	229	413	272	338	496	187	101	5	2041	420.594	0.978302	6.96103	2.69049	0.631846	107.784	0	1.06525
scaffold_1	7403306	7403474	Cluster_1200	169	928	44.721	806	0.685	.	AUAUCCUGGCUCUCUUAGC	232	0.193	19	N0	-1	0	0	106	280	69	53	83	61	244	32	928	188.892	0	2.8663	0	0.631846	54.4798	0	0
scaffold_1	7407623	7407851	Cluster_1201	229	22	1.06	22	0.136	-	UUCUGAUUACUUAGCUCUUGACUUG	4	0.727	25	N0	-1	0	0	3	2	3	2	1	0	4	7	22	0.24186	0	1.22842	5.38098	1.26369	2.35165	0	1.06525
scaffold_1	7411777	7411861	Cluster_1202	85	11	0.53	10	1	+	AACUAUCCAUAAAACUCUAAUU	4	0.636	22	N0	-1	0	0	1	2	0	3	4	1	0	0	11	0	2.93491	1.22842	0	2.52738	0	0	0.177541
scaffold_1	7429882	7430317	Cluster_1203	436	29	1.398	21	0.586	.	AUCUUCUGUAUCUCUUCAUCGACG	5	0.724	24	N0	0	0	0	1	3	2	1	2	6	13	1	29	0	0	0.409472	1.34525	1.89554	0	0	4.26099
scaffold_1	7430402	7430666	Cluster_1204	265	11	0.53	6	0.364	.	GAGCUUCUUGAACUAUUACCCAAU	2	0.909	24	N0	0.1	0	0	0	2	0	0	1	2	6	0	11	0	0	0	0	0	0	0	1.95295
scaffold_1	7431063	7431272	Cluster_1205	210	13	0.626	11	0.154	-	ACGCGAUCGCGUCGAGGAGGACA	2	0.692	23	N0	-1	0	0	0	0	0	4	0	5	4	0	13	0	0	0	0	1.26369	0	0	1.95295
scaffold_1	7432121	7432211	Cluster_1206	91	11	0.53	10	0.273	.	UCAUCGUCUGCAACUCCAUGGAGC	3	0.727	24	N0	0.1	0	0	1	0	0	1	4	0	5	0	11	0.967438	0	0	0	0.631846	0	0	1.06525
scaffold_1	7433624	7434095	Cluster_1207	472	12	0.578	12	0.25	.	CAUAACUGUCGCAGCCUACU	2	0.917	24	N0	0	0	0	1	0	2	2	2	1	4	0	12	0.24186	0	0.409472	0	0.631846	0.391941	0	1.42033
scaffold_1	7434844	7435309	Cluster_1208	466	27	1.301	15	0.444	.	CUGGUAAUGAACUCAUAGACC	3	0.852	24	N0	0.1	0	0	0	0	0	6	5	6	10	0	27	1.45116	0	0.409472	0	0.631846	0.391941	0.47061	3.0182
scaffold_1	7454675	7454973	Cluster_1209	299	109	5.253	27	0.67	.	AGGCUUCUACUGUUAACCAUUAGA	10	0.697	24	N0	0.1	0	0	4	3	2	8	14	20	55	3	109	1.2093	8.80472	9.82733	0	0	1.56776	2.82366	10.83
scaffold_1	7455492	7455709	Cluster_1210	218	18	0.867	6	0.556	.	GUAAAAAAAUUGAGGAAUGAAGA	2	0.944	22	N0	-1	0	0	1	0	0	3	6	5	3	0	18	0.24186	1.9566	0	0	0.631846	0	0	2.48558
scaffold_1	7470846	7471222	Cluster_1211	377	17	0.819	16	0.235	.	ACGAUGAUCUUGUGGGACA	2	0.882	22	N0	-1	0	0	2	3	2	1	5	1	2	1	17	0.483719	0	0.818944	2.69049	2.52738	0.783882	0	0.887706
scaffold_1	7471917	7471956	Cluster_1212	40	11	0.53	9	0	-	CAAAGACGUGUAAUGACUC	2	0.727	19	N0	-1	0	0	0	2	2	2	1	1	2	1	11	0.24186	0	0.409472	0	2.52738	0.391941	0.941221	0.355082
scaffold_1	7473744	7473982	Cluster_1213	239	33	1.59	32	0.03	-	AUAAAACUCCGAUCGUGU	17	0.485	18	N0	-1	0	0	18	4	1	3	5	2	0	0	33	2.66046	0.978302	0.409472	9.41672	5.68661	0.783882	0.47061	0.177541
scaffold_1	7477306	7478084	Cluster_1214	779	1088	52.431	190	0.91	+	UCUACCAUUUAUCUCUGAAUUUGU	641	0.137	24	N0	-1	0	0	27	8	9	25	36	188	791	4	1088	0	6.84812	13.9221	0	3.79108	0.391941	11.2946	180.382
scaffold_1	7486362	7486532	Cluster_1215	171	136	6.554	5	0.007	-	AGCACUCUGGACUUUGAAUCC	14	0.324	19	N0	-1	0	0	12	25	12	21	20	21	19	6	136	1.93488	6.84812	2.8663	14.7977	7.58215	3.52747	1.41183	14.0258
scaffold_1	7487556	7487579	Cluster_1216	24	14	0.675	11	0.357	.	AGCUUGAGACGAUCGUAA	6	0.357	18	N0	-1	0	0	6	0	0	1	6	0	1	0	14	1.69302	0	0.409472	0	0	2.35165	0	0
scaffold_1	7491503	7491601	Cluster_1217	99	32	1.542	29	0.906	+	AUAUGAUUUGGUUUGUAGACUUGU	3	0.781	24	N0	-1	0	0	3	1	1	4	3	9	10	1	32	0	5.86981	4.91366	0	0.631846	0.391941	5.64732	0
scaffold_1	7497117	7497457	Cluster_1218	341	13	0.626	12	0	-	UUGGAUGUGCGUUAGGGACACU	1	1	18	N0	-1	0	0	3	2	1	3	2	1	1	0	13	0	0	0	1.34525	0.631846	0	0	1.95295
scaffold_1	7497574	7497685	Cluster_1219	112	18	0.867	17	0	-	UGUGGUACUUCGUGGUUCGUCU	4	0.722	22	N0	-1	0	0	1	1	0	3	6	2	4	1	18	0	0	0	0	0.631846	0	0.47061	2.84066
scaffold_1	7506454	7506570	Cluster_1220	117	52	2.506	2	0.288	.	UGUCUUGGAGCAAACUCA	12	0.577	18	N0	-1	0	0	20	9	7	5	6	3	2	0	52	7.49765	0	0	0	0.631846	7.83882	0	0
scaffold_1	7511626	7511900	Cluster_1221	275	124	5.976	5	0.379	.	UGUCUUGGAGCAAACUCA	30	0.387	18	N0	-1	0	0	55	22	13	7	13	8	4	2	124	15.2372	0.978302	0.818944	0	0	21.5568	0	0.532624
scaffold_1	7513170	7513271	Cluster_1222	102	81	3.903	26	0.519	.	UGACUAACUUUGAAAACCAAAUU	9	0.457	24	N0	0.6	0	0	1	3	2	4	15	24	31	1	81	0	1.9566	8.18944	0	3.79108	0	2.35305	8.52198
scaffold_1	7514823	7515214	Cluster_1223	392	142	6.843	134	0.303	.	AAUACCUUGGCCUGAACUCCA	11	0.641	21	N0	1	0	0	20	11	23	29	15	13	23	8	142	11.1255	0	0	0	1.26369	5.09523	0	14.3808
scaffold_1	7515702	7515815	Cluster_1224	114	23	1.108	22	0.043	-	CUCACGCCGUCAGACUCU	2	0.913	18	N0	-1	0	0	7	4	3	2	1	5	1	0	23	0.24186	0	0	0	0	0	0	3.90591
scaffold_1	7536795	7536961	Cluster_1225	167	11	0.53	10	0	-	UCCGGAAGAGCUUGAACUCAUC	1	1	18	N0	-1	0	0	2	2	1	2	1	0	1	2	11	0	0	0	0	0	0	0	1.95295
scaffold_1	7565154	7565633	Cluster_1226	480	15	0.723	14	1	+	UAUGAUUUAGGGUUUUUCU	2	0.933	19	N0	-1	0	0	2	3	3	3	2	1	1	0	15	0	0	0	1.34525	1.26369	0	0.47061	1.95295
scaffold_1	7596814	7597165	Cluster_1227	352	22	1.06	22	1	+	UCUCCGGCGCUCAUCUCU	2	0.955	18	N0	-1	0	0	5	2	3	4	1	3	3	1	22	0	0	0	0	0	0.783882	0	3.55082
scaffold_1	7597383	7598626	Cluster_1228	1244	62	2.988	60	1	+	GGCCGUGUUGGGUCGAUGACUCGA	3	0.919	20	N0	-1	0	0	11	5	12	5	7	6	12	4	62	0.24186	0	2.45683	2.69049	0	0.391941	0	9.23214
scaffold_1	7598711	7599071	Cluster_1229	361	19	0.916	17	0.947	+	CAGGAGGAAUGUUUCGAG	2	0.842	24	N0	-1	0	0	5	0	1	3	3	1	6	0	19	0	0.978302	1.63789	1.34525	0.631846	0	0.941221	1.77541
scaffold_1	7609142	7609959	Cluster_1230	818	2658	128.09	2216	0.362	.	AAAAGGUCUGUUUUGACAAGAAAC	127	0.231	24	N0	50.6	0	0	108	129	84	218	484	530	1038	67	2658	110.288	152.615	176.482	1.34525	1.89554	174.022	195.303	133.511
scaffold_1	7624639	7624695	Cluster_1231	57	15	0.723	7	0.333	.	AAUAAGACCAAGGGCAUUAGCGU	4	0.667	23	N0	-1	0	0	3	0	0	1	1	7	2	1	15	0	0	0.409472	0	0	0	0	2.48558
scaffold_1	7633293	7633429	Cluster_1232	137	12	0.578	11	1	+	ACAACGGACCUCGUGAAGCUGACG	2	0.917	24	N0	-1	0	0	1	1	3	0	1	1	5	0	12	0	0	0.409472	1.34525	5.05477	0	0	0.355082
scaffold_1	7633601	7633722	Cluster_1233	122	15	0.723	13	1	+	CCCUUCGAUGAACUUUUUGU	2	0.933	18	N0	-1	0	0	4	2	3	0	4	1	1	0	15	0.24186	0.978302	1.63789	2.69049	1.26369	0	0	0.887706
scaffold_1	7634524	7634765	Cluster_1234	242	35	1.687	17	1	+	AAUCAUGGGUCAAGGACU	4	0.657	18	N0	-1	0	0	10	3	6	0	3	5	2	6	35	1.2093	0.978302	0	6.72623	8.84584	0.391941	1.41183	1.06525
scaffold_1	7635028	7635670	Cluster_1235	643	67	3.229	63	1	+	GUGUGUUCUGUCUCUUAGCUGCUA	7	0.716	24	N0	-1	0	0	8	8	6	9	11	5	13	7	67	1.93488	6.84812	2.45683	8.07147	8.84584	1.17582	1.88244	3.37328
scaffold_1	7641613	7641959	Cluster_1236	347	12	0.578	11	0.583	.	UACUUCGUCACCGGCUAAAAACGA	2	0.917	24	N0	0.1	0	0	1	1	1	1	2	1	4	1	12	0	0	0.409472	0	0.631846	0.783882	0	1.42033
scaffold_1	7642170	7642456	Cluster_1237	287	45	2.169	42	0.356	.	CACGAUCUUCGGUUUCUCCUU	11	0.733	21	N0	0.5	0	0	9	1	4	16	5	3	5	2	45	2.17674	1.9566	0.409472	1.34525	6.31846	0.783882	0.941221	3.19574
scaffold_1	7647647	7647745	Cluster_1238	99	166	8	6	0.018	-	UUAGCACUCUGGACUUUGAAUCC	17	0.307	22	N0	-1	0	0	26	16	24	18	27	25	26	4	166	3.38603	8.80472	4.91366	22.8692	11.3732	1.17582	2.35305	15.6236
scaffold_1	7662296	7662388	Cluster_1239	93	25	1.205	10	0.12	-	AAAUGAGGUGGAUGAUGAUGUGGA	6	0.6	24	N0	-1	0	0	2	0	1	2	1	7	12	0	25	0	0	1.63789	0	0.631846	0	1.88244	2.84066
scaffold_1	7662708	7662768	Cluster_1240	61	26	1.253	1	0.077	-	UUCGGUCCGACCUAUCUCAUUUAU	6	0.538	24	N0	-1	0	0	0	0	0	3	3	4	15	1	26	0	0	0.409472	0	0	0.391941	0.941221	3.90591
scaffold_1	7663458	7663917	Cluster_1241	460	56	2.699	9	0.714	.	CAACCGACUAGUAUAUAUAUAUAU	6	0.679	24	N0	0.4	0	0	1	2	2	5	7	14	25	0	56	0.24186	0.978302	1.63789	0	0.631846	0	1.41183	8.1669
scaffold_1	7665650	7665774	Cluster_1242	125	13	0.626	12	0.308	.	AGACCGAUUUGUGGCACGAGC	6	0.538	21	N0	0.1	0	0	0	1	3	7	1	1	0	0	13	0	0	0.818944	1.34525	2.52738	0	2.82366	0
scaffold_1	7666970	7667174	Cluster_1243	205	33	1.59	26	0.424	.	AUCAAUGGACGAUUGCAAAUUUGC	5	0.606	24	N0	0.1	0	0	1	0	1	3	6	5	16	1	33	0	4.89151	2.04736	0	0.631846	0	0.47061	3.72837
scaffold_1	7667281	7667571	Cluster_1244	291	26	1.253	23	0.115	-	AAUACUUGGGACAACAAUUCUACA	2	0.846	18	N0	-1	0	0	7	2	3	3	4	1	6	0	26	0.967438	0.978302	0.409472	5.38098	8.214	0.783882	0	0.177541
scaffold_1	7668218	7668718	Cluster_1245	501	40	1.928	38	0	-	ACAUGAUGACGUUGGUUG	8	0.575	18	N0	-1	0	0	11	8	5	5	0	5	1	5	40	1.93488	9.78302	1.22842	4.03574	10.1095	0	0	0
scaffold_1	7669005	7669122	Cluster_1246	118	12	0.578	12	0.083	-	GAUCGGAAGUUUCUACUACUUC	2	0.833	19	N0	-1	0	0	1	3	1	2	3	1	0	1	12	0.967438	0	0	4.03574	2.52738	0.391941	0	0
scaffold_1	7671984	7672366	Cluster_1247	383	132	6.361	20	0.803	+	AUACACUUUAGGGCUGCUAAUCCU	15	0.591	24	N0	-1	0	0	9	3	1	6	23	34	53	3	132	0	0.978302	3.68525	0	0.631846	0	1.41183	20.9499
scaffold_1	7672550	7673584	Cluster_1248	1035	74	3.566	12	0.378	.	UGACGAUCUUCUCAUUUGUGGUA	5	0.73	24	N0	0.3	0	0	2	0	2	2	7	27	33	1	74	0.24186	0.978302	3.27578	0	3.79108	0.783882	1.41183	9.40968
scaffold_1	7673718	7674547	Cluster_1249	830	116	5.59	15	0.534	.	GAGACGACGCUUGUGACGAAAACA	11	0.716	24	N0	0.3	0	0	2	2	3	9	15	28	55	2	116	0	1.9566	2.8663	0	0.631846	1.17582	1.88244	17.5766
scaffold_1	7674702	7675314	Cluster_1250	613	250	12.048	110	0.744	.	GACGGAUUUGCCGAACUGUUUUUC	21	0.608	24	N0	0.9	0	0	11	4	5	23	24	65	110	8	250	0	3.91321	10.6463	0	6.31846	3.13553	4.7061	34.0879
scaffold_1	7675488	7675796	Cluster_1251	309	22	1.06	1	0.455	.	AGGAAUUGAGAGAGAGCUUUC	3	0.818	24	N0	0.1	0	0	0	0	0	3	4	5	9	1	22	0	0	0	0	0.631846	0	0	3.72837
scaffold_1	7676372	7677572	Cluster_1252	1201	363	17.493	186	0.59	.	AACGAUGUCUGGUCUUGAAG	12	0.606	24	N0	1.5	0	0	32	9	25	27	47	88	130	5	363	0	6.84812	3.68525	0	1.89554	0.783882	1.41183	60.1865
scaffold_1	7687041	7687186	Cluster_1253	146	12	0.578	11	0	-	UGGGACUCUGUUGCUAAAAAGG	3	0.667	22	N0	-1	0	0	0	0	1	1	3	3	2	2	12	0	0.978302	0	0	1.26369	0	0	1.59787
scaffold_1	7690657	7691001	Cluster_1254	345	125	6.024	15	0.392	.	UCUGGUCUAUGUAUGUAUAUUU	10	0.536	24	N0	0.6	0	0	2	1	3	7	19	17	72	4	125	0	0.978302	3.27578	0	3.15923	0.391941	7.05916	16.8664
scaffold_1	7717046	7717229	Cluster_1255	184	15	0.723	15	0	-	UGUGUUUGGAUAGAGAUA	4	0.533	18	N0	-1	0	0	4	1	3	3	3	0	0	1	15	0.483719	0	2.45683	4.03574	1.89554	0.391941	0	0
scaffold_1	7717322	7717778	Cluster_1256	457	23	1.108	22	0	-	UCCACUUGUAACUAUGAACA	2	0.826	20	N0	-1	0	0	2	2	9	1	2	2	4	1	23	0.24186	0	1.22842	2.69049	8.214	1.56776	0	0
scaffold_1	7738339	7738903	Cluster_1257	565	87	4.193	24	0.621	.	UUUAAUACUGAUGAUCCUAAAA	7	0.644	24	N0	0.2	0	0	3	3	2	12	19	7	40	1	87	0	3.91321	3.68525	0	1.26369	0.783882	1.88244	11.7177
scaffold_1	7739024	7739084	Cluster_1258	61	11	0.53	0	0.182	-	AUCUGUAGAUGCCUCACCAAAAC	4	0.636	23	N0	-1	0	0	0	1	0	0	1	5	4	0	11	0	0	0	0	0	0.391941	0.47061	1.59787
scaffold_1	7739790	7740133	Cluster_1259	344	66	3.181	15	0.621	.	AUGACUGAUUUAUUUAUUGAUUUC	7	0.606	24	N0	0.1	0	0	5	4	1	7	3	15	29	2	66	0.24186	0.978302	1.22842	0	0	0.391941	0.47061	10.4749
scaffold_1	7740456	7740606	Cluster_1260	151	38	1.831	11	0.316	.	UUUACUGCUGAUGUCAUCUUUUA	7	0.711	23	N0	-1	0	0	2	0	2	1	8	13	12	0	38	0.24186	0.978302	0.409472	0	1.26369	1.17582	0.941221	4.97115
scaffold_1	7746688	7746988	Cluster_1261	301	17	0.819	17	0.882	+	CAGCUGGUUCAGGGAUUGAGACU	5	0.647	22	N0	-1	0	0	4	1	0	2	5	5	0	0	17	0.24186	0.978302	0	0	3.15923	3.13553	0	0.355082
scaffold_1	7795757	7796019	Cluster_1262	263	89	4.289	86	0.607	.	UGGUACUGACUGUAGAGAGU	8	0.551	24	N0	0.4	0	0	1	9	18	11	12	15	21	2	89	4.59533	0	0.409472	0	0	26.26	0.941221	0
scaffold_1	7796147	7799497	Cluster_1263	3351	114214	5504	73585	0.562	.	CUAUGGCUGUCUCUUGAUCAAAGC	5114	0.054	24	N0	146.5	0	0	7208	5980	5652	10403	16778	21389	44830	1974	114214	10605.8	1873.45	5067.63	13.4525	8.214	14541.4	8916.65	0.177541
scaffold_1	7799584	7799752	Cluster_1264	169	35	1.687	35	0.086	-	AUUUGCUCGAUUUGUAUAUACC	9	0.543	24	N0	-1	0	0	0	4	1	1	11	4	13	1	35	4.35347	0.978302	0.818944	0	0	3.13553	2.82366	0
scaffold_1	7804739	7805024	Cluster_1265	286	281	13.541	254	0.626	.	AUAAGACGUCUGUAACAAUCUGGC	25	0.423	24	N0	1.5	0	0	11	11	6	23	40	57	130	3	281	0.24186	11.7396	9.41786	0	0	0	8.00038	40.4794
scaffold_1	7818873	7819650	Cluster_1266	778	269	12.963	213	0.558	.	UUAGAUCUGGGACUAGAGAUCC	8	0.703	24	N0	0.5	0	0	12	7	12	21	50	59	100	8	269	2.17674	1.9566	2.8663	14.7977	18.9554	5.09523	5.17671	33.0227
scaffold_1	7822590	7823109	Cluster_1267	520	36	1.735	34	0.806	+	AACCGAACUCGUCUCUGG	6	0.639	18	N0	-1	0	0	10	8	2	4	9	1	0	2	36	1.45116	0	0.409472	5.38098	5.05477	2.74359	3.29427	0.532624
scaffold_1	7865729	7866104	Cluster_1268	376	157	7.566	140	0.357	.	AAUUUUAUCUGACGUGAUUGGGCC	9	0.592	24	N0	0.6	0	0	7	2	10	13	28	34	63	0	157	0.24186	2.93491	4.50419	1.34525	4.42292	0	2.82366	22.7253
scaffold_1	7866784	7867139	Cluster_1269	356	14	0.675	13	0	-	UCCUGGAUCUUGAGCUGGAGACA	2	0.857	23	N0	-1	0	0	4	1	1	2	0	5	0	1	14	0.725579	0	0.818944	2.69049	2.52738	0	0	0.532624
scaffold_1	7867580	7867969	Cluster_1270	390	34	1.638	34	0.029	-	GUGGACUUCAGAUCUCAAUG	3	0.824	24	N0	-1	0	0	2	4	6	3	1	7	8	3	34	0.24186	0.978302	1.63789	4.03574	3.79108	2.74359	0.941221	1.77541
scaffold_1	7868437	7868714	Cluster_1271	278	30	1.446	28	0	-	CUCAUUCCGUCGUCUACUGCUGU	2	0.867	19	N0	-1	0	0	2	7	2	4	7	3	5	0	30	0.24186	0	1.22842	1.34525	2.52738	1.56776	0.941221	2.66312
scaffold_1	7869444	7869527	Cluster_1272	84	14	0.675	14	0	-	AUCCAUUUGAUUCAGACUUC	4	0.643	20	N0	-1	0	0	0	1	5	1	2	4	0	1	14	0.725579	0	0	0	4.42292	0	0.941221	0.355082
scaffold_1	7873063	7873141	Cluster_1273	79	185	8.915	164	0.443	.	AACGCUCUCUCCUAAUCUAACAAG	37	0.362	24	N0	0.4	0	0	5	2	5	13	27	29	101	3	185	0	0.978302	1.22842	0	0	0	0.47061	31.9574
scaffold_1	7873547	7873571	Cluster_1274	25	34	1.638	33	1	+	AAAACGAUGUUACUUUGAUGU	18	0.147	21	N0	-1	0	0	0	0	2	18	2	1	11	0	34	0	0	0.818944	0	2.52738	0	0	4.97115
scaffold_1	7884078	7884577	Cluster_1275	500	98	4.723	40	0.633	.	UACAAAUCUCACCUAAAACCAUG	5	0.735	24	N0	0.5	0	0	4	3	3	9	9	27	42	1	98	0.24186	0	7.3705	0	3.79108	1.17582	2.82366	11.3626
scaffold_1	7887217	7887539	Cluster_1276	323	12	0.578	10	0.083	-	AGGACGCCACACAGGACGU	2	0.75	19	N0	-1	0	0	1	6	3	2	0	0	0	0	12	0	0	0	0	0	0	0	2.13049
scaffold_1	7907435	7908020	Cluster_1277	586	927	44.672	280	0.413	.	AUUAGAUCUUGAACUUUGGAUUCG	91	0.375	24	N0	7.4	0	0	32	28	32	101	143	133	436	22	927	14.0279	15.6528	172.797	8.07147	14.5325	21.5568	31.0603	49.8891
scaffold_1	7912124	7912735	Cluster_1278	612	28	1.349	26	0.786	.	AUAAUGUUGGUCUAAGUGUAAU	4	0.75	22	N0	-1	0	0	0	4	5	1	8	4	5	1	28	0	1.9566	0.409472	0	1.89554	0.391941	0.47061	3.55082
scaffold_1	7918670	7918895	Cluster_1279	226	75	3.614	44	0.507	.	GAAAGACGUAUAAUUUAUAAUGAU	9	0.587	24	N0	0.3	0	0	6	5	4	10	7	12	29	2	75	1.2093	0	3.27578	6.72623	2.52738	0.391941	0.941221	8.87706
scaffold_1	7945039	7945123	Cluster_1280	85	11	0.53	11	0	-	AGAGGACAAAUCUGCUGCU	5	0.455	19	N0	-1	0	0	2	6	0	2	0	1	0	0	11	1.2093	0	0	0	0.631846	0.783882	0	0.532624
scaffold_1	7958247	7958391	Cluster_1281	145	37	1.783	28	0.108	-	GCGUGUUGUAAUCUAUUGGUAU	18	0.27	22	N0	-1	0	0	0	0	0	2	18	3	14	0	37	0	0.978302	0	0	0	0	1.41183	5.85886
scaffold_1	7958485	7958867	Cluster_1282	383	24	1.157	22	0.833	+	UUUUAGGACUCGUUCGCUGAGACG	5	0.708	24	N0	-1	0	0	2	0	2	2	3	2	12	1	24	1.2093	0	2.04736	2.69049	4.42292	1.56776	0	0.177541
scaffold_1	7960104	7960465	Cluster_1283	362	22	1.06	15	0.682	.	CAGAAAGAUCUCAUGAACAAGAUG	2	0.864	24	N0	0.1	0	0	2	1	1	6	1	4	7	0	22	1.93488	0.978302	1.63789	1.34525	0.631846	0.783882	1.88244	0.177541
scaffold_1	7969463	7969985	Cluster_1284	523	18	0.867	17	0.889	+	CGUCAGCGUCGUGAAAGCUCGAGA	2	0.833	22	N0	-1	0	0	3	3	0	1	6	2	3	0	18	0.483719	0	0	2.69049	1.89554	0	0	1.95295
scaffold_1	7970945	7971289	Cluster_1285	345	11	0.53	11	1	+	UCCGAGCCACCUCUGAGACGAG	2	0.909	18	N0	-1	0	0	4	1	1	2	3	0	0	0	11	0.24186	0	0	1.34525	1.26369	0	0.47061	1.06525
scaffold_1	7985848	7985875	Cluster_1286	28	13	0.626	13	1	+	AACCGAAUCUAUGAUCAAUGAAU	5	0.462	23	N0	-1	0	0	1	1	0	0	0	6	5	0	13	1.69302	0	1.22842	0	0	0.783882	0	0.177541
scaffold_1	7987858	7988063	Cluster_1287	206	20	0.964	6	0.6	.	GAACAUGAACUUUGAUUUCUCAGU	3	0.8	24	N0	0.1	0	0	1	1	2	1	1	6	7	1	20	0	0.978302	2.45683	0	0.631846	0	0	2.13049
scaffold_1	7996106	7996132	Cluster_1288	27	14	0.675	14	1	+	AUGAGACUGUCUCUUCCC	6	0.429	18	N0	-1	0	0	6	3	1	1	0	0	1	2	14	0.24186	0	0	4.03574	3.79108	0.783882	0.941221	0
scaffold_1	8010975	8011852	Cluster_1289	878	41	1.976	30	0.024	-	UAAGUGUCAUCUCUCUCCCUCU	3	0.854	22	N0	-1	0	0	10	3	4	7	11	1	3	2	41	0	0	2.45683	1.34525	0.631846	0	0.47061	5.68132
scaffold_1	8011927	8012240	Cluster_1290	314	22	1.06	20	0.364	.	UAUGAUCUUCCGGAGCCGCUCAGG	2	0.773	21	N0	0	0	0	0	2	4	7	4	1	3	1	22	1.69302	0	0.409472	0	1.26369	0.783882	0	1.77541
scaffold_1	8025966	8026230	Cluster_1291	265	22	1.06	14	0.364	.	GCUCGAACUCGUGAUGGCU	2	0.909	24	N0	0.1	0	0	2	2	1	4	1	2	8	2	22	0.483719	0	0	2.69049	0	0.391941	0	3.0182
scaffold_1	8027257	8027379	Cluster_1292	123	11	0.53	9	0.818	+	UCGGUCUAAAACUUAAUAUCAU	2	0.818	22	N0	-1	0	0	2	0	0	0	5	3	1	0	11	0	0	0.409472	0	0	0.391941	0	1.59787
scaffold_1	8027587	8027971	Cluster_1293	385	133	6.409	34	0.504	.	GAGGACCUGGGUUCGAGGAACGCC	7	0.692	24	N0	0.3	0	0	2	4	5	25	24	16	52	5	133	1.69302	0.978302	5.32314	4.03574	15.1643	2.74359	3.29427	12.6054
scaffold_1	8030305	8031561	Cluster_1294	1257	70	3.373	69	0.486	.	UCGUCUGCAGAUUCUAUGAGC	13	0.614	21	N0	1.3	0	0	0	5	7	37	9	2	8	2	70	10.1581	3.91321	0	1.34525	4.42292	3.13553	0.941221	1.06525
scaffold_1	8031786	8032259	Cluster_1295	474	15	0.723	15	0.6	.	ACGAGCCGUUCUGUUUCUUAC	2	0.867	21	N0	0.1	0	0	1	0	2	8	2	2	0	0	15	2.4186	1.9566	0	1.34525	0	0.391941	0	0.177541
scaffold_1	8034248	8034397	Cluster_1296	150	13	0.626	12	1	+	UACCGGGCUAAAAGUGUUUUU	2	0.923	18	N0	-1	0	0	4	0	3	2	0	4	0	0	13	0	0	0	0	0	0	0.941221	1.95295
scaffold_1	8050885	8051259	Cluster_1297	375	14	0.675	13	0.857	+	CUUGAACUGGGAAGCUCAC	2	0.929	19	N0	-1	0	0	3	4	1	1	2	2	1	0	14	0.725579	1.9566	0.818944	1.34525	1.89554	0	0.47061	0.355082
scaffold_1	8051989	8052129	Cluster_1298	141	13	0.626	12	0.923	+	UGUCGAUGGGAAGCAAAAGAUU	1	1	22	N0	-1	0	0	2	1	0	2	3	2	2	1	13	0	0	0.409472	8.07147	1.89554	0.391941	0.941221	0
scaffold_1	8052373	8052545	Cluster_1299	173	16	0.771	15	1	+	ACUGGUUCCUGAACAGGCAAAA	2	0.812	19	N0	-1	0	0	2	4	1	1	3	0	4	1	16	0.24186	0	1.22842	0	5.05477	0.391941	0.47061	0.355082
scaffold_1	8052800	8052954	Cluster_1300	155	16	0.771	16	1	+	ACCACCGUGGUCUGAGACACU	3	0.812	21	N0	-1	0	0	2	3	1	4	2	1	0	3	16	0	0	0.409472	1.34525	3.79108	0	1.41183	0.887706
scaffold_1	8060042	8060132	Cluster_1301	91	26	1.253	23	0.808	+	AACUGUCUUUUGAAUUGGCUCAUU	10	0.5	24	N0	-1	0	0	0	0	3	1	2	4	16	0	26	0	0	1.22842	0	0	0	0	4.08345
scaffold_1	8063435	8063600	Cluster_1302	166	12	0.578	10	0.917	+	CAAGAGAAAAUGAAUACGGA	1	1	19	N0	-1	0	0	2	4	2	0	1	0	1	2	12	0.24186	0	1.22842	2.69049	2.52738	0	0	0.355082
scaffold_1	8064265	8064355	Cluster_1303	91	11	0.53	10	1	+	AAUCUGGUACAACUGCUGGUUAC	2	0.909	23	N0	-1	0	0	1	0	2	1	1	3	1	2	11	0	0	0.409472	2.69049	1.89554	0.391941	0	0.710165
scaffold_1	8066727	8066930	Cluster_1304	204	12	0.578	12	0	-	UCGCCGGCGUUGGAUAUGUCUA	3	0.667	22	N0	-1	0	0	1	0	1	0	6	0	4	0	12	0	0	0	1.34525	1.26369	0	0.47061	1.42033
scaffold_1	8088150	8088315	Cluster_1305	166	39	1.879	37	0.872	+	CUAGAAAUCUGAUUGAGAGAAACU	4	0.718	24	N0	-1	0	0	1	3	2	5	6	10	12	0	39	0.24186	3.91321	2.8663	0	0.631846	0	3.29427	3.37328
scaffold_1	8092656	8092786	Cluster_1306	131	93	4.482	86	0	-	AGAAGUUAGAACCCCUCAACA	30	0.215	21	N0	-1	0	0	16	6	27	38	2	1	2	1	93	0.483719	4.89151	5.32314	33.6311	29.6968	0	0	0.177541
scaffold_1	8096798	8097107	Cluster_1307	310	273	13.156	48	0.674	.	AGCGAAGAAGUUGUAUGAACAAGU	26	0.458	24	N0	1	0	0	24	4	8	16	25	61	132	3	273	0.967438	6.84812	25.7967	1.34525	18.9554	6.663	15.5301	20.9499
scaffold_1	8097196	8097928	Cluster_1308	733	228	10.987	71	0.509	.	AACUCGACGUAGUGAUCCAUUUGC	13	0.662	24	N0	0.7	0	0	11	23	10	21	29	51	76	7	228	4.83719	20.5443	20.0641	0	16.428	4.70329	16.942	11.3626
scaffold_1	8100188	8100620	Cluster_1309	433	23	1.108	23	0.826	+	ACGUCUUGGGUUGCUUGAAGCUG	2	0.783	23	N0	-1	0	0	4	5	2	2	0	8	1	1	23	0.24186	0	0.409472	0	2.52738	2.35165	0	1.95295
scaffold_1	8102382	8102869	Cluster_1310	488	19	0.916	19	1	+	UUGAUCUGGACAUUCUCUC	2	0.842	19	N0	-1	0	0	2	6	1	3	3	2	2	0	19	1.2093	0	0.409472	1.34525	0	0.783882	0.47061	1.59787
scaffold_1	8139396	8139744	Cluster_1311	349	11	0.53	11	1	+	ACGGCUUUGUUCAAUCUCU	3	0.818	19	N0	-1	0	0	1	5	1	1	1	1	0	1	11	0.24186	0	0	5.38098	0.631846	0	0.47061	0.710165
scaffold_1	8146296	8146370	Cluster_1312	75	116	5.59	106	0.078	-	AUUUGAUGGGAUCGUGAAAACGAG	12	0.44	24	N0	-1	0	0	14	6	7	25	19	15	29	1	116	16.4464	0	0	0	0	18.8132	0	0
scaffold_1	8150498	8150691	Cluster_1313	194	12	0.578	11	1	+	AUCAUGAUCUCGUUGCUGACGU	2	0.833	22	N0	-1	0	0	0	2	0	2	3	3	0	2	12	0.483719	0	0	1.34525	0	0	0	1.59787
scaffold_1	8150881	8151018	Cluster_1314	138	16	0.771	15	0.875	+	CUUUACGGUGGUGAAGCUCU	5	0.625	20	N0	-1	0	0	3	1	5	4	3	0	0	0	16	0.967438	0	0	0	1.26369	3.52747	0	0.177541
scaffold_1	8179058	8179221	Cluster_1315	164	30	1.446	6	0.433	.	UACAAAAUGAAUUCUGUUACGGGU	3	0.767	24	N0	0.3	0	0	2	2	0	2	5	6	13	0	30	0.725579	0	0.409472	0	0	0	0.47061	4.43853
scaffold_1	8183153	8183299	Cluster_1316	147	61	2.94	53	0.475	.	AUUUAAAUCCAGGUGACAGAAUUU	6	0.738	24	N0	0.1	0	0	3	2	3	5	5	7	35	1	61	0	0	2.04736	0	0	0	0.941221	9.58723
scaffold_1	8186043	8186472	Cluster_1317	430	23	1.108	22	1	+	CAGUGGAUCAUGAAAAGAAU	2	0.913	23	N0	-1	0	0	4	2	4	1	3	6	3	0	23	0	0	0	0	0	0	0	4.08345
scaffold_1	8194032	8194410	Cluster_1318	379	31	1.494	30	0.548	.	GGGUCGGCUUAUUGUGGC	4	0.71	24	N0	0.1	0	0	6	1	1	6	4	1	11	1	31	0.24186	0	0	0	1.26369	1.17582	0.941221	4.08345
scaffold_1	8200247	8200280	Cluster_1319	34	11	0.53	11	0.636	.	AUCUAUGAUCCGUGCUAUAAGAGC	4	0.364	24	N0	-1	0	0	0	0	0	3	0	2	6	0	11	0	1.9566	2.45683	0	0	0	1.41183	0
scaffold_1	8210145	8210231	Cluster_1320	87	21	1.012	21	1	+	GACGUGUCUGGGUUGGUAAAAAC	3	0.762	18	N0	-1	0	0	8	2	1	0	4	3	0	3	21	0.967438	0	0.818944	0	2.52738	0	0	1.95295
scaffold_1	8212845	8212908	Cluster_1321	64	12	0.578	12	0.917	+	UUCCGUCUCUCUGGAACUG	3	0.667	19	N0	-1	0	0	2	4	2	0	0	0	3	1	12	0	0	1.63789	2.69049	1.26369	1.56776	0	0
scaffold_1	8213061	8213149	Cluster_1322	89	16	0.771	14	0.938	+	ACAUAGCUCUGAAGCUGUCCA	3	0.562	20	N0	-1	0	0	1	3	4	3	0	1	1	3	16	0.725579	0	0.409472	5.38098	3.79108	0	0	0.355082
scaffold_1	8219125	8219657	Cluster_1323	533	16	0.771	16	0.75	.	AUAUAUAUGCCUUCUGAAUAAAGA	5	0.688	24	N0	0.1	0	0	0	0	0	2	0	5	9	0	16	0.483719	0	0	0	0	0.783882	0	2.13049
scaffold_1	8220242	8220504	Cluster_1324	263	24	1.157	22	0.417	.	AAUACUGCACCAACACUGAACAUG	8	0.667	24	N0	0.1	0	0	0	2	0	0	1	7	13	1	24	0.24186	2.93491	3.68525	0	0.631846	0.391941	0.941221	1.24279
scaffold_1	8248027	8248288	Cluster_1325	262	27	1.301	25	0.963	+	UCAGCGCCGGUCAUGGACGU	4	0.704	20	N0	-1	0	0	0	7	10	3	4	1	0	2	27	0.483719	1.9566	0	4.03574	6.31846	0.783882	0	1.42033
scaffold_1	8248374	8248556	Cluster_1326	183	20	0.964	18	0.95	+	GCUUUUUGAACUCUGCUU	2	0.95	21	N0	-1	0	0	3	2	4	6	2	2	1	0	20	1.69302	0.978302	0.818944	0	2.52738	0.783882	0.941221	0.355082
scaffold_1	8252555	8253029	Cluster_1327	475	82	3.952	75	0	-	CUUCUGAACAACUAUUGUGU	3	0.841	20	N0	-1	0	0	10	4	17	11	8	15	13	4	82	0.24186	0	0.409472	0	0.631846	0	0	14.0258
scaffold_1	8253137	8253232	Cluster_1328	96	19	0.916	17	0	-	AGCAAGGGGAUUCUUGAAUCACU	2	0.947	23	N0	-1	0	0	3	1	0	1	2	6	4	2	19	0	0	0	0	0	0	0	3.37328
scaffold_1	8253633	8253712	Cluster_1329	80	25	1.205	24	0	-	AGCGAGGUGGAUACUUUGAGAUG	3	0.84	22	N0	-1	0	0	4	3	2	2	7	4	3	0	25	0	0	0	0	0	0	0	4.43853
scaffold_1	8253862	8254014	Cluster_1330	153	21	1.012	18	0	-	CGACUGGUCAGUGUCUAAGU	2	0.857	21	N0	-1	0	0	5	2	2	7	3	2	0	0	21	0.24186	0	0	0	0	0	0	3.55082
scaffold_1	8254143	8254281	Cluster_1331	139	29	1.398	28	0	-	UUGAUGAGUCUGAAAAUU	2	0.862	23	N0	-1	0	0	4	2	4	5	2	8	4	0	29	0	0	0	0	0	0	0	5.1487
scaffold_1	8254380	8254469	Cluster_1332	90	14	0.675	12	0	-	UUUCUCACUGAUGGAGCUAGCA	1	1	19	N0	-1	0	0	2	5	0	1	2	1	2	1	14	0	0	0.409472	0	0	0	0	2.30804
scaffold_1	8254564	8254640	Cluster_1333	77	17	0.819	17	0	-	UUCAACGGCGUGAUGGGU	2	0.882	18	N0	-1	0	0	5	2	1	2	1	5	1	0	17	0	0	0	0	0	0	0	3.0182
scaffold_1	8254758	8254989	Cluster_1334	232	22	1.06	21	0	-	UCUACUAGAUGACCCGAAU	3	0.818	19	N0	-1	0	0	3	7	2	5	1	2	2	0	22	0	0	0	0	0	0.391941	0	3.72837
scaffold_1	8255178	8255343	Cluster_1335	166	44	2.12	39	0	-	CAAGGCAUUAGACUACGAUACU	2	0.864	23	N0	-1	0	0	5	8	3	6	5	11	4	2	44	0	0	0	1.34525	0.631846	0	0	7.45673
scaffold_1	8255492	8255918	Cluster_1336	427	44	2.12	44	0.023	-	ACGUGACUCUCCAGAUAGAC	3	0.795	21	N0	-1	0	0	3	5	8	9	3	8	6	2	44	0.24186	0.978302	1.22842	2.69049	1.89554	0.391941	0.941221	5.50378
scaffold_1	8288073	8288377	Cluster_1337	305	13	0.626	13	0.538	.	GACGUGGACUUAAGCUCG	2	0.769	18	N0	-1	0	0	3	2	0	3	1	3	0	1	13	0.725579	0	0	1.34525	0	1.56776	0.941221	0.532624
scaffold_1	8292624	8292881	Cluster_1338	258	11	0.53	8	1	+	GAUCUUCGCCGGGAAACAGCUGG	1	1	18	N0	-1	0	0	4	2	1	0	1	3	0	0	11	0.483719	0	0.409472	5.38098	1.89554	0	0.47061	0
scaffold_1	8292986	8293196	Cluster_1339	211	23	1.108	23	1	+	GCAUUACUGUGGCAAGUGUGGGACU	2	0.826	21	N0	-1	0	0	0	4	3	5	2	1	4	4	23	1.45116	0	2.04736	1.34525	4.42292	0	1.41183	0.177541
scaffold_1	8309958	8310295	Cluster_1340	338	66	3.181	57	0.894	+	GUCUUUUGUAUGUAGAACUUAUA	6	0.682	23	N0	-1	0	0	0	1	2	10	11	28	13	1	66	0	0	2.04736	0	0	0	2.82366	9.76477
scaffold_1	8320688	8320888	Cluster_1341	201	14	0.675	13	0.786	.	AACAUGAACUCGUACAUCCUACCG	3	0.857	21	N0	0.1	0	0	1	3	0	4	0	2	3	1	14	2.4186	0	0.818944	1.34525	0	0.391941	0	0
scaffold_1	8322630	8322716	Cluster_1342	87	37	1.783	33	0.919	+	AUUAAGAUCUCUGUCUCA	15	0.243	18	N0	-1	0	0	16	7	0	12	1	0	0	1	37	2.90231	0	0	0	0	9.40658	0.47061	0
scaffold_1	8334203	8334375	Cluster_1343	173	83	4	0	0.217	.	UUUGCUUAUGAUCUCUCUUUUU	9	0.506	24	N0	0.6	0	0	1	1	4	0	19	21	37	0	83	0.483719	0	0.818944	0	0	0	0	14.0258
scaffold_1	8336363	8336494	Cluster_1344	132	601	28.962	302	0.082	-	CUCUGUGCUUCUGACAUGUGUC	138	0.171	24	N0	-1	0	0	14	12	18	40	180	125	200	12	601	3.14417	8.80472	10.6463	0	1.26369	4.70329	24.9424	86.285
scaffold_1	8345553	8347130	Cluster_1345	1578	460	22.168	173	0.293	.	UCUGGUCCGCCGAAUCUGCUCUGC	12	0.665	24	N0	0.8	0	0	26	19	21	22	58	100	207	7	460	5.07905	6.84812	17.6073	0	5.05477	6.27105	20.2362	57.1683
scaffold_1	8353571	8353687	Cluster_1346	117	75	3.614	68	0.413	.	GUCUGAGAACUCAGUUGAUCUU	9	0.413	22	N0	-1	0	0	0	1	2	10	23	20	18	1	75	0	0	0	0	0	0	0	13.3156
scaffold_1	8356806	8357041	Cluster_1347	236	66	3.181	47	0.788	.	AAAUUUCAAUACGUAGAAGAUGUG	25	0.424	24	N0	0.6	0	0	5	2	0	5	5	9	40	0	66	0	1.9566	0.818944	0	1.26369	0	0.941221	10.2974
scaffold_1	8357230	8357424	Cluster_1348	195	12	0.578	5	0.833	+	AUUUAAUCUUUGAUAUGUUUUU	2	0.75	23	N0	-1	0	0	1	0	0	0	3	4	4	0	12	0	1.9566	1.63789	0	0	0	1.41183	0.532624
scaffold_1	8364912	8365028	Cluster_1349	117	14	0.675	13	0.929	+	AGUGGACACAAUGUCACUGUGA	4	0.643	20	N0	-1	0	0	1	1	4	2	4	1	1	0	14	0.24186	0	0.818944	1.34525	1.89554	0	1.41183	0.710165
scaffold_1	8382006	8382748	Cluster_1350	743	302	14.553	26	0.424	.	AGCGAAGCGAAUCUAACGAAUAUU	25	0.523	24	N0	0.9	0	0	23	11	11	16	46	71	116	8	302	0.483719	3.91321	8.59891	0	6.95031	0.783882	3.29427	45.273
scaffold_1	8385476	8385843	Cluster_1351	368	19	0.916	18	1	+	AUCCGUGGCUAGAGCUCUUCGUCCU	2	0.895	20	N0	-1	0	0	3	2	4	3	0	2	3	2	19	0	0.978302	0.409472	2.69049	1.26369	0.391941	0	2.13049
scaffold_1	8410544	8410879	Cluster_1352	336	39	1.879	36	0.41	.	AGCUAACUAGAGGCGAACCUGAG	3	0.769	23	N0	-1	0	0	4	0	0	2	9	12	12	0	39	0.24186	0.978302	1.63789	0	0	0.783882	0.941221	5.1487
scaffold_1	8417470	8418814	Cluster_1353	1345	307	14.794	270	0.678	.	AAUUUUUACGCCGGCUAUUGAAU	24	0.381	23	N0	-1	0	0	23	17	13	10	67	85	85	7	307	19.1069	4.89151	36.8525	0	0.631846	28.2197	28.2366	0
scaffold_1	8418913	8420641	Cluster_1354	1729	13805	665.266	11069	0.477	.	AUAGGAAGUAUGGUCUCUUAAUGG	1280	0.137	24	N0	41.7	0	0	1204	780	865	1107	1963	2180	5181	525	13805	1500.74	298.382	518.801	2.69049	0.631846	1878.57	579.321	0.177541
scaffold_1	8420763	8420959	Cluster_1355	197	17	0.819	16	0.294	.	ACUUGAAUGGUUUUGUAGUCA	3	0.824	21	N0	0.1	0	0	2	1	2	6	1	2	3	0	17	2.17674	0	0	0	0	3.13553	0	0
scaffold_1	8438054	8438468	Cluster_1356	415	660	31.806	583	0.432	.	AAAAAAGACUGGAGUUACAAACCC	61	0.295	24	N0	2.6	0	0	10	13	23	40	80	156	330	8	660	0.24186	12.7179	13.9221	1.34525	0	0.391941	11.7653	103.862
scaffold_1	8438595	8438751	Cluster_1357	157	29	1.398	6	0.069	-	AAACAGGUUUCGUGGUGUAGUUGG	3	0.793	24	N0	-1	0	0	6	4	3	4	1	2	9	0	29	1.69302	0.978302	0.818944	4.03574	2.52738	0.391941	0.47061	1.77541
scaffold_1	8443381	8443593	Cluster_1358	213	48	2.313	36	0.167	-	CCUUCGGGUAGACCCAAC	14	0.458	18	N0	-1	0	0	22	11	4	7	3	0	0	1	48	0.483719	0.978302	3.68525	4.03574	5.05477	0.783882	1.88244	3.37328
scaffold_1	8443677	8443701	Cluster_1359	25	16	0.771	4	0	-	ACGCAGCCAUGUGGUGAG	10	0.25	18	N0	-1	0	0	11	4	1	0	0	0	0	0	16	0.967438	0	0.409472	2.69049	5.68661	0	0	0
scaffold_1	8456839	8456986	Cluster_1360	148	19	0.916	3	0	-	GAAGUAGAAGAGGACAAGUUCAGC	6	0.684	24	N0	-1	0	0	0	0	4	1	1	3	10	0	19	0.483719	0.978302	4.91366	0	0.631846	0	1.41183	0
scaffold_1	8461446	8461547	Cluster_1361	102	25	1.205	24	1	+	UUCUAUAGUCAUUCCCAUACCUCU	2	0.92	24	N0	-1	0	0	3	0	5	1	5	4	6	1	25	0	0	0	0	0	0	0	4.43853
scaffold_1	8461772	8462209	Cluster_1362	438	108	5.205	99	0.991	+	ACUAUAGCUUCGGAUGCAUCUAU	5	0.815	23	N0	-1	0	0	12	5	11	14	19	24	14	9	108	0	0	0	0	0	0	0.47061	18.9969
scaffold_1	8463127	8463146	Cluster_1363	20	73	3.518	71	0.014	-	AUAUGACAAACUCGAACA	64	0.041	18	N0	-1	0	0	65	8	0	0	0	0	0	0	73	4.35347	0	0	0	0	21.5568	0	0
scaffold_1	8465585	8465741	Cluster_1364	157	54	2.602	12	0.63	.	GGUUUGGAUACAUGCAUCGGAUA	3	0.722	24	N0	0.2	0	0	3	1	5	4	7	12	20	2	54	0.725579	0	0.818944	0	0	1.17582	0.47061	7.98935
scaffold_1	8466357	8466638	Cluster_1365	282	34	1.638	15	0.647	.	AUUUCGUGCUGUUAAAUUUUCACC	12	0.529	24	N0	0.2	0	0	0	0	1	0	4	5	23	1	34	0.725579	0	1.63789	0	0.631846	1.56776	0.47061	3.72837
scaffold_1	8486200	8486418	Cluster_1366	219	11	0.53	11	0.182	-	CCGUUGGAUCAUCUUUGGGAGCC	1	1	22	N0	-1	0	0	1	0	0	3	4	2	1	0	11	0.483719	0	0.818944	1.34525	1.26369	0.391941	0.47061	0.355082
scaffold_1	8486718	8487286	Cluster_1367	569	33	1.59	32	0.121	-	UCCGGCGAGGAUCACGACU	2	0.909	19	N0	-1	0	0	3	6	4	5	6	5	1	3	33	0.967438	0.978302	0.409472	4.03574	2.52738	1.56776	1.41183	2.30804
scaffold_1	8504365	8504423	Cluster_1368	59	11	0.53	11	0.545	.	CGCCAAUGACAAUGUAUCCU	3	0.727	24	N0	-1	0	0	0	0	3	1	1	2	4	0	11	0	0	0	0	0	0	0	1.95295
scaffold_1	8521718	8521857	Cluster_1369	140	131	6.313	3	0.771	.	ACCGAUCGGUUUUGCUGAAAC	41	0.321	21	N0	4.6	0	0	2	1	2	41	15	32	35	3	131	0.483719	11.7396	5.32314	0	2.52738	1.56776	3.76488	15.6236
scaffold_1	8522057	8522545	Cluster_1370	489	69	3.325	22	0.739	.	AAUGGAUUUGGGCUUCUUUUAACC	17	0.638	24	N0	0.5	0	0	5	0	2	4	11	9	37	1	69	0	2.93491	3.27578	0	1.26369	0.391941	4.23549	8.1669
scaffold_1	8527867	8527909	Cluster_1371	43	58	2.795	52	0.052	-	UAAUACGUGUCUUGUGGAA	27	0.207	19	N0	-1	0	0	9	38	6	3	0	1	1	0	58	1.93488	3.91321	0.818944	22.8692	10.7414	1.56776	0.941221	0.710165
scaffold_1	8528036	8528268	Cluster_1372	233	108	5.205	99	0.352	.	ACAAUGUAGGUCUUGAUCGAUGCG	18	0.546	24	N0	0.4	0	0	2	4	2	1	18	25	55	1	108	0.24186	0.978302	3.68525	0	0	0	0.47061	17.044
scaffold_1	8549175	8549250	Cluster_1373	76	11	0.53	10	0.091	-	UUUAGAUCUCUGUAUAUAUAG	5	0.545	21	N0	-1	0	0	0	1	2	5	1	2	0	0	11	0.725579	1.9566	0.409472	1.34525	0.631846	0.391941	0	0.355082
scaffold_1	8559830	8560124	Cluster_1374	295	26	1.253	19	1	+	AAUCUAUGCCCUAAGGGAUAU	2	0.923	22	N0	-1	0	0	1	4	4	2	6	4	4	1	26	0	0	0	0	0.631846	0	0	4.43853
scaffold_1	8560225	8560310	Cluster_1375	86	32	1.542	4	1	+	UGUCUGUAGUGCCAUGAC	3	0.812	22	N0	-1	0	0	5	4	3	3	8	3	5	1	32	0.24186	0	0	0	0	0	0	5.50378
scaffold_1	8560416	8560507	Cluster_1376	92	11	0.53	2	0.909	+	AGCCGCUGAAAAAUGUACC	1	1	21	N0	-1	0	0	1	2	2	3	0	1	2	0	11	0	0	0	0	0.631846	0	0	1.77541
scaffold_1	8567861	8568184	Cluster_1377	324	17	0.819	16	0.471	.	GUUCUUGGUCUUCGACGUAUGA	2	0.882	19	N0	-1	0	0	3	4	3	4	3	0	0	0	17	0.967438	0	0	5.38098	3.79108	0	0	0.532624
scaffold_1	8570359	8570714	Cluster_1378	356	20	0.964	19	0.95	+	CCGCAUAGGAGACCGUCGAAUU	1	1	19	N0	-1	0	0	3	4	1	4	4	0	3	1	20	0.24186	0	0	8.07147	3.15923	0.783882	0.941221	0.710165
scaffold_1	8570837	8571287	Cluster_1379	451	20	0.964	19	0.9	+	GCGGAGCUGACUCAGACGUUGAGA	2	0.9	22	N0	-1	0	0	2	3	1	3	4	3	4	0	20	0.483719	0	0	9.41672	3.15923	0	0	1.06525
scaffold_1	8572716	8573027	Cluster_1380	312	17	0.819	16	1	+	GCUCUCCGUAAGAAACUCAACA	2	0.941	22	N0	-1	0	0	1	0	2	0	5	4	3	2	17	0.725579	0	0.409472	1.34525	3.79108	0	0	1.06525
scaffold_1	8573104	8573508	Cluster_1381	405	20	0.964	18	1	+	CACUUCGAUAAUGUUGACUAGGACU	3	0.8	25	N0	-1	0	0	2	4	1	1	3	2	1	6	20	0.24186	0	0.818944	1.34525	4.42292	0.783882	0	1.24279
scaffold_1	8573625	8573741	Cluster_1382	117	11	0.53	10	1	+	CCUGUGGACAUUGAAGCUUC	2	0.909	18	N0	-1	0	0	3	0	2	3	2	1	0	0	11	0.483719	0	0.818944	2.69049	0.631846	0	0	0.710165
scaffold_1	8589054	8589205	Cluster_1383	152	59	2.843	4	0.847	+	CUCUAUGCUUCUGACAUGUGUU	16	0.525	22	N0	-1	0	0	2	5	1	4	24	12	10	1	59	0	0	0	0	0	0.783882	0	10.1198
scaffold_1	8591574	8591669	Cluster_1384	96	32	1.542	0	0.844	+	CUUCUGAUUAUUUGGCUUAUGAUC	6	0.469	24	N0	-1	0	0	0	3	0	1	9	1	17	1	32	0	0	0.409472	0	1.26369	0	0	5.1487
scaffold_1	8592148	8592254	Cluster_1385	107	28	1.349	6	0.893	+	CGUGGGCAACUUUCUAGUAUAA	11	0.464	22	N0	-1	0	0	1	2	2	2	14	3	4	0	28	0.483719	0	0.409472	0	0	1.17582	0.47061	3.72837
scaffold_1	8592716	8592864	Cluster_1386	149	13	0.626	13	0.923	+	AGGGACGUGAACAUCAGGAGGAGU	6	0.615	24	N0	-1	0	0	0	0	0	0	1	2	10	0	13	1.45116	0	0	0	0	2.74359	0	0
scaffold_1	8593157	8593323	Cluster_1387	167	23	1.108	20	0.043	-	AUGGGAACUUGUUCAGUCGGUGGA	3	0.783	24	N0	-1	0	0	2	0	0	3	2	4	11	1	23	2.66046	0	0	0	0	4.70329	0	0
scaffold_1	8593454	8593948	Cluster_1388	495	41	1.976	39	0.878	+	CUGUGACGUGUGAGACAA	3	0.732	24	N0	-1	0	0	6	2	3	3	8	6	11	2	41	4.11161	0	0	0	0	9.40658	0	0
scaffold_1	8594295	8594525	Cluster_1389	231	18	0.867	18	0.333	.	AUGGACCUCUUUAAUCUGCAAACC	3	0.778	24	N0	0	0	0	1	0	1	0	2	3	9	2	18	2.17674	0	0	0	0	3.52747	0	0
scaffold_1	8599062	8599086	Cluster_1390	25	49	2.361	44	0	-	ACACUUGUAUAACUAUUU	21	0.184	18	N0	-1	0	0	21	5	5	5	8	2	2	1	49	2.66046	3.91321	1.63789	9.41672	10.7414	0.783882	1.88244	0
scaffold_1	8613116	8614486	Cluster_1391	1371	107	5.156	67	0.495	.	AAUGGCUGAGAAACUUGGUAUCUC	5	0.766	24	N0	0.1	0	0	11	1	4	3	12	16	57	3	107	0.24186	13.6962	18.4262	0	8.84584	4.31135	8.47099	0.710165
scaffold_1	8614704	8617110	Cluster_1392	2407	274	13.204	122	0.496	.	CAAGAACUCUGCUGUAUAUUCUGC	14	0.708	24	N0	1.3	0	0	6	8	5	17	26	53	152	7	274	0.725579	45.0019	48.7272	0	24.642	9.40658	15.5301	1.77541
scaffold_1	8619559	8619589	Cluster_1393	31	635	30.601	2	0	-	CUGAAGUGUUUGGGGGGACUC	577	0.016	21	N0	-1	0	0	4	3	43	579	6	0	0	0	635	1.93488	25.4359	13.1031	14.7977	24.642	7.44688	14.5889	83.2668
scaffold_1	8619666	8619687	Cluster_1394	22	16	0.771	15	0	-	GUUUCCCUUUAACGCUUCAUUG	10	0.125	22	N0	-1	0	0	0	0	0	6	10	0	0	0	16	0	0	2.04736	0	2.52738	0	0	1.24279
scaffold_1	8621397	8621523	Cluster_1395	127	391	18.842	259	0	-	CUGAAGUGUUUGAGGGUGACUC	279	0.036	22	N0	-1	0	0	1	3	28	74	279	2	4	0	391	9.67438	29.3491	33.5767	87.4409	105.518	1.17582	0.47061	0.532624
scaffold_1	8621758	8621895	Cluster_1396	138	12	0.578	3	0	-	AAAUGUGGCUUAGGUGGAUGAUU	2	0.917	23	N0	-1	0	0	1	0	0	1	2	5	3	0	12	0.24186	0	0.409472	0	1.26369	0	0	1.42033
scaffold_1	8622087	8622153	Cluster_1397	67	13	0.626	5	0.538	.	AUUCUAAAACUCGGUAACAUAUUU	2	0.846	24	N0	-1	0	0	2	0	2	0	2	1	5	1	13	0	0	0.409472	0	0	0	0	2.13049
scaffold_1	8629728	8629951	Cluster_1398	224	76	3.662	38	0.763	.	AUCGCGGGCUCCACUGACACGUGG	10	0.645	24	N0	0.1	0	0	0	3	3	7	5	13	43	2	76	0.725579	0.978302	3.27578	0	0	0	1.41183	10.83
scaffold_1	8652404	8652505	Cluster_1399	102	16	0.771	16	0.312	.	AAAAACGUAAAUCUCGAAGAAU	3	0.75	22	N0	-1	0	0	0	2	2	1	6	1	2	2	16	0	0	0	0	0	2.35165	0	1.77541
scaffold_1	8652620	8652964	Cluster_1400	345	34	1.638	32	0.088	-	UUCGUGCGUUUCCUCAAAGGA	3	0.824	21	N0	-1	0	0	1	4	4	10	6	6	2	1	34	0.24186	0	0.818944	1.34525	2.52738	0	0.47061	4.43853
scaffold_1	8657511	8657644	Cluster_1401	134	60	2.891	54	0.733	.	AACGAAACUAUAUAACUUUGGAGG	7	0.65	24	N0	0.7	0	0	4	1	3	6	7	13	26	0	60	0.967438	0.978302	2.8663	1.34525	0	1.17582	0.47061	7.63427
scaffold_1	8661961	8662198	Cluster_1402	238	13	0.626	13	0.692	.	AGAAGCCUUUGGACUAGUAGACGU	2	0.846	24	N0	0.1	0	0	0	0	0	0	2	3	8	0	13	0.24186	0.978302	0	0	0	3.52747	0.941221	0
scaffold_1	8663090	8663366	Cluster_1403	277	13	0.626	13	0.308	.	ACGGUCUUGUUGGGUAUCUUGAUG	4	0.615	24	N0	0.2	0	0	0	1	1	1	0	4	6	0	13	0.24186	0.978302	0	0	0	2.74359	1.88244	0
scaffold_1	8664854	8665022	Cluster_1404	169	421	20.288	360	0.204	.	AACCGGACUCUUCAGCGUUUUAUG	211	0.223	24	N0	5.1	0	0	16	15	10	20	23	34	301	2	421	0.725579	10.7613	6.55155	0	0	1.9597	10.824	64.4475
scaffold_1	8668233	8668437	Cluster_1405	205	18	0.867	17	0.444	.	AUUGUUUUAGAACUUCUUAUGGGG	2	0.944	24	N0	0.1	0	0	0	1	0	1	1	5	9	1	18	0	0.978302	2.8663	1.34525	2.52738	0	1.88244	0.177541
scaffold_1	8668879	8668913	Cluster_1406	35	16	0.771	3	0.375	.	AAAACAAUCUGAACCGUUAGAUUU	3	0.625	24	N0	-1	0	0	1	0	0	0	2	2	11	0	16	0.24186	0	0.409472	0	0	0	0	2.48558
scaffold_1	8669788	8669911	Cluster_1407	124	20	0.964	1	0.85	+	AUCGAUUUCUGUAUUUGCAACA	6	0.55	22	N0	-1	0	0	1	1	2	0	11	2	3	0	20	0.725579	1.9566	0	1.34525	0	0.391941	0	2.30804
scaffold_1	8670711	8670967	Cluster_1408	257	13	0.626	2	0.538	.	AUGAAUAACCAUUUUUUACUGUU	1	1	23	N0	-1	0	0	0	1	0	1	2	5	4	0	13	0	0.978302	1.22842	0	0.631846	0	0.47061	1.24279
scaffold_1	8671208	8671391	Cluster_1409	184	72	3.47	21	0.431	.	AGGGCUGUCAGCCCGUGCGUUGCC	15	0.361	24	N0	0.3	0	0	2	0	2	5	4	8	48	3	72	0.967438	0.978302	2.45683	0	0	1.17582	4.7061	8.52198
scaffold_1	8671891	8672480	Cluster_1410	590	313	15.084	53	0.597	.	AUAUUAGAUUGUGGGCUUCCAACU	11	0.572	24	N0	2	0	0	27	16	5	29	26	81	107	22	313	6.04649	13.6962	6.55155	20.1787	19.5872	4.31135	8.9416	32.3125
scaffold_1	8673144	8673301	Cluster_1411	158	13	0.626	12	0.615	.	UCUUCCACAGGUCUGUGCAUUCAC	3	0.769	24	N0	0.1	0	0	0	0	0	2	1	3	7	0	13	0	1.9566	2.45683	0	0	0	1.41183	0.355082
scaffold_1	8673434	8673657	Cluster_1412	224	29	1.398	26	0.759	.	AAACGAGUGAAUGGGCAGACCUGU	6	0.621	24	N0	0.3	0	0	0	1	0	0	3	6	19	0	29	0	0	0.409472	0	1.89554	0.783882	0.47061	3.90591
scaffold_1	8679929	8680072	Cluster_1413	144	6085	293.237	4925	0.007	-	CAAAGAGUUGGUGAAUGUCCU	5197	0.009	21	N0	-1	0	0	25	97	198	5737	18	5	4	1	6085	7.98137	110.548	329.216	676.658	737.996	21.1648	51.2965	586.064
scaffold_1	8683652	8683708	Cluster_1414	57	11	0.53	11	0	-	UGUACUUGAUGGAAGUUGACC	2	0.909	18	N0	-1	0	0	2	2	0	2	1	1	2	1	11	0	0	0	2.69049	0	0	0	1.59787
scaffold_1	8684044	8684754	Cluster_1415	711	29	1.398	29	0	-	UAAGAGUCGAGAUUAUGUGCCU	2	0.966	18	N0	-1	0	0	6	0	3	4	5	2	5	4	29	0.24186	0.978302	0.409472	2.69049	3.15923	1.17582	0	2.84066
scaffold_1	8695163	8695412	Cluster_1416	250	15	0.723	14	0.067	-	UUUAUUGUUCGACUGUUAAA	2	0.933	22	N0	-1	0	0	2	3	2	0	4	2	1	1	15	0.483719	0	1.63789	5.38098	0.631846	0	0.941221	0.355082
scaffold_1	8695751	8695923	Cluster_1417	173	655	31.565	160	0.002	-	GUGCUUAUUGACGGUCUUGUGCU	195	0.027	25	N0	-1	0	0	1	0	34	11	21	201	184	203	655	22.4929	115.44	42.9946	65.917	125.106	14.1099	19.295	2.66312
scaffold_1	8696157	8696321	Cluster_1418	165	11	0.53	10	0.182	-	UUACCGGUCGCGACACAGC	2	0.909	19	N0	-1	0	0	2	3	0	3	0	0	1	2	11	1.2093	0	0.818944	1.34525	0.631846	0	0	0.355082
scaffold_1	8697371	8697641	Cluster_1419	271	19	0.916	17	0.474	.	AGGUACUCUCUGAAUUUUGAUUAG	3	0.842	24	N0	0.1	0	0	0	1	1	5	2	2	8	0	19	1.45116	0	0.409472	0	0	1.17582	0.941221	1.24279
scaffold_1	8699430	8699492	Cluster_1420	63	17	0.819	16	1	+	UCGAAGCCGGUCUCAAACU	2	0.706	22	N0	-1	0	0	0	2	0	2	7	2	1	3	17	0	0	0	0	1.26369	0.391941	6.58855	0
scaffold_1	8711078	8711738	Cluster_1421	661	50	2.41	44	0.48	.	GAUUGUGCAUUGUAGAAACA	4	0.74	23	N0	-1	0	0	3	5	7	5	5	13	11	1	50	6.28835	0	0.818944	0	0.631846	3.52747	0.941221	1.77541
scaffold_1	8712144	8712238	Cluster_1422	95	280	13.493	259	0.032	-	AAAGUUGACGUCUAUAUGUAGUAU	148	0.143	24	N0	-1	0	0	5	5	4	5	62	23	168	8	280	51.5161	0	1.63789	0	0	24.6923	0	0
scaffold_1	8713292	8713477	Cluster_1423	186	17	0.819	16	0.412	.	AUCUUUUGAGUGGCACUGAA	2	0.882	24	N0	0.1	0	0	0	0	5	0	2	0	9	1	17	2.90231	0	0	0	0	1.9597	0	0
scaffold_1	8728609	8729030	Cluster_1424	422	105	5.06	16	0.371	.	AUGGGGGACGACCAAACCGAUGUG	29	0.457	24	N0	0.5	0	0	2	2	1	7	6	18	67	2	105	0.24186	2.93491	0.818944	0	1.89554	0	0.941221	16.6889
scaffold_1	8746104	8746401	Cluster_1425	298	62	2.988	23	0.613	.	AUAAAGACGUGCCCGUACAAAAAU	6	0.613	24	N0	0.4	0	0	2	1	2	2	5	10	40	0	62	0.24186	0	2.45683	0	0	0	0	9.76477
scaffold_1	8746493	8746622	Cluster_1426	130	14	0.675	2	0.071	-	AUUAGACACUAUUUGAAUGACUCU	2	0.857	24	N0	-1	0	0	0	0	0	1	1	2	8	2	14	0.483719	0	2.45683	0	1.89554	0	0.47061	0.355082
scaffold_1	8755268	8755476	Cluster_1427	209	57	2.747	54	0.895	+	AAGGAAAAUGAGAGAACUUACACG	5	0.684	24	N0	-1	0	0	5	5	2	6	7	9	23	0	57	8.22322	0	0.818944	0	0.631846	7.44688	0.47061	0
scaffold_1	8774428	8774731	Cluster_1428	304	78	3.759	66	0	-	CUAAGUAUCGUUCUCUUU	7	0.705	19	N0	-1	0	0	15	19	9	8	8	8	6	5	78	1.45116	4.89151	3.27578	13.4525	15.7962	0.783882	2.35305	3.0182
scaffold_1	8775019	8775167	Cluster_1429	149	41	1.976	37	0	-	CACAUGUGAACCGUCUUGAUUACCA	5	0.683	21	N0	-1	0	0	4	2	2	8	8	7	2	8	41	0.483719	0.978302	0	6.72623	1.26369	0.391941	0	5.32624
scaffold_1	8775686	8775904	Cluster_1430	219	64	3.084	25	0.016	-	UCGGCUGACUUCUCCUUUUAGGUUU	4	0.828	20	N0	-1	0	0	4	7	14	9	8	6	8	8	64	0.483719	1.9566	0.818944	9.41672	3.79108	1.56776	0	7.27919
scaffold_1	8795082	8795371	Cluster_1431	290	13	0.626	12	0.077	-	AUGACUCGUGCACUUCCU	2	0.923	23	N0	-1	0	0	3	2	0	0	3	4	0	1	13	0.725579	1.9566	0	2.69049	1.26369	0	0	0.710165
scaffold_1	8803766	8803865	Cluster_1432	100	15	0.723	15	0.2	.	CAUCUGUGCGGACAUUUCU	2	0.933	23	N0	-1	0	0	1	3	0	3	0	4	3	1	15	1.93488	0	0	0	1.89554	1.17582	0	0.177541
scaffold_1	8804835	8804977	Cluster_1433	143	49	2.361	3	0.204	.	AUAUUAAUCGCGCUAACUCAGUU	15	0.408	23	N0	-1	0	0	0	1	0	4	1	24	17	2	49	0	0.978302	1.63789	0	1.89554	0.391941	1.88244	6.39148
scaffold_1	8805250	8805507	Cluster_1434	258	39	1.879	1	0.564	.	UAGGAUUUAGAUUUAACACGGU	5	0.692	22	N0	-1	0	0	4	1	1	1	13	12	6	1	39	0.24186	0	0.409472	0	3.15923	0.391941	0	5.50378
scaffold_1	8805754	8805971	Cluster_1435	218	50	2.41	46	0.54	.	AAAGAUUAGAGAACUCUUUG	7	0.7	24	N0	0.3	0	0	1	7	10	4	9	4	14	1	50	7.98137	0	0.818944	0	0	5.87911	0	0
scaffold_1	8806470	8806514	Cluster_1436	45	15	0.723	14	0	-	GAUAACUCGAUCGGUCUCAAAACG	2	0.733	23	N0	-1	0	0	0	0	1	1	4	5	4	0	15	2.17674	0	0	0	0	2.35165	0	0
scaffold_1	8807582	8807703	Cluster_1437	122	18	0.867	17	0	-	GGAAGAACUGACAGAUCUCAGCU	3	0.778	23	N0	-1	0	0	3	3	1	0	2	5	0	4	18	0.24186	0	0.818944	1.34525	3.15923	0	1.41183	1.06525
scaffold_1	8818573	8818633	Cluster_1438	61	7653	368.8	32	0	-	GGGGAUGUAGCUCAAAUGGU	2560	0.006	20	N0	-1	0	0	1048	945	2571	965	466	721	215	722	7653	77.3951	532.196	224.391	632.265	695.663	464.842	152.478	561.03
scaffold_1	8826483	8826579	Cluster_1439	97	15	0.723	15	1	+	ACCGUAUCAAGAUCUCUC	3	0.667	18	N0	-1	0	0	5	2	2	0	1	0	4	1	15	1.45116	0	0	0	0	2.35165	1.41183	0
scaffold_1	8827582	8827781	Cluster_1440	200	11	0.53	11	0.636	.	AAUCUUUGUAGGGGUCGUGA	3	0.818	20	N0	-1	0	0	2	2	5	1	0	0	1	0	11	1.69302	0	0	0	0.631846	0.391941	0.941221	0
scaffold_1	8829875	8830294	Cluster_1441	420	444	21.396	37	0.874	+	UUUGAUCUAAAGGUUACUGUUU	179	0.164	22	N0	-1	0	0	1	1	6	7	190	98	141	0	444	2.4186	5.86981	3.27578	0	3.15923	3.52747	9.88282	68.3534
scaffold_1	8830373	8830635	Cluster_1442	263	60	2.891	7	0.717	.	UCUCUGAGUACUGUUUCACACCUC	4	0.717	24	N0	0.1	0	0	1	1	5	8	7	10	28	0	60	0	0.978302	0	0	0.631846	0	1.88244	9.58723
scaffold_1	8831956	8831999	Cluster_1443	44	18	0.867	0	0	-	UAGAUUUGUGAGACUGAGAAAACU	2	0.889	24	N0	-1	0	0	1	3	0	2	2	2	8	0	18	0.483719	0.978302	0.409472	0	0.631846	0	0.47061	2.13049
scaffold_1	8832075	8832113	Cluster_1444	39	13	0.626	5	0.615	.	AGGGCUGUCAGCCCGUGCGUUGCC	5	0.615	24	N0	-1	0	0	0	1	0	0	2	3	7	0	13	0	0	0	0	0	0	0	2.30804
scaffold_1	8834361	8834494	Cluster_1445	134	88	4.241	3	0	-	GCUGGAAUAGCUCAGUUGG	15	0.443	18	N0	-1	0	0	21	21	12	14	4	4	9	3	88	1.93488	5.86981	5.32314	29.5954	13.2688	1.56776	0.941221	2.13049
scaffold_1	8838492	8838729	Cluster_1446	238	96	4.626	66	0.635	.	CCAAUAAUCUUGCUCUAAGGACU	4	0.76	24	N0	0.2	0	0	6	2	6	13	13	21	32	3	96	0.24186	0.978302	2.45683	0	0.631846	0	1.41183	14.9135
scaffold_1	8869305	8869512	Cluster_1447	208	26	1.253	7	0.192	-	AUCCCCACAGACGGCGCCA	6	0.5	18	N0	-1	0	0	7	7	1	0	2	2	7	0	26	0.725579	0.978302	0	0	1.26369	0.783882	1.41183	2.66312
scaffold_1	8884592	8884680	Cluster_1448	89	18	0.867	4	0.056	-	AAGUAGAUGCUAUUUUGGUAAAAU	5	0.611	24	N0	-1	0	0	1	1	1	0	0	1	14	0	18	0	0	1.63789	0	0	0	0	2.48558
scaffold_1	8888607	8888689	Cluster_1449	83	12	0.578	11	1	+	AAGGGCUUUGCUCAGACU	4	0.5	18	N0	-1	0	0	4	2	1	3	0	0	0	2	12	0.483719	0	0.818944	0	5.05477	0	0	0
scaffold_1	8892151	8892418	Cluster_1450	268	387	18.65	171	0.463	.	CACGUAGCUACACGAACUAGAUGU	60	0.38	24	N0	2.1	0	0	6	12	17	20	50	103	175	4	387	1.45116	1.9566	1.63789	0	0	2.74359	6.11793	63.0271
scaffold_1	8893251	8893586	Cluster_1451	336	82	3.952	27	0.756	.	AUUGCUCGAUAGUUGGUGUAGCC	7	0.573	24	N0	0.7	0	0	2	2	1	4	5	19	47	2	82	0.725579	0	2.8663	1.34525	0	1.9597	0	11.7177
scaffold_1	8894155	8894518	Cluster_1452	364	20	0.964	18	1	+	UUCUCUGAAUUGCUCUGUUUUC	8	0.55	22	N0	-1	0	0	0	1	0	3	10	1	0	5	20	0	0.978302	1.63789	5.38098	5.05477	0	0.47061	0.355082
scaffold_1	8898590	8898627	Cluster_1453	38	14	0.675	14	1	+	AACUGAACGAACUAAUGAUUAUUGA	6	0.286	25	N0	-1	0	0	0	0	0	0	1	2	5	6	14	0	0.978302	0.818944	4.03574	5.05477	0	0	0
scaffold_1	8951415	8951980	Cluster_1454	566	524	25.252	457	0.258	.	AUCUCGAUUUCUUCGUAGAACGCG	58	0.281	24	N0	1.1	0	0	11	9	38	32	117	102	193	22	524	1.93488	10.7613	8.59891	1.34525	5.68661	2.74359	7.05916	80.2486
scaffold_1	8952903	8953236	Cluster_1455	334	80	3.855	74	0.963	+	CUUCGGCGAAGAGAGACUU	27	0.35	19	N0	-1	0	0	6	33	6	10	5	11	9	0	80	4.59533	8.80472	6.14208	13.4525	8.84584	0.391941	1.41183	1.59787
scaffold_1	8956081	8956331	Cluster_1456	251	14	0.675	14	0.929	+	UACUUCCUGAUAAGCUCU	1	1	18	N0	-1	0	0	3	2	1	3	0	1	2	2	14	0.483719	0	0.818944	0	1.26369	0.391941	0	1.24279
scaffold_1	8967582	8967621	Cluster_1457	40	15	0.723	11	0.933	+	AAUAAUGUUGAGACCAUGGAAAUC	2	0.867	24	N0	-1	0	0	0	0	1	2	0	5	7	0	15	0	0	0	0	0	0	0	2.66312
scaffold_1	8982366	8982416	Cluster_1458	51	19	0.916	0	0.368	.	AGGACACCAAUGCUCGUACAUACA	2	0.789	24	N0	-1	0	0	0	0	0	2	2	5	10	0	19	0	0	0.818944	0	0.631846	0	0.47061	2.66312
scaffold_1	8982715	8983206	Cluster_1459	492	149	7.18	54	0.678	.	AGGACUUGUGAUAUUAACGGCG	10	0.597	24	N0	0.4	0	0	5	7	2	6	39	36	50	4	149	0	0	1.22842	0	1.26369	0.391941	0.47061	25.2109
scaffold_1	8986572	8987246	Cluster_1460	675	86	4.144	13	0.488	.	AAAGAUCUAUUACCUGGUGAGUGU	14	0.535	24	N0	0.4	0	0	1	5	0	4	7	21	47	1	86	1.69302	5.86981	18.4262	0	1.89554	3.13553	7.52977	0.177541
scaffold_1	8990104	8990597	Cluster_1461	494	21	1.012	2	0.476	.	ACUCAAAGUAGGAUCACU	3	0.81	24	N0	0.1	0	0	3	1	0	0	4	5	8	0	21	0.967438	0.978302	3.27578	0	2.52738	0.391941	0.941221	0.177541
scaffold_1	8999600	9000114	Cluster_1462	515	43	2.072	22	0.372	.	UUAGACUGUCUUAACUUUUUGUA	4	0.791	24	N0	0.1	0	0	1	0	1	5	6	14	15	1	43	0.483719	4.89151	4.91366	0	1.89554	0.391941	0.941221	3.19574
scaffold_1	9000316	9000486	Cluster_1463	171	275	13.252	55	0.255	.	AUUUAAGAUCUAGAAUUGUGGCU	16	0.447	23	N0	-1	0	0	20	8	15	19	33	94	75	11	275	0.483719	0.978302	4.91366	0	1.89554	0.783882	10.824	41.1896
scaffold_1	9010959	9011061	Cluster_1464	103	88	4.241	19	0.784	.	AAAUCCCGAACUCUCCAACUGUUG	26	0.42	24	N0	4.4	0	0	1	1	5	11	5	18	43	4	88	0.24186	1.9566	0.818944	0	3.15923	0.391941	2.35305	12.783
scaffold_1	9016319	9016441	Cluster_1465	123	11	0.53	10	0	-	CCGAUCUGCUUUAGCUUCAGUAAU	2	0.909	24	N0	-1	0	0	0	1	1	0	1	1	4	3	11	0	0	0.409472	2.69049	0.631846	0.391941	0.941221	0.710165
scaffold_1	9017352	9017395	Cluster_1466	44	11	0.53	10	0	-	GUUCGAUGAUCUCACUAAAG	2	0.818	20	N0	-1	0	0	2	0	3	1	1	2	2	0	11	0.483719	0	1.63789	0	0.631846	0	0	0.710165
scaffold_1	9017754	9018110	Cluster_1467	357	42	2.024	38	0	-	AAAAGCUGUGGACUCUCUUUGUA	6	0.571	21	N0	-1	0	0	3	3	5	8	4	8	5	6	42	0.483719	2.93491	3.27578	8.07147	5.68661	1.17582	0	1.95295
scaffold_1	9019044	9019513	Cluster_1468	470	24	1.157	20	0	-	AUGAUGCUUAGGAACCGAGA	3	0.792	20	N0	-1	0	0	4	2	5	5	1	4	2	1	24	0.483719	1.9566	0.818944	2.69049	0	0	0	2.84066
scaffold_1	9021341	9021667	Cluster_1469	327	18	0.867	18	0	-	AGGUCUUCUCCCUCGGAAA	4	0.778	19	N0	-1	0	0	3	5	3	1	2	4	0	0	18	0.24186	0	0	2.69049	0.631846	0	0.47061	2.30804
scaffold_1	9034750	9035340	Cluster_1470	591	54	2.602	49	0.963	+	UUGAGCUAACCUUUGAUU	4	0.833	24	N0	-1	0	0	7	5	7	9	8	6	10	2	54	0.483719	0	0.409472	0	2.52738	0.391941	0	8.1669
scaffold_1	9035668	9036077	Cluster_1471	410	15	0.723	15	1	+	UGAAUAGUAUGAAUGAAUG	2	0.867	19	N0	-1	0	0	1	6	2	3	0	2	1	0	15	0	0	0	1.34525	0	0	0.47061	2.30804
scaffold_1	9047662	9047857	Cluster_1472	196	13	0.626	13	0	-	AGGUGCUCUGAUGUGUCUGAUCU	2	0.923	24	N0	-1	0	0	0	2	1	0	1	3	5	1	13	0	0	0	1.34525	0.631846	1.9597	0.47061	0.887706
scaffold_1	9048922	9049463	Cluster_1473	542	652	31.42	171	0.183	-	UUUCCGGUCUGUGAAUUUACAUGG	39	0.268	24	N0	-1	0	0	17	11	16	65	88	100	350	5	652	0.483719	21.5226	26.2062	8.07147	25.9057	1.9597	26.8248	80.7813
scaffold_1	9050847	9051052	Cluster_1474	206	4315	207.941	3263	1	+	UUGCUCUCUCCGGAUUUCUGCCCU	2154	0.016	24	N0	-1	0	0	26	59	58	263	323	580	2844	162	4315	220.818	143.81	387.361	1400.4	409.436	165.791	92.2396	0.177541
scaffold_1	9052027	9052250	Cluster_1475	224	248	11.951	7	0.952	+	AAGGACUGUAUAUACACCUCACGU	124	0.23	24	N0	-1	0	0	16	1	3	3	13	20	189	3	248	0.24186	7.82642	4.50419	0	2.52738	0	4.23549	38.1714
scaffold_1	9101634	9101675	Cluster_1476	42	12	0.578	0	0.583	.	AUCUGCUAUCCUGUCGAUCCGAU	2	0.75	24	N0	-1	0	0	0	1	0	0	0	3	7	1	12	0	0.978302	2.45683	0	0.631846	0	0.941221	0.355082
scaffold_1	9106174	9106327	Cluster_1477	154	80	3.855	16	0.7	.	GAGGAAUGUAGAGGAAUGAUGUG	6	0.7	23	N0	-1	0	0	7	5	6	4	7	28	23	0	80	2.17674	2.93491	4.91366	0	1.89554	0.391941	3.76488	7.81181
scaffold_1	9124251	9124486	Cluster_1478	236	518	24.963	15	0.49	.	ACAGAUCUAAUCCGUACAACUU	165	0.164	22	N0	-1	0	0	10	10	13	24	203	91	163	4	518	1.45116	12.7179	22.1115	0	6.95031	3.13553	10.3534	71.7267
scaffold_1	9124614	9124726	Cluster_1479	113	19	0.916	6	0.526	.	AUUCUCCCUUCAAUCUAAAAACU	4	0.579	23	N0	-1	0	0	0	0	2	1	3	9	4	0	19	0	2.93491	2.45683	0	0.631846	0.391941	0	1.42033
scaffold_1	9124939	9125097	Cluster_1480	159	16	0.771	10	0.438	.	AGUCUUUGGGCCUAGAAAACCUUU	2	0.812	24	N0	0.1	0	0	2	1	0	0	2	2	9	0	16	0.483719	0.978302	1.22842	0	0.631846	0	0	1.59787
scaffold_1	9127343	9127528	Cluster_1481	186	30	1.446	27	0.967	+	ACGUGUUUGUAGAAUAUCAACU	8	0.567	22	N0	-1	0	0	4	8	2	0	9	5	2	0	30	0.967438	2.93491	0.818944	2.69049	4.42292	3.52747	1.41183	0
scaffold_1	9138068	9138245	Cluster_1482	178	76	3.662	3	0.013	-	CGAACCCGGGCUCAGACACU	22	0.171	20	N0	-1	0	0	16	16	23	8	8	3	1	1	76	0.24186	0	0.409472	1.34525	0	0.391941	0	12.783
scaffold_1	9146233	9146391	Cluster_1483	159	12	0.578	8	0.167	-	AUGUAUGCUCUCGGAUAUGAC	2	0.833	19	N0	-1	0	0	0	3	0	3	1	3	1	1	12	0.725579	0	0.409472	0	0.631846	1.17582	1.88244	0
scaffold_1	9155940	9155985	Cluster_1484	46	25	1.205	5	0.84	+	UCUCAGGGGCGGAUCUAGAAAAUU	5	0.64	24	N0	-1	0	0	0	1	1	3	1	6	13	0	25	0	0.978302	0	0	0	0	0.941221	3.90591
scaffold_1	9156363	9156639	Cluster_1485	277	69	3.325	10	0.87	+	GAUAGUUGUUGAUUUGUUGUCACA	15	0.681	24	N0	-1	0	0	5	1	1	5	5	16	35	1	69	1.2093	1.9566	3.68525	0	0	1.17582	2.82366	7.81181
scaffold_1	9166761	9166787	Cluster_1486	27	16	0.771	13	0	-	UAAGAGAUUUAGAACAUGAUUCU	4	0.438	23	N0	-1	0	0	0	0	3	2	3	5	3	0	16	0.24186	1.9566	2.04736	0	0	0	3.29427	0.177541
scaffold_1	9219149	9219300	Cluster_1487	152	12	0.578	11	0.25	.	AAAAAAACAAUCUGCAGAAUAU	2	0.917	24	N0	0	0	0	1	0	1	0	3	3	4	0	12	0	1.9566	1.22842	0	2.52738	0	0.47061	0.355082
scaffold_1	9219972	9220232	Cluster_1488	261	114	5.494	109	0.57	.	AUGCACGUGAACAAUUCGGACUAU	6	0.596	24	N0	0.5	0	0	7	2	6	15	17	13	50	4	114	0.725579	0	0.409472	0	0	0.391941	0	19.352
scaffold_1	9231566	9231675	Cluster_1489	110	12	0.578	11	1	+	CAAGUCGUCAAGAUGAUUCUGA	1	1	24	N0	-1	0	0	0	2	0	0	2	2	4	2	12	0	0	2.45683	2.69049	1.89554	0	0	0.177541
scaffold_1	9236143	9236304	Cluster_1490	162	54	2.602	49	0.13	-	CAGGGCUUGAACUGUGUGUUCU	8	0.444	22	N0	-1	0	0	1	4	0	1	19	12	17	0	54	0.483719	2.93491	6.96103	0	0	0.783882	14.1183	0
scaffold_1	9241075	9241736	Cluster_1491	662	51	2.458	18	0.549	.	AAGGCUCUGAUACCAAUUGAUAGG	3	0.863	24	N0	0.1	0	0	1	4	1	2	11	8	24	0	51	0.24186	0	0.409472	0	1.26369	0.391941	0.941221	7.81181
scaffold_1	9241827	9242527	Cluster_1492	701	245	11.807	62	0.351	.	AAUUUAUAGGUUACUGGUGGCAGC	19	0.51	24	N0	1.6	0	0	18	14	13	16	32	35	104	13	245	1.45116	10.7613	27.4346	12.1072	7.58215	0	18.8244	17.7541
scaffold_1	9245101	9245220	Cluster_1493	120	54	2.602	24	0.278	.	UUAUUGCUAGACUCUUAAAAC	2	0.815	24	N0	0.1	0	0	4	1	2	9	8	8	20	2	54	1.45116	0.978302	0	5.38098	0	0.391941	0	7.45673
scaffold_1	9254368	9254765	Cluster_1494	398	15	0.723	15	0.067	-	CAUGGCUGUAACAAAGGGGAAGGC	2	0.867	19	N0	-1	0	0	2	3	1	1	2	3	3	0	15	0.24186	0.978302	0.409472	2.69049	2.52738	0	0.47061	0.887706
scaffold_1	9312385	9312460	Cluster_1495	76	35	1.687	6	0.829	+	CCCGACUUUGCGUAUUAGCUCUA	13	0.486	23	N0	-1	0	0	1	2	2	1	5	15	9	0	35	1.69302	2.93491	2.04736	2.69049	2.52738	1.17582	0.941221	1.59787
scaffold_1	9319228	9319816	Cluster_1496	589	56	2.699	50	0.929	+	UUUACGAUCUAUCGGCUCUU	6	0.821	20	N0	-1	0	0	3	8	9	8	9	9	8	2	56	2.66046	0	0.818944	2.69049	1.26369	1.17582	6.58855	3.90591
scaffold_1	9322081	9322808	Cluster_1497	728	39	1.879	36	0.333	.	UAGGAUUAGCCACCCAGUC	3	0.795	19	N0	-1	0	0	3	11	6	8	6	5	0	0	39	0.725579	1.9566	0.818944	5.38098	5.05477	1.9597	1.41183	2.13049
scaffold_1	9323631	9324042	Cluster_1498	412	20	0.964	20	0.05	-	GCUCGCUGGCGAACAACA	3	0.75	18	N0	-1	0	0	6	5	1	2	3	2	0	1	20	0.483719	0.978302	0	1.34525	1.89554	1.17582	0.47061	1.59787
scaffold_1	9324985	9325439	Cluster_1499	455	215	10.361	114	0.34	.	AUAUACUAGUCGGUUGUUCGCGCU	18	0.586	24	N0	0.5	0	0	16	11	5	18	23	38	104	0	215	1.93488	0.978302	7.77997	0	1.26369	2.35165	3.76488	30.3595
scaffold_1	9331858	9332273	Cluster_1500	416	17	0.819	17	1	+	AAGACAAAAGGGACGAGU	2	0.824	20	N0	-1	0	0	3	2	4	4	0	0	2	2	17	0.967438	0.978302	0.409472	1.34525	2.52738	0.391941	0	0.887706
scaffold_1	9332631	9332789	Cluster_1501	159	20	0.964	14	1	+	CUCGCAGACAGGAAGAUUGAGAA	2	0.95	19	N0	-1	0	0	2	4	4	1	1	3	2	3	20	0.24186	0.978302	0	2.69049	3.79108	0.391941	0	1.59787
scaffold_1	9337017	9337395	Cluster_1502	379	16	0.771	15	0.875	+	GUGUAUGAUCCUUCUUUGA	2	0.875	18	N0	-1	0	0	3	3	1	2	2	1	3	1	16	0.24186	0	0.818944	0	1.26369	1.56776	0	1.24279
scaffold_1	9356293	9356317	Cluster_1503	25	16	0.771	16	1	+	GUGUCUCCGUCCUCUGUUCUU	3	0.562	21	N0	-1	0	0	2	2	1	5	1	1	4	0	16	1.2093	0	0	5.38098	0.631846	0.783882	1.41183	0.177541
scaffold_1	9357247	9357334	Cluster_1504	88	11	0.53	10	1	+	UUGGAAGAUGUCAUAGCUCACA	2	0.909	22	N0	-1	0	0	2	0	1	0	4	2	1	1	11	0.24186	0.978302	1.22842	0	1.26369	0	1.41183	0.177541
scaffold_1	9364070	9364418	Cluster_1505	349	17	0.819	2	0	-	AUCCGGUCUUUGGAGUACC	2	0.824	19	N0	-1	0	0	2	4	1	3	0	2	3	2	17	0.967438	0	0	2.69049	3.79108	0.783882	0.47061	0.355082
scaffold_1	9403523	9404082	Cluster_1506	560	259	12.481	213	0.274	.	AAUAGAUCUAAGGUAUUUUGGCUU	45	0.402	23	N0	-1	0	0	14	11	5	16	23	91	90	9	259	3.62789	11.7396	10.2368	2.69049	12.6369	0.391941	4.7061	30.8922
scaffold_1	9411214	9411590	Cluster_1507	377	11	0.53	0	0.091	-	AUGUUGAUUCUGAAACGGGUU	1	1	20	N0	-1	0	0	2	0	3	3	1	0	1	1	11	0.24186	0	0	0	1.89554	0	0.47061	1.06525
scaffold_1	9432427	9432649	Cluster_1508	223	23	1.108	11	0.261	.	AACUGUGUAGAGAAUCCGAUUUAC	4	0.783	24	N0	0.1	0	0	0	0	0	3	3	3	14	0	23	0.725579	0	5.32314	0	0.631846	0.391941	1.88244	0.177541
scaffold_1	9432909	9433061	Cluster_1509	153	19	0.916	12	0.895	+	CUGGCCUUGUAUGACAUGUGAUA	4	0.632	24	N0	-1	0	0	1	1	1	0	1	6	9	0	19	0.24186	3.91321	2.8663	0	0.631846	0	2.82366	0
scaffold_1	9443942	9444131	Cluster_1510	190	11	0.53	10	0.727	.	AUUGAUGAUCUAGGGUUUGCU	3	0.727	21	N0	0	0	0	3	1	1	5	0	1	0	0	11	0	0	1.63789	0	1.26369	0.391941	0	0.710165
scaffold_1	9444770	9445038	Cluster_1511	269	11	0.53	11	1	+	AUCUCUUUGAGGAACUCGG	2	0.909	19	N0	-1	0	0	1	3	1	1	2	0	0	3	11	0.967438	0	0	0	1.89554	0.391941	0.47061	0.355082
scaffold_1	9449999	9450266	Cluster_1512	268	127	6.12	67	0.717	.	GGGAUCGCUUGAAAUCGCUGGAUU	11	0.638	24	N0	1.9	0	0	6	7	7	10	24	23	49	1	127	1.2093	2.93491	1.22842	0	1.89554	3.13553	1.88244	17.9317
scaffold_1	9450619	9450814	Cluster_1513	196	33	1.59	8	0.091	-	AUUUGCGGGAGUUUUAUGACUGGU	4	0.788	24	N0	-1	0	0	0	1	4	1	5	6	15	1	33	0	0	0.818944	0	0.631846	0.783882	0.47061	4.79361
scaffold_1	9453752	9454766	Cluster_1514	1015	498	23.999	460	0.341	.	AAAUAGUUUGUGAUCACUGGACU	28	0.51	24	N0	3.1	0	0	31	43	32	60	80	113	135	4	498	80.7811	0	0.409472	0	0.631846	63.1025	0	0.177541
scaffold_1	9455025	9455889	Cluster_1515	865	252	12.144	235	0.321	.	AAAAGAAGUAGUAACCUUGAAGGG	15	0.54	24	N0	1.6	0	0	7	10	18	30	41	38	105	3	252	46.6789	0	0.818944	0	0	22.3406	0	0
scaffold_1	9458288	9458413	Cluster_1516	126	46	2.217	5	0.37	.	AGCGAAGCGAAUCUAACGAAUAUU	17	0.522	24	N0	0.2	0	0	1	0	2	7	3	7	24	2	46	0	0.978302	0.818944	0	0	0	0.47061	7.45673
scaffold_1	9458812	9459007	Cluster_1517	196	33	1.59	13	0.333	.	CUCGAUCGAAUAGUUGAUUUUGCU	3	0.758	24	N0	0.2	0	0	1	1	0	2	8	7	13	1	33	0	0.978302	1.63789	0	0	0	0.941221	4.61607
scaffold_1	9459323	9459771	Cluster_1518	449	121	5.831	60	0.587	.	AAAAUGUGAGAAUUUUAUAGACGG	14	0.579	24	N0	0.9	0	0	14	8	0	2	16	29	51	1	121	0.483719	0	1.22842	0	0	0.391941	0.47061	20.2397
scaffold_1	9499563	9499746	Cluster_1519	184	18	0.867	2	0.833	+	AAUUUAUGUUAUUAUUGGGACUAU	4	0.722	24	N0	-1	0	0	0	2	0	0	4	5	6	1	18	0	0	1.22842	0	0	0	0	2.66312
scaffold_1	9500705	9500878	Cluster_1520	174	27	1.301	25	1	+	AUCUUCCAGACUUUUAUUGCUCU	13	0.37	23	N0	-1	0	0	2	2	0	0	2	13	8	0	27	2.4186	1.9566	0	1.34525	0	3.91941	0.47061	0.532624
scaffold_1	9502462	9502599	Cluster_1521	138	11	0.53	11	1	+	AAAAGGAUGACCGAUCUGUAC	3	0.727	21	N0	-1	0	0	1	0	0	6	1	1	2	0	11	0.483719	0	0	5.38098	0.631846	0.391941	0	0.532624
scaffold_1	9509158	9509566	Cluster_1522	409	69	3.325	2	0.464	.	AAAGUACCAUGAAAUCCUAUGAAU	7	0.681	24	N0	0.5	0	0	0	3	2	2	9	21	31	1	69	0	0.978302	0.818944	0	1.26369	0	0.47061	11.1851
scaffold_1	9521818	9522602	Cluster_1523	785	95	4.578	11	0.705	.	AAAAUGUGAGAAUUCUAUGGACGG	16	0.6	24	N0	1.6	0	0	4	1	6	6	10	7	58	3	95	0.967438	1.9566	5.73261	0	0.631846	1.17582	3.29427	11.3626
scaffold_1	9557246	9557600	Cluster_1524	355	51	2.458	49	0.98	+	GGUGGAGCUCUUGCUGACGAAUG	3	0.824	23	N0	-1	0	0	4	6	11	7	6	12	4	1	51	0	0.978302	0	0	0	0	2.35305	7.98935
scaffold_1	9558290	9558617	Cluster_1525	328	38	1.831	36	1	+	UGGUAAGACUCCGGUAACUCCAGC	3	0.842	24	N0	-1	0	0	4	3	6	5	6	4	7	3	38	0.24186	0	0	2.69049	0	0	0.941221	5.85886
scaffold_1	9563225	9563520	Cluster_1526	296	59	2.843	54	0.644	.	AAAUUUAUCCGGCUUUAUAUUCGA	7	0.576	24	N0	0.2	0	0	4	2	1	1	3	12	35	1	59	0	0.978302	2.8663	0	2.52738	0	1.41183	7.81181
scaffold_1	9569132	9569521	Cluster_1527	390	74	3.566	36	0.878	+	AUUGCGACUGCGACUGCGAUUGC	33	0.432	23	N0	-1	0	0	2	2	1	9	3	39	15	3	74	0.725579	1.9566	8.59891	21.5239	5.68661	2.74359	2.82366	1.77541
scaffold_1	9572000	9572068	Cluster_1528	69	12	0.578	6	0.417	.	AGGAUUCUACAUUACAUUUGAAGU	3	0.75	24	N0	-1	0	0	0	1	0	0	0	1	10	0	12	0.24186	0	0	0	1.89554	0.783882	0	1.06525
scaffold_1	9575487	9575635	Cluster_1529	149	11	0.53	9	0.727	.	UUGUCCCGGCCCGCAACUAUGAUU	1	1	24	N0	0	0	0	0	1	1	1	1	2	5	0	11	0	0	1.22842	0	0	0.783882	0.47061	0.887706
scaffold_1	9577485	9578032	Cluster_1530	548	1143	55.081	955	0.068	-	AGACGAUCUGAUUACCUCUGGUAU	240	0.109	24	N0	-1	0	0	5	10	7	40	271	184	597	29	1143	0.483719	29.3491	29.482	0	13.2688	0.783882	17.8832	173.635
scaffold_1	9578462	9578711	Cluster_1531	250	35	1.687	21	0.457	.	CUCUGUGCUUCUGACAUGUGUC	7	0.629	24	N0	0.4	0	0	1	3	0	2	10	8	11	0	35	0	0.978302	1.22842	0	0.631846	0.783882	1.41183	4.43853
scaffold_1	9579172	9579374	Cluster_1532	203	100	4.819	20	0.72	.	ACAGACUGUAUGAUAUAUUGAU	21	0.34	24	N0	1.6	0	0	1	2	5	8	28	21	33	2	100	0.24186	0.978302	1.63789	0	0.631846	1.17582	0.941221	15.6236
scaffold_1	9579599	9579695	Cluster_1533	97	20	0.964	2	0.3	.	GAUUGGAACUAAUAUAAGAUACA	5	0.65	23	N0	-1	0	0	1	4	0	0	1	9	5	0	20	0	0	0.409472	0	1.26369	0	0.941221	2.66312
scaffold_1	9580011	9580254	Cluster_1534	244	48	2.313	9	0.333	.	AUAGUGGCUAAGAAUGAAAGAAGC	5	0.75	24	N0	0.5	0	0	0	2	2	4	10	8	20	2	48	0.24186	0	1.63789	0	0.631846	0.783882	0.47061	6.92411
scaffold_1	9580706	9581252	Cluster_1535	547	288	13.879	159	0.271	.	AAUAGGAUUUUAGUGGUGAACAUU	32	0.472	24	N0	1	0	0	11	11	9	12	25	76	140	4	288	0.967438	7.82642	4.91366	0	6.31846	3.13553	7.52977	40.8345
scaffold_1	9581354	9581482	Cluster_1536	129	92	4.434	0	0.707	.	UUUGCUUAUGAUCUCUCUUUUU	16	0.522	24	N0	1.2	0	0	1	4	6	2	28	19	32	0	92	0.24186	0.978302	0	0	1.26369	0.391941	0.47061	15.2685
scaffold_1	9662715	9663085	Cluster_1537	371	535	25.782	458	0.004	-	UCCCAGUGAUGAUUCGAGAAUAUCU	152	0.103	25	N0	-1	0	0	18	19	21	60	84	56	108	169	535	5.07905	38.1538	27.4346	82.0599	200.927	0.783882	1.41183	4.26099
scaffold_1	9664469	9664696	Cluster_1538	228	13	0.626	13	0	-	AUGCCUUCCGGACGAGCAAC	3	0.769	20	N0	-1	0	0	1	1	7	1	1	1	1	0	13	0	0	0.818944	1.34525	0	0	0.47061	1.59787
scaffold_1	9694897	9695000	Cluster_1539	104	296	14.264	249	0.764	.	ACUAAACUACAUCUGAAUUCUCGU	107	0.223	24	N0	5.3	0	0	6	7	14	16	29	49	174	1	296	0	0	0	0	0	0	0	52.5522
scaffold_1	9695078	9695191	Cluster_1540	114	66	3.181	59	0.591	.	AAUGGUGUCACGCAAAAGAACA	4	0.742	24	N0	0.5	0	0	1	2	3	4	16	13	24	3	66	0	0	0	0	0	0	0.47061	11.5402
scaffold_1	9702277	9702360	Cluster_1541	84	67	3.229	61	0.03	-	AAGAUCUUUGAACAAUAUAUAUA	28	0.299	23	N0	-1	0	0	4	2	1	4	2	39	14	1	67	4.11161	8.80472	5.32314	0	0	1.9597	2.82366	3.0182
scaffold_1	9702445	9702668	Cluster_1542	224	19	0.916	19	0.526	.	GUUUGUUGGGCUUUAUCAUGAUU	3	0.789	23	N0	-1	0	0	2	0	2	3	2	9	1	0	19	0	0	0.409472	0	1.26369	0	0	2.84066
scaffold_1	9702944	9703156	Cluster_1543	213	12	0.578	11	0	-	CCUCGUCGUCAUCUGUGGAUCA	3	0.75	22	N0	-1	0	0	2	1	2	1	3	2	1	0	12	0.725579	0	0	6.72623	2.52738	0	0	0
scaffold_1	9704915	9705323	Cluster_1544	409	16	0.771	15	0.375	.	ACUUCUGCGCAGAUCCCUGAGA	2	0.812	21	N0	0.1	0	0	1	1	2	8	3	1	0	0	16	0.725579	0	0.409472	5.38098	4.42292	0.391941	0	0
scaffold_1	9710189	9710512	Cluster_1545	324	122	5.879	69	0.648	.	AAAAUAACCCGAUCUGAAUUCCUU	10	0.516	24	N0	0.6	0	0	4	4	8	9	29	16	51	1	122	0	0.978302	4.09472	0	3.79108	0	2.35305	17.7541
scaffold_1	9724557	9725049	Cluster_1546	493	206	9.927	187	0.549	.	AUAGUGCCGUCAUUCGUAGUUGGA	14	0.553	24	N0	3.6	0	0	6	8	3	13	24	69	78	5	206	0	0.978302	2.8663	0	1.89554	0.783882	1.88244	33.5553
scaffold_1	9747737	9747829	Cluster_1547	93	777	37.444	667	0.887	+	AUAAGCCGACUAGAAAACAAGAU	152	0.133	24	N0	-1	0	0	16	21	9	21	48	223	434	5	777	0	43.0453	11.8747	0	0.631846	0.391941	23.5305	115.757
scaffold_1	9747922	9747990	Cluster_1548	69	17	0.819	16	0.294	.	ACUAGCAAAAGAUCUCUUGAAGUU	3	0.647	24	N0	-1	0	0	0	1	1	0	2	4	9	0	17	0	0	0	0	0	0	0.941221	2.66312
scaffold_1	9749488	9749582	Cluster_1549	95	14	0.675	12	0.071	-	CGGGUCUGGCUUGGUACU	4	0.714	18	N0	-1	0	0	4	1	2	2	1	0	4	0	14	1.69302	2.93491	0	1.34525	1.89554	0	0	0
scaffold_1	9753625	9753849	Cluster_1550	225	137	6.602	61	0.328	.	GUGUAUUAUCUGCUUUUAAUCUGC	11	0.547	24	N0	0.5	0	0	13	4	5	5	22	21	64	3	137	0.967438	1.9566	2.8663	0	0	0	0.941221	21.66
scaffold_1	9753927	9753980	Cluster_1551	54	37	1.783	15	1	+	ACUGCUUGAUCUGCUCUGCCAU	9	0.405	22	N0	-1	0	0	0	1	1	1	16	8	10	0	37	0	0	0.818944	0	0	0	2.35305	5.32624
scaffold_1	9754176	9754366	Cluster_1552	191	19	0.916	13	0.053	-	UUUUAACUGCUUGAUCUGUUCUGC	5	0.579	24	N0	-1	0	0	1	0	3	4	4	2	5	0	19	0	0	0.818944	0	1.89554	0	1.41183	1.95295
scaffold_1	9767829	9768031	Cluster_1553	203	19	0.916	19	0.421	.	UCUUCUCGUUUCGUUAAAAACU	3	0.789	24	N0	0.1	0	0	1	2	1	0	5	4	6	0	19	0.24186	0	0	0	0.631846	0	0	3.0182
scaffold_1	9769492	9769774	Cluster_1554	283	18	0.867	18	0.444	.	AUAGUGAUCAGUGGGAUUGG	2	0.889	23	N0	-1	0	0	2	3	3	1	1	4	4	0	18	2.66046	0	0	0	0	2.74359	0	0
scaffold_1	9770040	9770069	Cluster_1555	30	12	0.578	12	0	-	AUGUCUCAUCGUCUGAAAACGAG	9	0.25	23	N0	-1	0	0	0	0	0	0	0	10	2	0	12	2.90231	0	0	0	0	0	0	0
scaffold_1	9791547	9791726	Cluster_1556	180	12	0.578	10	1	+	UCUGUCGUGUGCCAUUGGA	2	0.833	22	N0	-1	0	0	0	3	1	1	4	2	1	0	12	0	0	0	0	1.26369	0	0.47061	1.59787
scaffold_1	9792160	9792903	Cluster_1557	744	36	1.735	33	0.944	+	AAGGUAACAGACCUGGAGU	3	0.806	21	N0	-1	0	0	1	7	6	8	6	4	3	1	36	0.24186	0	0.409472	1.34525	0.631846	0	0.47061	5.50378
scaffold_1	9799737	9799863	Cluster_1558	127	43	2.072	40	0.279	.	UGGUCUAAGUUCUUCGUGAAGU	12	0.488	22	N0	-1	0	0	0	2	1	2	15	9	14	0	43	0	0	2.04736	0	1.26369	0	1.88244	5.68132
scaffold_1	9800259	9800534	Cluster_1559	276	66	3.181	59	0.364	.	AUUGAUGAGGUGAAUGCUGAUGUG	7	0.606	24	N0	1.5	0	0	3	2	8	6	7	8	32	0	66	0.24186	2.93491	2.8663	0	0.631846	0.783882	1.88244	8.52198
scaffold_1	9800779	9801073	Cluster_1560	295	17	0.819	16	0.471	.	AUCGGAUUUGGCCAUCAUACGCC	3	0.882	23	N0	-1	0	0	0	1	0	1	4	8	3	0	17	0	0	0	1.34525	0.631846	0	0.47061	2.48558
scaffold_1	9801166	9801456	Cluster_1561	291	18	0.867	17	0.667	.	GUUCCGUACGACUGUAAAAAUAGU	3	0.889	24	N0	0.1	0	0	1	1	0	1	2	3	10	0	18	0	0	0	2.69049	2.52738	0	0	2.13049
scaffold_1	9801553	9801854	Cluster_1562	302	20	0.964	20	0.4	.	AUUCGAUUGACUUGUAUAAAAACA	4	0.7	23	N0	-1	0	0	1	0	1	0	4	7	7	0	20	0	0	0	1.34525	2.52738	0	0	2.66312
scaffold_1	9802035	9802279	Cluster_1563	245	21	1.012	20	0.476	.	ACACCAAAACUCUUGUGCCUGC	2	0.762	24	N0	0	0	0	2	0	1	1	5	3	9	0	21	0	0	0	0	3.79108	0	0	2.66312
scaffold_1	9825947	9826320	Cluster_1564	374	18	0.867	18	0.222	.	ACGAAUCUUUGUUGUGAACCAGG	2	0.889	19	N0	-1	0	0	0	4	0	4	2	4	3	1	18	1.2093	0	0.409472	0	0	2.74359	0.47061	0.710165
scaffold_1	9826399	9826567	Cluster_1565	169	11	0.53	9	0.091	-	UUUGAAGUGGCUAAACGA	1	1	24	N0	-1	0	0	2	2	1	0	2	0	3	1	11	0.483719	0	0	0	0	0.391941	0	1.42033
scaffold_1	9828994	9829245	Cluster_1566	252	20	0.964	17	0.15	-	AUAUGACUGAGGCUGCGUACAG	3	0.8	22	N0	-1	0	0	2	2	2	4	6	0	4	0	20	0.967438	0.978302	0.409472	0	0	3.52747	1.88244	0.177541
scaffold_1	9829342	9829595	Cluster_1567	254	62	2.988	52	0.403	.	AGUCUGUUGAGUUCUGCUUGAAGC	11	0.5	24	N0	1.1	0	0	11	14	1	4	0	10	20	2	62	5.07905	0.978302	2.45683	0	0	3.52747	0	4.43853
scaffold_1	9831957	9833003	Cluster_1568	1047	57	2.747	46	0.386	.	AUGGAUCAUCUGACACAAAGAAUC	4	0.719	24	N0	0.1	0	0	9	0	4	0	7	9	26	2	57	1.2093	0	3.68525	0	0.631846	4.31135	0.47061	5.32624
scaffold_1	9833437	9833858	Cluster_1569	422	87	4.193	63	0.506	.	AUGGAUUUGAAUCCCCGGCAAUG	4	0.747	24	N0	0.1	0	0	8	3	4	7	14	17	32	2	87	0	0	0	1.34525	0	0	0	15.2685
scaffold_1	9834361	9834549	Cluster_1570	189	15	0.723	14	0.4	.	UUCGGUCGGGCUCACAGCAAAGUC	2	0.8	24	N0	0.1	0	0	3	2	0	1	1	2	6	0	15	0	0.978302	2.8663	0	0	0.391941	2.82366	0
scaffold_1	9835088	9836304	Cluster_1571	1217	330	15.903	281	0.439	.	AUUUGUGUCUAAUGAUUUCUGAUU	12	0.618	24	N0	1.6	0	0	24	26	16	39	57	46	118	4	330	9.43252	2.93491	27.0252	1.34525	0	34.0989	56.9439	2.30804
scaffold_1	9836896	9837089	Cluster_1572	194	12	0.578	11	0.083	-	UCUCUCUGACCGUAACCGUC	2	0.917	20	N0	-1	0	0	2	0	4	0	1	2	1	2	12	0.24186	0	0	0	0	0.391941	0	1.77541
scaffold_1	9837194	9837426	Cluster_1573	233	26	1.253	4	0.308	.	UACCGUAAUCGACUGUACUCUAAC	3	0.769	24	N0	0.1	0	0	1	1	1	1	2	5	10	5	26	0.483719	1.9566	0.409472	0	0	0.391941	0.47061	3.37328
scaffold_1	9838204	9838307	Cluster_1574	104	35	1.687	11	0.571	.	UCCGGUGUAUGUAUCCAAACCCAU	8	0.743	24	N0	0.1	0	0	1	2	2	5	3	8	13	1	35	0.24186	0.978302	0.409472	0	0	0	0.47061	5.50378
scaffold_1	9840751	9841458	Cluster_1575	708	71	3.422	42	0.535	.	AUGGUUAAUGUAGGGCUAAUCGUC	6	0.62	24	N0	0.3	0	0	3	10	0	5	4	17	30	2	71	0	0	27.4346	0	0	1.17582	0.47061	0
scaffold_1	9843435	9843743	Cluster_1576	309	123	5.927	108	0.87	+	AAACUUUGGUGAUCGUAUUGCUGU	10	0.634	24	N0	-1	0	0	2	12	4	7	17	25	52	4	123	22.0092	0	0	0	0	12.5421	0	0
scaffold_1	9843910	9845563	Cluster_1577	1654	11918	574.331	9129	0.345	.	AGACUUCUUAGAGUUCUGUCUAGA	6042	0.131	24	N0	179.9	0	0	500	546	506	686	941	1030	7587	122	11918	1825.8	65.5462	675.219	1.34525	1.26369	836.01	243.306	0
scaffold_1	9845638	9846747	Cluster_1578	1110	24591	1185.05	19116	0.845	+	ACAAGCUGUGAUCUGACA	1448	0.065	24	N0	-1	0	0	2902	2232	1766	2373	4494	4759	5426	639	24591	2843.06	87.0689	395.959	0	0.631846	4134.98	577.91	0.177541
scaffold_1	9846921	9848189	Cluster_1579	1269	13557	653.315	10564	0.45	.	AAGAGAUCUAAGAUCAGAGACU	2230	0.076	24	N0	30	0	0	639	546	464	908	3717	2722	4383	178	13557	1641.02	118.375	423.804	2.69049	1.89554	1856.62	403.784	2.84066
scaffold_1	9848276	9848659	Cluster_1580	384	23	1.108	22	0.304	.	CGACUGGUCCUGCUUUGGCUCU	4	0.696	24	N0	0.2	0	0	0	2	1	1	6	2	11	0	23	2.4186	0	0	0	0	5.09523	0	0
scaffold_1	9848734	9849306	Cluster_1581	573	145	6.988	137	0.572	.	AAACGACUAUAAUUACCUGUUCU	5	0.676	24	N0	0.5	0	0	8	6	10	24	24	26	42	5	145	15.7209	0	0.818944	0	0	30.5714	0	0
scaffold_1	9869012	9869035	Cluster_1582	24	46	2.217	0	1	+	AUUCUCGGAAUGCCCCCU	22	0.152	18	N0	-1	0	0	23	5	6	5	5	2	0	0	46	0	0	0	1.34525	0.631846	0	0	7.81181
scaffold_1	9909784	9910006	Cluster_1583	223	42	2.024	38	0	-	UCUUGUCGGGAGCCGAGCA	6	0.452	20	N0	-1	0	0	8	9	11	4	9	0	1	0	42	0.24186	0.978302	0.409472	4.03574	13.9006	1.9597	3.76488	0.177541
scaffold_1	9916005	9916290	Cluster_1584	286	117	5.638	41	0.581	.	AUGGCUGUCAGUGCGAGGAAAGAC	14	0.641	24	N0	0.5	0	0	5	5	7	4	17	20	56	3	117	0.24186	0	0.409472	0	0	1.17582	0	19.8846
scaffold_1	9916372	9916672	Cluster_1585	301	20	0.964	19	0.7	.	AAGAGACUCAAGACUAGUAUGAUG	2	0.95	23	N0	-1	0	0	0	0	3	0	3	8	5	1	20	0.24186	5.86981	4.50419	0	0.631846	0.391941	0	0
scaffold_1	9921213	9921341	Cluster_1586	129	256	12.337	213	0	-	UACACAAUCUGAUCCCUC	89	0.09	18	N0	-1	0	0	94	42	34	30	15	19	15	7	256	6.04649	16.6311	9.00839	57.8455	25.2738	7.83882	4.23549	14.2033
scaffold_1	9923697	9924467	Cluster_1587	771	86	4.144	64	0.593	.	UCUUCCGAUCUCAUUGUUUUGAGC	6	0.779	24	N0	0.3	0	0	4	0	4	8	4	12	49	5	86	0	0.978302	3.68525	0	1.89554	0.783882	0.941221	12.2503
scaffold_1	9924568	9925107	Cluster_1588	540	31	1.494	31	0.129	-	ACUGUCUUCUGGUUAUCAUCUUGG	3	0.742	24	N0	-1	0	0	2	2	3	1	7	2	14	0	31	0	0	2.04736	0	0.631846	1.56776	2.35305	2.84066
scaffold_1	9925203	9925497	Cluster_1589	295	24	1.157	20	0.583	.	AUCUUCUGAUCCUGUUGGUGAACU	3	0.75	24	N0	0.1	0	0	1	2	0	2	1	4	14	0	24	0	0	1.22842	0	1.89554	0.391941	1.88244	2.30804
scaffold_1	9925601	9925889	Cluster_1590	289	28	1.349	28	0.25	.	AUACUCUUGGUUAGACAACUGACA	5	0.75	24	N0	0	0	0	0	0	2	2	2	5	17	0	28	0.24186	0.978302	1.22842	0	1.26369	0.783882	1.88244	2.66312
scaffold_1	9926161	9926630	Cluster_1591	470	54	2.602	46	0.537	.	CAUUGUCUGAUCUAACCCCUUU	3	0.759	24	N0	0.4	0	0	4	1	0	3	8	9	26	3	54	0	2.93491	2.8663	0	0.631846	0.783882	1.41183	6.74657
scaffold_1	9926732	9927118	Cluster_1592	387	21	1.012	19	0.429	.	UUGAAGACCCUACUGAAUGACAGU	2	0.762	24	N0	0.3	0	0	0	2	2	1	0	4	11	1	21	0	0.978302	1.22842	0	0.631846	0.391941	0.941221	2.30804
scaffold_1	9927569	9927994	Cluster_1593	426	20	0.964	16	0.55	.	AUAACUGACACUCUUUUCUU	3	0.8	20	N0	-1	0	0	1	0	4	2	4	3	4	2	20	0	0	0.818944	0	0	0	0.941221	2.84066
scaffold_1	9928145	9928743	Cluster_1594	599	20	0.964	15	0.6	.	AAUGGCUGCAGUACUAUCA	2	0.95	24	N0	0.1	0	0	0	4	1	0	0	6	9	0	20	0	0	1.22842	0	0.631846	0.783882	1.88244	1.77541
scaffold_1	9929039	9929133	Cluster_1595	95	11	0.53	10	0.727	.	AUCUCUAAAGACAUAUGAUUCGUU	2	0.818	24	N0	0	0	0	0	0	1	0	2	1	6	1	11	0	0	0	0	0	0	0	1.95295
scaffold_1	9935216	9935395	Cluster_1596	180	83	4	23	0.639	.	AUACAUUUCUGGGCUGCGAAAUU	4	0.687	24	N0	0.4	0	0	4	0	3	7	13	19	35	2	83	0	1.9566	1.63789	0	1.26369	0	0	13.3156
scaffold_1	9947104	9947662	Cluster_1597	559	37	1.783	37	1	+	GCAAAAAUCGUCAGAGGAAUCA	2	0.946	22	N0	-1	0	0	1	4	4	4	9	7	4	4	37	1.2093	2.93491	1.22842	4.03574	5.68661	0.783882	1.41183	1.59787
scaffold_1	9948110	9948573	Cluster_1598	464	27	1.301	27	0.963	+	CUUCGCUCUAUGACACCCUU	2	0.852	21	N0	-1	0	0	4	1	6	7	0	5	1	3	27	1.45116	0.978302	1.22842	2.69049	2.52738	0	0.47061	1.77541
scaffold_1	9951389	9951546	Cluster_1599	158	28	1.349	28	0.286	.	GAUGUGUGCCUUUGAAUUGAAAGC	5	0.75	24	N0	0	0	0	0	5	1	4	2	2	14	0	28	4.83719	0	0.409472	0	0	2.35165	0.47061	0
scaffold_1	9955558	9955595	Cluster_1600	38	12	0.578	12	0	-	UCGUGUGUGAUCUACUGAUCUGU	3	0.75	20	N0	-1	0	0	0	0	4	2	1	3	2	0	12	0.483719	0	0.409472	0	0	3.52747	0	0
scaffold_1	9956135	9956188	Cluster_1601	54	13	0.626	13	0.846	+	UUUCGGUCUCCUCUGCGUUGG	6	0.462	21	N0	-1	0	0	1	2	0	8	2	0	0	0	13	1.2093	0	0	0	0	3.13553	0	0
scaffold_1	9966095	9966805	Cluster_1602	711	20	0.964	20	0.2	.	UCUUCACUGCAUAUCCAUGGC	2	0.95	21	N0	0.1	0	0	1	1	3	5	3	3	3	1	20	0	0.978302	2.04736	0	2.52738	0	0	1.77541
scaffold_1	9968407	9968463	Cluster_1603	57	17	0.819	16	1	+	AGGGGUCGUCCUGUGCAGAAAGCCA	7	0.529	25	N0	-1	0	0	2	1	1	0	0	2	3	8	17	0.24186	2.93491	1.22842	4.03574	3.79108	0	0.47061	0
scaffold_1	9969986	9970136	Cluster_1604	151	31	1.494	29	0	-	AAAACGAUUGGCUAACUAAAC	5	0.484	23	N0	-1	0	0	3	1	3	5	8	9	1	1	31	6.28835	0	0	0	0	1.9597	0	0
scaffold_1	9976623	9976917	Cluster_1605	295	217	10.457	141	0.29	.	AUCAGACGUAAUACUUCUUUCAGU	28	0.369	24	N0	2.2	0	0	14	9	2	10	16	39	109	18	217	1.2093	0.978302	2.8663	0	1.89554	3.52747	3.76488	32.6676
scaffold_1	9984200	9985059	Cluster_1606	860	622	29.974	207	0.469	.	AAAUGAAAAACAAUCUGAACCGUU	89	0.339	24	N0	6.2	0	0	9	15	18	39	74	163	299	5	622	1.45116	12.7179	13.1031	1.34525	4.42292	2.74359	8.00038	95.6947
scaffold_1	9985250	9985279	Cluster_1607	30	14	0.675	0	0.929	+	AUCGAUUUCUGUAUUUGCAACA	8	0.357	22	N0	-1	0	0	0	0	0	5	9	0	0	0	14	0	0	0	0	0.631846	0	0.941221	1.95295
scaffold_1	9985360	9985853	Cluster_1608	494	117	5.638	21	0.598	.	AUGUUGAUCUUUGUCCUAUGAAAA	8	0.581	24	N0	0.3	0	0	5	3	2	15	23	30	39	0	117	0.725579	0	3.68525	0	1.89554	0.783882	4.7061	15.9787
scaffold_1	9985935	9986350	Cluster_1609	416	260	12.529	25	0.719	.	AUUUGGUUGAAUCUGUAGAGUUGU	14	0.423	24	N0	0.7	0	0	12	11	16	19	46	48	106	2	260	2.4186	15.6528	11.8747	0	5.68661	2.74359	5.17671	31.6023
scaffold_1	9991735	9991846	Cluster_1610	112	66	3.181	61	0.167	-	AGAACGAUCCAUGUCAUAUUACUU	8	0.409	24	N0	-1	0	0	1	0	0	2	8	22	32	1	66	0	0	0	0	0	0	0	11.7177
scaffold_1	9994945	9994966	Cluster_1611	22	27	1.301	27	1	+	GGGUAAGAUCUCUAUUGGCAGG	21	0.111	22	N0	-1	0	0	0	1	5	0	21	0	0	0	27	3.38603	0	0.409472	1.34525	5.68661	0	0.941221	0
scaffold_1	10006565	10007354	Cluster_1612	790	199	9.59	167	0.216	.	AGGUACGAUCUGAAUUUUUGAUUU	52	0.447	24	N0	2.9	0	0	8	7	5	15	33	30	99	2	199	0	1.9566	15.9694	0	1.89554	1.17582	2.35305	26.0986
scaffold_1	10011445	10011632	Cluster_1613	188	22	1.06	0	0.318	.	AGGAGAUCGAUCUAGAAUAUUGAU	5	0.682	24	N0	0.1	0	0	0	0	1	1	2	6	12	0	22	0	0	0.409472	0	1.26369	0	0	3.37328
scaffold_1	10011869	10012044	Cluster_1614	176	12	0.578	0	1	+	AACGAUUUGGUCGAGCAUCUUUGG	4	0.75	24	N0	-1	0	0	0	0	1	1	2	2	6	0	12	0.24186	0	0	0	0.631846	0	0.941221	1.42033
scaffold_1	10012186	10012368	Cluster_1615	183	21	1.012	6	0.524	.	AAACUAAAACUCUUAAACUUCACU	3	0.81	24	N0	0.2	0	0	4	1	0	0	1	7	8	0	21	0.483719	1.9566	2.45683	0	0.631846	0.391941	0	1.59787
scaffold_1	10018113	10018164	Cluster_1616	52	11	0.53	11	1	+	AAUUGGGAUAACAACAUGAACC	8	0.364	22	N0	-1	0	0	0	1	0	0	9	1	0	0	11	1.2093	0	0	0	0	2.35165	0	0
scaffold_1	10027573	10027757	Cluster_1617	185	11	0.53	10	1	+	CUUGUGAUGCAACUCUUAGCUG	2	0.909	21	N0	-1	0	0	2	2	1	3	2	1	0	0	11	0.483719	0.978302	0	1.34525	1.89554	0.391941	0	0.532624
scaffold_1	10029076	10029233	Cluster_1618	158	12	0.578	10	1	+	CUGUCUUGGCUGAUUUCAUGGG	2	0.917	21	N0	-1	0	0	1	2	1	3	2	0	3	0	12	0.24186	0	0	4.03574	1.89554	0.783882	0.47061	0.355082
scaffold_1	10041213	10041443	Cluster_1619	231	11	0.53	11	1	+	GCAUUGCUCGAACUCUGUA	3	0.636	19	N0	-1	0	0	3	5	0	0	2	1	0	0	11	0.725579	0	0.409472	4.03574	0	0.391941	0	0.532624
scaffold_1	10043881	10044099	Cluster_1620	219	12	0.578	12	0.167	-	ACUUAGGGAACACACAACUCUG	2	0.833	21	N0	-1	0	0	0	1	0	5	4	0	2	0	12	0.967438	0	0	1.34525	3.15923	0.391941	0	0.177541
scaffold_1	10046742	10047045	Cluster_1621	304	21	1.012	21	0	-	CCGAUAGAGGAGAUCAACAUCUG	3	0.762	21	N0	-1	0	0	4	4	1	5	0	5	0	2	21	0	0.978302	0	2.69049	3.79108	0.391941	0	1.95295
scaffold_1	10057892	10058042	Cluster_1622	151	13	0.626	13	0	-	AACUCAGGACGGCUCUCC	2	0.769	22	N0	-1	0	0	2	4	0	0	5	1	0	1	13	0.725579	0	0.409472	0	3.15923	0	0	0.710165
scaffold_1	10058615	10058785	Cluster_1623	171	13	0.626	10	0.077	-	UACUUAGUAGGUCACCCGUUU	2	0.923	19	N0	-1	0	0	1	4	0	4	0	4	0	0	13	0	0	0.818944	1.34525	0.631846	1.17582	0	1.06525
scaffold_1	10059314	10059645	Cluster_1624	332	11	0.53	11	0	-	ACCUGUUUCCUCUGUAUCUGUAG	2	0.909	22	N0	-1	0	0	0	2	2	1	3	2	1	0	11	0	0	1.22842	0	0	0.391941	0	1.24279
scaffold_1	10065002	10065833	Cluster_1625	832	3226	155.462	1633	0.999	+	UGGAUAUGAUGAAAUGGCAUU	1302	0.033	21	N0	-1	0	0	577	429	125	1338	497	79	83	98	3226	49.3393	345.341	167.474	530.027	1009.69	22.7326	79.5332	7.27919
scaffold_1	10066540	10066833	Cluster_1626	294	17	0.819	7	0.235	.	AAGGGAUGUUUUGUAGUUUACACG	2	0.882	24	N0	0	0	0	2	3	1	1	3	2	4	1	17	0.24186	0	0	4.03574	0	0	0	2.30804
scaffold_1	10071249	10071538	Cluster_1627	290	12	0.578	6	0	-	UCGGUUUUCUUGGAAUAUCUCAUU	2	0.833	24	N0	-1	0	0	1	1	0	2	1	2	3	2	12	0	0	0	0	0	0	0	2.13049
scaffold_1	10075842	10076013	Cluster_1628	172	988	47.612	564	1	+	UGGAUAUGAUGAAAUGGCAAUA	426	0.022	22	N0	-1	0	0	185	118	30	74	430	53	26	72	988	14.9953	86.0906	57.3261	209.858	295.072	8.6227	17.8832	2.66312
scaffold_1	10076249	10076539	Cluster_1629	291	33	1.59	2	1	+	UCGGCUGAGAUUGCAAGUUUUC	8	0.576	22	N0	-1	0	0	6	3	2	2	11	2	4	3	33	0.483719	2.93491	3.68525	0	9.47769	0.391941	0.47061	0.355082
scaffold_1	10077730	10077977	Cluster_1630	248	22	1.06	22	0.091	-	AUGGUGGCGUCCUGAAGAGGU	3	0.818	21	N0	-1	0	0	3	2	4	7	0	2	2	2	22	0	0	0	1.34525	1.26369	0.391941	0	3.19574
scaffold_1	10078098	10078270	Cluster_1631	173	24	1.157	19	0	-	CUUACGACCUUCUCCAUG	2	0.875	19	N0	-1	0	0	3	7	1	3	3	2	4	1	24	0	0	0	4.03574	0.631846	0.391941	0.941221	3.0182
scaffold_1	10078377	10078532	Cluster_1632	156	16	0.771	15	0	-	ACGGUAUGGGAAUUGAUU	2	0.938	22	N0	-1	0	0	4	1	1	1	5	2	1	1	16	0	0	0	2.69049	1.26369	0.391941	0.941221	1.59787
scaffold_1	10078718	10078891	Cluster_1633	174	19	0.916	18	0	-	UACAACGAAAGAUCUCAAAAUG	3	0.842	22	N0	-1	0	0	2	1	2	3	5	4	1	1	19	0	0	0.818944	2.69049	0.631846	0	0	2.48558
scaffold_1	10079794	10080705	Cluster_1634	912	48	2.313	47	0	-	CGAUCCAUCAAGUGGCCUAAGAGCA	2	0.917	20	N0	-1	0	0	6	5	8	8	5	6	6	4	48	0.725579	0	0	1.34525	0.631846	0.391941	1.88244	6.74657
scaffold_1	10081293	10081399	Cluster_1635	107	12	0.578	6	0.083	-	UCUACUAGAUCCCGAUCUGGAAC	2	0.917	19	N0	-1	0	0	1	3	1	1	1	3	1	1	12	0	0	0.409472	0	0.631846	0	0	1.77541
scaffold_1	10086990	10087223	Cluster_1636	234	234	11.277	9	0	-	AUUGCCUACGGUAUCUGAUG	55	0.201	20	N0	-1	0	0	25	55	66	15	13	19	31	10	234	11.1255	6.84812	2.04736	16.1429	92.2495	2.74359	0.941221	1.59787
scaffold_1	10089991	10090024	Cluster_1637	34	11	0.53	11	1	+	UUUCUGAUCUACACAAUUUUU	3	0.727	21	N0	-1	0	0	2	2	1	3	1	0	1	1	11	0	0	0	0	0	0	0	1.95295
scaffold_1	10093555	10093733	Cluster_1638	179	11	0.53	11	0	-	UCUAUCGUCUGGGAUGGUGA	3	0.636	20	N0	-1	0	0	2	1	5	1	0	0	0	2	11	0	0	0	2.69049	0	0	0	1.59787
scaffold_1	10097035	10097077	Cluster_1639	43	116	5.59	102	1	+	ACUGGGAACGAACUCGACGGA	57	0.121	21	N0	-1	0	0	3	7	20	57	2	22	1	4	116	4.59533	0.978302	0.818944	26.9049	13.2688	3.91941	2.82366	6.56902
scaffold_1	10115520	10115567	Cluster_1640	48	12	0.578	10	0.25	.	AUCUUUUGAACUCAGUUUA	3	0.833	19	N0	-1	0	0	2	3	0	1	2	1	3	0	12	0	0	0	0	0.631846	0	0.47061	1.77541
scaffold_1	10116165	10116866	Cluster_1641	702	95	4.578	16	0.495	.	UUGACCUAGAAAUGAACGAUUU	7	0.726	24	N0	0.3	0	0	3	1	5	7	18	22	37	2	95	0.483719	1.9566	7.77997	0	3.15923	1.9597	5.64732	8.87706
scaffold_1	10116949	10117158	Cluster_1642	210	20	0.964	11	0.25	.	GGUGCGUCGUGACGUGGCUCAACA	3	0.65	24	N0	0.1	0	0	2	1	0	0	2	7	8	0	20	0	3.91321	2.45683	0	1.26369	1.17582	2.35305	0
scaffold_1	10117589	10117912	Cluster_1643	324	15	0.723	14	0.6	.	CUGGAUCUUGCUUCUCUUUCGUA	2	0.733	24	N0	0.1	0	0	2	2	0	0	2	3	6	0	15	0	0.978302	2.45683	0	0.631846	0	2.82366	0.177541
scaffold_1	10125078	10125318	Cluster_1644	241	351	16.915	32	0.613	.	AUGGAUUUUGUUUUCUUUAAGAUU	30	0.365	24	N0	0.6	0	0	23	18	8	22	50	66	162	2	351	1.2093	11.7396	26.2062	0	6.95031	1.9597	21.6481	36.9286
scaffold_1	10126622	10126709	Cluster_1645	88	32	1.542	0	0.531	.	AAAUCUGUUCAAUCUCCCAUAC	4	0.75	24	N0	0.1	0	0	0	3	2	1	7	7	12	0	32	0	0	0	0	0	0	0	5.68132
scaffold_1	10127635	10127671	Cluster_1646	37	19	0.916	0	0.053	-	UAGGGUUUGUGGUGAACUCCAC	8	0.474	22	N0	-1	0	0	0	0	0	5	8	3	2	1	19	0	0	0.409472	0	0	0	1.41183	2.66312
scaffold_1	10135710	10135965	Cluster_1647	256	21	1.012	21	1	+	UUGUGAGAUCAAAUGGAGAGUU	2	0.714	20	N0	-1	0	0	3	1	4	4	2	2	3	2	21	0	0	0	0	0	0	0	3.72837
scaffold_1	10136111	10136254	Cluster_1648	144	16	0.771	16	1	+	CGCAUCUGCAGCUGCUGGA	3	0.875	19	N0	-1	0	0	0	6	4	2	0	2	2	0	16	0	0	0	0	0	0	0	2.84066
scaffold_1	10136359	10136965	Cluster_1649	607	77	3.711	72	1	+	UAUCGCUCGUUACAGGGACCAGCUC	3	0.883	21	N0	-1	0	0	10	10	13	15	5	10	8	6	77	0	0	0	0	0	0	0	13.6707
scaffold_1	10137075	10137556	Cluster_1650	482	39	1.879	38	1	+	UGUAAUCGUGUAUCCUCUUCGGAA	2	0.846	22	N0	-1	0	0	7	3	7	3	8	4	5	2	39	0	0	0	0	0.631846	0	0	6.74657
scaffold_1	10140910	10141203	Cluster_1651	294	11	0.53	10	0.909	+	UCUUCUAGCAGACAGUUCACU	2	0.818	21	N0	-1	0	0	1	2	1	5	1	1	0	0	11	0.24186	0	0	0	0	0.391941	0	1.59787
scaffold_1	10141642	10141829	Cluster_1652	188	16	0.771	16	1	+	AGCGAACCAGAUCUUCAACAA	2	0.875	21	N0	-1	0	0	1	2	1	4	2	2	0	4	16	0	0	0	0	0	0.391941	0	2.66312
scaffold_1	10148159	10148362	Cluster_1653	204	76	3.662	28	0.75	.	AAUUUAUGAUAUUAUUGGGACUAU	9	0.618	24	N0	0.3	0	0	3	8	1	5	6	14	38	1	76	0.24186	0.978302	3.27578	0	3.79108	0.391941	2.82366	9.40968
scaffold_1	10153353	10154030	Cluster_1654	678	29	1.398	26	0.655	.	AGGGAUUGGAGAUUUCAGUGAU	3	0.828	24	N0	0	0	0	1	1	0	1	4	8	13	1	29	0	0.978302	4.09472	0	1.26369	0.783882	1.88244	1.77541
scaffold_1	10155991	10156205	Cluster_1655	215	49	2.361	29	0.204	.	AACUCUGUACUGUCUAGAAUCU	5	0.755	24	N0	0.1	0	0	2	3	3	0	8	14	16	3	49	0	0.978302	2.45683	0	0	0.391941	0.941221	6.92411
scaffold_1	10164264	10164599	Cluster_1656	336	1553	74.839	50	0.171	-	AUGCGGCUUCCUGAUCUUCACAGC	397	0.136	24	N0	-1	0	0	27	31	26	42	122	219	1012	74	1553	0.483719	45.0019	29.482	0	9.47769	3.52747	55.0614	229.383
scaffold_1	10164810	10165170	Cluster_1657	361	53	2.554	4	0.585	.	UCUAAGUUUAACUGUCUGUGCGUU	5	0.774	24	N0	0.3	0	0	4	4	1	4	7	12	19	2	53	0	0.978302	1.22842	0	0	0	0.941221	8.34444
scaffold_1	10165602	10165865	Cluster_1658	264	47	2.265	1	0.319	.	AUCUGCAGACUCCUGAGUGUCAAC	7	0.702	24	N0	0.2	0	0	4	0	2	2	5	10	24	0	47	0	0	2.45683	0	3.79108	0	0.941221	5.85886
scaffold_1	10165956	10166247	Cluster_1659	292	57	2.747	2	0.526	.	AGGAUCUUGAAGCUGAGAAAGUCA	5	0.632	24	N0	0.1	0	0	2	2	2	4	7	10	30	0	57	0.24186	3.91321	4.50419	1.34525	3.79108	0.391941	3.29427	4.61607
scaffold_1	10166711	10166910	Cluster_1660	200	15	0.723	2	0.933	+	CAACUGUGUGAUGAGGGUCUGAAU	3	0.667	24	N0	-1	0	0	0	0	0	0	2	3	10	0	15	0	3.91321	0.818944	0	1.89554	0.391941	0	0.887706
scaffold_1	10167180	10167432	Cluster_1661	253	113	5.445	7	0.345	.	AAACAACUCAUUCUGGAAUUCACC	11	0.673	24	N0	0.4	0	0	6	4	3	6	14	27	52	1	113	0.967438	3.91321	5.73261	0	1.26369	0.783882	2.82366	14.3808
scaffold_1	10168220	10168566	Cluster_1662	347	68	3.277	10	0.735	.	AUGGCAUGUGCUCUAAAUUUCACA	8	0.706	24	N0	0.1	0	0	2	2	1	6	10	15	31	1	68	0.483719	5.86981	4.09472	0	7.58215	0	0.941221	6.39148
scaffold_1	10168848	10169201	Cluster_1663	354	43	2.072	1	0.791	.	GGGACUGCAAGUGAAACAAUCAGC	27	0.372	24	N0	1.9	0	0	1	0	0	0	0	2	39	1	43	0	5.86981	3.27578	0	1.89554	2.35165	4.7061	1.77541
scaffold_1	10169707	10169967	Cluster_1664	261	18	0.867	1	0.222	.	AGAUGUACUUGGAAUUGUGAUACA	1	1	24	N0	0.1	0	0	1	0	2	1	0	4	10	0	18	0.24186	0	1.63789	0	1.89554	0	1.41183	1.24279
scaffold_1	10170046	10170081	Cluster_1665	36	89	4.289	0	0.91	+	AACGAUCUGAGAGAAGGCUCUGCC	34	0.315	24	N0	-1	0	0	0	3	3	5	7	7	64	0	89	0.483719	2.93491	5.73261	1.34525	1.26369	1.17582	9.41221	7.81181
scaffold_1	10170762	10171366	Cluster_1666	605	189	9.108	26	0.222	.	AUCGGUGACUUGAUCUUCUUUCGG	20	0.603	24	N0	1.3	0	0	5	4	0	14	26	41	98	1	189	0.24186	4.89151	4.09472	0	5.68661	0.783882	7.52977	25.921
scaffold_1	10171454	10171749	Cluster_1667	296	108	5.205	29	0.519	.	AAUUCCGGACCAGCACUUCUGCGG	9	0.583	24	N0	0.5	0	0	9	3	4	6	26	17	39	4	108	0.24186	1.9566	0.818944	0	7.58215	1.9597	6.11793	12.9605
scaffold_1	10171883	10172122	Cluster_1668	240	12	0.578	1	0.583	.	CUGUGCAUCCGGAUGUAUCUCAGC	1	1	24	N0	0.1	0	0	1	0	0	2	0	4	5	0	12	0.24186	0	0.409472	0	0	0	0.47061	1.59787
scaffold_1	10172601	10173020	Cluster_1669	420	29	1.398	4	0.448	.	UUUUGAACACUUUAGACUCUUUGU	2	0.897	24	N0	0.1	0	0	1	0	2	0	2	8	16	0	29	0	1.9566	0.409472	0	0.631846	0	0	4.43853
scaffold_1	10173116	10173256	Cluster_1670	141	32	1.542	3	0.656	.	UCUAAGUUUAACUGUCUGUGCGUU	5	0.781	24	N0	0.3	0	0	1	2	2	0	7	5	15	0	32	0	0.978302	0.818944	0	0	0	0.47061	4.97115
scaffold_1	10217909	10218108	Cluster_1671	200	12	0.578	12	0.917	+	UUACUGUAGAUCAUGUGUGUAAC	1	1	23	N0	-1	0	0	1	0	2	0	2	3	3	1	12	0.725579	0	0.818944	1.34525	0	0.391941	2.35305	0
scaffold_1	10223690	10223926	Cluster_1672	237	97	4.674	52	0.742	.	AAACUCACUAACUCUCAAUGCAUG	11	0.464	24	N0	0.2	0	0	3	0	3	10	11	17	46	7	97	0.24186	0.978302	1.63789	9.41672	14.5325	0.391941	1.41183	10.1198
scaffold_1	10252971	10253149	Cluster_1673	179	19	0.916	18	0.158	-	CAAAUGAUCUGAUAUCCUGAUAC	2	0.842	18	N0	-1	0	0	8	2	2	2	2	2	1	0	19	0.483719	0.978302	0	1.34525	1.89554	0	0	2.13049
scaffold_1	10259733	10260212	Cluster_1674	480	28	1.349	27	0.679	.	UGUUUACGACAAUCACUUU	4	0.786	19	N0	-1	0	0	2	11	4	1	4	1	3	2	28	0.24186	0.978302	0.409472	1.34525	5.05477	0	0	2.84066
scaffold_1	10276822	10277102	Cluster_1675	281	10082	485.854	8338	0.008	-	CGACUGUUUACCAAAAAC	1967	0.012	20	N0	-1	0	0	2265	2225	2835	1298	723	186	400	150	10082	53.9347	300.339	90.4933	484.288	123.842	36.0586	116.711	1497.56
scaffold_1	10278097	10278207	Cluster_1676	111	16	0.771	12	0.562	.	ACGAUUAGUUGAACUUUGAACACU	4	0.625	23	N0	-1	0	0	0	0	2	0	1	5	5	3	16	0	0	2.04736	0	3.79108	0.783882	0.47061	0.355082
scaffold_1	10278409	10278692	Cluster_1677	284	68	3.277	61	0.853	+	AUGUGAGCUCUCCGUUCUUUGC	9	0.426	24	N0	-1	0	0	0	1	3	5	12	9	38	0	68	1.2093	2.93491	1.22842	0	3.79108	1.56776	0.47061	8.1669
scaffold_1	10278767	10279186	Cluster_1678	420	30	1.446	27	0.7	.	AGCUUUGCAGAUUGUACAACAAC	4	0.733	23	N0	-1	0	0	5	2	1	7	3	9	3	0	30	1.69302	0.978302	2.45683	0	1.89554	0.783882	0.941221	1.59787
scaffold_1	10280026	10280126	Cluster_1679	101	18	0.867	15	0	-	GUUUUGAGGGUAGAAUCUUG	3	0.722	18	N0	-1	0	0	4	2	4	4	2	0	2	0	18	0	0.978302	2.04736	1.34525	4.42292	0.783882	0.941221	0
scaffold_1	10280210	10280539	Cluster_1680	330	13	0.626	13	0	-	UCAAGUUCCCGUUGGUCUUC	1	1	20	N0	-1	0	0	2	2	4	0	1	1	2	1	13	0.24186	0	0	2.69049	3.79108	0	0	0.710165
scaffold_1	10280994	10281050	Cluster_1681	57	17	0.819	17	0	-	AAUGGACAGAUGCUUGCCAUCAACG	9	0.353	25	N0	-1	0	0	0	0	0	1	0	4	3	9	17	0.483719	0.978302	0.409472	8.07147	2.52738	0	0.47061	0.355082
scaffold_1	10281185	10281402	Cluster_1682	218	19	0.916	19	0.105	-	AGGAUGAAGCUCUGGGCU	2	0.895	18	N0	-1	0	0	4	4	1	1	3	3	3	0	19	0.24186	0.978302	0.818944	2.69049	5.05477	1.56776	0.47061	0
scaffold_1	10284426	10284578	Cluster_1683	153	11	0.53	10	0	-	CUCACUCUGAAUGACUUUGCA	2	0.909	24	N0	-1	0	0	0	1	1	2	1	1	4	1	11	0	0.978302	0.818944	2.69049	0.631846	0.391941	0	0.710165
scaffold_1	10288512	10288575	Cluster_1684	64	12	0.578	12	0.083	-	AAGGAACAUACUAACUCGGCUAGU	4	0.75	24	N0	-1	0	0	1	0	1	1	1	0	8	0	12	0.725579	0	0	0	0.631846	0.391941	0.941221	0.887706
scaffold_1	10302929	10303046	Cluster_1685	118	99	4.771	0	0.949	+	ACACGUAUCUGUAUCUUACCCUCU	15	0.364	24	N0	-1	0	0	2	1	3	7	9	29	48	0	99	0	0	0	0	0	0	1.41183	17.044
scaffold_1	10309469	10310138	Cluster_1686	670	310	14.939	20	0.606	.	AAGACUCUACAUGUUACUUCUGAG	25	0.416	24	N0	1	0	0	6	5	13	12	50	76	143	5	310	1.2093	5.86981	7.3705	0	4.42292	1.9597	7.05916	45.0955
scaffold_1	10310216	10310570	Cluster_1687	355	84	4.048	24	0.333	.	AUCGGUCUUGUUAGGAGCUAACU	19	0.583	24	N0	0.9	0	0	2	2	0	6	10	29	32	3	84	0	3.91321	1.22842	0	1.89554	3.13553	7.05916	9.0546
scaffold_1	10355896	10356061	Cluster_1688	166	35	1.687	7	0.171	-	UCUGUUUGGCUAUAGGUUU	8	0.543	24	N0	-1	0	0	3	8	1	2	8	1	12	0	35	0	1.9566	4.09472	0	0.631846	1.56776	0	3.19574
scaffold_1	10356397	10356425	Cluster_1689	29	12	0.578	0	0.917	+	AAUCGCACUUCAUAAAAUUCUUGA	11	0.167	24	N0	-1	0	0	0	0	0	0	0	0	12	0	12	0.24186	0	0.818944	0	2.52738	0	0.941221	0.532624
scaffold_1	10357856	10358080	Cluster_1690	225	42	2.024	22	0.357	.	CUUGUGCCUCCUACUCUAAAUUGU	5	0.81	24	N0	0.2	0	0	1	3	1	2	8	10	15	2	42	1.93488	0.978302	0.409472	0	1.26369	3.13553	0.47061	3.72837
scaffold_1	10359866	10359900	Cluster_1691	35	19	0.916	0	0.579	.	ACUCAGACGCUCAUUUAACAAUUG	3	0.737	23	N0	-1	0	0	2	2	0	1	1	7	6	0	19	0	0	0	0	0	0.391941	0.47061	3.0182
scaffold_1	10363614	10363661	Cluster_1692	48	11	0.53	10	0.909	+	AGUAGGUCUCGAACUUUGGUUUCG	5	0.636	24	N0	-1	0	0	0	1	0	0	0	2	7	1	11	0	0	4.09472	0	0	0.391941	0	0
scaffold_1	10364486	10364908	Cluster_1693	423	39	1.879	4	0.538	.	CCGAAUCGAACCGAAAAAAUU	3	0.821	24	N0	0.2	0	0	0	2	3	9	5	4	14	2	39	0.967438	0.978302	2.8663	0	0	0.783882	0.941221	4.08345
scaffold_1	10366295	10366390	Cluster_1694	96	14	0.675	3	0.786	.	UGUGUAGAACGGGUCAUGUG	2	0.786	18	N0	-1	0	0	5	2	2	0	0	2	3	0	14	0	0	0.818944	0	0.631846	0	1.41183	1.42033
scaffold_1	10366819	10366972	Cluster_1695	154	24	1.157	5	0.5	.	ACGGCUCCGUUAGCAGAACUAUGG	9	0.5	24	N0	0.1	0	0	0	0	0	2	1	2	17	2	24	0	0.978302	1.63789	0	1.26369	0.391941	1.41183	2.30804
scaffold_1	10367121	10367241	Cluster_1696	121	11	0.53	4	0.545	.	AUUUUAGGAAUGUCGUCCCGCGGU	3	0.727	21	N0	0.4	0	0	2	0	0	4	1	1	3	0	11	0.483719	0	0.409472	0	0.631846	0	0	1.24279
scaffold_1	10374049	10374285	Cluster_1697	237	39	1.879	9	0.59	.	AUACGUGUCAAAAUGAGCCAGCUC	6	0.795	24	N0	0.2	0	0	1	2	2	5	4	10	14	1	39	0.725579	1.9566	0.409472	0	2.52738	0.391941	1.88244	4.26099
scaffold_1	10374668	10375349	Cluster_1698	682	230	11.084	186	0.604	.	AUAACUCACGAUCUAAAUUGAACU	15	0.6	24	N0	0.6	0	0	13	10	10	25	37	36	97	2	230	6.53021	28.3708	20.0641	0	4.42292	7.05494	24.9424	8.34444
scaffold_1	10378386	10378823	Cluster_1699	438	359	17.3	61	0.674	.	UUGCUCUGUUCUACACAAACACGU	11	0.563	24	N0	0.6	0	0	11	14	8	27	46	95	149	9	359	0	8.80472	7.3705	0	0.631846	0.391941	6.11793	56.2806
scaffold_1	10381137	10381252	Cluster_1700	116	33	1.59	14	0.394	.	AAGGCACUGUCUGUAAUCCUAGA	9	0.455	23	N0	-1	0	0	6	0	1	2	5	12	7	0	33	0	0.978302	0.818944	0	0	0	0	5.32624
scaffold_1	10381341	10381373	Cluster_1701	33	14	0.675	0	0.714	.	ACGAAACGGAAAGGGACAUGACGG	2	0.714	24	N0	-1	0	0	0	0	1	3	0	4	5	1	14	0.24186	0	0	0	0	1.17582	0	1.77541
scaffold_1	10381452	10381616	Cluster_1702	165	15	0.723	1	0.867	+	UUUACAACUGUAUGUCUGU	1	1	23	N0	-1	0	0	0	1	2	3	0	6	3	0	15	0	0	0	0	0.631846	0	0.47061	2.30804
scaffold_1	10382501	10382684	Cluster_1703	184	23	1.108	10	0.739	.	UUUAUGAUAUUAUUGGGACUAUA	3	0.652	23	N0	-1	0	0	2	2	3	1	1	6	6	2	23	0	0	2.04736	0	0.631846	0	0	3.0182
scaffold_1	10382787	10383023	Cluster_1704	237	35	1.687	32	0.457	.	AUCUCCUCCAAAUGACGUCGGCGG	10	0.686	24	N0	0.5	0	0	1	0	1	0	7	3	23	0	35	0.725579	1.9566	4.09472	0	1.26369	0.783882	4.23549	1.24279
scaffold_1	10383232	10383266	Cluster_1705	35	13	0.626	13	0	-	ACUUGUAGUAUCUUAAUAUUUUA	4	0.692	23	N0	-1	0	0	0	0	1	0	1	6	5	0	13	0	0	4.50419	0	0	0.391941	0	0.177541
scaffold_1	10397625	10397915	Cluster_1706	291	14	0.675	11	0.571	.	UUUUUUGCCAUGGAACCAUUUGUU	2	0.929	24	N0	0.2	0	0	1	0	0	3	1	2	7	0	14	2.17674	0	0.818944	0	0	0.783882	0.47061	0
scaffold_1	10403665	10404126	Cluster_1707	462	16	0.771	16	1	+	AACCGUUUCAAGCGUUAGGGCA	3	0.75	22	N0	-1	0	0	2	1	3	3	4	3	0	0	16	0	0	0.409472	4.03574	0.631846	0.391941	0	1.77541
scaffold_1	10411485	10411902	Cluster_1708	418	11	0.53	11	0	-	AAACAGGCUUUGGUACACG	2	0.909	19	N0	-1	0	0	1	4	1	1	0	0	4	0	11	0.24186	0	0.409472	6.72623	1.26369	0	0	0.355082
scaffold_1	10416155	10416362	Cluster_1709	208	17	0.819	17	0.941	+	CACCUUUGAUUAGGAACUCU	3	0.588	22	N0	-1	0	0	2	2	4	0	6	2	1	0	17	0.24186	1.9566	3.27578	2.69049	1.89554	0	0	0.177541
scaffold_1	10416544	10416606	Cluster_1710	63	15	0.723	14	1	+	GCUGGAUUAAAGAAGCUCGAU	2	0.867	21	N0	-1	0	0	2	1	0	5	2	4	0	1	15	0	0.978302	0.409472	2.69049	4.42292	0.391941	0	0.532624
scaffold_1	10417010	10417281	Cluster_1711	272	25	1.205	21	1	+	UGCUGCGGCUGAUGAAGAUGA	2	0.92	19	N0	-1	0	0	3	6	2	4	3	4	3	0	25	0	0.978302	0	10.762	3.79108	0.391941	1.41183	1.06525
scaffold_1	10417413	10417648	Cluster_1712	236	190	9.156	138	0.979	+	AAGCUGUUAGAUCUAUUC	34	0.253	18	N0	-1	0	0	40	35	30	36	22	5	7	15	190	3.38603	26.4142	20.4736	33.6311	38.5426	0.783882	2.82366	0.887706
scaffold_1	10417744	10417942	Cluster_1713	199	15	0.723	14	1	+	UAUCCAGUUUCUCGAGUU	1	1	23	N0	-1	0	0	2	1	1	1	2	3	3	2	15	0.24186	0.978302	0.409472	2.69049	3.15923	0	0.941221	0.532624
scaffold_1	10418398	10418732	Cluster_1714	335	13	0.626	13	0.308	.	UGAUCUGAUGGAGGAAGC	2	0.923	21	N0	0.1	0	0	2	1	2	4	1	1	2	0	13	0	0	1.22842	4.03574	3.15923	0.391941	0.47061	0
scaffold_1	10419677	10419793	Cluster_1715	117	23	1.108	20	0	-	UCUGCUAACAUAUUUCUCUGACCAG	14	0.217	25	N0	-1	0	0	0	0	0	1	1	7	0	14	23	0.725579	0	2.8663	2.69049	3.79108	1.17582	0.941221	0
scaffold_1	10432322	10432455	Cluster_1716	134	18	0.867	17	0.944	+	CCUUCUCGAUCGACGCCUUCUGGUA	3	0.833	20	N0	-1	0	0	2	2	4	3	2	1	1	3	18	1.2093	0	0	2.69049	2.52738	1.17582	0.941221	0.355082
scaffold_1	10459082	10459201	Cluster_1717	120	19	0.916	19	0.684	.	ACGAUCUCCCAAAGGACCCUG	3	0.737	22	N0	-1	0	0	1	1	1	7	8	0	1	0	19	3.14417	0.978302	0	0	0	1.56776	0.47061	0
scaffold_1	10459306	10459706	Cluster_1718	401	22	1.06	21	0.636	.	AUUCCGUUCGGCAUCAAA	6	0.682	20	N0	-1	0	0	6	0	7	5	2	1	0	1	22	2.66046	0	0.409472	2.69049	0	2.35165	0.47061	0.177541
scaffold_1	10476343	10476626	Cluster_1719	284	353	17.011	319	0.445	.	AGAGGAGUAUGAUCUCAGACAUGG	50	0.371	24	N0	2.3	0	0	6	7	9	18	44	94	170	5	353	0	4.89151	2.45683	0	0	0	3.76488	59.2988
scaffold_1	10476715	10477178	Cluster_1720	464	103	4.964	95	0.718	.	UUCUCCGAUUUUUGCUUUGUCCUG	8	0.524	24	N0	0.4	0	0	4	1	0	7	22	14	55	0	103	0	9.78302	11.8747	1.34525	1.26369	0.391941	8.00038	7.63427
scaffold_1	10479455	10479693	Cluster_1721	239	463	22.312	371	0.607	.	AAUAGCAGGAUCUCAUAACACGG	90	0.374	23	N0	-1	0	0	13	15	13	23	59	188	147	5	463	1.45116	10.7613	4.50419	0	1.26369	0	12.7065	72.0817
scaffold_1	10482458	10482706	Cluster_1722	249	19	0.916	17	0.947	+	GCCGGUUGUGGACAUAGCCUUCAUA	3	0.789	21	N0	-1	0	0	0	3	3	4	2	2	1	4	19	0.24186	0.978302	2.04736	2.69049	0	0	0	1.77541
scaffold_1	10482830	10483000	Cluster_1723	171	11	0.53	10	1	+	UUACUUUUCGGUCUUUAAUGUCU	2	0.727	23	N0	-1	0	0	0	2	0	2	3	4	0	0	11	0	0	0.818944	0	0.631846	0	0.941221	1.06525
scaffold_1	10483087	10483338	Cluster_1724	252	12	0.578	10	1	+	UAGGCUGGCUUGUCCUUAGGAAU	1	1	18	N0	-1	0	0	2	2	1	2	2	1	1	1	12	0	0	0.818944	1.34525	0	0	0	1.59787
scaffold_1	10511148	10511363	Cluster_1725	216	4451	214.495	429	0.999	+	UCCGUUGUAGUCUAGCUG	1412	0.04	18	N0	-1	0	0	1955	487	347	743	343	244	221	111	4451	60.7067	158.485	113.014	630.92	507.372	102.689	44.708	378.695
scaffold_1	10511461	10511832	Cluster_1726	372	294	14.168	64	0.561	.	AGGAUUCUGCAGGAUUUUGGAGGA	10	0.534	24	N0	1.1	0	0	15	5	15	25	35	80	115	4	294	0.725579	2.93491	1.22842	4.03574	5.05477	1.9597	1.41183	47.226
scaffold_1	10512893	10512930	Cluster_1727	38	13	0.626	12	0.923	+	UCCGGAUCAAAACCAAAAU	12	0.154	19	N0	-1	0	0	0	12	0	0	1	0	0	0	13	0	0	0	0	0.631846	0	0	2.13049
scaffold_1	10514504	10514877	Cluster_1728	374	19	0.916	14	0.368	.	CUUUUAGCGUGCGACUGCGAGUGC	2	0.789	23	N0	-1	0	0	1	1	0	1	3	9	4	0	19	0	0.978302	1.63789	0	0	0	1.88244	1.77541
scaffold_1	10515356	10515558	Cluster_1729	203	27	1.301	4	0.926	+	AUUGGACAUAAUAUGAUUGAACGG	5	0.741	24	N0	-1	0	0	0	1	1	1	4	2	17	1	27	0	0.978302	1.22842	0	0.631846	0	0	3.90591
scaffold_1	10537807	10538179	Cluster_1730	373	35	1.687	24	0.514	.	UCCGAUGUCUGUGUGUGAAAUAC	3	0.771	24	N0	0.1	0	0	1	0	0	2	2	10	19	1	35	0	0.978302	6.55155	0	2.52738	2.35165	3.76488	0
scaffold_1	10545295	10545587	Cluster_1731	293	68	3.277	61	0.985	+	AAAGCUAGUGAUGUGGAACUCACU	17	0.309	24	N0	-1	0	0	3	2	9	10	5	10	21	8	68	2.17674	0	2.04736	9.41672	15.1643	5.87911	1.41183	0.887706
scaffold_1	10597144	10597247	Cluster_1732	104	12	0.578	10	0	-	CGGUAUCCUCUCUGGAUCU	2	0.917	18	N0	-1	0	0	5	5	0	1	0	0	1	0	12	0	0	0.818944	5.38098	1.26369	0	0	0.710165
scaffold_1	10599032	10599313	Cluster_1733	282	32	1.542	29	0	-	AAUUCGUUGGAAAGAAGAUUGACG	8	0.562	24	N0	-1	0	0	2	5	2	2	3	3	10	5	32	0.483719	1.9566	2.45683	8.07147	4.42292	0.783882	1.41183	0.710165
scaffold_1	10622356	10622429	Cluster_1734	74	70	3.373	65	0	-	AACAGCUGAGAGUGAUGCAAC	25	0.143	21	N0	-1	0	0	2	10	9	26	13	10	0	0	70	3.62789	5.86981	3.27578	17.4882	15.1643	0.391941	0.941221	0.177541
scaffold_1	10659300	10660150	Cluster_1735	851	65	3.132	54	1	+	AAAGCUGAGACUGUUGUUGC	8	0.692	21	N0	-1	0	0	7	5	12	13	6	12	8	2	65	0.24186	0	8.59891	14.7977	6.95031	3.13553	2.35305	1.42033
scaffold_1	10660986	10661186	Cluster_1736	201	25	1.205	22	0.96	+	AGACUGAAGCCUCUUCCU	5	0.72	18	N0	-1	0	0	9	3	0	5	5	1	2	0	25	0.967438	0	3.68525	4.03574	1.89554	0.783882	0.47061	0.532624
scaffold_1	10663081	10663276	Cluster_1737	196	12	0.578	10	0.917	+	AUGUCCUCCGCCUUUGAUGUAG	1	1	23	N0	-1	0	0	0	0	0	0	3	4	3	2	12	0.24186	0.978302	0	0	0	2.35165	0.941221	0.355082
scaffold_1	10679535	10679745	Cluster_1738	211	43	2.072	36	0.721	.	AAAGAGACCGAUUUCGAGAACCGA	9	0.581	24	N0	0.4	0	0	0	0	6	3	8	11	15	0	43	0.483719	2.93491	5.73261	0	3.15923	1.56776	6.11793	0.355082
scaffold_1	10689674	10690042	Cluster_1739	369	44	2.12	43	0.841	+	GUGCGUUAUUGCGGUGCGGAACA	11	0.614	23	N0	-1	0	0	1	5	5	3	4	14	12	0	44	0.483719	0	0	0	0	0	0.47061	7.27919
scaffold_1	10700226	10700521	Cluster_1740	296	153	7.373	139	0.654	.	AGGCCGUCCGGAUGAGAUUUUAUC	33	0.366	24	N0	2.9	0	0	5	9	2	17	34	27	57	2	153	1.2093	1.9566	2.45683	0	0.631846	0.783882	3.29427	23.0804
scaffold_1	10700650	10700972	Cluster_1741	323	44	2.12	14	0.864	+	AAGGACAACUUGAAGCCAAACAGA	12	0.5	24	N0	-1	0	0	1	2	0	2	5	4	28	2	44	0.24186	0.978302	2.04736	0	1.26369	0	0	6.21394
scaffold_1	10702165	10702212	Cluster_1742	48	121	5.831	12	0.554	.	UUUGUGCUCGUUCUUUCCUUCU	14	0.405	24	N0	-1	0	0	9	7	9	6	30	18	36	6	121	0.24186	3.91321	2.04736	0	1.89554	0.783882	2.35305	17.9317
scaffold_1	10702294	10702671	Cluster_1743	378	138	6.65	37	0.674	.	AAAUGACGGGUAUGAUACAAGA	15	0.536	24	N0	0.6	0	0	9	7	5	6	34	33	43	1	138	0	0	4.50419	0	0.631846	0.783882	1.41183	21.4825
scaffold_1	10702882	10703131	Cluster_1744	250	148	7.132	19	0.088	-	AAGACUCGGAUCGAGUGUGAACUG	16	0.534	24	N0	-1	0	0	2	10	5	12	16	39	61	3	148	0.24186	0.978302	2.45683	0	1.26369	0.391941	0.941221	23.9681
scaffold_1	10704746	10705026	Cluster_1745	281	11	0.53	10	0.182	-	CUUUUGAUCUUGAACAAAUA	2	0.909	18	N0	-1	0	0	2	2	2	1	1	2	1	0	11	0.483719	0.978302	0	0	1.26369	0.391941	0.47061	0.710165
scaffold_1	10722099	10722217	Cluster_1746	119	12	0.578	12	0.167	-	AUGUGGAGCUGACGAUGUACCG	4	0.583	22	N0	-1	0	0	4	1	1	0	5	1	0	0	12	0.24186	0	0	0	0.631846	2.74359	0	0.532624
scaffold_1	10723101	10723253	Cluster_1747	153	16	0.771	16	0.75	.	AAUGCGGAUCAGACUACUU	1	1	18	N0	-1	0	0	4	1	0	3	1	3	4	0	16	2.66046	0	0	0	0	1.9597	0	0
scaffold_1	10723354	10723560	Cluster_1748	207	34	1.638	34	0.676	.	ACAAGUAUCCGAACUCGAACGAG	3	0.765	23	N0	-1	0	0	2	4	3	5	4	9	5	2	34	4.59533	0	0.818944	0	0	5.09523	0	0
scaffold_1	10733752	10734219	Cluster_1749	468	144	6.939	124	0.944	+	UUUUGAACGUCGAUCUGAUUUAGC	50	0.25	24	N0	-1	0	0	1	6	1	8	29	21	66	12	144	10.1581	1.9566	2.8663	4.03574	3.79108	10.5824	8.47099	6.92411
scaffold_1	10735512	10735660	Cluster_1750	149	15	0.723	14	0.2	.	AUCGUUCGAGGGAUAUAAGAAAU	2	0.733	23	N0	-1	0	0	1	0	2	3	3	4	2	0	15	0	0.978302	1.63789	0	1.26369	0	0.941221	1.06525
scaffold_1	10736645	10737218	Cluster_1751	574	41	1.976	38	0.415	.	CAGCAUAGGAUCUGCAUACUGC	4	0.805	24	N0	0.3	0	0	2	3	2	1	7	8	18	0	41	0	0	1.63789	1.34525	3.79108	0	1.41183	4.79361
scaffold_1	10737902	10738154	Cluster_1752	253	13	0.626	12	0.231	.	ACGGUUAAAUCUGGACAUGCCAUU	3	0.846	24	N0	0.1	0	0	0	0	2	0	2	2	7	0	13	0	0.978302	0.818944	0	0.631846	0	0.941221	1.24279
scaffold_1	10738248	10738528	Cluster_1753	281	16	0.771	13	0.75	.	AAAUAUAUGAAGGGUAGAAUUUGU	2	0.875	22	N0	-1	0	0	0	1	2	1	4	4	4	0	16	0	0	1.22842	0	3.79108	1.17582	0.941221	0.355082
scaffold_1	10742137	10742428	Cluster_1754	292	15	0.723	15	0.667	.	UAUCAAUGUUGGCUGUGUACGUGU	4	0.733	24	N0	0.3	0	0	0	1	0	0	2	4	8	0	15	0	0	1.63789	0	1.89554	0.391941	0.941221	0.887706
scaffold_1	10742916	10743175	Cluster_1755	260	29	1.398	28	0.414	.	AAAACCAGACUAGAACCAAGACGU	4	0.793	24	N0	0.1	0	0	3	0	0	4	3	7	11	1	29	0	4.89151	1.63789	0	3.15923	2.35165	0.941221	1.24279
scaffold_1	10746403	10746661	Cluster_1756	259	12	0.578	12	0.833	+	GUGUGGUUCUCUUGACGUUAAGCU	2	0.917	20	N0	-1	0	0	0	1	3	2	2	1	3	0	12	0	0.978302	0.409472	2.69049	0	2.35165	0.941221	0
scaffold_1	10746750	10746962	Cluster_1757	213	15	0.723	15	0.667	.	CUUGACGUCAGGGAUCACCGG	2	0.733	20	N0	-1	0	0	0	2	4	3	3	0	3	0	15	0.24186	0.978302	0.409472	0	1.89554	1.9597	1.88244	0
scaffold_1	10750265	10751639	Cluster_1758	1375	822	39.612	215	0.314	.	AAGAGACAACUCUGAUGCGUG	90	0.439	24	N0	5.7	0	0	31	18	31	135	117	161	320	9	822	2.4186	15.6528	25.3873	0	5.05477	7.44688	28.7072	114.692
scaffold_1	10761627	10761888	Cluster_1759	262	15	0.723	15	0.2	.	AACCUAUCGGAAGGAAGUUGAA	1	1	18	N0	-1	0	0	4	3	2	0	2	4	0	0	15	0	0	0	1.34525	5.68661	0	0	0.887706
scaffold_1	10772257	10772609	Cluster_1760	353	119	5.735	20	0.479	.	AUAUGUUACUGUACAGUUGUCUGU	9	0.538	24	N0	0.3	0	0	4	4	2	9	14	22	62	2	119	0	4.89151	0.409472	0	0	0	0.47061	19.8846
scaffold_1	10785528	10785628	Cluster_1761	101	13	0.626	4	0.615	.	AAGAACUAGAACCUUGAAAGUACU	4	0.692	24	N0	0.1	0	0	0	0	1	0	1	4	6	1	13	0.24186	0	0.409472	0	0.631846	0	0	1.77541
scaffold_1	10785703	10785973	Cluster_1762	271	95	4.578	9	0.579	.	AGCGGACACUGCGCAGCUUCUUGU	8	0.632	24	N0	0.4	0	0	6	1	2	9	19	22	35	1	95	0.483719	0	0.818944	0	4.42292	1.17582	1.88244	13.6707
scaffold_1	10786161	10786250	Cluster_1763	90	17	0.819	11	0.412	.	AGAUUCUUCUGAACGUCAUUCAGG	4	0.647	24	N0	0	0	0	1	0	1	1	1	2	11	0	17	0.24186	0	0.818944	0	0.631846	0.391941	0.941221	1.77541
scaffold_1	10805241	10805310	Cluster_1764	70	18	0.867	18	0	-	UGUUCAACGUGUCUGUAUCUGCAG	4	0.722	21	N0	-1	0	0	3	1	2	4	2	2	4	0	18	0	2.93491	0.409472	6.72623	2.52738	1.56776	0.47061	0
scaffold_1	10807910	10808012	Cluster_1765	103	11	0.53	7	1	+	AAAAAUGUCAGGAUGGCCGAGU	2	0.818	22	N0	-1	0	0	1	0	2	1	4	1	2	0	11	0	0.978302	0.409472	1.34525	0.631846	0	0.47061	1.06525
scaffold_1	10809312	10809549	Cluster_1766	238	22	1.06	21	0.955	+	AUUAAGACUUGAAGUUAUGACUCA	4	0.682	24	N0	-1	0	0	0	4	5	2	1	0	6	4	22	1.2093	0	0.818944	6.72623	3.79108	1.56776	0	0
scaffold_1	10815482	10815734	Cluster_1767	253	15	0.723	3	0.533	.	UGACUGAAAAAUUAAGAAUAUAGC	2	0.933	24	N0	0.1	0	0	2	1	1	0	1	4	6	0	15	0.24186	0.978302	0.409472	0	1.26369	0.391941	0.47061	1.42033
scaffold_1	10815972	10816213	Cluster_1768	242	32	1.542	1	0.75	.	AACUCUAACCACUAUUUUAUCAAU	7	0.594	24	N0	0.1	0	0	0	0	1	1	1	10	18	1	32	0.725579	0	1.63789	1.34525	2.52738	1.56776	0	2.84066
scaffold_1	10816831	10816903	Cluster_1769	73	14	0.675	12	1	+	AAAACUGUGGUCUCCAAAUUUUGG	11	0.214	24	N0	-1	0	0	0	0	0	0	0	2	12	0	14	0.483719	0.978302	4.09472	0	0	0	0.47061	0
scaffold_1	10819028	10819085	Cluster_1770	58	11	0.53	11	1	+	ACCAAGCCGAUAGAAUUUAU	2	0.818	23	N0	-1	0	0	0	0	3	0	3	4	1	0	11	0	0	0	0	0	0	0	1.95295
scaffold_1	10819404	10819473	Cluster_1771	70	14	0.675	14	0.214	.	ACAGAUAGGAAACAAUAGGACGUG	2	0.929	24	N0	-1	0	0	2	2	2	0	2	2	4	0	14	1.93488	0	0	0	0	1.9597	0.47061	0
scaffold_1	10855401	10855472	Cluster_1772	72	12	0.578	12	0.5	.	AUACGUCAAACUAGUAAUUAUAUU	6	0.333	24	N0	0.1	0	0	0	1	0	0	0	2	9	0	12	0.24186	0	0	0	0	0	0	1.95295
scaffold_1	10860801	10861048	Cluster_1773	248	35	1.687	21	0.543	.	CGUCUGUAAUCCGUCGGAAAC	2	0.857	22	N0	-1	0	0	2	3	6	5	8	4	7	0	35	0.967438	1.9566	0.409472	2.69049	1.89554	5.48717	2.35305	0.710165
scaffold_1	10871697	10871802	Cluster_1774	106	17	0.819	14	0.941	+	CUGCUAAAUCUCUGACACAUUUGU	16	0.118	24	N0	-1	0	0	0	0	0	0	0	1	16	0	17	0.24186	0	0.818944	0	0.631846	2.35165	3.29427	0
scaffold_1	10876891	10877677	Cluster_1775	787	46	2.217	44	0	-	UUCUUUCUCUUCAACUCUCU	2	0.935	22	N0	-1	0	0	3	6	9	7	10	8	2	1	46	0.725579	0	0	2.69049	0.631846	1.17582	0.47061	6.39148
scaffold_1	10877767	10878145	Cluster_1776	379	24	1.157	23	0	-	UCAAGAAACGAUCUCCAAGAACCUU	3	0.833	18	N0	-1	0	0	6	1	6	1	1	3	2	4	24	0.483719	0	0	1.34525	1.26369	0.783882	0	3.0182
scaffold_1	10881492	10881984	Cluster_1777	493	37	1.783	37	0.405	.	AAUGCUGAUUUUGGUUUCUCCG	6	0.784	24	N0	0.5	0	0	1	2	2	3	9	5	13	2	37	0	0	0	0	0.631846	0	0	6.39148
scaffold_1	10890068	10890091	Cluster_1778	24	8520	410.581	417	1	+	UGAAGCUGCCAGCAUGAUCU	5366	0.001	20	N0	-1	0	0	39	2639	5368	260	211	3	0	0	8520	61.4323	50.8717	59.3735	395.502	460.616	63.8864	57.8851	1200.18
scaffold_1	10890263	10890307	Cluster_1779	45	342	16.481	302	1	+	AGGUCAUCCUGCAGCUUCAGU	210	0.044	21	N0	-1	0	0	85	4	3	215	30	3	2	0	342	0	0.978302	0	0	0	0	0	60.5416
scaffold_1	10908749	10908843	Cluster_1780	95	40	1.928	33	0	-	AAUAAGAUCUUGGCUUCG	9	0.425	18	N0	-1	0	0	12	8	2	1	3	7	6	1	40	0	2.93491	1.22842	8.07147	10.1095	1.17582	2.82366	0.532624
scaffold_1	10909038	10909073	Cluster_1781	36	19	0.916	19	0	-	CCGAUCCUCUAGUUGAACUCAUGG	5	0.579	24	N0	-1	0	0	0	1	1	4	3	2	8	0	19	1.2093	1.9566	0.409472	0	1.89554	2.35165	0.941221	0
scaffold_1	10909747	10910955	Cluster_1782	1209	56	2.699	42	0.196	-	UACAACUCCGAAUGCUUCCCCUUCU	3	0.857	24	N0	-1	0	0	7	5	7	3	7	6	16	5	56	4.59533	5.86981	1.22842	8.07147	8.214	1.17582	0	1.06525
scaffold_1	10911053	10911606	Cluster_1783	554	57	2.747	51	0.211	.	CCGAGACUUGGAGGUACAACUCCCA	8	0.772	23	N0	-1	0	0	9	2	3	3	9	11	11	9	57	0.725579	5.86981	6.55155	10.762	3.15923	2.35165	2.35305	1.42033
scaffold_1	10913964	10915902	Cluster_1784	1939	7128	343.5	5640	0.678	.	UUGAUGACUACUUCUUCUGAAUGU	821	0.176	24	N0	27.5	0	0	357	364	654	851	1212	1274	2271	145	7128	1045.8	15.6528	18.4262	24.2144	18.3235	1055.89	0.47061	0.177541
scaffold_1	10916279	10917779	Cluster_1785	1501	9902	477.18	7659	0.486	.	UUUAUGGUCUAUACAUUCUUUGUU	522	0.189	24	N0	39	0	0	603	611	864	1394	1505	1618	3128	179	9902	1614.65	22.501	38.8998	17.4882	9.47769	1204.04	3.76488	0
scaffold_1	10918993	10919346	Cluster_1786	354	31	1.494	28	0.226	.	AGGGCUUGUUGUAUAAAUGAUA	4	0.839	22	N0	-1	0	0	4	3	2	4	7	6	5	0	31	2.66046	0.978302	0.409472	1.34525	6.31846	2.35165	0.47061	0
scaffold_1	10926771	10926923	Cluster_1787	153	16	0.771	15	0.938	+	AUUGUGCUUGGACUACUCCGUGUU	4	0.688	24	N0	-1	0	0	1	2	2	1	4	0	5	1	16	0.483719	0	1.22842	1.34525	0	2.74359	1.41183	0
scaffold_1	10927433	10927699	Cluster_1788	267	12	0.578	10	0.917	+	UGGGCUGUACUUGACUUCA	2	0.917	19	N0	-1	0	0	2	4	1	2	1	0	1	1	12	0.483719	0.978302	0	1.34525	1.89554	1.56776	0	0.177541
scaffold_1	10928254	10928409	Cluster_1789	156	29	1.398	4	0.966	+	AAGAUUGUGAUAUUCCGU	4	0.69	21	N0	-1	0	0	5	8	2	9	1	1	0	3	29	2.17674	0	0	8.07147	6.31846	0.783882	0.941221	0
scaffold_1	10928568	10928633	Cluster_1790	66	39	1.879	4	0.923	+	UCUCUGGGAUGAACUUGG	27	0.179	18	N0	-1	0	0	27	7	2	3	0	0	0	0	39	3.14417	0.978302	0.409472	5.38098	5.05477	1.17582	4.23549	0
scaffold_1	10928825	10929084	Cluster_1791	260	351	16.915	288	0.011	-	UUAGAUUCACGCACAAACUCC	314	0.034	21	N0	-1	0	0	0	6	21	319	4	0	0	1	351	0.24186	0	2.04736	4.03574	5.05477	0.783882	0.941221	58.5886
scaffold_1	10931490	10931809	Cluster_1792	320	166	8	160	0.958	+	CGGUCGUGGUCGUGGCUCUGAUCA	38	0.337	24	N0	-1	0	0	22	32	25	10	29	2	42	4	166	16.6883	0	0.409472	6.72623	8.214	28.6117	2.35305	0
scaffold_1	10932234	10933339	Cluster_1793	1106	181	8.722	161	0.862	+	AGGGACAAUCCGGAUAAGU	9	0.735	18	N0	-1	0	0	39	37	16	36	29	11	7	6	181	10.6418	0	2.04736	49.7741	27.1694	9.79852	12.7065	0
scaffold_1	10933433	10935172	Cluster_1794	1740	1432	69.008	722	0.929	+	UCUCUGGGAUGAACUUGG	455	0.348	18	N0	-1	0	0	655	277	130	151	71	62	55	31	1432	101.823	0.978302	8.18944	317.478	169.335	53.6959	150.125	5.32624
scaffold_1	10938444	10938771	Cluster_1795	328	16	0.771	16	1	+	AGAUGUGAAUGUUGAGACUG	3	0.812	19	N0	-1	0	0	2	4	4	2	0	0	2	2	16	0	0	0.409472	4.03574	5.68661	0	0.941221	0.177541
scaffold_1	10951591	10951846	Cluster_1796	256	42	2.024	22	0.643	.	ACCAUUUCGUUACUAUUUGAACCG	11	0.667	24	N0	0.1	0	0	0	2	1	3	2	7	27	0	42	0	0.978302	0.409472	0	0	0	0.47061	6.92411
scaffold_1	10960803	10960823	Cluster_1797	21	13	0.626	0	1	+	ACGCAGCCAUGUGGUGAGC	9	0.231	19	N0	-1	0	0	4	9	0	0	0	0	0	0	13	0.967438	0	0	0	5.05477	0.391941	0	0
scaffold_1	10960908	10961100	Cluster_1798	193	218	10.505	148	0.991	+	UGCCUUCGGGUAGACCCA	38	0.216	18	N0	-1	0	0	94	27	40	9	17	10	18	3	218	2.4186	11.7396	12.6936	45.7383	33.4878	3.91941	4.23549	10.4749
scaffold_1	10961368	10961688	Cluster_1799	321	14	0.675	14	0.214	.	UUGCCGAGGAAGUAGCAGCCG	2	0.857	21	N0	0.1	0	0	2	1	3	4	1	1	2	0	14	0.967438	0	0.409472	4.03574	1.89554	0	0.941221	0.177541
scaffold_1	10962429	10962668	Cluster_1800	240	11	0.53	11	0	-	AAAACGGCGAAAGACUAU	2	0.909	18	N0	-1	0	0	4	0	1	0	2	1	2	1	11	0.24186	0.978302	0.409472	0	3.15923	0	0	0.532624
scaffold_1	10964179	10964296	Cluster_1801	118	48	2.313	12	0.521	.	AUGUCUAAAAUUACACUGGUCCU	7	0.625	23	N0	-1	0	0	4	3	0	1	13	14	13	0	48	0	0.978302	1.63789	0	1.26369	0.783882	1.41183	6.39148
scaffold_1	10964551	10964810	Cluster_1802	260	58	2.795	54	0.707	.	AUUUGUGAUUCGGUAUUGUUUG	6	0.621	22	N0	-1	0	0	3	0	4	7	18	11	15	0	58	0.725579	1.9566	2.04736	0	1.26369	1.17582	2.82366	6.56902
scaffold_1	10967800	10968217	Cluster_1803	418	155	7.469	122	0.245	.	UGUGUUUUCUGCCGGCUUUAAACU	28	0.542	24	N0	3.1	0	0	5	4	5	11	19	34	75	2	155	1.2093	1.9566	2.45683	0	0.631846	0	1.41183	24.5007
scaffold_1	10968355	10968576	Cluster_1804	222	68	3.277	64	0.088	-	AUCGUGUGUUACAAACUUUGGAGU	44	0.191	24	N0	-1	0	0	1	1	0	6	1	10	49	0	68	0.483719	2.93491	2.45683	0	3.15923	0	2.82366	8.1669
scaffold_1	10971400	10971543	Cluster_1805	144	154	7.421	138	0.143	-	UUCCUGAACUGAAAUCAUAACUUC	38	0.357	24	N0	-1	0	0	6	11	1	2	17	33	80	4	154	0.483719	0.978302	1.22842	0	1.26369	0	1.88244	25.2109
scaffold_1	10981650	10982173	Cluster_1806	524	222	10.698	68	0.631	.	AUGGAUAUGCUCGGAUGU	18	0.568	24	N0	1	0	0	31	6	9	16	28	53	79	0	222	0	4.89151	13.5126	0	3.79108	0	7.52977	28.7617
scaffold_1	10982619	10982836	Cluster_1807	218	56	2.699	12	0.393	.	AAAACGAUCAUGUGGCUGUAAUA	5	0.786	23	N0	-1	0	0	2	2	3	2	7	19	19	2	56	0	0	0.818944	0	0	0	0	9.58723
scaffold_1	11003024	11003282	Cluster_1808	259	19	0.916	18	0.368	.	CCGGUUUGGUUCUUAUGUAC	2	0.737	20	N0	-1	0	0	0	3	6	2	4	0	1	3	19	0.483719	3.91321	0.818944	0	1.26369	2.74359	0.47061	0.177541
scaffold_1	11016384	11016618	Cluster_1809	235	20	0.964	8	0.5	.	AAUAUGAUACAAUGAUUCAACACG	2	0.85	21	N0	0.1	0	0	0	1	0	5	2	4	5	3	20	0.483719	0	1.63789	0	1.26369	0.391941	0.47061	1.77541
scaffold_1	11016772	11017021	Cluster_1810	250	34	1.638	19	0.706	.	AUCGAAUUCUGUCAAUCACGUAUG	3	0.824	23	N0	-1	0	0	0	5	2	2	5	11	9	0	34	0.483719	3.91321	3.68525	0	0.631846	0	2.82366	2.13049
scaffold_1	11017111	11017576	Cluster_1811	466	22	1.06	6	0.545	.	GCUUGUUAAAAAUCUGUACCUCA	2	0.818	23	N0	-1	0	0	3	0	2	0	3	9	5	0	22	0.967438	0	1.22842	0	0	0	0.941221	2.30804
scaffold_1	11020669	11020870	Cluster_1812	202	76	3.662	15	0.118	-	AUGGAAUAUUCAAUGUAGUUGACU	29	0.447	24	N0	-1	0	0	3	2	3	5	7	17	38	1	76	1.69302	0.978302	3.27578	0	2.52738	1.56776	0.47061	9.0546
scaffold_1	11021010	11021903	Cluster_1813	894	750	36.143	490	0.256	.	AAGGCCAUGGACUCGCAGACGAGC	42	0.388	24	N0	1.9	0	0	29	34	45	61	94	146	329	12	750	61.4323	5.86981	20.0641	0	10.1095	68.9816	33.8839	31.4248
scaffold_1	11022084	11022547	Cluster_1814	464	4181	201.483	3478	0.287	.	UUAUAUAACUCUACUUUGAACAGU	689	0.146	24	N0	30.7	0	0	255	204	209	337	610	459	2058	49	4181	629.56	0	53.2314	1.34525	0.631846	515.01	61.65	0.177541
scaffold_1	11023431	11023485	Cluster_1815	55	21	1.012	1	0	-	AUAACUCUUCUGAUUUAAUUAUUU	9	0.476	24	N0	-1	0	0	0	1	0	0	4	5	11	0	21	0	0	0.409472	0	0	0.391941	0	3.37328
scaffold_1	11025095	11025360	Cluster_1816	266	525	25.3	306	0.143	-	AUCUCGUGUAUGUAUAAUGUAAC	26	0.413	24	N0	-1	0	0	43	38	46	33	84	102	156	23	525	74.009	8.80472	17.6073	0	0.631846	43.8974	11.2946	5.32624
scaffold_1	11025938	11027912	Cluster_1817	1975	8713	419.881	6529	0.514	.	AAUGUCAAAUAUGAUACUGAGCA	454	0.193	24	N0	48.5	0	0	539	568	489	743	1276	1764	3149	185	8713	953.41	96.8519	508.155	0	3.15923	776.827	679.091	0.177541
scaffold_1	11037630	11037700	Cluster_1818	71	15	0.723	14	1	+	UACCAAGAAUCUGCAGGACAAAGC	7	0.467	24	N0	-1	0	0	0	1	2	1	1	3	7	0	15	0.967438	0	0.409472	0	0	3.91941	0	0
scaffold_1	11054359	11054615	Cluster_1819	257	136	6.554	91	0.176	-	ACCGCGACGUGGCACUUCGUUAUU	11	0.419	24	N0	-1	0	0	6	4	6	15	17	21	67	0	136	1.69302	9.78302	4.91366	0	1.89554	1.56776	13.1771	12.783
scaffold_1	11054818	11055329	Cluster_1820	512	128	6.168	38	0.344	.	AAGGGUCUUAUGUGAAUAAACAA	38	0.477	23	N0	-1	0	0	5	3	3	4	14	55	42	2	128	0	0	0.409472	0	1.89554	0	0	22.0151
scaffold_1	11055814	11055960	Cluster_1821	147	11	0.53	10	1	+	AACUUUAUCGUCUAUUUCUCCAGU	6	0.545	24	N0	-1	0	0	0	0	0	1	0	2	7	1	11	0	0	0.409472	0	0	0	0	1.77541
scaffold_1	11056741	11056890	Cluster_1822	150	32	1.542	30	0.062	-	AAUCUGACUGUUCAAUACGGGUC	7	0.594	24	N0	-1	0	0	1	1	0	1	8	9	11	1	32	0	0.978302	1.63789	0	1.26369	0	0.941221	4.08345
scaffold_1	11057022	11057123	Cluster_1823	102	27	1.301	16	0.148	-	AUGACGGGACGGGUUGUAAGACGG	5	0.593	24	N0	-1	0	0	1	0	0	2	5	6	13	0	27	0	0	0.818944	0	0	0.783882	0	4.08345
scaffold_1	11057700	11057924	Cluster_1824	225	12	0.578	10	0.917	+	CCGAGACCGAACUCAAACUCGUCC	1	1	18	N0	-1	0	0	3	1	2	2	2	0	2	0	12	0	0	0	0	0.631846	0.391941	0	1.77541
scaffold_1	11058004	11058396	Cluster_1825	393	17	0.819	17	0.882	+	CUCAAAGCUUAAACCUCCGUU	2	0.824	21	N0	-1	0	0	0	2	3	4	2	4	2	0	17	0	0	0	0	0	0	0	3.0182
scaffold_1	11059382	11059727	Cluster_1826	346	23	1.108	22	1	+	CGCCGUGUCUCUUGAACC	2	0.87	18	N0	-1	0	0	5	5	5	2	2	0	3	1	23	0	0	0	0	0	0	0	4.08345
scaffold_1	11060412	11060626	Cluster_1827	215	13	0.626	11	1	+	UGUCCGUAACGAGCUUGUGACCA	1	1	22	N0	-1	0	0	2	2	2	1	3	1	2	0	13	0	0	0	0	0	0	0	2.30804
scaffold_1	11071558	11071642	Cluster_1828	85	14	0.675	14	0.286	.	GAGAAUUGGACCGGAUGGUUAGU	2	0.929	24	N0	0.1	0	0	0	3	0	0	0	4	7	0	14	0	0	0.818944	0	0	0	0.47061	1.95295
scaffold_1	11072259	11072333	Cluster_1829	75	20	0.964	19	0.05	-	UUCCAGUGUGGCUGCAUAACAUGC	7	0.3	24	N0	-1	0	0	0	0	0	0	0	8	12	0	20	0	1.9566	0.818944	0	0.631846	0.783882	2.35305	1.42033
scaffold_1	11087969	11088110	Cluster_1830	142	11	0.53	1	0.091	-	GUUUAUAAAUAGGGCUUAGGGUU	2	0.818	24	N0	-1	0	0	1	1	2	1	0	2	4	0	11	0	0.978302	0.818944	0	0.631846	0	0	1.24279
scaffold_1	11088253	11088467	Cluster_1831	215	15	0.723	5	0.267	.	AUUGCAUUGUAUGUACCUAGAUA	4	0.667	23	N0	-1	0	0	2	0	0	0	1	7	4	1	15	0.483719	0.978302	0.409472	0	1.89554	0.391941	0	1.24279
scaffold_1	11096227	11096525	Cluster_1832	299	19	0.916	19	1	+	UCCUAAGCGCGGCUGAUUCGACU	3	0.684	24	N0	-1	0	0	4	1	1	3	1	3	5	1	19	0	0.978302	0	8.07147	3.15923	1.17582	1.41183	0.177541
scaffold_1	11097677	11097705	Cluster_1833	29	16	0.771	15	1	+	AAGACCUGUGCUCUUCAAAUA	4	0.5	21	N0	-1	0	0	5	2	2	6	0	0	1	0	16	0.24186	0	0.818944	6.72623	4.42292	0.391941	0	0
scaffold_1	11104781	11105119	Cluster_1834	339	15	0.723	14	0.133	-	UGUCCGAUCGAGAAAAGCU	2	0.933	19	N0	-1	0	0	1	4	1	3	3	0	1	2	15	0.24186	0.978302	1.22842	1.34525	2.52738	0.391941	0.47061	0.532624
scaffold_1	11112249	11112498	Cluster_1835	250	25	1.205	25	0.04	-	UAAGACUUGUUCUUGCUCUCGU	2	0.88	19	N0	-1	0	0	1	5	0	5	5	4	1	4	25	0.483719	0.978302	0.409472	1.34525	3.15923	0.391941	1.41183	1.95295
scaffold_1	11113852	11114581	Cluster_1836	730	654	31.516	247	0.442	.	AUUGCAUCGUAUCAGAACA	67	0.298	24	N0	5.3	0	0	35	85	36	52	109	118	212	7	654	54.6603	3.91321	4.09472	0	1.26369	133.26	0.941221	12.4279
scaffold_1	11114893	11118007	Cluster_1837	3115	31916	1538.04	20590	0.4	.	ACCCUUGAUCUUGGACUUCA	1097	0.131	24	N0	90.9	0	0	3246	3327	3793	4595	5012	5330	6121	492	31916	3636.36	3.91321	33.5767	1.34525	15.7962	6528.56	2.82366	18.8194
scaffold_1	11125432	11125737	Cluster_1838	306	11	0.53	10	0.545	.	UGCCGACAAGAUUAGGAAAGUCUCG	2	0.909	20	N0	-1	0	0	0	1	4	1	0	3	0	2	11	1.45116	0	0	1.34525	0	1.56776	0	0
scaffold_1	11127243	11127459	Cluster_1839	217	14	0.675	13	0.357	.	AUUCAUUGGAUUCAGGCAUGAGAUU	2	0.857	21	N0	0.1	0	0	0	1	1	5	0	3	2	2	14	0.24186	0.978302	1.22842	8.07147	1.89554	0	0	0
scaffold_1	11127827	11127944	Cluster_1840	118	16	0.771	16	0.188	-	UUUGCACUAUGCAUCGAAGGCU	5	0.438	22	N0	-1	0	0	0	0	0	2	7	0	4	3	16	0.24186	0	1.63789	5.38098	4.42292	0	0	0
scaffold_1	11133723	11133830	Cluster_1841	108	24	1.157	5	0.625	.	UCCGGUGUAUGUAUCCAAACCCAU	3	0.792	24	N0	0.2	0	0	0	0	1	4	1	6	12	0	24	0.24186	0.978302	0.818944	0	0.631846	0	0.47061	3.19574
scaffold_1	11134359	11134429	Cluster_1842	71	12	0.578	3	0.75	.	UUCUGUUACGGGUUGGACUUUC	2	0.917	23	N0	-1	0	0	1	1	0	1	2	3	3	1	12	0	0	0.818944	0	0	0.391941	0.47061	1.42033
scaffold_1	11134638	11134746	Cluster_1843	109	18	0.867	16	0.222	.	AACUAGGUUCGGACCCGCGCUU	9	0.444	22	N0	-1	0	0	0	0	0	5	9	0	3	1	18	0.725579	0	0	0	0	2.74359	0	1.42033
scaffold_1	11136317	11136431	Cluster_1844	115	37	1.783	32	1	+	AUUUUGCUCUGAGAGACACA	15	0.459	20	N0	-1	0	0	4	4	17	4	1	3	1	3	37	0.967438	0.978302	5.73261	10.762	2.52738	0.391941	0.47061	0.710165
scaffold_1	11140558	11140774	Cluster_1845	217	49	2.361	43	0	-	CAUCUUUUGGUCUGGAAUUUUCUCU	7	0.571	25	N0	-1	0	0	5	4	2	6	6	6	7	13	49	1.2093	4.89151	2.45683	5.38098	10.1095	1.9597	1.88244	0.710165
scaffold_1	11140940	11141111	Cluster_1846	172	35	1.687	33	0	-	CCAUCUUUUUGUCUGGAUUUCUCU	5	0.714	24	N0	-1	0	0	5	3	2	4	6	2	7	6	35	0.483719	3.91321	0.409472	10.762	6.31846	0	0.941221	1.42033
scaffold_1	11156728	11156776	Cluster_1847	49	27	1.301	25	0.889	+	UUUUGAUCUCUAACUAUGUUU	4	0.481	24	N0	-1	0	0	0	0	0	5	1	1	19	1	27	0	0	0	0	0	0	0	4.79361
scaffold_1	11159767	11159894	Cluster_1848	128	11	0.53	1	0.455	.	AAACGAUAAGAUGUUGGCACGUGU	3	0.818	24	N0	0.1	0	0	0	1	1	0	1	3	5	0	11	0	0	1.22842	0	0.631846	0.783882	0.47061	0.710165
scaffold_1	11164194	11164507	Cluster_1849	314	16	0.771	15	0.438	.	UGCUGAUCUCUAACAUGUAUU	2	0.812	19	N0	-1	0	0	0	5	0	5	3	2	1	0	16	0.725579	0	0.409472	2.69049	1.89554	0	0	1.24279
scaffold_1	11179123	11179200	Cluster_1850	78	172	8.289	44	0.215	.	AGAACUCAAGAGACUCAGGAAGCU	19	0.244	24	N0	2.5	0	0	2	7	26	43	30	15	48	1	172	23.2185	0	0.409472	1.34525	0	28.6117	0.47061	0
scaffold_1	11179688	11179721	Cluster_1851	34	15	0.723	4	0.8	+	AAGAUCUUAAUCUGAACUCCUA	3	0.6	23	N0	-1	0	0	0	0	2	0	4	5	4	0	15	2.4186	0	0	0	0	1.9597	0	0
scaffold_1	11180905	11181030	Cluster_1852	126	12	0.578	7	0.25	.	AAAGGACCAUAUGCGACC	4	0.75	18	N0	-1	0	0	5	1	0	1	1	1	2	1	12	0.967438	0.978302	0	0	0	1.17582	1.88244	0
scaffold_1	11182171	11182234	Cluster_1853	64	57	2.747	19	0.035	-	AUUGCAAGGAUCUUAGGGGGUA	9	0.474	24	N0	-1	0	0	0	1	1	13	14	9	15	4	57	0.24186	7.82642	5.32314	0	4.42292	0.783882	4.7061	2.84066
scaffold_1	11185225	11185712	Cluster_1854	488	19	0.916	18	1	+	CCCUUUUUGUUGGAUGGUCGUG	2	0.842	22	N0	-1	0	0	0	1	3	3	5	0	2	5	19	0.483719	0	1.63789	1.34525	1.89554	0.783882	2.35305	0.355082
scaffold_1	11189987	11190292	Cluster_1855	306	42	2.024	16	0.548	.	ACAAUCUAGAACUUGAAAGAACU	3	0.738	24	N0	0.1	0	0	0	0	0	5	7	9	20	1	42	0	6.84812	10.2368	0	0	0	4.7061	0
scaffold_1	11200774	11201010	Cluster_1856	237	21	1.012	1	0.429	.	CCUUUCCGUCUCGUCCUGACCCG	2	0.952	23	N0	-1	0	0	0	2	0	2	5	6	6	0	21	0	0.978302	0.409472	0	0	0.391941	0.47061	3.0182
scaffold_1	11201265	11201547	Cluster_1857	283	28	1.349	5	0.393	.	AACGUAUACUUUGGAUAACAAAAC	4	0.821	24	N0	0.3	0	0	1	1	1	0	4	7	14	0	28	0	0	0.409472	0	1.89554	0	0	4.26099
scaffold_1	11204813	11204973	Cluster_1858	161	15	0.723	2	0.733	.	AUCUUAACUAACUCUAAUAAUAU	2	0.867	24	N0	0.2	0	0	0	0	0	1	2	5	7	0	15	0	0	0.409472	0	0	0	0	2.48558
scaffold_1	11205106	11205308	Cluster_1859	203	91	4.385	7	0.571	.	ACCGCACUUCCGUUUACACUCACA	7	0.582	24	N0	0.2	0	0	4	2	3	9	4	25	44	0	91	0	0.978302	4.09472	0	1.26369	0	1.41183	13.3156
scaffold_1	11206022	11206191	Cluster_1860	170	58	2.795	13	0.81	+	GAAUGAUGAUUAGGAUGAUGAU	5	0.655	24	N0	-1	0	0	2	3	1	6	9	17	20	0	58	0.24186	1.9566	2.04736	0	2.52738	0.783882	0.941221	7.45673
scaffold_1	11207161	11207348	Cluster_1861	188	91	4.385	66	0.44	.	ACUUUGUAUAUGUAUCUCGUUCGU	6	0.549	23	N0	-1	0	0	7	4	5	7	7	30	24	7	91	0.483719	0	0	0	1.26369	0	0	15.4461
scaffold_1	11216242	11216394	Cluster_1862	153	51	2.458	29	0.118	-	AAACUCUCUUGUACUGACACGUGU	5	0.549	23	N0	-1	0	0	0	1	1	2	9	20	17	1	51	0	0	0.409472	0	1.26369	0	0.941221	8.1669
scaffold_1	11216665	11216803	Cluster_1863	139	61	2.94	49	0.574	.	AUCUCUCUAUCGUGUUCUCUCAGG	7	0.721	24	N0	0.3	0	0	1	2	1	12	5	16	23	1	61	0.967438	2.93491	1.63789	0	0	0.391941	2.82366	7.63427
scaffold_1	11218095	11218222	Cluster_1864	128	12	0.578	12	0.917	+	AAUCUAGGAAUCUGUAACCAACA	2	0.917	19	N0	-1	0	0	0	4	0	1	2	4	1	0	12	0.24186	0.978302	0.818944	1.34525	2.52738	0	0	0.532624
scaffold_1	11234850	11235001	Cluster_1865	152	98	4.723	93	0.265	.	AUCCGUGACAACCUAAAAGACU	23	0.49	22	N0	-1	0	0	8	5	6	6	32	15	26	0	98	17.172	0	0	0	1.26369	9.79852	0	0
scaffold_1	11235093	11235428	Cluster_1866	336	43	2.072	39	0.419	.	AUUGCCGACGAAUGGAUUAACGUG	4	0.814	24	N0	0.2	0	0	7	4	3	1	7	6	15	0	43	7.01393	0	0.409472	0	0	5.09523	0	0
scaffold_1	11238617	11239362	Cluster_1867	746	100	4.819	68	0.63	.	AAUCAAACUGUUACUUAAAUUAAC	6	0.64	24	N0	0.3	0	0	1	3	4	4	11	22	54	1	100	0	0.978302	4.91366	0	1.89554	0.783882	0	14.5584
scaffold_1	11241863	11242070	Cluster_1868	208	12	0.578	4	0.417	.	AUUUAUGUAGUAUAAGUAGGAAU	3	0.667	22	N0	-1	0	0	0	1	0	0	5	4	2	0	12	0	0	0.409472	0	0	0	0	1.95295
scaffold_1	11243913	11244203	Cluster_1869	291	91	4.385	85	0.407	.	AUACGAUCUUUUUAAAGCUGA	21	0.495	21	N0	0.3	0	0	3	0	15	28	9	9	26	1	91	0.483719	0.978302	4.09472	0	0.631846	0	3.29427	12.4279
scaffold_1	11244417	11244533	Cluster_1870	117	23	1.108	23	0.174	-	AAAGACAGAACACAAACU	16	0.217	18	N0	-1	0	0	16	0	0	0	5	2	0	0	23	3.14417	0	0.818944	0	0	2.35165	0.941221	0
scaffold_1	11249894	11249985	Cluster_1871	92	84	4.048	75	0.226	.	AAUAGGAGAUUCUGAAUUGACU	17	0.274	21	N0	2.9	0	0	1	0	5	41	20	5	11	1	84	2.90231	9.78302	2.45683	10.762	25.2738	0.391941	1.88244	0.532624
scaffold_1	11253786	11254009	Cluster_1872	224	12	0.578	11	0	-	UGAAAAAGAGUGGGCUUGGA	3	0.75	20	N0	-1	0	0	0	0	5	3	2	1	0	1	12	0.725579	1.9566	0.409472	1.34525	0.631846	0.391941	0	0.532624
scaffold_1	11254844	11255251	Cluster_1873	408	20	0.964	19	0.05	-	GAUUGAUGAGAUGUGGAAAUCCAU	2	0.9	18	N0	-1	0	0	5	2	1	2	4	0	5	1	20	0.483719	0	0.818944	1.34525	1.89554	0.783882	0	1.77541
scaffold_1	11257397	11257443	Cluster_1874	47	12	0.578	10	1	+	CUCCCGGUCUGUUCAAAAUCAUGC	8	0.417	24	N0	-1	0	0	0	1	0	0	0	1	10	0	12	0.24186	1.9566	0.409472	0	0	0.783882	2.82366	0
scaffold_1	11294667	11294817	Cluster_1875	151	18	0.867	17	0	-	UUCCGCUACGCCGACUAAUCUGA	3	0.833	23	N0	-1	0	0	0	1	1	3	1	7	2	3	18	0.483719	0	0	2.69049	1.26369	0	0.47061	1.95295
scaffold_1	11297361	11297530	Cluster_1876	170	209	10.072	184	0.134	-	GUCAAGAUCUCUAGCAAAACUUAG	18	0.44	24	N0	-1	0	0	6	5	4	18	28	47	96	5	209	0.24186	2.93491	8.59891	2.69049	4.42292	0	0.941221	30.7146
scaffold_1	11302076	11302790	Cluster_1877	715	39	1.879	39	0.949	+	CUUUGUGGUUCUCCUUUU	3	0.821	18	N0	-1	0	0	10	6	10	6	1	2	3	1	39	0.725579	0	0.818944	2.69049	1.26369	2.35165	0.47061	4.08345
scaffold_1	11303160	11303270	Cluster_1878	111	141	6.795	26	1	+	UCGUUGUAGUAUAGUGGUAAGUAUU	21	0.333	25	N0	-1	0	0	15	12	15	5	16	23	22	33	141	1.93488	4.89151	8.18944	26.9049	38.5426	2.74359	0.47061	3.37328
scaffold_1	11314448	11314655	Cluster_1879	208	15	0.723	15	0.933	+	AUCUAUAUGGACUUGUUGACUUCA	3	0.867	24	N0	-1	0	0	2	0	0	1	2	1	9	0	15	0	0.978302	0	0	0	0	0.941221	2.13049
scaffold_1	11318810	11319104	Cluster_1880	295	37	1.783	30	0.432	.	AUUAAUCAAAGCGGAUAGGGUGG	3	0.811	24	N0	0.3	0	0	3	0	3	1	6	11	13	0	37	0	0	0.818944	0	1.26369	0.391941	2.82366	4.61607
scaffold_1	11319206	11319504	Cluster_1881	299	16	0.771	12	0.375	.	AAAGAGGAUUAAUCGGGGAUUAGU	2	0.938	24	N0	0.1	0	0	3	0	0	0	2	4	6	1	16	0	0	1.22842	1.34525	1.89554	0	0.47061	1.42033
scaffold_1	11320072	11320395	Cluster_1882	324	45	2.169	12	0.289	.	UUUUUACUUCCAUUCUAAAACUC	5	0.689	23	N0	-1	0	0	1	0	5	8	9	13	7	2	45	0	0	0.818944	1.34525	1.89554	0.391941	0.47061	6.56902
scaffold_1	11320503	11320979	Cluster_1883	477	203	9.783	68	0.512	.	UCUGUUUGAAUUCAUGUAUUACGC	22	0.542	24	N0	0.9	0	0	10	6	6	7	31	30	110	3	203	1.2093	4.89151	9.82733	0	1.26369	0.391941	3.76488	28.0515
scaffold_1	11321083	11321121	Cluster_1884	39	37	1.783	36	0.757	.	AACCUGUAAACCCGACGUUUG	7	0.568	24	N0	-1	0	0	2	2	0	9	4	5	14	1	37	0.24186	1.9566	0	0	0	0	0.47061	5.85886
scaffold_1	11321376	11321619	Cluster_1885	244	27	1.301	8	0.519	.	UGUAUUUAGAACAAAUAGGACUAU	4	0.704	24	N0	0	0	0	2	0	1	2	1	2	18	1	27	0.483719	0	2.04736	0	1.26369	0	0.47061	3.0182
scaffold_1	11327354	11327842	Cluster_1886	489	46	2.217	41	0.435	.	UCUCGUUAUUGUAACUCAAACGCG	6	0.63	24	N0	0.2	0	0	0	0	3	0	4	10	28	1	46	0	0.978302	3.68525	0	3.15923	0.391941	1.41183	4.79361
scaffold_1	11328217	11328414	Cluster_1887	198	14	0.675	11	0.714	.	UCGGAUUUUGAAUUGGAGUAG	3	0.786	21	N0	0.2	0	0	0	0	2	5	1	4	2	0	14	0.24186	0	0.409472	0	0.631846	0.391941	0	1.77541
scaffold_1	11332062	11333668	Cluster_1888	1607	21016	1012.77	14174	0.335	.	ACUAGAUCCGGCCAAAACAUGC	2180	0.086	24	N0	44.6	0	0	466	535	1104	1807	5660	2385	8587	472	21016	255.646	3329.16	2368.39	1.34525	3.79108	230.853	4786.58	0.887706
scaffold_1	11333760	11335197	Cluster_1889	1438	18139	874.122	12324	0.76	.	GUGCUCUGUGACGAACUCAUAUGG	3712	0.086	24	N0	126.2	0	0	364	370	696	1464	2579	3074	9423	169	18139	228.074	3601.13	1815.19	0	1.89554	201.458	4028.9	0.710165
scaffold_1	11345963	11346132	Cluster_1890	170	13	0.626	11	0.308	.	AACCCGAUAAGGAAGUGAUGUUCU	2	0.923	19	N0	-1	0	0	0	3	3	1	2	0	3	1	13	1.2093	0	0	1.34525	2.52738	1.17582	0	0
scaffold_1	11346480	11346676	Cluster_1891	197	15	0.723	14	0.2	.	UGGACAACACUUUCUGGAGU	2	0.933	18	N0	-1	0	0	3	3	3	1	1	1	2	1	15	1.2093	0	0.818944	1.34525	0	2.74359	0	0
scaffold_1	11347019	11347147	Cluster_1892	129	30	1.446	24	0	-	AAUGGGGGCUGUGGCAUUCC	14	0.4	20	N0	-1	0	0	3	6	16	1	0	1	3	0	30	2.4186	0	0.409472	0	1.26369	5.09523	1.88244	0
scaffold_1	11348918	11348949	Cluster_1893	32	14	0.675	14	0.071	-	UUGGACGGUCUGGAUUCCA	2	0.714	18	N0	-1	0	0	5	3	3	1	1	1	0	0	14	1.2093	0	0	1.34525	1.26369	0.391941	2.35305	0
scaffold_1	11349023	11349143	Cluster_1894	121	12	0.578	9	0.333	.	AAUUCGAACUCAAUGUUUCAUG	2	0.833	19	N0	-1	0	0	2	3	2	1	3	1	0	0	12	0.725579	0	0	1.34525	0.631846	2.74359	0	0
scaffold_1	11352069	11352277	Cluster_1895	209	31	1.494	18	0.065	-	ACUCUAAGGAAGUGAUAGUCUUU	4	0.774	19	N0	-1	0	0	5	7	3	3	3	6	3	1	31	2.17674	0	0	2.69049	4.42292	3.13553	2.35305	0
scaffold_1	11352408	11352532	Cluster_1896	125	20	0.964	14	0.1	-	ACGGACAGAAUGAUUAUC	3	0.75	19	N0	-1	0	0	5	7	2	1	2	1	2	0	20	1.45116	0	0	4.03574	1.26369	1.17582	2.82366	0
scaffold_1	11352638	11352835	Cluster_1897	198	13	0.626	12	0.308	.	ACGUGACGGAACAAGACA	1	1	18	N0	-1	0	0	3	2	1	2	1	0	1	3	13	1.2093	0	0.409472	4.03574	0	0.391941	1.41183	0
scaffold_1	11352960	11353087	Cluster_1898	128	12	0.578	8	0	-	ACGACUUUGAACCAGACA	3	0.833	18	N0	-1	0	0	7	2	1	1	0	1	0	0	12	0.725579	0	0.409472	0	1.89554	0.783882	1.41183	0
scaffold_1	11354931	11355166	Cluster_1899	236	17	0.819	12	0.412	.	AGGGAAGUGAUGGUCUUUGAGAGG	3	0.824	21	N0	0	0	0	0	0	0	5	4	2	4	2	17	1.93488	0	0.409472	1.34525	0.631846	1.9597	0.47061	0
scaffold_1	11363366	11363493	Cluster_1900	128	30	1.446	28	0.3	.	UCAACGAGGGCACGUAAACUGC	8	0.7	22	N0	-1	0	0	0	5	1	4	15	2	1	2	30	0.24186	0.978302	1.63789	4.03574	10.7414	0	1.41183	0.177541
scaffold_1	11363898	11364391	Cluster_1901	494	87	4.193	72	0.195	-	UUCUCCUAUAUUGAAAAACUCAGU	7	0.575	24	N0	-1	0	0	1	1	2	9	3	19	50	2	87	0	0	0.818944	0	1.26369	0	1.41183	14.2033
scaffold_1	11364468	11364769	Cluster_1902	302	78	3.759	12	0.679	.	CUGUGACUUCGCCUGACCAGG	34	0.385	21	N0	4.4	0	0	5	9	3	47	11	2	1	0	78	2.90231	0.978302	2.04736	21.5239	24.642	0.391941	0	0.710165
scaffold_1	11364997	11365121	Cluster_1903	125	19	0.916	18	0.263	.	UGUGAUACGUUCGAAGCUUGAG	4	0.842	22	N0	-1	0	0	1	2	0	2	11	2	1	0	19	0	2.93491	0.818944	4.03574	5.68661	0.391941	0	0.177541
scaffold_1	11381139	11381211	Cluster_1904	73	79	3.807	68	1	+	ACGAUUUUUGUAGAUUUUCAAA	11	0.38	22	N0	-1	0	0	4	7	11	10	22	4	11	10	79	0	2.93491	6.96103	28.2501	20.2191	0	1.41183	0.532624
scaffold_1	11381331	11381416	Cluster_1905	86	24	1.157	20	1	+	AAGCCAAUUAGCAGAGCAAGG	9	0.417	21	N0	-1	0	0	0	1	2	9	4	5	1	2	24	0	2.93491	0.409472	4.03574	10.7414	0	0	0
scaffold_1	11381509	11381608	Cluster_1906	100	22	1.06	9	0.727	.	UGGCCUCGAACAAGUCGCUACAUUC	11	0.455	25	N0	-1	0	0	2	2	1	1	2	0	3	11	22	0	1.9566	3.68525	1.34525	5.05477	0	0	0.355082
scaffold_1	11382071	11382377	Cluster_1907	307	29	1.398	27	0.862	+	GAUUUAGAACUGUGUAAC	3	0.724	22	N0	-1	0	0	5	1	1	3	8	4	6	1	29	0	0	0.409472	0	1.26369	0	0	4.61607
scaffold_1	11382921	11383079	Cluster_1908	159	25	1.205	25	0.12	-	AUUAGCUAACGCUUAUUGAACGUA	4	0.76	24	N0	-1	0	0	1	1	2	0	4	2	15	0	25	0	0.978302	2.04736	0	0	0	0.47061	3.19574
scaffold_1	11386002	11386336	Cluster_1909	335	19	0.916	18	0	-	AUCAAAGUUUCGUGUCGUUUGG	2	0.842	22	N0	-1	0	0	4	5	0	0	6	1	2	1	19	0.483719	0.978302	1.22842	0	5.05477	0.391941	0	0.710165
scaffold_1	11387851	11388399	Cluster_1910	549	69	3.325	59	0.522	.	GACGGACUGCCAAAUGUAUAUGGC	7	0.739	24	N0	0.3	0	0	2	2	4	6	5	11	38	1	69	2.17674	2.93491	7.3705	0	3.79108	0.783882	1.88244	4.79361
scaffold_1	11389297	11389555	Cluster_1911	259	107	5.156	35	0.103	-	AUAAUAUUGAUGGGACUAUAUAUU	36	0.355	24	N0	-1	0	0	5	5	3	3	14	11	64	2	107	0.24186	0	2.8663	0	0	0	0	17.5766
scaffold_1	11399945	11400064	Cluster_1912	120	18	0.867	9	0.167	-	CCCGACCUGUAUUCUAUUUUGUAC	6	0.611	24	N0	-1	0	0	0	0	0	1	3	5	9	0	18	1.2093	0	0.409472	0	0	1.17582	1.41183	1.06525
scaffold_1	11401533	11401634	Cluster_1913	102	15	0.723	10	0.467	.	CCGCGGGACGAUAUUUUAAU	3	0.733	24	N0	0.1	0	0	3	0	3	0	3	1	5	0	15	0	0.978302	0.409472	1.34525	0	0	0	2.13049
scaffold_1	11417491	11417862	Cluster_1914	372	17	0.819	16	0.294	.	AACCGACUAUUAUUGAACCUAAAU	3	0.824	24	N0	0.1	0	0	0	2	0	3	1	3	8	0	17	0	0	0.409472	0	0.631846	1.17582	0.941221	1.77541
scaffold_1	11418825	11419043	Cluster_1915	219	26552	1279.55	21905	0.002	-	CUCUGGAAGAGCUAGAAUUCU	2292	0.012	24	N0	-1	0	0	2085	2871	3804	4083	3264	4192	4214	2039	26552	58.53	248.489	95.8165	304.025	235.679	50.5604	150.125	4398.58
scaffold_1	11422951	11423015	Cluster_1916	65	44	2.12	43	0.864	+	GAUAAGUGCACUGAUGGACAGACA	13	0.455	24	N0	-1	0	0	0	2	3	0	6	8	25	0	44	0	2.93491	2.8663	0	0	0	1.88244	5.32624
scaffold_1	11427092	11427226	Cluster_1917	135	19	0.916	19	0.895	+	AACAAUUGGCUUUGUGGUA	4	0.842	19	N0	-1	0	0	2	4	1	3	4	1	2	2	19	0.725579	1.9566	1.22842	6.72623	2.52738	0.783882	0	0
scaffold_1	11446872	11447012	Cluster_1918	141	11	0.53	4	0	-	AAAGACUGGGCUCAGAAGAA	3	0.727	20	N0	-1	0	0	0	4	5	0	1	0	0	1	11	0.24186	0	0	0	1.89554	1.17582	1.41183	0.177541
scaffold_1	11449572	11449732	Cluster_1919	161	168	8.096	63	0.768	.	UUAAGAUCUUUGGGCAAUAUAUA	19	0.429	23	N0	-1	0	0	22	15	9	9	23	50	37	3	168	6.28835	6.84812	4.09472	0	0.631846	17.2454	4.23549	12.6054
scaffold_1	11451093	11451444	Cluster_1920	352	66	3.181	63	0.424	.	AAUCUUCCGUACUCAGUCUUUUGU	10	0.409	24	N0	0.4	0	0	0	2	0	3	6	10	45	0	66	0.725579	0	0.409472	0	2.52738	1.56776	0	9.58723
scaffold_1	11451540	11451604	Cluster_1921	65	48	2.313	42	0.021	-	AAUUUCCGAUCGAUUGUUAACAAA	30	0.208	24	N0	-1	0	0	0	0	0	1	1	5	41	0	48	0.24186	1.9566	2.8663	0	6.95031	1.17582	1.41183	3.72837
scaffold_1	11452396	11452649	Cluster_1922	254	19	0.916	15	0.842	+	GUGAGGAAUUGGGACAAGA	5	0.737	19	N0	-1	0	0	6	7	0	1	2	0	1	2	19	0	0	2.45683	1.34525	5.05477	0.783882	0	0.355082
scaffold_1	11453730	11453823	Cluster_1923	94	20	0.964	19	1	+	UGUGCCGUUUGUAACUUUGUUA	2	0.8	21	N0	-1	0	0	4	2	2	5	3	0	4	0	20	0	0	2.45683	4.03574	5.68661	0	0.941221	0
scaffold_1	11453920	11454232	Cluster_1924	313	26	1.253	24	0.885	+	UCGAAACUUAUGUGACUUUGG	2	0.923	21	N0	-1	0	0	3	5	5	7	1	0	5	0	26	0.483719	0	4.50419	4.03574	4.42292	0.783882	0.47061	0
scaffold_1	11458967	11459096	Cluster_1925	130	11	0.53	11	0	-	CUGUUCACGAUCGACUACGAGG	2	0.818	22	N0	-1	0	0	1	0	2	0	4	3	1	0	11	0	0	0	0	0	0	0.47061	1.77541
scaffold_1	11470311	11470482	Cluster_1926	172	12	0.578	11	0.25	.	UUACCGACUCUUUGACCCACUGAG	2	0.917	24	N0	0.2	0	0	1	0	0	1	3	2	5	0	12	0	0	0.409472	0	2.52738	0	0.47061	1.06525
scaffold_1	11470765	11470991	Cluster_1927	227	11	0.53	3	0.545	.	UCUUCUUUCGACAACUCCAUU	1	1	24	N0	0	0	0	0	0	0	2	2	2	4	1	11	0	0	0.818944	0	0	0.783882	0.47061	1.06525
scaffold_1	11472932	11473271	Cluster_1928	340	24	1.157	5	0.5	.	AAUUGUAUCUAGAUAACUCCU	5	0.75	24	N0	0	0	0	1	0	0	7	0	4	12	0	24	0.967438	0.978302	1.63789	0	0.631846	0	1.41183	1.95295
scaffold_1	11477212	11477465	Cluster_1929	254	42	2.024	12	0.143	-	UUUUCAUCGUUGUAGUAUAUAUA	11	0.643	23	N0	-1	0	0	1	0	2	5	6	23	4	1	42	0	0.978302	2.45683	0	1.26369	0.391941	0	5.68132
scaffold_1	11482685	11482770	Cluster_1930	86	31	1.494	5	1	+	GAAGAUGCUUGGGAUUUGUUU	12	0.323	21	N0	-1	0	0	0	3	3	13	0	3	9	0	31	0.725579	1.9566	0.818944	8.07147	8.84584	0	0.941221	0.355082
scaffold_1	11487937	11488014	Cluster_1931	78	20	0.964	7	0	-	AUCCUGAGGUCGAGAGUUCGAGC	3	0.8	23	N0	-1	0	0	3	2	3	2	1	5	2	2	20	0.967438	0.978302	1.22842	2.69049	2.52738	0.391941	1.41183	0.355082
scaffold_1	11502976	11503050	Cluster_1932	75	11	0.53	11	0.909	+	CUUAUCUGUAAUCCUUUCGAAC	4	0.727	22	N0	-1	0	0	0	1	0	0	5	2	3	0	11	0	0	0.409472	0	0	0	0.47061	1.59787
scaffold_1	11517173	11517227	Cluster_1933	55	21	1.012	12	0.333	.	AUGACUAACUUUGAAAACCAAGC	3	0.81	23	N0	-1	0	0	0	3	2	1	2	7	5	1	21	0	0.978302	4.91366	0	0.631846	0	0.47061	1.06525
scaffold_1	11518734	11519065	Cluster_1934	332	1582	76.237	1257	0.628	.	AGCGUGUCUUAGUAACCUUCUAUU	280	0.205	24	N0	9	0	0	26	32	38	105	213	205	942	21	1582	85.6183	114.461	178.53	0	1.26369	72.901	228.246	0.355082
scaffold_1	11521075	11521166	Cluster_1935	92	13	0.626	12	0.077	-	UUUGAUCUAGACCUAACUU	3	0.769	19	N0	-1	0	0	2	3	2	2	2	1	1	0	13	0.967438	0.978302	0.818944	1.34525	1.26369	0.783882	0.47061	0
scaffold_1	11521871	11522068	Cluster_1936	198	22	1.06	20	0.455	.	UUUGAUCUACUCGUUACAUUUGGC	4	0.636	24	N0	0.3	0	0	0	0	0	6	4	2	10	0	22	0	3.91321	1.22842	0	1.26369	2.35165	3.29427	0
scaffold_1	11527281	11527581	Cluster_1937	301	11	0.53	10	0.727	.	GCUUGGCAAGGCAUAGCCA	2	0.909	19	N0	-1	0	0	2	3	2	1	1	0	2	0	11	0.24186	0.978302	0.818944	4.03574	1.26369	0	0.941221	0
scaffold_1	11543613	11544095	Cluster_1938	483	25	1.205	21	0.56	.	CGAUUGACUAGGAGAAAGCU	2	0.88	24	N0	0	0	0	0	1	3	5	3	2	11	0	25	0	0	0.818944	0	3.15923	0	0	3.19574
scaffold_1	11544944	11545084	Cluster_1939	141	28	1.349	28	0.429	.	AUGUAAGAUACCUCUGUUGUGAGU	6	0.5	24	N0	0.1	0	0	0	0	0	5	3	4	14	2	28	0	2.93491	3.68525	0	3.15923	0	1.88244	1.24279
scaffold_1	11552444	11552599	Cluster_1940	156	84	4.048	26	0.143	-	CUACGACGCUAUAGCCAUGAAUAU	34	0.44	24	N0	-1	0	0	3	1	1	11	8	9	48	3	84	1.45116	1.9566	2.45683	0	1.26369	1.9597	3.76488	9.76477
scaffold_1	11557677	11557834	Cluster_1941	158	11	0.53	9	0.364	.	GAAGGUCUGUUUUGUUUUUUCUGC	4	0.636	24	N0	0.2	0	0	0	0	0	0	0	3	8	0	11	0	1.9566	0	0	0.631846	0	0.941221	1.06525
scaffold_1	11558867	11559216	Cluster_1942	350	29	1.398	23	0.31	.	AUAUAUAUGGCUGUCUCUUCUU	3	0.793	24	N0	0.1	0	0	0	2	4	4	7	4	8	0	29	0.967438	0.978302	0.818944	1.34525	3.15923	2.35165	0.941221	1.42033
scaffold_1	11560704	11561336	Cluster_1943	633	50	2.41	49	0.06	-	AUCACUCUACGAUCGAUC	4	0.76	23	N0	-1	0	0	7	7	4	5	4	8	7	8	50	1.69302	0.978302	1.63789	9.41672	3.79108	1.56776	0.47061	3.55082
scaffold_1	11562255	11562315	Cluster_1944	61	12	0.578	5	0.167	-	AUUUACUUCCAUUCUAAAACUC	4	0.583	22	N0	-1	0	0	0	0	0	0	6	2	4	0	12	0	0	0	0	0.631846	0.391941	0	1.77541
scaffold_1	11562568	11562933	Cluster_1945	366	61	2.94	53	0.689	.	AUUGGAUAACGUAGAAUUCGACGG	9	0.607	24	N0	0.2	0	0	2	3	0	4	4	13	33	2	61	0	0.978302	2.04736	0	1.26369	1.9597	0.941221	8.1669
scaffold_1	11568087	11568324	Cluster_1946	238	12	0.578	12	0.5	.	ACACUUUGACGCCUUUUCCUUGA	2	0.833	23	N0	-1	0	0	2	2	1	0	1	4	1	1	12	0.483719	0	0	0	1.26369	3.13553	0	0
scaffold_1	11569108	11571250	Cluster_1947	2143	60316	2906.64	44893	0.694	.	AAAGAUUUGUUGGGCUACUAAC	5733	0.069	24	N0	149.4	0	0	3392	3393	3653	5041	14841	13786	15387	823	60316	6832.77	930.365	2309.42	12.1072	3.15923	7205.83	3317.8	4.43853
scaffold_1	11571381	11573562	Cluster_1948	2182	60677	2924.04	45349	0.398	.	UUCGAGACUUGUGAUAUUUCCACA	3735	0.064	24	N0	153.1	0	0	6302	4279	4755	5621	7782	9499	20941	1498	60677	6790.93	846.231	2193.13	12.1072	3.15923	8297.78	2443.41	0.177541
scaffold_1	11573641	11573978	Cluster_1949	338	49	2.361	46	0.408	.	AAGUACGUGAAGAACAAAGACGGU	5	0.776	24	N0	0.6	0	0	6	3	2	4	7	8	17	2	49	4.83719	1.9566	0.409472	0	0.631846	9.79852	0	0
scaffold_1	11583283	11583406	Cluster_1950	124	29	1.398	28	0.414	.	AUCCGUUUGGAUUGGGUUCGAGUU	3	0.793	24	N0	0	0	0	0	1	1	3	2	3	18	1	29	0	0.978302	0.818944	0	0	0	0	4.61607
scaffold_1	11583531	11583855	Cluster_1951	325	30	1.446	29	0.567	.	UAUAUAUGAUCCUCGAUGAACCG	3	0.733	24	N0	0.3	0	0	0	1	0	1	3	8	17	0	30	0.24186	0	1.22842	0	1.26369	1.9597	0.47061	3.19574
scaffold_1	11591923	11592036	Cluster_1952	114	30	1.446	18	0.4	.	AUCUAGUAGUUAAUGAUGAUCACU	4	0.633	23	N0	-1	0	0	0	0	0	1	7	11	11	0	30	0	0	0	1.34525	0	0	0.47061	4.97115
scaffold_1	11592605	11592643	Cluster_1953	39	19	0.916	0	0.105	-	AACGACAAAAUCUGACUGCAAGAC	4	0.632	24	N0	-1	0	0	2	0	3	1	0	3	10	0	19	0	0	0	0	0.631846	0	0	3.19574
scaffold_1	11592786	11592987	Cluster_1954	202	31	1.494	0	0.258	.	AAAUCGGAUCUUCUCAAUAAAAUU	11	0.613	24	N0	0.4	0	0	0	2	2	3	2	4	18	0	31	0	1.9566	1.22842	0	0	0	1.41183	4.08345
scaffold_1	11595826	11595940	Cluster_1955	115	55	2.65	44	0.4	.	ACCAUUUUCUAUCUCACAUUGU	9	0.618	22	N0	-1	0	0	1	5	3	3	15	12	12	4	55	0.967438	0.978302	0	0	0	2.74359	0	7.63427
scaffold_1	11596033	11596360	Cluster_1956	328	145	6.988	43	0.283	.	AAACUGUACAAAAUACGUCUGUAC	63	0.269	24	N0	2	0	0	1	0	3	0	3	22	116	0	145	0	0	1.22842	0	1.89554	0.783882	0	24.3231
scaffold_1	11596459	11596607	Cluster_1957	149	12	0.578	7	0.833	+	GAGGGCUUAAAUGUUAUUGAAAU	3	0.75	24	N0	-1	0	0	1	0	0	1	1	4	5	0	12	0	0	0	0	0.631846	0	0	1.95295
scaffold_1	11598242	11598435	Cluster_1958	194	63	3.036	60	0.746	.	AAAAAAACCGUAUCUGAAUACUC	21	0.397	23	N0	-1	0	0	0	3	1	7	7	30	14	1	63	0.725579	0	0	0	0.631846	0.391941	0	10.2974
scaffold_1	11615591	11615797	Cluster_1959	207	40	1.928	38	1	+	AGGCCUCGUGAACCCUGAGAAAGC	19	0.4	24	N0	-1	0	0	2	1	0	2	2	4	27	2	40	2.90231	3.91321	1.22842	5.38098	8.214	0	0	0.710165
scaffold_1	11616062	11616159	Cluster_1960	98	21	1.012	20	1	+	UCUCUGUCAGAACUCAAAUCCUGC	7	0.524	24	N0	-1	0	0	0	1	1	1	1	1	15	1	21	0.725579	1.9566	0.409472	8.07147	3.15923	0.391941	0.47061	0.355082
scaffold_1	11616862	11617027	Cluster_1961	166	24	1.157	21	0.917	+	AUCUGUUCUCCAAGCUGUAGUAAC	9	0.5	24	N0	-1	0	0	0	0	0	4	2	2	16	0	24	1.69302	0.978302	2.8663	1.34525	5.05477	0	0	0
scaffold_1	11622497	11622734	Cluster_1962	238	31	1.494	27	0.677	.	UCUGUAUCUCUUUAGCAGCUGAAG	12	0.484	24	N0	0.7	0	0	1	2	2	2	7	3	13	1	31	1.45116	5.86981	2.04736	6.72623	4.42292	0	0.941221	0
scaffold_1	11630703	11630731	Cluster_1963	29	27	1.301	0	0.963	+	AUAUCUGAUAGACCUAUUAUUC	17	0.296	22	N0	-1	0	0	0	0	1	1	18	1	5	1	27	0	0	0.818944	0	0	0	0	4.43853
scaffold_1	11630810	11630863	Cluster_1964	54	19	0.916	13	0.632	.	UCUUUCGACGGUAGUUACAUUUCC	2	0.789	24	N0	-1	0	0	1	0	0	1	3	4	10	0	19	0	2.93491	1.22842	0	0	0	0	2.30804
scaffold_1	11641357	11641574	Cluster_1965	218	34	1.638	7	0.471	.	ACGUACUUGUAUAAAAUAUUUAUA	9	0.471	24	N0	0.1	0	0	0	1	1	0	1	7	22	2	34	0.24186	0.978302	3.68525	0	2.52738	0	1.41183	2.84066
scaffold_1	11641768	11642664	Cluster_1966	897	129	6.217	67	0.651	.	UUAGACUUAGAAAAACACAAC	4	0.767	24	N0	0.2	0	0	4	9	4	9	21	21	54	7	129	6.04649	3.91321	21.702	1.34525	3.15923	6.663	7.52977	1.42033
scaffold_1	11647423	11647625	Cluster_1967	203	11	0.53	10	0.091	-	UCGUGAUUGGACGAGGUAGAUGUU	2	0.818	24	N0	-1	0	0	0	0	0	1	0	4	5	1	11	0.24186	0	1.22842	0	0.631846	0	0	1.06525
scaffold_1	11648821	11649256	Cluster_1968	436	65	3.132	23	0.415	.	AAAGACUUGUUGAUAUUUGGU	6	0.769	21	N0	0.4	0	0	7	7	7	15	6	8	13	2	65	0.483719	4.89151	10.6463	1.34525	6.95031	0.391941	3.29427	2.13049
scaffold_1	11649618	11649804	Cluster_1969	187	204	9.831	15	0.27	.	AAGAAAGACUUGUUGAUAUUUGGU	23	0.441	24	N0	0.8	0	0	8	9	10	16	20	48	85	8	204	3.14417	6.84812	35.6241	2.69049	15.7962	5.09523	8.00038	7.10165
scaffold_1	11653613	11653867	Cluster_1970	255	16	0.771	4	0.375	.	AAUCCACUCUUGAACGUAUCAA	2	0.938	22	N0	-1	0	0	0	2	1	2	5	2	4	0	16	0.24186	0.978302	0.818944	0	0.631846	2.35165	1.41183	0.355082
scaffold_1	11654147	11654543	Cluster_1971	397	95	4.578	11	0.484	.	GAUGUACUGUGAACUACGAUUGGC	10	0.6	24	N0	0.7	0	0	7	6	3	8	8	24	36	3	95	1.45116	1.9566	6.14208	0	12.6369	8.6227	7.05916	2.66312
scaffold_1	11657015	11657338	Cluster_1972	324	37	1.783	4	0.162	-	AAUGUUCGCCGAUCUCCUGGGACG	7	0.703	24	N0	-1	0	0	1	0	0	1	3	6	26	0	37	0.483719	0	3.27578	0	4.42292	2.74359	2.82366	1.24279
scaffold_1	11657563	11657892	Cluster_1973	330	21	1.012	2	0.762	.	UUCUCCGCUCUGUAAUUGCUAUGC	6	0.714	24	N0	0.4	0	0	0	1	0	3	3	4	10	0	21	0.24186	1.9566	1.22842	0	0.631846	1.17582	3.29427	0.710165
scaffold_1	11658520	11659250	Cluster_1974	731	130	6.265	14	0.623	.	AUGCCGAUCGGGACUUCGCCUCUC	18	0.646	24	N0	0.3	0	0	0	5	6	9	18	18	74	0	130	0.967438	7.82642	6.55155	0	17.0598	11.7582	14.1183	2.66312
scaffold_1	11659752	11660155	Cluster_1975	404	24	1.157	6	0.583	.	CGGAAUCUAACGGGCAAGACGUA	3	0.833	23	N0	-1	0	0	1	0	2	0	0	10	10	1	24	0	2.93491	1.22842	0	2.52738	2.74359	0.941221	0.887706
scaffold_1	11660589	11660892	Cluster_1976	304	18	0.867	8	0.556	.	UUUAGAUUAAGGGUAAAAUUUGGA	2	0.833	24	N0	0	0	0	0	0	0	4	2	4	8	0	18	0	0	1.22842	0	0	0.783882	1.88244	1.59787
scaffold_1	11662107	11662257	Cluster_1977	151	19	0.916	14	0.158	-	AAUUUAUGGUUUAGAGGACUCUUU	6	0.632	24	N0	-1	0	0	0	1	1	2	0	4	11	0	19	0	0.978302	0.409472	0	0	0	0	3.0182
scaffold_1	11662495	11662653	Cluster_1978	159	19	0.916	10	0.105	-	GCCAUGUAUUGUAGUAUAGUUCA	2	0.842	24	N0	-1	0	0	2	0	1	3	3	4	5	1	19	0	0	0.818944	0	0	0.391941	1.88244	2.13049
scaffold_1	11663365	11663441	Cluster_1979	77	95	4.578	4	0.979	+	UAAACUUCGGAUGUGUGACCAU	7	0.505	24	N0	-1	0	0	4	2	7	12	16	21	33	0	95	1.69302	2.93491	5.32314	0	0.631846	2.35165	1.41183	11.0076
scaffold_1	11666822	11667086	Cluster_1980	265	403	19.421	270	0.32	.	AAAGAUCUCCGGCAAACGCUUAGA	105	0.251	24	N0	2.1	0	0	7	19	8	12	46	136	173	2	403	0.483719	1.9566	6.55155	1.34525	7.58215	1.9597	9.41221	61.2517
scaffold_1	11674775	11675191	Cluster_1981	417	51	2.458	47	0.961	+	CUUCCAUCAGAACUGCUCUUAGC	3	0.804	23	N0	-1	0	0	2	7	6	11	2	14	4	5	51	2.17674	0	2.45683	9.41672	9.47769	0	0.47061	2.30804
scaffold_1	11675321	11675442	Cluster_1982	122	21	1.012	15	1	+	CCAUUGUUCGAUCUGAGAAG	2	0.857	20	N0	-1	0	0	3	4	5	3	1	3	1	1	21	0.24186	0	1.63789	5.38098	2.52738	0	1.41183	0.887706
scaffold_1	11675700	11675987	Cluster_1983	288	21	1.012	18	0.905	+	AUAGUUUUAUUUGAUCGUCAUCAU	2	0.952	19	N0	-1	0	0	2	4	2	4	1	2	3	3	21	0.483719	1.9566	2.04736	1.34525	3.15923	0.391941	0.47061	0.710165
scaffold_1	11682553	11682594	Cluster_1984	42	22	1.06	0	0.864	+	GGAUGUAUGGACUUCGGCCCAC	2	0.864	22	N0	-1	0	0	0	2	2	0	7	6	4	1	22	0.24186	0	0	0	0.631846	0	0	3.55082
scaffold_1	11684509	11684559	Cluster_1985	51	14	0.675	0	0.786	.	GGGGAUGUAUGGACUUCGGCCCAC	2	0.929	24	N0	-1	0	0	0	0	0	1	5	2	6	0	14	0.483719	0	0.409472	0	0	0.391941	0	1.77541
scaffold_1	11684909	11685107	Cluster_1986	199	12	0.578	7	0.583	.	UAAAACUCUGGAUCUAAUAACUCC	4	0.75	24	N0	0.1	0	0	0	0	0	1	3	2	6	0	12	0.967438	0	0.409472	0	0.631846	1.17582	0.47061	0.355082
scaffold_1	11685555	11685628	Cluster_1987	74	34	1.638	30	0.029	-	AAUGUCUGUAGUAGUGUA	13	0.294	18	N0	-1	0	0	13	2	4	2	0	11	2	0	34	0	0	0	14.7977	13.9006	0	0	0.177541
scaffold_1	11685825	11685940	Cluster_1988	116	76	3.662	53	0.066	-	AGCGGGUACGUGUAGGAAGCGUGU	9	0.526	24	N0	-1	0	0	2	3	6	12	7	18	28	0	76	0.725579	0.978302	0	0	0.631846	0	0	12.6054
scaffold_1	11688394	11688688	Cluster_1989	295	19	0.916	14	0.579	.	GGUGUUCUGUUUCUUUUUAAC	3	0.737	21	N0	0.2	0	0	0	0	1	6	4	3	5	0	19	0	0	1.63789	0	0	0	0.47061	2.48558
scaffold_1	11688765	11689033	Cluster_1990	269	36	1.735	25	0.667	.	ACCGGACUCUCUACUAGUACAGAG	5	0.694	24	N0	0.1	0	0	0	3	2	3	5	6	16	1	36	0	0.978302	0.409472	0	2.52738	0.391941	3.76488	3.72837
scaffold_1	11689501	11689727	Cluster_1991	227	32	1.542	23	0.625	.	ACUAUUUCUAUCUGUACUUUCCG	3	0.812	23	N0	-1	0	0	0	1	2	5	2	12	9	1	32	0	0.978302	2.8663	0	0	0.391941	2.35305	3.19574
scaffold_1	11693446	11693625	Cluster_1992	180	12	0.578	12	0.75	.	AUUUUUUACUGUGAUUUUUGUU	3	0.667	22	N0	-1	0	0	0	2	0	1	5	1	3	0	12	0	0	0	0	0	0	0.47061	1.95295
scaffold_1	11695666	11695759	Cluster_1993	94	13	0.626	13	0.231	.	CACUUCUGGUCUACCUCAAGAACA	4	0.692	24	N0	0.1	0	0	2	1	0	2	1	0	7	0	13	0	0	0	0	0	0.783882	0	1.95295
scaffold_1	11696708	11696979	Cluster_1994	272	11	0.53	10	0.273	.	AAGAAGAAGAAGGCAUGAGAAUG	1	1	22	N0	-1	0	0	0	1	1	1	3	3	1	1	11	0.24186	0	0	0	0	1.17582	0	1.24279
scaffold_1	11713954	11714160	Cluster_1995	207	637	30.697	451	0.67	.	UCCGCUUUAGGUUCUCGAUGUUCU	98	0.273	24	N0	1.5	0	0	23	13	21	37	48	98	395	2	637	1.45116	1.9566	7.77997	1.34525	3.15923	0.391941	2.35305	106.17
scaffold_1	11716657	11716817	Cluster_1996	161	352	16.963	324	0.19	-	AAACGCACUGAAAUGCUCCAGAGU	138	0.222	24	N0	-1	0	0	8	8	2	27	27	58	198	24	352	0.483719	1.9566	1.63789	0	1.26369	0.391941	3.29427	59.2988
scaffold_1	11720165	11720509	Cluster_1997	345	253	12.192	233	0.739	.	AAAACACUCUUAAUCGAUCUCU	15	0.466	24	N0	0.9	0	0	8	6	8	12	49	63	105	2	253	0	2.93491	0.409472	0	1.26369	0.783882	0.941221	43.1425
scaffold_1	11735775	11736360	Cluster_1998	586	467	22.505	277	0.201	.	GUGUGGGAAAUCUGUCAAUUGGGU	138	0.289	24	N0	12.9	0	0	13	10	17	35	47	87	255	3	467	3.86975	12.7179	11.4652	0	3.15923	8.6227	16.4714	61.7843
[truncated: 37,002 more rows]

## Sheet: Fig 4b
Data for Figure 4b
Mapping to Cr genome
Chromosome	Start	End	Name	Length	Reads	RPM	UniqueReads	FracTop	Strand	MajorRNA	MajorRNAReads	Complexity	DicerCall	MIRNA	PhaseScore	Short	Long	18	19	20	21	22	23	24	25	main	Cr x Cr	Cg x Cg	Cr x Cg	nrpd1 x nrpd1	nrpd1 x Cr	Cr leaves
scaffold_1	83	803	Cluster_1	721	29	1.814	26	0.276	.	AGGGGUUAUUGUUCAUGAACUAAG	6	0.759	24	N0	0.2	0	0	1	0	4	0	2	6	16	0	29	11.9228	0.335463	5.42764	0	2.62543	0
scaffold_1	1119	1701	Cluster_2	583	37	2.315	2	0.676	.	UCUCUAAGCGAUUCCUGUAACU	2	0.973	24	N0	0.1	0	0	2	2	3	5	5	8	12	0	37	7.72357	0.41487	20.1372	2.30196	6.49377	1.82135
scaffold_1	1834	2069	Cluster_3	236	15	0.938	14	0	-	UAUAGAGAAGAAAUCAGCGUGUG	1	1	21	N0	-1	0	0	2	0	2	3	1	3	3	1	15	8.67266	3.07461	0	17.0598	8.02091	0.74989
scaffold_1	2402	2559	Cluster_4	158	22	1.376	18	0.182	-	UGACGAUCUCAAGCUCUUGCUUUC	3	0.818	24	N0	-1	0	0	4	3	4	1	1	1	5	3	22	18.1357	3.06163	6.19198	8.49393	27.9547	4.48036
scaffold_1	2878	3122	Cluster_5	245	16	1.001	11	0	-	UGCAAGCGUAUCGUCUCCGAGAGCG	2	0.812	19	N0	-1	0	0	2	3	0	2	2	1	3	3	16	3.34163	2.96166	3.9932	5.47772	10.3017	3.61172
scaffold_1	8844	9075	Cluster_6	232	9	0.563	9	0.778	.	GCUUUUUCGGCUGAAGGGUCCAGC	3	0.556	18	N0	-1	0	0	3	0	0	1	2	0	3	0	9	0	6.25524	0	0	5.43947	0.762819
scaffold_1	10832	11124	Cluster_7	293	16	1.001	16	1	+	UCACCCGAUUUUCUUCUGAGA	3	0.812	21	N0	-1	0	0	2	1	2	5	1	4	0	1	16	1.3971	2.47648	3.33902	18.3214	4.30702	3.02004
scaffold_1	21617	21923	Cluster_8	307	469	29.34	409	0.576	.	UUUUAGACGUUUCCACUACUCAGU	69	0.345	24	N0	2.6	0	0	23	7	6	27	29	100	271	6	469	18.6674	4.72708	19.1205	0	2.0553	254.797
scaffold_1	22778	22802	Cluster_9	25	60	3.754	57	1	+	AAAAUCCGGACCGUGGAGCA	32	0.083	20	N0	-1	0	0	12	14	32	0	1	0	1	0	60	245.61	183.821	117.4	375.771	403.826	0
scaffold_1	23838	24091	Cluster_10	254	23	1.439	22	1	+	AGAACGGCUGUUGCUCAACU	3	0.739	20	N0	-1	0	0	5	2	6	3	1	1	2	3	23	0	5.71344	0	15.8509	12.4208	6.27074
scaffold_1	37868	38324	Cluster_11	457	11	0.688	11	0.545	.	UUGUGUCGAGAGAGAACA	2	0.909	18	N0	-1	0	0	2	1	1	2	1	2	1	1	11	3.58293	0.529254	0	5.87326	4.14209	0.387252
scaffold_1	41141	41424	Cluster_12	284	13	0.813	12	0.077	-	AUUUUAGGAGUCUGGCUUUCUC	2	0.769	24	N0	-1	0	0	0	2	0	2	2	1	5	1	13	1.44137	5.10991	0	4.72549	8.88702	0.623148
scaffold_1	43083	43203	Cluster_13	121	9	0.563	8	0.111	-	ACUGGCUGCUGGACUUAUGUUCCUU	3	0.667	25	N0	-1	0	0	0	2	0	2	1	0	1	3	9	13.5322	0	0	11.0912	20.8588	0
scaffold_1	43661	43794	Cluster_14	134	8	0.5	7	0	-	UCAAAUCUGCGAACUUCCGGG	2	0.875	21	N0	-1	0	0	1	2	0	4	0	1	0	0	8	0	1.80499	14.602	0	14.1264	2.6414
scaffold_1	44085	44196	Cluster_15	112	8	0.5	6	0	-	UUGACAUGCUAGCUCUGUUAUUAG	1	1	19	N0	-1	0	0	1	2	0	1	0	1	2	1	8	7.30981	2.15955	0	23.965	5.63373	3.16025
scaffold_1	45538	45712	Cluster_16	175	13	0.813	13	0	-	UAUCAGAUUGUUACUCAGA	3	0.615	19	N0	-1	0	0	1	3	2	2	3	1	0	1	13	9.35656	0	11.1809	0	18.0279	2.02256
scaffold_1	46666	46953	Cluster_17	288	13	0.813	12	0.077	-	AACCAGCUCUAUUAUAUGUAG	3	0.846	21	N0	-1	0	0	2	1	1	5	2	1	0	1	13	2.8427	0	6.79398	4.65986	13.1454	1.22899
scaffold_1	53140	53368	Cluster_18	229	8	0.5	7	0	-	GCUCGGACAUGUGCUGAUCUUGAC	2	0.875	22	N0	-1	0	0	1	1	0	1	2	1	2	0	8	1.78755	0	0	5.86044	5.51073	3.09125
scaffold_1	53584	53745	Cluster_19	162	18	1.126	18	0	-	GAAGUAUGAGGAUUUGUCCAGGCA	2	0.833	24	N0	-1	0	0	3	2	2	2	1	2	4	2	18	12.6342	4.47906	0	24.8526	19.4746	2.18487
scaffold_1	53893	54169	Cluster_20	277	11	0.688	11	0	-	AAGAUGUUGAGCUCACUCA	3	0.727	19	N0	-1	0	0	1	6	3	0	0	0	1	0	11	2.95559	0	0	9.68982	9.1116	1.91669
scaffold_1	56726	56759	Cluster_21	34	10	0.626	10	1	+	AAACGACUGCAAGCAAAGCGC	7	0.4	21	N0	-1	0	0	0	0	0	8	1	1	0	0	10	0	64.0242	28.7745	0	0	0
scaffold_1	80500	80942	Cluster_22	443	18	1.126	9	0.222	.	AUCAUGUUAUCGGGCUGAUGUAUC	2	0.944	24	N0	0.1	0	0	1	0	2	1	4	1	9	0	18	9.24039	0	11.0421	0	4.27299	0
scaffold_1	81272	81403	Cluster_23	132	9	0.563	2	0.667	.	CCGGUAACAUAAGCUCGA	2	0.778	24	N0	0	0	0	2	0	1	0	1	0	5	0	9	21.7079	0	7.41161	0	0	1.34071
scaffold_1	82127	82568	Cluster_24	442	18	1.126	16	0.111	-	UCUAAUCGUCUCCGUCUGUUGG	3	0.833	22	N0	-1	0	0	0	2	2	1	6	2	1	4	18	0	1.64165	13.2805	12.1452	7.13776	0
scaffold_1	87755	87948	Cluster_25	194	9	0.563	9	0	-	CAGCGACAAAGGGAGUUUUUGUG	2	0.889	18	N0	-1	0	0	2	2	0	2	0	2	1	0	9	2.11005	0	0	13.8355	3.25246	4.56119
scaffold_1	89368	89626	Cluster_26	259	10	0.626	9	1	+	CGACGGUGGAGCCGCUGAAUAC	1	1	21	N0	-1	0	0	1	1	2	4	1	0	0	1	10	3.161	0	0	5.18162	2.43621	4.09979
scaffold_1	93666	94071	Cluster_27	406	17	1.064	16	1	+	AAAGAUUGUGGAAAUAGC	2	0.882	18	N0	-1	0	0	4	3	1	2	4	2	0	1	17	5.04125	0.595737	2.40969	6.61104	4.6624	2.17948
scaffold_1	95553	95811	Cluster_28	259	10	0.626	10	0.9	+	GACAUGUACCGUACGUCUCUCAC	2	0.8	20	N0	-1	0	0	0	1	3	1	1	3	0	1	10	1.5805	1.86771	0	0	2.43621	4.09979
scaffold_1	110981	111135	Cluster_29	155	11	0.688	10	0.727	.	UUCUGUACUGUGGCCUCCGGC	2	0.818	21	N0	0.2	0	0	0	1	2	5	1	2	0	0	11	0	3.12089	0	17.3167	28.4958	0
scaffold_1	113114	113277	Cluster_30	164	8	0.5	8	1	+	AGUUGAAAACAGCUGAAGA	2	0.75	19	N0	-1	0	0	0	3	1	2	1	0	0	1	8	4.99207	2.94962	0	0	15.3897	0
scaffold_1	113865	114128	Cluster_31	264	13	0.813	10	0.231	.	AAGAGGACUGUGACGAAC	3	0.846	18	N0	-1	0	0	6	0	0	1	0	0	4	2	13	9.30339	1.83234	0	5.08349	7.17021	0.670356
scaffold_1	114989	115110	Cluster_32	122	12	0.751	10	0.083	-	AAUCUGUCGUUAGCGUUUAACAC	2	0.917	18	N0	-1	0	0	3	0	2	0	2	3	1	1	12	26.8426	0	8.01912	11.0003	10.3439	0
scaffold_1	120493	120623	Cluster_33	131	49	3.065	9	0.163	-	UGCUGUGGUGUAGUGGUUAUC	3	0.735	20	N0	-1	0	0	8	9	14	8	3	4	2	1	49	18.7488	3.69266	22.4046	133.18	28.8998	25.668
scaffold_1	127854	128405	Cluster_34	552	18	1.126	17	0.833	+	UCGCAGCUUUAGUCCAACU	2	0.944	19	N0	-1	0	0	0	6	0	5	2	1	3	1	18	0.741575	0.876337	0	0	4.57231	3.52666
scaffold_1	130025	133211	Cluster_35	3187	4053	253.553	2999	0.528	.	AGAUCUAGUGUUGAUAUCUGCAUG	191	0.374	24	N0	19.1	0	0	106	135	111	267	570	585	2205	74	4053	306.466	0.0758924	435.599	0	1.97985	13.1606
scaffold_1	133525	133863	Cluster_36	339	68	4.254	21	0.588	.	AUUCCGACGUCGUUUUAGAAUGAA	8	0.691	24	N0	0.7	0	0	0	0	2	5	14	16	31	0	68	24.1504	2.85391	17.3156	0	3.72258	18.7937
scaffold_1	133944	134709	Cluster_37	766	239	14.952	84	0.653	.	AAAUUCCAUCUGUCAGAUAGUAAC	15	0.628	24	N0	0.4	0	0	19	14	12	14	20	60	93	7	239	16.032	3.15756	12.772	0	4.11866	42.5108
scaffold_1	134864	135076	Cluster_38	213	20	1.251	5	0.35	.	UGGAAUGUGUUUAUUGGU	3	0.7	18	N0	-1	0	0	5	1	1	0	2	4	5	2	20	0	1.13554	4.59311	0	11.8494	11.6321
scaffold_1	135530	135724	Cluster_39	195	9	0.563	9	1	+	AUUAUUAACUUGUCGAGAUGUUUAG	2	0.667	25	N0	-1	0	0	2	0	0	0	2	1	1	3	9	2.09923	0	0	6.88226	9.70736	3.63024
scaffold_1	156478	156705	Cluster_40	228	8	0.5	8	0.375	.	UGGCUGGAACUUCACAACC	2	0.875	19	N0	-1	0	0	0	3	1	1	2	1	0	0	8	0	2.12166	0	11.7723	8.30234	0.776202
scaffold_1	158250	158487	Cluster_41	238	14	0.876	3	0.286	.	AUUGGUGUAUGUAUUUUGUAAUU	3	0.857	23	N0	-1	0	0	1	0	1	1	0	6	5	0	14	1.71996	2.03251	4.11064	5.63883	2.65117	5.94871
scaffold_1	196684	197370	Cluster_42	687	48	3.003	35	0.562	.	ACGGAUCCAUAAUUUAAUAAAUUU	6	0.75	24	N0	0.2	0	0	2	1	4	3	5	8	24	1	48	1.1917	0	0	0	0.918454	11.5922
scaffold_1	201574	201841	Cluster_43	268	9	0.563	8	1	+	UCCGAUAAGUGAGUGUAGA	2	0.778	19	N0	-1	0	0	0	3	2	1	0	0	3	0	9	0	1.80499	0	0	0	4.62246
scaffold_1	202962	203117	Cluster_44	156	9	0.563	8	1	+	CUCCCUUUACCUGAACGCUUUG	2	0.667	18	N0	-1	0	0	2	2	1	0	2	0	2	0	9	0	0	0	0	0	10.21
scaffold_1	203667	203802	Cluster_45	136	9	0.563	9	1	+	UAUUCGCGGAGCUGAGCGACCGGA	2	0.889	24	N0	-1	0	0	0	2	1	1	0	0	4	1	9	0	0	0	0	0	11.7115
scaffold_1	210993	211033	Cluster_46	41	8	0.5	0	0.125	-	UAAAACGACGAGAACUUGAGAUU	3	0.625	23	N0	-1	0	0	0	0	1	0	0	4	2	1	8	9.98413	0	0	0	0	30.2151
scaffold_1	211862	212081	Cluster_47	220	46	2.878	2	0.87	+	AAUAAUUGUGCUCUAGUAAUUCU	4	0.652	24	N0	-1	0	0	3	1	2	2	7	13	18	0	46	3.72136	1.0994	0	0	2.86808	33.786
scaffold_1	223821	224261	Cluster_48	441	21	1.314	21	0.429	.	GUUUCACUUGUUGAAUAUGAGAGC	3	0.81	24	N0	0.2	0	0	0	1	0	1	0	4	15	0	21	12.067	0	11.0922	0	4.29237	0
scaffold_1	230093	230497	Cluster_49	405	111	6.944	47	0.649	.	AUCUACCAACGUGGCUAAGUUUGU	7	0.757	24	N0	0.7	0	0	6	9	2	12	7	17	57	1	111	22.2363	0	43.4815	0	4.67391	29.7142
scaffold_1	248489	248592	Cluster_50	104	11	0.688	11	0.182	-	CGACGUCGAUCUUUGGUCU	2	0.818	21	N0	-1	0	0	0	2	3	4	1	1	0	0	11	7.8721	0	0	12.9042	18.2013	8.50837
scaffold_1	248715	248909	Cluster_51	195	15	0.938	12	0.533	.	ACUCGAUGCUGUGACAGAGAAAC	2	0.733	23	N0	-1	0	0	0	3	1	0	2	5	4	0	15	4.19846	13.6439	0	0	3.23579	0.90756
scaffold_1	249280	250615	Cluster_52	1336	2742	171.537	2254	0.464	.	AGAGGUUUAGGCUUAUGAAUGCUU	140	0.301	24	N0	25.3	0	0	166	139	203	324	402	527	925	56	2742	9.19198	490.075	2.19686	2.00904	0	0
scaffold_1	250756	250819	Cluster_53	64	20	1.251	20	0.6	.	AUUUGGUGGGAAUUCUUCUAGAGU	3	0.65	24	N0	-1	0	0	1	2	0	0	6	3	8	0	20	6.39608	71.8049	0	0	0	0
scaffold_1	250965	251262	Cluster_54	298	231	14.451	201	0.199	-	AAUUUUUAAUGUGUAUAUCUUCC	11	0.459	24	N0	-1	0	0	30	10	14	21	32	45	74	5	231	12.3629	180.184	0	0	0	0
scaffold_1	251354	254440	Cluster_55	3087	48944	3061.9	34245	0.569	.	AUCAGGUCUGUUCAAGAAAGC	2223	0.097	24	N0	94.7	0	0	2800	3028	2710	7629	8118	8211	15841	607	48944	111.653	3766.17	4.43688	5.65161	1.43079	0
scaffold_1	274560	274624	Cluster_56	65	18	1.126	0	0.667	.	UGAGUUUGUAAAUCUGCAUUAU	2	0.889	24	N0	-1	0	0	1	0	1	0	3	5	8	0	18	18.893	0	15.0513	0	0	38.1175
scaffold_1	320296	320547	Cluster_57	252	8	0.5	8	1	+	AGGAUGCGGUGGUUGAUGACGC	2	0.875	22	N0	-1	0	0	1	0	1	1	4	0	1	0	8	0	0	0	0	0	5.61823
scaffold_1	322794	323025	Cluster_58	232	11	0.688	9	1	+	UCGGAUGCGUUCCUUAGGAUA	2	0.727	21	N0	-1	0	0	0	2	0	4	0	2	3	0	11	0	0	0	11.5693	2.71973	6.10256
scaffold_1	325361	325557	Cluster_59	197	9	0.563	9	0.444	.	UUUGCCGUUCUGCUGAGUAGC	5	0.556	21	N0	0.2	0	0	1	2	0	5	0	1	0	0	9	2.07792	2.45552	9.93231	0	0	3.59338
scaffold_1	326435	326911	Cluster_60	477	14	0.876	13	1	+	UCGGGGACGAAGUGAUGGAUUCU	2	0.929	23	N0	-1	0	0	2	2	1	2	1	3	2	1	14	0	0	0	0	0	5.19421
scaffold_1	330090	330147	Cluster_61	58	9	0.563	2	0.556	.	UAGAUGACAUGGCUAAUUUUGAUU	3	0.667	23	N0	-1	0	0	0	0	0	0	0	5	4	0	9	7.05775	0	0	0	0	24.4102
scaffold_1	330899	331324	Cluster_62	426	12	0.751	10	0.417	.	CUUCCUCAGUCGUCUUCGGAAACGC	1	1	21	N0	0	0	0	1	1	1	3	2	1	2	1	12	0	0.567768	4.59311	3.15033	4.44351	2.07716
scaffold_1	337265	337354	Cluster_63	90	743	46.482	634	0.968	+	ACACUAGACUCUGAAUCU	106	0.145	18	N0	-1	0	0	239	133	60	95	69	63	71	13	743	191.03	110.185	380.463	730.666	771.195	916.333
scaffold_1	345869	346321	Cluster_64	453	351	21.958	53	0.806	+	UUCCGAUGUGGGAUCUUUUCUC	47	0.291	24	N0	-1	0	0	11	4	6	53	95	43	134	5	351	43.3748	24.0267	41.0338	26.6631	62.6799	72.2742
scaffold_1	351706	351996	Cluster_65	291	10	0.626	10	0	-	UGGAAUGGCUUGGACUGUUGUU	1	1	21	N0	-1	0	0	2	0	1	3	2	2	0	0	10	1.4067	0.831165	0	4.61182	2.16831	3.64895
scaffold_1	354016	354131	Cluster_66	116	15	0.938	7	0.467	.	CGGGUCCGAUUCUAGUUUUCCU	2	0.8	23	N0	-1	0	0	1	0	0	1	2	6	5	0	15	3.52887	0	0	0	5.43947	19.8333
scaffold_1	354312	354420	Cluster_67	109	26	1.627	16	0.462	.	AUGUUCUGACCUGUUGCAAAGUU	2	0.885	24	N0	0.1	0	0	2	3	1	2	2	6	9	1	26	11.2665	0	0	0	0	37.3432
scaffold_1	354618	354831	Cluster_68	214	26	1.627	8	0.538	.	UGUUUCGAACUACGAAUGAGU	2	0.923	21	N0	0.4	0	0	2	0	4	6	3	5	6	0	26	5.73854	1.13023	0	6.27122	8.84549	14.8857
scaffold_1	355349	355879	Cluster_69	531	158	9.884	136	0.462	.	AUUGAACAAUCAGAAGACUGGGGG	14	0.532	24	N0	1.4	0	0	2	8	6	21	14	20	84	3	158	9.25083	0	11.0546	0	1.18828	46.3266
scaffold_1	365521	365676	Cluster_70	156	2437	152.457	1918	1	+	GGAAUGUUGUCUGGAUCGAGG	2054	0.015	21	N0	-1	0	0	20	45	57	2167	55	10	81	2	2437	432.966	341.097	1034.78	7467.25	4101.36	5.67225
scaffold_1	369418	369581	Cluster_71	164	18	1.126	18	0.889	+	CUCUCUUCGGCUCUUUUGG	2	0.889	23	N0	-1	0	0	1	4	2	1	1	5	2	2	18	4.99207	0	0	0	0	17.2658
scaffold_1	369681	369901	Cluster_72	221	14	0.876	14	0.857	+	UCCAGGAACUGUCUCUAACAAA	2	0.929	22	N0	-1	0	0	2	1	2	1	5	1	2	0	14	1.85226	1.09443	0	0	0	9.60945
scaffold_1	376450	376531	Cluster_73	82	100	6.256	32	0.13	-	AACAUGUUGAACUUAUGACACC	16	0.43	24	N0	-1	0	0	2	6	4	8	30	16	33	1	100	34.9445	135.683	11.9309	0	7.69486	97.1199
scaffold_1	376978	377043	Cluster_74	66	23	1.439	10	0.043	-	CGAAUGAUGGGACGGGAUGCU	3	0.652	23	N0	-1	0	0	0	2	1	4	4	9	3	0	23	6.20226	18.3234	14.8232	0	0	42.9028
scaffold_1	378800	378903	Cluster_75	104	20	1.251	20	1	+	CUAUGAGAUGGGACGAACUCUU	4	0.75	23	N0	-1	0	0	2	0	2	3	5	6	2	0	20	0	0	0	0	6.0671	32.3318
scaffold_1	379620	379690	Cluster_76	71	12	0.751	12	1	+	GUGAACUCUUUGAUAAAAUC	4	0.667	20	N0	-1	0	0	2	2	4	2	0	0	2	0	12	0	0	0	0	0	29.9111
scaffold_1	380656	380924	Cluster_77	269	14	0.876	14	0.857	+	AUCUUAUGGUUGGCAGCAUC	2	0.929	21	N0	-1	0	0	1	1	4	5	2	1	0	0	14	0	2.69742	0	0	2.34564	6.57896
scaffold_1	381442	381466	Cluster_78	25	8	0.5	8	1	+	UCGUAAAGGUCAACUCUCCGUA	2	0.75	18	N0	-1	0	0	2	1	2	1	2	0	0	0	8	0	0	0	0	0	56.6317
scaffold_1	384915	385222	Cluster_79	308	11	0.688	11	0.909	+	UCCUCUGUUUCGUUUUGACUCUC	2	0.818	24	N0	-1	0	0	2	1	0	1	2	2	3	0	11	0	0.785289	0	0	0	5.74591
scaffold_1	385355	385885	Cluster_80	531	30	1.877	29	0.9	+	UUGCUCCGCCGGAUUAAU	3	0.9	18	N0	-1	0	0	10	1	1	3	2	7	3	3	30	0.770903	1.82199	0	0	0	8.33211
scaffold_1	386514	386976	Cluster_81	463	182	11.386	40	0.44	.	AAAAAUGAUUUGUGGGUUUCAAGC	18	0.533	24	N0	2	0	0	8	10	6	10	20	45	77	6	182	7.95712	1.56719	10.5651	0	2.72561	62.3041
scaffold_1	387320	387456	Cluster_82	137	10	0.626	6	0.5	.	GGUUAGUACAAAACAUGAAUUCU	2	0.8	23	N0	-1	0	0	0	0	0	1	1	6	2	0	10	0	0	0	0	9.21136	10.3343
scaffold_1	387706	387943	Cluster_83	238	11	0.688	7	0.364	.	AAUGAAUCUGAACCACACAACUUC	2	0.818	24	N0	0.1	0	0	1	0	0	2	1	2	5	0	11	5.15987	1.01626	8.22128	0	2.65117	2.97435
scaffold_1	388985	389221	Cluster_84	237	38	2.377	19	0.289	.	AUCACAAACUCUUCAUCUCAAAUU	10	0.684	24	N0	0.6	0	0	2	0	1	0	5	9	19	2	38	0	0	0	0	2.66235	27.6289
scaffold_1	389348	389400	Cluster_85	53	93	5.818	40	0.312	.	AUACUGACUUCUACCAAAAUGAGA	21	0.452	24	N0	-1	0	0	5	6	6	4	11	20	40	1	93	123.577	0	55.3773	0	59.5262	230.4
scaffold_1	389488	389750	Cluster_86	263	146	9.134	124	0.24	.	ACUAUUGUUGGCUGAAGAGACGGU	44	0.39	24	N0	2.2	0	0	6	6	4	26	12	19	73	0	146	42.0245	0.919654	40.9189	0	7.19747	69.9822
scaffold_1	393299	393438	Cluster_87	140	9	0.563	8	0.889	+	ACGCUGUUAUGAUCCUCGAAGA	2	0.889	21	N0	-1	0	0	1	0	1	3	3	0	1	0	9	0	0	6.98809	9.586	18.0279	3.7923
scaffold_1	393773	393891	Cluster_88	119	28	1.752	9	0.964	+	CUGACAAAAUCGCGACUUUGGUC	3	0.786	22	N0	-1	0	0	3	4	3	4	7	5	2	0	28	10.3197	8.13005	8.22128	90.2212	42.4187	5.94871
scaffold_1	394088	394250	Cluster_89	163	25	1.564	21	0.92	+	AAGAUUUGGGAUUCGGCU	2	0.76	25	N0	-1	0	0	5	3	1	4	1	2	2	7	25	7.53404	5.93544	12.0041	32.9335	27.0972	5.42865
scaffold_1	397453	397523	Cluster_90	71	9	0.563	7	1	+	AAUACCGGCUCUUCGACAUGAU	2	0.778	22	N0	-1	0	0	2	1	0	1	3	0	0	2	9	34.5929	0	0	18.902	8.88702	2.49259
scaffold_1	406598	406792	Cluster_91	195	8	0.5	8	0.875	+	CCGGUGAGAUGAUCUAGUUUAC	1	1	18	N0	-1	0	0	2	1	0	2	1	0	2	0	8	2.09923	0	5.01709	0	0	5.44536
scaffold_1	407666	407727	Cluster_92	62	10	0.626	9	0.9	+	GGGACAAAGACUGCUGUUC	3	0.6	19	N0	-1	0	0	0	5	0	2	2	0	0	1	10	6.60241	11.7033	0	21.6458	40.7083	2.85442
scaffold_1	409766	410002	Cluster_93	237	8	0.5	8	1	+	UGCAGCUGCGCAUGACUCAAACG	2	0.75	20	N0	-1	0	0	0	0	3	0	2	3	0	0	8	0	0	0	0	0	5.97381
scaffold_1	411139	411445	Cluster_94	307	15	0.938	13	0.267	.	AUUGGAACUAUAUUUUACAUAGGA	1	1	24	N0	0.1	0	0	0	0	0	0	4	1	10	0	15	1.33339	0	0	4.37147	2.0553	6.91755
scaffold_1	412278	412373	Cluster_95	96	8	0.5	7	1	+	GAUGACCAGAAGCUGCAGCG	2	0.75	19	N0	-1	0	0	0	3	3	2	0	0	0	0	8	0	0	0	13.9796	6.57269	11.0609
scaffold_1	413133	413382	Cluster_96	250	22	1.376	18	0.909	+	ACGGAUUUCAGAGAGACGGUG	2	0.909	18	N0	-1	0	0	6	2	1	3	1	3	4	2	22	1.6374	3.86991	3.91333	16.1045	12.6196	5.66317
scaffold_1	413536	413887	Cluster_97	352	16	1.001	12	0.812	+	CAUAUCAGUUGAACUGUU	2	0.812	19	N0	-1	0	0	2	8	1	0	1	3	1	0	16	3.48877	0.687128	0	15.2505	5.37765	2.51384
scaffold_1	416357	416535	Cluster_98	179	184	11.511	158	0.027	-	UGUUGUGCAAGAAUGAGAAGC	51	0.261	21	N0	-1	0	0	5	20	14	105	9	7	16	8	184	64.0323	12.161	60.121	157.446	155.101	70.1964
scaffold_1	416751	417178	Cluster_99	428	11	0.688	11	0.273	.	UCUUUGGGCAGAAAUCUC	3	0.727	21	N0	0	0	0	3	1	0	4	2	1	0	0	11	0	0	4.57165	9.40683	5.89699	0.826982
scaffold_1	421687	421723	Cluster_100	37	812	50.798	670	0	-	CGUGUUUCGUACGGUCUAUCUAA	220	0.02	20	N0	-1	0	0	2	6	281	236	60	221	6	0	812	1228.05	1032.85	3543.15	4969.18	3837.03	224.805
scaffold_1	421857	421882	Cluster_101	26	241	15.077	209	0	-	AGACCGUGGAAUCUUCGAAUCACAC	102	0.054	25	N0	-1	0	0	3	1	4	15	28	28	46	116	241	330.628	353.501	413.91	3355.1	2548.18	6.8067
scaffold_1	444378	444598	Cluster_102	221	112	7.007	103	0.616	.	CUUUCGGUACACUGUAACAGCGGU	15	0.446	24	N0	1.3	0	0	0	2	5	9	23	26	47	0	112	20.3749	0	26.5611	0	0	76.0748
scaffold_1	455090	455268	Cluster_103	179	10	0.626	10	0	-	UUCGACUAAAACUUGUUUAAUUUU	2	0.8	24	N0	-1	0	0	0	1	0	0	4	0	5	0	10	6.8606	0	5.46555	0	14.1001	1.97736
scaffold_1	455345	455543	Cluster_104	199	31	1.939	29	0.226	.	CAUUUGAUUCUAGAGGGUGGCUGA	6	0.581	24	N0	0.5	0	0	0	0	2	1	4	6	18	0	31	4.11406	0	4.91625	0	0	24.9009
scaffold_1	458265	458549	Cluster_105	285	26	1.627	12	0.692	.	AUGUUAUAUAAGGAUUUUCUUUG	2	0.923	23	N0	-1	0	0	2	2	1	4	3	10	4	0	26	10.0542	3.39465	13.731	0	11.0698	3.72577
scaffold_1	474871	474985	Cluster_106	115	8	0.5	7	1	+	UGGUAUUUCUUUGAAGCU	2	0.875	18	N0	-1	0	0	3	0	0	0	2	1	0	2	8	0	0	0	0	5.48677	10.7723
scaffold_1	475357	475420	Cluster_107	64	8	0.5	8	1	+	UCUCUUAGCAUGUUGUGG	2	0.875	24	N0	-1	0	0	2	0	1	0	1	1	3	0	8	0	0	0	0	0	22.1218
scaffold_1	475561	475763	Cluster_108	203	15	0.938	15	1	+	GCGGAAACCAGCUUUGGCGUGAA	2	0.8	20	N0	-1	0	0	2	1	4	2	1	3	1	1	15	4.033	0	0	0	12.4331	7.84614
scaffold_1	475850	476089	Cluster_109	240	12	0.751	12	1	+	UUAACACACUGGAUUUCAAG	2	0.75	24	N0	-1	0	0	0	0	2	2	1	2	5	0	12	0	0	0	0	7.88723	6.63653
scaffold_1	491782	491931	Cluster_110	150	8	0.5	7	0.25	.	AUCACAUGACAAGACAAAACUCC	2	0.875	21	N0	0.1	0	0	1	0	0	2	2	2	0	1	8	0	0	6.52222	17.8939	4.20652	4.71931
scaffold_1	501704	502124	Cluster_111	421	187	11.699	4	0.706	.	AAACGAUUUCAGAGAAUUUUAG	27	0.39	24	N0	1.7	0	0	18	6	0	10	43	52	57	1	187	40.8377	0.574511	16.2668	0	4.49628	56.3291
scaffold_1	503341	503470	Cluster_112	130	8	0.5	8	1	+	AACGUGAGCUUGCUUUUGAU	3	0.75	20	N0	-1	0	0	0	0	4	2	1	0	1	0	8	0	0	0	0	0	10.8907
scaffold_1	504418	504907	Cluster_113	490	18	1.126	18	1	+	GAAGCAACUCGUCGACGU	2	0.944	20	N0	-1	0	0	4	1	5	3	0	3	1	1	18	1.67081	0	0	2.73886	1.28771	5.0564
scaffold_1	510298	510315	Cluster_114	18	17	1.064	16	1	+	UGUACAUUGAAGAACUCA	17	0.059	18	N0	-1	0	0	17	0	0	0	0	0	0	0	17	0	228.432	0	0	0	0
scaffold_1	530643	530728	Cluster_115	86	8	0.5	8	0.625	.	UGGUCCGAUCUUUCUCUCAUCUAU	1	1	24	N0	0.2	0	0	0	0	0	1	3	0	4	0	8	0	22.4994	0	0	0	0
scaffold_1	536497	536799	Cluster_116	303	22	1.376	22	0	-	CCAUCUGCUUCGAUCGUA	2	0.955	18	N0	-1	0	0	6	2	1	2	6	1	3	1	22	1.35099	0.798248	0	0	2.08244	11.0974
scaffold_1	536914	537126	Cluster_117	213	128	8.008	9	0.945	+	GCGGGGAUAGCUCAGUUGGGA	28	0.273	20	N0	-1	0	0	17	17	29	29	8	16	9	3	128	9.60914	23.8462	22.9656	18.902	35.5481	68.1309
scaffold_1	539373	539782	Cluster_118	410	11	0.688	11	1	+	UUCGAUUUCAGACCGGGAAUG	2	0.909	21	N0	-1	0	0	2	2	0	4	1	1	1	0	11	0	0	0	3.27327	4.61691	3.02151
scaffold_1	558895	559041	Cluster_119	147	12	0.751	12	0.75	.	AUUGUAAAUAUCUCGGCACG	2	0.833	20	N0	-1	0	0	0	1	3	1	1	2	3	1	12	0	19.7444	0	0	0	0
scaffold_1	559153	559393	Cluster_120	241	82	5.13	78	0.183	-	UUCUGUGAACCUGUAAAUGGAAGC	9	0.585	24	N0	-1	0	0	2	2	2	16	10	11	35	4	82	3.39709	80.2885	0	0	0	0
scaffold_1	559495	560788	Cluster_121	1294	936	58.555	804	0.373	.	AAGAUCGGACUGGUUAUUCCUACC	64	0.342	24	N0	5.8	0	0	47	61	105	162	136	136	283	6	936	28.1546	158.131	0.756053	0	0	0
scaffold_1	567135	567283	Cluster_122	149	8	0.5	7	1	+	UCUGAAGAACUUAGCAUUGGCAA	1	1	22	N0	-1	0	0	1	0	1	0	3	1	1	1	8	2.74731	0	0	9.00698	4.23475	5.93873
scaffold_1	567540	568060	Cluster_123	521	21	1.314	19	0.857	+	CAAGUCUAUAGAAUCCUUCCCU	2	0.905	21	N0	-1	0	0	4	4	3	5	3	1	1	0	21	0	0.46424	0	10.3036	7.26654	3.39682
scaffold_1	568409	568549	Cluster_124	141	9	0.563	4	0.222	.	UUUCGUUGUAAUAUUCUGU	3	0.778	19	N0	-1	0	0	0	3	1	2	2	0	1	0	9	5.80637	1.71538	6.93853	0	13.4251	2.51027
scaffold_1	568934	569011	Cluster_125	78	13	0.813	6	0	-	CCGAGAAUACUCUGGCAAAGU	2	0.846	19	N0	-1	0	0	1	3	1	3	2	2	0	1	13	5.24807	9.30266	0	17.2056	48.5368	4.5378
scaffold_1	569117	569221	Cluster_126	105	49	3.065	27	0	-	CCAGACGUGGCUCUAGAACAUG	4	0.714	18	N0	-1	0	0	10	9	3	4	7	7	6	3	49	27.29	11.5176	46.5873	140.595	72.1118	15.1692
scaffold_1	569352	569519	Cluster_127	168	18	1.126	9	0.056	-	GAACAUGAACUUGCAGAAC	1	1	20	N0	-1	0	0	1	3	4	3	2	4	1	0	18	7.30981	2.87939	5.82341	23.965	15.0233	5.26709
scaffold_1	569917	570131	Cluster_128	215	26	1.627	10	0.038	-	UACAAGGCUGUGCACUUCUA	3	0.731	19	N0	-1	0	0	4	6	6	3	1	3	3	0	26	17.1356	7.87481	9.10077	18.7261	8.80435	1.64627
scaffold_1	570493	571433	Cluster_129	941	63	3.941	28	0	-	AGGUCAUACGUGUCUCUGAAGA	4	0.794	21	N0	-1	0	0	7	7	7	12	10	9	7	4	63	6.96024	1.28517	3.11902	12.8357	12.7403	2.06877
scaffold_1	571579	571691	Cluster_130	113	11	0.688	5	0	-	GACAAUGUGACGAGGAACUUAUC	2	0.909	22	N0	-1	0	0	2	0	0	1	5	2	0	1	11	7.24512	2.14043	0	35.6294	5.58388	6.26457
scaffold_1	572223	572376	Cluster_131	154	9	0.563	6	0	-	GCACGACCGUUAAUAAAUG	1	1	22	N0	-1	0	0	1	1	1	1	3	0	2	0	9	2.65811	1.57058	6.35281	8.71455	8.19452	3.44755
scaffold_1	573920	574032	Cluster_132	113	21	1.314	2	0	-	AUACUGAUUUACUCAAAGC	2	0.857	18	N0	-1	0	0	5	4	2	0	4	4	2	0	21	25.3579	2.14043	8.65781	11.8765	44.671	4.69843
scaffold_1	574133	574320	Cluster_133	188	13	0.813	4	0	-	UCUCGGCUUGUUGUGAACCAAAACA	2	0.846	20	N0	-1	0	0	3	1	6	0	0	0	0	3	13	2.17739	6.43269	0	21.4155	3.35627	2.82405
scaffold_1	574857	574996	Cluster_134	140	31	1.939	4	0	-	GUUUGUAUACGAUCUAGAGACU	3	0.742	21	N0	-1	0	0	1	1	4	9	8	1	4	3	31	14.6196	6.91055	34.9405	47.93	36.0559	5.0564
scaffold_1	576922	577138	Cluster_135	217	19	1.189	18	0	-	GCGAUCUGUAGUCAAAUAUGGCA	3	0.842	18	N0	-1	0	0	4	2	0	3	2	4	1	3	19	3.77281	5.57302	13.5253	12.369	11.6309	2.44665
scaffold_1	600609	600660	Cluster_136	52	8	0.5	8	0.75	.	ACGGCUGUCUCGUUGUUUCAUU	3	0.625	24	N0	-1	0	0	0	0	0	0	3	1	4	0	8	0	27.908	0	51.6169	0	0
scaffold_1	615446	615807	Cluster_137	362	32	2.002	6	0.5	.	AUAAAUAUAGAUGUCGAGGCAUGA	3	0.844	24	N0	0.1	0	0	2	3	0	2	2	9	13	1	32	12.4388	0.668147	21.6206	0	3.48607	4.88879
scaffold_1	619773	619899	Cluster_138	127	20	1.251	19	0.45	.	AGUGGUCUGCGGUUUCUGAAUCGC	7	0.55	24	N0	0.1	0	0	0	0	0	1	4	3	12	0	20	32.2322	0	69.3307	0	4.96833	0
scaffold_1	620044	620217	Cluster_139	174	9	0.563	8	0.778	.	AAGGAUUUAGUACACGAGUAGCC	2	0.889	24	N0	0.1	0	0	1	0	0	0	0	3	4	1	9	16.4681	1.39005	5.6226	0	0	0
scaffold_1	625915	625987	Cluster_140	73	8	0.5	8	0	-	AAGAUUUUAUUGUCAUUGGUUUGU	3	0.625	24	N0	-1	0	0	0	0	0	0	1	0	6	1	8	16.8226	6.62655	0	0	0	7.27291
scaffold_1	628293	628642	Cluster_141	350	9	0.563	9	0.222	.	AAAAGAUCUCAACAGAACCUGU	2	0.778	20	N0	-1	0	0	1	0	2	2	2	1	0	1	9	7.01742	1.38211	0	0	1.80279	0
scaffold_1	635304	635448	Cluster_142	145	88	5.505	81	0.455	.	AACCCUAGAAUCUUUAACCUUU	9	0.455	24	N0	0.7	0	0	3	4	9	1	20	20	31	0	88	2.8231	0	0	0	0	106.184
scaffold_1	637344	637377	Cluster_143	34	9	0.563	7	0.889	+	AUACCUGUUUGUGACCCUUAAU	2	0.889	22	N0	-1	0	0	1	1	0	1	2	1	2	1	9	0	0	0	0	0	46.8461
scaffold_1	641064	641271	Cluster_144	208	61	3.816	54	0.033	-	CGGACUAGACUUGAAGAAGGUUUU	5	0.623	24	N0	-1	0	0	5	4	4	9	6	12	15	6	61	23.6163	6.97699	14.1106	32.2606	66.7381	11.0609
scaffold_1	641526	641775	Cluster_145	250	61	3.816	52	0	-	UGCGUGUUCUCAGGCGUCUGUUGA	5	0.738	22	N0	-1	0	0	8	9	9	7	10	7	6	5	61	9.82439	7.73981	3.91333	42.9453	50.4782	12.7421
scaffold_1	641905	642025	Cluster_146	121	34	2.127	25	0.029	-	CAAGAUCCACUCUCGUUCCAGA	2	0.941	22	N0	-1	0	0	3	6	4	4	9	5	1	2	34	3.38305	9.99459	0	66.5475	46.9323	19.0137
scaffold_1	642438	642579	Cluster_147	142	11	0.688	9	0	-	AAGUGCGGAAAGGGCAAAGU	1	1	19	N0	-1	0	0	1	3	3	2	0	0	2	0	11	0	0	0	18.902	4.44351	9.97037
scaffold_1	657567	658084	Cluster_148	518	71	4.442	64	0.014	-	CCGAGCUACGAGCUGUUCUCUU	3	0.817	21	N0	-1	0	0	8	8	11	13	12	6	12	1	71	0	0	0	0	1.2181	23.9154
scaffold_1	659372	660183	Cluster_149	812	147	9.196	110	0.476	.	AUCUGAUCUUCGAGCUUGUGGAGA	6	0.769	24	N0	1.9	0	0	7	7	6	9	24	31	62	1	147	0	0	0	0	6.9936	30.0769
scaffold_1	660562	661111	Cluster_150	550	26	1.627	26	0.731	.	AUCUCGUUUGCUGUAUCAAGG	3	0.808	24	N0	0	0	0	0	1	1	3	4	1	16	0	26	0	0	0	0	3.4417	7.40074
scaffold_1	661206	661324	Cluster_151	119	13	0.813	13	0.538	.	CCUUCAGGCUCAGAUCAUAUCUG	2	0.923	23	N0	-1	0	0	0	0	0	3	2	5	3	0	13	0	0	0	0	5.30234	17.8461
scaffold_1	661514	661779	Cluster_152	266	18	1.126	18	0.444	.	UUCAAGACACACUCUGGCCACU	3	0.722	24	N0	0.3	0	0	1	2	0	0	5	4	6	0	18	0	0	0	0	7.11629	9.97974
scaffold_1	661880	661960	Cluster_153	81	10	0.626	10	0.4	.	UGAGGAUGUCGUCGAAAAAGACA	3	0.7	23	N0	-1	0	0	1	0	0	0	0	5	4	0	10	0	0	0	0	15.5797	17.4789
scaffold_1	662042	662336	Cluster_154	295	34	2.127	32	0.471	.	GAAGGCUGUGUCUGCAUCGC	2	0.882	24	N0	0	0	0	0	0	2	1	5	7	18	1	34	0	0	0	0	14.9724	16.1976
scaffold_1	662424	662815	Cluster_155	392	31	1.939	31	0.484	.	AGCUUUUCUGGUCUGUGCGGAU	2	0.742	24	N0	0.2	0	0	2	1	2	0	9	5	12	0	31	0	0	0	6.84715	6.43855	11.2866
scaffold_1	662912	663116	Cluster_156	205	15	0.938	14	0.333	.	AUUAUCAUACUUGUUCCUUUGACA	3	0.8	24	N0	0	0	0	0	2	0	1	0	2	10	0	15	0	0	0	0	15.3897	8.63288
scaffold_1	663205	663409	Cluster_157	205	41	2.565	41	0.415	.	AGACGGAGAUCACGAACAAAACU	4	0.732	23	N0	-1	0	0	1	1	1	2	8	14	11	3	41	0	0	0	0	6.15588	33.6682
scaffold_1	663610	663778	Cluster_158	169	31	1.939	29	0.226	.	AUGACCUGUCUGAUCUACGAGAGU	13	0.484	24	N0	0.2	0	0	1	0	1	1	9	2	16	1	31	0	0	0	0	7.4672	30.3683
scaffold_1	663894	664292	Cluster_159	399	30	1.877	15	0.2	.	AUGAACCGGAUUUAGCCAUAAAGU	2	0.867	24	N0	0.1	0	0	0	2	1	1	2	3	21	0	30	0	0	0	0	7.90699	11.0886
scaffold_1	678551	678698	Cluster_160	148	11	0.688	11	0	-	GUAUUACUGUAAACUGUA	3	0.636	18	N0	-1	0	0	6	3	0	1	1	0	0	0	11	5.53175	0	0	27.2035	12.7901	3.58731
scaffold_1	682101	682620	Cluster_161	520	763	47.733	95	0.421	.	ACUCUUCUUAUCUCCUUUCCUGU	29	0.473	24	N0	6.8	0	0	35	31	27	51	127	193	293	6	763	10.2337	0.465133	9.40705	5.16169	3.64026	251.507
scaffold_1	683344	683482	Cluster_162	139	38	2.377	0	0.289	.	ACAGGACUUCCGCUAGAAAACAAU	4	0.763	24	N0	0.2	0	0	1	2	0	2	6	10	17	0	38	0	0	0	9.65497	4.53941	45.835
scaffold_1	683680	683997	Cluster_163	318	24	1.501	0	0.542	.	UGCUUCCAAUCUAGAGAGUUCU	2	0.792	24	N0	0	0	0	4	1	0	1	4	5	9	0	24	0	0	3.07652	0	3.96842	11.687
scaffold_1	686073	686437	Cluster_164	365	10	0.626	8	0	-	UGUAUAUAUAGGGAUUUU	1	1	18	N0	-1	0	0	4	2	1	0	0	0	1	2	10	1.12151	0	8.04109	7.35365	6.91483	0
scaffold_1	687365	687481	Cluster_165	117	9	0.563	8	0	-	UCGAAGAUCUUGAACGUAA	3	0.556	19	N0	-1	0	0	2	5	0	2	0	0	0	0	9	3.49871	8.26903	0	0	21.5719	0
scaffold_1	687632	687797	Cluster_166	166	9	0.563	9	0.111	-	UAAACUGGGACGGCUUACGCACA	2	0.889	23	N0	-1	0	0	0	2	0	1	0	4	2	0	9	2.46596	1.45704	0	0	19.0054	2.13222
scaffold_1	689795	689988	Cluster_167	194	11	0.688	9	0	-	CAAACUGGAGAAUUUACC	2	0.909	18	N0	-1	0	0	3	2	0	2	2	0	1	1	11	0	0	5.04295	13.8355	13.0099	3.64895
scaffold_1	690679	690831	Cluster_168	153	12	0.751	12	0	-	UGAAAGACUGUCUGUGUU	2	0.833	24	N0	-1	0	0	2	1	0	2	1	0	6	0	12	5.35097	3.16169	6.39433	8.77151	8.24808	4.62677
scaffold_1	691460	691880	Cluster_169	421	17	1.064	15	0	-	UUGUGCUGCCAACGAUGAACA	2	0.882	24	N0	-1	0	0	2	2	1	3	2	2	4	1	17	0.972326	1.72353	2.32383	12.751	7.4938	1.2611
scaffold_1	692310	692580	Cluster_170	271	13	0.813	13	0	-	UCAUGAGAGGCUCUGUCUUU	3	0.846	18	N0	-1	0	0	3	1	3	0	3	1	0	2	13	6.04206	0	10.8303	4.95218	11.6417	0
scaffold_1	694238	694505	Cluster_171	268	331	20.707	292	0.251	.	AACUAUCAACUCUCGGCGGGCGCG	21	0.495	24	N0	1.1	0	0	8	13	8	11	34	58	191	8	331	0	0	0	0	2.3544	217.916
scaffold_1	699704	700052	Cluster_172	349	18	1.126	14	0	-	GCGAUUCAGUACUUGCUUGGUAC	1	1	23	N0	-1	0	0	3	2	1	3	3	4	2	0	18	0	0	0	0	12.6557	5.57798
scaffold_1	701718	702104	Cluster_173	387	19	1.189	13	0.526	.	UCUCCGUCGUAAAACUGCAGG	2	0.895	23	N0	-1	0	0	0	0	1	2	3	7	5	1	19	3.17325	1.24997	0	0	3.26087	5.48757
scaffold_1	704355	704546	Cluster_174	192	9	0.563	9	0.889	+	CCUCGUAUAUAUCUAGAACCUUCU	3	0.667	24	N0	-1	0	0	0	1	0	1	0	1	6	0	9	6.39608	7.55841	0	0	0	0
scaffold_1	711935	711970	Cluster_175	36	8	0.5	7	0.875	+	AAAACUAGAAGAACUAAGA	2	0.875	19	N0	-1	0	0	0	2	0	2	1	2	1	0	8	22.7416	0	27.1759	149.116	17.5272	0
scaffold_1	718425	718516	Cluster_176	92	12	0.751	12	1	+	CUACUCGGUGGGCAGUUUACUUCUA	2	0.75	18	N0	-1	0	0	4	2	2	0	0	0	2	2	12	0	18.4031	31.9022	14.5874	6.85846	0
scaffold_1	719169	719281	Cluster_177	113	13	0.813	12	1	+	GAAGAUCUUGUGAGGCUGCU	2	0.923	20	N0	-1	0	0	2	2	3	2	1	1	1	1	13	3.62256	4.28087	51.9469	0	22.3355	0
scaffold_1	751589	751821	Cluster_178	233	8	0.5	8	0.125	-	CCGGUGAGUGCCGAGAGCA	2	0.875	21	N0	-1	0	0	1	2	1	3	1	0	0	0	8	3.51373	1.03806	4.19885	17.2795	2.70806	0
scaffold_1	757651	757818	Cluster_179	168	12	0.751	12	0	-	UUCAUAGAUCUGUUGGAU	2	0.75	19	N0	-1	0	0	3	4	1	0	0	0	4	0	12	0	1.4397	0	7.98834	7.51164	8.42734
scaffold_1	778276	778444	Cluster_180	169	8	0.5	8	0.25	.	GCGUGUUUUGAAUGAUGAAUCCA	3	0.75	24	N0	0.2	0	0	0	0	0	1	0	3	4	0	8	4.84437	1.43118	0	0	0	5.23592
scaffold_1	778624	778725	Cluster_181	102	35	2.19	32	0.6	.	GCCGACAACUGCAGUAACGCCAGA	3	0.743	24	N0	0.8	0	0	0	1	1	2	6	5	20	0	35	12.0397	4.74253	0	0	0	52.0512
scaffold_1	779074	779148	Cluster_182	75	28	1.752	23	0.893	+	AGUAAGGAGUAGUGUGUGAUUUU	3	0.821	23	N0	-1	0	0	2	3	3	2	3	7	6	2	28	49.1219	6.44984	26.0889	89.4694	58.8913	7.07896
scaffold_1	792854	793129	Cluster_183	276	9	0.563	9	0.111	-	CUCCGGCUCAUGCCUUCUC	1	1	19	N0	-1	0	0	1	3	0	2	0	1	2	0	9	1.48315	1.75267	3.54468	9.72493	2.28615	1.28242
scaffold_1	793812	794689	Cluster_184	878	43	2.69	41	0	-	GCAGGAAGUGAUUCGUCG	4	0.791	20	N0	-1	0	0	8	4	9	5	8	4	3	2	43	2.33115	1.10191	4.4571	9.17112	5.74923	3.22504
scaffold_1	798890	799024	Cluster_185	135	8	0.5	8	0.75	.	AGGUGUGAUAGGUCUCUUGAGAGG	2	0.875	21	N0	0	0	0	0	0	0	4	0	1	2	1	8	0	0	0	9.94104	14.0217	5.24368
scaffold_1	818936	819195	Cluster_186	260	10	0.626	7	0.1	-	AGGAUCUUUGGAGCUAACUC	2	0.9	20	N0	-1	0	0	2	1	3	1	0	2	1	0	10	0	0	3.76282	0	4.85368	4.76469
scaffold_1	819305	819521	Cluster_187	217	9	0.563	9	0.333	.	CCUUGGAUUGAUCGGAACUGUG	2	0.778	22	N0	-1	0	0	1	1	0	1	3	2	1	0	9	1.8864	2.22921	0	0	8.7232	2.44665
scaffold_1	819712	819851	Cluster_188	140	9	0.563	9	0	-	CUUGCUUUAGACGUCGUCUCGAUC	2	0.889	24	N0	-1	0	0	2	1	1	0	0	1	4	0	9	0	0	0	0	13.521	7.5846
scaffold_1	822069	822126	Cluster_189	58	10	0.626	10	0.8	+	GUUGCUCUUGGACGCCGACA	2	0.7	24	N0	-1	0	0	0	0	2	0	1	0	7	0	10	0	0	0	0	21.7579	24.4102
scaffold_1	822480	822571	Cluster_190	92	45	2.815	38	0.756	.	AUGGUCUAGUGGUAGUAUGAAGU	3	0.844	23	N0	-1	0	0	3	9	3	7	6	10	5	2	45	57.8428	18.4031	53.1703	102.112	82.3015	1.92363
scaffold_1	850604	850826	Cluster_191	223	11	0.688	10	0.091	-	CAGAGGAUCUGUGGUAAGGUAUGUG	2	0.818	25	N0	-1	0	0	3	0	1	1	2	0	0	4	11	0	3.25384	4.38714	18.0544	8.48849	0.793606
scaffold_1	851525	851628	Cluster_192	104	11	0.688	10	0	-	GGAUUUGGUUGGACAAGAAGU	2	0.909	21	N0	-1	0	0	2	0	0	5	1	2	1	0	11	3.93605	0	0	25.8085	24.2684	6.8067
scaffold_1	857157	857647	Cluster_193	491	27	1.689	26	0.222	.	AAGGAAGUAAGUCGGUCUGGUG	4	0.778	22	N0	-1	0	0	4	3	1	5	12	1	1	0	27	0.833705	5.41866	1.99253	10.9331	10.2807	0.720872
scaffold_1	857834	858389	Cluster_194	556	31	1.939	30	0.065	-	ACAUGCGAUUGAUGAACUUGGG	3	0.839	22	N0	-1	0	0	3	1	5	3	9	4	1	5	31	2.94496	3.48013	3.51918	4.82748	9.07882	2.22809
scaffold_1	858471	858590	Cluster_195	120	9	0.563	7	0	-	AUUGUGAAUUGUGAUCUUCC	4	0.667	20	N0	-1	0	0	0	0	5	0	2	1	0	1	9	3.41124	0	0	22.3673	10.5163	5.89914
scaffold_1	887909	888120	Cluster_196	212	84	5.255	15	0.25	.	UGAGAAAGACUUGUUGAAAUUGGG	6	0.643	24	N0	0.3	0	0	4	2	1	9	9	23	34	2	84	57.9268	6.84535	55.3773	12.6608	32.7394	19.2
scaffold_1	888200	888508	Cluster_197	309	33	2.064	5	0.455	.	AUCCGAUUUGAAUCCGACUGGUUU	3	0.788	24	N0	0.1	0	0	1	1	1	1	6	3	20	0	33	6.62378	0	0	0	0	16.0365
scaffold_1	900547	900616	Cluster_198	70	8	0.5	8	0.875	+	AAGAUCUCUAGAACCAAGG	4	0.5	19	N0	-1	0	0	1	6	0	0	0	0	1	0	8	5.84785	24.1869	0	0	0	0
scaffold_1	903860	903882	Cluster_199	23	8	0.5	8	0	-	ACAUCUUUUGAACUCUGUAAG	3	0.625	21	N0	-1	0	0	0	1	1	3	2	1	0	0	8	71.1912	0	0	116.699	54.8677	0
scaffold_1	911980	912120	Cluster_200	141	16	1.001	2	0.75	.	AAUAAUAAGUUGUACGGAUGAU	4	0.625	22	N0	-1	0	0	0	0	0	1	8	5	2	0	16	0	0	0	0	0	20.0822
scaffold_1	915837	915955	Cluster_201	119	134	8.383	43	0	-	AUGGAUUUUACUGAGGCU	38	0.149	18	N0	-1	0	0	42	34	18	14	12	3	6	5	134	82.5579	26.4227	106.877	101.499	153.768	68.4102
scaffold_1	916233	916256	Cluster_202	24	17	1.064	0	0	-	AUUUCUUAAUAUGAGCCUA	5	0.353	19	N0	-1	0	0	1	5	5	1	0	3	2	0	17	34.1124	0	0	167.755	315.489	0
scaffold_1	918356	918581	Cluster_203	226	565	35.346	2	0.998	+	AACAAUGUCGUUGUAGUAUA	432	0.044	20	N0	-1	0	0	41	26	434	4	7	8	19	26	565	483.612	6.4213	303.023	184.085	524.884	2.34921
scaffold_1	930313	930813	Cluster_204	501	143	8.946	125	0.427	.	UCACGAACUGCUGUCAUUCAAGGC	21	0.552	24	N0	1.1	0	0	4	5	2	13	23	32	61	3	143	4.90239	0	17.5748	0	5.03775	43.802
scaffold_1	933156	933271	Cluster_205	116	39	2.44	4	0.949	+	AGGACAUUGGACUCUGAAUCCA	4	0.692	18	N0	-1	0	0	8	4	6	5	5	2	5	4	39	3.52887	8.34031	8.4339	34.7079	48.9552	32.0384
scaffold_1	949401	949533	Cluster_206	133	190	11.886	8	0.053	-	GCGGGGAUAGCUCAGUUGGGA	50	0.237	21	N0	-1	0	0	15	36	43	52	13	17	11	3	190	21.5447	50.9198	22.0677	80.7242	75.9071	170.321
scaffold_1	952265	952401	Cluster_207	137	13	0.813	12	0.308	.	CGAGGAGGGGCUCUCGGU	2	0.846	21	N0	0	0	0	3	3	1	4	0	0	0	2	13	5.9759	1.76547	0	19.5918	23.0284	3.87535
scaffold_1	956685	956940	Cluster_208	256	71	4.442	18	0.732	.	ACACGUUUCUCAAUGAUUCUCAAU	11	0.606	24	N0	0.2	0	0	4	2	1	3	6	17	38	0	71	30.3814	6.61361	3.82161	0	2.46476	29.7261
scaffold_1	973794	974140	Cluster_209	347	10	0.626	10	0.2	.	AUACUGAAGAAGUGAUGAGAA	2	0.7	24	N0	0.1	0	0	0	0	0	2	2	2	3	1	10	1.17968	0.697029	0	7.7351	7.27352	1.02002
scaffold_1	980976	981005	Cluster_210	30	13	0.813	12	1	+	AUUCGGGAUAGACCAAUGGUAAGU	3	0.615	24	N0	-1	0	0	0	0	0	0	3	2	8	0	13	95.5149	24.1869	65.2222	44.7347	0	0
scaffold_1	981180	981227	Cluster_211	48	87	5.443	74	0.931	+	UCCGAACUUUUUAGAUACGUCUGU	43	0.207	24	N0	-1	0	0	0	1	0	4	9	5	67	1	87	324.068	100.779	468.784	55.9184	52.5815	0
scaffold_1	984349	984517	Cluster_212	169	11	0.688	11	0.727	.	AAUUAGACUGUUGUGCUCUUGCUU	2	0.909	24	N0	0.1	0	0	2	2	0	0	1	1	3	2	11	7.26656	2.86236	0	15.8821	14.9344	0
scaffold_1	992306	992336	Cluster_213	31	9	0.563	0	1	+	AAUCCGGUCUUGUAUGAAUAAGAU	2	0.889	24	N0	-1	0	0	0	1	0	1	1	2	4	0	9	13.2048	31.2089	0	0	20.3541	17.1265
scaffold_1	1003950	1004090	Cluster_214	141	9	0.563	9	0.111	-	UUCGGAGAAUUCAGUUCUGUCU	1	1	24	N0	-1	0	0	0	1	0	2	2	1	3	0	9	14.5159	1.71538	6.93853	19.036	0	0
scaffold_1	1031918	1032308	Cluster_215	391	17	1.064	16	0	-	ACCCCGUUAGGACUCAAGC	2	0.882	24	N0	-1	0	0	1	3	0	3	0	3	4	3	17	0	0	0	0	0	7.69453
scaffold_1	1036388	1036433	Cluster_216	46	13	0.813	0	0.462	.	AUCGGGUUUAGAGAUUUAAUCUCA	5	0.538	24	N0	-1	0	0	0	1	0	0	3	0	7	2	13	0	0	0	0	0	50.0144
scaffold_1	1044008	1044169	Cluster_217	162	11	0.688	11	1	+	CAAGAUCUGGUCUGGUAGACU	3	0.727	18	N0	-1	0	0	4	1	0	3	1	0	1	1	11	0	1.49302	0	0	15.5797	6.5546
scaffold_1	1045068	1045275	Cluster_218	208	11	0.688	10	1	+	UGUAUGUUACUGGUAAGUUUGAU	1	1	18	N0	-1	0	0	3	1	1	2	2	1	0	1	11	1.96803	2.32566	0	6.45212	3.03355	5.10502
scaffold_1	1052157	1052232	Cluster_219	76	8	0.5	5	0.875	+	AUCGGACAACUCCAACACGCGUGC	3	0.75	24	N0	-1	0	0	0	0	2	0	1	0	3	2	8	5.38618	3.18249	12.8728	17.6584	24.907	2.32861
scaffold_1	1063218	1063241	Cluster_220	24	26	1.627	0	1	+	GUUGAAUUUCUUAAUAUGAGCCUA	8	0.231	24	N0	-1	0	0	2	7	3	2	0	4	8	0	26	17.0562	0	81.5277	335.51	446.943	0
scaffold_1	1063528	1063603	Cluster_221	76	135	8.446	45	1	+	AUGGAUUUUACUGAGGCU	33	0.163	18	N0	-1	0	0	40	28	17	11	6	14	14	5	135	172.358	12.73	77.2368	211.901	307.187	102.459
scaffold_1	1063739	1063881	Cluster_222	143	8	0.5	8	0.75	.	UUGACCGUAGUUUUUGUUUUGUUGU	1	1	18	N0	-1	0	0	2	0	1	1	0	1	1	2	8	5.72517	1.69139	13.683	0	13.2373	0
scaffold_1	1067909	1068073	Cluster_223	165	8	0.5	8	0.125	-	UCCGUGCUGCUCUGAAGAAGC	2	0.875	21	N0	-1	0	0	1	1	1	3	0	1	0	1	8	2.48091	2.93175	0	8.13358	0	4.29028
scaffold_1	1095674	1096089	Cluster_224	416	36	2.252	33	0.111	-	UCUUGAACCAGCUCAAAGGACUCA	2	0.917	23	N0	-1	0	0	6	4	4	5	4	7	5	1	36	0.984013	1.16283	0	6.45212	7.58387	11.0609
scaffold_1	1103524	1103591	Cluster_225	68	8	0.5	7	1	+	UGUGAGCUCUCCUUCUAUUGAAG	2	0.75	23	N0	-1	0	0	0	0	0	1	2	4	0	1	8	6.01984	7.1138	14.3872	78.9436	0	0
scaffold_1	1104376	1104407	Cluster_226	32	28	1.752	27	1	+	GCUUGGACUGCCCUGAUUGAAG	7	0.429	22	N0	-1	0	0	1	1	6	5	8	1	3	3	28	38.3765	30.2336	122.292	251.633	197.181	5.53044
scaffold_1	1105282	1105440	Cluster_227	159	8	0.5	7	0.875	+	ACGGGCUCUGGUUUACGUU	3	0.75	19	N0	-1	0	0	1	4	1	0	0	0	2	0	8	2.57452	0	0	0	19.8421	2.22609
scaffold_1	1116563	1116877	Cluster_228	315	29	1.814	26	0.379	.	AAAAAUACGACCGUUGAAAGAAA	3	0.724	23	N0	-1	0	0	4	2	4	3	2	7	7	0	29	3.89857	16.8924	0	0	2.00311	1.68547
scaffold_1	1132046	1132154	Cluster_229	109	10	0.626	9	0	-	GUAAUUGAGUUCUCUGCAGGUCAG	4	0.4	24	N0	-1	0	0	3	0	0	0	0	1	4	2	10	11.2665	4.43796	0	12.3123	5.78879	4.87085
scaffold_1	1151524	1151629	Cluster_230	106	8	0.5	7	1	+	AAUUGGAUGUAACUGCGCU	4	0.5	19	N0	-1	0	0	0	4	0	0	0	0	3	1	8	0	6.84535	0	25.3215	5.95262	3.33913
scaffold_1	1153599	1153878	Cluster_231	280	16	1.001	15	0.938	+	AGUGGCUCUAAGCCGACGUGUGGAA	2	0.938	25	N0	-1	0	0	3	1	3	2	0	3	0	4	16	1.46196	4.31909	6.98809	14.379	6.76048	1.2641
scaffold_1	1156195	1156400	Cluster_232	206	14	0.876	6	0.714	.	UACGCGAUUCUAUCUUUACAAUAU	2	0.857	24	N0	0.1	0	0	1	1	0	0	3	2	7	0	14	1.98713	0	0	0	12.252	7.73188
scaffold_1	1197021	1197260	Cluster_233	240	19	1.189	19	1	+	UCCCGGCGGAGAUACGGUGGCU	2	0.947	22	N0	-1	0	0	3	3	1	2	4	3	1	2	19	0	0	0	0	0	14.0105
scaffold_1	1197710	1197914	Cluster_234	205	29	1.814	28	1	+	UACCGGAAGAACGUAAUGGUUUC	3	0.828	23	N0	-1	0	0	4	4	1	4	1	9	3	3	29	0	0	0	0	0	25.0354
scaffold_1	1198123	1198237	Cluster_235	115	12	0.751	12	1	+	AUUGGAUGCUCGUCGGCGACGU	1	1	18	N0	-1	0	0	3	0	2	3	3	1	0	0	12	0	0	0	0	5.48677	16.928
scaffold_1	1198665	1198821	Cluster_236	157	17	1.064	8	0.529	.	AACAUCAUUUGCUACUUU	3	0.706	21	N0	0.1	0	0	3	2	1	4	2	1	4	0	17	7.82196	0	0	0	24.1138	9.01779
scaffold_1	1203068	1203457	Cluster_237	390	40	2.502	31	0	-	AGAACCAGUGAGAACCCACCUGAGG	2	0.85	20	N0	-1	0	0	6	4	8	5	4	1	5	7	40	7.3473	1.24035	5.01709	10.3234	32.3579	2.72268
scaffold_1	1204010	1204489	Cluster_238	480	65	4.066	55	0.092	-	AGGAAGCCAAUGGCUCUGAUUAAGA	3	0.831	21	N0	-1	0	0	8	8	5	14	4	6	11	9	65	4.26406	3.52726	16.3055	22.3673	26.2908	6.26783
scaffold_1	1218539	1218623	Cluster_239	85	9	0.563	9	0	-	UCUUGGUUUGUGUGCUUCCGU	6	0.333	21	N0	-1	0	0	0	0	1	6	2	0	0	0	9	9.63175	0	0	15.7887	44.5396	0
scaffold_1	1218855	1218981	Cluster_240	127	8	0.5	8	0	-	AGGACAUCUCUCGAUCGCCA	2	0.875	18	N0	-1	0	0	2	1	2	2	0	0	1	0	8	3.22322	3.80896	0	21.1345	4.96833	2.78699
scaffold_1	1221260	1221341	Cluster_241	82	78	4.88	3	1	+	GCACCAGUGGUCUAGUGGUAGAAUA	63	0.115	25	N0	-1	0	0	1	2	3	0	0	0	6	66	78	124.802	50.1436	23.8618	196.396	130.813	10.7911
scaffold_1	1225852	1226092	Cluster_242	241	63	3.941	48	0.746	.	AGGAUGAUCUUACUCUAAUAGAGA	21	0.556	24	N0	1.9	0	0	2	2	1	6	8	4	40	0	63	49.2578	3.01082	60.8921	0	7.8545	9.54632
scaffold_1	1232097	1232311	Cluster_243	215	139	8.696	19	0.727	.	CGCAUCUGUUCAGACGCCUGAGAC	21	0.482	24	N0	0.7	0	0	4	6	4	7	14	21	81	2	139	7.6158	0	9.10077	0	0	109.477
scaffold_1	1232519	1232944	Cluster_244	426	348	21.771	39	0.736	.	ACUACACGGGUGUAGGAGAGAUA	25	0.48	24	N0	2.9	0	0	8	10	12	31	63	107	115	2	348	21.1401	1.7033	11.4828	0	11.8494	128.784
scaffold_1	1237405	1237777	Cluster_245	373	15	0.938	13	0.133	-	AAGGUCUUGAUGGAACAUCGU	1	1	19	N0	-1	0	0	0	4	4	3	1	0	2	1	15	7.68216	1.29689	0	7.19593	6.76652	0
scaffold_1	1238370	1238596	Cluster_246	227	10	0.626	9	0	-	AACUUCGAACUGUACAGUUCGUC	2	0.9	23	N0	-1	0	0	0	1	2	1	1	3	1	1	10	10.8198	0	0	11.8241	5.55928	0
scaffold_1	1249637	1250090	Cluster_247	454	20	1.251	20	0	-	ACAAGACUCUUCUGAUCAGAUU	2	0.9	22	N0	-1	0	0	0	4	0	2	7	4	2	1	20	0	0	0	2.95604	2.77964	6.62678
scaffold_1	1250401	1250805	Cluster_248	405	10	0.626	10	0.2	.	AGAGUGAUUGUUUCGAGCUUU	2	0.9	21	N0	0	0	0	1	1	0	3	2	3	0	0	10	0	2.38883	0	0	1.55797	2.18487
scaffold_1	1251431	1251657	Cluster_249	227	9	0.563	9	0	-	CAGCGAUCUUGGAUUGUAUCC	3	0.667	21	N0	-1	0	0	2	0	1	5	1	0	0	0	9	0	0	0	0	2.77964	6.23697
scaffold_1	1252959	1253428	Cluster_250	470	38	2.377	34	0.053	-	CUCUGAUGGCUCUUACAAUG	2	0.921	19	N0	-1	0	0	4	8	6	3	3	5	7	2	38	5.22574	1.02923	4.16312	19.9878	4.02752	6.77773
scaffold_1	1253540	1253645	Cluster_251	106	16	1.001	15	0	-	GUGACUGGGUCCUUGGAACU	2	0.875	20	N0	-1	0	0	2	2	4	2	3	1	1	1	16	15.4471	0	18.4591	25.3215	11.9052	10.0174
scaffold_1	1253753	1254023	Cluster_252	271	49	3.065	47	0	-	GCCAGUGUCUGAUGUUAAGAAC	2	0.816	18	N0	-1	0	0	9	2	6	9	5	8	8	2	49	10.5736	1.78501	10.8303	19.8087	27.94	13.7139
scaffold_1	1254132	1254256	Cluster_253	125	8	0.5	8	0	-	UUUACAAGUCUCAGGCUGCUG	2	0.875	18	N0	-1	0	0	2	1	0	2	2	1	0	0	8	0	0	0	0	20.1913	5.66317
scaffold_1	1254377	1254533	Cluster_254	157	10	0.626	8	0	-	GGAAUUGAUCGAUGCUGC	2	0.9	20	N0	-1	0	0	3	1	4	1	1	0	0	0	10	0	1.54057	0	8.54803	12.0569	5.63612
scaffold_1	1254935	1255061	Cluster_255	127	37	2.315	35	0	-	UCAACUCCGAUCCUUUCCGGCGAUA	2	0.838	18	N0	-1	0	0	7	6	6	0	6	2	5	5	37	22.5626	3.80896	0	42.269	39.7467	22.296
scaffold_1	1263279	1263576	Cluster_256	298	16	1.001	15	1	+	AUCGUGUACUAAGACCUGGCGGUU	2	0.875	18	N0	-1	0	0	5	1	1	4	1	1	2	1	16	0	0.811641	0	13.5105	2.11738	6.5326
scaffold_1	1266110	1266301	Cluster_257	192	8	0.5	8	0.5	.	AAGCUUGAUCUCUGAAAUUAG	4	0.625	21	N0	0.3	0	0	1	0	0	5	1	1	0	0	8	2.13203	1.25973	5.09548	6.98979	3.28634	2.76522
scaffold_1	1270011	1270273	Cluster_258	263	60	3.754	11	0.867	+	GAUCUUUUAAAGUUGGAUAAAUU	11	0.617	23	N0	-1	0	0	3	1	1	2	10	21	18	4	60	6.22585	1.83931	3.7199	5.10282	7.19747	32.9724
scaffold_1	1270356	1270551	Cluster_259	196	27	1.689	4	0.222	.	AAUUGACCCGACCCGAAAGC	2	0.926	24	N0	0.1	0	0	0	0	4	2	4	6	10	1	27	2.08852	0	4.99149	0	6.43855	20.7674
scaffold_1	1270722	1270953	Cluster_260	232	33	2.064	32	0.788	.	AACUGGACUCUAAACGUAUAAAAC	5	0.636	24	N0	0.2	0	0	1	5	1	1	4	6	15	0	33	0	0	8.4339	0	0	23.6474
scaffold_1	1271171	1271491	Cluster_261	321	108	6.756	26	0.685	.	UAACCGUCUUAAAUGUAUAUAUA	9	0.556	24	N0	0.6	0	0	3	1	0	9	13	33	48	1	108	10.2019	0.753486	6.09553	0	1.96566	52.9268
scaffold_1	1272436	1272614	Cluster_262	179	13	0.813	13	0.231	.	AAAAGCGUUGAUGUGUGAGAUUAG	2	0.769	24	N0	0.1	0	0	3	1	0	1	1	3	4	0	13	2.28687	13.5122	5.46555	0	3.52502	0
scaffold_1	1275995	1276093	Cluster_263	99	29	1.814	1	0.103	-	AUCUCUUUCUCUGUAUAACAAUGC	24	0.207	24	N0	-1	0	0	0	0	0	1	0	3	25	0	29	90.9665	0	59.2929	0	6.37352	0
scaffold_1	1277037	1277191	Cluster_264	155	12	0.751	0	0.5	.	CUUCCGUUGGGACAAGUAGAAUCC	2	0.833	24	N0	0.1	0	0	1	2	0	0	0	1	8	0	12	18.4867	0	0	0	4.07083	4.56707
scaffold_1	1277301	1278621	Cluster_265	1321	75	4.692	8	0.667	.	AUUCGGAGACGUAGAUGACUCAGU	5	0.853	24	N0	0.2	0	0	3	4	4	6	8	16	34	0	75	4.02842	0	2.2218	0	1.91061	7.36834
scaffold_1	1278721	1278990	Cluster_266	270	15	0.938	0	0.4	.	AACAAUCGUCAAGAAAUAUCGAGC	2	0.933	24	N0	0.1	0	0	0	2	0	1	0	4	8	0	15	4.54833	0	0	0	0	7.86552
scaffold_1	1279443	1280497	Cluster_267	1055	130	8.133	13	0.5	.	ACGGUCUGAAUGAAACUAAAUUUC	24	0.646	24	N0	1.2	0	0	2	5	2	3	15	25	77	1	130	13.1923	0	8.34597	0	7.177	12.5811
scaffold_1	1286024	1286184	Cluster_268	161	29	1.814	28	0	-	ACUUAUUGUGAGACCCAAC	13	0.31	19	N0	-1	0	0	11	14	2	0	1	0	1	0	29	20.3403	1.50229	30.383	33.3426	23.5147	5.49609
scaffold_1	1286268	1286289	Cluster_269	22	13	0.813	0	0	-	ACGCAGCCAUGUGGUGAG	7	0.308	18	N0	-1	0	0	8	3	0	0	2	0	0	0	13	0	54.9702	44.4697	61.0018	172.085	0
scaffold_1	1286591	1286977	Cluster_270	387	20	1.251	18	0.95	+	AGGUGCUUCCUGCCGUCAUCG	2	0.95	21	N0	-1	0	0	4	2	2	5	3	2	2	0	20	0	1.87495	2.52799	20.8068	14.6739	0.457297
[truncated: 43,243 more rows]

## Sheet: Fig 4c
Data for Fig 4c
siren loci	loci with siRNA depletion in Cr x Cg	loci with siRNA depletion in nrpd1 x Cr		Results of SuperExactTest
[truncated: 1,385 more rows]

## Sheet: Fig 4d
Data for Figure 4d										Results of two-sided Wilcoxon's test
[truncated: 1,387 more rows]

[truncated: 1 more sheets: Fig 4f]
