# Supplementary material for: Dosage-sensitive maternal siRNAs determine hybridization success in Capsella
Source: Nat Plants. 2024 Nov 11;10(12):1969–83. doi: 10.1038/s41477-024-01844-3 (PMC11649575; doi:10.1038/s41477-024-01844-3)
Supplement: Supplementary file 10 — Statistical source data. [file 41477_2024_1844_MOESM10_ESM.xlsx]

## Sheet: Fig 5a
Data for Figure 5a																Results of two-sided Wilcoxon's test
	DNA methylation									DNA methylation							W	p-value
	Gene body			1kb promoter						Transposable elements					CG	genes	2071501	7.37e-13
Gene	Cr x Cr CG	Cr x Cr CHG	Cr x Cr CHH	Cr x Cr CG	Cr x Cr CHG	Cr x Cr CHH	siren loci		TE	Cr x Cr CG	Cr x Cr CHG	Cr x Cr CHH	siren loci			1kb promoters	1748643	< 2.2e-16
Carubv10000018m.g	0.659455	0.011525	0.005325	0.0712298	0.0133929	0.00444882			te1	NA	NA	NA				TEs	12697110	< 2.2e-16
Carubv10000019m.g	0.078715	0.003985	0.003295	0.00922273	0	0.00579795			te10	0.0278	NA	0.0042			CHG	genes	972409	< 2.2e-16
Carubv10000020m.g	0.658765	0.006525	0.00765	0.281412	0.00782258	0.00323689			te100	0.769545	0.168565	0.08757				1kb promoters	1379449	< 2.2e-16
Carubv10000021m.g	0.66191	0.009175	0.00417	0.24653	0.0277792	0.00416272			te1000	NA	NA	NA				TEs	9515297	< 2.2e-16
Carubv10000022m.g	0.643165	0.006775	0.00377	0.116425	0.00381897	0.00469588			te10000	0.8	0.2	0.07013			CHH	genes	868318	< 2.2e-16
Carubv10000023m.g	0.513355	0.00479	0.003335	0.307312	0.0600125	0.0500942			te100000	NA	0	0				1kb promoters	1291591	< 2.2e-16
Carubv10000024m.g	0.617415	0.00593	0.00458	0.0141111	0.010045	0.00282021			te100001	0.265625	NA	NA				TEs	20968898	< 2.2e-16
Carubv10000025m.g	0.46557	0.00836	0.00436	0.00428824	0	0.00554582			te100002	NA	0.03125	0
Carubv10000026m.g	0.099525	0.005055	0.0036	0.0619342	0.00707857	0.00360976			te100003	0	NA	0
Carubv10000027m.g	0.58051	0.005265	0.003975	0.0170958	0.0050775	0.00956803			te100004	NA	NA	NA
Carubv10000028m.g	0.49538	0.007465	0.00315	0.01178	0.00446253	0.00387507			te100005	NA	NA	0
Carubv10000029m.g	0.480065	0.00663	0.008195	0.014574	0.00324773	0.00284795			te100006	NA	NA	NA
Carubv10000030m.g	0.65436	0.00749	0.003925	0.0066386	0.00495064	0.00321533			te100007	NA	NA	NA
Carubv10000031m.g	0.644825	0.00595	0.003605	NA	NA	0			te100008	NA	NA	0
Carubv10000032m.g	0.498125	0.007645	0.00392	0.126328	0.02153	0.00491573			te100009	0.54465	0	0.00781
Carubv10000033m.g	0.53658	0.020555	0.0055	0.0184633	0	0.00352707			te10001	0.7746	0.26667	0.06363
Carubv10000034m.g	0.520425	0.008595	0.005595	0.0347284	0	0.00205714			te100010	NA	NA	NA
Carubv10000035m.g	0.54181	0.00751	0.003505	0.0274625	0.00365313	0.00398925			te100011	NA	NA	0.00521
Carubv10000036m.g	0.45383	0.01284	0.006015	0.0083055	0.00965192	0.00594903			te100012	0	NA	0
Carubv10000037m.g	0.51897	0.005325	0.003185	0.00620882	0.008782	0.00242541			te100013	0	0	0.0021
Carubv10000038m.g	0.543465	0.006835	0.003805	0.181229	0.03929	0.102337			te100014	NA	NA	0
Carubv10000039m.g	0.551475	0.006835	0.00355	0.590455	0.00518778	0.00381402			te100015	NA	NA	NA
Carubv10000040m.g	0.56755	0.006	0.004025	0.471667	0.00713409	0.00196071			te100016	NA	NA	NA
Carubv10000043m.g	0.50899	0.00675	0.002945	0.00922167	0.00463529	0.0036655			te100017	NA	NA	NA
Carubv10000044m.g	0.180955	0.004055	0.00444	0.00677669	0.00115	0.00342474			te100018	0.07145	NA	0
Carubv10000045m.g	0.279665	0.004775	0.003515	0.0651786	0.00418333	0.00171909			te100019	NA	NA	NA
Carubv10000046m.g	0.253345	0.005905	0.00384	0.0206175	0.0140643	0.00915682			te10002	0.4257	0.23663	0.03665
Carubv10000047m.g	0.545995	0.00404	0.003225	0.0285147	0	0.00448542			te100020	NA	NA	NA
Carubv10000048m.g	0.400715	0.005395	0.003715	0.549547	0.00788636	0.00454045			te100021	NA	NA	NA
Carubv10000050m.g	0.57991	0.006175	0.00323	0.00992941	0.000641026	0.00208285			te100022	NA	NA	0
Carubv10000051m.g	0.585675	0.00613	0.00351	0.0250665	0.00463056	0.00321946			te100023	0.65853	0.35268	0.07713
Carubv10000052m.g	0.54858	0.00702	0.00371	0.00782115	0.003314	0.00419371			te100024	0.4286	0	0.1548
Carubv10000053m.g	0.35704	0.003705	0.00341	0.0337922	0.000666667	0.000921569			te100025	0.821245	0.218565	0.088065
Carubv10000054m.g	0.67728	0.008135	0.005185	0.0103059	0	0.0059846			te100026	NA	NA	NA
Carubv10000056m.g	0.475105	0.00605	0.004185	0.0443727	0	0.00169716			te100027	0	0.223985	0.07611
Carubv10000057m.g	0.358885	0.0062	0.003625	0.169205	0.121345	0.016832	siren		te100028	0.7841	0.1	0.061005
Carubv10000058m.g	0.143255	0.005325	0.00435	0.00823889	0.007002	0.00208553			te100029	NA	NA	0.00641
Carubv10000059m.g	0.5412	0.00523	0.003605	0.0071061	0.0027463	0.00232826			te10003	NA	NA	0
Carubv10000060m.g	0.57795	0.0063	0.00544	0.839093	0.474793	0.0958182	siren		te100030	NA	NA	NA
Carubv10000061m.g	0.485465	0.010485	0.003875	0.30814	0.00480926	0.00441484			te100031	0	0	0.00622
Carubv10000062m.g	0.38839	0.004895	0.00349	0.00978333	0.00260417	0.00431114			te100032	NA	NA	NA
Carubv10000063m.g	0.54147	0.02013	0.00331	0.297876	0.141056	0.0197101			te100033	NA	NA	NA
Carubv10000064m.g	0.385045	0.0067	0.004465	0.00108696	0.00261	0.00093972			te100034	NA	NA	NA
Carubv10000065m.g	0.485375	0.00599	0.005445	0.00681786	0.0062	0.00502662			te100035	NA	NA	0
Carubv10000066m.g	0.25492	0.004985	0.003035	0.0178786	0.00294118	0.0019766			te100036	NA	NA	NA
Carubv10000067m.g	0.230895	0.015715	0.017575	0.054826	0.0102607	0.00424435			te100037	NA	NA	0.035135
Carubv10000068m.g	0.16766	0.0053	0.003305	0.0302071	0	0.0142384			te100038	NA	NA	0.011375
Carubv10000070m.g	0.58094	0.004765	0.00411	0.442802	0.218938	0.0349247			te100039	NA	NA	NA
Carubv10000071m.g	0.428205	0.009575	0.00469	0.126695	0.00485862	0.00276645			te10004	NA	NA	NA
Carubv10000072m.g	0.66751	0.009595	0.00439	0.00866667	0.003446	0.00282789			te100040	NA	NA	0.00421
Carubv10000074m.g	0.22486	0.00404	0.00462	0.02441	0.005	0.00458164			te100041	0.5577	NA	0.01315
Carubv10000075m.g	0.40786	0.00556	0.003195	0.213016	0	0.00526118			te100042	NA	0.0294	0.00715
Carubv10000076m.g	0.47197	0.00672	0.009055	0.305024	0.00430083	0.00447321			te100043	NA	NA	0.00868
Carubv10000077m.g	0.38299	0.00882	0.004825	0.02868	0.00549483	0.00415702			te100044	0	0	0.005345
Carubv10000079m.g	0.37412	0.019135	0.00489	0.0171899	0.0240867	0.00787559			te100045	0.0306	0.02275	0.0118
Carubv10000080m.g	0.516475	0.012835	0.004195	0.117191	0.00342727	0.00299396			te100046	0	0	0.00578
Carubv10000081m.g	0.474245	0.0103	0.004065	0.00598535	0.00538726	0.00381092			te100047	NA	NA	0.01235
Carubv10000082m.g	0.452895	0.008075	0.00388	0.0269259	0.0121214	0.00553559			te100048	0.561775	0.18913	0.0906
Carubv10000083m.g	0.337695	0.006265	0.00461	0.0173057	0.00254054	0.00361613			te100049	0.650185	0.02833	0.04476
Carubv10000084m.g	0.354605	0.00647	0.003965	0.00747727	0	0.00338671			te10005	NA	NA	NA
Carubv10000085m.g	0.269395	0.004575	0.002705	0.22235	0	0.00393121			te100050	NA	NA	0
Carubv10000086m.g	0.452845	0.00708	0.00352	0.00844815	0.00310741	0.00219714			te100051	NA	0	0.01215
Carubv10000087m.g	0.49575	0.010445	0.003945	0.0164646	0.00743	0.00506847			te100052	0.76525	0	0
Carubv10000088m.g	0.525995	0.004835	0.00351	0.0134472	0.00272083	0.00345814			te100053	NA	NA	NA
Carubv10000089m.g	0.496475	0.008065	0.004615	0.0337125	0	0.0030456			te100054	NA	NA	0.00909
Carubv10000090m.g	0.45239	0.006025	0.003955	0.0129227	0.0021	0.00232393			te100055	0.47439	0.142875	0.00893
Carubv10000091m.g	0.69904	0.01872	0.00349	0.0730369	0.0128447	0.00201861			te100056	NA	NA	NA
Carubv10000092m.g	0.135885	0.00625	0.00506	0.00954792	0.00640833	0.00427095			te100057	NA	NA	NA
Carubv10000093m.g	0.5468	0.00877	0.00329	0.00405972	0	0.00235754			te100058	NA	NA	NA
Carubv10000094m.g	0.4845	0.00667	0.0035	0.0454962	0.00462778	0.00537227			te100059	0	0	0.00529
Carubv10000095m.g	0.462065	0.00614	0.003165	0.148206	0.00945083	0.00582196			te10006	NA	NA	NA
Carubv10000096m.g	0.481935	0.00842	0.00297	0.014345	0.00927941	0.00220344			te100060	NA	NA	NA
Carubv10000097m.g	0.41764	0.004355	0.004505	0.00486705	0.001334	0.00643486			te100061	NA	NA	0
Carubv10000098m.g	0.3398	0.005825	0.002835	0.177705	0.00597727	0.00440855			te100062	NA	NA	NA
Carubv10000099m.g	0.522895	0.00462	0.003225	0.018075	0	0.00111111			te100063	NA	NA	NA
Carubv10000100m.g	0.110775	0.00416	0.0044	0.598825	0.012562	0.00141437			te100064	0.746205	0.0992	0.098255
Carubv10000101m.g	0.70158	0.00637	0.004305	0.0314676	0.00804848	0.00346074			te100065	NA	NA	NA
Carubv10000104m.g	NA	NA	NA	NA	NA	NA			te100066	NA	NA	NA
Carubv10000105m.g	0.34455	0.01016	0.004485	0.0145845	0.00226154	0.00347445			te100067	NA	NA	0
Carubv10000107m.g	0.007385	0.003705	0.00371	0.00784687	0.0055125	0.00117423			te100068	NA	NA	0.008925
Carubv10000108m.g	0.144235	0.012835	0.00355	0.0101537	0.00501618	0.00479265			te100069	NA	NA	0
Carubv10000109m.g	0.398835	0.00634	0.00403	0.016269	0.00454545	0.00231471			te10007	NA	NA	NA
Carubv10000110m.g	0.490725	0.051955	0.016265	0.525438	0.38399	0.0581412			te100070	NA	NA	0
Carubv10000111m.g	0.416265	0.00823	0.004805	0.0195364	0.00413182	0.004205			te100071	NA	NA	0
Carubv10000112m.g	0.76847	0.013365	0.004375	0.440756	0.00378636	0.00431568			te100072	NA	NA	NA
Carubv10000113m.g	0.12972	0.021735	0.004395	0.0100332	0.0120844	0.00155855			te100073	NA	NA	NA
Carubv10000114m.g	0.42926	0.006105	0.00633	0.0408177	0.0117433	0.00528858			te100074	NA	NA	0
Carubv10000115m.g	0.547585	0.00703	0.00432	0.131629	0.00804	0.00471383			te100075	NA	NA	NA
Carubv10000116m.g	0.759545	0.00595	0.003935	NA	NA	NA			te100076	NA	NA	0
Carubv10000117m.g	0.45381	0.005035	0.004065	0.354458	0.00430132	0.0040422			te100077	NA	NA	0
Carubv10000118m.g	0.38491	0.00591	0.003215	0.00921346	0.00106795	0.00324789			te100078	NA	NA	NA
Carubv10000119m.g	0.385755	0.00557	0.003955	0.0132192	0.00647895	0.000798404			te100079	NA	NA	0.06355
Carubv10000120m.g	0.359675	0.005645	0.004145	0.132004	0.00203	0.00539048			te10008	NA	NA	NA
Carubv10000121m.g	0.28056	0.00562	0.00412	0.0199089	0.00635961	0.0013312			te100080	NA	NA	NA
Carubv10000122m.g	0.428455	0.003765	0.003575	0.100336	0.00156724	0.00907713			te100081	NA	NA	0.034265
Carubv10000123m.g	0.535025	0.00606	0.00377	0.349806	0.0655563	0.0179406			te100082	NA	NA	NA
Carubv10000124m.g	0.213645	0.013675	0.0075	0.03278	0.0273833	0.00557			te100083	NA	NA	NA
Carubv10000126m.g	0.2787	0.00605	0.00501	0.285939	0.225673	0.0388989			te100084	NA	NA	0
Carubv10000128m.g	0.5498	0.006395	0.003815	0.0248562	0.0083375	0.00629084			te100085	NA	NA	0
Carubv10000130m.g	0.316815	0.012325	0.004705	0.0142587	0.00154444	0.00356121			te100086	NA	NA	NA
Carubv10000132m.g	0.10706	0.003455	0.003595	0.359347	0.102105	0.0287847			te100087	NA	NA	NA
Carubv10000133m.g	0.36695	0.006685	0.00323	0.0259201	0.00388514	0.00264602			te100088	0	NA	NA
Carubv10000134m.g	0.443515	0.007205	0.006445	0.467223	0.0884	0.0128558			te100089	NA	NA	0.03125
Carubv10000135m.g	0.352855	0.004325	0.00584	0.206972	0	0.00691464			te10009	NA	NA	NA
Carubv10000136m.g	0.390645	0.020345	0.00632	0.0243333	0.0037875	0.00512043			te100090	NA	0	NA
Carubv10000137m.g	0.56476	0.00718	0.003945	0.150652	0.02171	0.00857395			te100091	NA	NA	NA
Carubv10000138m.g	0.41109	0.006165	0.006295	0.00596087	0.00174808	0.0016323			te100092	NA	NA	NA
Carubv10000139m.g	0.309525	0.00439	0.00454	0.367652	0.009545	0.00711251			te100093	NA	NA	NA
Carubv10000140m.g	0.40737	0.006025	0.00377	0.0444444	0	0.00396875			te100094	NA	NA	0
Carubv10000141m.g	0.42174	0.010475	0.00857	0.020825	0	0.00745526			te100095	NA	NA	NA
Carubv10000143m.g	0.612535	0.00799	0.003485	0.252445	0.011638	0.00290037			te100096	0.692435	0.22086	0.11614
Carubv10000146m.g	0.489085	0.008245	0.003845	0.0202243	0.00483056	0.00242902			te100097	0	0	0
Carubv10000147m.g	0.327495	0.012175	0.005175	0.0117952	0.00873158	0.0027438			te100098	NA	NA	NA
Carubv10000148m.g	0.45999	0.00483	0.00521	0.00722273	0	0.00192716			te100099	0	0	0.005195
Carubv10000149m.g	0.4295	0.00719	0.00476	0.191809	0.00405	0.00279155			te1001	0	NA	0
Carubv10000150m.g	0.474875	0.00763	0.00434	0.166557	0.0718031	0.0140976			te10010	NA	NA	NA
Carubv10000151m.g	0.454775	0.007305	0.00336	0.153946	0.00759833	0.0046828			te100100	NA	NA	NA
Carubv10000153m.g	0.268285	0.007075	0.002765	0.536057	0.216927	0.0368098			te100101	NA	NA	0
Carubv10000154m.g	0.356895	0.005005	0.00275	0.571213	0.00803889	0.00482421			te100102	NA	NA	NA
Carubv10000155m.g	0.12184	0.00349	0.003595	0.015712	0.00378167	0.00455185			te100103	NA	NA	NA
Carubv10000156m.g	0.5081	0.00598	0.003915	0.0732267	0.00377632	0.00299			te100104	NA	NA	0
Carubv10000157m.g	0.365445	0.012495	0.00486	0.0128528	0	0.00234427			te100105	NA	NA	NA
Carubv10000158m.g	0.520195	0.0129	0.005145	0.00465714	0.0016129	0.00372893			te100106	NA	NA	NA
Carubv10000159m.g	0.222105	0.01187	0.006715	0.0383806	0.00915312	0.00351861			te100107	NA	NA	0.01339
Carubv10000160m.g	0.446985	0.007145	0.00382	0.0866833	0.00480769	0.00320957			te100108	0	NA	0
Carubv10000161m.g	0.4031	0.00509	0.00516	0.048947	0	0.00293419			te100109	NA	NA	NA
Carubv10000162m.g	0.35176	0.003915	0.004275	0.0167885	0.0639441	0.0241956			te10011	0.55557	0.6	0.04
Carubv10000163m.g	0.243155	0.00475	0.00446	0.357386	0.08277	0.0103214			te10012	NA	NA	NA
Carubv10000164m.g	0.29007	0.00441	0.00247	0.548781	0.0335376	0.0261909			te10013	NA	NA	0
Carubv10000165m.g	0.42853	0.005145	0.00318	0.0223583	0.00294118	0.00180381			te10014	0.01922	NA	0.01922
Carubv10000166m.g	0.041155	0.00473	0.003165	0.0222904	0.00372813	0.00197991			te10015	0.4263	0	0
Carubv10000167m.g	0.34814	0.00432	0.0041	0.006784	0	0.00373519			te10016	0.3889	NA	0
Carubv10000168m.g	0.449075	0.004955	0.00333	0.595878	0.327476	0.125963			te10017	NA	NA	0
Carubv10000169m.g	0.397405	0.0061	0.003415	0.00525333	0.00334348	0.00423622			te10018	NA	NA	NA
Carubv10000170m.g	0.565725	0.007345	0.00427	0.00697645	0	0.00233583			te10019	NA	NA	NA
Carubv10000171m.g	0.387405	0.06808	0.02162	0.380886	0.00592446	0.00281402			te1002	NA	NA	0
Carubv10000172m.g	0.47729	0.014455	0.003455	0.0224548	0.00914	0.00658611			te10020	NA	NA	NA
Carubv10000173m.g	0.73312	0.011125	0.003685	0.118232	0.02675	0.0223198			te10021	NA	NA	0
Carubv10000174m.g	0.464765	0.013945	0.0068	0.030755	0.00595417	0.00231446			te10022	0.45856	0.20982	0.02447
Carubv10000175m.g	0.43542	0.005785	0.00326	0.0138537	0.00386875	0.00202237			te10023	NA	NA	NA
Carubv10000176m.g	0.43969	0.014475	0.004695	0.01285	0.00252708	0.00321692			te10024	0.5207	0.04706	0.05552
Carubv10000177m.g	0.184105	0.003505	0.00368	0.00294118	0.00201613	0.00256317			te10025	NA	NA	0
Carubv10000178m.g	0.52053	0.00788	0.002855	0.479994	0.148709	0.01975			te10026	NA	NA	NA
Carubv10000179m.g	0.019245	0.006115	0.003935	0.00240312	0.00413182	0.0022632			te10027	NA	NA	0
Carubv10000180m.g	0.009045	0.00355	0.00336	0.0034525	0.00399118	0.00472049			te10028	0.6233	0.03845	0.0586
Carubv10000181m.g	0.451085	0.00967	0.00403	0.0044625	0.011204	0.00679004			te10029	NA	NA	0
Carubv10000182m.g	0.513835	0.00482	0.003255	0.189467	0.146606	0.0391613			te1003	NA	NA	NA
Carubv10000183m.g	0.578175	0.010325	0.004465	0.020825	0	0			te10030	NA	NA	NA
Carubv10000184m.g	0.17983	0.003335	0.003315	0.00845897	0.00215303	0.00283167			te10031	0.25	NA	0
Carubv10000185m.g	0.36995	0.005385	0.00356	0.639069	0.279208	0.12287			te10032	0	NA	0.02597
Carubv10000186m.g	0.25287	0.00717	0.00362	0.0716714	0.00413182	0.00566328			te10033	NA	NA	0
Carubv10000187m.g	0.54211	0.012395	0.00317	0.300944	0.00669228	0.00260368			te10034	NA	NA	NA
Carubv10000188m.g	0.677	0.013295	0.004865	0.643974	0.00172414	0.00137752			te10035	NA	NA	NA
Carubv10000189m.g	0.022175	0.00364	0.003755	0.254684	0.101648	0.00614571			te10036	NA	NA	NA
Carubv10000190m.g	0.548415	0.005865	0.00307	0.0124167	0.0073225	0.00462787			te10037	NA	NA	NA
Carubv10000191m.g	0.53188	0.00357	0.00242	0.284438	0.00499615	0.00125038			te10038	NA	NA	NA
Carubv10000192m.g	0.26173	0.005035	0.004195	0.311932	0.0584031	0.0143082			te10039	NA	NA	NA
Carubv10000193m.g	0.44557	0.007655	0.00454	0.0084378	0.0052125	0.00272013			te1004	NA	NA	NA
Carubv10000194m.g	0.61698	0.008045	0.00394	0.005138	0	0.0012973			te10040	0.81945	0.2222	0.09805
Carubv10000195m.g	0.32451	0.005175	0.002955	0.00578571	0.00398846	0.0015703			te10041	NA	NA	0
Carubv10000196m.g	0.50923	0.00354	0.00469	0.532384	0.00899464	0.00555072			te10042	NA	NA	NA
Carubv10000197m.g	0.493915	0.00476	0.007135	NA	NA	NA			te10043	NA	NA	NA
Carubv10000198m.g	0.034695	0.002025	0.003625	0.0107107	0.00238	0.00392869			te10044	NA	0	0
Carubv10000199m.g	0.031125	0.00502	0.00257	0.0075913	0.00423276	0.00111615			te10045	NA	NA	NA
Carubv10000200m.g	0.32991	0.0087	0.00382	0.00426522	0.00573	0.00383308			te10046	NA	NA	NA
Carubv10000201m.g	0.46775	0.005405	0.003905	0.28483	0.0029266	0.00488971			te10047	NA	NA	NA
Carubv10000202m.g	0.302415	0.010465	0.00382	0.0294857	0.00576818	0.0039493			te10048	NA	NA	NA
Carubv10000203m.g	0.128015	0.00469	0.00395	0.00942812	0.00989091	0.00423326			te10049	NA	NA	NA
Carubv10000204m.g	0.45964	0.008925	0.00931	0.028275	0	0.00442286			te1005	0.2	NA	0
Carubv10000205m.g	0.519885	0.009325	0.00533	0.0385523	0.00435869	0.00406733			te10050	NA	NA	0
Carubv10000206m.g	0.004045	0.00232	0.00345	0.00545597	0.00714423	0.00187719			te10051	NA	0.09545	0.0125
Carubv10000208m.g	0.291935	0.00363	0.00294	0.0304375	0	0.00640136			te10052	0.4925	0	0.00859
Carubv10000209m.g	0.514465	0.013135	0.003415	0.00748409	0.00575833	0.00290796			te10053	0.49047	0	0.00597
Carubv10000210m.g	0.37217	0.004425	0.005265	0.0137699	0.00448478	0.00337606			te10054	NA	NA	0
Carubv10000211m.g	0.561695	0.008635	0.004305	0.293155	0.0443737	0.00640853			te10055	NA	NA	NA
Carubv10000213m.g	0.347775	0.003825	0.00269	0.288146	0	0.00382532			te10056	NA	NA	0.02565
Carubv10000214m.g	0.15941	0.00378	0.00405	0.544092	0.231421	0.0356228			te10057	0.54733	0.06944	0.02718
Carubv10000215m.g	0.446205	0.014035	0.006125	0	0.00487578	0.00347229			te10058	NA	NA	NA
Carubv10000216m.g	0.025665	0.002085	0.00281	0.005826	0.00142045	0.00444463			te10059	0.75	0.2381	0.14287
Carubv10000217m.g	0.46137	0.01064	0.0056	0.0552342	0.00513095	0.00483776			te1006	NA	NA	NA
Carubv10000219m.g	0.564355	0.007325	0.00364	0.67181	0.264031	0.0416637			te10060	NA	NA	NA
Carubv10000220m.g	0.260045	0.006065	0.00341	0.01769	0	0.00549899			te10061	NA	0	0
Carubv10000221m.g	0.18072	0.133035	0.021355	0.274124	0.0029225	0.00568099			te10062	0	0.0909	0.01389
Carubv10000222m.g	0.287605	0.009505	0.004135	0.382802	0.00459252	0.00652704			te10063	0.52956	0	0.04167
Carubv10000223m.g	0.20802	0.00558	0.003325	0.0236994	0.00398889	0.00452949			te10064	NA	NA	0
Carubv10000224m.g	0.40881	0.00919	0.005665	0	NA	0.00138833			te10065	0.03125	0.03335	0.05771
Carubv10000225m.g	0.194195	0.003385	0.00326	0.0291714	0.00955526	0.00291622			te10066	0.6667	0	0.00794
Carubv10000227m.g	0.48085	0.006865	0.0031	0.22595	0.20805	0.0366248			te10067	0.78355	0.06152	0.02006
Carubv10000228m.g	0.41029	0.00562	0.003255	0.0200714	0	0.00213228			te10068	NA	NA	0.01515
Carubv10000229m.g	0.55968	0.00424	0.003825	0.0179775	0	0.00409818			te10069	NA	NA	NA
Carubv10000230m.g	0.41636	0.00775	0.002835	0.015236	0.0017	0.00289312			te1007	NA	NA	NA
Carubv10000231m.g	0.107885	0.00993	0.003555	0.232877	0.00204006	0.00234558			te10070	0.5098	NA	0.0167
Carubv10000232m.g	0.426295	0.00574	0.002925	0.11725	0.00520769	0.00288542			te10071	NA	0	0.03076
Carubv10000233m.g	0.04479	0.00473	0.00367	0.0107867	0	0.00253526			te10072	0.72	0.08409	0.02434
Carubv10000234m.g	0.47635	0.0066	0.00432	0.00296912	0.00396905	0.00320527			te10073	NA	NA	NA
Carubv10000235m.g	0.407475	0.0075	0.007175	0.00568438	0.00898182	0.00427118			te10074	NA	NA	NA
Carubv10000236m.g	0.420265	0.00766	0.007565	0.00316957	0.00247564	0.00206154			te10075	NA	NA	0
Carubv10000237m.g	0.49942	0.033025	0.00556	0	0.0032875	0.00371567			te10076	0.37145	NA	0
Carubv10000238m.g	0.072745	0.00563	0.003175	0.0054619	0.00227273	0.00189761			te10077	0.91875	0	0.03756
Carubv10000240m.g	0.449505	0.004895	0.005785	0.035725	0	0.00526316			te10078	0.8571	0	0.04466
Carubv10000241m.g	0.154795	0.0068	0.006055	0.00706104	0.005	0.00358746			te10079	0.7389	0.15	0.03063
Carubv10000242m.g	0.1709	0.004655	0.002295	0.00706845	0.00229714	0.00134724			te1008	NA	NA	0
Carubv10000243m.g	0.40452	0.005945	0.00284	0.011875	0.00542211	0.0080531			te10080	0.79388	0.1489	0.07859
Carubv10000244m.g	0.46828	0.003825	0.003895	0.293576	0.00859387	0.00341148			te10081	1	0.1667	0.04611
Carubv10000246m.g	0.209275	0.011135	0.002545	0.00720357	0.00743214	0.00196556			te10082	0.60295	0.0833	0.08314
Carubv10000247m.g	0.486405	0.00468	0.003015	0.0171735	0.0105929	0.0054798			te10083	0.7111	NA	0.10627
Carubv10000248m.g	0.28046	0.005025	0.003705	0.092065	0.00258546	0.00252809			te10084	0.92452	0.25572	0.04737
Carubv10000249m.g	0.06884	0.00486	0.00333	0.0105273	0.0110271	0.00424356			te10085	NA	NA	NA
Carubv10000250m.g	0.500655	0.027635	0.01795	0.135008	0.0174088	0.0171736			te10086	1	0.1154	0.01852
Carubv10000251m.g	0.13011	0.005015	0.00382	0.0114148	0.000915385	0.00419709			te10087	0.79766	0.35157	0.06898
Carubv10000252m.g	0.140865	0.00367	0.004315	0.00729167	0	0.00289925			te10088	0.78335	0.12037	0.0555
Carubv10000253m.g	0.566315	0.008445	0.003645	0.0125	0.00728295	0.00608854			te10089	0.61047	0.21313	0.06906
Carubv10000254m.g	0.301765	0.00361	0.002585	0.00694375	0	0.00546728			te1009	NA	NA	0
Carubv10000255m.g	0.447895	0.01175	0.008055	0.00689785	0.00526678	0.00314602	siren		te10090	NA	NA	0
Carubv10000256m.g	0.06028	0.003825	0.003125	0.0291571	0.00158667	0.00187905			te10091	0.84127	NA	0.03513
Carubv10000257m.g	0.013965	0.005245	0.004645	0.0107338	0.0044625	0.0016075			te10092	0.6667	NA	0.0648
Carubv10000259m.g	0.16949	0.00418	0.00375	0.00612612	0.01125	0.00286571			te10093	0.73335	0.2532	0.09298
Carubv10000261m.g	0.268575	0.00375	0.003235	0.035484	0.00599062	0.00338985			te10094	NA	NA	0
Carubv10000263m.g	0.6605	0.006795	0.003575	0.00462833	0.00480652	0.00131552			te10095	0.5389	0	0.00855
Carubv10000264m.g	0.45794	0.007735	0.00544	0.0782496	0.00483269	0.0039366			te10096	0.4809	0.13334	0.07346
Carubv10000265m.g	0.30565	0.00802	0.00389	0.0581868	0.00350664	0.00513915			te10097	0.62745	0.20832	0.02286
Carubv10000267m.g	0.07651	0.00937	0.00623	0.0102471	0.0122447	0.00511623			te10098	0.87604	0.37065	0.0745
Carubv10000268m.g	0.428495	0.010585	0.00407	0.0272192	0	0.00533732			te10099	0.83166	0.16834	0.03898
Carubv10000269m.g	0.63155	0.01022	0.014655	0.0981306	0.0227537	0.008188			te101	NA	NA	NA
Carubv10000270m.g	0.376965	0.013045	0.008265	0.0337615	0.0348912	0.0038453			te1010	NA	NA	NA
Carubv10000271m.g	0.46594	0.00715	0.004055	0.00826667	0.003	0.0035408			te10100	NA	NA	0
Carubv10000272m.g	0.3985	0.006135	0.002335	0.0303	0.0019225	0.00383433			te10101	NA	NA	NA
Carubv10000273m.g	0.583515	0.005245	0.002515	0.113665	0.0184413	0.0167536			te10102	NA	NA	NA
Carubv10000274m.g	0.43401	0.004945	0.00333	0.0530231	0	0.00291248			te10103	NA	NA	NA
Carubv10000275m.g	0.02471	0.00416	0.00446	0.4693	0.133979	0.018863			te10104	NA	0	0.0119
Carubv10000276m.g	0.20782	0.0017	0.00502	0.0412433	0.00472917	0.00495388			te10105	NA	NA	0
Carubv10000277m.g	0.441645	0.0079	0.0036	0.115829	0.01	0.00871322			te10106	0.6026	0.15542	0.0299
Carubv10000278m.g	0.43647	0.00574	0.00358	0	0.004005	0.00339237			te10107	NA	NA	0
Carubv10000279m.g	0.352785	0.00492	0.00378	0.00295556	0.00492679	0.00274563			te10108	NA	NA	0
Carubv10000280m.g	0.096415	0.00462	0.003335	0.00825952	0.00386034	0.00206957			te10109	NA	NA	0
Carubv10000281m.g	0.201965	0.00344	0.00295	0.00756923	0.000836538	0.00143617			te1011	NA	NA	0
Carubv10000282m.g	0.38985	0.005455	0.004	0.00840556	0.004748	0.00351905			te10110	NA	NA	NA
Carubv10000283m.g	0.29272	0.00323	0.00404	0.0132	0.00416667	0.00884028			te10111	NA	NA	NA
Carubv10000284m.g	0.03561	0.003695	0.003825	0.0338577	0.002525	0.00614045			te10112	0.6	0.05555	0.04349
Carubv10000287m.g	0.16166	0.00627	0.003195	0.012	0	0.00284897			te10113	NA	NA	0.025
Carubv10000288m.g	0.1119	0.005615	0.004245	0.278058	0.0418528	0.00648668			te10114	0.4667	0.1381	0.02118
Carubv10000289m.g	0.17164	0.00875	0.00546	0.00667	0	0.00387969			te10115	NA	NA	NA
Carubv10000290m.g	0.13624	0.01639	0.00593	0.022325	0.00311429	0.00473214			te10116	0.7262	0.42387	0.11167
Carubv10000292m.g	0.00549	0.002205	0.003665	0.00821529	0.00676667	0.00468952			te10117	0	0	0
Carubv10000293m.g	0.494035	0.01525	0.0039	0.61616	0.001176	0.0046039			te10118	NA	NA	0
Carubv10000294m.g	0.07663	0.00293	0.00352	0.0037875	0.00413182	0.00435843			te10119	NA	NA	0
Carubv10000295m.g	0.116805	0.016755	0.00501	0.0207325	0.00933636	0.00232888			te1012	NA	NA	NA
Carubv10000296m.g	0.00832	0.00506	0.00416	0.34259	0.00709643	0.0034945			te10120	NA	NA	NA
Carubv10000297m.g	0.620275	0.01391	0.006315	0.311004	0.0903071	0.0133864			te10121	0.6774	0.09327	0.0358
Carubv10000298m.g	0.005865	0.006845	0.004635	0	0	0.00274384			te10122	NA	NA	0.02393
Carubv10000299m.g	0.09358	0.00423	0.00324	0.010642	0	0.00318031			te10123	NA	NA	NA
Carubv10000300m.g	0.00762	0.0042	0.00426	0.00164474	0	0.000811654			te10124	NA	NA	NA
Carubv10000301m.g	0.35661	0.00825	0.00349	0.00785238	0.007875	0.00339793			te10125	NA	NA	NA
Carubv10000302m.g	0.022955	0.01439	0.007255	0.0180643	0.00686667	0.00274432			te10126	NA	NA	NA
Carubv10000304m.g	0.59214	0.006785	0.003025	0.0132436	0.00278947	0.0019051			te10127	NA	NA	NA
Carubv10000305m.g	0.59984	0.01065	0.005945	0	NA	0			te10128	NA	NA	NA
Carubv10000306m.g	0.47078	0.00452	0.003775	0.643065	0.318915	0.0694209			te10129	NA	NA	NA
Carubv10000307m.g	0.009545	0.00479	0.002915	0.0145833	0.00333333	0.00331241			te1013	NA	NA	NA
Carubv10000308m.g	0.27637	0.00496	0.003455	0.00309444	0	0.00276942			te10130	NA	NA	NA
Carubv10000309m.g	0.15255	0.00468	0.00302	0.0274433	0.00357143	0.00269362			te10131	NA	NA	0.04165
Carubv10000310m.g	0.429665	0.006835	0.00285	0.189236	0.0423487	0.0395467			te10132	NA	0.2632	0.0231
Carubv10000311m.g	0.166545	0.00474	0.004135	0.0144733	0.00389	0.0048122			te10133	0.55648	0.23875	0.09261
Carubv10000312m.g	0.07026	0.00261	0.00244	0.125809	0.00701042	0.00354746			te10134	0.36153	0.0526	0.01667
Carubv10000313m.g	0.1696	0.00972	0.0061	0.583405	0.0151472	0.00497			te10135	NA	NA	0.01429
Carubv10000314m.g	0.49889	0.012685	0.009005	0.00518679	0.00369853	0.00277089			te10136	NA	NA	0
Carubv10000316m.g	0.328165	0.00537	0.002835	0.00824474	0	0.00465778			te10137	NA	NA	0
Carubv10000317m.g	0.717995	0.004765	0.00398	0.00887895	0.00125238	0.00509773			te10138	0.65348	0.26713	0.16871
Carubv10000318m.g	0.15531	0.01131	0.00403	0.00888852	0.00403077	0.00329441			te10139	NA	NA	NA
Carubv10000319m.g	0.39744	0.016235	0.00328	0.163259	0.0090635	0.00265895			te1014	NA	NA	NA
Carubv10000320m.g	0.46894	0.00472	0.003295	0.211967	0.00424159	0.00448777			te10140	NA	NA	NA
Carubv10000321m.g	0.4647	0.004655	0.00353	0.020205	0.0101626	0.00282			te10141	NA	NA	0
Carubv10000322m.g	0.25312	0.003795	0.00292	0.0168781	0.00130208	0.00386934			te10142	NA	NA	0
Carubv10000324m.g	0.42958	0.00441	0.003855	0.02181	0.0030375	0.00381898			te10143	0.56555	0.38252	0.15371
Carubv10000325m.g	0.01085	0.00421	0.006625	0.126424	0.0141575	0.0211501			te10144	NA	0	0.06618
Carubv10000326m.g	0.32102	0.005795	0.004625	0.0270867	0	0			te10145	0.67011	0.3922	0.20063
Carubv10000328m.g	0.64997	0.006145	0.00318	0.00315682	0.0069125	0.00259285			te10146	NA	NA	0.1111
Carubv10000329m.g	0.250825	0.00744	0.00408	0.0128448	0.00656094	0.00253821			te10147	0.0556	0	0.00714
Carubv10000330m.g	0.48314	0.01391	0.00336	0.04643	0.0540909	0.0192597			te10148	NA	0	NA
Carubv10000331m.g	0.393865	0.00479	0.00282	0.005575	0.00619833	0.00540727			te10149	NA	NA	NA
Carubv10000332m.g	0.42172	0.00248	0.002565	0.00341954	0	0.00209653			te1015	NA	NA	NA
Carubv10000333m.g	0.520925	0.009285	0.00374	0.0113154	0.00195312	0.00255576			te10150	0.62489	0.26814	0.03988
Carubv10000335m.g	0.030625	0.00616	0.003085	0.0242917	0	0.00215628			te10151	NA	NA	NA
Carubv10000336m.g	0.34849	0.02238	0.00551	0.277568	0.0346667	0.00421292			te10152	NA	0	0.04545
Carubv10000337m.g	0.56282	0.0049	0.0043	0.0883534	0.007452	0.0036704			te10153	0.0833	NA	0
Carubv10000338m.g	0.39456	0.00547	0.00281	0.01505	0.00964375	0.00307443			te10154	NA	0	0.005
Carubv10000339m.g	0.02167	0.00446	0.00494	0	0.00372241	0.0028371			te10155	NA	NA	0
Carubv10000340m.g	0.23956	0.0031	0.00288	0.282803	0.00282462	0.00242916			te10156	0.7738	0.1429	0.03441
Carubv10000341m.g	0.407055	0.00883	0.00399	0.00490294	0.0034881	0.00558759			te10157	NA	0	0
Carubv10000342m.g	0.363495	0.027505	0.00552	0.0164	0.00976071	0.00383922			te10158	NA	NA	0
Carubv10000344m.g	0.234435	0.0063	0.00353	0.0110258	0.00238214	0.00145328			te10159	0.66668	0.22115	0.0388
Carubv10000345m.g	0.295615	0.003805	0.002755	0.00815018	0.00382895	0.00256216			te1016	NA	NA	NA
Carubv10000347m.g	0.26353	0.00319	0.00213	0.0934315	0.004952	0.00189147			te10160	0.5588	0.22113	0.02661
Carubv10000349m.g	0.00659	0.00243	0.00288	0.0362867	0.03125	0.00464434			te10161	0.69885	0.30835	0.12557
Carubv10000350m.g	0.306725	0.01121	0.00453	0.00715968	0.00482284	0.00256047			te10162	NA	NA	0
Carubv10000351m.g	0.42351	0.006205	0.00407	0.0181643	0.00205926	0.00206589			te10163	0.69049	0.14944	0.04056
Carubv10000352m.g	0.20711	0.00382	0.003825	0.0170422	0.00386429	0.00455714			te10164	NA	NA	0.02778
Carubv10000353m.g	0.130515	0.003645	0.0034	0.638436	0.152964	0.015289			te10165	0.83773	0.4505	0.09265
Carubv10000354m.g	0.142645	0.00473	0.004175	0.00650938	0	0.00354132			te10166	0.77536	0.06532	0.04365
Carubv10000355m.g	0.24868	0.00508	0.004745	0.347149	0.0470792	0.00917788			te10167	0.62309	0.06084	0.01758
Carubv10000356m.g	0.319575	0.003805	0.00422	0.00487321	0.00127826	0.0028941			te10168	0	0	0
Carubv10000358m.g	0.39274	0.00336	0.003545	0.0439519	0.0112864	0.031096			te10169	NA	NA	NA
Carubv10000359m.g	0.30795	0.008105	0.00212	0.0199947	0	0.00254444			te1017	NA	NA	NA
Carubv10000360m.g	0.017985	0.00295	0.004035	0.00584143	0.00576724	0.00296424			te10170	NA	NA	0
Carubv10000361m.g	0.515415	0.005745	0.004035	0.0136343	0.000842593	0.00607039			te10171	NA	NA	0.01389
Carubv10000362m.g	0.33072	0.00641	0.004445	0.0638809	0.00241907	0.00402272			te10172	NA	NA	NA
Carubv10000363m.g	0.19912	0.006705	0.00388	0.428445	0.146996	0.0365701			te10173	0.13057	NA	0
Carubv10000364m.g	0.016025	0.00364	0.00264	0.15385	0.00735707	0.00983241			te10174	NA	NA	NA
Carubv10000365m.g	0.275425	0.01197	0.0043	0.00416563	0.006446	0.00344254			te10175	NA	NA	NA
Carubv10000366m.g	0.623285	0.01383	0.00437	0.379516	0.090385	0.0180875			te10176	0.8	0.06667	0
Carubv10000367m.g	0.353415	0.004835	0.00375	0.274083	0.0429829	0.00803728			te10177	0.8694	0.03084	0
Carubv10000368m.g	0.280055	0.005785	0.00472	0.0406386	0.01675	0.0108317			te10178	NA	NA	0
Carubv10000369m.g	0.052975	0.005145	0.00337	0.187091	0.00531667	0.00153584			te10179	NA	NA	0
Carubv10000370m.g	0.026515	0.00129	0.00246	0.00555333	0	0.00537323			te1018	NA	NA	NA
Carubv10000371m.g	0.267445	0.00305	0.004325	0.0103765	0.00343235	0.00279322			te10180	0.73746	0.34099	0.08189	siren
Carubv10000372m.g	0.215705	0.004005	0.00684	0.0204024	0	0.00229915			te10181	NA	NA	0
Carubv10000373m.g	0.27282	0.006675	0.00714	0.0916367	0.00184559	0.00215605			te10182	0.8333	0.34133	0.07272
Carubv10000374m.g	0.34216	0.00505	0.0029	0.0278864	0.00426154	0.00264899			te10183	0.75	NA	0.2
Carubv10000375m.g	0.01176	0.00416	0.00505	0.2882	0.00809091	0.00195433			te10184	NA	NA	0.07231
Carubv10000376m.g	0.51922	0.00594	0.00494	0.0251093	0.0102659	0.00295846			te10185	NA	0.1875	0.03418
Carubv10000377m.g	0.35758	0.003815	0.003345	0.0271174	0	0.00304047			te10186	NA	0.0625	0.0303
Carubv10000378m.g	0.03888	0.00682	0.005405	0.1693	0.0549833	0.0297872			te10187	0.51562	0	0.01021
Carubv10000379m.g	0.439215	0.00868	0.003075	0.0164944	0.00529167	0.00678977			te10188	0.85876	0.42942	0.14004
Carubv10000380m.g	0.38299	0.0064	0.002905	0.0151594	0.002	0.00554545			te10189	0.60855	0.34223	0.12955
Carubv10000381m.g	0.04274	0.00333	0.002475	0.0117406	0.00274394	0.0032025			te1019	0.55715	NA	NA
Carubv10000382m.g	0.245715	0.003625	0.00354	0.309834	0.00442258	0.00470444			te10190	NA	NA	NA
Carubv10000384m.g	0.01764	0.002665	0.004035	0.0257143	0.00908077	0.00408878			te10191	0.7857	NA	0.06547
Carubv10000385m.g	0.36026	0.009885	0.0041	0.00485357	0.00108696	0.00250325			te10192	NA	0.4907	0.04057
Carubv10000386m.g	0.01644	0.004085	0.004045	0.0141608	0.0016675	0.00390004			te10193	0.4857	0.29557	0.04123
Carubv10000388m.g	0.284525	0.00638	0.00304	0.014055	0.00219211	0.00297092			te10194	NA	0.23033	0.04782
Carubv10000389m.g	0.47341	0.00462	0.004015	0.0319206	0.00612143	0.00359435			te10195	NA	NA	NA
Carubv10000390m.g	0.010295	0.007085	0.002815	0.0212652	0.00433	0.0024501			te10196	NA	NA	NA
Carubv10000391m.g	0.04175	0.004415	0.002515	0.00687778	0.003835	0.00192316			te10197	NA	NA	NA
Carubv10000392m.g	0.718175	0.07789	0.00561	0	0.00595357	0.0032061			te10198	NA	NA	NA
Carubv10000393m.g	0.272665	0.009685	0.00662	0.0068474	0.00499833	0.00188468			te10199	NA	NA	0
Carubv10000394m.g	0.20464	0.007895	0.002985	0.00906944	0.006334	0.00639266			te102	0.79224	0.38389	0.11978
Carubv10000395m.g	0.084	0.003775	0.002875	0.00210893	0.006596	0.00348958			te1020	NA	NA	NA
Carubv10000396m.g	0.347395	0.005195	0.003065	0.00643382	0.000661111	0.00249252			te10200	NA	NA	0.21692
Carubv10000397m.g	0.4897	0.006815	0.00393	0.135798	0.00472209	0.0017419			te10201	NA	NA	0
Carubv10000398m.g	0.297215	0.007975	0.004055	0.00995	0.00936591	0.00277304			te10202	NA	NA	0
Carubv10000399m.g	0.30133	0.006215	0.0051	0.0330639	0.0103088	0.0057584			te10203	NA	NA	0
Carubv10000400m.g	0.119275	0.003775	0.002945	0.158459	0.0570743	0.0409019			te10204	0.71865	0.20238	0.05751
Carubv10000401m.g	0.501935	0.011425	0.005855	0.0135964	0.00238036	0.00293365			te10205	0.8447	0.30781	0.05186
Carubv10000402m.g	0.00173	0.00296	0.002845	0.0176853	0.008925	0.00514391			te10206	0.84409	0.44933	0.04352
Carubv10000403m.g	0.23092	0.017895	0.006465	0.0124964	0	0.00223583			te10207	NA	NA	NA
Carubv10000404m.g	0.605625	0.00575	0.00487	0.160379	0.0312765	0.0450652			te10208	NA	0	0
Carubv10000405m.g	0.353315	0.00856	0.00576	0.275892	0.0163024	0.00954317			te10209	NA	NA	0
Carubv10000406m.g	0.00718	0.00348	0.004515	0.0129014	0.004755	0.00246452			te1021	NA	NA	NA
Carubv10000407m.g	0.321005	0.0217	0.002395	0.0096125	0.00625	0.000466667			te10210	NA	NA	NA
Carubv10000408m.g	0.0473	0.0291	0.00613	0.0180357	0.00185333	0.00355918			te10211	NA	NA	NA
Carubv10000409m.g	0.052055	0.001495	0.00706	0.00793571	0	0			te10212	NA	NA	NA
Carubv10000410m.g	0.231665	0.06684	0.01511	0.211869	0.104111	0.0341146			te10213	NA	NA	0.06405
Carubv10000411m.g	0.538105	0.00193	0.002695	0.0220734	0.00396852	0.0039083			te10214	0.5503	NA	0.09261
Carubv10000412m.g	0.192865	0.003045	0.008115	NA	NA	NA			te10215	NA	NA	NA
Carubv10000413m.g	0.586855	0.016015	0.005325	0.584827	0.0133245	0.00316985			te10216	NA	NA	NA
Carubv10000414m.g	0.091225	0.007915	0.008985	NA	NA	NA			te10217	NA	NA	0.2727
Carubv10000415m.g	0.026595	0.00428	0.00388	0.0102441	0.00557812	0.00377049			te10218	0.67914	0.23417	0.11561
Carubv10000416m.g	0.018	0.004435	0.00252	0.0225536	0.002975	0.00195446			te10219	0.55348	0.17586	0.04805
Carubv10000418m.g	0.014685	0.00878	0.003845	0.004255	0.00392	0.01217			te1022	NA	NA	0.011245
Carubv10000419m.g	0.164405	0.012735	0.00368	0	0	0.000769231			te10220	0.46168	0.22298	0.0539
Carubv10000420m.g	0.014105	0.01191	0.00531	0.385251	0.010415	0.0892193			te10221	NA	NA	0
Carubv10000421m.g	0.609805	0.21082	0.03129	0.00864444	0.00633636	0.00203153			te10222	0.57959	0.26638	0.05825
Carubv10000422m.g	0.377795	0.003985	0.003055	0.00424687	0.00555714	0.0038			te10223	0.49966	0.36482	0.15413
Carubv10000423m.g	0.444765	0.003515	0.00353	0.0767731	0.00696875	0.0084364			te10224	NA	NA	0
Carubv10000426m.g	0.16089	0.026655	0.003645	0.0255047	0.00684333	0.00236072			te10225	NA	NA	NA
Carubv10000427m.g	0.537905	0.00944	0.00636	0.378981	0.0147059	0.00320071			te10226	NA	NA	0
Carubv10000428m.g	0.1004	0.007295	0.00428	0.0177174	0.00455	0.00210597			te10227	NA	NA	NA
Carubv10000429m.g	0.479355	0.007255	0.004525	0.379417	0.0908333	0.00988242			te10228	NA	NA	0.0606
Carubv10000430m.g	0.19457	0.004255	0.002245	0.0165478	0.00879773	0.00412558			te10229	0.76247	0.14187	0.01314
Carubv10000433m.g	0.13436	0.00197	0.00271	0.0302667	0.0091875	0.0060292			te1023	NA	NA	NA
Carubv10000434m.g	0.450815	0.004815	0.003895	0.0140579	0.000836538	0.00447193			te10230	0.5633	0.01299	0
Carubv10000435m.g	0.012785	0.00368	0.002965	0.0219706	0	0.00282266			te10231	0.08486	0	0
Carubv10000436m.g	0.29976	0.00588	0.00459	0.009825	0.003428	0.00221535			te10232	0.56958	0.3524	0.16386
Carubv10000437m.g	0.0718	0.00438	0.00358	0.440164	0.0945397	0.0078488			te10233	0.0769	0.2308	0.07966
Carubv10000438m.g	0.57867	0.007235	0.004585	0.33215	0.0550667	0.0329903			te10234	0.6471	NA	0.09601
Carubv10000439m.g	0.673985	0.00437	0.003735	0.015555	0	0.00677188			te10235	0.72115	NA	0.1763
Carubv10000440m.g	0.141095	0.014905	0.00563	0.04	0.0238167	0			te10236	0.61905	0.07145	0.02553
Carubv10000441m.g	0.370025	0.01488	0.002915	0.406254	0.145482	0.0154162			te10237	0.6	0.125	0.12431
Carubv10000442m.g	0.349715	0.00315	0.004385	0.003625	0.00318571	0.00535689			te10238	NA	NA	NA
Carubv10000444m.g	0.012485	0.003175	0.00314	0.0181833	0.003125	0.01231			te10239	0.46668	0.05557	0.04564
Carubv10000445m.g	0.382775	0.00746	0.00269	0.00985714	0.00651637	0.00337923			te1024	NA	NA	0
Carubv10000446m.g	0.03189	0.001965	0.003415	0.0324056	0	0.00132887			te10240	0.49096	0.39098	0.08039
Carubv10000447m.g	0.098595	0.0083	0.00497	0.0113471	0.00226154	0.00547784			te10241	NA	NA	0
Carubv10000448m.g	0.014465	0.00427	0.003795	0.0150352	0.00486667	0.00573189			te10242	NA	NA	0.02429
Carubv10000449m.g	0.395775	0.00421	0.00462	0.031425	0.00139	0.00350515			te10243	0.5798	0.13573	0.01375
Carubv10000450m.g	0.363865	0.00326	0.00313	0.0203244	0	0.0023115			te10244	NA	NA	0.02952
Carubv10000452m.g	0.229625	0.005115	0.003505	0.36814	0.15406	0.0861421			te10245	0.83605	0.30387	0.04619
Carubv10000453m.g	0.121135	0.00631	0.00401	0.45701	0.0096125	0.10161			te10246	0.77292	0.1199	0.06558
Carubv10000454m.g	0.506475	0.00673	0.00299	0.0175406	0.00351591	0.00429134			te10247	NA	NA	NA
Carubv10000455m.g	0.39106	0.00743	0.004455	0.00252424	0.00305385	0.00434837			te10248	0.325	0.345215	0.117625
Carubv10000456m.g	0.149135	0.00715	0.00484	0.0255115	0.004445	0.00299683			te10249	NA	NA	NA
Carubv10000457m.g	0.137445	0.006205	0.005065	0.0088431	0.00658	0.00158895			te1025	NA	NA	NA
Carubv10000458m.g	0.228685	0.003875	0.005095	0.3493	0.0556083	0.013616			te10250	NA	NA	NA
Carubv10000460m.g	0.297415	0.00554	0.004135	0.0129271	0.00957901	0.00354272			te10251	NA	NA	NA
Carubv10000461m.g	0.01304	0.004475	0.00412	0.029225	0	0.00419116			te10252	NA	NA	0.00907
Carubv10000464m.g	0.46256	0.0141	0.00225	0.414471	0.15202	0.0656951			te10253	NA	NA	0
Carubv10000465m.g	0.516215	0.00839	0.00877	0.0142735	0	0.00280594			te10254	NA	NA	0
Carubv10000466m.g	0.40802	0.007005	0.005345	0.0169421	0.0042025	0.00393926			te10255	NA	NA	NA
Carubv10000467m.g	0.03007	0.002365	0.004805	0.141528	0.0140417	0.0041093			te10256	NA	NA	0
Carubv10000468m.g	0.361445	0.01172	0.00418	0.0155558	0.008462	0.00470743			te10257	0.03335	NA	0.0102
Carubv10000469m.g	0.07931	0.006375	0.005525	0.181024	0.00437896	0.0109062			te10258	NA	NA	0.02912
Carubv10000470m.g	0.371765	0.005385	0.00306	0.0111393	0.00308889	0.00290891			te10259	NA	NA	0
Carubv10000471m.g	0.23776	0.006415	0.006785	0.005715	0	0.00588036			te1026	0.74295	0.19696	0.053805
Carubv10000472m.g	0.34689	0.00467	0.00327	0.00673	0.00555556	0.00380222			te10260	NA	NA	0
Carubv10000473m.g	0.385945	0.006715	0.00276	0.02693	0	0.00475438			te10261	NA	NA	0
Carubv10000474m.g	0.27828	0.007765	0.0057	0.0167235	0	0.00232604			te10262	NA	NA	0.00926
Carubv10000475m.g	0.504565	0.004875	0.00415	0.052255	0.00221	0.00378437			te10263	NA	NA	0.0294
Carubv10000476m.g	0.49125	0.00919	0.006705	0.0048875	0.002975	0.00354663			te10264	NA	NA	0
Carubv10000478m.g	0.245465	0.003135	0.002215	0.102232	0.00731667	0.00237412			te10265	0	NA	NA
Carubv10000479m.g	0.172255	0.00675	0.0033	0.06945	0.0176	0.00849107			te10266	NA	NA	NA
Carubv10000480m.g	0.084655	0.00624	0.00306	0.458148	0.156658	0.0559904			te10267	NA	NA	0
Carubv10000481m.g	0.307965	0.007225	0.003035	0.0177	0.00961	0.00442049			te10268	NA	NA	0
Carubv10000482m.g	0.016945	0.002925	0.003625	0.0177065	0.00327647	0.00369829			te10269	NA	NA	NA
Carubv10000483m.g	0.021895	0.004325	0.002575	0.00840606	0	0.00214932			te1027	NA	NA	0
Carubv10000484m.g	0.4068	0.01947	0.003	0.20285	0.0478393	0.0235471			te10270	NA	NA	NA
Carubv10000485m.g	0.06588	0.004445	0.003435	0	0.00392723	0.00279379			te10271	NA	NA	NA	siren
Carubv10000486m.g	0.291375	0.005315	0.002755	0.0134425	0.00615	0.00381048			te10272	0	NA	NA
Carubv10000487m.g	0.30178	0.006715	0.005295	0.00577759	0.00393	0.002121			te10273	NA	NA	NA
Carubv10000488m.g	0.25604	0.0034	0.00275	0.0140333	0.00454545	0.00653534			te10274	NA	NA	NA
Carubv10000489m.g	0.107165	0.00828	0.004425	0.0392773	0.0252538	0.0254829			te10275	NA	NA	0
Carubv10000490m.g	0.007575	0.003945	0.002215	0.0116339	0.0072134	0.00402218			te10276	NA	NA	NA
Carubv10000491m.g	0.104885	0.005595	0.00238	0.0206154	0.00607619	0.00562899			te10277	NA	NA	NA
Carubv10000492m.g	0.84894	0.48164	0.088365	0.643073	0.253155	0.123304			te10278	NA	NA	NA
Carubv10000493m.g	0.138185	0.00859	0.007895	0.117836	0.0214422	0.00733236			te10279	NA	NA	0.003085
Carubv10000494m.g	0.33369	0.016035	0.00343	0.00592396	0.00532297	0.00164586			te1028	NA	NA	NA
Carubv10000495m.g	0.41394	0.006915	0.003905	0.500181	0.0796375	0.0370364			te10280	NA	NA	0
Carubv10000496m.g	0.570235	0.007135	0.00505	0.00362442	0.00101061	0.00278846			te10281	NA	NA	NA
Carubv10000497m.g	0.26438	0.008225	0.003195	0.01061	0	0.0032289			te10282	NA	NA	NA
Carubv10000498m.g	0.709135	0.18387	0.031315	0.810417	0.212762	0.0240126	siren		te10283	NA	NA	NA
Carubv10000499m.g	0.377375	0.009125	0.002505	0.203796	0.00569138	0.00205679			te10284	NA	NA	NA
Carubv10000501m.g	0.205395	0.02776	0.00304	0.0137658	0.00945	0.00418525			te10285	NA	NA	NA
Carubv10000502m.g	0.315725	0.007645	0.003375	0.0187044	0.00541214	0.00339688			te10286	NA	NA	NA
Carubv10000503m.g	0.048265	0.00428	0.00247	0.417492	0.00283056	0.00592233			te10287	NA	NA	NA
Carubv10000505m.g	0.17243	0.00291	0.002065	0.00349615	0	0.00373082			te10288	NA	NA	NA
Carubv10000506m.g	0.363295	0.006285	0.00464	0.0193694	0.00350882	0.00498641			te10289	NA	NA	0
Carubv10000507m.g	0.207505	0.00433	0.003105	0.354262	0.152997	0.0622962			te1029	NA	0	0.008835
Carubv10000508m.g	0.163245	0.010845	0.005075	0.389412	0.0223667	0.0109384			te10290	NA	NA	NA
Carubv10000509m.g	0.31567	0.006485	0.00218	0.0233525	0	0.00393347			te10291	NA	NA	0
Carubv10000510m.g	0.273295	0.018505	0.010725	0.80711	0.191863	0.0545418			te10292	NA	NA	0
Carubv10000511m.g	0.180615	0.0036	0.00382	0.0120824	0.0161778	0.00287463			te10293	NA	NA	NA
Carubv10000512m.g	0.379785	0.00742	0.004335	0.00416667	0.00227273	0.00598202			te10294	NA	NA	NA
Carubv10000513m.g	0.21962	0.006475	0.008455	0.392971	0.007575	0.0103675			te10295	NA	NA	0
Carubv10000515m.g	0.42996	0.01051	0.005025	0.00438684	0.00511364	0.00153451			te10296	NA	NA	NA
Carubv10000516m.g	0.49825	0.004115	0.00575	0.00600333	0.00370333	0.00201212			te10297	NA	0	0
Carubv10000518m.g	0.09326	0.00587	0.002335	0.0398877	0.0125863	0.00529424			te10298	NA	NA	NA
Carubv10000519m.g	0.51498	0.00642	0.003645	0.0268963	0.0147865	0.00589693			te10299	NA	NA	NA
Carubv10000520m.g	0.04961	0.00541	0.003465	0.009255	0.0021	0.00422454			te103	NA	NA	NA
Carubv10000522m.g	0.44487	0.010925	0.00284	0.00636923	0.00396129	0.00365417			te1030	NA	NA	NA
Carubv10000523m.g	0.013745	0.006405	0.004935	0.0119444	0	0.00400664			te10300	NA	NA	NA
Carubv10000524m.g	0.34262	0.009955	0.004515	0.00916579	0.0112671	0.00513321			te10301	NA	NA	NA
Carubv10000525m.g	0.013695	0.00456	0.002465	0.208019	0.08411	0.0405243			te10302	0.8812	0.4059	0.116765
Carubv10000526m.g	0.293725	0.00583	0.004055	0.366122	0.110675	0.025624			te10303	NA	NA	0.08995
Carubv10000528m.g	0.13857	0.009435	0.007845	0.00955789	0.00935833	0.00646102			te10304	0.86503	0.499815	0.2347
Carubv10000529m.g	0.307255	0.004605	0.00306	0.0551441	0.00653393	0.00308354			te10305	NA	NA	NA
Carubv10000530m.g	0.633435	0.005655	0.00375	0.847286	0.414645	0.0864566			te10306	NA	NA	0
Carubv10000531m.g	0.468935	0.006	0.002755	0.0371875	0	0.00789316			te10307	NA	NA	0
Carubv10000532m.g	0.040625	0.006845	0.00238	0.0231965	0.0017375	0.00334976			te10308	NA	NA	NA
Carubv10000533m.g	0.03739	0.005945	0.00325	0.00736389	0.00462917	0.00368333			te10309	NA	NA	0
Carubv10000534m.g	0.013395	0.01133	0.00477	0.22456	0.0579673	0.0138198			te1031	NA	NA	0.016675
Carubv10000536m.g	NA	NA	NA	0.64285	0.0158714	0.00549615			te10310	NA	NA	NA
Carubv10000537m.g	0.010265	0.00423	0.0039	0.00320385	0.00197115	0.00352958			te10311	NA	NA	0.00238
Carubv10000538m.g	0.19747	0.004665	0.004305	0	0.00436176	0.00142343			te10312	0	NA	NA
Carubv10000539m.g	0.07916	0.007735	0.00409	0.0135458	0	0.00406622			te10313	NA	NA	0
Carubv10000540m.g	0.19552	0.00583	0.003085	0.0208118	0	0.00300508			te10314	NA	NA	NA
Carubv10000541m.g	0.68789	0.01249	0.004185	0.0384023	0.0658349	0.0179608			te10315	0.1346	NA	0.0055
Carubv10000542m.g	0.339195	0.007335	0.00314	0.176559	0.0329391	0.0158333			te10316	0.00735	0	0.008335
Carubv10000543m.g	0.530425	0.008975	0.005675	0.0164928	0.00386429	0.00341053			te10317	NA	0	0.013395
Carubv10000544m.g	0.433305	0.00481	0.00334	0.00806052	0.00132586	0.00207602			te10318	NA	NA	0
Carubv10000545m.g	0.10809	0.00584	0.00319	0.0323178	0.0352373	0.00827888			te10319	NA	NA	NA
Carubv10000546m.g	0.19295	0.006495	0.004515	0.065349	0	0.00455322			te1032	0.9231	NA	0.006945
Carubv10000547m.g	0.0172	0.00032	0.002615	0.00856458	0.00659231	0.00562298			te10320	NA	NA	NA
Carubv10000548m.g	0.011255	0.002675	0.002735	0.0106717	0.0077375	0.00243136			te10321	NA	NA	0.02175
Carubv10000549m.g	0.365615	0.00533	0.00911	0.00714375	0	0.00444845			te10322	0	0	0
Carubv10000550m.g	0.19822	0.004235	0.003815	0.0279083	0.00455	0.00217257			te10323	NA	NA	NA
Carubv10000551m.g	0.460755	0.012065	0.004385	0.125113	0.108792	0.0257842			te10324	NA	NA	0
Carubv10000553m.g	0.22572	0.014555	0.003745	0.0209077	0	0.000974603			te10325	NA	NA	0
Carubv10000554m.g	0.083365	0.002125	0.003965	0.0150707	0.00223684	0.0048931			te10326	NA	NA	0
Carubv10000556m.g	0.262965	0.0105	0.003885	0.0236062	0.00694444	0.013342			te10327	NA	NA	NA
Carubv10000557m.g	0.287335	0.00444	0.002575	0.0160462	0.00109583	0.00223931			te10328	NA	NA	NA
Carubv10000558m.g	0.00765	0.00259	0.002505	0.461448	0.269334	0.02939			te10329	NA	NA	0
Carubv10000559m.g	0.353275	0.00525	0.003365	0.106002	0.0567031	0.0213383			te1033	NA	NA	NA
Carubv10000560m.g	0.030645	0.00241	0.00319	0.0134357	0.00937636	0.00338259			te10330	NA	NA	NA
Carubv10000563m.g	0.10992	0.0042	0.00257	0.010161	0.00313333	0.00383856			te10331	0.05555	0	0
Carubv10000564m.g	0.00832	0.00698	0.00593	0.0129625	0.00238	0.00301674			te10332	NA	NA	0.00505
Carubv10000565m.g	0.00958	0.002885	0.004075	0.024415	0.023071	0.0118879			te10333	NA	NA	0
Carubv10000566m.g	0.01281	0.004685	0.00228	0.0266813	0	0.00196336			te10334	NA	NA	NA
Carubv10000567m.g	0.06548	0.00539	0.004175	0.0213071	0.00274643	0.0052635			te10335	NA	NA	NA
Carubv10000568m.g	0.322435	0.004945	0.006935	0.0101962	0.0016675	0.00179471			te10336	NA	NA	0
Carubv10000569m.g	0.008465	0.00274	0.004275	0.426675	0.0443053	0.0113725			te10337	NA	NA	NA
Carubv10000570m.g	0.076375	0.003365	0.0039	0.0213452	0.00204074	0.00500595			te10338	NA	NA	NA
Carubv10000573m.g	0.27033	0.0359	0.011485	0.0979506	0.0129562	0.00695205			te10339	NA	NA	NA
Carubv10000575m.g	0.0113	0.004875	0.003615	0.01098	0.002975	0.00546904			te1034	0.580665	0.040265	0.00238
Carubv10000576m.g	0.009385	0.00599	0.00325	0	0	0.016157			te10340	NA	0	NA
Carubv10000578m.g	0.00857	0.005125	0.002965	0.0392112	0.0116017	0.0211584			te10341	NA	NA	NA
Carubv10000579m.g	0.197	0.005085	0.003065	0.0153132	0.00598235	0.00327449			te10342	NA	NA	NA
Carubv10000580m.g	0.44958	0.007835	0.00508	0.00833333	0.01458	0.00770992			te10343	NA	NA	NA
Carubv10000581m.g	0.09752	0.0044	0.00357	0.033502	0.00457647	0.00433807			te10344	NA	NA	0
Carubv10000582m.g	0.09339	0.01912	0.00852	0.0247381	0	0.00404684			te10345	NA	NA	NA
Carubv10000583m.g	0.009745	0.001995	0.001565	0	0.00396667	0.00289591			te10346	NA	NA	0
Carubv10000584m.g	0.14165	0.004465	0.005645	0.0128929	0	0.00341324			te10347	NA	NA	NA
Carubv10000585m.g	0.505395	0.00789	0.006275	0.0157988	0	0.0026946			te10348	NA	NA	NA
Carubv10000586m.g	0.19431	0.00639	0.00303	0.538342	0.1389	0.0764244			te10349	NA	NA	NA
Carubv10000587m.g	0.14294	0.03189	0.007915	0	0.00694286	0.00430686			te1035	NA	NA	NA
Carubv10000588m.g	0.44702	0.004275	0.0031	0.00602759	0.00181087	0.00201513			te10350	NA	NA	NA
Carubv10000589m.g	0.013035	0.003555	0.003285	0	0.0106881	0.0040524			te10351	NA	NA	NA
Carubv10000590m.g	0.637325	0.0071	0.00403	0.019715	0.0021	0.00493162			te10352	NA	NA	0.0125
Carubv10000591m.g	0.036905	0.00796	0.004925	0.328724	0.161914	0.0718991			te10353	0.01344	0	0
Carubv10000592m.g	0.25892	0.00499	0.00317	0.0356627	0.00671875	0.00382397			te10354	NA	NA	NA
Carubv10000593m.g	0.037425	0.00481	0.0041	0.00637618	0.00298077	0.002969			te10355	NA	NA	0
Carubv10000594m.g	0.04924	0.00389	0.00331	0	0	0			te10356	NA	NA	NA
Carubv10000595m.g	0.010035	0.0028	0.003955	0.0169577	0	0.00351202			te10357	NA	NA	NA
Carubv10000596m.g	0.016565	0.00917	0.0061	0.0117917	0.00469091	0.00305362			te10358	NA	NA	NA
Carubv10000597m.g	0.00611	0.001285	0.00375	0.0140737	0.00404688	0.00246509			te10359	NA	NA	0
Carubv10000598m.g	0.034835	0.007375	0.003735	0.0194158	0.00692667	0.00343237			te1036	NA	NA	NA
Carubv10000599m.g	0.25462	0.095075	0.009645	NA	NA	NA			te10360	NA	NA	NA
Carubv10000600m.g	0.411845	0.00352	0.00581	0.0261345	0.00686471	0.00411846			te10361	NA	NA	NA
Carubv10000601m.g	0.079635	0.014765	0.00282	0.0118278	0.00887067	0.00437662			te10362	NA	NA	NA
Carubv10000602m.g	0.377725	0.017715	0.00359	0.596365	0.129285	0.0321834			te10363	NA	NA	0
Carubv10000603m.g	0.34187	0.00556	0.003665	0.0140619	0.003575	0.00153782			te10364	NA	NA	NA
Carubv10000604m.g	0.30432	0.005825	0.00347	0	0	0			te10365	NA	NA	0
Carubv10000605m.g	0.017805	0.00237	0.004225	0.0266259	0.00187857	0.00313665			te10366	NA	0	0
Carubv10000606m.g	0.028495	0.006525	0.00665	0.0162158	0	0.00869784			te10367	0	NA	0.00926
Carubv10000607m.g	0.142115	0.002675	0.003475	0.00525	0.0057	0.00362295			te10368	NA	NA	NA
Carubv10000608m.g	0.204735	0.004115	0.00252	0.277568	0.129556	0.022326			te10369	NA	NA	NA
Carubv10000609m.g	0.04905	0.00302	0.00275	0.0043375	0.00795368	0.00231613			te1037	NA	NA	NA
Carubv10000610m.g	0.01084	0.002395	0.00422	0.012275	0	0.00316094			te10370	NA	NA	NA
Carubv10000611m.g	0.36675	0.00475	0.002955	0.222111	0	0.00237008			te10371	0.530135	NA	0.06389
Carubv10000612m.g	0.30212	0.005675	0.002885	0.576367	0.490153	0.245386			te10372	0.05	NA	0
Carubv10000613m.g	0.43036	0.004105	0.00414	0.0109273	0	0.00129322			te10373	NA	NA	0
Carubv10000614m.g	0.38716	0.004325	0.003155	0.483414	0.126496	0.0304409			te10374	NA	NA	NA
Carubv10000615m.g	0.49483	0.005045	0.00408	0.176325	0.0070869	0.00735955			te10375	NA	NA	NA
Carubv10000616m.g	0.347005	0.0078	0.003135	0.00909062	0.0140706	0.00712887			te10376	NA	NA	0
Carubv10000617m.g	0.00452	0.001475	0.00329	0.0242743	0	0.00145583			te10377	NA	NA	0
Carubv10000618m.g	0.34538	0.005815	0.001695	0.0822405	0.00908077	0.00467			te10378	NA	NA	NA
Carubv10000619m.g	0.34863	0.009975	0.004805	0.157816	0.0173567	0.00472441			te10379	NA	NA	0.01596
Carubv10000620m.g	0.03874	0.004985	0.00453	0.0332667	0	0.00155474			te1038	NA	NA	0
Carubv10000621m.g	0.008685	0.00214	0.00324	0.179368	0.0136207	0.00781249			te10380	NA	NA	NA
Carubv10000622m.g	0.280605	0.005515	0.004005	0.0106147	0	0.00412553			te10381	0.0185	NA	NA
Carubv10000624m.g	0.01261	0.003405	0.00273	0.00658056	0.0041119	0.00401261			te10382	NA	NA	0.03125
Carubv10000625m.g	0.27688	0.005215	0.004025	0.0155523	0	0.00318289			te10383	NA	NA	NA
Carubv10000626m.g	0.003435	0.0026	0.00398	0.02375	0.00397667	0.00228106			te10384	NA	NA	NA
Carubv10000627m.g	0.417035	0.007545	0.00311	0.0108866	0.00315476	0.00372851			te10385	NA	NA	NA
Carubv10000628m.g	0.213395	0.006775	0.003035	0.004918	0	0.00397326			te10386	NA	NA	NA
Carubv10000629m.g	0.19138	0.03598	0.009195	0.405962	0.20209	0.0148339			te10387	NA	NA	NA
Carubv10000630m.g	0.52607	0.006525	0.003845	0.0159526	0.0035725	0.00560391			te10388	NA	NA	NA
Carubv10000631m.g	0.23006	0.003925	0.003065	0.00852885	0.00213846	0.00540476			te10389	NA	NA	NA
Carubv10000632m.g	0.13606	0.003175	0.002785	0.693643	0.303488	0.121442			te1039	NA	NA	NA
Carubv10000633m.g	0.20957	0.006805	0.00292	0.0178289	0.00413785	0.0039394			te10390	NA	NA	0
Carubv10000634m.g	0.012745	0.00459	0.004465	0.00663125	0.00198571	0.00137423			te10391	NA	NA	NA
Carubv10000635m.g	0.166125	0.0048	0.003125	0.113397	0.00563529	0.00275556			te10392	NA	NA	NA
Carubv10000636m.g	0.10682	0.00333	0.003095	0.256498	0	0.00271972			te10393	NA	NA	NA
Carubv10000637m.g	0.359165	0.005025	0.003925	0.0818136	0	0.00430171			te10394	NA	NA	0
Carubv10000638m.g	0.13998	0.022435	0.002345	0.37897	0.035886	0.00652608			te10395	0	0	0
Carubv10000639m.g	0.413305	0.00546	0.00444	0.215117	0.006448	0.00433611			te10396	NA	NA	NA
Carubv10000640m.g	0.295555	0.005655	0.00393	0.015382	0	0.00330442			te10397	NA	NA	NA
Carubv10000641m.g	0.081	0.003705	0.003695	0.232943	0.106599	0.0249872			te10398	0	NA	0
Carubv10000642m.g	0.06615	0.008035	0.00362	0.017438	0.00163333	0.00409957			te10399	NA	NA	0
Carubv10000643m.g	0.34153	0.005745	0.00253	0.00667396	0.00777328	0.00293632			te104	0.679175	NA	0.067785
Carubv10000646m.g	0.108725	0.003915	0.00272	0.0132083	0.00527647	0.00436667			te1040	NA	NA	0
Carubv10000647m.g	0.36346	0.008725	0.003575	0.0158803	0.00404472	0.00241592			te10400	NA	NA	NA
Carubv10000648m.g	0.00604	0.011565	0.00748	0.179466	0.00761875	0.0040677			te10401	NA	NA	NA
Carubv10000649m.g	0.33088	0.01579	0.00422	0.6443	0.155623	0.133087			te10402	0	0	0.00776
Carubv10000652m.g	0.045975	0.017515	0.00257	0.00274643	0.00277667	0.00238042			te10403	NA	NA	0
Carubv10000653m.g	0.27862	0.00447	0.00286	0.352789	0.00503	0.00257076			te10404	NA	NA	NA
Carubv10000654m.g	0.409465	0.004035	0.00448	0.189527	0.0291775	0.016438			te10405	NA	NA	NA
Carubv10000655m.g	0.412355	0.108265	0.02456	0.0063527	0.00287341	0.00350652			te10406	NA	NA	NA
Carubv10000656m.g	0.063215	0.01008	0.00309	0.00987273	0.00719667	0.00367539			te10407	NA	NA	NA
Carubv10000657m.g	0.02934	0.00576	0.003425	0.0177118	0.00349545	0.00456058			te10408	NA	NA	0
Carubv10000658m.g	0.405635	0.00498	0.00328	0.00561429	0.01088	0.00188577			te10409	NA	NA	0
Carubv10000659m.g	0.480205	0.013945	0.0061	0.0780891	0.0120443	0.00279725			te1041	NA	NA	0
Carubv10000660m.g	0.02548	0.004025	0.003785	0.0184571	0	0.00438397			te10410	NA	NA	NA
Carubv10000661m.g	0.1575	0.00523	0.00403	0.00926538	0.00687105	0.00266918			te10411	NA	NA	NA
Carubv10000662m.g	0.379605	0.00712	0.00371	0.00926875	0.00189318	0.00475396			te10412	NA	NA	NA
Carubv10000663m.g	0.337825	0.00744	0.003345	0.00739091	0.0118769	0.00952304			te10413	NA	NA	0
Carubv10000664m.g	0.05359	0.00844	0.00504	0.0199667	0	0.00171587			te10414	NA	NA	0
Carubv10000669m.g	0.57501	0.00606	0.00504	0.02148	0.00127826	0.00559756			te10415	NA	NA	NA
Carubv10000670m.g	0.35292	0.00652	0.002965	0.6779	0.00665303	0.00482397			te10416	NA	NA	NA
Carubv10000671m.g	0.0055	0.00792	0.00366	0.0174721	0.00526951	0.00205571			te10417	NA	NA	NA
Carubv10000672m.g	0.01108	0.004125	0.004245	0.00868889	0.00369062	0.00326004			te10418	NA	NA	NA
Carubv10000674m.g	0.4515	0.010385	0.00512	0.0250833	0.00718333	0.00652525			te10419	NA	NA	NA
Carubv10000676m.g	0.167595	0.017315	0.00652	0.0672818	0.0544767	0.00662642			te1042	0.6889	NA	0.04279
Carubv10000678m.g	0.40688	0.004385	0.00235	0.0241368	0.0112689	0.00177615			te10420	NA	NA	NA
Carubv10000679m.g	0.250535	0.00353	0.00218	0	0	0.0041675			te10421	NA	NA	NA
Carubv10000680m.g	0.10866	0.008205	0.00374	0.0181971	0.00347083	0.00396121			te10422	0.8	0.6	0.4
Carubv10000681m.g	0.01192	0.00533	0.002635	0.0158739	0	0.00301735			te10423	NA	NA	0.0263
Carubv10000682m.g	0.211035	0.004035	0.003745	0.00847186	0.00197609	0.00235535			te10424	NA	NA	0
Carubv10000683m.g	0.01958	0.002375	0.003085	0.0203	0	0.00115871			te10425	NA	NA	NA
Carubv10000684m.g	0.455345	0.00438	0.003165	0.00814464	0.00524375	0.0039625			te10426	NA	NA	NA
Carubv10000685m.g	0.24875	0.00716	0.00347	0.0285089	0.0131423	0.00194279			te10427	NA	NA	NA
Carubv10000686m.g	0.3137	0.00477	0.002585	0.0197041	0.00381429	0.00134912			te10428	NA	NA	NA
Carubv10000687m.g	0.318535	0.007285	0.00383	0.106433	0.0236881	0.00943502			te10429	NA	NA	NA
Carubv10000688m.g	0.34627	0.017785	0.00856	0.0291357	0.0119083	0.00362391			te1043	NA	NA	0.072075
Carubv10000689m.g	0.40508	0.00708	0.002155	0.41941	0.00758667	0.00740185			te10430	NA	NA	NA
Carubv10000690m.g	0.126435	0.00363	0.003435	0.236854	0.1148	0.090537			te10431	NA	NA	NA
Carubv10000691m.g	0.0118	0.006985	0.003325	0.00238	0	0.00764345			te10432	NA	NA	NA
Carubv10000692m.g	0.550285	0.03438	0.005625	0.0237132	0.00438333	0.00559991			te10433	NA	NA	NA
Carubv10000693m.g	0.253945	0.01829	0.004375	0.009425	0	0.00157832			te10434	NA	0	0
Carubv10000694m.g	0.05862	0.002255	0.002655	0.0334083	0.00248542	0.00244545			te10435	NA	NA	NA
Carubv10000695m.g	0.01626	0.00557	0.004075	0.0284214	0.00379063	0.0031064			te10436	NA	NA	NA
Carubv10000696m.g	0.08471	0.003335	0.002735	0.0390827	0.00423571	0.00276453			te10437	NA	NA	NA
Carubv10000697m.g	0.242775	0.004615	0.003525	0.00498312	0	0.00585334			te10438	NA	NA	NA
Carubv10000698m.g	0.01092	0.001325	0.001755	0.0280208	0.009142	0.00238651			te10439	NA	NA	NA
Carubv10000699m.g	0.31074	0.00601	0.00335	0.00158958	0.00751562	0.00392109			te1044	NA	NA	0.0238
Carubv10000700m.g	0.14206	0.002945	0.00276	0.00419583	0.00355541	0.00324708			te10440	NA	NA	0
Carubv10000701m.g	0.481815	0.00464	0.00249	0.00525	0.00384615	0.0032632			te10441	NA	NA	NA
Carubv10000702m.g	0.011195	0.001595	0.003935	0.0157769	0.0066675	0.00373561			te10442	NA	NA	NA
Carubv10000703m.g	0.143765	0.003235	0.00301	0.0259575	0.0017375	0.00167891			te10443	NA	NA	0
Carubv10000704m.g	0.323055	0.00468	0.003075	0.515034	0.00391403	0.0017452			te10444	NA	NA	NA
Carubv10000705m.g	0.5634	0.008015	0.00421	0.499762	0.0439889	0.00558915			te10445	NA	NA	0
Carubv10000706m.g	0.00438	0.00664	0.003145	0.0173583	0	0.001408			te10446	NA	NA	NA
Carubv10000707m.g	0.143775	0.01606	0.00421	0.0146395	0	0.00312478			te10447	NA	NA	0.01615
Carubv10000708m.g	0.09011	0.00285	0.0039	0.012425	0.00198333	0.00424081			te10448	NA	NA	0
Carubv10000709m.g	0.13412	0.005425	0.00232	0.134624	0.00764167	0.00384886			te10449	NA	NA	NA
Carubv10000711m.g	0.358165	0.00714	0.00462	0.0722205	0.0141375	0.00428411			te1045	0.21006	0.066715	0.010725
Carubv10000712m.g	0.319065	0.007745	0.00293	0.00247	0.00432222	0.00336864			te10450	NA	NA	NA
Carubv10000713m.g	0.200945	0.005675	0.0053	0.0103382	0.00652838	0.00512176			te10451	NA	NA	NA
Carubv10000714m.g	0.360715	0.0149	0.00827	0.273883	0.10539	0.0450214			te10452	NA	NA	NA
Carubv10000715m.g	0.35268	0.003495	0.003235	0	0	0.001666			te10453	NA	NA	0.003705
Carubv10000716m.g	0.20285	0.003805	0.00298	0.00358519	0	0.00383162			te10454	NA	0	0.00909
Carubv10000717m.g	0.293325	0.014075	0.00226	0.0200833	0.00361875	0.00318942			te10455	NA	NA	0
Carubv10000718m.g	0.005815	0.003715	0.0021	0.433544	0.294605	0.0669379			te10456	NA	NA	NA
Carubv10000719m.g	0.116025	0.00657	0.005015	0.268738	0.00446429	0.00145089			te10457	NA	NA	NA
Carubv10000720m.g	0.42905	0.008085	0.004145	0.00678333	0.00360458	0.00596167			te10458	NA	0.05965	NA
Carubv10000722m.g	0.24777	0.023285	0.003705	0.0151562	0	0.0102072			te10459	NA	NA	NA
Carubv10000723m.g	0.01619	0.009645	0.00286	0.0342409	0.00277667	0.00152042			te1046	NA	NA	0
Carubv10000724m.g	0.339225	0.011535	0.004905	0.263673	0.00384107	0.00276226			te10460	0	NA	0
Carubv10000725m.g	0.02582	0.00369	0.0031	0.0191057	0.0125	0.00694104			te10461	NA	0.01925	0.01159
Carubv10000726m.g	0.14546	0.0061	0.004475	0.02675	0.00154737	0.00578344			te10462	NA	NA	NA
Carubv10000727m.g	0.171665	0.00725	0.004365	0.0137714	0.00261774	0.00348532			te10463	NA	NA	NA
Carubv10000728m.g	0.15623	0.007175	0.003435	0.006695	0.00544697	0.00324008			te10464	NA	NA	0
Carubv10000729m.g	0.047955	0.004295	0.002525	0.0243176	0.00350417	0.00234623			te10465	NA	NA	NA
Carubv10000730m.g	0.33568	0.00389	0.003825	0.0153139	0.00213846	0.00292224			te10466	NA	NA	NA
Carubv10000731m.g	0.019025	0.00302	0.003735	0.0120625	0.00567	0.00274375			te10467	NA	NA	NA
Carubv10000732m.g	0.016105	0.00253	0.00453	0.00775476	0.00700294	0.00397715			te10468	NA	NA	NA
Carubv10000733m.g	0.31417	0.00648	0.00212	0.397189	0.0821211	0.0138966			te10469	NA	NA	NA
Carubv10000734m.g	0.29284	0.004775	0.00335	0.147612	0.00265172	0.00266481			te1047	0.72803	0.38589	0.02499
Carubv10000735m.g	0.332105	0.00477	0.005735	0.013582	0.00347143	0.00306116			te10470	NA	NA	NA
Carubv10000736m.g	0.011385	0.004395	0.002925	0.00999091	0.00529167	0.00471053			te10471	0.9125	0	0
Carubv10000737m.g	0.04097	0.002225	0.00377	0.00645	0.00145333	0.00287047			te10472	NA	NA	NA
Carubv10000739m.g	0.335975	0.003905	0.003275	0.209952	0.0105333	0.0117093			te10473	NA	NA	NA
Carubv10000741m.g	0.008395	0.00317	0.00259	0.0158133	0.0039197	0.00351082			te10474	NA	NA	NA
Carubv10000742m.g	0.117545	0.004815	0.00344	0.034286	0.00617222	0.00223305			te10475	NA	NA	NA
Carubv10000743m.g	0.547385	0.006785	0.00698	0.0152342	0	0.00937509			te10476	NA	NA	NA
Carubv10000745m.g	0.20442	0.007095	0.00358	0.180156	0.00693	0.00587214			te10477	0	NA	NA
Carubv10000748m.g	0.23457	0.005375	0.00312	0.387344	0.00812152	0.00252931			te10478	NA	NA	0
Carubv10000749m.g	0.270875	0.01313	0.005215	0.0488667	0	0.00196968			te10479	NA	NA	NA
Carubv10000750m.g	0.025385	0.00804	0.00455	0.0175852	0.00347188	0.00239865			te1048	0.6198	0.24605	0.07312
Carubv10000751m.g	0.37679	0.00427	0.003165	0.0117329	0	0.00584079			te10480	NA	NA	0
Carubv10000752m.g	0.127625	0.003755	0.00455	0.0397654	0.00714	0.00305938			te10481	NA	NA	NA
Carubv10000753m.g	0.121125	0.0201	0.01617	0.0665232	0.00343824	0.00866029			te10482	NA	NA	0
Carubv10000754m.g	0.009955	0.001875	0.00441	0.0204064	0.00347083	0.00339366			te10483	NA	NA	0
Carubv10000755m.g	0.341335	0.00653	0.00292	0.010842	0.00629167	0.00274509			te10484	NA	NA	NA
Carubv10000756m.g	0.28005	0.003885	0.003025	0.00555556	0.00431731	0.00285841			te10485	NA	NA	NA
Carubv10000757m.g	0.139005	0.003655	0.003955	0.0203238	0	0.00189091			te10486	NA	NA	NA
Carubv10000758m.g	0.38872	0.00341	0.004975	0.240721	0.24025	0.0510816			te10487	NA	0.020835	0
Carubv10000759m.g	0.070685	0.002665	0.002445	0.0127976	0.00568125	0.00383105			te10488	NA	NA	0
Carubv10000760m.g	0.32328	0.01604	0.003285	0.021325	0.00596	0.00617877			te10489	NA	NA	NA
Carubv10000761m.g	0.24477	0.01085	0.00273	0.00349545	0.00216429	0.00408889			te1049	0.789975	0.46611	0.03858
Carubv10000762m.g	0.011375	0.00356	0.003645	0.00694583	0.00605742	0.00396764			te10490	NA	NA	NA
Carubv10000763m.g	0.310645	0.041925	0.012645	0.00736026	0.00260753	0.00525562			te10491	NA	NA	NA
Carubv10000764m.g	0.187255	0.003575	0.00361	0.00540278	0.0260542	0.0191024			te10492	NA	NA	0
Carubv10000765m.g	0.414015	0.00405	0.00416	0.00294118	0.00734643	0.00739646			te10493	NA	NA	NA
Carubv10000766m.g	0.070715	0.01197	0.00827	0.323725	0.0611815	0.0224104			te10494	NA	NA	NA
Carubv10000767m.g	0.009885	0.00287	0.003605	0.00653182	0.00555556	0.00146577			te10495	NA	NA	0
Carubv10000768m.g	0.41378	0.00987	0.003625	0.375652	0.0104329	0.00485745			te10496	NA	NA	0.01429
Carubv10000769m.g	0.01197	0.002315	0.003755	0.00240385	0.00524375	0.00681738			te10497	NA	NA	0
Carubv10000770m.g	0.240065	0.004285	0.003535	0.284142	0.00989545	0.00178088			te10498	NA	NA	0.09125
Carubv10000772m.g	0.3175	0.005045	0.003005	0.0104971	0.00337963	0.00349159			te10499	NA	NA	NA
Carubv10000773m.g	0.7114	0.285005	0.046785	0.581871	0.0220571	0.00979576			te105	0.84288	0.4188	0.038645
Carubv10000774m.g	0.007885	0.004875	0.00271	0.00924643	0.010415	0.00791306			te1050	0.706005	0.303545	0.053895
Carubv10000775m.g	0.14238	0.00432	0.00287	0.0078431	0.000758333	0.00721958			te10500	NA	NA	NA
Carubv10000776m.g	0.174495	0.005785	0.0048	0.0137273	0.0064375	0.00324239			te10501	NA	NA	NA
Carubv10000777m.g	0.59186	0.015265	0.00509	0	0	0.00202614			te10502	0.51253	0.34518	0.06085
Carubv10000778m.g	0.024415	0.004195	0.004035	0.00550957	0.00941458	0.00180246			te10503	NA	NA	NA
Carubv10000779m.g	0.329185	0.01039	0.004395	0.0653136	0	0.0076352			te10504	NA	NA	NA
Carubv10000780m.g	0.01621	0.0109	0.00426	0.0321401	0.00534706	0.00702019			te10505	NA	NA	0
Carubv10000781m.g	0.007485	0.001885	0.00342	0.00549615	0.00769	0.0029513			te10506	NA	NA	0.005
Carubv10000782m.g	0.040765	0.032975	0.021085	0.00732222	0.00213846	0.00417773	siren		te10507	NA	NA	NA
Carubv10000783m.g	0.044995	0.010645	0.00616	0.137895	0	0.0047947			te10508	NA	NA	NA
Carubv10000784m.g	0.46861	0.00825	0.003915	0.113326	0.00926667	0.00428663			te10509	0.7	0.5	0.06667
Carubv10000785m.g	0.392905	0.003885	0.00772	0.535556	0.250724	0.0376055			te1051	NA	NA	0.035275
Carubv10000786m.g	0.333865	0.00642	0.00362	0.00814107	0.00138958	0.00256379			te10510	NA	NA	0
Carubv10000787m.g	0.151485	0.007935	0.00456	0.0164186	0.00845833	0.00220105			te10511	NA	NA	NA
Carubv10000788m.g	0.01297	0.00837	0.003845	0.0224	0	0.0503587			te10512	0.7875	0.3889	0.11167
Carubv10000789m.g	0.07868	0.007685	0.004355	0.005625	0.00339032	0.00378339			te10513	0.846035	0.64629	0.06905
Carubv10000790m.g	0.01146	0.00522	0.00376	0.0420083	0.0037875	0.00193484			te10514	0.83958	0.6378	0.23783
Carubv10000791m.g	0.143935	0.004035	0.00467	0.104396	0	0.0444185			te10515	NA	NA	NA
Carubv10000792m.g	0.440325	0.005985	0.00288	0.01058	0.003094	0.00329812			te10516	0.91426	0.5	0.19445
Carubv10000793m.g	0.487955	0.00652	0.003085	0.0174583	0.00862143	0.00359167			te10517	NA	NA	NA
Carubv10000794m.g	0.069785	0.01545	0.003985	0.210873	0.03204	0.0140961			te10518	NA	NA	NA
Carubv10000795m.g	0.24873	0.003995	0.00245	0.0154262	0.00256333	0.00650158			te10519	0.00588	NA	0.003675
Carubv10000796m.g	0.225135	0.017335	0.00371	0.398475	0.0302444	0.00651079			te1052	NA	NA	0
Carubv10000798m.g	0.136275	0.003005	0.00462	0.0104208	0.00462778	0.0036084			te10520	NA	NA	NA
Carubv10000799m.g	0.230165	0.005585	0.002575	0.148811	0.0352225	0.0391625			te10521	NA	NA	NA
Carubv10000800m.g	0.35486	0.003055	0.00694	0.20075	0.0448687	0.0323711			te10522	NA	NA	0.04545
Carubv10000801m.g	0.234705	0.02442	0.00803	0.0186265	0.00166667	0.0077314			te10523	NA	NA	NA
Carubv10000802m.g	0.02134	0.004815	0.00346	0.0118051	0.00826121	0.00315644			te10524	NA	NA	NA
Carubv10000803m.g	0.142525	0.005895	0.00232	0.0190917	0.00563214	0.005433			te10525	NA	NA	NA
Carubv10000805m.g	0.063555	0.00606	0.00495	0.0111241	0	0.00619088			te10526	NA	NA	NA
Carubv10000807m.g	0.39691	0.003585	0.00289	0.322565	0.00764423	0.00365889			te10527	NA	NA	NA
Carubv10000808m.g	0.01621	0.003095	0.00309	0.623436	0.0699249	0.0147365			te10528	NA	NA	NA
Carubv10000809m.g	0.025495	0.004195	0.00468	0.0196611	0.0293679	0.0149252			te10529	NA	NA	NA
Carubv10000810m.g	0.90853	0.66939	0.096665	NA	NA	NA			te1053	NA	NA	NA
Carubv10000811m.g	0.2239	0.003285	0.003305	0.390964	0.00438824	0.0058229			te10530	0	0	0.00397
Carubv10000812m.g	0.324515	0.00783	0.00351	0.00700238	0.00619744	0.00440728			te10531	NA	NA	NA
Carubv10000813m.g	0.197915	0.004995	0.002965	0.0310643	0	0.00221391			te10532	NA	NA	0.004465
Carubv10000814m.g	0.00667	0.001425	0.00296	0.0859052	0.0147767	0.00857278			te10533	0	0	0
Carubv10000815m.g	0.056795	0.0029	0.001985	0.0111235	0.00514615	0.00525663	siren		te10534	NA	NA	NA
Carubv10000816m.g	0.21106	0.00687	0.00433	0.319236	0.0581204	0.0100359			te10535	0.96155	0.166675	0.054115
Carubv10000817m.g	0.008995	0.006735	0.002545	0.0118625	0.00645909	0.00981557			te10536	NA	NA	NA
Carubv10000818m.g	0.10175	0.00653	0.0026	0.135413	0.031425	0.0132994			te10537	0	0	0
Carubv10000819m.g	0.027675	0.003395	0.0026	0.0134519	0.0105154	0.00559883			te10538	NA	NA	0.004525
Carubv10000820m.g	0.15371	0.020745	0.00563	0.0208911	0	0.00296678			te10539	NA	NA	NA
Carubv10000821m.g	0.32182	0.004355	0.004235	0.0268187	0.0117188	0.00176389			te1054	NA	NA	0
Carubv10000822m.g	0.143355	0.02031	0.00331	0.138142	0.003538	0.00165156			te10540	NA	NA	NA
Carubv10000823m.g	0.130545	0.00329	0.00599	0.0876833	0.02655	0.0103826			te10541	NA	NA	NA
Carubv10000824m.g	0.210395	0.02309	0.014095	0.0281679	0.00829632	0.0063972			te10542	NA	NA	NA
Carubv10000825m.g	0.201585	0.006475	0.003095	0.194506	0.00430882	0.00556505			te10543	NA	NA	NA
Carubv10000826m.g	0.146375	0.004315	0.002675	0.005666	0.00151515	0.00281871			te10544	NA	NA	0
Carubv10000827m.g	0.35041	0.004945	0.00334	0.192194	0.0549842	0.0145597			te10545	NA	NA	NA
Carubv10000828m.g	0.137645	0.00684	0.004215	0.002525	0	0.00567516			te10546	NA	NA	NA
Carubv10000829m.g	0.390355	0.006665	0.00361	0.249059	0.0103818	0.00447749			te10547	NA	NA	NA
Carubv10000830m.g	0.00933	0.001625	0.00354	0.0252226	0.00510588	0.00328984			te10548	NA	NA	NA
Carubv10000831m.g	0.2064	0.01105	0.00569	0.00706262	0.00490682	0.00204736			te10549	NA	NA	NA
Carubv10000832m.g	0.316845	0.007735	0.00491	0.31555	0.187333	0.0137167			te1055	NA	NA	0.05555
Carubv10000833m.g	0.010765	0.00439	0.00362	0.0129571	0.00455652	0.00474823			te10550	NA	NA	NA
Carubv10000834m.g	0.01472	0.00355	0.003425	0.54775	0.132442	0.151473			te10551	NA	NA	0
Carubv10000835m.g	0.19152	0.00223	0.003505	0.259497	0.00907105	0.00504074			te10552	NA	NA	0.013885
Carubv10000836m.g	0.543135	0.006915	0.004495	0.0175701	0	0.00824333			te10553	NA	NA	NA
Carubv10000837m.g	0.1159	0.00412	0.00344	0.02655	0.00273793	0.00496695			te10554	NA	NA	0
Carubv10000838m.g	0.012285	0.00415	0.00401	0.0151294	0	0.00471927			te10555	NA	0	0
Carubv10000839m.g	0.281555	0.01509	0.00568	0.021465	0	0.00468061			te10556	NA	NA	NA
Carubv10000840m.g	0.327105	0.00794	0.00443	0.0107269	0.00796842	0.00597314			te10557	NA	NA	NA
Carubv10000841m.g	0.01422	0.00552	0.00421	0.0157318	0.00409062	0.00207105			te10558	0	NA	0
Carubv10000842m.g	0.06632	0.003245	0.003005	0.01487	0	0.00421259			te10559	NA	NA	0.003335
Carubv10000843m.g	0.007785	0.002605	0.003095	0.170014	0.00519348	0.0051101			te1056	NA	NA	0.0139
Carubv10000844m.g	0.264145	0.005095	0.002845	0.00535167	0.00262833	0.00737197			te10560	0.0667	0	0
Carubv10000845m.g	0.071765	0.019	0.008775	0.0113071	0.00516861	0.00890696			te10561	0.608735	0.1836	0.053805
Carubv10000846m.g	0.151265	0.00479	0.00331	0.00175333	0.0166833	0.00366033			te10562	NA	NA	NA
Carubv10000847m.g	0.17275	0.013725	0.004475	0.0154295	0.00347	0.00263513	siren		te10563	0.1883	NA	0.04405
Carubv10000848m.g	0.002775	0.00282	0.00299	0.0196235	0.00308667	0.00455085			te10564	NA	NA	NA
Carubv10000849m.g	0.14614	0.00312	0.002655	0.01344	0.00899231	0.00280431			te10565	NA	NA	0.035725
Carubv10000850m.g	0.4603	0.008415	0.00474	0.506316	0.00405429	0.00423889			te10566	NA	NA	NA
Carubv10000851m.g	0.01951	0.00204	0.00378	0.0150642	0.00765357	0.002704			te10567	NA	NA	0.00694
Carubv10000854m.g	0.58735	0.006465	0.004485	0.003365	0.0053975	0.00124032			te10568	NA	NA	NA
Carubv10000855m.g	0.40307	0.006175	0.002115	0.0119667	0.00511471	0.00706893			te10569	NA	NA	NA
Carubv10000856m.g	0.009285	0.00396	0.003755	0.008865	0.0168632	0.00292109			te1057	NA	NA	NA
Carubv10000857m.g	0.080905	0.00518	0.00429	0.26765	0.00555833	0.00681929			te10570	NA	NA	NA
Carubv10000858m.g	0.009735	0.00417	0.003875	0	0.0178563	0.010312			te10571	NA	NA	NA
Carubv10000859m.g	0.248285	0.01265	0.003535	0.00957152	0.0173613	0.0031952			te10572	NA	NA	0
Carubv10000860m.g	0.11847	0.004195	0.00261	0.00186279	0	0.00227109			te10573	NA	NA	NA
Carubv10000861m.g	0.00628	0.00367	0.002935	0.0329591	0.00920697	0.00507184			te10574	0	0	0.032815
Carubv10000862m.g	0.072665	0.00358	0.00452	0.0103193	0.0115067	0.00864711			te10575	0	NA	0.0042
Carubv10000863m.g	0.027765	0.003435	0.004905	0.00595	0.004875	0.00562199			te10576	NA	NA	NA
Carubv10000864m.g	0.29377	0.00602	0.00326	0.0125196	0.00640455	0.00375506			te10577	NA	NA	NA
Carubv10000865m.g	0.47301	0.022295	0.00406	0.247589	0.00308	0.00256231			te10578	NA	NA	0
Carubv10000866m.g	0.27803	0.00639	0.003185	0.0651722	0.00584706	0.00455329			te10579	NA	NA	NA
Carubv10000867m.g	0.00854	0.00941	0.00339	0.00871123	0.0027375	0.00341152			te1058	0.5471	0.3622	0.02697	siren
Carubv10000868m.g	0.034855	0.003335	0.00302	0.0101471	0.05694	0.00515514			te10580	NA	0.03125	0
Carubv10000869m.g	0.008735	0.003455	0.002485	0.190875	0.00848646	0.00156233			te10581	NA	NA	0.02175
Carubv10000870m.g	0.17725	0.006915	0.003625	0.211267	0.0375111	0.0133661			te10582	NA	NA	0.025
Carubv10000871m.g	0.141745	0.00389	0.005455	0.0178692	0.00974615	0.00537812			te10583	NA	NA	NA
Carubv10000872m.g	0.29456	0.012305	0.00347	0.00684091	0.00309865	0.00334919			te10584	NA	NA	NA
Carubv10000873m.g	0.19621	0.004055	0.003355	0.0114	0	0.00363324			te10585	NA	NA	NA
Carubv10000874m.g	0.267005	0.00532	0.003265	0.202878	0.045551	0.00704666			te10586	NA	NA	NA
Carubv10000875m.g	0.31824	0.00289	0.00224	0.249769	0	0.00256601			te10587	NA	0	0
Carubv10000876m.g	0.11346	0.004865	0.002905	0.351559	0.0864	0.0241006			te10588	NA	NA	NA
Carubv10000877m.g	0.416405	0.005055	0.00373	0.00961	0.00320417	0.00184386			te10589	NA	NA	NA
Carubv10000878m.g	0.147375	0.00405	0.003485	0.34333	0.00253529	0.00293529			te1059	NA	NA	0.0356
Carubv10000879m.g	0.11959	0.005665	0.0055	0.0798805	0.0047758	0.0027867			te10590	NA	NA	NA
Carubv10000880m.g	0.13689	0.01098	0.00177	0.045131	0.00373947	0.0036287			te10591	NA	NA	NA
Carubv10000881m.g	0.03323	0.004745	0.002745	0.402316	0.109754	0.0140918			te10592	0	NA	NA
Carubv10000882m.g	0.10643	0.00721	0.00489	0	0	0.003125			te10593	0	NA	0
Carubv10000883m.g	0.305065	0.003665	0.002365	0.0131692	0.00120192	0.000556589			te10594	NA	NA	NA
Carubv10000884m.g	0.01656	0.003845	0.003845	0.03135	0	0.00187598			te10595	NA	0	0.00893
Carubv10000885m.g	0.246835	0.006895	0.006955	0.00712041	0.006975	0.00245601			te10596	NA	NA	0
Carubv10000886m.g	0.131935	0.00563	0.003525	0.0117225	0	0.00278815			te10597	NA	NA	NA
Carubv10000887m.g	0.427645	0.020765	0.005875	0	0	0.00678623			te10598	NA	NA	0
Carubv10000888m.g	0.03907	0.003275	0.00319	0.032665	0.0051	0.00400258			te10599	NA	NA	0.011535
Carubv10000889m.g	0.055875	0.003815	0.00389	0.0116861	0.00605625	0.00312048			te106	0.819635	0.218235	0.05189
Carubv10000890m.g	0.41639	0.00936	0.00491	0.74487	0.418344	0.1545			te1060	NA	NA	0.0787
Carubv10000892m.g	0.180005	0.003995	0.003875	0.0076375	0	0.00252957			te10600	NA	NA	NA
Carubv10000893m.g	0.083365	0.005135	0.003565	0.0113456	0.005169	0.0100775			te10601	NA	NA	NA
Carubv10000894m.g	0.308405	0.01134	0.00269	0.0573	0.005	0.00141515			te10602	NA	NA	0
Carubv10000895m.g	0.00966	0.005085	0.003625	0.0472593	0.040375	0.00585948			te10603	NA	NA	NA
Carubv10000896m.g	0.008745	0.005055	0.0057	0.01351	0.00701	0.00488053			te10604	0.79615	NA	0
Carubv10000897m.g	0.01523	0.00265	0.002	0.015424	0.00318235	0.00407056			te10605	NA	NA	NA
Carubv10000898m.g	0.01697	0.0042	0.005045	0.321469	0.0094153	0.00225633			te10606	NA	NA	NA
Carubv10000899m.g	0.410505	0.00579	0.003075	0.00952917	0.00611364	0.00502087			te10607	NA	NA	NA
Carubv10000901m.g	0.11809	0.00716	0.002235	0.0123236	0.00316716	0.00152469			te10608	NA	NA	NA
Carubv10000903m.g	0.21664	0.00434	0.00477	0.0102637	0.00303069	0.0049311			te10609	NA	NA	NA
Carubv10000904m.g	0.025465	0.00281	0.00275	0.01051	0.0027	0.00393966			te1061	NA	NA	NA
Carubv10000905m.g	0.33764	0.00526	0.002825	0.00715107	0.00198333	0.00657692			te10610	NA	0	0
Carubv10000906m.g	0.01072	0.005705	0.0025	0.205023	0.130067	0.0284416			te10611	NA	NA	NA
Carubv10000907m.g	0.04954	0.003515	0.00304	0.0190844	0.00719444	0.00361071			te10612	1	0	NA
Carubv10000908m.g	0.010325	0.005495	0.00403	0.012684	0.00807069	0.00939223			te10613	0.029135	0.03787	0.04165
Carubv10000909m.g	0.109635	0.00885	0.003425	0.51439	0.280115	0.106419			te10614	NA	NA	NA
Carubv10000910m.g	0.497035	0.00809	0.003575	0.390433	0.0408933	0.0130843			te10615	NA	NA	NA
Carubv10000911m.g	0.015175	0.00424	0.003585	0.136722	0.0282296	0.00569795			te10616	NA	NA	NA
Carubv10000912m.g	0.20421	0.001135	0.00288	0.01675	0.00721538	0.00803619			te10617	NA	NA	NA
Carubv10000913m.g	0.01146	0.002445	0.004	0.388565	0.127291	0.0234889			te10618	NA	NA	NA
Carubv10000914m.g	0.21096	0.015425	0.00677	0.0166607	0.003125	0.00299025			te10619	0	NA	NA
Carubv10000915m.g	0.17286	0.007655	0.005885	0.0132308	0.00757727	0.00167562			te1062	NA	NA	0
Carubv10000916m.g	0.26486	0.002305	0.009115	0.0131479	0.00240312	0.00398158			te10620	0	0	NA
Carubv10000919m.g	0.01676	0.00449	0.004855	0	0.00505833	0.00420423			te10621	NA	NA	NA
Carubv10000920m.g	0.467525	0.010825	0.006295	0.100165	0.00625345	0.00403398			te10622	NA	NA	NA
Carubv10000921m.g	0.04678	0.00364	0.004045	0.0174332	0	0.0050037			te10623	NA	NA	NA
Carubv10000922m.g	0.009335	0.00278	0.00486	0.0157784	0	0.0034538			te10624	NA	0.03125	0.021575
Carubv10000923m.g	0.44879	0.00734	0.00287	0.002975	0.00239211	0.00240541			te10625	NA	NA	NA
Carubv10000925m.g	0.217095	0.00339	0.002705	0.00947941	0.00233857	0.00170847			te10626	NA	NA	NA
Carubv10000926m.g	0.10026	0.00542	0.004045	0.0077913	0.00377609	0.00439889			te10627	NA	NA	NA
Carubv10000927m.g	0.00858	0.00392	0.00377	0.0331042	0	0.00164385			te10628	0	0.08845	0.037025
Carubv10000928m.g	0.14822	0.005405	0.001995	0.00594348	0.00252059	0.0023694			te10629	0	0.0769	0.049365
Carubv10000929m.g	0.005815	0.002525	0.00339	0.346175	0.19545	0.0706294			te1063	NA	NA	NA
Carubv10000930m.g	0.0278	0.00696	0.005175	0.202207	0.00958603	0.00516737			te10630	NA	NA	NA
Carubv10000931m.g	0.127545	0.00327	0.004645	0.0369385	0.0110975	0.00364633			te10631	NA	NA	NA
Carubv10000932m.g	0.42818	0.007055	0.004725	0.0376667	0	0.00584867			te10632	NA	NA	0
Carubv10000933m.g	0.274675	0.006475	0.00671	0.0113206	0	0.00539286			te10633	NA	NA	NA
Carubv10000934m.g	0.04463	0.00329	0.0045	0.0227761	0.00490909	0.0019795			te10634	NA	NA	NA
Carubv10000935m.g	0.005785	0.002915	0.00283	0.00502857	0.00208333	0.00223451			te10635	NA	NA	NA
Carubv10000936m.g	0.3869	0.013855	0.005795	0.00324336	0.00769231	0.0023801			te10636	NA	NA	NA
Carubv10000937m.g	0.044845	0.00441	0.00435	0.0243824	0.00290862	0.00603648			te10637	NA	NA	NA
Carubv10000938m.g	0.31565	0.00213	0.004475	0.366426	0.105042	0.0558005			te10638	NA	NA	0
Carubv10000939m.g	0.00948	0.003785	0.004555	0.0264765	0.0111115	0.00512303			te10639	NA	NA	NA
Carubv10000940m.g	0.14997	0.005495	0.00357	0.0186094	0.0021	0.00258759			te1064	NA	NA	0.03638
Carubv10000941m.g	0.3663	0.00762	0.006205	0.01322	0.00400583	0.00418166			te10640	NA	NA	NA
Carubv10000942m.g	0.44664	0.007555	0.00423	0.220519	0.00785	0.0170082			te10641	NA	NA	NA
Carubv10000944m.g	0.013445	0.003055	0.003555	0.0317033	0.00320417	0.00296467			te10642	NA	NA	0
Carubv10000946m.g	0.236255	0.003755	0.003265	0.440963	0.158266	0.0472215			te10643	NA	NA	NA
Carubv10000947m.g	0.3568	0.00816	0.00421	0.0970267	0.0168853	0.00266704			te10644	NA	NA	NA
Carubv10000948m.g	0.14832	0.004285	0.00458	0.188853	0.0566397	0.0474321			te10645	NA	NA	NA
Carubv10000949m.g	0.03082	0.002785	0.00404	0.0108306	0.00226176	0.00148604			te10646	NA	NA	0
Carubv10000950m.g	0.229195	0.003515	0.00393	0.00333333	0	0.00231016			te10647	NA	NA	0
Carubv10000951m.g	0.075445	0.003615	0.00436	0.0238933	0.00467059	0.00468287			te10648	NA	NA	NA
Carubv10000952m.g	0.300615	0.01493	0.001785	0.402858	0.171193	0.0778713			te10649	NA	NA	NA
Carubv10000953m.g	0.00761	0.00283	0.003935	0.008845	0.00263158	0.00538688			te1065	0.89353	0.32875	0.119735
Carubv10000954m.g	0.14326	0.00298	0.00409	0.294968	0.0222742	0.00693232			te10650	NA	NA	NA
Carubv10000955m.g	0.40633	0.00553	0.003	0.0148821	0.00328947	0.00530542			te10651	NA	0	0.00641
Carubv10000956m.g	0.07961	0.00263	0.00386	0.0249172	0.00434773	0.00277326			te10652	NA	NA	NA
Carubv10000957m.g	0.35318	0.000975	0.004535	0.246423	0.0546398	0.0113041			te10653	NA	NA	NA
Carubv10000958m.g	0.1537	0.02693	0.00482	0.0385785	0.0191271	0.0121241			te10654	NA	NA	0
Carubv10000959m.g	0.067605	0.016845	0.004235	0.0545125	0.00793571	0.00357572			te10655	NA	NA	NA
Carubv10000960m.g	0.00997	0.003475	0.00271	0.0960357	0.114554	0.0696555			te10656	NA	NA	0.00427
Carubv10000961m.g	0.006605	0.00334	0.002855	0.0078125	0.183651	0.0325701			te10657	NA	NA	NA
Carubv10000962m.g	0.19017	0.007985	0.003425	0.00557507	0.00319848	0.00363872			te10658	NA	NA	NA
Carubv10000963m.g	0.04513	0.002445	0.00455	0.0056	0.00175526	0.00414712			te10659	NA	NA	NA
Carubv10000964m.g	0.00778	0.01161	0.00481	0.0105194	0.00858342	0.00370497			te1066	NA	NA	NA
Carubv10000965m.g	0.009665	0.001665	0.005775	0.0149556	0	0.00384679			te10660	NA	NA	NA
Carubv10000966m.g	0.32826	0.00509	0.00361	0	0	0.00235588			te10661	0.02525	0	0.00496
Carubv10000967m.g	0.34383	0.002435	0.002365	0.00575645	0.005865	0.00232658			te10662	NA	0	NA
Carubv10000968m.g	0.201345	0.00204	0.003625	0.0112865	0.0119923	0.00917225			te10663	NA	NA	NA
Carubv10000969m.g	0.079645	0.0055	0.005045	0.00260312	0.00725	0.0017023			te10664	NA	NA	0.0098
Carubv10000970m.g	0.02748	0.004025	0.00354	0.0176357	0	0.0028175			te10665	NA	NA	NA
Carubv10000971m.g	0.43249	0.007355	0.00443	0.0249591	0.00404615	0.00471145			te10666	NA	NA	0.04195
Carubv10000972m.g	0.374955	0.00494	0.002955	0.0260821	0.00111167	0.00227411			te10667	NA	NA	0
Carubv10000974m.g	0.307505	0.00654	0.00273	0.00530208	0.001334	0.00336635			te10668	NA	NA	0
Carubv10000975m.g	0.30548	0.009775	0.008545	0.0113631	0.00406243	0.00407292			te10669	NA	0.04165	NA
Carubv10000976m.g	0.04108	0.004595	0.0037	NA	NA	NA			te1067	NA	NA	NA
Carubv10000977m.g	0.29408	0.003725	0.00434	0.515583	0.109894	0.0834648			te10670	NA	NA	NA
Carubv10000978m.g	0.02949	0.00533	0.005115	0.140735	0	0.00379202			te10671	NA	NA	NA
Carubv10000979m.g	0.233765	0.015415	0.003035	0.015305	0.00443333	0.00488098			te10672	NA	NA	0
Carubv10000980m.g	0.403645	0.00594	0.003595	0.166659	0.00344464	0.00341495			te10673	NA	NA	0
Carubv10000981m.g	0.004505	0.003065	0.00265	0.0123816	0.00913235	0.00363648			te10674	NA	NA	NA
Carubv10000982m.g	0.190195	0.001995	0.003515	0.0270773	0.00294	0.00278523			te10675	NA	NA	0
Carubv10000983m.g	0.32441	0.00767	0.00296	0.191242	0.00445968	0.00370644			te10676	NA	NA	NA
Carubv10000984m.g	0.138445	0.00855	0.00416	0.0118696	0	0.0029536			te10677	0.7719	0.01381	0.00576
Carubv10000985m.g	0.73295	0.27559	0.04694	0.321959	0.0308727	0.00606907			te10678	NA	NA	NA
Carubv10000986m.g	0.50338	0.017635	0.00591	0.00772857	0	0.00604358			te10679	NA	NA	0
Carubv10000987m.g	0.06075	0.005585	0.003945	0.0135786	0	0.00270287			te1068	NA	NA	NA
Carubv10000988m.g	0.035245	0.00785	0.005835	0	0.00536154	0.0046384			te10680	NA	NA	0
Carubv10000989m.g	0.30704	0.00614	0.002695	0.0185202	0.0469195	0.0316236			te10681	0	0.0357	0
Carubv10000990m.g	0.01975	0.00446	0.00251	0.00686491	0.00719069	0.00242567			te10682	NA	NA	0.006645
Carubv10000991m.g	0.08999	0.006745	0.00658	0.009275	0	0.00482496			te10683	NA	NA	NA
Carubv10000993m.g	0.212255	0.008295	0.00665	0.0103684	0	0.00491775			te10684	NA	NA	NA
Carubv10000994m.g	0.11323	0.0025	0.001755	0.39374	0.249484	0.065315			te10685	NA	NA	NA
Carubv10000995m.g	0.00791	0.003045	0.00356	0.0193548	0	0.00435518			te10686	NA	0	0
Carubv10000996m.g	0.24972	0.00698	0.003755	0.610929	0.0206708	0.00539961			te10687	0	0.05555	0
Carubv10000997m.g	0.246365	0.008	0.002845	0.00203804	0.00271	0.00320575			te10688	NA	NA	0
Carubv10000998m.g	0.07169	0.009305	0.00588	0.00808324	0.00277833	0.00236305			te10689	NA	0	NA
Carubv10001000m.g	0.576845	0.007875	0.004115	0	0.1	0			te1069	NA	NA	NA
Carubv10001001m.g	0.26754	0.005585	0.003755	0.143535	0	0.00418758			te10690	NA	NA	NA
Carubv10001002m.g	0.15384	0.004675	0.00673	0.011466	0.00349615	0.00194328			te10691	NA	NA	0
Carubv10001003m.g	0.321185	0.006035	0.00399	0.0198769	0	0.00257611			te10692	NA	NA	NA
Carubv10001004m.g	0.02883	0.00973	0.00447	0.0058475	0	0.0027916			te10693	NA	NA	0
Carubv10001005m.g	0.427795	0.00479	0.003355	0.0226333	0.010678	0.00377462			te10694	NA	NA	NA
Carubv10001006m.g	0.18668	0.00439	0.00396	0.00863	0.00173611	0.000968613			te10695	NA	NA	NA
Carubv10001007m.g	0.14318	0.00566	0.004905	0.738059	0.146365	0.0188831			te10696	NA	NA	NA
Carubv10001008m.g	0.00541	0.004325	0.004025	0.0575	0	0.00236496			te10697	NA	0	NA
Carubv10001009m.g	0.14249	0.00464	0.00325	0.00558269	0.00142031	0.00409703			te10698	NA	NA	NA
Carubv10001010m.g	0.21201	0.003635	0.003265	0.35194	0.00560313	0.00259762			te10699	NA	NA	NA
Carubv10001011m.g	0.009175	0.00492	0.002595	NA	NA	0			te107	0.643705	0.01148	0.001995
Carubv10001013m.g	0.35989	0.008935	0.00243	0.00351833	0.00276154	0.00379375			te1070	NA	NA	NA
Carubv10001014m.g	0.040265	0.00285	0.006075	0.009174	0.00216	0.00382177			te10700	NA	NA	NA
Carubv10001015m.g	0.098665	0.003525	0.003565	0.166669	0	0.00263065			te10701	NA	NA	0.003125
Carubv10001016m.g	0.077495	0.00601	0.00486	0.037025	0.00665	0.00463331			te10702	NA	NA	NA
Carubv10001017m.g	0.308045	0.004345	0.002465	0.01205	0	0.00251245			te10703	NA	NA	NA
Carubv10001018m.g	0.08729	0.00446	0.00249	0.614567	0.00721477	0.0045434			te10704	NA	NA	0
Carubv10001019m.g	0.362505	0.004255	0.002935	0.850813	0.318795	0.109122			te10705	0	NA	NA
Carubv10001020m.g	0.01745	0.00496	0.004195	0.0101271	0.00245	0.00513614			te10706	NA	NA	0
Carubv10001021m.g	0.427945	0.0075	0.003855	0.225503	0.0925833	0.0188368			te10707	0	0	0
Carubv10001022m.g	0.045725	0.000445	0.001875	0.155273	0.0119071	0.0107637			te10708	0.0147	NA	NA
Carubv10001023m.g	0.383665	0.007235	0.00387	0.00942185	0.00581429	0.0023061			te10709	NA	NA	NA
Carubv10001024m.g	0.20152	0.005555	0.00255	0.00233974	0.00246207	0.00311907			te1071	NA	NA	0.019335
Carubv10001025m.g	0.204595	0.003975	0.00419	0.730059	0.368458	0.0703756			te10710	NA	NA	NA
Carubv10001026m.g	0.00416	0.005685	0.00347	0.457338	0.285473	0.055903			te10711	NA	NA	NA
Carubv10001027m.g	0.006275	0.000985	0.00245	0.0633389	0.00202632	0.00208265			te10712	NA	NA	0
Carubv10001029m.g	0.18708	0.005285	0.003215	0.0214875	0.000801282	0.00290849			te10713	NA	NA	0.01431
Carubv10001030m.g	0.232655	0.00625	0.00255	0.0171714	0.0029119	0.00405047			te10714	NA	NA	NA
Carubv10001032m.g	0.211265	0.00455	0.003055	0.0424021	0.0103611	0.00626134			te10715	NA	NA	NA
Carubv10001034m.g	0.14165	0.00364	0.00276	0.0257767	0.00697	0.00445005			te10716	NA	NA	NA
Carubv10001036m.g	0.145295	0.00505	0.002875	0.46369	0.05715	0.106487			te10717	NA	NA	NA
Carubv10001037m.g	0.00797	0.001385	0.0041	0.0143795	0.00811923	0.00379565			te10718	NA	NA	NA
Carubv10001038m.g	0.03091	0.01185	0.005295	0.185744	0.0454875	0.0270372			te10719	NA	NA	NA
Carubv10001039m.g	0.36787	0.00558	0.002285	0.0381917	0.00893125	0.00569543			te1072	NA	NA	NA
Carubv10001040m.g	0.019055	0.000345	0.0033	0.15	0	0.0078125			te10720	NA	0	0.0084
Carubv10001041m.g	0.20788	0.00716	0.00328	0.0122674	0.00416667	0.00639828			te10721	NA	NA	NA
Carubv10001042m.g	0.381715	0.00447	0.003355	0.01595	0.0025	0.00242832			te10722	NA	NA	0
Carubv10001043m.g	0.423075	0.00611	0.00283	0.00399464	0.00360667	0.003891			te10723	NA	NA	NA
Carubv10001044m.g	0.10576	0.00488	0.002125	0.0102795	0.0116897	0.00365116			te10724	NA	0	NA
Carubv10001045m.g	0.13365	0.00372	0.003165	0.019175	0.00954211	0.00350321			te10725	NA	NA	NA
Carubv10001046m.g	0.004825	0.002845	0.003725	0.00767187	0.00505588	0.00377108			te10726	NA	NA	0
Carubv10001048m.g	0.026525	0.002565	0.00435	0.00417	0.00384722	0.00266654			te10727	0	0.01389	0.0075
Carubv10001049m.g	0.189295	0.00274	0.00375	0.00767654	0.0047875	0.00296955			te10728	0	NA	NA
Carubv10001050m.g	0.219585	0.00701	0.00246	0.0216458	0.00534643	0.00291809			te10729	0.0125	0	0.004155
Carubv10001051m.g	0.02352	0.0089	0.00528	0.259151	0	0.00387177			te1073	NA	NA	0
Carubv10001052m.g	0.417345	0.00718	0.00295	0.012417	0.00595536	0.00224179			te10730	NA	NA	NA
Carubv10001054m.g	0.07891	0.003495	0.004805	0.0104238	0.001334	0.00484607			te10731	0.428375	0.22893	0.02612
Carubv10001055m.g	0.154985	0.0021	0.00259	0.14048	0.0313179	0.0249571			te10732	0.50707	0.2303	0.04998
Carubv10001056m.g	0.33171	0.00497	0.00607	0	0	0.00694375			te10733	NA	NA	NA
Carubv10001057m.g	0.091795	0.00097	0.00217	0.00172941	0	0.00383231			te10734	0.002975	0.020695	0.01167
Carubv10001058m.g	0.13382	0.005545	0.00414	0.0136025	0.0026625	0.00414829			te10735	0	NA	0.002165
Carubv10001060m.g	0.349175	0.004155	0.00479	0.0204278	0.001112	0.00282079			te10736	NA	0	NA
Carubv10001061m.g	0.180385	0.004485	0.00325	0	NA	0.0025641			te10737	NA	NA	0
Carubv10001062m.g	0.011955	0.007905	0.00441	0.00571775	0.00489167	0.00334628			te10738	NA	0	0
Carubv10001064m.g	0.567745	0.005815	0.00388	0.0626273	0.0409467	0.0247788			te10739	0	NA	0.00167
Carubv10001065m.g	0.22903	0.00493	0.004205	0.245877	0.024452	0.0269181			te1074	0	NA	0
Carubv10001066m.g	0.00479	0.00569	0.00429	0.0233294	0.00213846	0.00421			te10740	NA	0	NA
Carubv10001068m.g	0.013255	0.00475	0.00355	0.00457724	0	0.00553455			te10741	NA	NA	0
Carubv10001069m.g	0.265995	0.033595	0.0178	0.015275	0	0.00514118			te10742	NA	0	0
Carubv10001070m.g	0.20829	0.00841	0.003135	0.0170213	0	0.0038432			te10743	NA	NA	0.030325
Carubv10001071m.g	0.27023	0.0132	0.003245	0.299854	0.00778621	0.00280387			te10744	NA	0	0
Carubv10001073m.g	0.35581	0.00436	0.002325	0.0134467	0.00584848	0.0104908			te10745	NA	NA	0
Carubv10001076m.g	0.289765	0.006835	0.00435	0.00446429	0.00686515	0.00362234			te10746	NA	NA	0
Carubv10001077m.g	0.19312	0.00541	0.00361	0.00754305	0.00260831	0.00490075			te10747	NA	NA	0.00617
Carubv10001078m.g	0.01794	0.0252	0.00334	0.0147768	0.00321842	0.0100961			te10748	NA	NA	NA
Carubv10001079m.g	0.0767	0.004185	0.004195	0.120529	0.00469839	0.00367435			te10749	NA	NA	NA
Carubv10001080m.g	0.177655	0.00379	0.002265	0.230359	0.00680628	0.00419924			te1075	0.0375	NA	0
Carubv10001081m.g	0.164345	0.00381	0.00411	0.0232812	0.00244286	0.0034545			te10750	0.009685	0.00182	0.008805
Carubv10001082m.g	0.01699	0.014445	0.00828	0.0310029	0.00617727	0.00193473			te10751	0	0	0.005985
Carubv10001083m.g	0.00822	0.001975	0.005625	0.423917	0.00356614	0.00245707			te10752	NA	NA	NA
Carubv10001084m.g	0.04404	0.0037	0.003985	0.0152962	0.00326765	0.00258064			te10753	NA	NA	NA
Carubv10001086m.g	0.34136	0.005275	0.004135	0.13549	0.00131579	0.00483211			te10754	NA	NA	NA
Carubv10001087m.g	0.22866	0.003995	0.00335	0.0139239	0.00326159	0.00128574			te10755	0	0	0
Carubv10001089m.g	0.189025	0.00475	0.002595	0.00729833	0.00277778	0.0053652			te10756	NA	NA	NA
Carubv10001090m.g	0.19288	0.00931	0.00283	0.0229526	0	0.00414324			te10757	0	NA	0.0263
Carubv10001092m.g	0.229175	0.00804	0.004155	0.00377206	0.00740167	0.00245524			te10758	NA	NA	NA
Carubv10001093m.g	0.004175	0.001965	0.001975	0.00470714	0.00441	0.00285698			te10759	NA	NA	NA
Carubv10001094m.g	0.004215	0.0035	0.002295	0.00951875	0.00471579	0.00384562			te1076	NA	NA	NA
Carubv10001095m.g	0.526485	0.0119	0.00412	0.00264483	0.00801391	0.00308607			te10760	NA	NA	0
Carubv10001096m.g	0.0093	0.00146	0.00329	0.328617	0.00576295	0.0049279			te10761	NA	NA	NA
Carubv10001097m.g	0.42693	0.00538	0.005295	0.00987297	0.00495952	0.00227961			te10762	NA	NA	NA
Carubv10001098m.g	0.1916	0.00414	0.00368	0.005064	0.00396739	0.00241603			te10763	NA	NA	NA
Carubv10001099m.g	0.00676	0.00625	0.003345	0.130975	0.0798611	0.0700106			te10764	NA	0	0
Carubv10001100m.g	0.527585	0.003895	0.00325	0.00538325	0.00274379	0.00301041			te10765	NA	NA	NA
Carubv10001101m.g	0.00977	0.003625	0.00391	0.00385741	0.00715909	0.00155685			te10766	0.815545	0.23895	0.05102
Carubv10001102m.g	0.30768	0.011635	0.004735	0.00850794	0.00386552	0.00504897			te10767	0.77887	0.44223	0.047345
Carubv10001103m.g	0.126605	0.00527	0.00403	0.135859	0.00308548	0.00227481			te10768	0.81661	0.36258	0.055125
Carubv10001104m.g	0.06173	0.007245	0.00381	0.0369225	0.0044625	0.000440873			te10769	NA	NA	0.4
Carubv10001105m.g	0.217935	0.00652	0.00332	0.285619	0.00310833	0.00409435			te1077	NA	NA	NA
Carubv10001106m.g	0.57989	0.00363	0.0032	0.009275	0.0014	0.00139953			te10770	NA	NA	NA
Carubv10001107m.g	0.14585	0.00367	0.007845	0.00629416	0.00292619	0.00271335			te10771	NA	NA	0.00658
Carubv10001108m.g	0.009145	0.006565	0.004565	0.00712059	0	0.00167177			te10772	NA	NA	NA
Carubv10001109m.g	0.009365	0.00588	0.003185	0	0.0050125	0.00363153			te10773	NA	NA	NA
Carubv10001110m.g	0.03307	0.00463	0.00295	NA	NA	NA			te10774	NA	NA	NA
Carubv10001111m.g	0.045555	0.00656	0.00343	0.00948454	0.004328	0.00260854			te10775	NA	NA	0.05555
Carubv10001113m.g	0.227085	0.003885	0.00433	0.0332385	0.0052625	0.00587198			te10776	NA	NA	NA
Carubv10001114m.g	0.66568	0.287795	0.0471	0.604515	0.222653	0.043177			te10777	NA	NA	0.02288
Carubv10001116m.g	0.168835	0.000825	0.0134	0.374915	0.197771	0.0361055			te10778	NA	NA	NA
Carubv10001118m.g	0.10068	0.0045	0.00334	0.00931538	0.00630513	0.00246323			te10779	0.678575	0.143535	0
Carubv10001119m.g	0.406835	0.008265	0.00494	0.0120423	0.00950673	0.00469268			te1078	NA	NA	NA
Carubv10001121m.g	0.004945	0.0021	0.0034	0.0316139	0.00446562	0.00342543			te10780	0.604645	0.097635	0.119075
Carubv10001122m.g	0.019645	0.004045	0.00488	0.0300326	0.0010875	0.00375171			te10781	0.5441	NA	0.03125
Carubv10001123m.g	0.313235	0.00747	0.00542	0	0.0102071	0.00843885			te10782	NA	NA	0
Carubv10001124m.g	0.162925	0.002845	0.004615	0.047578	0.00338143	0.00323007			te10783	NA	NA	0.05
Carubv10001125m.g	0.212345	0.006615	0.00295	0.259185	0.0763417	0.0558119			te10784	NA	NA	0.1
Carubv10001126m.g	0.17817	0.00493	0.0037	0.00385466	0.00462917	0.0022825			te10785	NA	NA	0.0875
Carubv10001127m.g	0.22676	0.0059	0.00481	0.00812984	0.00503088	0.00253729			te10786	NA	0.257425	0.03971
Carubv10001128m.g	0.009445	0.00504	0.00429	0.0359667	0	0.00210345			te10787	0.682315	0.25692	0.041225
Carubv10001129m.g	0.10199	0.006565	0.00425	0.009375	0.00825	0.00596458			te10788	NA	NA	0.02608
Carubv10001130m.g	0.002985	0.0008	0.00222	0.691126	0.323677	0.089596			te10789	0.812755	0.24436	0.071475
Carubv10001131m.g	0.145085	0.00765	0.00518	0.0331583	0.00411706	0.00316921			te1079	0.8901	0.412785	0.08356
Carubv10001132m.g	0.114785	0.006665	0.00288	0.00295	0.00448621	0.00374211			te10790	0.78628	0.24232	0.065095
Carubv10001133m.g	0.038785	0.004135	0.00466	0.0351276	0.0078125	0.00317835			te10791	0.742475	0.322775	0.059865
Carubv10001134m.g	0.011415	0.00273	0.00421	0.0482792	0.00505	0.00657008			te10792	0.82625	0.32897	0.10292
Carubv10001135m.g	0.08629	0.006455	0.00323	NA	NA	NA			te10793	0.76237	0.148295	0.03924
Carubv10001136m.g	0.053925	0.00331	0.0035	0.277587	0.0058125	0.00231901			te10794	0.60746	0.164425	0.034515
Carubv10001137m.g	0.117705	0.015855	0.00896	0.202194	0.00324545	0.00530644			te10795	0.59865	0	0.012815
Carubv10001138m.g	0.111495	0.00533	0.003285	0.0815462	0.0155607	0.019197			te10796	0.5722	0.227775	0.04193
Carubv10001139m.g	0.239935	0.005205	0.007045	0.0203	0.000805556	0.00242852			te10797	0.8801	NA	0.08517
Carubv10001140m.g	0.16785	0.00174	0.00249	0.0120917	0.0104875	0.00482273			te10798	0.78463	0.30395	0.114075
Carubv10001141m.g	0.01053	0.00254	0.002955	0.00592941	0.00488462	0.00295317			te10799	0.04355	0	0.024205
Carubv10001142m.g	0.256505	0.006905	0.004275	0.166538	0.0535	0.0517574			te108	0.581125	0.020105	0.00689
Carubv10001143m.g	0.04119	0.004065	0.00227	0.0129656	0.00451944	0.00302901			te1080	NA	NA	NA
Carubv10001144m.g	0.02131	0.011365	0.00484	0.0340282	0	0.00236748			te10800	0.6823	0.1063	0.0955
Carubv10001145m.g	0.421055	0.011395	0.005285	0.314093	0.0381763	0.0108906			te10801	NA	NA	0
Carubv10001146m.g	0.004435	0.003805	0.003165	0.156386	0.00469696	0.00215017			te10802	0.75	0.0294	0.07739
Carubv10001147m.g	0.23201	0.002515	0.004255	0	0	0.00268711			te10803	NA	NA	0
Carubv10001149m.g	0.195485	0.004525	0.00226	0.00807286	0.00377031	0.00198893			te10804	0.8731	0.1389	0.00949
Carubv10001150m.g	0.00939	0.00454	0.00327	0.0197077	0.0149294	0.00512558			te10805	0.594325	0.0294	0.03125
Carubv10001152m.g	0.26306	0.007375	0.004505	0.00930667	0.0139176	0.00317101			te10806	0.6815	0.36241	0.03778
Carubv10001153m.g	0.54791	0.005	0.002045	0.0261192	0.00350789	0.0050569			te10807	0.55203	0.131755	0.03011
Carubv10001154m.g	0.11529	0.013835	0.01025	0.00999091	0	0.00245822			te10808	0.591925	0.23638	0.031965
Carubv10001155m.g	0.29237	0.013815	0.003745	0.0123524	0.00651324	0.00332256			te10809	NA	NA	0.035525
Carubv10001156m.g	0.045045	0.006085	0.006785	0.003825	0.00406944	0.00536156			te1081	NA	NA	0
Carubv10001157m.g	0.51692	0.015535	0.012325	0.540504	0.165029	0.0168912			te10810	NA	NA	0.011115
Carubv10001158m.g	0.202705	0.0061	0.004205	0.0715417	0.00114348	0.00253649			te10811	0.535685	0.0639	0.011345
Carubv10001159m.g	0.011185	0.00427	0.004295	0.0021	0	0.00167319			te10812	NA	NA	NA
Carubv10001160m.g	0.250555	0.00165	0.003145	0.00494333	0.00175333	0.00344219			te10813	0.772395	0.217725	0.034325
Carubv10001161m.g	0.02399	0.00663	0.002585	0.0316889	0	0.00232333			te10814	NA	NA	0.076025
Carubv10001162m.g	0.324145	0.006975	0.00475	0.00817514	0	0.00296939			te10815	NA	NA	NA
Carubv10001163m.g	0.28818	0.007605	0.001745	0.139182	0.0992467	0.0201641			te10816	NA	NA	0
Carubv10001164m.g	0.27679	0.004865	0.00376	0.33535	0.169737	0.0250917			te10817	NA	NA	NA
Carubv10001165m.g	0.38369	0.00339	0.002775	0.00990227	0.00462778	0.00465243			te10818	NA	NA	0.06115
Carubv10001166m.g	0.669335	0.22248	0.05374	0.608513	0.104999	0.0324554			te10819	0.4174	0.12915	0.03116
Carubv10001167m.g	0.255325	0.005405	0.00252	0.367073	0.007706	0.00320347			te1082	0.8846	NA	0.099425
Carubv10001168m.g	0.353025	0.0067	0.00277	0.00192283	0.00604865	0.00332269			te10820	NA	NA	0
Carubv10001169m.g	0.00795	0.00273	0.00326	0.474536	0.00640833	0.00540374			te10821	0.687725	0.091205	0.01366
Carubv10001170m.g	0.26352	0.00383	0.00443	0.00665	0.00392	0.00361504			te10822	NA	NA	0.025
Carubv10001171m.g	0.261945	0.005775	0.00615	0.0315525	0.008925	0.00635104			te10823	0.502525	0.34674	0.123825	siren
Carubv10001172m.g	0.121565	0.00568	0.003305	0.137198	0.00146613	0.00550261			te10824	0.39585	0.2379	0.144375	siren
Carubv10001173m.g	0.381405	0.007285	0.002715	0.303749	0.00477619	0.00929185			te10825	0.74885	0.302215	0.058115	siren
Carubv10001174m.g	0.009835	0.005865	0.003615	0.14195	0.0031413	0.00184452			te10826	0.787875	0.293615	0.13384	siren
Carubv10001175m.g	0.29015	0.0037	0.005725	0.320388	0.0318842	0.0351771			te10827	NA	NA	0.01945
Carubv10001176m.g	0.19095	0.017135	0.00338	0.54037	0.256831	0.0178188			te10828	NA	0.1259	0.03894
Carubv10001177m.g	0.51432	0.028925	0.00817	0.0236722	0.015175	0.00586825			te10829	NA	NA	NA
Carubv10001178m.g	0.18533	0.00548	0.0106	0.0136955	0	0.000844595			te1083	0.694665	0.22411	0.03745
Carubv10001179m.g	0.225805	0.008495	0.002635	0.298015	0.0136848	0.00609			te10830	0.804645	0.13172	0.08007
Carubv10001180m.g	0.01351	0.006225	0.004535	0.0293117	0.00622808	0.00388425			te10831	NA	NA	0.047725
Carubv10001181m.g	0.46173	0.004335	0.002805	0.0708588	0.00181087	0.002984			te10832	0.32734	0	0.018775
Carubv10001182m.g	0.614395	0.006925	0.00374	0.0079125	0.0019225	0.00197817			te10833	NA	NA	0.027775
Carubv10001183m.g	0.25388	0.05261	0.004925	0.0106133	0.00369615	0.00283398			te10834	NA	NA	NA
Carubv10001184m.g	0.037505	0.003865	0.003055	0.00945714	0.00416875	0.00271161			te10835	NA	NA	NA
Carubv10001185m.g	0.170015	0.002845	0.00499	0.0210073	0	0.00615317			te10836	0.783335	0.35597	0.059645
Carubv10001186m.g	0.47453	0.011675	0.00429	0.549261	0.226314	0.0194586			te10837	0.814055	0.42372	0.087275
Carubv10001188m.g	0.26617	0.00701	0.002955	0.00353793	0.00376944	0.00280754			te10838	0.8	NA	NA
Carubv10001189m.g	0.03514	0.007675	0.00629	0.022575	0.00348684	0.00345972			te10839	0.88186	0.479295	0.11681
Carubv10001190m.g	0.312705	0.007105	0.00254	0.03624	0.00349545	0.00944788			te1084	NA	NA	0.090065
Carubv10001191m.g	0.335105	0.0039	0.003	0.00747931	0.00380833	0.00244684			te10840	0.84279	0.110395	0.068135
Carubv10001192m.g	0.33156	0.0045	0.00351	0.1045	0.00806071	0.00586032			te10841	NA	NA	0.035935
Carubv10001193m.g	0.015445	0.004145	0.00328	0.656637	0.00740351	0.00474009			te10842	0.593245	0.29747	0.039635
Carubv10001194m.g	0.107005	0.003195	0.00216	0.326168	0.00172414	0.00212233			te10843	1	0.43335	0.032265
Carubv10001195m.g	0.22108	0.00338	0.004825	0.246014	0.14185	0.0142145			te10844	0.845165	0.28044	0.032035
Carubv10001196m.g	0.01824	0.005695	0.002095	0.0157214	0	0.00208523			te10845	NA	NA	0
Carubv10001197m.g	0.21872	0.00729	0.00312	0.0557833	0	0.00459934			te10846	0.65	0.1	0.077645
Carubv10001198m.g	0.82897	0.51944	0.080265	0.401264	0.216287	0.0582702			te10847	0	0.0125	0.007015
Carubv10001199m.g	NA	NA	NA	NA	NA	NA			te10848	0.7619	0.40905	0.06709
Carubv10001201m.g	0.02021	0.00573	0.00568	0.0147941	0.00320385	0.00293508			te10849	NA	NA	0.04545
Carubv10001202m.g	0.00437	0.00355	0.00223	0.0130452	0.00267273	0.00603504			te1085	0.88715	0.3135	0.14246
Carubv10001203m.g	0.161835	0.00572	0.003715	0.118269	0	0.0568209			te10850	0.846025	0.330985	0.06086
Carubv10001204m.g	0.269175	0.00456	0.00535	0.447558	0.160178	0.0275227			te10851	0.739865	NA	0.022535
Carubv10001205m.g	0.479005	0.005925	0.002965	0.00839861	0.00166026	0.00396122			te10852	NA	NA	NA
Carubv10001207m.g	0.270265	0.005325	0.00423	0.00208437	0.00416875	0.00113381			te10853	NA	NA	NA
Carubv10001208m.g	0.0032	0.006065	0.00083	0.0144922	0.00555556	0.00560319			te10854	NA	NA	0
Carubv10001209m.g	0.34834	0.008865	0.004255	0.0920458	0.0155136	0.0109854			te10855	NA	NA	NA
Carubv10001210m.g	0.005155	0.00361	0.00574	0.0292619	0.0052426	0.00336457			te10856	NA	NA	0
Carubv10001211m.g	0.082205	0.009935	0.00495	0.0503735	0.00428824	0.00508471			te10857	0.658225	NA	0.079755
Carubv10001212m.g	0.27021	0.01	0.004535	0.0211412	0.00564857	0.00335793			te10858	NA	NA	NA
Carubv10001213m.g	0.01051	0.002565	0.004295	0.0177053	0.0035875	0.0048099			te10859	NA	NA	NA
Carubv10001214m.g	0.201135	0.00288	0.003535	0.0333937	0.00387963	0.00405364			te1086	NA	NA	NA
Carubv10001215m.g	0.01295	0.001705	0.004935	0.0165033	0.00540396	0.00285402			te10860	NA	NA	NA
Carubv10001216m.g	0.038945	0.0021	0.002375	0.0128577	0.008055	0.00279793			te10861	NA	NA	NA
Carubv10001217m.g	0.01637	0.004635	0.003625	0.147343	0.004386	0.00249015			te10862	NA	0.08342	0.026215
Carubv10001218m.g	0.03121	0.002835	0.003315	0.00350577	0.00219167	0.00500297			te10863	NA	NA	NA
Carubv10001219m.g	0.24299	0.0026	0.00239	0.0149379	0.00458631	0.00229227			te10864	0.756	0.16445	0.0692
Carubv10001220m.g	0.02773	0.00616	0.00584	0.0155357	0.0021	0.00439755			te10865	NA	NA	NA
Carubv10001221m.g	0.231055	0.00259	0.001895	0.353913	0.00227692	0.00339663			te10866	0.86994	0.353155	0.0936	siren
Carubv10001222m.g	0.04333	0.003465	0.00314	0.0128583	0.00989869	0.00365434			te10867	NA	NA	NA	siren
Carubv10001223m.g	0.011625	0.010255	0.00657	0.0333333	0	0.00152475			te10868	NA	NA	0.0278
Carubv10001224m.g	0.008035	0.00411	0.00311	0	0	0.00403215			te10869	NA	NA	0
Carubv10001225m.g	0.008965	0.00249	0.00289	0.00891935	0.0081725	0.00416666			te1087	0.88417	0.204175	0.066175
Carubv10001226m.g	0.45457	0.00495	0.003475	0.23838	0.0659944	0.0384703			te10870	0.512	0	0.00414
Carubv10001227m.g	0.121485	0.003125	0.00862	0.00311667	0.003315	0.0043741			te10871	NA	NA	0.0737
Carubv10001228m.g	0.028635	0.002345	0.003325	0.338089	0.0191396	0.00636516			te10872	0.583825	0.0278	0.034505
Carubv10001229m.g	0.16568	0.002185	0.003325	0.0144618	0.00281364	0.00270568			te10873	0.3988	0.125	0.03591
Carubv10001230m.g	0.1506	0.0025	0.003865	0	0.00709286	0.00582274			te10874	NA	NA	0.166185
Carubv10001231m.g	0.280155	0.004305	0.004225	0.00699634	0.00604531	0.0033375			te10875	0.78815	NA	0.03548
Carubv10001232m.g	0.196555	0.002935	0.00345	0.43642	0.206985	0.0514388			te10876	0.73335	0.25835	0.037645
Carubv10001233m.g	0.232405	0.00805	0.00427	0.028781	0.00322692	0.00446145			te10877	0.61152	0.160225	0.0334
Carubv10001234m.g	0.39892	0.00362	0.00242	0.0079761	0.001176	0.00433406			te10878	0.5644	0.247375	0.03159
Carubv10001236m.g	0.79933	0.481345	0.087265	0.781391	0.349175	0.0657951			te10879	0.761785	0.23613	0.06586
Carubv10001237m.g	0.02053	0.00493	0.003685	0.215688	0.00270256	0.00191412			te1088	0.841105	0.4486	0.07574
Carubv10001238m.g	0.00982	0.00841	0.00366	0.126249	0.0484658	0.00257389			te10880	0.70455	NA	0.051055
Carubv10001239m.g	0.429265	0.00734	0.00334	0.447892	0.05767	0.0296914			te10881	NA	NA	0.09377
Carubv10001240m.g	0.13933	0.00398	0.00315	0.0210897	0.00352368	0.0021154			te10882	NA	NA	NA
Carubv10001241m.g	0.06825	0.002305	0.002165	0.0109708	0.00189318	0.00307594			te10883	NA	0.096575	0.07142
Carubv10001242m.g	0.307095	0.010035	0.004035	0.477593	0.300956	0.041027			te10884	0.857425	0.13142	0.05647
Carubv10001243m.g	0.005895	0.0032	0.003925	0.0138651	0	0.00250578			te10885	NA	NA	NA	siren
Carubv10001244m.g	0.060545	0.004995	0.002725	0.00439615	0.00354056	0.0053783			te10886	NA	NA	NA	siren
Carubv10001245m.g	0.21291	0.00988	0.00504	0.01033	0.00597692	0.00329045			te10887	NA	NA	NA
Carubv10001246m.g	0.086945	0.019975	0.00357	0.00635	0.0187979	0.00343808			te10888	NA	NA	NA
Carubv10001247m.g	0.09499	0.002885	0.002875	0.0108735	0.00544655	0.00260304			te10889	NA	NA	NA
Carubv10001248m.g	0.0064	0.003145	0.005005	0.0195909	0	0.00227625			te1089	0.584625	0.135725	0.03336
Carubv10001249m.g	0.025995	0.003315	0.00322	0.0107208	0.00653125	0.0033944			te10890	NA	NA	NA
Carubv10001250m.g	0.020875	0.01155	0.00405	0.00912	0	0.00402222			te10891	NA	NA	NA
Carubv10001251m.g	0.215465	0.01839	0.0044	0.18065	0.0110278	0.00503596			te10892	NA	NA	0.021465
Carubv10001252m.g	0.2443	0.006195	0.00491	0.196663	0.00692032	0.0070519			te10893	0.3267	0.16458	0.0598
Carubv10001253m.g	0.18498	0.00116	0.002535	0.00245	0	0.00146515			te10894	0.34915	0.29197	0.062755
Carubv10001254m.g	0.22259	0.00663	0.00278	0.0111457	0.00201552	0.00343374			te10895	0.76223	0.42583	0.042575
Carubv10001255m.g	0.00789	0.00601	0.003745	0.0544484	0.0082625	0.00986783			te10896	0.729895	0.367675	0.064525
Carubv10001256m.g	0.103625	0.0049	0.00321	0.00435469	0.00433725	0.0043437			te10897	0.724215	0.358	0.061615
Carubv10001257m.g	0.34456	0.00397	0.00261	0.00793499	0.00546233	0.00403483			te10898	0.815235	0.33414	0.063365
Carubv10001258m.g	0.013245	0.003235	0.00273	0.106883	0.00604857	0.00186217			te10899	0.38854	0.303815	0.06898
Carubv10001259m.g	0.01124	0.00832	0.006675	0.00649545	0	0.00375798			te109	NA	NA	NA
Carubv10001260m.g	0.80199	0.02224	0.005835	0.177768	0.00819423	0.00617029			te1090	NA	NA	0
Carubv10001261m.g	0.30716	0.00498	0.00398	0.411723	0.191238	0.0173874			te10900	0.75112	0.2316	0.049655
Carubv10001263m.g	0.355015	0.006065	0.00277	0.218738	0.145838	0.0149992			te10901	0.63066	0.364185	0.10114
Carubv10001264m.g	0.010195	0.00496	0.00482	0	0	0.0035725			te10902	0.698045	0.4549	0.08233
Carubv10001265m.g	0.00617	0.00096	0.00266	0.019467	0.003994	0.00194434			te10903	0.20373	0.202975	0.052975
Carubv10001266m.g	0.3753	0.00366	0.003435	0.0835571	0	0.0045616			te10904	0.61365	0.2259	0.056795
Carubv10001268m.g	0.043515	0.01416	0.002505	0.0245563	0.00263	0.0069495			te10905	NA	NA	NA
Carubv10001270m.g	0.011215	0.00366	0.00565	0.0145433	0.0107042	0.00219044			te10906	0.7769	0.128885	0.0409
Carubv10001271m.g	0.009765	0.00582	0.005115	0.0162038	0.0104875	0.00521485			te10907	NA	NA	0.037625
Carubv10001272m.g	0.00699	0.00479	0.006895	0.0226802	0.00595417	0.00590641			te10908	0.834795	0.23545	0.058985
Carubv10001273m.g	0.50046	0.00598	0.004215	0.090975	0.00603939	0.00319			te10909	NA	NA	NA
Carubv10001274m.g	0.168545	0.00457	0.00173	0.45238	0.0670905	0.00781946			te1091	0.75	NA	0.021975
Carubv10001277m.g	0.18911	0.096025	0.026295	0.271244	0.184372	0.0234008			te10910	NA	NA	NA
Carubv10001278m.g	0.27977	0.005765	0.003245	0.00933125	0.010305	0.00458407			te10911	NA	NA	NA
Carubv10001279m.g	0.29254	0.003365	0.00379	0.00730313	0.00726136	0.00706267			te10912	NA	NA	0
Carubv10001280m.g	0.007805	0.002055	0.004695	0.019533	0.00238333	0.00123944			te10913	NA	NA	0
Carubv10001281m.g	0.558715	0.0052	0.003735	0.0139182	0.00349038	0.00279919			te10914	NA	NA	NA
Carubv10001282m.g	0.24059	0.008565	0.004585	0.0197816	0	0.0023625			te10915	NA	NA	NA
Carubv10001283m.g	0.33729	0.003655	0.002405	0.568555	0.00575147	0.00482378			te10916	0.638	0.04545	0.01931
Carubv10001284m.g	0.038895	0.0053	0.003355	0.022319	0.0130104	0.007025			te10917	NA	NA	0
Carubv10001285m.g	0.295035	0.00857	0.003295	0.022613	0.00836296	0.0161858			te10918	0	0	0.004805
Carubv10001286m.g	0.09537	0.00375	0.00185	0.0255229	0.00482917	0.00372174			te10919	0.69485	0.113115	0.01533
Carubv10001287m.g	0.2229	0.006785	0.003135	0.00745345	0.00872941	0.00498924			te1092	NA	NA	0
Carubv10001288m.g	0.00641	0.001925	0.003095	0.0244857	0.00252727	0.00196395			te10920	0.62994	0.13169	0.01738
Carubv10001289m.g	0.04558	0.015245	0.004865	0.0353179	0.00213611	0.00380658			te10921	NA	NA	NA
Carubv10001290m.g	0.0101	0.0047	0.00348	0.0116227	0.00450833	0.00377256			te10922	NA	0	0.00263
Carubv10001291m.g	0.09453	0.017775	0.003575	0.261481	0.0144625	0.00197043			te10923	0.304645	0.01114	0.01065
Carubv10001292m.g	0.315775	0.00412	0.00207	0.00748929	0.003334	0.00529504			te10924	0.783445	0.394065	0.067185
Carubv10001293m.g	0.010935	0.00468	0.001795	0.022872	0.0114967	0.0107202			te10925	0.8258	0.28563	0.078045
Carubv10001294m.g	0.401655	0.00217	0.00555	0.200987	0.009375	0.0143319			te10926	0.833195	0.542125	0.086235
Carubv10001296m.g	0.012995	0.003635	0.0027	0.0160669	0.00132222	0.00428208			te10927	0.795055	0.4844	0.062325
Carubv10001297m.g	0.085545	0.00111	0.00374	0.0454067	0.0167111	0.00452206			te10928	0.838425	0.46177	0.06973
Carubv10001298m.g	0.0126	0.00124	0.00252	0.0272375	0	0.0105316			te10929	0.85389	0.383145	0.053625
Carubv10001299m.g	0.001545	0.00273	0.00197	0.0344875	0.00841218	0.0044555			te1093	NA	NA	0
Carubv10001300m.g	0.158525	0.003445	0.004775	0.0103743	0.00691833	0.00359369			te10930	0.752645	0.44077	0.0588
Carubv10001301m.g	0.275215	0.012705	0.009175	0.565101	0.181794	0.0565969			te10931	0.85704	0.37468	0.041275
Carubv10001302m.g	NA	NA	NA	NA	NA	NA			te10932	0.8885	NA	0
Carubv10001303m.g	0.00856	0.00278	0.00311	0.0268286	0.00625	0.00183676			te10933	0.8078	0.062125	0.084825
Carubv10001304m.g	0.44269	0.00596	0.00414	0.611938	0.093521	0.00787274			te10934	NA	NA	NA
Carubv10001305m.g	0.069645	0.00377	0.00564	0.00801889	0.00408377	0.00217244			te10935	0.86441	0.3873	0.04429
Carubv10001306m.g	0.03415	0.00323	0.00339	0.0364227	0.004165	0.00265299			te10936	0.810375	0.438015	0.043055
Carubv10001307m.g	0.01081	0.00251	0.00441	0.0295833	0.00949688	0.00772262			te10937	0.777055	0.3223	0.048305
Carubv10001308m.g	0.045905	0.00473	0.006385	0.0541861	0.00427222	0.00388019			te10938	NA	0.6667	0.047745
Carubv10001309m.g	0.004385	0.003505	0.00395	0.586762	0.0302056	0.0550753			te10939	0.78537	0.31	0.03686
Carubv10001310m.g	0.4137	0.004475	0.001495	0.0180152	0.0105786	0.00867686			te1094	0.835805	0.09109	0.04551
Carubv10001311m.g	0.001565	0.004425	0.00275	0.00820909	0	0.0030219			te10940	0.76665	NA	0.04101
Carubv10001312m.g	0.004645	0.00442	0.00307	0.262994	0.00801154	0.00831115			te10941	NA	0.04545	0.036115
Carubv10001313m.g	0.33681	0.005725	0.00357	0.00707979	0.000855128	0.0014327			te10942	0.91165	0.24742	0.01977
Carubv10001314m.g	0.05496	0.00568	0.002785	0.0070875	0.00655833	0.00598804			te10943	0.838485	0.27575	0.10425
Carubv10001315m.g	0.00832	0.00969	0.004885	0.0095	0.00227273	0.00300225			te10944	0.463375	NA	0.011345
Carubv10001316m.g	0.24134	0.00526	0.003305	0.0182625	0.00370556	0.00522727			te10945	0.821675	0.30317	0.030835
Carubv10001317m.g	0.196615	0.00315	0.002345	0.183448	0.00168333	0.00499851			te10946	NA	0.4375	0.06381
Carubv10001318m.g	0.180435	0.00364	0.00266	0.361427	0.00261111	0.00362998			te10947	0.71304	0.26023	0.036695
Carubv10001319m.g	0.232035	0.00781	0.00244	0.017685	0.0041697	0.00392444			te10948	NA	NA	NA
Carubv10001320m.g	0.201635	0.01067	0.00243	0.176558	0.1515	0.00853435			te10949	0.85045	0.1121	0.04523
Carubv10001321m.g	0.03193	0.001405	0.00303	0.00982515	0.007575	0.00445			te1095	NA	NA	NA
Carubv10001322m.g	0.119175	0.01043	0.00398	0.0135812	0	0.00370985			te10950	0.84073	NA	0.02167
Carubv10001324m.g	0.00107	0.00586	0.004	0.00416667	0.00400577	0.00414741			te10951	0.93642	0.3008	0.068935
Carubv10001325m.g	0.31474	0.030225	0.012395	0.538423	0.25965	0.02893			te10952	0.67615	0.458125	0.02176
Carubv10001326m.g	0.591095	0.008055	0.010255	0.0830357	0	0.00545341			te10953	NA	NA	NA
Carubv10001328m.g	0.033845	0.004915	0.003185	0.0326412	0.00238214	0.00224315			te10954	0.85373	0.22525	0.030105
Carubv10001329m.g	0.16396	0.00733	0.004015	0.520252	0.296554	0.0667599			te10955	0.91987	0.236225	0.034855
Carubv10001330m.g	0.46195	0.00731	0.0028	0.00819972	0.00245	0.0043806			te10956	0.708335	0.31178	0.03839
Carubv10001331m.g	0.226815	0.003845	0.00293	0.134939	0.00065	0.00310042			te10957	NA	0.36035	0
Carubv10001332m.g	0.80935	0.364105	0.06777	0.358768	0.289304	0.0478849			te10958	NA	NA	NA
Carubv10001333m.g	0.223885	0.005565	0.004875	0.820666	0.183183	0.0526174			te10959	NA	NA	NA
Carubv10001335m.g	0.047715	0.004365	0.00352	0.0153824	0	0.00295656			te1096	NA	NA	NA
Carubv10001336m.g	0.245445	0.00755	0.00444	0.0100549	0.00240312	0.00461018			te10960	NA	NA	NA
Carubv10001337m.g	0.13848	0.00906	0.002625	0.0987402	0.00308889	0.00531345			te10961	NA	NA	NA
Carubv10001338m.g	0.005275	0.01706	0.01095	0.016411	0.007575	0.0116223			te10962	NA	NA	NA
Carubv10001339m.g	0.04575	0.00551	0.003325	0.4	0	0			te10963	NA	NA	0.6
Carubv10001340m.g	0.01068	0.00504	0.00328	0.0035725	0.00107759	0.00163353			te10964	NA	NA	NA
Carubv10001341m.g	0.23125	0.00675	0.0041	0.636439	0.198675	0.122432			te10965	0.75202	0.068925	0.02175
Carubv10001342m.g	0.044715	0.004365	0.00449	0.261122	0.00308889	0.00580886			te10966	0.826585	0.72125	0.043365
Carubv10001343m.g	0.015055	0.003965	0.00389	0.0338917	0.00950714	0.0056293			te10967	0.701585	NA	0.04095
Carubv10001344m.g	0.74053	0.037275	0.007935	0.020215	0.00588235	0.00623276			te10968	0.90888	0.6688	0.03862
Carubv10001345m.g	0.15744	0.00893	0.00445	0.140167	0.028075	0.0105887			te10969	0.6831	0.22386	0.05079
Carubv10001346m.g	0.34081	0.004625	0.004065	0.455581	0.090625	0.0196376			te1097	NA	NA	NA
Carubv10001347m.g	0.020055	0.00683	0.004295	0.0808101	0.0712	0.00658491			te10970	0.681265	0.139025	0.04945
Carubv10001348m.g	0.39214	0.0341	0.006475	0.247643	0.0662523	0.00983717			te10971	0.77385	0.20365	0.058725
Carubv10001349m.g	0.37414	0.00696	0.00427	0.337452	0.190454	0.101987			te10972	0.685735	0.15932	0.03271
Carubv10001352m.g	0.013295	0.002765	0.003485	0.0187577	0.00877143	0.00677883			te10973	0.79491	0.20136	0.05926
Carubv10001353m.g	0.08881	0.02831	0.007515	0.0236198	0.00274643	0.00980165			te10974	0.60415	0.466375	0.02089
Carubv10001354m.g	0.00455	0.00304	0.003215	0.393032	0.0039375	0.00356681			te10975	0.838665	0.29159	0.04215
Carubv10001355m.g	0.210115	0.005055	0.00317	0.127557	0.00824179	0.0104759			te10976	0.89285	0.23937	0.04008
Carubv10001356m.g	0.008205	0.0089	0.00307	0.0207437	0.00835	0.00562288			te10977	NA	NA	0.01818
Carubv10001357m.g	0.03298	0.00182	0.00381	0.22165	0.0250929	0.00812344			te10978	NA	0.14705	0.092945
Carubv10001358m.g	0.012235	0.004675	0.003605	0.00895278	0.0122292	0.00314562			te10979	0.0263	0	0.002315
Carubv10001359m.g	0.197245	0.006155	0.006305	0.00833333	0.00473421	0.00199167			te1098	NA	NA	0
Carubv10001360m.g	0.01091	0.00509	0.00444	0.00572143	0.00476429	0.00422022			te10980	NA	NA	0.021335
Carubv10001361m.g	0.294545	0.00944	0.002615	0.0172025	0	0.002856			te10981	0.793235	0.43586	0.06716
Carubv10001362m.g	0.027575	0.00333	0.00376	0.0149701	0.00347188	0.00562737			te10982	0.64127	0.352105	0.054625
Carubv10001363m.g	0.05165	0.00595	0.002025	0.127359	0.0774638	0.0343398			te10983	0.640585	0.267855	0.077355
Carubv10001364m.g	0.013755	0.006465	0.003685	0.0292274	0	0.00614097			te10984	0.693	0.35588	0.079385
Carubv10001365m.g	0.06406	0.024465	0.005185	0.0141625	0	0.0010396			te10985	0.806375	0.454435	0.085465
Carubv10001366m.g	0.00355	0	0.00249	0.0186429	0	0.00537223			te10986	0.78397	0.411855	0.06018
Carubv10001367m.g	0.14032	0.00279	0.00494	0.0142857	0	0.00267419			te10987	0.81368	0.466785	0.064905
Carubv10001368m.g	0.005485	0.003455	0.00307	0.0223159	0.0024525	0.0018711			te10988	0.800925	0.480235	0.094545
Carubv10001370m.g	0.003985	0.002215	0.00441	0.0613057	0.00439446	0.00312434			te10989	0.844455	0.48059	0.107125
Carubv10001372m.g	0.006755	0.001525	0.00174	0.0132316	0.00378636	0.00385799			te1099	NA	NA	NA
Carubv10001373m.g	0.005615	0.002375	0.002335	0.0145769	0	0.00293953			te10990	0.82681	0.457415	0.097535
Carubv10001375m.g	0.00864	0.003495	0.003685	0.014225	0.00226154	0.00305464			te10991	0.80115	0.57025	0.044565
Carubv10001376m.g	0.01316	0.00258	0.003825	0.00450879	0.0056375	0.0093553			te10992	0.887985	0.13335	0.097225
Carubv10001377m.g	0.183205	0.00568	0.00386	0.0106187	0.00575345	0.00410926			te10993	NA	NA	NA
Carubv10001378m.g	0.016865	0.002445	0.002525	0.0360875	0.00189375	0.00297704			te10994	NA	NA	NA
Carubv10001379m.g	0.159805	0.01277	0.01631	0.0122283	0.025235	0.00257837			te10995	0.84203	0.405775	0.110405
Carubv10001380m.g	0.016135	0.00538	0.00409	0.00987857	0.00684583	0.00368125			te10996	0.84946	0.464125	0.06772
Carubv10001381m.g	0.007285	0.00132	0.00385	0.00620152	0.00471176	0.00405007			te10997	0.84162	0.467085	0.076415
Carubv10001382m.g	0.36543	0.00458	0.006565	0.00750339	0.00469583	0.00704635			te10998	0.787645	0.31741	0.06009
Carubv10001383m.g	0.186165	0.008275	0.003865	0.205651	0.0123081	0.00372265			te10999	0.744995	0.1386	0.059215
Carubv10001384m.g	0.123655	0.0045	0.004365	0.161458	0.075	0.00212766			te11	0.626695	0.43726	0.123235
Carubv10001385m.g	0.30473	0.00584	0.00254	0.0126603	0.00601447	0.0021089			te110	NA	NA	0
Carubv10001386m.g	0.005015	0.0031	0.005945	0.00531154	0.00393667	0.00518857			te1100	NA	NA	NA
Carubv10001387m.g	0.262635	0.00538	0.003315	0.00839643	0.00393947	0.00260287			te11000	0.770095	0.28699	0.06095
Carubv10001388m.g	0.39861	0.006185	0.004675	0	0.0138857	0.00403811			te11001	0.728905	0.33134	0.051845
Carubv10001391m.g	0.108085	0.000475	0.002245	0.00955625	0	0.00469132			te11002	NA	NA	NA
Carubv10001392m.g	0.175495	0.01242	0.01067	NA	0	0			te11003	0.88442	0.10807	0.02273
Carubv10001393m.g	0.22404	0.003375	0.002835	0.342315	0.0172221	0.00534998			te11004	0.72178	0.268295	0.04269
Carubv10001394m.g	0.384355	0.00654	0.00253	0.0196611	0.00415263	0.00289864			te11005	0.63951	0.200425	0.05131
Carubv10001396m.g	0.11974	0.00559	0.002655	0.603248	0.161118	0.0137862			te11006	0.64359	0.22834	0.058585
Carubv10001397m.g	0.15648	0.0035	0.003225	0.230247	0.0795325	0.0226458			te11007	0.776275	0.012815	0.05758
Carubv10001398m.g	0.00567	0.00738	0.00446	0.025685	0.004545	0.00620902			te11008	0.700185	0.2472	0.038775
Carubv10001399m.g	0.05321	0.000975	0.002075	0.0150776	0.00539412	0.00365535			te11009	0.753305	0.167175	0.047225
Carubv10001400m.g	0.01388	0.00125	0.0027	0.020769	0.00329063	0.00706504			te1101	NA	NA	NA
Carubv10001401m.g	0.0203	0.013565	0.00276	0.06597	0.00416591	0.0029			te11010	0.737895	0.35444	0.082405
Carubv10001402m.g	0.01196	0.00446	0.003105	0.0122125	0.00799688	0.00417667			te11011	0.761585	0.261735	0.05998
Carubv10001403m.g	0.304295	0.007015	0.005475	0.731597	0.302998	0.0339			te11012	0.803215	0.475655	0.062465
Carubv10001404m.g	0.006375	0.006715	0.002945	0.00735	0.003845	0.00328514			te11013	0.828035	0.365825	0.093085
Carubv10001405m.g	0.208775	0.008965	0.003145	0.0116	0.00475937	0.00232328			te11014	0.8382	0.648575	0.186
Carubv10001406m.g	0.08812	0.1255	0.07209	0.139468	0.107465	0.115532	siren		te11015	0.814085	0.43776	0.07637
Carubv10001407m.g	0.393285	0.01761	0.008765	0.00854444	0.0079	0.00298507			te11016	0.784245	0.554885	0.06099
Carubv10001408m.g	0.00642	0.002175	0.01046	0.0147932	0.00106923	0.00345482			te11017	0.74193	0.387765	0.06348
Carubv10001409m.g	0.48419	0.006105	0.003655	0.0146	0.0044418	0.00394992			te11018	0.79448	0.25647	0.046885
Carubv10001410m.g	0.248515	0.00903	0.004085	0.618737	0.0133136	0.0141303			te11019	0.73977	0.25565	0.03774
Carubv10001411m.g	0.2109	0.00502	0.00432	0.00818636	0.00651786	0.00198347			te1102	NA	NA	NA
Carubv10001412m.g	0.60893	0.012635	0.00744	0.511574	0.165884	0.0418949			te11020	0.703725	0.2837	0.065405
Carubv10001413m.g	0.35793	0.00575	0.00431	0.496143	0.00295	0.00298995			te11021	0.758855	0.39316	0.06231
Carubv10001415m.g	0.07282	0.01004	0.003665	0.00370278	0.00297708	0.00585709			te11022	0.809165	0.43042	0.065545
Carubv10001416m.g	0.21394	0.01382	0.00375	0.532671	0.0730536	0.0149455			te11023	0.725765	0.345035	0.057455
Carubv10001418m.g	0.047165	0.002325	0.00186	0.00325758	0.00230862	0.00499022			te11024	0.8407	0.21875	0.047205
Carubv10001419m.g	0.012315	0.00066	0.00277	0	0.0256333	0			te11025	0.891025	0.389505	0.0527
Carubv10001420m.g	0.232055	0.005005	0.003505	0.0144439	0.00322593	0.00226617			te11026	0.636155	0.266015	0.0374
Carubv10001421m.g	0.00613	0.004805	0.00225	0.46695	0.0183225	0.00570056			te11027	0.736505	0.244055	0.07142
Carubv10001422m.g	0.01828	0.004965	0.00331	0.0430705	0.133919	0.064539			te11028	0.747645	0.284575	0.036205
Carubv10001423m.g	0.049265	0.002375	0.005315	0.314689	0.0562917	0.0370013			te11029	0.633955	0.23338	0.03901
Carubv10001424m.g	0.12452	0.01078	0.00606	0.51937	0.0183697	0.00547386			te1103	NA	NA	NA
Carubv10001425m.g	0.00884	0.002975	0.005195	0.0164954	0.002975	0.00266751			te11030	0.933025	0.162385	0.04306
Carubv10001427m.g	0.119805	0.004065	0.003155	0.00768824	0.00511667	0.00385922			te11031	0.72048	0.278155	0.063935
Carubv10001430m.g	0.05805	0.006	0.004355	0.0215792	0.0081	0.00644741			te11032	0.8726	NA	0.15976
Carubv10001431m.g	0.239065	0.004785	0.002655	0.0136109	0.004775	0.00947478			te11033	0.69518	0.12286	0.04459
Carubv10001432m.g	0.00893	0.00773	0.00441	0.0471	0.01515	0.0103199			te11034	0.781215	0.380425	0.048445
Carubv10001433m.g	0.005955	0.0056	0.005485	0.003475	0	0.00241211			te11035	0.860165	0.38525	0.06993
Carubv10001435m.g	0.137475	0.004145	0.002335	0.226346	0.00519464	0.00353967			te11036	0.75	NA	0.1
Carubv10001436m.g	0.121845	0.005015	0.0043	0.405016	0.00699118	0.00279956			te11037	NA	NA	NA
Carubv10001437m.g	0.078705	0.01796	0.0044	0.00362286	0.00342494	0.000761141			te11038	0.840385	0.38166	0.0637
Carubv10001438m.g	0.011815	0.00659	0.003305	0.00858571	0.00816304	0.0044395			te11039	0.798655	0.393695	0.067925
Carubv10001439m.g	0.083425	0.003045	0.003695	0.0169682	0.00494444	0.00634453			te1104	NA	NA	0
Carubv10001440m.g	0.266045	0.00468	0.002595	0.0213893	0.00508387	0.00161043			te11040	NA	NA	NA
Carubv10001442m.g	0.01705	0.005365	0.00355	0.00475	0.01425	0.0047011			te11041	NA	NA	NA
Carubv10001443m.g	0.137105	0.00437	0.00223	0.0072881	0.00555882	0.00239656			te11042	0.75602	0.60917	0.12289
Carubv10001445m.g	0.03612	0.007455	0.002105	0.00757778	0	0.00478188			te11043	0.8356	0.461985	0.09048
Carubv10001446m.g	0.008905	0.00391	0.00329	0.0129357	0.00238	0.00281732			te11044	0.80616	0.37968	0.012605
Carubv10001447m.g	0.14307	0.05002	0.01439	0.822102	0.473721	0.0825724			te11045	0.86123	0.27922	0.079765
Carubv10001448m.g	0.438545	0.00457	0.002735	0.0861792	0.00604348	0.00232			te11046	0.86543	0.50553	0.106185
Carubv10001449m.g	0.01433	0.00386	0.00374	0.0147038	0	0.00351102			te11047	0.836105	0.388885	0.08362
Carubv10001450m.g	0.170205	0.003875	0.00307	0.0522679	0.011781	0.00500239			te11048	0.818055	0.34887	0.063345
Carubv10001451m.g	0.291145	0.003865	0.00413	0.00728947	0.00293636	0.00298018			te11049	0.801715	0.33623	0.050715
Carubv10001452m.g	0.213375	0.00951	0.005775	NA	0.1875	0.165157			te1105	NA	NA	NA
Carubv10001453m.g	0.05205	0.001455	0.00747	0.0302437	0.00626579	0.00271306			te11050	0.78729	0.379485	0.05091
Carubv10001454m.g	0.1783	0.01869	0.00436	0	0.0288639	0.00795662			te11051	NA	NA	0.03084
Carubv10001455m.g	0.037945	0.003835	0.00393	0.0438697	0	0.00137611			te11052	0.76343	0.221235	0.03737
Carubv10001456m.g	0.295045	0.00341	0.004395	0.0990813	0.027775	0.00349636			te11053	0.75175	0.45835	0.03762
Carubv10001457m.g	0.18447	0.00469	0.00387	0.00600781	0.00137308	0.00414671			te11054	0.798735	0.29012	0.065935
Carubv10001458m.g	0.18744	0.004875	0.004925	0.0198	0.0046875	0.0050425			te11055	0.77149	0.082735	0.033015
Carubv10001459m.g	0.343305	0.00894	0.002845	0.2506	0	0.000847458			te11056	0.65811	0.240045	0.058495
Carubv10001461m.g	0.32326	0.011425	0.00464	0.395388	0.0554667	0.0117099			te11057	NA	0.09545	0.05891
Carubv10001462m.g	0.02781	0.00334	0.001735	0.00568182	0.00208437	0.00185258			te11058	0.588965	0.09094	0.02734
Carubv10001463m.g	0.0996	0.00453	0.004105	0.00537546	0.00182955	0.00202185			te11059	0.64879	0.168325	0.020595
Carubv10001466m.g	0.365555	0.003065	0.004875	0.177383	0.0109455	0.00543797			te1106	NA	NA	0
Carubv10001467m.g	0.17601	0.006555	0.0032	0.0200737	0.00303182	0.00387449			te11060	NA	NA	0.0147
Carubv10001468m.g	0.3819	0.009705	0.003705	0.802706	0.371734	0.0963381			te11061	0.03335	NA	0.007575
Carubv10001469m.g	0.233005	0.001115	0.00345	0.135127	0.040925	0.0187841			te11062	0.4	0	0.047305
Carubv10001470m.g	0.016125	0.00753	0.00298	0.0171467	0.00514706	0.00195484			te11063	NA	NA	NA
Carubv10001471m.g	0.56723	0.00522	0.003985	0.123427	0.0215192	0.0078537			te11064	0.7434	0.05555	0.008285
Carubv10001472m.g	0.00781	0.00336	0.00226	0.00995385	0.00263158	0.00328102			te11065	NA	NA	0
Carubv10001473m.g	0.271215	0.003815	0.00211	0.0037037	0.00865877	0.0040413			te11066	0.52275	0.0463	0.01432
Carubv10001475m.g	0.00861	0.00276	0.00349	0.00497857	0.00279512	0.00220921			te11067	NA	NA	0
Carubv10001476m.g	0.03897	0.00331	0.003195	0.00363316	0.00313286	0.0033451			te11068	NA	NA	NA
Carubv10001478m.g	0.018135	0.00405	0.003855	0.320937	0.00390303	0.00444923			te11069	0.78025	NA	0.009175
Carubv10001479m.g	0.21443	0.00383	0.004045	0.0193859	0.00228947	0.00325388			te1107	NA	NA	0
Carubv10001480m.g	0.384655	0.016155	0.007185	0.317035	0.0605506	0.00828412			te11070	NA	0	0
Carubv10001482m.g	0.29566	0.010835	0.00319	0.0388573	0.00687188	0.0112886			te11071	NA	NA	NA
Carubv10001483m.g	0.02609	0.00644	0.00333	0.0126033	0.0101971	0.00290087			te11072	0.74035	0	0.00556
Carubv10001484m.g	0.006785	0.00356	0.002905	0.0120077	0.00772	0.0054043			te11073	0.639705	0.070365	0.040385
Carubv10001485m.g	0.019105	0.004365	0.00255	0.342194	0.00475658	0.00219328			te11074	NA	NA	0.025
Carubv10001486m.g	0.005725	0.00392	0.00206	0.0124232	0.00657222	0.00254127			te11075	NA	NA	0.018065
Carubv10001487m.g	0.125845	0.00185	0.00369	0.0112564	0.00329571	0.00410212			te11076	NA	NA	0.005015
Carubv10001488m.g	0.30763	0.00559	0.005225	0.666631	0.00299836	0.00253478			te11077	0.765345	0.246655	0.02162
Carubv10001489m.g	0.687745	0.019615	0.00336	0.0130656	0	0.00245054			te11078	NA	NA	0.03125
Carubv10001491m.g	0.014115	0.004775	0.004055	0.00906042	0.00479583	0.00259538			te11079	0.66218	0.33815	0.03385
Carubv10001492m.g	0.22995	0.00252	0.00207	NA	0	0			te1108	NA	NA	0
Carubv10001493m.g	0.00995	0.00442	0.00347	0.0142143	0	0.003075			te11080	0.948425	0.61085	0.09763
Carubv10001494m.g	0.29748	0.005205	0.00356	NA	NA	NA			te11081	0.95455	0.23635	0.08335
Carubv10001496m.g	0.00696	0.011155	0.00478	0.00518824	0.00734412	0.00588946			te11082	0.926485	0.39545	0.0987
Carubv10001497m.g	0.227795	0.044165	0.012835	0.605947	0.0363662	0.00927121			te11083	NA	NA	0.025755
Carubv10001498m.g	0.018355	0.00495	0.003655	0.0535154	0.00284062	0.00105042			te11084	0.92405	0.22894	0.02878
Carubv10001499m.g	0.18952	0.005315	0.0023	0.0089	0	0.00710982			te11085	0.909725	0	0.0625
Carubv10001500m.g	0.45226	0.00566	0.003425	0.548543	0.0123406	0.003075			te11086	NA	NA	0.018515
Carubv10001502m.g	0.012375	0.00458	0.00205	0.0204	0.00308667	0.00448417			te11087	0.92264	0.283205	0.050635
Carubv10001503m.g	0.208255	0.002925	0.0035	0.290589	0.00603844	0.00512719			te11088	NA	0.29185	0.089315
Carubv10001504m.g	0.029095	0.011695	0.003205	0.00167308	0.00440312	0.00536143			te11089	0.850375	0.11283	0.06655
Carubv10001505m.g	0.307665	0.011255	0.004355	0.00674765	0.00332193	0.00467417			te1109	NA	NA	NA
Carubv10001507m.g	0.15481	0.06824	0.00803	0.147294	0.0100382	0.00183983			te11090	NA	NA	0.04568
Carubv10001508m.g	0.36652	0.00581	0.00437	0.0119797	0.00860938	0.00524244			te11091	0.8333	NA	0
Carubv10001509m.g	0.3647	0.007235	0.003125	0.008045	0.00339615	0.00489255			te11092	0.794065	0.056775	0.0467
Carubv10001510m.g	0.44753	0.002435	0.003595	0.00718966	0.00343971	0.00191535			te11093	NA	NA	NA
Carubv10001511m.g	0.010115	0.00671	0.00381	0.0124	0.00603529	0.00458451			te11094	NA	NA	0
Carubv10001512m.g	0.008355	0.002345	0.00392	0.02351	0.0115286	0.00592366			te11095	NA	NA	0
Carubv10001513m.g	0.268085	0.00493	0.00216	0.151575	0.030295	0.0196731			te11096	NA	NA	NA
Carubv10001514m.g	0.31519	0.00272	0.00169	0.00387581	0.00490294	0.00662795			te11097	NA	NA	NA
Carubv10001515m.g	0.108225	0.012745	0.004025	0.0300844	0.00219324	0.00467375			te11098	NA	NA	NA
Carubv10001516m.g	0.00362	0.00464	0.00311	0.00749724	0.00125	0.00423617			te11099	0.81769	0.12133	0.046795
Carubv10001518m.g	0.00306	0.00423	0.0075	0.0557762	0.00617959	0.00342121			te111	0	NA	0
Carubv10001519m.g	0.08715	0.00511	0.00435	0.0136571	0.010825	0.00228811			te1110	NA	NA	0.00694
Carubv10001520m.g	0.029185	0.014205	0.00253	0.0196028	0.00991667	0.00323815			te11100	NA	NA	NA
Carubv10001521m.g	0.01758	0.002115	0.003295	0.0284654	0	0.00440873			te11101	NA	0.085225	0.039965
Carubv10001522m.g	0.467395	0.00819	0.00205	0.30087	0.216352	0.0457316			te11102	0.67149	0.19327	0.029545
Carubv10001523m.g	0.17479	0.047605	0.031935	0.00877083	0.00292174	0.00167684			te11103	NA	NA	0
Carubv10001524m.g	0.10049	0.030925	0.00984	0.2248	0.170387	0.0180343			te11104	0.54135	0.3753	0.07191
Carubv10001525m.g	0.402	0.00849	0.01284	0.0476545	0	0.00525017			te11105	0.712895	0.190475	0.02296
Carubv10001526m.g	0.00919	0.005835	0.00208	0.0279714	0.00547885	0.00258846			te11106	0.85	0.4444	0.21666
Carubv10001527m.g	0.33743	0.004195	0.002955	0.0162631	0.0042	0.00271697			te11107	0.914925	NA	0.038545
Carubv10001528m.g	0.27218	0.00341	0.00241	0.0176004	0.002975	0.00444089			te11108	0.71025	NA	0.037505
Carubv10001529m.g	0.290255	0.00619	0.00339	0.02926	0.00255	0.00440086			te11109	0.859025	0.40057	0.11121
Carubv10001530m.g	0.41102	0.00566	0.003035	0.00715238	0	0.00233905			te1111	NA	NA	NA
Carubv10001531m.g	0.26495	0.004215	0.003165	0.0130563	0	0.00372521			te11110	0.7747	0.196085	0.024975
Carubv10001532m.g	0.551095	0.04635	0.00435	NA	NA	NA			te11111	0.810105	0.14529	0.053785
Carubv10001533m.g	0.252625	0.008875	0.00398	0.113358	0.002525	0.00359646			te11112	0.833925	0.42205	0.095805
Carubv10001534m.g	0.31386	0.003845	0.00318	0.382894	0.0274952	0.00979971			te11113	0.7977	0.2009	0.087805
Carubv10001535m.g	0.091095	0.02404	0.006295	0.0264806	0	0.00679435			te11114	0.91045	0.428075	0.071285
Carubv10001536m.g	0.08346	0.00308	0.00285	0.0103555	0.00562143	0.0010602			te11115	0.783265	0.359285	0.039335
Carubv10001537m.g	0.19651	0.002535	0.00314	0.0230542	0.00226176	0.00279394			te11116	0.742255	0.33357	0.056515
Carubv10001538m.g	0.147785	0.006895	0.006375	0.0138198	0.00107581	0.00263859			te11117	0.619025	NA	0.093375
Carubv10001539m.g	0.002355	0	0.002405	0.0220594	0.00584698	0.00321343			te11118	NA	NA	0.05975
Carubv10001540m.g	0.01113	0.00763	0.00467	0.0265646	0.0358818	0.0177068			te11119	0.72477	0.168785	0.038155
Carubv10001541m.g	0.005565	0.006005	0.002495	0.736741	0.0303167	0.0287453			te1112	NA	NA	0.0125
Carubv10001543m.g	0.432675	0.0041	0.003485	0.442466	0.00589848	0.00203686			te11120	0.43968	0.072225	0.00657
Carubv10001544m.g	0.310085	0.00792	0.005255	0.128912	0.0177125	0.0107787			te11121	0.675785	0.1559	0.054075
Carubv10001546m.g	0.00326	0.00513	0.00377	0.0373727	0.00504118	0.00337089			te11122	0.74103	0.1405	0.01776
Carubv10001547m.g	0.06166	0.00482	0.002665	0.0481737	0.0069963	0.0040036			te11123	0.747225	0.2236	0.015315
Carubv10001548m.g	0.04554	0.00523	0.004135	0.0184615	0.00249038	0.00343616			te11124	0.716655	0.034445	0.005495
Carubv10001549m.g	0.12925	0.0028	0.002585	0.22864	0.0787773	0.0145622			te11125	0.5413	0.40921	0.05079
Carubv10001550m.g	0.319055	0.00513	0.003415	0.016098	0.00915357	0.00142895			te11126	0.75	0.183325	0.03058
Carubv10001551m.g	0.036875	0.00313	0.0037	0.02554	0.00688929	0.00174886			te11127	0.7385	0.24103	0.025335
Carubv10001552m.g	0.821505	0.309785	0.048885	0.7157	0.222515	0.0417569			te11128	0.85478	0.0558	0.02843
Carubv10001553m.g	0.175595	0.003615	0.003005	0.436211	0.00614531	0.003979			te11129	0.67615	NA	0
Carubv10001555m.g	0.349755	0.008025	0.003145	0.0289804	0.00776667	0.00790619			te1113	NA	NA	NA
Carubv10001556m.g	0.47783	0.005375	0.00332	0.444571	0.0798	0.00902747			te11130	0.73613	0.201325	0.03253
Carubv10001557m.g	0.32176	0.00475	0.003245	0.324935	0.122112	0.0422645			te11131	NA	NA	NA
Carubv10001558m.g	0.064095	0.01337	0.005415	0.03601	0.0181	0.00261818			te11132	0.738875	0.345885	0.023395
Carubv10001559m.g	0.102155	0.005865	0.00585	0.0181333	0.00886333	0.00173491			te11133	0.74373	0.20896	0.03581
Carubv10001560m.g	0.40039	0.002795	0.002905	0.00617509	0.0017	0.00512151			te11134	0.7906	0.24373	0.042845
Carubv10001562m.g	0.01203	0.003835	0.00382	0.0144188	0.00436176	0.00487826			te11135	0.47275	0.22059	0.03096
Carubv10001563m.g	0.20831	0.00318	0.004275	0.003055	0.00251	0.00132679			te11136	0.743415	0.20643	0.04583
Carubv10001564m.g	0.27241	0.006745	0.00251	0.128342	0.00162321	0.00277547			te11137	0.738195	0.183655	0.04761
Carubv10001566m.g	0.090065	0.003575	0.003965	0.00741613	0.00115161	0.0020538			te11138	0.664755	0.21418	0.026845
Carubv10001567m.g	0.007635	0.008105	0.00375	0.0616932	0.00549186	0.00548295			te11139	0.82743	0.21575	0.025975
Carubv10001568m.g	0.0051	0.008155	0.00442	0.027365	0	0.00367895			te1114	NA	NA	NA
Carubv10001569m.g	0.173765	0.014845	0.00468	0.0235765	0.00453333	0.00429701			te11140	0.783615	0.11275	0.027105
Carubv10001570m.g	0.174855	0.002925	0.001885	0.0107886	0.00370417	0.00143435			te11141	NA	NA	0.02525
Carubv10001571m.g	0.008625	0.005025	0.002915	0.0136437	0.00356591	0.00373227			te11142	0.63335	0.14585	0.027615
Carubv10001573m.g	0.01461	0.004175	0.002825	0.00570263	0	0.00339545			te11143	0.77627	0.16168	0.02268
Carubv10001574m.g	0.205945	0.002825	0.00298	0.0133081	0	0.00532944			te11144	0.710415	0.090235	0.019665
Carubv10001575m.g	0.008975	0.0019	0.002405	0.015225	0.00216364	0.00576682			te11145	0.757785	0.12162	0.02935
Carubv10001576m.g	0.65449	0.27348	0.0286	0.612548	0.210992	0.0414047			te11146	0.781785	0.219675	0.03344
Carubv10001577m.g	0.08971	0.002105	0.002875	0.0172194	0.00494737	0.00703594			te11147	0.6667	0.303	0.00965
Carubv10001578m.g	0.326135	0.00804	0.002415	0.0624429	0.00350741	0.00222074			te11148	NA	NA	0.008
Carubv10001579m.g	0.003995	0.005625	0.002275	0.0913567	0.0114913	0.00407087			te11149	NA	0.0794	0.018035
Carubv10001580m.g	0.28496	0.00985	0.004595	0.02535	0.00281731	0.00294263			te1115	NA	NA	0
Carubv10001581m.g	0.007625	0.004355	0.00329	0.015875	0.0138875	0.00746587			te11150	0.7361	0.253455	0.03961
Carubv10001582m.g	0.005315	0.00245	0.002945	0.0181733	0.00715556	0.00309273			te11151	0.719465	0.29055	0.029995
Carubv10001583m.g	0.23866	0.005045	0.004025	0.0306	0.00481719	0.00364509			te11152	NA	NA	0.0294
Carubv10001585m.g	0.108415	0.00157	0.005795	0.00853077	0.0120227	0.00542316			te11153	NA	NA	NA
Carubv10001586m.g	0.1273	0.003525	0.002245	0.0428869	0	0.0039229			te11154	0.80059	0.22291	0.033305
Carubv10001587m.g	0.247575	0.003485	0.0042	0.415105	0.0128595	0.00613884			te11155	0.85016	0.27604	0.03894
Carubv10001588m.g	0.009115	0.004625	0.005425	0.0233683	0.00843722	0.00336446			te11156	0.81182	0.37041	0.028095
Carubv10001590m.g	0.41863	0.003355	0.00365	0.316094	0.03715	0.0200927			te11157	0.80342	0.26842	0.058765
Carubv10001591m.g	0.316535	0.00478	0.003115	0.00285222	0	0.00197541			te11158	0.7208	0.4886	0.05476
Carubv10001592m.g	0.183135	0.00376	0.00325	0.403595	0.199572	0.0458955			te11159	0.81041	0.250435	0.038545
Carubv10001593m.g	0.42338	0.007365	0.00273	0.0197622	0.017219	0.00516275			te1116	NA	NA	NA
Carubv10001595m.g	0.016215	0.005505	0.007675	0.00954231	0.00129857	0.00249672			te11160	NA	NA	NA
Carubv10001596m.g	0.303865	0.02456	0.005695	0.163727	0.06432	0.00988958			te11161	NA	NA	0.016675
Carubv10001597m.g	0.339715	0.00834	0.00214	0.567688	0.223966	0.0538402			te11162	0.87995	0.338685	0.04924
Carubv10001598m.g	0.02508	0.000875	0.00509	0.00964861	0.00471765	0.00197446			te11163	NA	0.29568	0.06615
Carubv10001599m.g	0.004015	0.005295	0.00198	0.00956753	0.0046884	0.00391325			te11164	0.83884	0.2889	0.02847
Carubv10001600m.g	0.43076	0.005915	0.00208	0.484824	0.0732417	0.112401			te11165	NA	NA	NA
Carubv10001601m.g	0.166955	0.01407	0.00244	0.650339	0.242606	0.0415211			te11166	0.86104	0.446175	0.046405
Carubv10001602m.g	0.280055	0.001785	0.003055	0.031565	0.01034	0.00406627			te11167	0.828855	0.41823	0.074035
Carubv10001603m.g	0.334955	0.008285	0.001845	0.160368	0.0485333	0.055183			te11168	0.8123	0.43289	0.055645
Carubv10001604m.g	0.02605	0.003395	0.002715	0.00879875	0.00242321	0.00282438			te11169	0.812515	0.50563	0.07984
Carubv10001606m.g	0.006415	0.0062	0.00324	0.00208387	0.0058375	0.00292384			te1117	NA	NA	0
Carubv10001608m.g	0.4026	0.00588	0.00337	0.00646471	0.00443871	0.00515913			te11170	0.816205	0.5219	0.068345
Carubv10001609m.g	0.008695	0.002865	0.004785	0.0167324	0	0.00572602			te11171	NA	0.50316	0.076525
Carubv10001610m.g	0.256215	0.002455	0.00348	0.02	0	0.00578344			te11172	0.84725	0.57145	0.07226
Carubv10001611m.g	0.40674	0.008545	0.004385	0.00746875	0.0020825	0.00275243			te11173	0.69275	0.589075	0.059185
Carubv10001612m.g	0.01245	0.01351	0.00743	0.0240614	0	0.00328288			te11174	0.743845	0.389305	0.05317
Carubv10001614m.g	0.238915	0.005785	0.003505	0.0151803	0.00174808	0.00285735			te11175	0.789925	0.448845	0.09056
Carubv10001615m.g	0.10961	0.004675	0.003045	0.0228421	0.00198571	0.00268219			te11176	0.83226	0.291545	0.0621
Carubv10001618m.g	0.00389	0.00165	0.00233	0.0242948	0.00538095	0.00298807			te11177	0.77157	0.46177	0.108555
Carubv10001619m.g	0.245305	0.00591	0.005605	0.0137341	0.035858	0.00547184			te11178	0.781445	0.472225	0.077695
Carubv10001620m.g	0.33916	0.0078	0.00436	0.351651	0.051625	0.0140315			te11179	0.836035	0.460945	0.07556
Carubv10001621m.g	0.343745	0.01013	0.005665	0.00195758	0.00120192	0.00291089			te1118	0.79469	0.22216	0.081325
Carubv10001622m.g	0.342185	0.002345	0.005085	0	0	0.00242012			te11180	NA	NA	0.00545
Carubv10001623m.g	0.34287	0.00543	0.004585	0.0140503	0.00387963	0.00207687			te11181	NA	NA	NA
Carubv10001624m.g	0.04514	0.00313	0.002385	0.301419	0.0225455	0.00606771			te11182	NA	NA	NA
Carubv10001626m.g	0.324335	0.006205	0.001755	0.432262	0.017395	0.0251212			te11183	NA	NA	0
Carubv10001627m.g	0.011165	0.01469	0.003815	0.022315	0.0052375	0.00312621			te11184	NA	NA	NA
Carubv10001628m.g	0.012935	0.0034	0.002375	0.00691447	0.00501212	0.00452114			te11185	NA	NA	0
Carubv10001629m.g	0.018585	0.003815	0.00327	0.01767	0	0.00269023			te11186	NA	NA	NA
Carubv10001630m.g	0.08335	0.002825	0.003705	0.321671	0.00123103	0.00671607			te11187	NA	NA	NA
Carubv10001631m.g	0.866915	0.409725	0.073775	0.797929	0.352776	0.0701899			te11188	NA	0.03705	0.075015
Carubv10001632m.g	0.45584	0.00609	0.004375	0.0215321	0.00166667	0.00606086			te11189	NA	NA	0.11112
Carubv10001633m.g	0.013495	0.00149	0.000985	0.00716364	0.00545	0.00337939			te1119	0.9021	0.274835	0.08081
Carubv10001634m.g	0.451505	0.00746	0.003135	0.0256261	0	0.0011181			te11190	0.90404	0.72	0.12778
Carubv10001635m.g	0.197025	0.00482	0.003075	0.0134675	0.0129438	0.00300645			te11191	NA	NA	NA
Carubv10001636m.g	0.14758	0.007495	0.00922	0.0085	0.00142045	0.00353009			te11192	0.711735	0.0754	0.05073
Carubv10001637m.g	0.25706	0.003465	0.004595	0.159238	0.00553065	0.00175895			te11193	NA	NA	NA
Carubv10001638m.g	0.26147	0.003515	0.00396	0.0340167	0.00326765	0.00396218			te11194	NA	NA	NA
Carubv10001640m.g	0.13252	0.00996	0.004615	0.503174	0.00239333	0.00244506			te11195	0.85476	0.244635	0.05937
Carubv10001641m.g	0.018265	0.004025	0.00321	0.725213	0.17413	0.0611617			te11196	0.746575	0.286015	0.053615
Carubv10001643m.g	0.003815	0.00339	0.00404	0.0322083	0	0.00489226			te11197	0.745085	0.31897	0.059055
Carubv10001644m.g	0.38594	0.01264	0.00427	0.00688523	0.00305469	0.00414694			te11198	0.66744	0.205765	0.056305
Carubv10001645m.g	0.0164	0.00299	0.005205	0.0116306	0	0.00419486			te11199	0.83247	0.10179	0.091135
Carubv10001647m.g	0.23292	0.00592	0.003795	0.0160233	0.00287708	0.00203024			te112	NA	NA	0
Carubv10001648m.g	0.028255	0.000455	0.0027	0.0281269	0.00531905	0.00385188			te1120	NA	NA	0
Carubv10001651m.g	0.26325	0.009875	0.00494	0.0178929	0.00240385	0.00377602			te11200	0.82493	0.117795	0.060395
Carubv10001652m.g	0.02702	0.00065	0.001895	0.142376	0.0768	0.0161135			te11201	0.81523	NA	NA
Carubv10001653m.g	0.272065	0.00514	0.002245	0.0113857	0.001785	0.00467705			te11202	0.954375	0.185725	0.016675
Carubv10001654m.g	0.245235	0.00621	0.00887	0.00958988	0.00428611	0.00581718			te11203	NA	NA	NA
Carubv10001655m.g	0.07203	0.00121	0.00392	0.264707	0.00559326	0.00313415			te11204	0.781775	0.43293	0.072485
Carubv10001656m.g	0.429035	0.00739	0.004525	0.537401	0.301122	0.079408			te11205	0.73967	0.326445	0.062865
Carubv10001657m.g	0.016875	0.00717	0.00628	0.734503	0.24915	0.0412406			te11206	0.73422	0.433185	0.054915
Carubv10001658m.g	0.348995	0.004565	0.002435	0.0125839	0.00495	0.00285683			te11207	0.838365	0.27477	0.020565
Carubv10001659m.g	0.09342	0.006515	0.00319	0.457426	0.0123818	0.0076119			te11208	0.698035	NA	0.05854
Carubv10001660m.g	0.402905	0.005395	0.004705	0.492272	0.139821	0.0916949			te11209	0.74845	0.433925	0.066705
Carubv10001662m.g	0.130055	0.00128	0.00283	0.0127231	0.00466111	0.00274016			te1121	NA	NA	NA
Carubv10001663m.g	0.01617	0.0066	0.00376	0.647177	0.428692	0.053903			te11210	0.754935	0.446365	0.079805
Carubv10001665m.g	0.225805	0.0044	0.003635	0.0136686	0.0014875	0.00341497			te11211	0.81334	0.57595	0.07347
Carubv10001666m.g	0.230405	0.00446	0.00227	0.00571	0.0105479	0.00275424			te11212	0.64775	0.596115	0.06941
Carubv10001667m.g	0.18659	0.007255	0.00337	0.0118313	0.00306481	0.00206533			te11213	0.84042	0.46014	0.08086
Carubv10001668m.g	0.50979	0.00826	0.003495	0.293533	0.0469435	0.0343917			te11214	0.826425	0.393155	0.07119
Carubv10001670m.g	0.091275	0.00705	0.003675	0.00616806	0.000842593	0.00372506			te11215	NA	NA	0
Carubv10001671m.g	0.269115	0.00605	0.003535	0.00520833	0.0017375	0.00321099			te11216	0.82346	0.377425	0.011825
Carubv10001673m.g	0.1513	0.00431	0.00484	0.0605956	0.00480625	0.00152975			te11217	0.85784	0.541365	0.078155
Carubv10001675m.g	0.180125	0.004125	0.002455	0.009375	0.0226972	0.00836996			te11218	0.830175	0.571285	0.142945
Carubv10001676m.g	0.203295	0.00364	0.003325	0.121855	0.00717021	0.00270266			te11219	0.82628	0.55978	0.068915
Carubv10001677m.g	0.16287	0.01127	0.002305	0.0085	0.00339324	0.00230129			te1122	NA	NA	0
Carubv10001678m.g	0.298595	0.004795	0.004265	0.00703182	0.00767667	0.00384608			te11220	0.826905	0.56432	0.08106
Carubv10001679m.g	0.14325	0.002345	0.002125	0.208392	0.00691136	0.00352204			te11221	0.8626	0.51925	0.038675
Carubv10001680m.g	0.014795	0.001165	0.00347	0.00941154	0.00634762	0.00461582			te11222	0.681785	0.31665	0.10739
Carubv10001681m.g	0.178185	0.008625	0.00489	0.17955	0.0848353	0.0261539			te11223	0.711675	0.38435	0.062565
Carubv10001682m.g	0.014655	0.00472	0.00443	0.0759643	0	0.00422262			te11224	0.866715	0.500075	0.059865
Carubv10001683m.g	0.011955	0.00248	0.003485	0.029858	0.00213611	0.00297083			te11225	0.870465	0.469765	0.06528
Carubv10001684m.g	0.01043	0.007505	0.004495	0.174829	0.0649786	0.0450929			te11226	NA	0.55296	0.06202
Carubv10001685m.g	0.006175	0.003465	0.00329	0.0125458	0.00804091	0.00826023			te11227	0.729325	0.171435	0.02554
Carubv10001686m.g	0.293455	0.00141	0.003385	0.027255	0.00173182	0.00534741			te11228	NA	NA	NA
Carubv10001687m.g	0.298685	0.00673	0.00347	0.028355	0.00208333	0.00326047			te11229	NA	NA	NA
Carubv10001688m.g	0.002025	0.003005	0.00118	0.00715625	0.0015625	0.00229412			te1123	NA	NA	0
Carubv10001689m.g	0.00869	0.0037	0.003595	0.0302477	0.00454545	0.00312			te11230	NA	NA	NA
Carubv10001690m.g	0.076575	0.0076	0.003305	0.0320295	0.00505	0.00309246			te11231	NA	NA	NA
Carubv10001691m.g	0.322605	0.008865	0.003825	0.021782	0.00666601	0.00231156			te11232	NA	NA	0.03174
Carubv10001692m.g	0.256865	0.004725	0.00375	0.246578	0.0267875	0.0104512			te11233	NA	NA	0.04792
Carubv10001693m.g	0.0094	0.00371	0.00555	0.115377	0.0325281	0.0258574			te11234	NA	0.13395	0.04247
Carubv10001694m.g	0.08763	0.000855	0.003095	0.223467	0.0459625	0.0144188			te11235	NA	NA	0.01934
Carubv10001695m.g	0.02455	0.007195	0.003095	0.0162947	0.00730308	0.00451447			te11236	0.8507	0.471075	0.00905
Carubv10001696m.g	0.26719	0.0032	0.002205	0.0045	0.00757368	0.00293281			te11237	NA	NA	0.09769
Carubv10001699m.g	0.069365	0.002245	0.002115	0.300572	0.0889559	0.0200244			te11238	NA	NA	0.033665
Carubv10001701m.g	0.13167	0.00556	0.005685	0.00993462	0.00219211	0.00364275			te11239	NA	NA	NA
Carubv10001703m.g	0.004985	0.006675	0.0034	0.0282845	0.00450455	0.00700395			te1124	NA	NA	NA
Carubv10001704m.g	0.064575	0.00221	0.001675	0.00816218	0.000896774	0.00270789			te11240	0.76965	0.2558	0.046505
Carubv10001705m.g	0.015535	0.003475	0.002885	0.00239512	0.00239483	0.00233209			te11241	NA	NA	0
Carubv10001706m.g	0.080255	0.002695	0.004365	0.00160208	0.00174773	0.00319008			te11242	NA	NA	0
Carubv10001707m.g	0.044495	0.006245	0.002935	0.0336801	0.0127524	0.0200654			te11243	0.877205	0.40117	0.040965
Carubv10001708m.g	0.008695	0.006	0.006405	0.00730308	0	0.00207949			te11244	0.89285	0.48215	0.032885
Carubv10001709m.g	0.160035	0.00497	0.003285	0.0704524	0.00296129	0.00125			te11245	0.8182	NA	0.05523
Carubv10001711m.g	0.149445	0.00352	0.0023	0.0214739	0.00772059	0.00159161			te11246	0.933465	0.5008	0.102955
Carubv10001712m.g	0.125755	0.006005	0.002535	0.454716	0.00901346	0.00803052			te11247	0.857335	0.65031	0.043215
Carubv10001713m.g	0.109895	0.011685	0.005565	0.00835526	0.00142045	0.00288231			te11248	0.873405	0.47337	0.056995
Carubv10001714m.g	0.63849	0.198885	0.02147	0.124366	0.0244074	0.00736289			te11249	0.829265	0.40938	0.108725
Carubv10001715m.g	0.010585	0.0017	0.002385	0.0503038	0.00396786	0.0043			te1125	NA	NA	0
Carubv10001716m.g	0.160245	0.00327	0.00414	0.00301316	0.00160208	0.00171286			te11250	0.776475	0.53197	0.056415
Carubv10001717m.g	0.271	0.00624	0.002935	NA	NA	0.00869565			te11251	0.788075	0.434635	0.082265
Carubv10001718m.g	0.146485	0.003505	0.00318	0.00810192	0.0025	0.00148466			te11252	0.85156	0.495695	0.092455
Carubv10001719m.g	0.0153	0.0046	0.002865	0.0258405	0.00324773	0.00265385			te11253	0.80556	0.46016	0.03967
Carubv10001720m.g	0.008515	0.005225	0.003985	0.225454	0.18737	0.031659			te11254	0.74768	0.448735	0.039665
Carubv10001721m.g	0.017565	0.01032	0.008495	0.501474	0.150942	0.0786639			te11255	0.78652	0.243	0.07525
Carubv10001722m.g	0.009945	0.00266	0.002005	0.01634	0.00561667	0.00164244			te11256	0.643115	0.38635	0.1179
Carubv10001723m.g	0.18133	0.00582	0.00367	0.0167204	0.00483438	0.00572184			te11257	0.745185	0.313095	0.045675
Carubv10001724m.g	0.12947	0.005405	0.004655	0.174758	0.003675	0.00319839			te11258	0.706545	0.30465	0.041865
Carubv10001725m.g	0.406145	0.00586	0.003515	0.157848	0.0987912	0.033116			te11259	0.6953	0.214025	0.033605
Carubv10001726m.g	0.13085	0.004965	0.003545	0.0176633	0.00520833	0.00551878			te1126	NA	NA	NA
Carubv10001728m.g	0.284725	0.040955	0.008155	0.0833333	0	0.0149936			te11260	0.84298	0.28986	0.048125
Carubv10001729m.g	0.16241	0.00418	0.0037	0.0020825	0.00416538	0.0035267			te11261	0.75762	0.2674	0.03288
Carubv10001730m.g	0.014785	0.00898	0.002475	0.0329421	0.00424062	0.00525748			te11262	0.60525	0.2515	0.022295
Carubv10001731m.g	0.010625	0.00349	0.004115	0.0177817	0	0.00320269			te11263	0.55048	0.111545	0.01821
Carubv10001732m.g	0.07732	0.004165	0.00442	0.00849286	0.00363654	0.00529783			te11264	0.611125	0.284225	0.01997
Carubv10001733m.g	0.009985	0.005595	0.00419	0.01905	0.00324545	0.00345675			te11265	0.611125	0.29265	0.021045
Carubv10001734m.g	0.005235	0.00907	0.00412	0.0223889	0.00384615	0.00324053			te11266	0.64217	0.17587	0.00911
Carubv10001736m.g	0.199985	0.008305	0.00394	0.00894398	0.00320385	0.00335699			te11267	0.527485	0.11595	0.010415
Carubv10001737m.g	0.294645	0.00343	0.004275	0.019075	0.00651562	0.00284628			te11268	NA	NA	NA
Carubv10001738m.g	0	0	0.00433	0.28842	0.00807903	0.00261272			te11269	NA	NA	0.088225
Carubv10001739m.g	0.407175	0.0079	0.004525	0.0138833	0	0			te1127	NA	NA	0
Carubv10001740m.g	0.357625	0.0047	0.00295	0.274583	0.0471353	0.011805			te11270	NA	0.420375	0.124415
Carubv10001741m.g	0.01413	0.01499	0.012605	0.0110075	0.00635	0.00437667			te11271	0.924475	0.28294	0.068065
Carubv10001742m.g	0.0068	0.00448	0.004695	0.341067	0.0056	0.00268306			te11272	NA	NA	NA
Carubv10001743m.g	0.235355	0.00496	0.003735	0.0105743	0.00537031	0.0053376			te11273	NA	NA	NA
Carubv10001744m.g	0.174425	0.00389	0.002705	0.442828	0.395361	0.0731394			te11274	NA	NA	NA
Carubv10001745m.g	0.00851	0.001575	0.0048	0.0285542	0.00416667	0.00504607			te11275	0.836405	0.25233	0.036555
Carubv10001746m.g	0.0672	0.007485	0.00436	0	0	0.00453562			te11276	0.83656	0.21751	0.05067
Carubv10001747m.g	0.072435	0.00696	0.003065	0.0137666	0.00366707	0.004305			te11277	NA	NA	0
Carubv10001748m.g	0.2415	0.00444	0.003885	0.501919	0.00631081	0.00495958			te11278	NA	NA	0
Carubv10001749m.g	0.31258	0.006035	0.00302	0.00441833	0.00231458	0.00160802			te11279	0.833285	0.373935	0.059255
Carubv10001751m.g	0.221515	0.014985	0.004255	0.313413	0.0993909	0.015596			te1128	NA	NA	NA
Carubv10001752m.g	0.009385	0.004615	0.00306	0.030156	0.00956489	0.00531619			te11280	0.89727	0.30895	0.051345
Carubv10001754m.g	0.23796	0.00263	0.00291	0.0336556	0.00175	0.00498383			te11281	NA	NA	NA
Carubv10001755m.g	0.081105	0.0029	0.003625	0.0258972	0.00376944	0.00233276			te11282	NA	NA	0.04607
Carubv10001756m.g	0.2154	0.00232	0.005955	0.00552361	0.0037375	0.00298013			te11283	NA	0	0.02801
Carubv10001757m.g	0.010765	0.00454	0.00422	0.0244	0	0.00313789			te11284	0.3	NA	0.015625
Carubv10001758m.g	0.08075	0.0022	0.002255	0.00927308	0.00542059	0.00265591			te11285	NA	NA	NA
Carubv10001759m.g	0.128885	0.006685	0.00279	0.181338	0.007075	0.00252901			te11286	0.742935	NA	0.013755
Carubv10001760m.g	0.009175	0.00712	0.00152	0.0154362	0.0168553	0.00322797			te11287	0.538765	0.123915	0.02852
Carubv10001761m.g	0.31472	0.136195	0.021385	0.011955	0.00677895	0.00620077			te11288	NA	NA	0.03125
Carubv10001762m.g	0.183275	0.00655	0.00312	0.042825	0.00659412	0.00329521			te11289	0.55145	NA	0.01429
Carubv10001764m.g	0.495115	0.004675	0.004065	0.0110492	0.00637155	0.00353225			te1129	NA	0	0.0147
Carubv10001766m.g	0.004415	0.004815	0.002735	0.329012	0.1382	0.0206684			te11290	NA	NA	0.13335
Carubv10001767m.g	0.096865	0.00577	0.003375	0.0411889	0.0092625	0.00653239			te11291	NA	NA	0
Carubv10001769m.g	0.06146	0.00755	0.0027	0.0194583	0.00196	0.00576435			te11292	0.88351	0.422525	0.05449
Carubv10001770m.g	0.00737	0.005905	0.00351	0.328583	0.13382	0.0562462			te11293	0.8309	0.42993	0.08647
Carubv10001771m.g	0.452695	0.017355	0.004615	0.00667419	0.00739348	0.00480828			te11294	0.80785	0.505045	0.07249
Carubv10001772m.g	0.200335	0.005485	0.002095	0.00930357	0.00146316	0.00145783			te11295	NA	NA	NA
Carubv10001775m.g	0.18251	0.00428	0.003665	0.42248	0.00240714	0.00272333			te11296	NA	NA	NA
Carubv10001776m.g	0.10314	0.003535	0.003365	0.0762513	0.00389737	0.00441286			te11297	NA	NA	0.010415
Carubv10001777m.g	0.19722	0.021005	0.00926	0.550911	0.345288	0.0673064			te11298	NA	NA	NA
Carubv10001778m.g	0.406625	0.003885	0.003325	0.0135018	0.00347222	0.00551095			te11299	0.72855	NA	NA
Carubv10001779m.g	0.331545	0.009685	0.00344	0.0823891	0.00475862	0.00311264			te113	NA	NA	NA
Carubv10001780m.g	0.00897	0.007035	0.00488	0.00667	0.00378636	0.00530273			te1130	0.05265	0.03249	NA
Carubv10001781m.g	0.156615	0.043295	0.007155	0.00754643	0.00444	0.00245179			te11300	0.69262	0.03365	0.015765
Carubv10001782m.g	0.35602	0.015145	0.00438	0.0189347	0	0.00609768			te11301	0.5432	NA	0
Carubv10001783m.g	0.002615	0.001475	0.00224	0.0112143	0.001785	0.00366854			te11302	0.584065	0.10647	0.016085
Carubv10001784m.g	0.1364	0.016015	0.003875	0.49625	0.113433	0.0644694			te11303	0.55162	0.12228	0.027115
Carubv10001785m.g	0.197215	0.004435	0.00413	0.0889413	0.0082225	0.00317754			te11304	0.36458	NA	0.2
Carubv10001786m.g	0.23145	0.005025	0.003425	0.00668725	0.0046122	0.0043951			te11305	0.79465	NA	0.098345
Carubv10001787m.g	0.02024	0.003875	0.002275	0.0123875	0.00359792	0.00148415			te11306	0.66095	0.2395	0.0466
Carubv10001788m.g	0.01173	0.003795	0.004915	0.0479875	0.0078125	0.00226932			te11307	NA	NA	NA
Carubv10001789m.g	0.01607	0.0035	0.00244	0.0254959	0	0.00283152			te11308	0.627315	0.2436	0.032275
Carubv10001790m.g	0.16126	0.004985	0.004945	0.0259132	0.0193857	0.0157445			te11309	0.56369	0.177805	0.01408
Carubv10001791m.g	0.03286	0.010605	0.003135	0.0185869	0.00213846	0.00320978			te1131	NA	NA	NA
Carubv10001792m.g	0.286625	0.00396	0.00389	0.0117308	0.00241111	0.00514143			te11310	0.84325	0.122525	0.02382
Carubv10001793m.g	0.14331	0.010415	0.003595	0.244281	0.0038675	0.00465246			te11311	0.709735	NA	NA
Carubv10001794m.g	0.17532	0.005515	0.00374	0.00418333	0	0.0050118			te11312	0.76895	0.1005	0
Carubv10001795m.g	0.35177	0.00387	0.0038	0.00942353	0.00581	0.00588866			te11313	0.864605	0.115625	0.016735
Carubv10001796m.g	0.01172	0.01189	0.002975	0.0134944	0.00773833	0.00248696			te11314	0.74495	0.30307	0.054845
Carubv10001798m.g	0.039285	0.018215	0.002665	0	0.008335	0.00534964			te11315	NA	0.34135	0.030575
Carubv10001799m.g	0.027445	0.00424	0.003185	0.00814516	0.00220962	0.00469729			te11316	NA	NA	NA
Carubv10001800m.g	0.051725	0.008155	0.00672	0.496505	0.12311	0.0457801			te11317	NA	NA	0.1429
Carubv10001802m.g	0.005465	0.007175	0.00404	0.11165	0.0104732	0.00232437			te11318	0.71635	0.16662	0.04108
Carubv10001803m.g	0.08176	0.00512	0.00312	0.0175833	0.00367647	0.00529338			te11319	0.78712	0.0972	0.075145
Carubv10001804m.g	0.36194	0.002505	0.00315	0.165779	0.00405769	0.00378771			te1132	NA	NA	0
Carubv10001805m.g	0.010545	0.00104	0.00282	0.08255	0.0372926	0.04493			te11320	0.9327	0.214975	0
Carubv10001807m.g	0.25248	0.0074	0.001955	0.0150857	0	0.00474275			te11321	0.892505	0.09721	0.164395
Carubv10001808m.g	0.006605	0.00113	0.00441	0.514913	0.116945	0.0199257			te11322	0.73805	NA	0.10828
Carubv10001809m.g	0.075115	0.00557	0.00341	0.00274808	0	0.00429441			te11323	NA	NA	0.01026
Carubv10001810m.g	0.013495	0.00253	0.00364	0.0136722	0.0104875	0.00399577			te11324	0.64199	NA	0.02365
Carubv10001811m.g	0.274075	0.008465	0.00246	0.00685682	0.00606087	0.00291523			te11325	0.663865	0.12486	0.017895
Carubv10001812m.g	0.00576	0.00826	0.003555	0.0272316	0.00308611	0.00534622			te11326	NA	NA	0.019245
Carubv10001813m.g	0.115595	0.00369	0.00288	0.01339	0.0048	0.00176256			te11327	0.913035	0.12846	0.027295
Carubv10001815m.g	0.04524	0.002575	0.00379	0.01678	0	0.00483102			te11328	NA	NA	0.013885
Carubv10001818m.g	0.305355	0.00287	0.00363	0.00572	0	0.00357982			te11329	NA	NA	NA
Carubv10001819m.g	0.036635	0.005385	0.00258	0.0974312	0.00725	0.00374497			te1133	NA	NA	0.1154
Carubv10001820m.g	0.188745	0.004905	0.00408	0.0113389	0.00460185	0.00685028			te11330	NA	NA	NA
Carubv10001821m.g	0.366765	0.005665	0.00403	0.289081	0.00324643	0.00632912			te11331	NA	NA	NA
Carubv10001822m.g	0.017575	0.05367	0.025295	0	0	0			te11332	0.13965	0.3	0.07879
Carubv10001823m.g	0.04919	0.007225	0.005495	0.00847353	0.0135056	0.00333082			te11333	NA	NA	NA
Carubv10001824m.g	0.123695	0.00722	0.002755	0.214305	0.0374977	0.00433775			te11334	NA	NA	0
Carubv10001825m.g	0.236235	0.006545	0.003075	0.283421	0.00282179	0.00464703			te11335	NA	NA	0.5
Carubv10001826m.g	0.032095	0.002985	0.007925	0.0195	0	0.00353409			te11336	NA	NA	0.158675
Carubv10001828m.g	0.00918	0.00285	0.00313	0.00830385	0.00611439	0.00450762			te11337	0.763375	0.551215	0.05506
Carubv10001829m.g	0.091825	0.0034	0.003515	0.00632321	0.00166964	0.00390769			te11338	0.6875	0.45098	0.08237
Carubv10001830m.g	0.00746	0.00131	0.001335	0.00535781	0.00486406	0.00412097			te11339	0.778895	0.30561	0.064525
Carubv10001831m.g	0.0426	0.002775	0.004915	0.167704	0.0315235	0.00686341			te1134	NA	NA	NA
Carubv10001832m.g	0.262915	0.018335	0.008335	0.0472904	0.00903261	0.00508364			te11340	0.662835	0.386	0.02289
Carubv10001833m.g	0.02057	0.01185	0.0043	0.01598	0.0157511	0.00414463			te11341	0.806525	0.286145	0.04843
Carubv10001835m.g	0.172905	0.00249	0.003635	0.00836875	0.00316176	0.00220733			te11342	NA	NA	NA
Carubv10001836m.g	0.049015	0.00497	0.00347	0.0118458	0.00126212	0.00369643			te11343	0.815555	0.34338	0.05511
Carubv10001837m.g	0.072815	0.012605	0.009415	0.00555833	0.0143583	0.00190093			te11344	NA	NA	NA
Carubv10001838m.g	0.438435	0.00301	0.0054	0.014872	0.0071378	0.0023121			te11345	0.73056	0.33037	0.068695
Carubv10001840m.g	0.00908	0.003515	0.001985	0.302246	0.34451	0.0330738			te11346	NA	NA	NA
Carubv10001841m.g	0.301855	0.0363	0.007935	1	0	0.0153846			te11347	0.79322	0.28334	0.060415
Carubv10001842m.g	0.15777	0.00416	0.00292	0.6444	0.0105105	0.00635828			te11348	0.77082	0.28541	0.0629
Carubv10001844m.g	0.07891	0.016045	0.0037	0.0335861	0.002975	0.00231138			te11349	0.79223	0.30763	0.056195
Carubv10001845m.g	0.00592	0.00356	0.001945	0.198962	0.00658542	0.00281456			te1135	0.57835	0.1625	0.032785
Carubv10001846m.g	0.21714	0.011215	0.00382	0.05697	0.109124	0.0960287	siren		te11350	0.74249	0.4708	0.043915
Carubv10001847m.g	0.21752	0.006815	0.005235	0.0123308	0.00173611	0.00242579			te11351	0.899815	0.32635	0.09426
Carubv10001848m.g	0	0.005765	0.00368	0.0134174	0.0021	0.0032288			te11352	NA	NA	0.03254
Carubv10001850m.g	0.00778	0.006975	0.004615	0.0288894	0.00340238	0.00475738			te11353	0.80654	0.424505	0.071205
Carubv10001851m.g	0.192945	0.00236	0.00339	0.0146292	0.00525682	0.0024955			te11354	NA	NA	0.047725
Carubv10001852m.g	0.28147	0.005585	0.002265	0.317346	0.0578111	0.0318926			te11355	NA	NA	0.0098
Carubv10001853m.g	0.0991	0.007715	0.004645	0.0220594	0.00231389	0.00370339			te11356	NA	NA	0.01316
Carubv10001854m.g	0.47218	0.00609	0.00283	0.0152455	0	0.00313192			te11357	NA	NA	NA
Carubv10001856m.g	0.011315	0.0017	0.002725	0.0114183	0.0125722	0.00419967			te11358	NA	0.18335	0.040915
Carubv10001858m.g	0.00388	0.001195	0.002055	0.0119531	0.00701429	0.00301301			te11359	0.674815	0.367005	0.09417
Carubv10001859m.g	0.16342	0.003085	0.00567	0.0328074	0.00753462	0.00557985			te1136	0.5	NA	0
Carubv10001860m.g	0.005465	0.002845	0.003	0.466482	0.0690182	0.0158735			te11360	0.539895	0.059115	0.01655
Carubv10001861m.g	0.186655	0.008855	0.005115	0.463147	0.14823	0.0311395			te11361	0.649985	0.016675	0.004515
Carubv10001862m.g	0.1655	0.002285	0.003765	0.2491	0.084725	0.0148779			te11362	NA	NA	0
Carubv10001863m.g	0.09359	0.005365	0.003435	0.592911	0.00306212	0.00228895			te11363	NA	NA	NA
Carubv10001865m.g	0.14267	0.014385	0.002195	0.0269921	0	0.00149934			te11364	NA	0	0.15555
Carubv10001866m.g	0.10514	0.004895	0.005005	0.0142714	0.00767031	0.00380288			te11365	NA	NA	0
Carubv10001867m.g	0.075845	0.00796	0.00455	0.0293538	0	0.00469298			te11366	NA	NA	0
Carubv10001868m.g	0.018555	0.00149	0.018455	0.00466842	0.00405312	0.0091305			te11367	NA	NA	NA
Carubv10001870m.g	0.07944	0.005445	0.00408	0.227018	0.185047	0.0381656			te11368	NA	NA	NA
Carubv10001871m.g	0.00848	0.00297	0.00255	0.19723	0.012388	0.00417143			te11369	NA	NA	NA
Carubv10001872m.g	0.195515	0.004125	0.00313	0.006675	0.00351279	0.00396199			te1137	NA	NA	NA
Carubv10001873m.g	0.01274	0.006195	0.001585	0.0172906	0.00649545	0.00566622			te11370	0.2875	NA	0.00634
Carubv10001874m.g	0.03262	0.007195	0.00918	0.0181161	0.024325	0.00349511			te11371	NA	NA	NA
Carubv10001875m.g	0.00943	0.00801	0.002335	0.0312252	0.00833125	0.00626926			te11372	NA	0	NA
Carubv10001876m.g	0.031045	0.003275	0.003835	0	0	0.00337145			te11373	0.458325	0.145215	0.03112
Carubv10001877m.g	0.20584	0.002715	0.00367	0.0595348	0.00509259	0.00445123			te11374	NA	NA	0
Carubv10001878m.g	0.010635	0.00282	0.002455	0.00974778	0.00432692	0.00532992			te11375	0.58404	0.077585	0.01301
Carubv10001880m.g	0.0334	0.00155	0.00206	0.0241542	0.00589667	0.00386602			te11376	NA	0.0625	0.0208
Carubv10001881m.g	0.19985	0.004915	0.00332	0.279826	0.121036	0.0219863			te11377	0.569025	0.1198	0.01707
Carubv10001882m.g	0.016085	0.002285	0.003785	0.0202875	0.0145875	0.00213427			te11378	NA	NA	0
Carubv10001883m.g	0.307875	0.002045	0.00401	0.132597	0.0507215	0.0420263			te11379	NA	NA	NA
Carubv10001884m.g	0.777105	0.08977	0.024145	0.0114	0.00397667	0.00379802			te1138	NA	NA	0.07895
Carubv10001885m.g	0.00755	0.00063	0.00223	0.0299333	0	0.00385083			te11380	0.76505	0.23042	0.014195
Carubv10001886m.g	0.019785	0.01151	0.003125	0.0387636	0.00142045	0.00169865			te11381	0.834955	0.086505	0.025365
Carubv10001887m.g	0.004115	0.014285	0.00511	0.0184	0.00757273	0.00454926			te11382	0.76372	0.203755	0.03881
Carubv10001888m.g	0.18743	0.01185	0.00278	0.213933	0.00656607	0.00679509			te11383	NA	NA	NA
Carubv10001889m.g	0.16151	0.001095	0.002495	0.0180708	0.00370333	0.0053			te11384	0.88396	0.39067	0.04464
Carubv10001891m.g	0.007445	0.004355	0.00362	0.0129632	0.00782143	0.00553101			te11385	0.7817	0.31214	0.05992
Carubv10001892m.g	0.143495	0.00423	0.00381	0.00707931	0.00656042	0.00229134			te11386	0.733865	0.25737	0.033645
Carubv10001893m.g	0.377105	0.01407	0.005205	0.491694	0.260855	0.0186509			te11387	0.87463	0.39307	0.03625
Carubv10001894m.g	0.0246	0.0143	0.00345	NA	NA	NA			te11388	0.744315	0.342255	0.04071
Carubv10001895m.g	0.09944	0.007705	0.002725	0	0.00238095	0.00303384			te11389	NA	NA	NA
Carubv10001896m.g	0.335325	0.004665	0.00291	0.023735	0.000992857	0.00313743			te1139	NA	NA	0
Carubv10001897m.g	0.10544	0.00521	0.00221	0.010495	0.00507222	0.00391567			te11390	0.8091	0.125875	0.01702
Carubv10001898m.g	0.740305	0.337555	0.04492	0.725585	0.171301	0.0562146			te11391	0.76631	0.101335	0
Carubv10001899m.g	0.024015	0.00241	0.00259	0.0388772	0.00522	0.00437682			te11392	0.807515	0.17731	0.02825
Carubv10001901m.g	0.02665	0.0033	0.00233	0.000909091	0.00457647	0.00811882			te11393	0.61162	0.1698	0.02558
Carubv10001902m.g	0.006205	0.0034	0.004135	0.0124434	0.00176897	0.00486768			te11394	0.3084	0.29165	0.03836
Carubv10001903m.g	0.008625	0.01028	0.00395	0.040925	0.0530722	0.0315473			te11395	0.72207	0.163345	0.03015
Carubv10001904m.g	0.018115	0.00469	0.00374	0.597128	0.292144	0.0978968			te11396	0.8212	0.21325	0.0255
Carubv10001906m.g	0.012005	0.00467	0.00432	0.419639	0.122483	0.0365122			te11397	0.66545	0.182	0.00927
Carubv10001907m.g	0.012585	0.00264	0.004195	0.00943875	0.00834091	0.00283571			te11398	0.75584	0.25157	0.039055
Carubv10001908m.g	0.10738	0.010175	0.006535	0.0552	0.00476333	0.00277741			te11399	0.6198	0.23695	0.04171
Carubv10001909m.g	0.232625	0.00427	0.004675	0.0110458	0.00838043	0.00385998			te114	NA	NA	NA
Carubv10001910m.g	0.276565	0.01317	0.00993	0.00377796	0.00634839	0.00395647			te1140	NA	NA	NA
Carubv10001911m.g	0.010325	0.007245	0.00336	0.00553387	0.00427955	0.00284483			te11400	0.60864	0.312915	0.03693
Carubv10001912m.g	0.21324	0.015265	0.004965	0.00787523	0.00119	0.00240028			te11401	0.786925	0.248	0.046145
Carubv10001913m.g	0.15466	0.004845	0.00321	0.003435	0	0.000953585			te11402	NA	NA	0.125185
Carubv10001914m.g	0.011115	0.00353	0.00289	0.251459	0.0123327	0.00259897			te11403	NA	NA	0.012825
Carubv10001915m.g	0.180275	0.00391	0.00271	0.00675192	0.004225	0.002478			te11404	NA	NA	0.01515
Carubv10001916m.g	0.2295	0.00367	0.003375	0.0115409	0.00396	0.00260369			te11405	0.42265	NA	0.02409
Carubv10001917m.g	0.191935	0.001115	0.002465	0.218556	0.00647718	0.000877105			te11406	NA	NA	0
Carubv10001918m.g	0.01679	0.00354	0.00343	0.0111442	0.00531818	0.00453913			te11407	0.600875	0.1153	0.036745
Carubv10001919m.g	0.009365	0.002365	0.002065	0.0130668	0.000890909	0.00422955			te11408	0.67512	0.196165	0.01221
Carubv10001920m.g	0.72577	0.11426	0.04981	0.072725	0.054675	0.0169513	siren		te11409	0.67275	NA	0.015625
Carubv10001921m.g	0.007205	0.00553	0.00362	0.0328452	0.00620357	0.006125			te1141	NA	0.3012	0.03791
Carubv10001922m.g	0.022035	0.007565	0.004515	0.364817	0.172919	0.035531			te11410	0.564875	0.13534	0.04333
Carubv10001923m.g	0.19881	0.008105	0.001905	0.100078	0.032078	0.0260066			te11411	0.575	0.047	0.018395
Carubv10001924m.g	0.094855	0.00609	0.00323	0.159039	0.0014875	0.00315103			te11412	NA	NA	0.04545
Carubv10001925m.g	0.010255	0.002885	0.002535	0.346996	0.0479706	0.106162			te11413	NA	NA	0.03125
Carubv10001926m.g	0.13637	0.004235	0.006515	0.0174862	0	0.00349906			te11414	0.877445	0.316805	0.1184
Carubv10001927m.g	0.0121	0.004105	0.00529	0.0152455	0	0.00316846			te11415	0.76826	0.257225	0.0768
Carubv10001928m.g	0.07792	0.03703	0.01951	0.0568125	0.00451667	0.00287549			te11416	NA	NA	NA
Carubv10001929m.g	0.334455	0.003495	0.003725	0.0216783	0.0045875	0.00316796			te11417	NA	0.075575	0.004385
Carubv10001930m.g	0.01426	0.00399	0.00359	0.12733	0.013787	0.00260074			te11418	0.78122	0.11923	0.041265
Carubv10001931m.g	0.247245	0.00598	0.00359	0.0402685	0.00192128	0.00147525			te11419	0.82705	0.13574	0.045405
Carubv10001932m.g	0.20269	0.00368	0.00259	0.690792	0.00390577	0.00184828			te1142	NA	NA	NA
Carubv10001933m.g	0.131755	0.002945	0.00279	0.195104	0.0063	0.0042004			te11420	NA	NA	NA
Carubv10001934m.g	0.008455	0.003325	0.004695	0.00801769	0.00308429	0.00367796			te11421	NA	NA	0.00743
Carubv10001935m.g	0.15349	0.00402	0.002805	0.00870827	0.0014875	0.00222059			te11422	0.649835	0.05355	0.023435
Carubv10001936m.g	0.013075	0.00234	0.00272	0.00736607	0.00477619	0.00548716			te11423	NA	0.03335	0
Carubv10001937m.g	0.14584	0.0044	0.00233	0.577481	0.0142218	0.00511098			te11424	0.654165	0.25188	0.037695
Carubv10001939m.g	0.27637	0.007065	0.003375	0.00361667	0.00380882	0.00355254			te11425	0.672615	0.22239	0.03067
Carubv10001940m.g	0.10222	0.01073	0.00272	0	0	0			te11426	0.38095	NA	NA
Carubv10001942m.g	0.168645	0.00364	0.00218	0.011426	0.00137308	0.00239104			te11427	NA	NA	0.033335
Carubv10001943m.g	0.132675	0.00387	0.00305	0.356111	0.0793258	0.0138561			te11428	NA	NA	0.0833
Carubv10001944m.g	0.005605	0.00586	0.00337	0.2625	0	0.0149642			te11429	0.79299	0.500845	0.07052
Carubv10001945m.g	0.787865	0.50313	0.065295	0.737229	0.445679	0.0728482			te1143	NA	NA	NA
Carubv10001946m.g	0.23213	0.0052	0.004175	0.244515	0.0127227	0.012627			te11430	0.79008	0.49675	0.07717	siren
Carubv10001947m.g	0.016325	0.00476	0.00332	0.0197292	0	0.00255185			te11431	0.6905	0.477785	0.054165
Carubv10001948m.g	0.011035	0.006735	0.002935	0.009425	0.0113471	0.00222963			te11432	0.821085	0.495	0.065685
Carubv10001949m.g	0.01252	0.003735	0.004415	0.06875	0.0195111	0.00555195			te11433	0.82142	0.40204	0.02585
Carubv10001950m.g	0.14898	0.01026	0.00286	0.0314417	0.0032725	0.00253088			te11434	NA	NA	NA
Carubv10001951m.g	0.004175	0.002155	0.00209	0.032345	0	0.00228821			te11435	NA	NA	NA
Carubv10001952m.g	0.00912	0.003795	0.00326	0.163521	0.0059036	0.0032368			te11436	0.7313	0.2	0.027995
Carubv10001953m.g	0.038185	0.001705	0.00145	0.339386	0.131231	0.00894312			te11437	0.87341	0.140625	0.06808
Carubv10001954m.g	0.0079	0.014855	0.0034	0.0084	0.00904667	0.00486035			te11438	0.72882	0.268475	0.069035
Carubv10001956m.g	0.00589	0.016315	0.003265	0.00934722	0	0.00342894			te11439	0.65183	0.397035	0.045125
Carubv10001957m.g	0.39899	0.01331	0.0052	0.4099	0.00952143	0.00685608			te1144	NA	NA	NA
Carubv10001958m.g	0.32905	0.005995	0.00331	0.390953	0.143539	0.0193411			te11440	0.709475	0.42289	0.076135
Carubv10001959m.g	0.1159	0.00428	0.00357	0.0368045	0.00213611	0.00195924			te11441	0.819575	0.46075	0.07445
Carubv10001960m.g	0.262745	0.002445	0.00256	0.740627	0.35557	0.0741375			te11442	0.1167	0.308785	0.06481	siren
Carubv10001962m.g	0.03001	0.00637	0.0032	0.00849375	0.00959545	0.00408848			te11443	NA	NA	NA
Carubv10001963m.g	0.157075	0.00414	0.002585	0.00613256	0.00390625	0.00317906			te11444	0.82565	0.2186	0.03548
Carubv10001964m.g	0.009955	0.006475	0.00233	0.0119459	0.00779	0.00584621			te11445	NA	0.24285	0.05207
Carubv10001965m.g	0.011045	0.018505	0.005105	0.0135278	0.00539286	0.00201702			te11446	0.64105	0.2686	0.057895
Carubv10001966m.g	0.029945	0.029465	0.03688	0.01681	0.00623	0.00212			te11447	0.736565	0.2281	0.02616
Carubv10001967m.g	0.188935	0.005575	0.001775	0.00817738	0.00230484	0.0026322			te11448	NA	NA	0.0263
Carubv10001968m.g	0.00753	0.00087	0.00312	0.0193575	0	0.00372941			te11449	0.7488	0.24405	0.04203
Carubv10001969m.g	0.09548	0.002945	0.00214	0.00428462	0.0122846	0.00394634			te1145	NA	NA	NA
Carubv10001970m.g	0.11947	0.005065	0.005985	0.0532438	0.0162258	0.0150063			te11450	NA	NA	0.203625
Carubv10001971m.g	0.287805	0.00084	0.00312	0.00701506	0.00588667	0.00356697			te11451	0.5086	0.3012	0.038055
Carubv10001972m.g	0.027045	0.002935	0.003565	0.0160479	0.00231667	0.00382602			te11452	0.820875	0.33925	0.07174
Carubv10001973m.g	0.075835	0.00936	0.00393	0.019475	0.0102167	0.00101249			te11453	0.972225	0.350025	0.045555
Carubv10001974m.g	0.00752	0.00563	0.00207	0.0189	0	0.00309361			te11454	0.84131	0.14215	0.076005
Carubv10001975m.g	0.4081	0.00752	0.004645	0.338082	0.00952167	0.0139885			te11455	0.818695	0.222005	0.03639
Carubv10001976m.g	0.014545	0.002735	0.00346	0.565368	0.00890143	0.00394315			te11456	NA	0.1	NA
Carubv10001978m.g	0.00843	0.00183	0.002025	0	0.00794737	0.00436049			te11457	0.65471	0.00769	0.024735
Carubv10001979m.g	0.257045	0.00295	0.004035	0.776081	0.127193	0.0643931			te11458	0.76655	0.39393	0.10338
Carubv10001980m.g	0.01062	0.002305	0.00404	0.0179764	0.00385154	0.00606377			te11459	0.81483	0.0625	0.104665
Carubv10001981m.g	0.14236	0.007555	0.003495	0.00329706	0.00106923	0.000678889			te1146	0.63363	0.10404	0.023485
Carubv10001982m.g	0.007975	0.00371	0.005305	0.0103192	0.00503421	0.00252653			te11460	0.71139	0.068715	0.033355
Carubv10001984m.g	0.00676	0.020925	0.001805	0.275194	0.0196147	0.00997399			te11461	0.467125	0.261985	0.02342
Carubv10001986m.g	0.1549	0.002745	0.003365	0.0257315	0.00154737	0.0011381			te11462	0.547805	0.34753	0.043515
Carubv10001987m.g	0.13272	0.00377	0.00293	0.0105347	0.00694583	0.00300941			te11463	NA	NA	NA
Carubv10001988m.g	0.211685	0.005675	0.004835	0.0753511	0.00580994	0.00282521			te11464	NA	NA	0.034245
Carubv10001989m.g	0.01032	0.00266	0.00298	0.0228194	0.00581058	0.0059567			te11465	0.30014	0.032865	0.02778
Carubv10001990m.g	0.006175	0.00539	0.002095	0.0189812	0.00770455	0.00539233			te11466	1	NA	0
Carubv10001991m.g	0.009895	0.004385	0.00221	0.0148619	0	0.0034637			te11467	0.767615	0	0.079165
Carubv10001993m.g	0.143555	0.003925	0.0031	0.521296	0.0041	0.00258992			te11468	0.86325	0.30725	0.08724
Carubv10001994m.g	0.36413	0.004315	0.00289	0.0109718	0.000926389	0.0038396			te11469	0.79045	0.2437	0.079175
Carubv10001995m.g	0.17523	0.001915	0.004165	0.400807	0.298707	0.0545387			te1147	NA	NA	0.00983
Carubv10001996m.g	0.13127	0.0525	0.01136	0.01225	0.00501538	0.00487828			te11470	0.663135	0.05	0.046965
Carubv10001997m.g	0.00551	0.003845	0.00392	0.0217778	0.00183824	0.00497248			te11471	NA	NA	0.0587
Carubv10001998m.g	0.07557	0.01833	0.00279	0.028575	0	0			te11472	0.691155	0.26147	0.02939
Carubv10001999m.g	NA	NA	NA	NA	NA	NA			te11473	0.5746	0.03335	0.01649
Carubv10002000m.g	0.005205	0.005365	0.00201	0.0115545	0.00825667	0.00595984			te11474	NA	NA	NA
Carubv10002001m.g	0.007965	0.002915	0.002975	0.390317	0.00577105	0.004199			te11475	0.67885	0.110475	0.036085
Carubv10002002m.g	0.071275	0.005055	0.005505	0.00782692	0.00371714	0.0046056			te11476	0.8077	NA	0.022455
Carubv10002004m.g	0.167255	0.003485	0.003585	0.00497665	0.00855263	0.00500293			te11477	0.72081	0.32545	0.069455
Carubv10002005m.g	0.24512	0.009905	0.00536	0.0161998	0.00515011	0.00503871			te11478	0.73215	NA	0.007165
Carubv10002006m.g	0.1724	0.00816	0.003825	0.0112555	0.00173542	0.00373684			te11479	NA	NA	0
Carubv10002007m.g	0.121815	0.00461	0.00221	0.00998462	0.00226176	0.00144565			te1148	NA	NA	0
Carubv10002008m.g	0.009835	0.005655	0.00388	0.751893	0.271342	0.0789126			te11480	0.67444	0.19331	0.038265
Carubv10002009m.g	0.01329	0.002875	0.002625	0.0132883	0.00202308	0.00167115			te11481	0.7308	0.1144	0.03089
Carubv10002010m.g	0.20968	0.00303	0.00346	0.0116722	0.0059881	0.00305689			te11482	0.843115	0.05555	0.010415
Carubv10002011m.g	0.00606	0.003165	0.00243	0.267578	0.0162402	0.00616159			te11483	NA	NA	0.0125
Carubv10002012m.g	0.27759	0.001745	0.0021	0.00512692	0.00125	0.00226783			te11484	0.852665	0.250815	0.029675
Carubv10002013m.g	0.19351	0.007915	0.003305	0.529027	0.0042475	0.0044817			te11485	0.901215	0.310785	0.109715
Carubv10002014m.g	0.133505	0.00443	0.003825	0.0102286	0.00411667	0.00299857			te11486	0.66375	0.18573	0.15292
Carubv10002015m.g	0.822215	0.42915	0.093915	0.339929	0.0327038	0.00800227			te11487	NA	NA	0.14295
Carubv10002016m.g	0.00709	0.003325	0.003635	0.0515861	0.00106923	0.00107315			te11488	0.4491	0.099385	0.020035
Carubv10002017m.g	0.00851	0.005045	0.0113	0.400394	0.00846228	0.00392019			te11489	0.46074	NA	0.020415
Carubv10002018m.g	0.50047	0.17588	0.033	0.00892857	0.00926111	0.00296935			te1149	NA	NA	NA
Carubv10002019m.g	0.004195	0.00183	0.00306	0.004378	0.00615682	0.002288			te11490	NA	NA	NA
Carubv10002020m.g	0.440635	0.00719	0.00318	0.00223125	0.00173542	0.00364738			te11491	NA	NA	NA
Carubv10002021m.g	0.184355	0.049135	0.01006	0.0154476	0.00806905	0.00398622			te11492	NA	NA	0
Carubv10002022m.g	0.545035	0.079045	0.018165	0.748216	0.135838	0.0286623			te11493	NA	NA	0
Carubv10002023m.g	0.014815	0.002745	0.00351	0.0271881	0.00326765	0.00403813			te11494	NA	NA	NA
Carubv10002025m.g	0.222005	0.006565	0.007155	0.0120518	0.00501886	0.0027959			te11495	NA	0.0909	0.03
Carubv10002026m.g	0.129795	0.007105	0.00263	0.0164045	0.00132222	0.00198542			te11496	NA	NA	NA
Carubv10002027m.g	0.20034	0.008165	0.00322	0.0341672	0.00442344	0.003569			te11497	NA	NA	NA
Carubv10002028m.g	0.007905	0.00448	0.00183	0.00748519	0.010769	0.00494313			te11498	NA	NA	NA
Carubv10002029m.g	0.378245	0.004345	0.004155	0.0185121	0.000833333	0.00366406			te11499	NA	NA	NA
Carubv10002030m.g	0.36464	0.003965	0.002765	0.0160495	0.00529167	0.00356401			te115	NA	NA	0.003845
Carubv10002031m.g	0.169935	0.006835	0.002855	0.0114982	0.0103111	0.00617784			te1150	NA	NA	NA
Carubv10002032m.g	0.71966	0.382125	0.05596	0.814905	0.3271	0.140235			te11500	NA	NA	0.019755
Carubv10002033m.g	0.008095	0.00275	0.00196	0.0193161	0	0.00371539			te11501	NA	NA	NA
Carubv10002036m.g	0.169725	0.0032	0.003045	0.0160773	0.00530741	0.00266135			te11502	NA	NA	NA
Carubv10002037m.g	0.00818	0	0.003305	0.216622	0.00349615	0.00137627			te11503	NA	NA	NA
Carubv10002038m.g	0.342375	0.00838	0.003215	0.3457	0.0826583	0.014235			te11504	NA	NA	NA
Carubv10002039m.g	0.08491	0.00298	0.00262	0.239017	0.00312941	0.00295575			te11505	NA	NA	NA
Carubv10002040m.g	0.008765	0.005555	0.002025	0.0072325	0	0.00148977			te11506	0.613455	0.273475	0.04267
Carubv10002041m.g	0.08093	0.004705	0.003305	0.0087539	0.002975	0.0026115			te11507	0.56506	0.07756	0.033295
Carubv10002042m.g	0.26106	0.02363	0.00283	0.00484032	0.00711129	0.00281447			te11508	NA	NA	0
Carubv10002044m.g	0.24462	0.005495	0.003325	0.0159594	0.00434062	0.00736071			te11509	NA	NA	NA
Carubv10002045m.g	0.03924	0.003735	0.004635	0.226013	0.016625	0.00532728			te1151	NA	NA	0
Carubv10002046m.g	0.014645	0.00359	0.00236	0.0299253	0.00108333	0.00624968			te11510	NA	NA	NA
Carubv10002047m.g	0.0088	0.008135	0.003895	0.0143691	0.00542963	0.00356324			te11511	NA	NA	NA
Carubv10002048m.g	0.0177	0.005035	0.003535	0.091825	0.0678545	0.00863238			te11512	0.81402	0.22893	0.076225
Carubv10002049m.g	0.001685	0.001065	0.002865	0.0108339	0.0024875	0.00408448			te11513	NA	0.26135	0.01838
Carubv10002050m.g	0.156155	0.00439	0.0042	0.0394958	0.00952917	0.0048451			te11514	0.64445	NA	0.012645
Carubv10002051m.g	0.203525	0.00426	0.00289	0.393107	0.164013	0.0234088			te11515	0.26715	0.03845	0.0228
Carubv10002052m.g	0.00719	0.00119	0.003245	0.0108344	0.00627812	0.00417038			te11516	NA	NA	NA
Carubv10002053m.g	0.009105	0.003645	0.003305	0.169361	0.030975	0.00605382			te11517	NA	NA	NA
Carubv10002054m.g	0.250285	0.00682	0.00291	0.0172068	0.00191552	0.00399515			te11518	NA	NA	NA
Carubv10002055m.g	0.00852	0.00296	0.00554	0.261591	0.0395864	0.023227			te11519	NA	NA	NA
Carubv10002056m.g	0.059725	0.0064	0.001695	0.0202974	0.00767896	0.00575522			te1152	0.008765	NA	0.003755
Carubv10002057m.g	0.01227	0.00502	0.00416	0.0312536	0.0145833	0.00711202			te11520	NA	NA	NA
Carubv10002058m.g	0.10298	0.007015	0.008835	0.0119122	0.00714286	0.00192115			te11521	NA	NA	NA
Carubv10002059m.g	0.0097	0.006715	0.00255	0.273666	0.00156724	0.00423548			te11522	NA	NA	NA
Carubv10002060m.g	0.5078	0.010825	0.00312	0.00447547	0.00399419	0.00254403			te11523	NA	NA	NA
Carubv10002061m.g	0.215625	0.00457	0.00225	0.490295	0.00813413	0.00207094			te11524	NA	NA	NA
Carubv10002062m.g	0.00834	0.004025	0.00398	0.0234141	0	0.00183095			te11525	0.762685	0.11778	0.04046
Carubv10002063m.g	0.32984	0.0053	0.00476	0.524718	0.0631146	0.00371562			te11526	0.86038	0.307745	0.108125
Carubv10002064m.g	0.110415	0.003435	0.00412	0.0118875	0.00219143	0.00310185			te11527	0.83412	0.35099	0.067625
Carubv10002066m.g	0.022405	0.00677	0.005205	0.0112368	0	0.00327494			te11528	0.802395	0.38155	0.073095
Carubv10002067m.g	0.00575	0.00148	0.00288	0.00974238	0.0026	0.00452893			te11529	NA	NA	NA
Carubv10002068m.g	0.01062	0.02648	0.00333	0.00890769	0.00595	0.00509035			te1153	0.61095	0.3731	0.119575
Carubv10002069m.g	0.01986	0.003585	0.00295	0.160888	0.00266667	0.00416752			te11530	NA	NA	0
Carubv10002070m.g	0.004465	0.005535	0.00591	0.225352	0.00520862	0.00423293			te11531	0.6667	NA	0
Carubv10002071m.g	0.0609	0.003305	0.00315	0.0155632	0.006065	0.00231198			te11532	NA	NA	NA
Carubv10002072m.g	0.071355	0.005475	0.002105	0.00478378	0.00321143	0.00369926			te11533	NA	NA	0
Carubv10002073m.g	0.145845	0.005535	0.004035	0.007755	0.00259444	0.0040052			te11534	NA	NA	NA
Carubv10002075m.g	0.162305	0.001965	0.00283	0.011511	0.00173611	0.00146444			te11535	NA	NA	NA
Carubv10002076m.g	0.00269	0	0.00274	0.149991	0.00256538	0.00303966			te11536	NA	NA	NA
Carubv10002077m.g	0.013335	0.005625	0.00519	0.0454625	0.00457619	0.00425342			te11537	0.738775	0.17034	0.03437
Carubv10002078m.g	0.015455	0.005785	0.003325	0.00537037	0.00432857	0.00153554			te11538	NA	NA	0.05625
Carubv10002079m.g	0.00635	0.00203	0.00316	0.126282	0.00646934	0.00273692			te11539	0.73335	0	0
Carubv10002080m.g	0.056335	0.00754	0.003855	0.710797	0.138639	0.0202575			te1154	NA	NA	NA
Carubv10002081m.g	0.00845	0.01008	0.00436	0.0076587	0.00300345	0.00329189			te11540	NA	NA	NA
Carubv10002082m.g	0.8584	0.238225	0.028585	0.563527	0.105456	0.010376			te11541	0.61929	0.207825	0
Carubv10002083m.g	0.185255	0.010085	0.003935	0.0276222	0.047875	0.004425			te11542	NA	NA	NA
Carubv10002084m.g	0.00702	0.004725	0.00166	0.0140217	0.00925833	0.00297825			te11543	NA	NA	NA
Carubv10002085m.g	0.02658	0.00808	0.007105	0	0	0.00396875			te11544	NA	NA	NA
Carubv10002086m.g	0.016865	0.011345	0.00271	0.0103088	0.0081125	0.00628348			te11545	NA	NA	NA
Carubv10002087m.g	0.01958	0.008705	0.005205	0.0346094	0.00160385	0.0015199			te11546	NA	NA	0
Carubv10002088m.g	0.004445	0.01103	0.003395	0.245439	0.0203227	0.0331986			te11547	NA	NA	NA
Carubv10002089m.g	0.01221	0.00214	0.00294	0.0255071	0.00687941	0.00341382			te11548	NA	NA	0
Carubv10002090m.g	0.018265	0.00225	0.00202	0.0656924	0.00553864	0.00368846			te11549	NA	NA	NA
Carubv10002091m.g	0.1649	0.008965	0.00813	0.015563	0	0.00388827			te1155	NA	NA	0
Carubv10002092m.g	0.275145	0.012485	0.005515	0.492819	0	0.00712121			te11550	NA	NA	NA
Carubv10002093m.g	0.01661	0.00524	0.003705	0.0144758	0.00324643	0.00394787			te11551	NA	NA	NA
Carubv10002094m.g	0.000845	0.003135	0.00306	0.00960778	0.00720029	0.00600146			te11552	NA	NA	NA
Carubv10002095m.g	0.00563	0	0.00313	0.0144845	0.00256333	0.00432817			te11553	NA	NA	NA
Carubv10002096m.g	0.174435	0.004185	0.004115	0.00634375	0.00277903	0.00177353			te11554	NA	NA	NA
Carubv10002097m.g	0.023665	0.006145	0.003315	0.151405	0.0111708	0.00279956			te11555	NA	NA	NA
Carubv10002098m.g	0.010255	0.0025	0.00191	0.00793611	0	0.00151986			te11556	NA	NA	NA
Carubv10002099m.g	0.236695	0.00148	0.003045	0.023725	0	0.00284828			te11557	0.599595	0.020825	0.0267
Carubv10002100m.g	0.007055	0.002475	0.002995	0.00222333	0.00932656	0.00360587			te11558	0.65448	0.104175	0.0475
Carubv10002101m.g	0.4792	0.013075	0.003265	0.0224217	0.00703125	0.00552771			te11559	NA	NA	0.03093
Carubv10002102m.g	0.31128	0.005815	0.00347	0.445631	0	0.00389257			te1156	0	NA	0
Carubv10002103m.g	0.122865	0.006175	0.00274	0.00828	0	0.00212484			te11560	NA	NA	0.11342
Carubv10002104m.g	0.013495	0.006435	0.0043	0.16805	0.00822051	0.00265879			te11561	0.59715	0.10715	0.038885
Carubv10002106m.g	0.013235	0.00693	0.003525	0.0169147	0.00260312	0.00286786			te11562	0.533815	0.10326	0.05528
Carubv10002107m.g	0.8487	0.242775	0.007165	0.4292	0.204504	0.0144347			te11563	NA	NA	0.0238
Carubv10002109m.g	0.005795	0.0034	0.001885	0.0387652	0.00106923	0.00467328			te11564	0	0	0.011765
Carubv10002110m.g	0.01341	0.002615	0.002225	0.0235735	0.00222333	0.00287594			te11565	NA	NA	0.02272
Carubv10002111m.g	0.025575	0.020595	0.0293	0.528853	0.00494286	0.00434906	siren		te11566	0.4	0	0.045755
Carubv10002112m.g	0.38608	0.003755	0.00452	0.646035	0.151789	0.0144179			te11567	0.63125	NA	0.113075
Carubv10002113m.g	0.031605	0.00449	0.003325	0.0191267	0.001818	0.00511216			te11568	NA	NA	0.136335
Carubv10002114m.g	0.011875	0.00267	0.002735	0.0132519	0	0.00446942			te11569	0.6306	0.45983	0.077495
Carubv10002115m.g	0.039985	0.00404	0.005255	0.00377	0	0.00180363			te1157	0	NA	NA
Carubv10002116m.g	0.006735	0.00711	0.001575	0.00213889	0.00405	0.00328427			te11570	0.595835	NA	0.08016
Carubv10002117m.g	0.01085	0	0.006025	0.0192494	0.00108696	0.0019892			te11571	NA	NA	NA
Carubv10002118m.g	0.116665	0.00495	0.004315	0.02125	0.0052775	0.00437682			te11572	0.1429	NA	0.02084
Carubv10002120m.g	0.196945	0.002345	0.00194	0.586845	0.206792	0.0185578			te11573	0.66203	0.1429	0.08758
Carubv10002121m.g	0.25295	0.006015	0.00469	0.0831875	0.0248625	0.0116956			te11574	NA	NA	NA
Carubv10002122m.g	0.061005	0.0031	0.002585	0.622669	0.0655594	0.022991			te11575	NA	NA	NA
Carubv10002123m.g	0.01169	0.017445	0.00443	0.0390417	0.009284	0.00453071			te11576	NA	NA	NA
Carubv10002124m.g	0.080725	0.0121	0.00256	0.00543056	0.00520625	0.00369764			te11577	NA	NA	NA
Carubv10002125m.g	0.01145	0.00392	0.00792	0.0206224	0.00758929	0.00751586			te11578	NA	NA	NA
Carubv10002126m.g	0.04429	0.00382	0.003895	0.0805726	0.003886	0.00542966			te11579	NA	NA	NA
Carubv10002127m.g	0.21874	0.00672	0.003075	0.00882167	0	0.00384705			te1158	NA	NA	0.00625
Carubv10002128m.g	0.005445	0.00343	0.003415	0.0140333	0.04265	0.013411			te11580	NA	NA	NA
Carubv10002129m.g	0.2672	0.002045	0.00273	0.176383	0.037566	0.0120379			te11581	NA	NA	NA
Carubv10002130m.g	0.01281	0.004655	0.00256	0.0166885	0.00401786	0.00323569			te11582	NA	NA	NA
Carubv10002131m.g	0.19482	0.00157	0.003795	0.478609	0.00464286	0.00298626			te11583	NA	NA	NA
Carubv10002132m.g	0.3633	0.01015	0.006035	0.595897	0.00645326	0.00233333			te11584	0.84892	0.35804	0.06243
Carubv10002133m.g	0.01275	0.002425	0.00457	0.124409	0.00681557	0.00361838			te11585	0.87104	0.434315	0.085585
Carubv10002134m.g	0.22265	0.005695	0.003355	0.516663	0.0979967	0.0076951			te11586	NA	NA	NA
Carubv10002135m.g	0.010275	0.00671	0.004865	0.0720118	0.0157621	0.00531016			te11587	0.81805	NA	0.05115
Carubv10002136m.g	0.00721	0.00462	0.00386	0.0284485	0.00445323	0.00199651			te11588	0.64158	0.03175	NA
Carubv10002137m.g	0.013935	0.00707	0.00286	0.0131309	0.00583182	0.00199237			te11589	NA	NA	NA
Carubv10002138m.g	0.16502	0.003995	0.00209	0.0127419	0.00138833	0.00308506			te1159	0.38415	NA	0.010795
Carubv10002139m.g	0.010395	0.00378	0.00291	0.0393839	0.0176332	0.00470515			te11590	NA	NA	0
Carubv10002140m.g	0.01455	0.00376	0.002765	0.0263685	0	0.00295941			te11591	NA	NA	0.01667
Carubv10002141m.g	0.00885	0.00257	0.002675	0.068652	0.00484833	0.00121449			te11592	NA	NA	NA
Carubv10002142m.g	0.11908	0.004985	0.00424	0.013467	0.0201757	0.00456707			te11593	NA	NA	NA
Carubv10002143m.g	0.00558	0.001975	0.004935	0.0137604	0.00855789	0.00365655			te11594	NA	NA	NA
Carubv10002144m.g	0.443835	0.191735	0.025945	0.0119591	0.0128733	0.00501258			te11595	0.30555	NA	0.005265
Carubv10002146m.g	0.20996	0.004705	0.003055	0.0181088	0.00549615	0.00496937			te11596	NA	NA	NA
Carubv10002147m.g	0.454655	0.00389	0.00232	0.535718	0.174189	0.0448313			te11597	NA	NA	NA
Carubv10002148m.g	0.011375	0.00149	0.002725	0.00765238	0	0.00291468			te11598	0.224185	0	0.009525
Carubv10002149m.g	0.15352	0.007875	0.00476	0.471533	0.0130741	0.00506903			te11599	NA	NA	NA
Carubv10002150m.g	0.00425	0.00149	0.00556	0.121215	0.0277437	0.00668511			te116	NA	NA	NA
Carubv10002151m.g	0.02038	0.007435	0.002175	0.00814545	0	0.00411135			te1160	NA	NA	NA
Carubv10002152m.g	0.035435	0.004135	0.00247	0.0113625	0	0.00237047			te11600	0.4	0.2	0.15716
Carubv10002153m.g	0.089125	0.00855	0.00258	0.0112857	0	0.0035047			te11601	NA	NA	NA
Carubv10002154m.g	0.005815	0.00666	0.00341	0.00535882	0.00414487	0.00332723			te11602	NA	NA	NA
Carubv10002155m.g	0.014015	0.0041	0.00363	0.371597	0.00116538	0.00383358			te11603	NA	NA	NA
Carubv10002157m.g	0	0.006195	0.002755	0.0112804	0.00226176	0.00255231			te11604	NA	NA	NA
Carubv10002158m.g	0.01657	0.002895	0.00325	0.0641935	0.001785	0.00191746			te11605	NA	NA	NA
Carubv10002159m.g	0.040515	0.006275	0.003025	0.0142955	0.00238824	0.00445417			te11606	NA	NA	NA
Carubv10002160m.g	0.26595	0.007985	0.004435	0.490267	0.25577	0.0488995			te11607	NA	NA	NA
Carubv10002161m.g	0.253655	0.00832	0.004205	0.113	0.119223	0.0216187			te11608	NA	NA	NA
Carubv10002162m.g	0.266285	0.008635	0.006165	0.00259063	0.00521774	0.00398128			te11609	0.035725	0	0
Carubv10002163m.g	0	0.019305	0.012215	0.4873	0.260283	0.0642148	siren		te1161	NA	NA	NA
Carubv10002165m.g	0.006625	0.002565	0.00223	0.00590833	0.0103986	0.00426557			te11610	0.471905	0.203185	0.08334
Carubv10002166m.g	0.008135	0.00296	0.002175	0.00700556	0.00599773	0.00301606			te11611	NA	NA	NA
Carubv10002167m.g	0.010115	0.00261	0.004375	NA	0	0.00215517			te11612	NA	0	0
Carubv10002169m.g	0.297095	0.046465	0.006315	0.107859	0.00494762	0.00401694			te11613	NA	NA	0
Carubv10002171m.g	0.020685	0.00188	0.003945	0.00637107	0.00419687	0.0038012			te11614	NA	NA	NA
Carubv10002172m.g	0.01107	0.004655	0.00318	0.00560446	0.00197822	0.00270376			te11615	0.2	NA	0.024465
Carubv10002175m.g	0.17807	0.00392	0.00361	0.0250208	0.003475	0.00436653			te11616	NA	NA	NA
Carubv10002177m.g	0.015945	0.001455	0.003415	0.0503537	0.00425135	0.00163529			te11617	NA	NA	NA
Carubv10002178m.g	0.003755	0.007835	0.00498	0.0119879	0.00500625	0.00248571			te11618	NA	NA	NA
Carubv10002179m.g	0.00319	0.002815	0.0031	0.0258568	0.0025	0.00376285			te11619	NA	NA	NA
Carubv10002180m.g	0.010825	0.003555	0.00288	0.0207063	0.00483438	0.00264952			te1162	NA	NA	NA
Carubv10002181m.g	0.00498	0.00115	0.0071	0.0111533	0.00175	0.00288537			te11620	NA	NA	NA
Carubv10002184m.g	0.00705	0.00935	0.00208	0.00862692	0.00181087	0.00442236			te11621	NA	NA	NA
Carubv10002186m.g	0.012095	0.00064	0.005015	0.0124475	0.00510882	0.00407185			te11622	NA	NA	NA
Carubv10002187m.g	0.010125	0.003735	0.003325	0.022042	0.00972409	0.00297304			te11623	0.94706	NA	0.06172
Carubv10002189m.g	0	0.00521	0.003995	0.0247438	0.006275	0.00725034			te11624	NA	NA	0
Carubv10002190m.g	0.01657	0.00327	0.003355	0.0429147	0.00143621	0.00276522			te11625	0.625	0.0625	0.00214
Carubv10002191m.g	0.01847	0.00397	0.002975	0.0444026	0.0168972	0.0275985			te11626	NA	NA	0
Carubv10002192m.g	0.160485	0.003845	0.003375	0.0104397	0.00448891	0.00222905			te11627	0.790105	0.178385	0.05386
Carubv10002193m.g	0.010245	0.00475	0.0017	0.0354486	0.00597308	0.00466277			te11628	0.765425	0.1104	0.146975
Carubv10002194m.g	0.010475	0.00658	0.002415	0.20518	0.00390694	0.00290203			te11629	0.49265	NA	0.021095
Carubv10002195m.g	0.15517	0.003135	0.004225	0.165933	0.130458	0.0900753			te1163	0.85155	0.595525	0.091015
Carubv10002196m.g	0.008285	0.00639	0.00288	0.00932206	0	0.00267947			te11630	0.78872	0.1	0.06089
Carubv10002197m.g	0.00849	0.000815	0.003085	0.352005	0.139508	0.0299813			te11631	NA	NA	NA
Carubv10002198m.g	0.01328	0.00144	0.003415	0.0244667	0	0.00227164			te11632	NA	NA	NA
Carubv10002199m.g	0.01473	0.00196	0.002875	0.0224379	0	0.00163368			te11633	NA	NA	0
Carubv10002200m.g	0.09781	0.002175	0.00365	0.0291727	0	0.00721349			te11634	0.491075	0.258325	0.017855
Carubv10002201m.g	0.00766	0.00718	0.0009	0.0141258	0.00606	0.00116994			te11635	NA	NA	NA
Carubv10002202m.g	0.3042	0.007085	0.00459	0.0193625	0.0256833	0.00271857			te11636	0.778275	NA	0.033695
Carubv10002203m.g	0.00504	0.003185	0.00306	0.0279171	0.00454524	0.00320148			te11637	NA	NA	NA
Carubv10002204m.g	0.326465	0.001785	0.002695	0.0549383	0.0305563	0.00550256			te11638	NA	NA	NA
Carubv10002205m.g	0.000535	0.00315	0.004005	0.39924	0.411375	0.0381666			te11639	NA	NA	NA
Carubv10002207m.g	0.008695	0.004745	0.00194	0.00569231	0.00219143	0.00428068			te1164	0.75913	0.42412	0.10315
Carubv10002208m.g	0.38694	0.00615	0.00197	0.6103	0.01639	0.0104436			te11640	NA	NA	0.09723
Carubv10002209m.g	0.090995	0.002815	0.00297	0.0170615	0.00617917	0.00239883			te11641	NA	NA	NA
Carubv10002211m.g	0.194495	0.003215	0.008835	0.647882	0.342347	0.0543841			te11642	NA	NA	0
Carubv10002212m.g	0.1139	0.003485	0.00254	0.0137548	0.00284062	0.00447124			te11643	NA	NA	NA
Carubv10002213m.g	0.049415	0.00812	0.00366	0.00492544	0.00359186	0.00243445			te11644	NA	NA	0
Carubv10002214m.g	0.108085	0.001975	0.004305	0.00809429	0.00377941	0.00250041			te11645	NA	NA	NA
Carubv10002215m.g	0.200665	0.008255	0.00738	0.393877	0.06818	0.0306431			te11646	0.63435	NA	0.008335
Carubv10002216m.g	0.554085	0.073995	0.01633	0.379129	0.03915	0.00703475			te11647	NA	NA	NA
Carubv10002217m.g	0.393205	0.006285	0.00201	0.0179894	0.00380374	0.00256304			te11648	NA	NA	NA
Carubv10002218m.g	0.23387	0.005325	0.00308	0.221715	0.005025	0.00346742			te11649	NA	NA	NA
Carubv10002221m.g	0.006465	0.00635	0.002775	0.00635	0.00537925	0.0030674			te1165	0.83553	0.38562	0.10725
Carubv10002222m.g	0.006035	0.00167	0.00483	0.0175063	0	0.00405789			te11650	0	0	0
Carubv10002225m.g	0.231895	0.00531	0.007185	0.0134759	0.00294	0.00232077			te11651	NA	NA	0
Carubv10002227m.g	0.12055	0.003265	0.002135	0.294257	0.0108146	0.00671223			te11652	NA	NA	NA
Carubv10002229m.g	0.018075	0.00278	0.002905	0.0109365	0.00142308	0.00713958			te11653	NA	NA	0
Carubv10002230m.g	0.009745	0	0.00073	0.502417	0	0.00730738			te11654	NA	NA	NA
Carubv10002232m.g	0.086335	0.00246	0.004735	0.0156734	0.001052	0.00507664			te11655	NA	NA	NA
Carubv10002233m.g	0.18246	0.047145	0.00422	0.0132559	0	0.00302131			te11656	NA	NA	NA
Carubv10002234m.g	0.01036	0.00615	0.003095	0.00373488	0.00271515	0.00323869			te11657	NA	NA	NA
Carubv10002235m.g	0.33965	0.000655	0.00216	0.419078	0.0920688	0.0417845			te11658	NA	NA	NA
Carubv10002236m.g	0.103395	0.0041	0.00959	NA	0	0			te11659	NA	NA	NA
Carubv10002237m.g	0.08458	0.00287	0.002965	0.33978	0.00495231	0.00248504			te1166	0.80902	0.44871	0.0967
Carubv10002238m.g	0.03022	0.00539	0.003235	0.00301389	0.0046125	0.00282706			te11660	NA	NA	NA
Carubv10002239m.g	0.101155	0.014145	0.0099	0.131165	0.00747586	0.00742881			te11661	NA	NA	NA
Carubv10002241m.g	0.009055	0.012585	0.00551	0.0159495	0.00904548	0.00254446			te11662	NA	NA	NA
Carubv10002242m.g	0.091065	0.00413	0.0075	0.2724	0.0047871	0.00288712			te11663	NA	NA	NA
Carubv10002243m.g	0.01679	0.00713	0.00648	0.025	0.00694583	0.00298395			te11664	NA	NA	NA
Carubv10002244m.g	0.01041	0.007735	0.00188	0.413891	0.00450833	0.00391053			te11665	NA	NA	NA
Carubv10002245m.g	0.009215	0.007795	0.004015	0.0480667	0.00877321	0.00362193			te11666	NA	NA	NA
Carubv10002246m.g	0.005295	0.006025	0.00226	0.00573929	0	0.0022517			te11667	NA	NA	NA
Carubv10002247m.g	0.17752	0.00863	0.00581	0.016171	0	0.006042			te11668	NA	NA	NA
Carubv10002248m.g	0.01799	0.00801	0.003915	0.0200435	0.00769167	0.00254687			te11669	NA	NA	NA
Carubv10002249m.g	0.00783	0.00318	0.003535	0.282122	0.133125	0.049878			te1167	NA	NA	0
Carubv10002250m.g	0.126305	0.002985	0.00315	0.00390303	0.00198333	0.00214046			te11670	NA	NA	NA
Carubv10002251m.g	0.455325	0.19279	0.122705	0.0271613	0.00546944	0.00508247			te11671	NA	NA	0
Carubv10002252m.g	0.294435	0.002015	0.00278	0.135269	0.00315806	0.00287852			te11672	NA	NA	0
Carubv10002253m.g	0.25052	0.003955	0.00219	0.264267	0.0019125	0.00365654			te11673	NA	NA	0
Carubv10002254m.g	0.010965	0.002315	0.00229	0.294291	0.142316	0.041285			te11674	0.42725	NA	NA
Carubv10002255m.g	0.26307	0.0061	0.00314	0.0052225	0.00605345	0.00206269			te11675	0.343185	0.4706	0.081775
Carubv10002256m.g	0.005205	0.00133	0.003285	0.116794	0.00568636	0.00297927			te11676	0.8	0.169055	0.098165
Carubv10002258m.g	0.005655	0.007425	0.01161	0.0116067	0	0.00404412			te11677	0.83335	0	0.10166
Carubv10002259m.g	0.007145	0.022325	0.004315	0.0445676	0.000958621	0.00279753			te11678	NA	NA	NA
Carubv10002260m.g	0.33521	0.014705	0.00935	0.49092	0.0857	0.0484279			te11679	0.2351	0.05965	0.082445
Carubv10002262m.g	0.0851	0.00178	0.00379	0.53815	0.103466	0.0142239			te1168	NA	NA	NA
Carubv10002263m.g	0.13942	0.00312	0.003005	0.352384	0.0111897	0.00540556			te11680	NA	NA	0
Carubv10002264m.g	0.010175	0.00287	0.003325	0.00934423	0.0028119	0.00193125			te11681	NA	NA	0
Carubv10002265m.g	0.157135	0.003705	0.002885	0.00616667	0.00394773	0.00663824			te11682	NA	NA	NA
Carubv10002266m.g	0.0016	0.00561	0.00289	0.0212023	0.01063	0.00471048			te11683	0.757815	0.227755	0.055785
Carubv10002267m.g	0.129905	0.00647	0.00253	0.00735	0.0071325	0.00212682			te11684	NA	NA	0
Carubv10002268m.g	0.08998	0.0044	0.004675	0.319647	0.016075	0.0037373			te11685	NA	NA	NA
Carubv10002269m.g	0.007175	0	0.003915	0.0042	0.00727647	0.0026024			te11686	NA	NA	NA
Carubv10002270m.g	0.002565	0.013905	0.002485	0.04166	0.00328947	0.00153617			te11687	NA	NA	NA
Carubv10002271m.g	0.02307	0.006965	0.001405	0.0169032	0.00500312	0.00555581			te11688	0.05	0	0
Carubv10002272m.g	0.003635	0	0.002865	0.00819545	0.00641667	0.00686789			te11689	NA	NA	NA
Carubv10002273m.g	0.01606	0.01732	0.006275	0	0.0109272	0.00770201			te1169	NA	NA	NA
Carubv10002274m.g	0.00142	0.00238	0.00456	0	0	0.00175526			te11690	NA	NA	NA
Carubv10002275m.g	0.001115	0.00158	0.00261	0.0480223	0.0394417	0.00705225			te11691	0.46215	0.06905	0.024325
Carubv10002276m.g	0.00546	0.00292	0.002745	0.00477941	0.00714333	0.00895948			te11692	NA	NA	NA
Carubv10002277m.g	0.184645	0.002285	0.00302	0.0149668	0.00716471	0.00663182			te11693	NA	NA	0.0294
Carubv10002278m.g	0.0177	0.00352	0.002235	0.737761	0.17141	0.0776662			te11694	NA	NA	NA
Carubv10002279m.g	0.038495	0.007525	0.014335	0.134437	0.034896	0.00678324			te11695	NA	0.03845	0.00695
[truncated: 90,894 more rows]

## Sheet: Fig 5b
Data for Fig 5b							Results of two-sided Wilcoxon's test
	Gene expression (RPKM)							W	p-value
Gene	Cr x Cr_1	Cr x Cg	Cr x Cr_2	nrpd1 x Cr			Cr x Cr_1 - Cr x Cg	20503	5.106e-10
Carubv10010156m.g	0.253121	62.2021	2.17595	41.0766			Cr x Cr_2 - nrpd1 x Cr	25756	0.004212
Carubv10011679m.g	NA	NA	NA	NA
Carubv10012183m.g	0.0447957	1.26436	0.254795	1.94167
Carubv10009445m.g	0.0212315	0.0113569	0	0.124649
Carubv10012231m.g	0	0.0128505	0	0
Carubv10008428m.g	1.47484	1.59019	2.00725	2.9878
Carubv10008559m.g	16.4943	16.4745	38.8466	30.5096
Carubv10011795m.g	0	0	0	0
Carubv10012527m.g	17.2917	13.9344	36.8347	36.3742
Carubv10011921m.g	0.0660745	12.6001	1.06169	21.2975
Carubv10009981m.g	0.573103	0.128381	2.08109	0.330267
Carubv10010538m.g	4.16048	9.25331	18.1049	61.1432
Carubv10012416m.g	0.360218	1.88045	2.0472	0
Carubv10012581m.g	0.329363	0.897839	0.806609	0.832642
Carubv10011445m.g	0.31539	0.49557	0.76908	0.193834
Carubv10011305m.g	0	0.0136911	0	0
Carubv10011117m.g	0.00543525	20.8411	0.113963	3.12558
Carubv10011117m.g	0.00543525	20.8411	0.113963	3.12558
Carubv10012570m.g	0.141941	46.522	7.42082	22.8336
Carubv10012570m.g	0.141941	46.522	7.42082	22.8336
Carubv10011089m.g	0.577181	127.858	24.8668	93.4948
Carubv10011089m.g	0.577181	127.858	24.8668	93.4948
Carubv10009644m.g	0.260617	1.1072	1.21003	8.14655
Carubv10012663m.g	0	0.322414	0.0412454	0.596693
Carubv10011066m.g	0.9664	0.669405	2.24053	0.874806
Carubv10011402m.g	0	0.201029	0.0464288	0.0364365
Carubv10011402m.g	0	0.201029	0.0464288	0.0364365
Carubv10009721m.g	0.0536133	0.335628	0.0984021	0.299894
Carubv10009721m.g	0.0536133	0.335628	0.0984021	0.299894
Carubv10011833m.g	0	0.0541474	0	0
Carubv10012562m.g	0	0	0	0
Carubv10010556m.g	0	0.148927	0	0.12031
Carubv10010556m.g	0	0.148927	0	0.12031
Carubv10011285m.g	0.450137	3.06597	2.12876	3.1761
Carubv10012509m.g	0	44.5926	0	1.35716
Carubv10011462m.g	0	0	0	0
Carubv10011462m.g	0	0	0	0
Carubv10008947m.g	27.9232	16.1535	24.4855	17.9308
Carubv10011966m.g	4.44564	59.9901	13.4629	22.2471
Carubv10011966m.g	4.44564	59.9901	13.4629	22.2471
Carubv10012646m.g	0.0851765	0.116527	0.179724	0.0878864
Carubv10008627m.g	4.38957	6.43457	5.50696	9.08236
Carubv10010481m.g	6.70402	5.72038	13.4134	14.0757
Carubv10020775m.g	3.83994	4.95407	6.22786	4.29911
Carubv10021687m.g	0.977202	1.34131	5.19036	7.93645
Carubv10020348m.g	0.157235	8.38966	1.18646	3.08443
Carubv10019746m.g	25.5132	14.7263	44.1414	41.7565
Carubv10020211m.g	0.39925	0.066874	0.291426	0.423192
Carubv10021153m.g	18.8535	13.6007	31.4066	22.4525
Carubv10021382m.g	0	0	0	0.0533911
Carubv10021848m.g	0.0234313	3.28576	0.230994	0.197171
Carubv10022433m.g	0.0510602	3.92407	0.278389	0.969031
Carubv10021574m.g	0	0	0	0
Carubv10021959m.g	0.207722	7.98416	1.1719	8.04023
Carubv10021959m.g	0.207722	7.98416	1.1719	8.04023
Carubv10021959m.g	0.207722	7.98416	1.1719	8.04023
Carubv10021354m.g	0.130254	8.06665	0.778898	5.08813
Carubv10022314m.g	0.723908	5.31764	2.1705	1.79889
Carubv10021747m.g	0.100372	4.57786	0.680284	3.25391
Carubv10020851m.g	0.0431682	0.0325691	0.0830714	0.123776
Carubv10022031m.g	0.811443	1.80673	3.76743	3.69318
Carubv10021385m.g	2.316	0.753294	8.66617	1.4564
Carubv10021306m.g	0	1.10234	0.11032	0.331212
Carubv10022451m.g	429.51	314.803	259.622	332.626
Carubv10021806m.g	8.68981	505.616	22.5486	114.683
Carubv10019878m.g	0.00729573	0.0356825	0.00512341	0.107161
Carubv10021595m.g	0.511736	0.702384	0.846268	1.36498
Carubv10021778m.g	0.135955	5.3871	0.940076	9.26142
Carubv10021989m.g	0.0721924	17.6771	0.844255	10.4201
Carubv10021376m.g	0.0573795	0.239146	0.0457624	0.418355
Carubv10014687m.g	27.5549	19.2756	67.9659	47.5547
Carubv10016318m.g	1.81223	1.45151	4.95209	3.58564
Carubv10016127m.g	0.393115	0.113679	0.360758	0.145294
Carubv10014472m.g	0.848991	0.713786	1.01341	4.70227
Carubv10014651m.g	0.140288	0.046768	0.1205	0.135509
Carubv10015591m.g	12.2737	12.9359	17.6266	25.5219
Carubv10012976m.g	5.33915	5.53313	7.95614	19.6365
Carubv10013983m.g	5.28854	7.74333	12.0635	16.8309
Carubv10016345m.g	0	0.0388704	0	0.0732221
Carubv10016313m.g	0	0.0446371	0	0
Carubv10015305m.g	0	1.19257	0.0140727	0.476634
Carubv10015179m.g	0	0.663614	0.0104068	1.05456
Carubv10016380m.g	2.03725	409.247	10.593	94.5446
Carubv10015071m.g	0	3.77239	0	2.00826
Carubv10013636m.g	0.032764	0.817159	0.0264579	0.203018
Carubv10015424m.g	0.355992	40.6993	2.5636	2.96562
Carubv10013318m.g	7.55799	7.19646	9.84002	12.0636
Carubv10015394m.g	1.23432	1.45814	2.2267	10.8756
Carubv10015718m.g	0.00641486	0.0287459	0.0168018	0.0188249
Carubv10015875m.g	6.40072	76.4937	13.6425	15.7469
Carubv10016295m.g	1.5674	2.02007	3.37294	4.46017
Carubv10013910m.g	10.708	15.2583	24.7151	28.6482
Carubv10015397m.g	11.3564	6.35069	13.4221	6.41793
Carubv10024620m.g	0.0213532	0	0.0441016	0.0114764
Carubv10025493m.g	0	0.55865	0.0267605	0.107288
Carubv10025290m.g	22.386	111.053	75.5796	25.2818
Carubv10025413m.g	27.3706	369.945	34.0565	68.8833
Carubv10023233m.g	1.31842	2.14552	5.76373	6.46733
Carubv10024914m.g	0	5.86353	0.0692726	6.78798
Carubv10025475m.g	0	0.0498784	0	0.0101456
Carubv10024652m.g	0.336606	8.01666	4.41008	8.40945
Carubv10025009m.g	1.34726	78.5041	5.43138	32.4784
Carubv10025621m.g	2.96517	84.3654	14.9184	23.2337
Carubv10025364m.g	0	0	0	0.0447256
Carubv10024535m.g	0	0.231034	0.0149914	0.0708157
Carubv10025163m.g	0	0.274051	0.0319092	55.7607
Carubv10025675m.g	0	0	0	0.0213565
Carubv10023798m.g	0.338102	2.86191	1.33179	0.640327
Carubv10022528m.g	17.4655	16.6868	31.0109	33.9753
Carubv10025673m.g	71.0638	79.5236	440.842	341.533
Carubv10025490m.g	0	0	0.00652578	0.341558
Carubv10023777m.g	0.014645	0	0.0510098	0.0344357
Carubv10025195m.g	0	0	0.0145446	0.0150485
Carubv10025487m.g	0	0.0182648	0.0615767	0
Carubv10025148m.g	0	1.55352	0.0498894	2.93942
Carubv10025148m.g	0	1.55352	0.0498894	2.93942
Carubv10025529m.g	3.4318	8.88495	13.8147	17.2324
Carubv10025529m.g	3.4318	8.88495	13.8147	17.2324
Carubv10025222m.g	0	0	0.0285226	0
Carubv10025222m.g	0	0	0.0285226	0
Carubv10023760m.g	5.86849	17.0676	23.5446	25.2297
Carubv10025569m.g	0.152168	12.5828	1.05267	4.17477
Carubv10024233m.g	0.0832256	0.232685	0.31042	0.0108592
Carubv10023800m.g	310.571	397.725	619.979	560.366
Carubv10023282m.g	3.0901	4.92749	3.7993	4.15088
Carubv10017841m.g	2.84544	6.72549	8.25921	7.64088
Carubv10019221m.g	0	0	0	0
Carubv10018193m.g	94.1887	1233.29	348.922	590.383
Carubv10018193m.g	94.1887	1233.29	348.922	590.383
Carubv10017373m.g	0.105555	0.259657	0.0139342	0.134379
Carubv10017195m.g	0.322224	4.81128	1.34779	1.366
Carubv10019200m.g	0.0220985	13.3192	1.25325	1.51696
Carubv10017570m.g	1.20024	2.25495	1.94904	0.00869327
Carubv10018570m.g	0	23.0453	0.478007	3.4934
Carubv10019036m.g	0	0.144268	0	0
Carubv10019170m.g	0.0838373	30.2985	0.401361	12.9539
Carubv10019351m.g	0.159677	57.9739	17.254	81.6979
Carubv10019351m.g	0.159677	57.9739	17.254	81.6979
Carubv10018919m.g	0.0323942	0.124632	0.0406112	0.0185991
Carubv10018042m.g	0.141822	1.03428	0.286588	1.83052
Carubv10016555m.g	0.0403706	0.124098	0.00871404	0.023225
Carubv10018759m.g	25.8668	36.4424	51.2195	43.5778
Carubv10019236m.g	0.171405	0.49522	0.376638	2.44783
Carubv10019051m.g	0	7.16523	0.0304515	0.574835
Carubv10018593m.g	0	0	0	0
Carubv10018400m.g	0	0.0226767	0.0149267	0
Carubv10018876m.g	0	0	0	0
Carubv10018773m.g	0	0	0	0
Carubv10018914m.g	0	0	0	0
Carubv10019454m.g	0.0195514	0.113764	0.0115692	0.296367
Carubv10018568m.g	0	0	0	0
Carubv10018608m.g	0	0.206969	0	0
Carubv10018881m.g	0	0.779079	0	0
Carubv10017326m.g	6.29625	5.62504	7.50554	7.58417
Carubv10017299m.g	0.0828676	2.98296	0.035745	0.573498
Carubv10018298m.g	0	0.0134535	0	1.67513
Carubv10018545m.g	0.363019	6.82201	1.25985	2.00712
Carubv10018749m.g	0.0126329	2.46393	0.236964	1.02505
Carubv10016613m.g	2.41637	2.52876	4.158	3.43969
Carubv10019125m.g	0.0653741	0.0289757	0.0489867	0.0158784
Carubv10018697m.g	0.56279	2.55649	1.82461	1.92053
Carubv10018679m.g	31.3376	32.1465	97.1217	85.1835
Carubv10018830m.g	0.428785	0.159032	0.157999	0.306061
Carubv10018113m.g	7.03814	11.1791	14.6146	26.2307
Carubv10003889m.g	65.9738	571.777	287.918	352.66
Carubv10000815m.g	13.6957	7.37653	14.8456	14.3518
Carubv10003421m.g	5.52028	50.7959	16.4293	20.7999
Carubv10003421m.g	5.52028	50.7959	16.4293	20.7999
Carubv10000847m.g	14.1405	9.61017	10.8949	10.5182
Carubv10000060m.g	15.0369	13.7552	16.5931	21.4869
Carubv10002350m.g	1.31436	1.3442	1.57107	1.77702
Carubv10002350m.g	1.31436	1.3442	1.57107	1.77702
Carubv10000255m.g	8.81838	13.1412	12.4545	14.6376
Carubv10002111m.g	0.138013	0.394069	0.642625	1.12825
Carubv10000782m.g	0.0959898	0.00556993	0.0803835	0.0699098
Carubv10003797m.g	0	0	0.0402979	0.0534848
Carubv10002163m.g	0	0.125095	0	0
Carubv10001920m.g	1.64374	439.933	16.4023	305.761
Carubv10003757m.g	5.06617	570.143	49.3066	80.5636
Carubv10002555m.g	1.34707	200.839	19.5155	41.1221
Carubv10003362m.g	0.900001	205.377	10.3494	11.3938
Carubv10002430m.g	0	0	0	0.0168826
Carubv10002022m.g	0.517087	1.65662	0.489858	0.625835
Carubv10003928m.g	0	0	0	0.621983
Carubv10002727m.g	0	0.0341174	0	0
Carubv10002683m.g	0	0.161343	0	0.249848
Carubv10000057m.g	0.743323	1.36741	1.47077	1.49488
Carubv10000498m.g	0.029331	0.0809867	0	0
Carubv10002827m.g	0	106.28	0.460072	9.52008
Carubv10003255m.g	0	0	0	0
Carubv10003633m.g	0	0	0	0
Carubv10003633m.g	0	0	0	0
Carubv10003338m.g	0	0	0.049881	0.104475
Carubv10001406m.g	3.86843	35.7616	11.3274	18.093
Carubv10005616m.g	0.299951	0.32404	0.0243628	1.13823
Carubv10005153m.g	9.52042	9.6661	17.6711	15.3538
Carubv10005102m.g	0.822431	108.639	5.89279	17.4458
Carubv10007828m.g	0.0199056	145.849	0.835698	37.189
Carubv10006313m.g	0.0420714	0.180569	0.181473	0
Carubv10005139m.g	0.318119	0.150217	0.23935	5.21382
Carubv10007490m.g	1.43466	28.7695	4.73093	3.25289
Carubv10007474m.g	0	0	0	0
Carubv10005024m.g	0.0241255	0.0106742	0.0985115	0.179536
Carubv10004822m.g	0.536569	1.29892	2.41354	2.04547
Carubv10007003m.g	0.050725	14.8906	0.267376	1.94726
Carubv10006698m.g	0.894873	0.0983572	0.341723	1.26739
Carubv10004558m.g	0.821843	0.0720275	1.07335	0.533952
Carubv10007134m.g	0.0766604	0.335322	0.19216	10.7638
Carubv10007802m.g	0.016371	0.0534713	0	0.177496
Carubv10006743m.g	0	0	0.0163437	0.0394687
Carubv10006669m.g	0	0.00630483	0	0
Carubv10007859m.g	0.0133711	0.0174293	0.0660724	10.2509
Carubv10006281m.g	0	0	0	0
Carubv10006281m.g	0	0	0	0
Carubv10007225m.g	0	0	0	0.0305011
Carubv10007042m.g	0.662858	27.9313	1.2923	1.07016
Carubv10004834m.g	1.06501	0.871903	0.633285	11.8492
Carubv10004080m.g	2.89826	2.86191	3.23654	3.04244
Carubv10007047m.g	3.49168	21.5427	12.0089	1.40618
Carubv10026508m.g	39.1346	31.8928	54.6393	42.7009
Carubv10027734m.g	0.0277035	39.4868	1.10845	13.9583
Carubv10027589m.g	0.120075	53.022	1.10219	11.4551
Carubv10027589m.g	0.120075	53.022	1.10219	11.4551
Carubv10027713m.g	13.1556	16.7868	22.5984	26.4172
Carubv10028325m.g	17.415	16.022	17.5715	30.0465
Carubv10027770m.g	9.36346	4.98786	39.2816	67.7713
Carubv10027552m.g	0	0.104415	0	0.104104
Carubv10026290m.g	0.937927	1.53517	3.19028	2.74242
Carubv10026050m.g	8.21406	11.9105	23.2419	18.3683
Carubv10027389m.g	0.014063	0.132321	0.0795418	0.10478
Carubv10028693m.g	0.295567	0	0.0270664	0.0266401
Carubv10028395m.g	1.52417	16.6685	5.98498	9.86237
Carubv10028594m.g	0.034599	2.59794	0.202327	0.735835
Carubv10026202m.g	5.1401	3.05556	7.33023	12.0825
Carubv10028162m.g	0	0.0857123	0	0
Carubv10028672m.g	8.61168	19.1441	17.2476	13.4399
Carubv10026599m.g	1.18634	1.81874	2.23194	1.62697
Carubv10027756m.g	0	14.7537	0.384183	4.30333
Carubv10027714m.g	0.592055	27.1051	4.89603	10.5429
Carubv10027600m.g	0	0	0	0.044775
Carubv10026391m.g	1505.13	1943.43	2795.71	2468.97
Carubv10028580m.g	0	0.468934	0.0361429	0.48027
Carubv10025912m.g	1.83816	1.15152	3.13232	3.51691
Carubv10028086m.g	0.0225499	10.6463	0.38167	4.6373
Carubv10028584m.g	0.509248	4.12099	10.5795	21.0247
Carubv10028570m.g	2.2424	0.668485	3.79446	2.80137
Carubv10027878m.g	4.42778	9.87598	9.9739	12.9231

## Sheet: Fig 5c
Data for Figure 5c
	log2(fold change) versus maternal parent
Gene	Cr x Cg	nrpd1 x Cr	nrpd1 x nrpd1	4xCr x Cg
Carubv10007828m.g	11.268	5.23837	4.2286	-3.19528
Carubv10002827m.g	9.88817	4.00428	3.30051	-0.400102
Carubv10011117m.g	9.57208	4.48802	3.81975	-1.28103
Carubv10027734m.g	9.09032	3.43553	4.48599	-2.9598
Carubv10027589m.g	8.1577	3.17565	1.27988	-2.40983
Carubv10012570m.g	8.02728	1.4582	2.12151	-3.35951
Carubv10019351m.g	7.83068	2.09754	2.90262	-1.82486
Carubv10001920m.g	7.80587	4.07506	4.10735	-0.0905393
Carubv10028086m.g	7.74906	3.36536	2.33999	-0.695875
Carubv10016380m.g	7.4798	2.99788	2.21054	-1.21114
Carubv10011089m.g	7.47484	1.76418	1.18332	-1.79986
Carubv10019051m.g	7.44688	3.01607	2.29482	0.0306172
Carubv10012509m.g	7.43017	2.75818	3.27915	2.23929
Carubv10003362m.g	7.35414	0.0127943	-1.03887	-1.09267
Carubv10021989m.g	7.14856	3.45716	2.83422	-2.22677
Carubv10002555m.g	6.92472	0.939362	-0.358961	-0.746719
Carubv10019200m.g	6.90881	0.112626	-0.80993	-0.401943
Carubv10011921m.g	6.84001	4.10175	3.32332	-2.95794
Carubv10005102m.g	6.75119	1.4096	0.779423	-0.957825
Carubv10019170m.g	6.65981	4.35129	3.10062	3.71018
Carubv10003757m.g	6.62777	0.572841	-0.742428	-0.892805
Carubv10007003m.g	6.55337	2.49513	1.75993	-0.414715
Carubv10018570m.g	6.43897	2.45574	2.84209	0.0112325
Carubv10015424m.g	6.37424	0.0700565	-0.375418	-1.13909
Carubv10027756m.g	6.02058	3.00375	2.55018	0.0305919
Carubv10021848m.g	5.81343	-0.38154	-0.791151	0.0303258
Carubv10021806m.g	5.67306	2.19916	1.8406	-2.38864
Carubv10025009m.g	5.58238	2.39198	3.0002	-2.82822
Carubv10024914m.g	5.46005	5.49932	3.85286	-0.759395
Carubv10021354m.g	5.41433	2.46628	3.1817	-2.39241
Carubv10025569m.g	5.41164	1.7499	1.27778	0.0739554
Carubv10018749m.g	5.29155	1.72533	0.553489	-0.420572
Carubv10015071m.g	5.23259	4.29466	3.86777	0.0305655
Carubv10025148m.g	5.18803	4.77249	4.29217	0.635138
Carubv10027714m.g	5.18659	0.958146	0.335685	-3.28124
Carubv10020348m.g	5.16291	1.21088	2.03856	-1.97534
Carubv10007042m.g	4.90467	-0.394278	-3.23592	2.919
Carubv10021959m.g	4.82341	2.58795	0.704835	-1.57045
Carubv10021778m.g	4.80643	3.09504	1.91815	-1.48923
Carubv10021747m.g	4.76334	2.04199	-2.57696	-2.64122
Carubv10022433m.g	4.64311	1.55018	1.75368	-1.8734
Carubv10025621m.g	4.62914	0.47473	0.193737	-1.24225
Carubv10028594m.g	4.61477	1.52917	1.46655	-1.75531
Carubv10017299m.g	4.45295	3.37739	5.17508	1.74269
Carubv10024652m.g	4.29397	0.798478	1.47085	-1.02367
Carubv10015305m.g	4.20093	3.34525	4.112	0.44051
Carubv10007490m.g	4.14947	-0.675433	-1.93355	-0.955568
Carubv10012183m.g	4.10562	2.63466	2.64971	-2.04705
Carubv10018545m.g	3.79477	0.482336	-0.152492	-0.0608225
Carubv10011966m.g	3.627	0.55297	-0.484636	-0.88238
Carubv10025413m.g	3.61429	0.872023	1.36857	0.320797
Carubv10018193m.g	3.59113	0.607192	0.313235	-0.182119
Carubv10017195m.g	3.5278	-0.094283	-0.0660036	0.220116
Carubv10015875m.g	3.43092	0.0619451	-0.968867	-2.61257
Carubv10015179m.g	3.34125	4.38702	3.16055	0.0303258
Carubv10028395m.g	3.24973	0.553378	0.457279	-0.630222
Carubv10013636m.g	3.20537	1.97987	0.385844	0.340631
Carubv10003421m.g	3.08169	0.178617	-0.758357	-1.5844
Carubv10001406m.g	3.04908	0.509752	-0.085618	-1.99808
Carubv10025493m.g	3.02453	1.05908	1.65237	0.0303258
Carubv10003889m.g	2.99519	0.137296	-0.068098	-3.10388
Carubv10028580m.g	2.9794	2.49755	1.5496	0.0103449
Carubv10028584m.g	2.74884	0.820763	-1.28862	-2.41895
Carubv10023798m.g	2.66529	-1.1651	-1.81084	0.0181953
Carubv10022314m.g	2.64813	-0.412857	-0.679965	-1.69184
Carubv10011285m.g	2.52396	0.443085	0.613523	-0.90668
Carubv10007047m.g	2.45815	-3.1925	-3.59524	-1.63295
Carubv10018042m.g	2.3936	2.25242	1.20547	2.39624
Carubv10021306m.g	2.30125	0.893844	0.843714	0.0303258
Carubv10025290m.g	2.17361	-1.72623	-1.89221	-1.97538
Carubv10012416m.g	2.1349	-5.32903	-4.6883	3.59353
Carubv10011402m.g	2.02901	-0.394593	-1.24452	-0.658377
Carubv10018881m.g	1.94706	-0.181088	-0.233585	0.0303258
Carubv10018697m.g	1.93591	-0.0967282	-0.636267	-0.540485
Carubv10009721m.g	1.817	1.07467	0.923283	0.0377373
Carubv10009644m.g	1.81155	2.53565	2.23831	-0.738839
Carubv10012663m.g	1.7987	2.60607	3.97128	0.0305919
Carubv10010556m.g	1.7549	1.67068	2.22158	0.440142
Carubv10024535m.g	1.73236	0.675778	0.297115	0.0305655
Carubv10027389m.g	1.6507	0.0203684	0.16607	-0.00190968
Carubv10002022m.g	1.5457	0.18537	0.0569454	0.611165
Carubv10023760m.g	1.42221	-0.0568373	-0.0271732	-0.2096
Carubv10019454m.g	1.416	2.96883	3.25465	0.0305842
Carubv10007134m.g	1.36844	5.55216	5.77369	2.16003
Carubv10018919m.g	1.29564	-0.687518	-0.991121	-0.241364
Carubv10016555m.g	1.26492	0.871639	-0.223911	-0.77475
Carubv10025529m.g	1.25043	0.159829	-0.0656104	-2.32682
Carubv10012581m.g	1.19027	-0.165941	-1.37662	-2.26439
Carubv10004822m.g	1.14881	-0.391758	-0.0425104	0.641573
Carubv10017841m.g	1.12588	-0.27255	-0.636582	0.0935761
Carubv10010538m.g	1.0826	1.58967	2.6516	0.092034
Carubv10027878m.g	1.05192	0.202639	0.610503	-0.906219
Carubv10028672m.g	1.03826	-0.50926	-0.932688	-0.460364
Carubv10002111m.g	1.02695	0.588187	0.841538	0.679352
Carubv10022031m.g	0.983286	-0.172129	-2.14729	-1.63604
Carubv10025163m.g	0.966454	8.44289	9.92199	2.97441
Carubv10024233m.g	0.946516	-2.99597	-2.04035	0.816726
Carubv10017373m.g	0.944794	1.87215	2.44967	1.05658
Carubv10002683m.g	0.824221	1.8449	2.74283	0.0305919
Carubv10015718m.g	0.824045	-0.15897	0.615359	-0.352847
Carubv10000057m.g	0.75836	-0.134249	-0.201724	-1.07807
Carubv10017570m.g	0.720982	-5.83714	-4.59702	0.229217
Carubv10025475m.g	0.695373	0.211651	0.177443	0.440142
Carubv10023233m.g	0.64058	0.0114003	-1.97089	1.81913
Carubv10019878m.g	0.617135	2.28687	3.64897	1.9625
Carubv10018608m.g	0.601158	-0.180999	0.91419	0.0303258
Carubv10002163m.g	0.601158	-0.181246	0.609883	0.758137
Carubv10019236m.g	0.596525	2.12218	2.93108	0.713732
Carubv10026290m.g	0.586444	-0.369743	-0.337222	0.312287
Carubv10000498m.g	0.565502	-0.181088	-0.233585	0.0305473
Carubv10018113m.g	0.544262	0.669244	0.795489	0.78664
Carubv10026599m.g	0.523646	-0.627979	-0.989342	-0.964883
Carubv10023282m.g	0.518088	-0.0245051	-0.000980448	-0.596102
Carubv10006313m.g	0.511527	-1.81508	-0.612506	-0.35227
Carubv10021376m.g	0.491551	1.68788	1.308	2.12504
Carubv10000255m.g	0.473925	0.0597929	0.124538	0.312702
Carubv10008627m.g	0.434722	0.55267	0.314383	-0.478927
Carubv10013983m.g	0.427109	0.316895	0.280243	0.293087
Carubv10026050m.g	0.419967	-0.510141	-0.154675	-0.000670822
Carubv10013910m.g	0.38165	0.0492471	-0.0770925	-0.0108093
Carubv10018759m.g	0.367475	-0.39487	-0.520804	0.784608
Carubv10018400m.g	0.352788	-0.898795	-0.952434	0.0303258
Carubv10021595m.g	0.34779	0.463344	0.0852591	1.52806
Carubv10011445m.g	0.33096	-1.56876	-2.00075	-0.351803
Carubv10007802m.g	0.30459	1.81966	1.61887	-0.939011
Carubv10021687m.g	0.289891	0.439704	-0.501629	-2.22205
Carubv10016313m.g	0.275415	-0.181088	-0.233585	0.0303258
Carubv10019036m.g	0.275415	-0.181429	0.46292	0.0303258
Carubv10025487m.g	0.274292	-1.14813	-1.20113	0.0305473
Carubv10002727m.g	0.259662	-0.181088	-0.233585	0.440142
Carubv10026391m.g	0.247683	-0.340754	-0.175359	-0.635338
Carubv10020775m.g	0.247072	-0.697725	-0.59514	0.088973
Carubv10023800m.g	0.238995	-0.308093	-0.223337	-0.383034
Carubv10016295m.g	0.22721	0.237642	0.501754	1.0884
Carubv10027713m.g	0.227174	0.0542498	-0.0963413	-0.00870959
Carubv10027552m.g	0.201194	0.61395	2.10836	0.0303258
Carubv10015394m.g	0.117172	2.09553	2.0348	2.06947
Carubv10025673m.g	0.0363607	-0.529021	-0.5763	-0.735554
Carubv10005616m.g	0.000446092	4.44135	3.8161	3.29541
Carubv10012646m.g	-0.00253863	-0.999271	-1.13381	0.0314271
Carubv10028162m.g	-0.00610445	-0.181088	-0.233585	0.0303258
Carubv10011305m.g	-0.00980715	-0.181088	-0.233585	0.0303258
Carubv10008428m.g	-0.0196925	0.396272	0.0463745	-0.144548
Carubv10016613m.g	-0.0231918	-0.441274	-0.877204	0.659423
Carubv10007859m.g	-0.0481395	6.30769	5.77988	-0.6058
Carubv10015591m.g	-0.0534464	0.366579	0.282003	-0.752954
Carubv10012976m.g	-0.0622198	1.12508	1.50775	0.287188
Carubv10016345m.g	-0.0627607	0.764312	-0.234201	0.442387
Carubv10018679m.g	-0.0902079	-0.354584	-0.22127	-0.128385
Carubv10012231m.g	-0.0940458	-0.181139	0.242545	0.0303258
Carubv10011833m.g	-0.0940458	-0.181088	-0.233585	0.0305919
Carubv10018298m.g	-0.0940458	5.39709	6.29216	0.440142
Carubv10006669m.g	-0.0940458	-0.181088	-0.233585	0.0303258
Carubv10005153m.g	-0.0989513	-0.357802	-0.337686	-0.131195
Carubv10008559m.g	-0.11077	-0.516015	-0.537884	-0.60498
Carubv10002350m.g	-0.132858	0.0159942	0.903701	0.779484
Carubv10004080m.g	-0.133881	-0.248357	-0.102837	-0.0985297
Carubv10022528m.g	-0.182107	-0.0369387	0.195039	-0.297476
Carubv10013318m.g	-0.188956	0.130946	0.433534	0.303796
Carubv10028325m.g	-0.246684	0.585904	0.697004	-0.103819
Carubv10000060m.g	-0.252094	0.201997	0.351429	-0.341777
Carubv10017326m.g	-0.291141	-0.158401	-0.115983	0.276879
Carubv10010481m.g	-0.361406	-0.091956	0.0790901	-0.384803
Carubv10014472m.g	-0.375428	2.02616	3.06771	2.16997
Carubv10011679m.g	-0.393855	0.0375915	-0.0283853	0.779459
Carubv10004834m.g	-0.407207	4.01549	4.11487	5.27462
Carubv10026508m.g	-0.4196	-0.515555	-0.607712	-0.0980897
Carubv10012527m.g	-0.426794	-0.189656	-0.0394998	-0.310683
Carubv10016318m.g	-0.430287	-0.647695	-0.590335	-0.29711
Carubv10012562m.g	-0.470954	-0.181088	-0.233585	0.0303258
Carubv10021382m.g	-0.470954	0.210993	-0.234181	0.0303258
Carubv10021574m.g	-0.470954	-0.181088	-0.233585	0.0303258
Carubv10025364m.g	-0.470954	0.976538	0.138761	0.44051
Carubv10025675m.g	-0.470954	0.211517	-0.235097	0.0303258
Carubv10025195m.g	-0.470954	-0.176171	-0.636114	0.0303258
Carubv10025222m.g	-0.470954	-0.582394	-0.635362	0.0303258
Carubv10019221m.g	-0.470954	-0.181088	-0.233585	0.0303258
Carubv10018593m.g	-0.470954	-0.181088	-0.233585	0.0303258
Carubv10018876m.g	-0.470954	-0.181088	-0.233585	0.758137
Carubv10018773m.g	-0.470954	-0.181088	-0.233585	0.0303258
Carubv10018914m.g	-0.470954	-0.181088	-0.233585	0.0306239
Carubv10018568m.g	-0.470954	-0.181088	-0.233585	0.0303258
Carubv10002430m.g	-0.470954	0.211315	-0.234745	-0.351803
Carubv10003633m.g	-0.470954	-0.181204	0.178211	0.758137
Carubv10003338m.g	-0.470954	0.134024	-0.64106	0.0303258
Carubv10007474m.g	-0.470954	-0.181251	-0.234283	0.0303258
Carubv10006743m.g	-0.470954	0.394268	-0.674781	0.0303258
Carubv10007225m.g	-0.470954	0.22515	-0.23412	0.0303258
Carubv10027600m.g	-0.470954	0.540412	-0.234794	0.0303258
Carubv10011795m.g	-0.471403	-0.181317	-0.234564	0.0305473
Carubv10003797m.g	-0.471433	-0.131723	-0.223834	-0.351803
Carubv10003255m.g	-0.471433	-0.181088	-0.233585	0.0303258
Carubv10025490m.g	-0.471469	3.46479	4.67831	1.25014
Carubv10011462m.g	-0.471886	-0.181088	-0.233585	0.0303258
Carubv10006281m.g	-0.473265	-0.181088	-0.233585	0.0303258
Carubv10003928m.g	-0.478884	3.82301	3.88379	0.457043
Carubv10020851m.g	-0.492121	0.281563	-1.83019	0.31196
Carubv10009445m.g	-0.529259	2.17234	2.45333	2.50649
Carubv10022451m.g	-0.592795	0.187233	-0.378672	2.35246
Carubv10021153m.g	-0.604256	-0.650434	-0.601333	0.141464
Carubv10011066m.g	-0.61578	-1.47028	-1.44051	-0.602061
Carubv10014687m.g	-0.639943	-0.682931	-0.486792	-0.118699
Carubv10000847m.g	-0.689143	-0.215023	-0.0915068	-0.63135
Carubv10025912m.g	-0.763398	0.012194	-0.73563	1.06784
Carubv10005024m.g	-0.774929	0.4531	0.0493298	-0.291663
Carubv10026202m.g	-0.855127	0.543257	0.685551	0.0730015
Carubv10024620m.g	-0.893502	-0.965842	-1.42764	0.0303258
Carubv10023777m.g	-0.894004	-0.43201	0.383128	1.03185
Carubv10008947m.g	-0.910067	-0.619435	-0.338147	-0.566738
Carubv10019746m.g	-0.91155	-0.253864	-0.0191589	-0.546684
Carubv10015397m.g	-0.960343	-1.21588	-1.17475	0.794459
Carubv10019125m.g	-0.965139	-0.756048	-1.20213	1.70357
Carubv10000815m.g	-1.01337	-0.220097	0.0237341	0.567758
Carubv10027770m.g	-1.03139	0.610919	0.813259	-0.116985
Carubv10018830m.g	-1.06336	0.366472	0.547359	2.12349
Carubv10005139m.g	-1.13779	4.0824	1.777	3.00465
Carubv10014651m.g	-1.31501	-0.119657	0.460466	-0.375624
Carubv10016127m.g	-1.57772	-1.1847	-0.602079	-0.257465
Carubv10021385m.g	-1.69604	-2.70346	-3.03904	-4.75273
Carubv10028570m.g	-1.77742	-0.583344	-0.863406	1.02885
Carubv10028693m.g	-1.99797	-0.195049	-0.641115	1.25248
Carubv10009981m.g	-2.07803	-2.66614	-3.395	0.812476
Carubv10000782m.g	-2.31275	-0.374452	-1.06113	-0.0388766
Carubv10020211m.g	-2.31422	0.387375	-0.49083	1.32616
Carubv10006698m.g	-2.66993	1.53005	1.78485	0.353216
Carubv10004558m.g	-3.41323	-1.11914	-1.59342	0.95194

## Sheet: Fig 5d
Data for Fig 5d																Results of two-sided Pearson's correlation test
Expression of sirenRNAs overlapping genes										CHH methylation of sirenRNA clusters
cluster	gene	CrxCg_siren	CrxCr_siren	Cr_rpkm	CrxCg_rpkm	log2fc	log_rpkm_Cr	log_rpkm_CrxCg		cluster	CrxCr_read_counts	CrxCg_read_counts	CrxCr_CHH	CrxCg_CHH		Ratio of sRNA accumulation (log2(fold change(Cr×Cg /Cr×Cr)) vs Gene expression change (log2(fold change(Cr×Cg /Cr×Cr)))
Cluster_44	Carubv10010156m.g	14	837	0.253121	62.2021	7.39459	-1.98153	5.95889		Cluster_32	2426	1424	0.102483	0.0669322		t= -2.5668
Cluster_44	Carubv10011679m.g	14	837	1.41969	1.19384	-0.393855	0.505673	0.255734		Cluster_44	837	14	0.0159931	0.0115426		df=245
Cluster_98	Carubv10012183m.g	1	90	0.0447957	1.26436	4.10562	-4.47728	0.338519		Cluster_98	90	1	0.0380085	0.0394451		p-value =0.01088
Cluster_771	Carubv10009445m.g	312	1972	0.0212315	0.0113569	-0.529259	-5.55087	-6.44764		Cluster_458	65	13	0.0945097	0.0683621		cor=-0.161826
Cluster_771	Carubv10012231m.g	312	1972	0	0.0128505	-0.0940458	-13.2877	-6.27084		Cluster_617	168	16	0.0392108	0.0253337		95% confidence interval =( -0.28096989, -0.03776913)
Cluster_1131	Carubv10008428m.g	294	3134	1.47484	1.59019	-0.0196925	0.560661	0.669294		Cluster_743	1728	1018	0.104884	0.0819328
Cluster_1164	Carubv10008559m.g	4	190	16.4943	16.4745	-0.11077	4.04391	4.04217		Cluster_745	537	428	0.141539	0.065352		Ratio of sRNA accumulation (log2(fold change(Cr×Cg /Cr×Cr)) vs Ratio of CHH methylation (log2(fold change(Cr×Cg /Cr×Cr)))
Cluster_1193	Carubv10011795m.g	2180	6821	0	0	-0.471403	-13.2877	-13.2877		Cluster_770	4313	1688	0.124335	0.0858151		t= 7.3616
Cluster_1230	Carubv10012527m.g	156	431	17.2917	13.9344	-0.426794	4.11201	3.80059		Cluster_771	1972	312	0.0234212	0.0174501		df =1315
Cluster_1263	Carubv10011921m.g	1915	12376	0.0660745	12.6001	6.84001	-3.91758	3.65537		Cluster_809	56	29	0.100456	0.0410879		p-value = 3.193e-13
Cluster_1277	Carubv10009981m.g	16	422	0.573103	0.128381	-2.07803	-0.802883	-2.96038		Cluster_862	91	64	0.11159	0.0787933		cor = 0.1989477
Cluster_1354	Carubv10010538m.g	305	1267	4.16048	9.25331	1.0826	2.05679	3.20999		Cluster_947	75	37	0.109857	0.142877		95% confidence interval =( 0.1465055, 0.2502747)
Cluster_1492	Carubv10012416m.g	11	67	0.360218	1.88045	2.1349	-1.47266	0.911155		Cluster_948	1585	905	0.201399	0.177883
Cluster_1577	Carubv10012581m.g	67	1649	0.329363	0.897839	1.19027	-1.60181	-0.155311		Cluster_1023	292	23	0.0645263	0.0636855
Cluster_1888	Carubv10011445m.g	3403	5784	0.31539	0.49557	0.33096	-1.66434	-1.01255		Cluster_1130	24373	8968	0.0905472	0.0866628
Cluster_1889	Carubv10011305m.g	3681	4433	0	0.0136911	-0.00980715	-13.2877	-6.18012		Cluster_1131	3134	294	0.0130524	0.0321949
Cluster_1947	Carubv10011117m.g	951	5640	0.00543525	20.8411	9.57208	-7.49714	4.38137		Cluster_1164	190	4	0.00579815	0.00672262
Cluster_1948	Carubv10011117m.g	865	5356	0.00543525	20.8411	9.57208	-7.49714	4.38137		Cluster_1193	6821	2180	0.0414623	0.0253634
Cluster_2319	Carubv10012570m.g	9	70	0.141941	46.522	8.02728	-2.81562	5.53984		Cluster_1194	6921	3219	0.125555	0.113823
Cluster_2323	Carubv10012570m.g	18	124	0.141941	46.522	8.02728	-2.81562	5.53984		Cluster_1230	431	156	0.114998	0.0694986
Cluster_2324	Carubv10011089m.g	2	78	0.577181	127.858	7.47484	-0.792654	6.9984		Cluster_1263	12376	1915	0.0467173	0.0467283
Cluster_2325	Carubv10011089m.g	4	63	0.577181	127.858	7.47484	-0.792654	6.9984		Cluster_1277	422	16	0.0495681	0.0464944
Cluster_2441	Carubv10009644m.g	62	480	0.260617	1.1072	1.81155	-1.93944	0.147042		Cluster_1307	63	7	0.0693829	0.0232921
Cluster_2592	Carubv10012663m.g	6	61	0	0.322414	1.7987	-13.2877	-1.63257		Cluster_1353	90	5	0.0142969	0.0238339
Cluster_2759	Carubv10011066m.g	25	161	0.9664	0.669405	-0.61578	-0.049159	-0.578833		Cluster_1354	1267	305	0.0467178	0.0493682
Cluster_3145	Carubv10011402m.g	62	607	0	0.201029	2.02901	-13.2877	-2.31381		Cluster_1392	119	46	0.0427595	0.0252176
Cluster_3147	Carubv10011402m.g	6	67	0	0.201029	2.02901	-13.2877	-2.31381		Cluster_1473	64	22	0.0705462	0.0404198
Cluster_3153	Carubv10009721m.g	19	183	0.0536133	0.335628	1.817	-4.21858	-1.57463		Cluster_1474	946	147	0.0308424	0.0104333
Cluster_3154	Carubv10009721m.g	138	1208	0.0536133	0.335628	1.817	-4.21858	-1.57463		Cluster_1492	67	11	0.0555861	0.033415
Cluster_3393	Carubv10011833m.g	4	88	0	0.0541474	-0.0940458	-13.2877	-4.2043		Cluster_1530	72	30	0.0863645	0.0459752
Cluster_3924	Carubv10012562m.g	24	241	0	0	-0.470954	-13.2877	-13.2877		Cluster_1571	66	3	0.0169289	0.0189337
Cluster_3924	Carubv10010556m.g	24	241	0	0.148927	1.7549	-13.2877	-2.74635		Cluster_1575	67	0	0.0293576	0.0125791
Cluster_3925	Carubv10010556m.g	14	155	0	0.148927	1.7549	-13.2877	-2.74635		Cluster_1577	1649	67	0.0516582	0.0494524
Cluster_4276	Carubv10011285m.g	10	56	0.450137	3.06597	2.52396	-1.15124	1.61639		Cluster_1578	967	89	0.0918902	0.0514065
Cluster_4545	Carubv10012509m.g	32	100	0	44.5926	7.43017	-13.2877	5.47874		Cluster_1579	1035	121	0.0480926	0.0386
Cluster_4901	Carubv10011462m.g	8270	18253	0	0	-0.471886	-13.2877	-13.2877		Cluster_1644	64	12	0.160913	0.101
Cluster_4902	Carubv10011462m.g	844	1479	0	0	-0.471886	-13.2877	-13.2877		Cluster_1656	72	46	0.0844964	0.0816603
Cluster_4983	Carubv10008947m.g	13	174	27.9232	16.1535	-0.910067	4.8034	4.01379		Cluster_1758	62	16	0.0875994	0.0630657
Cluster_4984	Carubv10011966m.g	5729	21641	4.44564	59.9901	3.627	2.15242	5.90665		Cluster_1785	95	23	0.0195232	0.0178245
Cluster_4985	Carubv10011966m.g	1159	6389	4.44564	59.9901	3.627	2.15242	5.90665		Cluster_1814	130	0	0.0556973	0.0881482
Cluster_4985	Carubv10012646m.g	1159	6389	0.0851765	0.116527	-0.00253863	-3.55171	-3.10002		Cluster_1817	1241	99	0.046497	0.0284708
Cluster_5469	Carubv10008627m.g	201	473	4.38957	6.43457	0.434722	2.13411	2.68587		Cluster_1837	82	4	0.0608821	0.0388467
Cluster_5511	Carubv10010481m.g	224	1231	6.70402	5.72038	-0.361406	2.74505	2.51614		Cluster_1888	5784	3403	0.0840454	0.0819843
Cluster_5773	Carubv10020775m.g	34	594	3.83994	4.95407	0.247072	1.94112	2.30864		Cluster_1889	4433	3681	0.128563	0.0484548
Cluster_6135	Carubv10021687m.g	4987	16581	0.977202	1.34131	0.289891	-0.0331239	0.423747		Cluster_1915	234	254	0.018213	0.00778841
Cluster_6143	Carubv10020348m.g	1909	8877	0.157235	8.38966	5.16291	-2.66809	3.06863		Cluster_1934	436	117	0.103013	0.0680633
Cluster_6277	Carubv10019746m.g	32	86	25.5132	14.7263	-0.91155	4.67318	3.88033		Cluster_1947	5640	951	0.068785	0.0562013
Cluster_6343	Carubv10020211m.g	8	85	0.39925	0.066874	-2.31422	-1.32427	-3.90026		Cluster_1948	5356	865	0.0378617	0.0286133
Cluster_6467	Carubv10021153m.g	15	62	18.8535	13.6007	-0.604256	4.23677	3.76562		Cluster_1969	87	7	0.0443475	0.0260458
Cluster_6778	Carubv10021382m.g	4	63	0	0	-0.470954	-13.2877	-13.2877		Cluster_2004	82	16	0.114714	0.060265
Cluster_7284	Carubv10021848m.g	2	83	0.0234313	3.28576	5.81343	-5.40928	1.71627		Cluster_2073	974	160	0.0776349	0.0561586
Cluster_8787	Carubv10022433m.g	5	72	0.0510602	3.92407	4.64311	-4.28883	1.97239		Cluster_2140	59	2	0.0549242	0.0253725
Cluster_8951	Carubv10021574m.g	38	116	0	0	-0.470954	-13.2877	-13.2877		Cluster_2151	342	137	0.242116	0.0953652
Cluster_9140	Carubv10021959m.g	172	1214	0.207722	7.98416	4.82341	-2.26658	2.99716		Cluster_2180	329	28	0.0464734	0.0467843
Cluster_9141	Carubv10021959m.g	23	219	0.207722	7.98416	4.82341	-2.26658	2.99716		Cluster_2186	61	10	0.0958189	0.0649818
Cluster_9142	Carubv10021959m.g	455	2670	0.207722	7.98416	4.82341	-2.26658	2.99716		Cluster_2319	70	9	0.0501988	0.0478181
Cluster_9147	Carubv10021354m.g	1456	7727	0.130254	8.06665	5.41433	-2.9395	3.01199		Cluster_2323	124	18	0.100603	0.0460545
Cluster_9148	Carubv10022314m.g	116	864	0.723908	5.31764	2.64813	-0.465922	2.41081		Cluster_2324	78	2	0.0434568	0.0305003
Cluster_9152	Carubv10021747m.g	300	2119	0.100372	4.57786	4.76334	-3.31513	2.1947		Cluster_2325	63	4	0.0203932	0.0176267
Cluster_9155	Carubv10020851m.g	31	280	0.0431682	0.0325691	-0.492121	-4.53055	-4.93593		Cluster_2374	325	178	0.0492	0.0489395
Cluster_9157	Carubv10022031m.g	365	1776	0.811443	1.80673	0.983286	-0.30126	0.853458		Cluster_2441	480	62	0.0532137	0.0299305
Cluster_9160	Carubv10021385m.g	451	2846	2.316	0.753294	-1.69604	1.2117	-0.408523		Cluster_2510	73	3	0.118318	0.0721469
Cluster_9273	Carubv10021306m.g	2	76	0	1.10234	2.30125	-13.2877	0.140696		Cluster_2512	307	14	0.049422	0.0121208
Cluster_9274	Carubv10022451m.g	248	1603	429.51	314.803	-0.592795	8.74655	8.29831		Cluster_2544	1630	989	0.136529	0.0918326
Cluster_9276	Carubv10021806m.g	362	2445	8.68981	505.616	5.67306	3.11934	8.9819		Cluster_2582	65	2	0.0367829	0.0174057
Cluster_9302	Carubv10019878m.g	68	522	0.00729573	0.0356825	0.617135	-7.07909	-4.8046		Cluster_2592	61	6	0.0328317	0.0205685
Cluster_9339	Carubv10021595m.g	364	994	0.511736	0.702384	0.34779	-0.966245	-0.509463		Cluster_2658	119	34	0.0730062	0.0487979
Cluster_9348	Carubv10021778m.g	9	68	0.135955	5.3871	4.80643	-2.87774	2.42953		Cluster_2684	125	46	0.0272796	0.0194438
Cluster_9352	Carubv10021989m.g	1050	5452	0.0721924	17.6771	7.14856	-3.79001	4.14382		Cluster_2754	2496	294	0.0985905	0.091319
Cluster_9729	Carubv10021376m.g	589	4159	0.0573795	0.239146	0.491551	-4.12081	-2.06343		Cluster_2759	161	25	0.0637365	0.0360809
Cluster_10669	Carubv10014687m.g	122	1160	27.5549	19.2756	-0.639943	4.78424	4.26871		Cluster_2781	59	6	0.0535849	0.0356752
Cluster_10670	Carubv10016318m.g	283	2451	1.81223	1.45151	-0.430287	0.857847	0.537659		Cluster_2829	802	84	0.0348817	0.0200433
Cluster_11244	Carubv10016127m.g	3313	6810	0.393115	0.113679	-1.57772	-1.34661	-3.13569		Cluster_2830	139	26	0.0306596	0.0100747
Cluster_11390	Carubv10014472m.g	18	298	0.848991	0.713786	-0.375428	-0.236009	-0.486233		Cluster_2853	56	1	0.0629647	0.0237827
Cluster_11391	Carubv10014651m.g	203	1522	0.140288	0.046768	-1.31501	-2.8325	-4.41525		Cluster_2854	157	11	0.0527052	0.0233454
Cluster_11414	Carubv10015591m.g	484	2111	12.2737	12.9359	-0.0534464	3.61752	3.69332		Cluster_2870	162	25	0.0450919	0.0207047
Cluster_11540	Carubv10012976m.g	1	81	5.33915	5.53313	-0.0622198	2.41664	2.46812		Cluster_2891	140	5	0.101161	0.046264
Cluster_11677	Carubv10013983m.g	131	324	5.28854	7.74333	0.427109	2.4029	2.95297		Cluster_2892	72	4	0.192808	0.0960554
Cluster_11718	Carubv10016345m.g	14	82	0	0.0388704	-0.0627607	-13.2877	-4.68148		Cluster_2912	122	2	0.0194103	0.0143586
Cluster_12173	Carubv10016313m.g	209	349	0	0.0446371	0.275415	-13.2877	-4.48238		Cluster_2948	79	8	0.02237	0.00857267
Cluster_12194	Carubv10015305m.g	334	3806	0	1.19257	4.20093	-13.2877	0.254198		Cluster_3029	161	15	0.084821	0.0513512
Cluster_12203	Carubv10015179m.g	148	1525	0	0.663614	3.34125	-13.2877	-0.591366		Cluster_3125	928	4	0.0694828	0.0308434
Cluster_12254	Carubv10016380m.g	163	2204	2.03725	409.247	7.4798	1.02669	8.67683		Cluster_3126	744	6	0.0786894	0.036114
Cluster_12256	Carubv10015071m.g	123	1793	0	3.77239	5.23259	-13.2877	1.91552		Cluster_3137	80	5	0.0470897	0.0202897
Cluster_12257	Carubv10013636m.g	19	610	0.032764	0.817159	3.20537	-4.92735	-0.291135		Cluster_3141	194	7	0.0417107	0.0228155
Cluster_12499	Carubv10015424m.g	5	245	0.355992	40.6993	6.37424	-1.48968	5.34694		Cluster_3143	279	7	0.0355942	0.014136
Cluster_12502	Carubv10013318m.g	0	66	7.55799	7.19646	-0.188956	2.91802	2.84731		Cluster_3145	607	62	0.0323744	0.0164405
Cluster_13188	Carubv10015394m.g	5	66	1.23432	1.45814	0.117172	0.303828	0.544232		Cluster_3147	67	6	0.0357214	0.0210176
Cluster_13394	Carubv10015718m.g	153	336	0.00641486	0.0287459	0.824045	-7.26205	-5.11549		Cluster_3150	59	3	0.0432743	0.020854
Cluster_13887	Carubv10015875m.g	7	182	6.40072	76.4937	3.43092	2.67826	6.25727		Cluster_3153	183	19	0.0467558	0.0298064
Cluster_14035	Carubv10016295m.g	5506	13538	1.5674	2.02007	0.22721	0.648466	1.01448		Cluster_3154	1208	138	0.047686	0.025655
Cluster_14485	Carubv10013910m.g	5273	7944	10.708	15.2583	0.38165	3.42064	3.93153		Cluster_3156	91	5	0.0289802	0.014279
Cluster_14734	Carubv10015397m.g	2004	6163	11.3564	6.35069	-0.960343	3.50544	2.66694		Cluster_3160	292	16	0.0601029	0.0453089
Cluster_14897	Carubv10024620m.g	71	119	0.0213532	0	-0.893502	-5.54266	-13.2877		Cluster_3161	259	41	0.046648	0.0306894
Cluster_14900	Carubv10025493m.g	127	289	0	0.55865	3.02453	-13.2877	-0.839726		Cluster_3164	96	2	0.0611319	0.0319233
Cluster_14928	Carubv10025290m.g	36	134	22.386	111.053	2.17361	4.48453	6.79511		Cluster_3165	449	25	0.0649381	0.0280537
Cluster_14933	Carubv10025413m.g	275	1346	27.3706	369.945	3.61429	4.77456	8.53117		Cluster_3166	102	4	0.0563409	0.0349907
Cluster_15063	Carubv10023233m.g	6	141	1.31842	2.14552	0.64058	0.398924	1.10139		Cluster_3168	109	3	0.0412893	0.0252846
Cluster_15456	Carubv10024914m.g	248	3568	0	5.86353	5.46005	-13.2877	2.55179		Cluster_3169	128	14	0.0633132	0.0251334
Cluster_15456	Carubv10025475m.g	248	3568	0	0.0498784	0.695373	-13.2877	-4.32255		Cluster_3209	73	41	0.0956794	0.0356244
Cluster_15876	Carubv10024652m.g	202	1961	0.336606	8.01666	4.29397	-1.57044	3.00302		Cluster_3228	64	8	0.027007	0.0135167
Cluster_15890	Carubv10025009m.g	73	620	1.34726	78.5041	5.58238	0.43013	6.2947		Cluster_3359	65	26	0.0647712	0.0487072
Cluster_16081	Carubv10025621m.g	16	103	2.96517	84.3654	4.62914	1.56817	6.39858		Cluster_3374	72	4	0.0351671	0.0204129
Cluster_16354	Carubv10025364m.g	5	105	0	0	-0.470954	-13.2877	-13.2877		Cluster_3375	453	5	0.076179	0.0416647
Cluster_16807	Carubv10024535m.g	6	69	0	0.231034	1.73236	-13.2877	-2.1132		Cluster_3393	88	4	0.0451994	0.0270903
Cluster_17134	Carubv10025163m.g	8	127	0	0.274051	0.966454	-13.2877	-1.86696		Cluster_3399	179	16	0.0394529	0.0271882
Cluster_17586	Carubv10025675m.g	2	104	0	0	-0.470954	-13.2877	-13.2877		Cluster_3403	96	12	0.0492806	0.0291764
Cluster_17711	Carubv10023798m.g	9	82	0.338102	2.86191	2.66529	-1.56404	1.51703		Cluster_3404	912	83	0.0366918	0.0189768
Cluster_17973	Carubv10022528m.g	13	99	17.4655	16.6868	-0.182107	4.12644	4.06065		Cluster_3405	217	17	0.0328228	0.0171409
Cluster_18140	Carubv10025673m.g	99	1943	71.0638	79.5236	0.0363607	6.15104	6.31331		Cluster_3412	1259	111	0.0324339	0.0191748
Cluster_18517	Carubv10025490m.g	21	64	0	0	-0.471469	-13.2877	-13.2877		Cluster_3413	116	12	0.0349372	0.0198976
Cluster_18888	Carubv10023777m.g	26	99	0.014645	0	-0.894004	-6.08363	-13.2877		Cluster_3414	848	75	0.0330095	0.018357
Cluster_18896	Carubv10025195m.g	279	844	0	0	-0.470954	-13.2877	-13.2877		Cluster_3442	93	11	0.055454	0.0317157
Cluster_18990	Carubv10025487m.g	1895	4571	0	0.0182648	0.274292	-13.2877	-5.76691		Cluster_3447	152	31	0.0542251	0.0304351
Cluster_19058	Carubv10025148m.g	24	322	0	1.55352	5.18803	-13.2877	0.635632		Cluster_3449	77	12	0.0595073	0.0351319
Cluster_19059	Carubv10025148m.g	42	712	0	1.55352	5.18803	-13.2877	0.635632		Cluster_3450	123	23	0.0490152	0.0272752
Cluster_19059	Carubv10025529m.g	42	712	3.4318	8.88495	1.25043	1.77901	3.15138		Cluster_3451	76	12	0.0593159	0.0343385
Cluster_19060	Carubv10025529m.g	1523	23238	3.4318	8.88495	1.25043	1.77901	3.15138		Cluster_3466	172	43	0.0561393	0.0301612
Cluster_19071	Carubv10025222m.g	169	240	0	0	-0.470954	-13.2877	-13.2877		Cluster_3470	299	29	0.0538044	0.0291372
Cluster_19072	Carubv10025222m.g	1664	3335	0	0	-0.470954	-13.2877	-13.2877		Cluster_3471	129	22	0.0570218	0.0322126
Cluster_19199	Carubv10023760m.g	1907	3827	5.86849	17.0676	1.42221	2.55301	4.0932		Cluster_3509	138	3	0.0806467	0.0293613
Cluster_19293	Carubv10025569m.g	41	61	0.152168	12.5828	5.41164	-2.71532	3.6534		Cluster_3510	105	2	0.0684059	0.0218548
Cluster_19417	Carubv10024233m.g	76	183	0.0832256	0.232685	0.946516	-3.5851	-2.10293		Cluster_3535	85	7	0.0529846	0.0291855
Cluster_19417	Carubv10023800m.g	76	183	310.571	397.725	0.238995	8.27878	8.63563		Cluster_3578	64	2	0.045079	0.0344889
Cluster_19509	Carubv10023282m.g	203	936	3.0901	4.92749	0.518088	1.6277	2.30088		Cluster_3586	65	17	0.0681529	0.0412883
Cluster_20027	Carubv10017841m.g	340	349	2.84544	6.72549	1.12588	1.5087	2.74966		Cluster_3602	162	15	0.0390982	0.0197782
Cluster_20027	Carubv10019221m.g	340	349	0	0	-0.470954	-13.2877	-13.2877		Cluster_3618	187	5	0.0552918	0.0229714
Cluster_20035	Carubv10018193m.g	307	3881	94.1887	1233.29	3.59113	6.55748	10.2683		Cluster_3622	77	6	0.0487871	0.0289784
Cluster_20036	Carubv10018193m.g	262	3587	94.1887	1233.29	3.59113	6.55748	10.2683		Cluster_3635	67	7	0.0699623	0.0300941
Cluster_20144	Carubv10017373m.g	92	119	0.105555	0.259657	0.944794	-3.24257	-1.94477		Cluster_3658	106	11	0.0375747	0.0263158
Cluster_20151	Carubv10017195m.g	97	923	0.322224	4.81128	3.5278	-1.63342	2.26645		Cluster_3659	62	20	0.00513313	0.00689847
Cluster_20155	Carubv10019200m.g	11	301	0.0220985	13.3192	6.90881	-5.49339	3.73544		Cluster_3679	65	14	0.0410727	0.0353635
Cluster_20157	Carubv10017570m.g	95	1343	1.20024	2.25495	0.720982	0.263449	1.17316		Cluster_3680	325	28	0.0461792	0.019325
Cluster_20190	Carubv10018570m.g	18	58	0	23.0453	6.43897	-13.2877	4.52641		Cluster_3682	127	2	0.0729839	0.015017
Cluster_20193	Carubv10019036m.g	371	863	0	0.144268	0.275415	-13.2877	-2.79217		Cluster_3684	406	33	0.0421154	0.0175694
Cluster_20214	Carubv10019170m.g	628	4652	0.0838373	30.2985	6.65981	-3.57454	4.92118		Cluster_3685	529	65	0.0473785	0.0220225
Cluster_20224	Carubv10019351m.g	167	677	0.159677	57.9739	7.83068	-2.64587	5.85733		Cluster_3687	92	12	0.0471493	0.0229133
Cluster_20225	Carubv10019351m.g	105	620	0.159677	57.9739	7.83068	-2.64587	5.85733		Cluster_3696	63	5	0.0592023	0.0264713
Cluster_20414	Carubv10018919m.g	2950	6910	0.0323942	0.124632	1.29564	-4.94367	-3.00309		Cluster_3697	186	7	0.0463401	0.040369
Cluster_20724	Carubv10018042m.g	30	588	0.141822	1.03428	2.3936	-2.81683	0.0487717		Cluster_3699	60	6	0.0797491	0.0489349
Cluster_20827	Carubv10016555m.g	4	135	0.0403706	0.124098	1.26492	-4.62698	-3.00928		Cluster_3700	249	47	0.0438913	0.0296618
Cluster_20877	Carubv10018759m.g	2	74	25.8668	36.4424	0.367475	4.69303	5.18755		Cluster_3701	78	1	0.0379459	0.0235593
Cluster_21340	Carubv10019236m.g	16	84	0.171405	0.49522	0.596525	-2.54368	-1.01357		Cluster_3702	88	15	0.0319525	0.0163309
Cluster_21379	Carubv10019051m.g	201	2194	0	7.16523	7.44688	-13.2877	2.84103		Cluster_3707	60	16	0.103108	0.0694557
Cluster_21483	Carubv10018593m.g	15	279	0	0	-0.470954	-13.2877	-13.2877		Cluster_3722	57	38	0.103	0.0537594
Cluster_21501	Carubv10018400m.g	2	58	0	0.0226767	0.352788	-13.2877	-5.45629		Cluster_3760	1066	72	0.040594	0.0245665
Cluster_21571	Carubv10018876m.g	28	139	0	0	-0.470954	-13.2877	-13.2877		Cluster_3768	126	1	0.0948122	0.0226504
Cluster_22213	Carubv10018773m.g	4	78	0	0	-0.470954	-13.2877	-13.2877		Cluster_3775	128	3	0.084347	0.0326356
Cluster_22213	Carubv10018914m.g	4	78	0	0	-0.470954	-13.2877	-13.2877		Cluster_3892	76	15	0.0281221	0.0288964
Cluster_22569	Carubv10019454m.g	6	59	0.0195514	0.113764	1.416	-5.66922	-3.13462		Cluster_3924	241	24	0.0596478	0.0435429
Cluster_22726	Carubv10018568m.g	2203	4848	0	0	-0.470954	-13.2877	-13.2877		Cluster_3925	155	14	0.056226	0.0225979
Cluster_22970	Carubv10018608m.g	58	1013	0	0.206969	0.601158	-13.2877	-2.27181		Cluster_3927	114	11	0.0673075	0.0247175
Cluster_22971	Carubv10018881m.g	6	123	0	0.779079	1.94706	-13.2877	-0.359973		Cluster_3946	69	7	0.0497552	0.041662
Cluster_23059	Carubv10017326m.g	401	2628	6.29625	5.62504	-0.291141	2.65452	2.49189		Cluster_3982	103	5	0.056368	0.019286
Cluster_23064	Carubv10017299m.g	12	56	0.0828676	2.98296	4.45295	-3.59131	1.57679		Cluster_3994	70	6	0.009525	0.0294476
Cluster_23140	Carubv10018298m.g	14	60	0	0.0134535	-0.0940458	-13.2877	-6.20519		Cluster_4050	60	1	0.133132	0.0454904
Cluster_23158	Carubv10018545m.g	1666	664	0.363019	6.82201	3.79477	-1.46148	2.77022		Cluster_4126	64	15	0.130686	0.0722308
Cluster_23169	Carubv10018749m.g	618	154	0.0126329	2.46393	5.29155	-6.2953	1.30102		Cluster_4145	344	160	0.113765	0.0226844
Cluster_23357	Carubv10016613m.g	28	274	2.41637	2.52876	-0.0231918	1.2729	1.33848		Cluster_4166	430	92	0.11669	0.0865403
Cluster_23367	Carubv10019125m.g	2839	5686	0.0653741	0.0289757	-0.965139	-3.93293	-5.10404		Cluster_4190	311	300	0.130087	0.0554847
Cluster_23369	Carubv10018697m.g	410	737	0.56279	2.55649	1.93591	-0.829076	1.35422		Cluster_4199	830	277	0.120117	0.0677015
Cluster_23580	Carubv10018679m.g	2380	8072	31.3376	32.1465	-0.0902079	4.96983	5.00659		Cluster_4200	788	289	0.144459	0.0799013
Cluster_23903	Carubv10018830m.g	14627	4588	0.428785	0.159032	-1.06336	-1.22134	-2.6517		Cluster_4276	56	10	0.0638532	0.0380121
Cluster_24433	Carubv10018113m.g	14	173	7.03814	11.1791	0.544262	2.81522	3.48274		Cluster_4289	499	31	0.0720196	0.030283
Cluster_24573	Carubv10003889m.g	50	103	65.9738	571.777	2.99519	6.04382	9.15931		Cluster_4291	108	9	0.0321045	0.0294373
Cluster_24790	Carubv10000815m.g	29	187	13.6957	7.37653	-1.01337	3.77566	2.88296		Cluster_4304	255	9	0.066641	0.0269842
Cluster_24823	Carubv10003421m.g	5	115	5.52028	50.7959	3.08169	2.46477	5.66664		Cluster_4328	81	45	0.105665	0.0476444
Cluster_24824	Carubv10003421m.g	7	142	5.52028	50.7959	3.08169	2.46477	5.66664		Cluster_4336	238	124	0.184852	0.0662159
Cluster_24838	Carubv10000847m.g	21	629	14.1405	9.61017	-0.689143	3.82177	3.26458		Cluster_4398	65	1	0.0388836	0.0184169
Cluster_25146	Carubv10000060m.g	20	268	15.0369	13.7552	-0.252094	3.91044	3.78191		Cluster_4440	70	30	0.0729779	0.0492083
Cluster_25367	Carubv10002350m.g	1261	696	1.31436	1.3442	-0.132858	0.394475	0.426859		Cluster_4442	845	307	0.151936	0.0790629
Cluster_25368	Carubv10002350m.g	121	56	1.31436	1.3442	-0.132858	0.394475	0.426859		Cluster_4545	100	32	0.118565	0.0562041
Cluster_25502	Carubv10000255m.g	356	1161	8.81838	13.1412	0.473925	3.14053	3.71604		Cluster_4558	239	154	0.109867	0.0546597
Cluster_25503	Carubv10002111m.g	12240	24394	0.138013	0.394069	1.02695	-2.85607	-1.34311		Cluster_4559	1292	614	0.131488	0.104327
Cluster_25723	Carubv10000782m.g	376	4195	0.0959898	0.00556993	-2.31275	-3.37947	-7.46245		Cluster_4564	60	111	0.200877	0.0975854
Cluster_25936	Carubv10003797m.g	6647	13561	0	0	-0.471433	-13.2877	-13.2877		Cluster_4646	239	13	0.116966	0.034983
Cluster_26115	Carubv10002163m.g	588	5402	0	0.125095	0.601158	-13.2877	-2.99775		Cluster_4654	65	47	0.0831463	0.028678
Cluster_26145	Carubv10001920m.g	28	444	1.64374	439.933	7.80587	0.717074	8.78114		Cluster_4667	653	319	0.0919829	0.0645876
Cluster_26158	Carubv10003757m.g	17	165	5.06617	570.143	6.62777	2.34092	9.15518		Cluster_4668	183	83	0.151019	0.136725
Cluster_26166	Carubv10002555m.g	22	707	1.34707	200.839	6.92472	0.429932	7.64989		Cluster_4670	2683	1205	0.149919	0.124317
Cluster_26190	Carubv10003362m.g	8	181	0.900001	205.377	7.35414	-0.151841	7.68213		Cluster_4680	59	1	0.00594046	0.00179318
Cluster_27043	Carubv10002430m.g	9	68	0	0	-0.470954	-13.2877	-13.2877		Cluster_4716	94	36	NA	0.00640833
Cluster_27087	Carubv10002022m.g	113	455	0.517087	1.65662	1.5457	-0.951241	0.728328		Cluster_4737	84	4	0.0482178	0.0315653
Cluster_27686	Carubv10003928m.g	1	67	0	0	-0.478884	-13.2877	-13.2877		Cluster_4850	106	21	0.0103163	0.0124872
Cluster_27854	Carubv10002727m.g	4	75	0	0.0341174	0.259662	-13.2877	-4.86913		Cluster_4853	65	9	0.0192206	0.0133077
Cluster_28220	Carubv10002683m.g	112	136	0	0.161343	0.824221	-13.2877	-2.6309		Cluster_4875	112	136	0.146119	0.0238387
Cluster_28410	Carubv10000057m.g	24	245	0.743323	1.36741	0.75836	-0.427745	0.451554		Cluster_4901	18253	8270	0.122099	0.102659
Cluster_28428	Carubv10000498m.g	5	111	0.029331	0.0809867	0.565502	-5.08652	-3.62439		Cluster_4902	1479	844	0.167688	0.0831983
Cluster_28430	Carubv10002827m.g	10	148	0	106.28	9.88817	-13.2877	6.73173		Cluster_4934	212	340	0.0130322	0.0149739
Cluster_28488	Carubv10003255m.g	118	941	0	0	-0.471433	-13.2877	-13.2877		Cluster_4937	82	6	0.155046	0.117578
Cluster_28683	Carubv10003633m.g	452	2429	0	0	-0.470954	-13.2877	-13.2877		Cluster_4983	174	13	0.0346675	0.0171033
Cluster_28684	Carubv10003633m.g	343	1615	0	0	-0.470954	-13.2877	-13.2877		Cluster_4984	21641	5729	0.0708576	0.0497175
Cluster_28718	Carubv10003338m.g	4788	18496	0	0	-0.470954	-13.2877	-13.2877		Cluster_4985	6389	1159	0.0286665	0.032165
Cluster_29432	Carubv10001406m.g	2210	15697	3.86843	35.7616	3.04908	1.95179	5.16034		Cluster_5055	372	27	0.114927	0.0523495
Cluster_29739	Carubv10005616m.g	1496	2773	0.299951	0.32404	0.000446092	-1.73672	-1.62531		Cluster_5140	57	33	0.0966246	0.06935
Cluster_29944	Carubv10005153m.g	27	76	9.52042	9.6661	-0.0989513	3.25104	3.27295		Cluster_5202	2106	779	0.163609	0.157581
Cluster_29946	Carubv10005102m.g	36	122	0.822431	108.639	6.75119	-0.281859	6.7634		Cluster_5300	70	22	0.0220528	0.0173288
Cluster_30094	Carubv10007828m.g	2059	11623	0.0199056	145.849	11.268	-5.64345	7.18833		Cluster_5365	152	66	0.00301532	0.00497207
Cluster_30265	Carubv10006313m.g	2285	5326	0.0420714	0.180569	0.511527	-4.56759	-2.46858		Cluster_5395	248	73	0.084718	0.0445854
Cluster_30361	Carubv10005139m.g	9	97	0.318119	0.150217	-1.13779	-1.65191	-2.73392		Cluster_5450	63	16	0.0962493	0.0583318
Cluster_30501	Carubv10007490m.g	3	245	1.43466	28.7695	4.14947	0.52081	4.84647		Cluster_5462	135	25	0.127244	0.0748453
Cluster_30516	Carubv10007474m.g	47	67	0	0	-0.470954	-13.2877	-13.2877		Cluster_5469	473	201	0.113749	0.0796277
Cluster_30538	Carubv10005024m.g	75	162	0.0241255	0.0106742	-0.774929	-5.36733	-6.53628		Cluster_5511	1231	224	0.017933	0.01945
Cluster_30616	Carubv10004822m.g	20	59	0.536569	1.29892	1.14881	-0.897897	0.377423		Cluster_5512	3626	989	0.0768358	0.0855672
Cluster_30619	Carubv10007003m.g	33	1931	0.050725	14.8906	6.55337	-4.29832	3.89634		Cluster_5581	58	25	0.0694777	0.0342516
Cluster_30619	Carubv10006698m.g	33	1931	0.894873	0.0983572	-2.66993	-0.160084	-3.34436		Cluster_5682	57	32	0.0379705	0.0558943
Cluster_31376	Carubv10004558m.g	9	155	0.821843	0.0720275	-3.41323	-0.28289	-3.79331		Cluster_5772	1272	68	NA	0.00323491
Cluster_31609	Carubv10007134m.g	26	63	0.0766604	0.335322	1.36844	-3.70349	-1.57595		Cluster_5773	594	34	NA	0.00590188
Cluster_31778	Carubv10007802m.g	13	63	0.016371	0.0534713	0.30459	-5.92393	-4.2224		Cluster_5842	407	83	0.00540417	0.00402708
Cluster_32393	Carubv10006743m.g	343	2548	0	0	-0.470954	-13.2877	-13.2877		Cluster_5847	244	119	0.142568	0.101407
Cluster_33145	Carubv10006669m.g	7	67	0	0.00630483	-0.0940458	-13.2877	-7.28662		Cluster_5848	1740	884	0.11877	0.100886
Cluster_33237	Carubv10007859m.g	21	357	0.0133711	0.0174293	-0.0481395	-6.21399	-5.83409		Cluster_5849	948	607	0.11409	0.065324
Cluster_33659	Carubv10006281m.g	27	67	0	0	-0.473265	-13.2877	-13.2877		Cluster_5906	64	20	NA	NA
Cluster_33660	Carubv10006281m.g	59	94	0	0	-0.473265	-13.2877	-13.2877		Cluster_5951	85	7	0.0469286	0.0611016
Cluster_33663	Carubv10007225m.g	144	175	0	0	-0.470954	-13.2877	-13.2877		Cluster_5962	61	29	0.126534	0.0709669
Cluster_33803	Carubv10007042m.g	138	285	0.662858	27.9313	4.90467	-0.59301	4.80382		Cluster_6023	126	48	0.101045	0.102512
Cluster_33960	Carubv10004834m.g	28	256	1.06501	0.871903	-0.407207	0.0910069	-0.197595		Cluster_6065	99	33	0.233468	0.0923686
Cluster_34257	Carubv10004080m.g	1445	5929	2.89826	2.86191	-0.133881	1.53524	1.51703		Cluster_6133	259	49	0.119021	0.0665872
Cluster_34677	Carubv10007047m.g	45	588	3.49168	21.5427	2.45815	1.80396	4.42913		Cluster_6135	16581	4987	0.0553362	0.0675171
Cluster_34884	Carubv10026508m.g	26	645	39.1346	31.8928	-0.4196	5.29038	4.99517		Cluster_6143	8877	1909	0.063594	0.0338315
Cluster_34930	Carubv10027734m.g	78	156	0.0277035	39.4868	9.09032	-5.16859	5.3033		Cluster_6161	364	138	0.0500079	0.117349
Cluster_35053	Carubv10027589m.g	24	456	0.120075	53.022	8.1577	-3.05679	5.72852		Cluster_6200	10497	7553	0.198563	0.0961292
Cluster_35054	Carubv10027589m.g	681	3529	0.120075	53.022	8.1577	-3.05679	5.72852		Cluster_6246	92	20	0.0943259	0.0387045
Cluster_35055	Carubv10027713m.g	39	533	13.1556	16.7868	0.227174	3.71761	4.06926		Cluster_6277	86	32	0.115598	0.014633
Cluster_35177	Carubv10028325m.g	75	368	17.415	16.022	-0.246684	4.12227	4.002		Cluster_6304	462	52	0.0345744	0.018181
Cluster_35177	Carubv10027770m.g	75	368	9.36346	4.98786	-1.03139	3.22706	2.31845		Cluster_6309	61	6	0.04303	0.0235984
Cluster_36947	Carubv10027552m.g	13	91	0	0.104415	0.201194	-13.2877	-3.25821		Cluster_6330	6249	393	0.00921868	0.0084337
Cluster_37313	Carubv10026290m.g	214	1239	0.937927	1.53517	0.586444	-0.0922988	0.618494		Cluster_6343	85	8	0.0116738	0.00750498
Cluster_37313	Carubv10026050m.g	214	1239	8.21406	11.9105	0.419967	3.03811	3.57418		Cluster_6345	117	26	0.114822	0.0590944
Cluster_37362	Carubv10027389m.g	2403	1708	0.014063	0.132321	1.6507	-6.14173	-2.91679		Cluster_6388	67	24	0.0905235	0.0575603
Cluster_37362	Carubv10028693m.g	2403	1708	0.295567	0	-1.99797	-1.75795	-13.2877		Cluster_6397	2008	241	0.0804664	0.069884
Cluster_37675	Carubv10028395m.g	1463	8140	1.52417	16.6685	3.24973	0.608117	4.05906		Cluster_6451	101	57	0.0570548	0.0620919
Cluster_37678	Carubv10028594m.g	9	183	0.034599	2.59794	4.61477	-4.84896	1.37742		Cluster_6467	62	15	0.0950977	0.0602295
Cluster_37681	Carubv10026202m.g	101	606	5.1401	3.05556	-0.855127	2.36182	1.61148		Cluster_6478	4075	1592	0.122813	0.170232
Cluster_37758	Carubv10028162m.g	3214	5398	0	0.0857123	-0.00610445	-13.2877	-3.54267		Cluster_6533	88	76	0.0790531	0.0576562
Cluster_37908	Carubv10028672m.g	334	1108	8.61168	19.1441	1.03826	3.10631	4.25883		Cluster_6598	821	475	0.146047	0.0650305
Cluster_37915	Carubv10026599m.g	53	770	1.18634	1.81874	0.523646	0.246644	0.86302		Cluster_6637	69	33	0.129475	0.0585067
Cluster_38012	Carubv10027756m.g	153	461	0	14.7537	6.02058	-13.2877	3.88302		Cluster_6665	260	273	0.116979	0.0286596
Cluster_38059	Carubv10027714m.g	2846	12286	0.592055	27.1051	5.18659	-0.755953	4.7605		Cluster_6674	75	58	0.00595417	0.0138586
Cluster_38180	Carubv10027600m.g	926	1892	0	0	-0.470954	-13.2877	-13.2877		Cluster_6693	3878	1685	0.005	0.00752105
Cluster_38540	Carubv10026391m.g	56	133	1505.13	1943.43	0.247683	10.5557	10.9244		Cluster_6709	7934	4593	0.158869	0.0887474
Cluster_38546	Carubv10028580m.g	471	4797	0	0.468934	2.9794	-13.2877	-1.09224		Cluster_6753	61	4	0.0342586	0.0282736
Cluster_38547	Carubv10025912m.g	233	3849	1.83816	1.15152	-0.763398	0.878342	0.203667		Cluster_6754	148	15	0.0420898	0.029353
Cluster_38652	Carubv10028086m.g	21	161	0.0225499	10.6463	7.74906	-5.46435	3.41229		Cluster_6755	429	67	0.040172	0.0236246
Cluster_38941	Carubv10028584m.g	4719	16491	0.509248	4.12099	2.74884	-0.973277	2.04303		Cluster_6757	89	12	0.0289278	0.0205091
Cluster_38942	Carubv10028570m.g	2509	7716	2.2424	0.668485	-1.77742	1.16511	-0.580818		Cluster_6759	95	7	0.0377761	0.0247537
Cluster_38942	Carubv10027878m.g	2509	7716	4.42778	9.87598	1.05192	2.14662	3.30394		Cluster_6778	63	4	0.00922159	0.00831534
										Cluster_6813	65	1	0.0416252	0.0320811
										Cluster_6814	495	16	0.0759929	0.0363997
										Cluster_6826	201	80	0.124949	0.0720426
										Cluster_6859	96	224	0.103025	0.099012
										Cluster_6864	57	4	0.057775	0.0177159
										Cluster_6865	87	1	0.0723469	0.03255
										Cluster_6870	339	77	0.0965757	0.0652872
										Cluster_6878	73	16	NA	NA
										Cluster_6879	724	109	0.0878076	0.055065
										Cluster_6893	66	3	0.0811065	0.0583974
										Cluster_6915	66	1	0.0379924	0.0239584
										Cluster_6941	59	4	0.0331419	0.0233714
										Cluster_6942	64	0	0.149089	0.0367817
										Cluster_7009	157	3	0.0500047	0.0315389
										Cluster_7019	84	6	0.0889865	0.0355868
										Cluster_7022	4196	1137	0.12119	0.0932213
										Cluster_7023	12804	4482	0.0786188	0.0683129
										Cluster_7027	81	4	0.0436552	0.0304034
										Cluster_7042	595	123	0.140714	0.0330184
										Cluster_7044	236	9	0.0932016	0.048548
										Cluster_7185	1771	1012	0.105853	0.0732398
										Cluster_7211	282	75	0.0718872	0.0356409
										Cluster_7213	66	15	0.117947	0.0569898
										Cluster_7214	725	319	0.127881	0.0596118
										Cluster_7217	3305	987	0.153684	0.068967
										Cluster_7223	101	93	0.0921099	0.060887
										Cluster_7224	1267	627	0.130845	0.0789953
										Cluster_7236	60	86	0.0479996	0.0783638
										Cluster_7251	59	117	0.0278717	0.0626117
										Cluster_7284	83	2	0.0257596	0.0174146
										Cluster_7302	85	86	0.044334	0.0776324
										Cluster_7316	99	2	0.0379605	0.0194669
										Cluster_7322	221	94	0.0795181	0.0407652
										Cluster_7379	64	15	0.0786258	0.0520861
										Cluster_7402	155	50	0.103547	0.046601
										Cluster_7405	112	50	0.111375	0.0536114
										Cluster_7618	64	3	0.056804	0.0394687
										Cluster_7713	61	3	0.0525726	0.0227
										Cluster_7725	62	9	0.0572359	0.021889
										Cluster_7736	99	5	0.0319154	0.0174548
										Cluster_7798	121	10	0.0594636	0.0216097
										Cluster_7802	184	9	0.0431062	0.0218949
										Cluster_7839	117	5	0.0385708	0.0279005
										Cluster_7924	59	8	0.0507138	0.0230434
										Cluster_7944	113	4	0.0423959	0.019017
										Cluster_7954	57	13	0.060615	0.0349393
										Cluster_7964	79	3	0.063257	0.0345582
										Cluster_8127	64	0	0.0650954	0.0385474
										Cluster_8129	20693	6085	0.113821	0.0950612
										Cluster_8148	63	9	0.0310922	0.0248918
										Cluster_8165	6782	2411	0.136667	0.104265
										Cluster_8178	7792	1292	0.166421	0.110764
										Cluster_8227	58	11	0.0483213	0.0231355
										Cluster_8236	2614	796	0.115226	0.09875
										Cluster_8237	6941	1404	0.151844	0.0705131
										Cluster_8249	1033	185	0.162149	0.163564
										Cluster_8250	5634	1449	0.137423	0.0750439
										Cluster_8276	67	6	0.0797015	0.0406711
										Cluster_8281	6914	1588	0.141894	0.108271
										Cluster_8291	12889	2467	0.110192	0.0526511
										Cluster_8319	153	12	0.0712612	0.0322117
										Cluster_8332	93	16	0.0963631	0.0558467
										Cluster_8358	94	0	0.0235665	0.015795
										Cluster_8416	76	10	0.0311578	0.0274639
										Cluster_8528	56	3	NA	0.0185714
										Cluster_8540	97	10	0.0545827	0.0557629
										Cluster_8610	60	6	0.0370031	0.0230185
										Cluster_8611	75	8	0.0299887	0.023167
										Cluster_8629	83	13	0.0705504	0.0485847
										Cluster_8646	76	2	0.0146405	0.00969722
										Cluster_8672	97	1	0.0659548	0.0674907
										Cluster_8683	501	59	0.0262133	0.0378699
										Cluster_8691	214	30	0.115506	0.0443465
										Cluster_8695	306	1233	0.137765	0.0938822
										Cluster_8753	72	3	0.0526186	0.048819
										Cluster_8787	72	5	0.0164956	0.014855
										Cluster_8796	1034	129	0.0855253	0.0356382
										Cluster_8801	1051	329	0.0621997	0.0303111
										Cluster_8842	56	4	0.0413893	0.0308113
										Cluster_8872	70	135	0.0770792	0.069526
										Cluster_8877	58	180	0.0854083	0.0734306
										Cluster_8880	108	290	0.112665	0.119494
										Cluster_8883	363	1180	0.0932612	0.0815105
										Cluster_8926	76	38	0.0928672	0.0891906
										Cluster_8927	552	238	0.0992308	0.0855673
										Cluster_8928	99	34	0.084633	0.055333
										Cluster_8938	836	408	0.0497327	0.0333892
										Cluster_8951	116	38	0.0549228	0.0303186
										Cluster_8952	482	158	NA	0
										Cluster_8978	185	69	0.106797	0.0643014
										Cluster_9138	575	102	0.0503758	0.0326559
										Cluster_9140	1214	172	0.0653523	0.0365149
										Cluster_9141	219	23	NA	0
										Cluster_9142	2670	455	0.0900007	0.0432076
										Cluster_9145	8111	1917	0.131513	0.0717659
										Cluster_9147	7727	1456	0.0603602	0.0403891
										Cluster_9148	864	116	0.0413221	0.0275804
										Cluster_9151	855	115	0	0.00407071
										Cluster_9152	2119	300	0.0893864	0.018803
										Cluster_9155	280	31	NA	0.00655738
										Cluster_9156	1544	770	NA	0.00583607
										Cluster_9157	1776	365	0.104554	0.0113387
										Cluster_9158	1254	175	0.0511816	0.0366155
										Cluster_9160	2846	451	0.0574623	0.0480394
										Cluster_9228	3829	2051	0.110877	0.100898
										Cluster_9273	76	2	0.0541104	0.0481425
										Cluster_9274	1603	248	0.121443	0.0773614
										Cluster_9276	2445	362	0.0703906	0.0567812
										Cluster_9293	61	12	0.144457	0.15
										Cluster_9295	96	22	0.0983951	0.0585889
										Cluster_9297	72	22	0.112831	0.0582441
										Cluster_9302	522	68	0.00588235	0
										Cluster_9315	4454	1387	0.0624798	0.0612071
										Cluster_9316	8031	2435	0.0981553	0.0976044
										Cluster_9325	63	13	0.125401	0.0584718
										Cluster_9339	994	364	0.159973	0.140727
										Cluster_9348	68	9	0.0704013	0.0541328
										Cluster_9352	5452	1050	0.0497283	0.0306239
										Cluster_9374	66	50	0.0111133	0.0058
										Cluster_9451	88	17	0.155787	0.0691427
										Cluster_9481	256	31	0.0348624	0.0267288
										Cluster_9546	521	154	0.155387	0.111696
										Cluster_9614	469	27	0.0266974	0.0261238
										Cluster_9697	222	25	0.213488	0.105198
										Cluster_9729	4159	589	0.0441741	0.0428691
										Cluster_9768	66	21	0.0835804	0.0366956
										Cluster_9835	56	20	0.132433	0.154518
										Cluster_9930	93	54	0.00877907	0.00562791
										Cluster_9989	199	48	0.0953442	0.0595185
										Cluster_10097	59	13	0.147525	0.0877932
										Cluster_10107	85	69	0.0616451	0.0376352
										Cluster_10194	5704	2527	0.0644944	0.0712088
										Cluster_10230	124	85	0.0107325	0.00381
										Cluster_10243	63	20	0.0683265	0.0757676
										Cluster_10417	56	23	0.0498974	0.0502497
										Cluster_10547	59	1	0.00253049	0.0013358
										Cluster_10589	322	41	0.1269	0.0571367
										Cluster_10669	1160	122	0.0627463	0.0536339
										Cluster_10670	2451	283	0.0483251	0.0303187
										Cluster_10718	76	83	0.00908029	0.00159854
										Cluster_11096	91	9	0.0882299	0.0344861
										Cluster_11244	6810	3313	0.133581	0.0987681
										Cluster_11248	63	18	0.245832	0.127557
										Cluster_11390	298	18	0.0563498	0.0337391
										Cluster_11391	1522	203	0.115027	0.102139
										Cluster_11394	17397	3840	0.0659019	0.0340695
										Cluster_11412	2032	252	0.0525373	0.0480046
										Cluster_11414	2111	484	0.0826383	0.056352
										Cluster_11442	540	313	0.113415	0.0848452
										Cluster_11443	1363	690	0.136754	0.113059
										Cluster_11539	124	1	0.0115257	0.0140528
										Cluster_11540	81	1	0.00378079	0.00346683
										Cluster_11600	233	99	0.158764	0.0754606
										Cluster_11656	309	27	0.146811	0.0745478
										Cluster_11677	324	131	0.00684844	0.00294687
										Cluster_11689	176	42	0.118625	0.080343
										Cluster_11690	66	10	0.0984394	0.044221
										Cluster_11691	192	66	0.102459	0.0686759
										Cluster_11692	226	114	0.104716	0.0608353
										Cluster_11694	116	26	0.105957	0.0629874
										Cluster_11718	82	14	0.167791	0.0738764
										Cluster_11770	74	5	0.0683229	0.0451972
										Cluster_11852	201	44	0.176833	0.117344
										Cluster_11885	62	12	0.0731239	0.0480307
										Cluster_11903	57	15	0.146996	0.102307
										Cluster_11914	101	27	0.0508789	0.0364586
										Cluster_11927	3004	180	0.0637404	0.046211
										Cluster_11961	17193	7925	0.172659	0.143306
										Cluster_11963	98	65	0.118418	0.0574279
										Cluster_11965	26079	13193	0.139068	0.109182
										Cluster_11974	617	177	0.216165	0.0572742
										Cluster_11976	3647	1447	0.164397	0.0831777
										Cluster_12038	62	15	0.040727	0.0307568
										Cluster_12172	861	488	0.129608	0.106239
										Cluster_12173	349	209	0.0580083	0.0425503
										Cluster_12194	3806	334	0.0557358	0.0649197
										Cluster_12203	1525	148	0.0709663	0.0481073
										Cluster_12239	239	19	0.0833137	0.0431083
										Cluster_12254	2204	163	0.00734367	0.0122979
										Cluster_12256	1793	123	0.0116413	0.0176741
										Cluster_12257	610	19	0.00605794	0.00986209
										Cluster_12329	73	2	0	0.0381
										Cluster_12357	309	10	0.115382	0.0739971
										Cluster_12377	182	92	0.131528	0.0240023
										Cluster_12386	5142	1795	0.0727939	0.0625385
										Cluster_12387	1382	402	0.0654469	0.0676583
										Cluster_12392	56	0	NA	0
										Cluster_12417	99	15	0.0647864	0.043057
										Cluster_12418	72	3	0.071136	0.0379189
										Cluster_12419	140	8	0.089205	0.0625582
										Cluster_12420	82	10	0.114914	0.0746126
										Cluster_12444	138	289	0.00697927	0.00424634
										Cluster_12451	4882	2954	0.10513	0.0816556
										Cluster_12499	245	5	0.00780158	0.0118802
										Cluster_12502	66	0	0.00757789	0.00599231
										Cluster_12557	59	2	0.0651123	0.0366606
										Cluster_12576	61	7	0.0927248	0.0400609
										Cluster_12616	62	0	0.0914097	0.0329038
										Cluster_12727	67	15	0.0961613	0.0693162
										Cluster_12739	132	10	NA	0.0127476
										Cluster_13074	99	32	0.0468736	0.022557
										Cluster_13158	56	6	0	0.00252424
										Cluster_13188	66	5	0.036202	0.0227265
										Cluster_13201	825	55	0.0616483	0.0246104
										Cluster_13203	506	42	0.0386077	0.0282838
										Cluster_13211	91	39	0.0694389	0.0396708
										Cluster_13257	1512	836	0.17346	0.104527
										Cluster_13273	298	20	0.0572129	0.0399512
										Cluster_13388	93	4	0.0470104	0.0302411
										Cluster_13394	336	153	0.1105	0.0683742
										Cluster_13410	63	24	0.0839435	0.0599802
										Cluster_13453	260	23	0.0358207	0.0328664
										Cluster_13455	349	24	0.0487623	0.0243983
										Cluster_13499	86	5	0.008516	0.03738
										Cluster_13500	1203	219	0.0365231	0.025463
										Cluster_13502	60	9	0.108044	0.0668847
										Cluster_13561	111	9	0.2296	0.0283645
										Cluster_13571	76	4	NA	NA
										Cluster_13587	3626	1318	0.13247	0.0881597
										Cluster_13588	306	140	0.137332	0.0685675
										Cluster_13611	164	89	0.0905721	0.0763333
										Cluster_13621	76	15	0.106363	0.0420821
										Cluster_13757	361	46	0.0342862	0.0216142
										Cluster_13774	735	47	0.0679419	0.0253095
										Cluster_13775	324	11	0.0300714	0.0117889
										Cluster_13776	427	24	0.0159312	0.0107766
										Cluster_13788	78	0	0.0489643	0.0298031
										Cluster_13887	182	7	0.00589457	0.00566792
										Cluster_13897	172	663	0.0326773	0.0569591
										Cluster_13902	89	11	0.0831722	0.0660765
										Cluster_14006	324	101	0.0787669	0.0725058
										Cluster_14007	847	279	0.107756	0.086494
										Cluster_14034	11088	3265	0.0956637	0.0739477
										Cluster_14035	13538	5506	0.0260729	0.0306932
										Cluster_14037	866	437	0.159519	0.084446
										Cluster_14089	117	46	0.239664	0.103281
										Cluster_14212	81	2	0.060609	0.0452658
										Cluster_14213	5010	520	0.087149	0.0541391
										Cluster_14214	292	44	0.0739386	0.0557299
										Cluster_14215	3443	397	0.0633742	0.0578362
										Cluster_14216	5233	558	0.0845693	0.0665408
										Cluster_14217	65	6	0.0531385	0.0834282
										Cluster_14218	96	1	0.0161104	0.0129281
										Cluster_14259	500	26	0.00400333	0.00557333
										Cluster_14270	65	21	0.290949	0.0976685
										Cluster_14322	177	8	0.0529	0.0750285
										Cluster_14335	76	27	0.199289	0.0994812
										Cluster_14380	81	27	0.126969	0.0758375
										Cluster_14381	63	5	0.107205	0.052107
										Cluster_14445	688	64	0.0754665	0.057013
										Cluster_14459	136	6	0.0043447	0.0041392
										Cluster_14475	155	3	0.103414	0.0410215
										Cluster_14485	7944	5273	0.136474	0.105948
										Cluster_14517	8845	3464	0.149141	0.129166
										Cluster_14518	3501	1384	0.142967	0.12502
										Cluster_14532	181	19	0.0492231	0.0415484
										Cluster_14566	109	35	0.143139	0.0945911
										Cluster_14616	395	902	0.0453326	0.0432535
										Cluster_14629	174	60	0.0645941	0.0573961
										Cluster_14630	2281	848	0.132686	0.0775799
										Cluster_14651	86	19	0.11753	0.0583777
										Cluster_14722	98	28	0.174629	0.104455
										Cluster_14734	6163	2004	0.159903	0.0803183
										Cluster_14865	91	17	0.06353	0.0387944
										Cluster_14897	119	71	0.0276385	0.0265
										Cluster_14900	289	127	0.036975	0.0203647
										Cluster_14910	1190	547	0.11095	0.0638553
										Cluster_14912	547	321	0.0920925	0.0850752
										Cluster_14928	134	36	0.0476637	0.0459891
										Cluster_14931	105	10	0.0280769	0.0224194
										Cluster_14933	1346	275	0.0533832	0.0619877
										Cluster_14934	5350	1196	0.040823	0.0620354
										Cluster_15063	141	6	0.0378938	0.03934
										Cluster_15085	81	51	0.0817603	0.0328476
										Cluster_15108	136	9	0.0830606	0.0580016
										Cluster_15113	154	5	0.420854	0.149638
										Cluster_15188	56	18	0.0943362	0.0757784
										Cluster_15189	120	68	0.0872809	0.124262
										Cluster_15209	18665	8456	NA	NA
										Cluster_15212	109	40	0.00725128	0.00385063
										Cluster_15224	119	91	0.0965351	0.0534246
										Cluster_15357	180	29	0.18654	0.0684239
										Cluster_15431	73	80	0.00993	0.016255
										Cluster_15436	107	12914	0.00517021	0.0150511
										Cluster_15437	479	694	0.0119436	0.079194
										Cluster_15441	1398	1036	0.0315139	0.0747792
										Cluster_15456	3568	248	0.0178292	0.0227373
										Cluster_15458	705	129	0.118754	0.0630754
										Cluster_15479	6089	393	0.0344797	0.0108
										Cluster_15480	9168	249	0.0502018	0.00422072
										Cluster_15639	221	39	0.149984	0.0714193
										Cluster_15646	77	27	0.101908	0.0763857
										Cluster_15649	69	13	0.0447274	0.0362773
										Cluster_15691	62	5	0.0474769	0.040461
										Cluster_15738	376	165	NA	0.0125
										Cluster_15754	1867	978	0.123734	0.0836049
										Cluster_15766	227	110	0.144885	0.0888359
										Cluster_15768	73	16	0.100216	0.0672667
										Cluster_15769	116	17	0.114372	0.0595338
										Cluster_15789	225	118	0.0974436	0.065401
										Cluster_15794	75	40	0.120127	0.0707328
										Cluster_15856	101	84	0.0679172	0.0484759
										Cluster_15869	107	46	NA	0
										Cluster_15876	1961	202	0.048281	0.0394468
										Cluster_15890	620	73	0.0541266	0.0339141
										Cluster_15891	491	52	0.0628478	0.0370453
										Cluster_15975	60	44	0.107906	0.0498829
										Cluster_15991	97	1	0.0802063	0.0342171
										Cluster_16014	57	15	0.0529806	0.02232
										Cluster_16055	143	13	0.0501849	0.0276533
										Cluster_16076	119	6	0.0231555	0.0147555
										Cluster_16078	116	6	0.0241559	0.0196982
										Cluster_16081	103	16	0.0336226	0.0303045
										Cluster_16083	489	109	0.0428915	0.0353659
										Cluster_16084	272	13	0.0177004	0.0172004
										Cluster_16099	88	12	0.0780243	0.0527645
										Cluster_16100	110	7	0.0586603	0.0444645
										Cluster_16101	285	26	0.0726575	0.0532403
										Cluster_16111	153	17	0.127584	0.0725127
										Cluster_16125	246	66	0.110647	0.0823106
										Cluster_16126	562	133	0.102772	0.0668096
										Cluster_16128	191	23	0.0244916	0.014955
										Cluster_16143	446	275	0.0518037	0.0362964
										Cluster_16145	57	8	0.0749689	0.0242297
										Cluster_16183	62	18	0.0357698	0.056964
										Cluster_16186	111	4	0.02343	0.0214458
										Cluster_16196	65	4	0.0562264	0.0257931
										Cluster_16201	66	6	0.074383	0.0340758
										Cluster_16251	58	19	0.087788	0.06903
										Cluster_16260	57	4	0.0290746	0.0166904
										Cluster_16269	103	3	0.0559929	0.0266411
										Cluster_16343	112	383	0.091005	0.10938
										Cluster_16354	105	5	0.0289293	0.0216656
										Cluster_16366	120	6	0.0757625	0.0207977
										Cluster_16382	238	21	0.0946066	0.0344813
										Cluster_16547	71	8	0.0742313	0.0434566
										Cluster_16629	62	72	0.062348	0.0218162
										Cluster_16631	165	95	0.0440003	0.0301019
										Cluster_16642	83	0	0.0732124	0.0224221
										Cluster_16643	70	2	0.0484988	0.0235386
										Cluster_16659	58	18	0.0589325	0.0374245
										Cluster_16666	100	9	0.0472233	0.0244144
										Cluster_16681	60	27	0.0795288	0.0509018
										Cluster_16683	79	19	0.107041	0.0627791
										Cluster_16692	137	6	0.0560881	0.0314584
										Cluster_16695	62	5	0.0351077	0.0222749
										Cluster_16696	154	5	0.0239304	0.0129477
										Cluster_16697	610	14	0.0333438	0.0151686
										Cluster_16699	99	8	0.0289188	0.0236299
										Cluster_16702	366	22	0.0535472	0.0322776
										Cluster_16743	61	1	0.0320659	0.0177949
										Cluster_16765	224	49	0.1297	0.0703869
										Cluster_16802	128	2	0.0393726	0.0289006
										Cluster_16803	62	1	0.0374839	0.02638
										Cluster_16807	69	6	0.0325619	0.023366
										Cluster_16810	86	13	0.0431266	0.0207034
										Cluster_16853	143	9	0.0668525	0.0359603
										Cluster_16862	110	20	0.0470064	0.0286174
										Cluster_16865	786	49	0.0526742	0.0461346
										Cluster_16866	193	2	0.0655707	0.0210875
										Cluster_16867	156	12	0.0402931	0.0218966
										Cluster_16869	7406	877	0.050308	0.0358882
										Cluster_16872	257	11	0.0537962	0.0314781
										Cluster_16909	57	4	0.0520539	0.0306784
										Cluster_16910	106	15	0.0527176	0.0241402
										Cluster_16913	373	55	0.0573159	0.03234
										Cluster_16914	58	10	0.0772473	0.0472937
										Cluster_17034	56	4686	0.0603831	0.132219
										Cluster_17035	86	254	0.0694699	0.124986
										Cluster_17037	130	239	0.0859459	0.0744429
										Cluster_17040	83	548	0.079325	0.125137
										Cluster_17041	149	628	0.0627963	0.181855
										Cluster_17057	483	23	0.0813408	0.0397086
										Cluster_17061	106	4	0.0567438	0.0254489
										Cluster_17066	61	3	0.0368551	0.0298833
										Cluster_17084	87	3	0.0440348	0.0261732
										Cluster_17085	79	1	0.0438455	0.0204689
										Cluster_17112	211	177	0.0406229	0.0397776
										Cluster_17124	72	12	NA	NA
										Cluster_17134	127	8	0.0473426	0.024559
										Cluster_17143	157	0	0.0725876	0.0277342
										Cluster_17274	252	49	0.06831	0.0336828
										Cluster_17327	307	9	0.0262715	0.0164483
										Cluster_17330	95	4	0.0374295	0.0198347
										Cluster_17332	72	0	0.0409461	0.0226579
										Cluster_17333	81	4	0.0576191	0.0204528
										Cluster_17384	75	7	0.0223088	0.0152343
										Cluster_17386	76	2	0.033848	0.0149746
										Cluster_17394	57	1	0.111001	0.0327621
										Cluster_17418	63	6	0.0175825	0.0156156
										Cluster_17440	94	2	0.0512467	0.0226491
										Cluster_17441	296	8	0.0318505	0.0232685
										Cluster_17442	64	4	0.0370264	0.0147392
										Cluster_17517	236	2	0.0563162	0.0301784
										Cluster_17526	387	317	0.0549882	0.0349149
										Cluster_17586	104	2	0.0419304	0.0286109
										Cluster_17587	162	2	0.0339954	0.0178807
										Cluster_17598	104	7	0.134696	0.0580408
										Cluster_17641	254	15	0.0632022	0.0357395
										Cluster_17644	58	5	0.0530827	0.0570064
										Cluster_17665	419	14	0.0642462	0.0363414
										Cluster_17666	112	5	0.0542884	0.0310186
										Cluster_17669	68	5	0.106748	0.0431665
										Cluster_17711	82	9	0.0370135	0.0322882
										Cluster_17713	76	2	0.126177	0.036266
										Cluster_17722	163	60	0.105564	0.0737476
										Cluster_17772	56	6	0.0497997	0.0329688
										Cluster_17773	137	5	0.0725377	0.027017
										Cluster_17774	358	13	0.0387957	0.0229148
										Cluster_17775	58	2	0.0613408	0.0256289
										Cluster_17777	62	2	0.0260679	0.0198911
										Cluster_17793	111	38	0.105066	0.0697328
										Cluster_17800	2928	60	0.0417965	0.0344396
										Cluster_17915	163	12	0.0810102	0.0517463
										Cluster_17916	144	4	0.078571	0.0544524
										Cluster_17917	153	11	0.0628537	0.0407199
										Cluster_17973	99	13	0.0719086	0.0513757
										Cluster_18024	368	23	0.0401027	0.0117505
										Cluster_18028	8372	3541	0.102289	0.0863357
										Cluster_18044	6537	3233	0.108339	0.0767597
										Cluster_18122	115	15	0.0618251	0.034411
										Cluster_18140	1943	99	0.0115908	0.0196472
										Cluster_18160	268	122	0.104077	0.0799936
										Cluster_18190	56	40	0.0307399	0.0270406
										Cluster_18208	68	16	0.110595	0.0920514
										Cluster_18224	168	59	0.15675	0.118941
										Cluster_18228	72	2	0.01667	0.025
										Cluster_18237	107	39	0.236796	0.0814143
										Cluster_18299	102	6	0.0407104	0.027213
										Cluster_18308	126	6	0.142626	0.0537864
										Cluster_18335	94	16	0.0832887	0.0445792
										Cluster_18439	82	6	0.0048799	0.0146673
										Cluster_18517	64	21	0.0994905	0.056272
										Cluster_18519	57	15	0.0857143	0.0142857
										Cluster_18573	732	278	0.11362	0.0510956
										Cluster_18618	56	46	0.0791273	0.0471916
										Cluster_18657	61	6	0.0114886	0.00669406
										Cluster_18860	365	96	0.0859961	0.0962261
										Cluster_18863	326	37	0.0853602	0.0827078
										Cluster_18880	56	17	0.108918	0.0501181
										Cluster_18888	99	26	0	0.00714286
										Cluster_18895	215	52	0.0669283	0.0817196
										Cluster_18896	844	279	0.0818041	0.0666757
										Cluster_18964	118	14	0.192953	0.108036
										Cluster_18990	4571	1895	0.0840264	0.0675229
										Cluster_19058	322	24	0.0271843	0.026905
										Cluster_19059	712	42	0.0623227	0.0448837
										Cluster_19060	23238	1523	0.081462	0.0589193
										Cluster_19071	240	169	0.127001	0.0643021
										Cluster_19072	3335	1664	0.121295	0.0834695
										Cluster_19073	1551	770	0.104563	0.082644
										Cluster_19109	386	141	0.168812	0.105603
										Cluster_19110	608	191	0.129821	0.0766048
										Cluster_19148	1539	365	NA	NA
										Cluster_19163	524	386	0.0918941	0.0680187
										Cluster_19164	6033	2984	0.19812	0.131368
										Cluster_19199	3827	1907	0.153469	0.0954236
										Cluster_19203	12785	6476	0.136352	0.0927
										Cluster_19293	61	41	0.00330303	0.00446458
										Cluster_19308	83	40	0.0558137	0.0360115
										Cluster_19417	183	76	0.00480769	0.00440137
										Cluster_19501	155	35	0.135686	0.0791996
										Cluster_19509	936	203	0.01681	0.0269574
										Cluster_19604	173	58	0.13221	0.08439
										Cluster_19632	255	176	0.143519	0.101275
										Cluster_19655	153	20	0.210866	0.0935926
										Cluster_19808	67	33	0.0760381	0.0391286
										Cluster_19886	58	19	0.13821	0.0971349
										Cluster_20027	349	340	0.0158785	0.00502446
										Cluster_20035	3881	307	0.00554506	0.0150288
										Cluster_20036	3587	262	0.0151543	0.0496195
										Cluster_20041	403	267	0.0828667	0.0200479
										Cluster_20144	119	92	0.158705	0.143604
										Cluster_20145	65	29	0.0503342	0.0271927
										Cluster_20151	923	97	0.0401489	0.0472877
										Cluster_20152	218	17	0.0490806	0.0732058
										Cluster_20153	4329	1653	0.0618119	0.0713933
										Cluster_20154	7589	4756	0.0589495	0.0752928
										Cluster_20155	301	11	0.0286476	0.0383611
										Cluster_20156	3016	619	0.0763394	0.0695599
										Cluster_20157	1343	95	0.0145614	0.0145291
										Cluster_20180	2277	536	0.0778717	0.0496558
										Cluster_20190	58	18	0.029039	0.0301584
										Cluster_20191	69	26	0.119533	0.0855971
										Cluster_20193	863	371	0.0611104	0.0429889
										Cluster_20200	60	33	0.07084	0.0675933
										Cluster_20212	215	26	0.00189318	0.003025
										Cluster_20213	4193	679	0.00473711	0.0109602
										Cluster_20214	4652	628	0.0396426	0.0469608
										Cluster_20224	677	167	0.081596	0.103301
										Cluster_20225	620	105	0.0193495	0.0334649
										Cluster_20251	57	16	0.0500711	0.0252109
										Cluster_20278	357	88	0.167324	0.104564
										Cluster_20279	83	34	0.103234	0.112067
										Cluster_20316	85	29	0.157714	0.0596376
										Cluster_20414	6910	2950	0.0703112	0.0870786
										Cluster_20437	749	46	0.174689	0.0181778
										Cluster_20441	121	41	0.117587	0.0527401
										Cluster_20499	277	75	0.0642857	0.0546333
										Cluster_20631	1475	2010	0.173977	0.0443589
										Cluster_20724	588	30	0.018471	0.0266063
										Cluster_20805	111	39	0.205033	0.150647
										Cluster_20827	135	4	0.0330849	0.0263967
										Cluster_20831	68	2	0.0472812	0.0227204
										Cluster_20833	128	7	0.0785629	0.0502402
										Cluster_20877	74	2	0.00354286	0.00574127
										Cluster_20881	168	35	0.0803844	0.0380339
										Cluster_21000	76	20	0.0730921	0.0455081
										Cluster_21007	78	8	0.0940092	0.0358504
										Cluster_21067	90	6	0.0946416	0.0662967
										Cluster_21113	200	8	0.100681	0.0442422
										Cluster_21137	248	26	0.0718266	0.0419175
										Cluster_21225	94	33	0.122707	0.0778829
										Cluster_21254	153	28	0.0684769	0.0319714
										Cluster_21265	84	12	0.120711	0.0541057
										Cluster_21276	190	14	0.070178	0.0238073
										Cluster_21278	75	2	0.05685	0.0369669
										Cluster_21279	243	6	0.0400987	0.0272169
										Cluster_21299	93	5	0.0581045	0.0343475
										Cluster_21314	62	9	0.0261995	0.0153757
										Cluster_21340	84	16	0.107278	0.0460289
										Cluster_21342	84	20	0.0934336	0.0498377
										Cluster_21344	217	66	0.133956	0.0513652
										Cluster_21379	2194	201	0.0455407	0.0256728
										Cluster_21387	97	30	0.125725	0.0841497
										Cluster_21417	71	4	0.0646442	0.0296941
										Cluster_21483	279	15	0.0616611	0.0255196
										Cluster_21487	61	0	0.0551081	0.0305625
										Cluster_21501	58	2	0.0243761	0.0189185
										Cluster_21517	102	3	0.0341664	0.0280615
										Cluster_21525	63	4	0.0329434	0.0194
										Cluster_21559	58	6	0.0215435	0.0195564
										Cluster_21560	76	13	0.0235113	0.0160005
										Cluster_21567	75	21	0.065105	0.0425738
										Cluster_21569	208	91	0.0529252	0.0288896
										Cluster_21570	75	13	0.0522361	0.0320175
										Cluster_21571	139	28	0.0539471	0.033956
										Cluster_21646	118	3	0.0575706	0.0268284
										Cluster_21647	221	11	0.0445071	0.0235294
										Cluster_21691	60	37	0.0884933	0.0418232
										Cluster_21720	93	9	0.0392629	0.0158873
										Cluster_21819	79	18	0.100326	0.0567323
										Cluster_21938	86	4	0.0327427	0.0184876
										Cluster_21947	58	2	0.0793098	0.0359584
										Cluster_21963	79	12	0.0657833	0.045518
										Cluster_21979	68	5	0.0256874	0.0154426
										Cluster_22052	74	4	0.0423788	0.0282322
										Cluster_22055	186	1	0.072086	0.0294943
										Cluster_22120	70	3	0.0531	0.0303167
										Cluster_22122	62	6	0.04	0.0222049
										Cluster_22132	64	2	0.0571294	0.0390706
										Cluster_22202	65	17	0.0781658	0.0182595
										Cluster_22203	120	25	0.0779723	0.0160074
										Cluster_22213	78	4	0.0328152	0.0310638
										Cluster_22216	244	22	0.0813626	0.0386256
										Cluster_22287	61	0	0.0582587	0.0200575
										Cluster_22303	188	34	0.0728219	0.041291
										Cluster_22313	57	6	0.0663026	0.0254333
										Cluster_22321	123	25	0.0757234	0.0227423
										Cluster_22391	860	178	0.0747659	0.0429059
										Cluster_22409	116	26	0.104261	0.0303775
										Cluster_22422	114	25	0.137632	0.0593593
										Cluster_22465	107	29	0.105334	0.0542158
										Cluster_22508	111	41	0.0930036	0.0470036
										Cluster_22539	197	19	0.0806298	0.0472679
										Cluster_22540	182	19	0.0560091	0.033975
										Cluster_22547	113	4	0.0661731	0.0356212
										Cluster_22569	59	6	0.0294207	0.0175547
										Cluster_22598	57	19	0.0540513	0.0432951
										Cluster_22645	142	3	0.0946096	0.0462792
										Cluster_22716	2070	901	0.142777	0.066
										Cluster_22725	60	13	0.0207051	0.00980593
										Cluster_22726	4848	2203	0.0244916	0.00698507
										Cluster_22785	2887	1127	0.119243	0.104384
										Cluster_22888	91	36	0.12279	0.101912
										Cluster_22889	1493	486	0.0827583	0.0808519
										Cluster_22913	297	82	0.0857022	0.0495907
										Cluster_22914	87	33	0.099803	0.0486455
										Cluster_22926	263	83	0.0619762	0.130105
										Cluster_22927	530	235	0.108058	0.097539
										Cluster_22929	903	359	0.070514	0.0613901
										Cluster_22941	131	1	0.0430552	0.0522808
										Cluster_22942	142	3	0.043678	0.0278524
										Cluster_22970	1013	58	0.0422714	0.0534691
										Cluster_22971	123	6	0.0281377	0.0211019
										Cluster_23041	670	866	0.188361	0.208078
										Cluster_23059	2628	401	0.0410461	0.0741498
										Cluster_23062	119	34	0.0996053	0.0443123
										Cluster_23064	56	12	0.112758	0.0481922
										Cluster_23079	205	50	0.0580067	0.0399522
										Cluster_23096	83	3	0.0283453	0.0212983
										Cluster_23132	61	36	0.0756944	0.0476974
										Cluster_23140	60	14	0.0989639	0.0516971
										Cluster_23146	9153	5076	0.144589	0.106927
										Cluster_23158	664	1666	0.0985652	0.116928
										Cluster_23160	67	525	0.0588627	0.107417
										Cluster_23164	75	7	0.108416	0.0351397
										Cluster_23169	154	618	0.0299276	0.10181
										Cluster_23170	108	414	NA	NA
										Cluster_23172	123	17	0.138449	0.121576
										Cluster_23176	1822	6396	0.0485644	0.17824
										Cluster_23223	90	11	0.0360555	0.017706
										Cluster_23357	274	28	0.0525574	0.0577275
										Cluster_23367	5686	2839	0.112325	0.0852962
										Cluster_23368	25620	20286	0.124776	0.085166
										Cluster_23369	737	410	0.022249	0.0251341
										Cluster_23516	612	253	0.130134	0.0995142
										Cluster_23517	5262	2314	0.132912	0.108981
										Cluster_23531	237	18	NA	0.00710682
										Cluster_23570	98	53	0.166764	0.0686195
										Cluster_23580	8072	2380	0.0959622	0.0596641
										Cluster_23581	224	27	0.070354	0.065379
										Cluster_23639	836	1137	0.00362727	0.00415454
										Cluster_23647	112	24	0.0975314	0.0327711
										Cluster_23648	171	58	NA	0
										Cluster_23675	153	16	0.0519035	0.014564
										Cluster_23703	65	14	0.169025	0.0132909
										Cluster_23836	262	144	0.0951047	0.140472
										Cluster_23885	85	40	0.103121	0.0514983
										Cluster_23903	4588	14627	0.100825	0.0987141
										Cluster_23944	56	13	0.216496	0.148361
										Cluster_23965	72	27	0.0621179	0.0514964
										Cluster_24062	112	20	0.132443	0.0904342
										Cluster_24121	4217	846	0.0431932	0.0679385
										Cluster_24126	60	7	0.0523857	0.0492643
										Cluster_24320	76	28	0.0665115	0.0385939
										Cluster_24433	173	14	0.00511649	0.004336
										Cluster_24488	63	30	0.0551744	0.0394438
										Cluster_24497	99	50	0.127135	0.108008
										Cluster_24512	659	133	0.192567	0.103155
										Cluster_24520	103	63	0.00637857	0.00212857
										Cluster_24573	103	50	0.0200311	0.0113197
										Cluster_24775	108	8	0.102546	0.0632559
										Cluster_24790	187	29	0.168096	0.0635684
										Cluster_24823	115	5	0.00919286	0.00523482
										Cluster_24824	142	7	0.00408319	0.0033063
										Cluster_24838	629	21	0.0503649	0.0394578
										Cluster_24839	319	10	0.0837212	0.0725242
										Cluster_25146	268	20	0.00760592	0.00706071
										Cluster_25256	147	10	0.0858028	0.0486581
										Cluster_25258	77	9	0.0628486	0.02309
										Cluster_25310	127	100	0.114107	0.122273
										Cluster_25355	102	3	0.0226343	0.0118824
										Cluster_25367	696	1261	0.00898139	0.00767326
										Cluster_25368	56	121	0.00334348	0.00473696
										Cluster_25401	192	36	0.0756986	0.0287311
										Cluster_25402	211	32	0.0419327	0.0220603
										Cluster_25502	1161	356	0.0271998	0.0271379
										Cluster_25503	24394	12240	0.120222	0.0825122
										Cluster_25519	160	71	0.119885	0.11919
										Cluster_25520	887	533	0.130253	0.111633
										Cluster_25545	61	9	NA	0.0709214
										Cluster_25626	73	39	0.0788698	0.0695838
										Cluster_25629	69	30	0.0976159	0.0645186
										Cluster_25674	58	14	0.12677	0.060492
										Cluster_25723	4195	376	0.0337068	0.0343102
										Cluster_25735	652	358	0.160121	0.0723576
										Cluster_25736	180	105	0.10833	0.0715854
										Cluster_25764	112	40	NA	0.041675
										Cluster_25770	135	12	0.0327537	0
										Cluster_25826	198	39	0.212419	0.0925158
										Cluster_25873	56	10	0.120295	0.0502979
										Cluster_25913	59	28	0.140506	0.112448
										Cluster_25923	209	26	0.0792598	0.0552754
										Cluster_25935	3910	1573	0.0587674	0.05388
										Cluster_25936	13561	6647	0.071309	0.0584574
										Cluster_25972	69	9	0.0366946	0.0244381
										Cluster_25988	56	25	0.121775	0.0634664
										Cluster_26004	290	38	0.130631	0.112001
										Cluster_26005	61	31	0.0875239	0.0421626
										Cluster_26022	68	22	0.076258	0.0587972
										Cluster_26115	5402	588	0.0518998	0.0461611
										Cluster_26145	444	28	0.0308378	0.027301
										Cluster_26158	165	17	0.0622737	0.0345983
										Cluster_26166	707	22	0.0409613	0.0278706
										Cluster_26190	181	8	0.00572268	0.00859713
										Cluster_26215	140	24	0.011435	0.001665
										Cluster_26220	276	18	0.00839681	0.0118048
										Cluster_26239	98	40	0.0910612	0.0479898
										Cluster_26259	279	210	0.0464104	0.0326874
										Cluster_26273	149	40	0.103839	0.0735351
										Cluster_26298	302	116	0.120717	0.111156
										Cluster_26325	58	27	0.0788826	0.082883
										Cluster_26326	675	245	0.127157	0.0956653
										Cluster_26327	2117	877	0.112797	0.0990725
										Cluster_26373	139	49	0.0819195	0.0354378
										Cluster_26451	184	13	0.0626746	0.0358631
										Cluster_26461	235	129	0.0958883	0.0811842
										Cluster_26498	63	0	0.074839	0.0329642
										Cluster_26499	155	2	0.0902099	0.0242081
										Cluster_26505	63	4	0.055616	0.0326673
										Cluster_26509	95	28	0.0954792	0.0600949
										Cluster_26528	61	10	0.0455207	0.0312017
										Cluster_26539	201	40	0.0552896	0.0338625
										Cluster_26540	150	5	0.0617585	0.0320744
										Cluster_26549	94	52	0.072725	0.0451825
										Cluster_26557	229	226	0.0682067	0.036578
										Cluster_26558	99	1	0.0428247	0.0267228
										Cluster_26566	104	10	0.0358591	0.017907
										Cluster_26575	288	32	0.0752172	0.0375096
										Cluster_26589	95	4	0.0620883	0.0215527
										Cluster_26599	91	0	0.0523177	0.0191006
										Cluster_26607	3817	954	0.0763682	0.0366523
										Cluster_26621	3053	1450	0.0902121	0.0470419
										Cluster_26661	103	6	0.032271	0.0143
										Cluster_26745	74	14	0.0460853	0.0310053
										Cluster_26746	501	73	0.0539033	0.0312978
										Cluster_26747	69	6	0.0535061	0.0315691
										Cluster_26769	88	25	0.0941281	0.0469653
										Cluster_26779	96	5	0.0697604	0.0402495
										Cluster_26890	158	48	0.075394	0.0488825
										Cluster_26935	100	5	0.0450626	0.0269798
										Cluster_26962	122	13	0.0922723	0.0451483
										Cluster_26975	61	8	0.0289448	0.0303466
										Cluster_26978	127	12	0.0438798	0.0166549
										Cluster_26980	6247	1422	0.110833	0.0594988
										Cluster_27000	60	6	0.0245429	0.0173016
										Cluster_27003	803	275	0.10482	0.0664493
										Cluster_27004	362	107	0.11188	0.0932115
										Cluster_27023	171	6	NA	0.008063
										Cluster_27024	95	9	NA	0.0201578
										Cluster_27026	1721	1190	NA	0.0264022
										Cluster_27042	91	12	0.0302828	0.0226432
										Cluster_27043	68	9	0.0344669	0.023414
										Cluster_27056	61	9	0.0299028	0.0251368
										Cluster_27081	696	138	0.13055	0.0930615
										Cluster_27087	455	113	0.142779	0.10657
										Cluster_27093	78	5	0.0456628	0.0237301
										Cluster_27106	59	16	0.0169911	0.00960059
										Cluster_27113	57	1	0.0348136	0.0354894
										Cluster_27120	105	9	0.0402426	0.020801
										Cluster_27132	124	2	0.0621232	0.0345087
										Cluster_27135	85	10	0.0699157	0.0733008
										Cluster_27163	72	7	0.0394006	0.0276443
										Cluster_27170	188	17	0.0281365	0.0155231
										Cluster_27172	59	11	0.0528502	0.02771
										Cluster_27181	97	10	0.0990612	0.0395422
										Cluster_27200	292	17	0.0499605	0.0237955
										Cluster_27201	164	5	0.0298764	0.0134838
										Cluster_27222	120	44	0.120144	0.0514777
										Cluster_27394	98	36	0.0829644	0.0354209
										Cluster_27431	91	5	0.0840357	0.0218814
										Cluster_27472	163	40	0.0706194	0.0459355
										Cluster_27479	71	6	0.0183488	0.0155493
										Cluster_27487	63	13	0.0460727	0.0351504
										Cluster_27574	91	8	0.048625	0.033391
										Cluster_27590	278	10	0.0359156	0.0240102
										Cluster_27594	62	1	0.0509599	0.0233846
										Cluster_27607	274	6	0.0583792	0.0342946
										Cluster_27610	210	83	0.0998132	0.0727465
										Cluster_27619	9732	3972	0.0460631	0.02595
										Cluster_27686	67	1	0.0556679	0.0317571
										Cluster_27778	83	6	0.0187012	0.0153143
										Cluster_27827	111	13	0.0571675	0.0323856
										Cluster_27829	57	13	0.0460966	0.0231103
										Cluster_27831	65	12	0.0491091	0.0262993
										Cluster_27834	122	20	0.055717	0.0323816
										Cluster_27839	141	23	0.0515895	0.0287213
										Cluster_27848	67	3	0.046535	0.0307152
										Cluster_27854	75	4	0.0659637	0.0410495
										Cluster_27862	487	48	0.0451016	0.0287282
										Cluster_27865	213	48	0.0438177	0.0239024
										Cluster_27895	110	10	0.0372976	0.0207569
										Cluster_27899	76	1	0.020461	0.0113732
										Cluster_27917	149	8	0.0574576	0.0258484
										Cluster_27969	61	1	0.0475144	0.0234034
										Cluster_28053	98	15	0.049138	0.0227846
										Cluster_28054	199	25	0.0463096	0.0261669
										Cluster_28056	94	4	0.051556	0.0186266
										Cluster_28073	113	8	0.0826146	0.0316639
										Cluster_28147	90	4	0.0755923	0.0310262
										Cluster_28175	81	7	0.0271948	0.0219511
										Cluster_28212	289	129	0.125387	0.10898
										Cluster_28215	74	6	0.177281	0.0564361
										Cluster_28220	136	112	0.0285689	0.0420574
										Cluster_28247	846	294	0.097559	0.0721229
										Cluster_28301	76	4	0.108896	0.0427823
										Cluster_28329	152	4	0.0314071	0.0238571
										Cluster_28333	5596	1377	0.13923	0.0973402
										Cluster_28334	265	185	0.0474672	0.0301326
										Cluster_28355	92	3	0.104479	0.0618339
										Cluster_28356	100	2	0.028123	0.050183
										Cluster_28405	2226	1095	0.162517	0.0902733
										Cluster_28406	373	141	0.147235	0.146241
										Cluster_28410	245	24	0.0519532	0.0313623
										Cluster_28428	111	5	0.0280395	0.0249988
										Cluster_28430	148	10	0.0384078	0.0228259
										Cluster_28444	184	24	0.0927933	0.0981825
										Cluster_28446	60	39	0.127067	0.0631305
										Cluster_28462	62	3	0.0313439	0.0388132
										Cluster_28482	119	33	0.11421	0.0526289
										Cluster_28488	941	118	0.047248	0.0586629
										Cluster_28582	70	5	0.0554758	0.0387879
										Cluster_28587	111	4	NA	0.0257301
										Cluster_28634	1080	477	0.109399	0.100261
										Cluster_28635	158	70	0.129794	0.0430517
										Cluster_28683	2429	452	0.093191	0.0453654
										Cluster_28684	1615	343	0.0976618	0.0387047
										Cluster_28685	2325	1156	0.0908326	0.0371167
										Cluster_28705	1676	296	0.115827	0.0732866
										Cluster_28718	18496	4788	0.131123	0.0762556
										Cluster_28785	3550	1053	0.0921986	0.0937047
										Cluster_28884	56	3	0.0558322	0.0370307
										Cluster_28931	1113	538	0.0117382	0.00563359
										Cluster_28932	927	454	0.103857	0.108283
										Cluster_28934	247	112	0.193314	0.184657
										Cluster_28937	778	364	0.0285566	0.0247772
										Cluster_29100	5088	726	0.103167	0.0698561
										Cluster_29107	83	12	0.105683	0.0469605
										Cluster_29111	12755	6234	0.13541	0.0743802
										Cluster_29112	497	250	0.0815919	0.0531122
										Cluster_29251	279	200	0.0061046	0.00640115
										Cluster_29267	58	26	NA	NA
										Cluster_29397	226	80	0.0908505	0.0588
										Cluster_29403	56	21	0.176146	0.113809
										Cluster_29432	15697	2210	0.0967589	0.0686844
										Cluster_29549	656	155	0.0603361	0.0511625
										Cluster_29733	56	19	0.120912	0.0663792
										Cluster_29739	2773	1496	0.0535756	0.0432973
										Cluster_29740	3655	2215	0.13742	0.0739846
										Cluster_29795	82	38	0.141885	0.0793007
										Cluster_29944	76	27	0.00281166	0.00283251
										Cluster_29946	122	36	0.00333822	0.00298917
										Cluster_30033	85	16	0.145518	0.0739451
										Cluster_30047	71	31	0.231913	0.102339
										Cluster_30073	120	82	0.167492	0.106188
										Cluster_30094	11623	2059	0.0818456	0.0586597
										Cluster_30132	61	7	0.0954879	0.0302348
										Cluster_30263	255	9	0.0507036	0.0192241
										Cluster_30265	5326	2285	0.138343	0.0792674
										Cluster_30266	12990	5846	0.131214	0.0965202
										Cluster_30339	122	1	0.00934033	0.004672
										Cluster_30361	97	9	0.0193327	0.0167768
										Cluster_30487	57	23	0.105416	0.105566
										Cluster_30500	1470	304	0.0793144	0.0613368
										Cluster_30501	245	3	0.0292023	0.0249289
										Cluster_30516	67	47	0.133871	0.0827505
										Cluster_30538	162	75	0.205105	0.113881
										Cluster_30543	74	29	0.0486726	0.0539306
										Cluster_30544	194	85	0.101301	0.0883808
										Cluster_30545	264	146	0.0970459	0.0578724
										Cluster_30574	67	7	0.0808543	0.060236
										Cluster_30616	59	20	0.0917056	0.053442
										Cluster_30619	1931	33	0.00897003	0.0155208
										Cluster_30630	106	40	0.161124	0.103603
										Cluster_30631	231	85	0.153485	0.0785619
										Cluster_30645	455	28	0.0680766	0.051774
										Cluster_30674	3449	1409	0.132925	0.137516
										Cluster_30740	1495	83	0.092911	0.0408402
										Cluster_30783	614	1331	0.0410883	0.0263355
										Cluster_30852	64	21	0.0985007	0.0525909
										Cluster_30950	132	9	0.0591262	0.0216314
										Cluster_30978	101	40	0.133216	0.0756641
										Cluster_31033	130	1	0.00835106	0.0104101
										Cluster_31034	280	13	0.0641899	0.0470986
										Cluster_31097	789	334	0.132995	0.127248
										Cluster_31114	59	16	0.182517	0.0931787
										Cluster_31215	61	19	0.130518	0.0579447
										Cluster_31262	987	603	0.173273	0.086835
										Cluster_31274	58	5	0.00167024	0.00623452
										Cluster_31321	77	10	0.118562	0.0385771
										Cluster_31376	155	9	0.173986	0.0903662
										Cluster_31437	110	0	0.00321719	0.00229844
										Cluster_31493	71	18	0.0728103	0.0526428
										Cluster_31496	57	5	0.0431184	0.0312016
										Cluster_31503	86	52	0.0723193	0.0477681
										Cluster_31563	333	40	0.0340573	0.0316056
										Cluster_31609	63	26	0.00408986	0.0067027
										Cluster_31611	127	44	0.133096	0.11593
										Cluster_31670	624	289	NA	0.00241479
										Cluster_31709	125	134	0.0930667	0.0644163
										Cluster_31712	94	68	0.0551042	0.0744667
										Cluster_31778	63	13	0.0604831	0.0278227
										Cluster_31822	357	365	0.127461	0.0791575
										Cluster_31843	58	7	0.124493	0.0409256
										Cluster_31871	1062	396	0.144981	0.129231
										Cluster_31879	101	37	0.153448	0.10339
										Cluster_31880	251	96	0.140259	0.0929704
										Cluster_31890	73	13	0.048762	0.0318069
										Cluster_31894	56	18	0.0673881	0.0711069
										Cluster_31908	131	50	0.0850017	0.0519008
										Cluster_31926	66	6	0.196148	0.0965204
										Cluster_32008	355	89	0.0968081	0.0779249
										Cluster_32014	1766	817	NA	0
										Cluster_32039	118	23	0.094214	0.0523174
										Cluster_32067	130	3	0.00406053	0.00497324
										Cluster_32108	56	6	0.027718	0.0180288
										Cluster_32192	91	8	0.0582512	0.0332998
										Cluster_32193	81	3	0.0462591	0.0368756
										Cluster_32330	103	39	0.115575	0.0679483
										Cluster_32393	2548	343	0.0586728	0.0462972
										Cluster_32396	68	8	0.080051	0.0476235
										Cluster_32399	86	6	0.0413339	0.017425
										Cluster_32413	73	10	0.0917361	0.0388736
										Cluster_32462	180	23	0.0606351	0.034406
										Cluster_32479	72	15	0.0674593	0.0292802
										Cluster_32493	79	5	0.0883532	0.0248372
										Cluster_32494	773	40	0.0516424	0.0273938
										Cluster_32495	327	10	0.0401753	0.0220566
										Cluster_32524	161	8	0.0477167	0.0249138
										Cluster_32525	145	8	0.0806176	0.0251399
										Cluster_32638	63	35	0.0782653	0.0121926
										Cluster_32664	74	80	0.0778931	0.0405489
										Cluster_32766	444	14	0.0939346	0.0625969
										Cluster_32775	57	2	0.0851387	0.0639794
										Cluster_32779	167	9	0.0963401	0.0620414
										Cluster_32787	145	4	0.0445518	0.0241096
										Cluster_32788	92	4	0.0891629	0.0663658
										Cluster_32793	350	18	0.0730344	0.0455686
										Cluster_32795	85	16	0.0584514	0.0315317
										Cluster_32796	65	4	0.0540402	0.0303134
										Cluster_32799	80	7	0.0548535	0.0299267
										Cluster_32802	56	3	0.0573204	0.0263804
										Cluster_32806	79	3	0.0646572	0.0316652
										Cluster_32807	178	21	0.059604	0.0281902
										Cluster_32808	77	12	0.064412	0.0292082
										Cluster_32825	105	50	0.128234	0.0856781
										Cluster_32869	253	7	0.0232559	0.0173843
										Cluster_33002	158	1	0.13125	0.0208808
										Cluster_33021	108	4	0.0311592	0.0155468
										Cluster_33050	99	11	0.0357368	0.027424
										Cluster_33056	94	7	0.0307622	0.0243673
										Cluster_33057	71	6	0.0266452	0.0290267
										Cluster_33090	66	6	NA	0.0149875
										Cluster_33105	60	3	0.0353889	0.00896294
										Cluster_33122	75	18	NA	NA
										Cluster_33145	67	7	0.0513165	0.0399974
										Cluster_33237	357	21	0.0384768	0.0193943
										Cluster_33316	115	7	0.0472072	0.0263425
										Cluster_33344	235	47	0.0555266	0.0263725
										Cluster_33357	358	17	0.0495805	0.0273246
										Cluster_33359	60	2	0.054291	0.0297737
										Cluster_33415	119	24	0.0481457	0.0268138
										Cluster_33416	93	8	0.0758218	0.0560742
										Cluster_33417	289	24	0.0488309	0.0256472
										Cluster_33418	61	5	0.045137	0.0273148
										Cluster_33422	184	23	0.10684	0.121489
										Cluster_33432	1263	847	0.141918	0.0497501
										Cluster_33444	88	3	0.0631456	0.0334071
										Cluster_33459	83	8	0.0647539	0.0463319
										Cluster_33475	58	14	0.104124	0.0298277
										Cluster_33565	181	9	0.0310028	0.0147496
										Cluster_33574	2037	1169	0.0996979	0.0372732
										Cluster_33579	76	4	0.0337607	0.0189407
										Cluster_33591	85	33	0.0985782	0.049517
										Cluster_33594	6685	2858	0.109279	0.0814287
										Cluster_33601	797	382	0.115118	0.115471
										Cluster_33602	1877	407	NA	NA
										Cluster_33619	150	12	0.0945179	0.0524554
										Cluster_33659	67	27	NA	0.0677554
										Cluster_33660	94	59	NA	0.0840024
										Cluster_33663	175	144	0.0947481	0.0940668
										Cluster_33666	189	129	NA	0.137484
										Cluster_33667	64	10	NA	0.118124
										Cluster_33686	60	12	0.284832	0.2369
										Cluster_33750	60	3	0.0471191	0.0218801
										Cluster_33803	285	138	0.130778	0.134628
										Cluster_33804	656	452	0.111971	0.0850365
										Cluster_33811	93	49	0.0712674	0.0711289
										Cluster_33812	240	129	0.0757874	0.0354262
										Cluster_33813	974	478	0.115469	0.0808438
										Cluster_33814	539	284	0.11326	0.0756174
										Cluster_33849	186	10	0.0677053	0.0353182
										Cluster_33925	101	8	0.0693479	0.040427
										Cluster_33926	970	54	0.0800669	0.0459317
										Cluster_33927	172	25	0.0982839	0.0576902
										Cluster_33960	256	28	0.0108187	0.0210722
										Cluster_33961	2504	1094	0.0697806	0.0613738
										Cluster_33962	283	133	0.139303	0.113964
										Cluster_33963	59	34	0.0800427	0.0309012
										Cluster_33965	931	461	0.13135	0.126317
										Cluster_33966	1859	1134	0.152703	0.0796709
										Cluster_33989	102	8	0.0400899	0.024472
										Cluster_34002	119	23	0.0611035	0.036514
										Cluster_34017	226	102	0.102243	0.104532
										Cluster_34018	493	212	0.123014	0.0956647
										Cluster_34019	344	192	0.0944974	0.044959
										Cluster_34024	112	0	0.061237	0.0452549
										Cluster_34049	63	6	0.0364067	0.0322673
										Cluster_34050	144	4	0.0909215	0.0849791
										Cluster_34055	68	6	0.0490573	0.0329013
										Cluster_34061	146	1	0.0611647	0.0238176
										Cluster_34113	69	2	NA	0.133325
										Cluster_34257	5929	1445	0.0700236	0.0335554
										Cluster_34282	32464	14124	0.199414	0.102053
										Cluster_34330	9035	3439	0.0848807	0.0579654
										Cluster_34333	452	48	0.073491	0.0522197
										Cluster_34427	874	173	0.121447	0.0843227
										Cluster_34446	147	4	0	NA
										Cluster_34459	172	251	0.0129057	0.0365795
										Cluster_34485	871	200	0.0805779	0.0592449
										Cluster_34499	59	9	0.0594911	0.0543055
										Cluster_34649	75	16	0.107259	0.0452092
										Cluster_34677	588	45	0.00319324	0.00383584
										Cluster_34770	268	177	0.054128	0.131345
										Cluster_34873	59	13	0.0711079	0.0342707
										Cluster_34884	645	26	0.0401359	0.032765
										Cluster_34891	1183	534	0.111338	0.0537397
										Cluster_34897	119	15	0.114468	0.0619587
										Cluster_34930	156	78	0.0363095	0.0460041
										Cluster_34931	94	56	0.0766826	0.0724926
										Cluster_34933	1034	375	0.179613	0.123398
										Cluster_35026	362	185	0.00253059	0.00559302
										Cluster_35053	456	24	0.082029	0.0540373
										Cluster_35054	3529	681	0.0831125	0.0736469
										Cluster_35055	533	39	0.0532282	0.0366157
										Cluster_35075	70	4	0	0.00520937
										Cluster_35076	66	18	0.171429	NA
										Cluster_35102	433	37	0.143165	0.0667406
										Cluster_35131	59	4	0.0449571	0.0316543
										Cluster_35177	368	75	0.0822896	0.0489626
										Cluster_35193	14699	2947	0.13819	0.0982094
										Cluster_35197	56	6	0.0634226	0.0312409
										Cluster_35200	25983	7604	0.141503	0.114057
										Cluster_35201	288	36	0.066685	0.0371983
										Cluster_35221	267	135	0.189317	0.114298
										Cluster_35222	157	63	0.0844467	0.0610523
										Cluster_35229	57	10	0.139924	0.0512694
										Cluster_35235	7704	3814	0.153379	0.0777173
										Cluster_35237	4540	3219	0.111475	0.105273
										Cluster_35240	94	61	0.100386	0.0719109
										Cluster_35247	91	2	0.015956	0.00209327
										Cluster_35248	874	29	0.0243545	0.026617
										Cluster_35251	64	0	0.00255361	0.005972
										Cluster_35285	66	21	0.0927293	0.0626197
										Cluster_35293	236	108	0.105292	0.0950463
										Cluster_35329	10964	2290	0.161735	0.102315
										Cluster_35355	64	19	0.117619	0.0617144
										Cluster_35415	120	26	0.112234	0.0844072
										Cluster_35418	119	22	0.11265	0.0989314
										Cluster_35440	60	3	0.0445901	0.0317854
										Cluster_35468	233	83	0.123062	0.0165457
										Cluster_35473	67	3	0.0964623	0.0961325
										Cluster_35491	134	15	0.143017	0.0762788
										Cluster_35547	121	1	0.0888527	0.0409566
										Cluster_35552	59	9	0.0298636	0.0268679
										Cluster_35632	83	49	0.0952621	0.0813425
										Cluster_35716	98	7	0.0543133	0.0376704
										Cluster_35717	94	2	0.0756757	0.0538728
										Cluster_35725	104	1	0.184956	0.168527
										Cluster_35768	59	1	0.132206	0.0416643
										Cluster_35808	68	0	NA	0.015478
										Cluster_35809	110	6	0.0862	0.0274857
										Cluster_35830	987	609	NA	0.0299052
										Cluster_35832	92	42	NA	0.0298959
										Cluster_35852	381	116	0.0680138	0.0577048
										Cluster_35865	181	47	0.078782	0.0326475
										Cluster_35884	73	1	0.0662803	0.0364382
										Cluster_35885	121	35	0.109424	0.0549311
										Cluster_35923	60	75	0.131942	0.0941547
										Cluster_35969	109	36	0.139055	0.0618708
										Cluster_35991	210	12	0.0399076	0.0258255
										Cluster_36007	86	3	0.0485444	0.0512894
										Cluster_36025	773	415	0.148909	0.0432107
										Cluster_36094	216	5	0.0426002	0.0252876
										Cluster_36100	66	9	0.0322014	0.0268125
										Cluster_36135	88	14	0.0916231	0.0547941
										Cluster_36155	63	21	0.104488	0.0657534
										Cluster_36160	80	6	0.0570571	0.0280439
										Cluster_36161	295	11	0.0483853	0.0209312
										Cluster_36162	143	8	0.054696	0.0199756
										Cluster_36258	134	10	0.0337541	0.0139292
										Cluster_36268	219	112	0.101875	0.0536701
										Cluster_36269	460	183	0.114445	0.0812474
										Cluster_36345	70	12	0.07293	0.03787
										Cluster_36347	221	69	0.137441	0.0961828
										Cluster_36353	58	8	0.0784841	0.0377329
										Cluster_36395	125	6	0.0351778	0.0241345
										Cluster_36402	80	12	0.0283426	0.0230814
										Cluster_36416	113	2	0.0386889	0.0180806
										Cluster_36458	57	11	0.0757574	0.0236011
										Cluster_36478	133	39	0.0994769	0.0566456
										Cluster_36502	117	2	0.0664531	0.0129918
										Cluster_36523	95	10	0.0642691	0.0159994
										Cluster_36537	67	1	0.0564869	0.0353509
										Cluster_36720	79	10	0.0556267	0.0314542
										Cluster_36725	171	21	0.0451144	0.0248585
										Cluster_36727	101	21	0.0479088	0.0261206
										Cluster_36728	56	9	0.05755	0.0358346
										Cluster_36731	62	9	0.0568987	0.0293507
										Cluster_36741	98	5	0.0334068	0.0113648
										Cluster_36744	65	11	0.064099	0.0248596
										Cluster_36752	95	11	0.0564672	0.0294479
										Cluster_36753	257	21	0.0567747	0.0322637
										Cluster_36829	85	3	0.0383018	0.0269665
										Cluster_36838	72	11	0.0663457	0.0461126
										Cluster_36840	123	5	0.0596896	0.0348088
										Cluster_36841	56	5	0.0624402	0.036834
										Cluster_36902	83	45	0.0795634	0.0328403
										Cluster_36947	91	13	0.033869	0.0200998
										Cluster_37005	70	10	0.0926682	0.051726
										Cluster_37010	202	3	0.0603376	0.0333175
										Cluster_37012	70	32	0.0586937	0.0417149
										Cluster_37063	128	8	0.0295678	0.0204769
										Cluster_37074	71	2	0.0800987	0.0302209
										Cluster_37087	6103	618	0.0387494	0.0345919
										Cluster_37089	1160	156	0.031401	0.023124
										Cluster_37115	78	5	0.0360618	0.0197696
										Cluster_37127	57	9	0.0401495	0.0251122
										Cluster_37199	161	31	0.0733937	0.0408643
										Cluster_37293	1741	643	0.0761981	0.112612
										Cluster_37313	1239	214	0.0248041	0.0255262
										Cluster_37333	71	5	0.0714242	0.0396429
										Cluster_37339	74	15	0.0647386	0.0389333
										Cluster_37362	1708	2403	0.0908025	0.0953183
										Cluster_37441	83	14	0.137185	0.0817861
										Cluster_37674	7660	1826	0.0647448	0.0802655
										Cluster_37675	8140	1463	0.0445882	0.0367672
										Cluster_37678	183	9	0.0246316	0.0186955
										Cluster_37681	606	101	0.0512614	0.0484583
										Cluster_37757	57	39	0.0784262	0.0962345
										Cluster_37758	5398	3214	0.131353	0.0916145
										Cluster_37764	66	1	0.0671503	0.0423173
										Cluster_37837	66	17	0.150652	0.0931042
										Cluster_37908	1108	334	0.0271117	0.0295961
										Cluster_37915	770	53	0.0223517	0.0238315
										Cluster_37917	502	32	0.0160442	0.0148036
										Cluster_37918	60	6	0.00492507	0.00681937
										Cluster_37928	39728	19578	0.0850368	0.0735649
										Cluster_37944	341	15	0.0991636	0.0478977
										Cluster_37945	130	6	0.0852115	0.0438531
										Cluster_38012	461	153	0.063572	0.0495766
										Cluster_38032	68	1	0.00442914	0.00326424
										Cluster_38059	12286	2846	0.0556553	0.0306426
										Cluster_38179	5015	2686	0.148146	0.0907363
										Cluster_38180	1892	926	0.10283	0.0515473
										Cluster_38540	133	56	0.0038585	0.00292117
										Cluster_38546	4797	471	0.0894921	0.0689623
										Cluster_38547	3849	233	0.0240963	0.0177734
										Cluster_38563	58	11	0.0538287	0.0341989
										Cluster_38615	65	36	0.00216316	0.00434079
										Cluster_38652	161	21	0.00429902	0.00758753
										Cluster_38709	76	24	0.0799199	0.0363697
										Cluster_38814	218	45	0.240957	0.226973
										Cluster_38917	121	12	0.109093	0.0831558
										Cluster_38941	16491	4719	0.0222825	0.0287399
										Cluster_38942	7716	2509	0.0423191	0.033371
										Cluster_38948	952	356	0.136059	0.147395

## Sheet: Fig 5e
Data for Fig 5e																	Results from two-sided Wilcoxon's test
	Methylation of genes in siren loci upregulated in Cr x Cg								Methylation of genes in siren loci upregulated in nrpd1 x Cr									W	p-value
Genes	Cr x Cr CG	Cr x Cr CHG	Cr x Cr CHH	Cr x Cg CG	Cr x Cg CHG	Cr x Cg CHH		Genes	Cr x Cr CG	Cr x C CHG	Cr x Cr CHH	nrpd1 x Cr CG	nrpd1 x Cr CHG	nrpd1 x Cr CHH		Cr x Cr - Cr x Cg	CG	2825	0.1001
Carubv10010156m.g	0.013485	0.032605	0.02344	0.027705	0.03976	0.020535		Carubv10010156m.g	0.00383	0.001195	0.005825	0.01087	0	0.00213			CHG	3735	0.1699
Carubv10012183m.g	0.030545	0.03034	0.011495	0.086615	0.02544	0.017045		Carubv10012183m.g	0.0176	0.00636	0.003515	0.019145	0.0059	0.00221			CHH	3713	0.1938
Carubv10011921m.g	0.038735	0.051045	0.0238	0.05843	0.04177	0.026125		Carubv10011921m.g	0.056425	0.025505	0.015955	0.050165	0.00477	0.00289		Cr x Cr - nrpd1 x Cr	CG	1961	0.7927
Carubv10012416m.g	0.80007	0.279735	0.07347	0.659445	0.15078	0.0524		Carubv10010538m.g	0.00678	0.001325	0.00257	0.00296	0.00238	0.002325			CHG	2365	0.09286
Carubv10011117m.g	0.144355	0.06193	0.045655	0.184965	0.05239	0.036875		Carubv10011117m.g	0.174345	0.078715	0.013185	0.128095	0.021285	0.005695			CHH	2425.5	0.04859
Carubv10012424m.g	0.5684	0.19865	0.024815	0.508525	0.16328	0.0204		Carubv10012424m.g	0.294325	0.09695	0.013115	0.43713	0.11683	0.029175
Carubv10012570m.g	0.726565	0.315045	0.057465	0.719045	0.260415	0.03539		Carubv10012570m.g	0.66247	0.17924	0.01929	0.66775	0.15556	0.02157
Carubv10011089m.g	0.812155	0.168045	0.031245	0.795	0.12496	0.025345		Carubv10011089m.g	0.61001	0.093235	0.015815	0.80372	0.09452	0.01628
Carubv10009644m.g	0.578165	0.21809	0.04469	0.634775	0.126545	0.02302		Carubv10009644m.g	0.50295	0.15577	0.017065	0.56198	0.185065	0.026065
Carubv10009721m.g	0.5805	0.303115	0.044735	0.678285	0.15245	0.031755		Carubv10012663m.g	0.56057	0.155905	0.009745	0.643555	0.10913	0.019475
Carubv10011285m.g	0.77238	0.356585	0.056085	0.759685	0.204945	0.03239		Carubv10012509m.g	0.354345	0.20502	0.002605	0.40476	0.108435	0.017985
Carubv10012509m.g	0.590155	0.295835	0.05212	0.51815	0.20251	0.02493		Carubv10020348m.g	0.037655	0.140255	0.00603	0.02171	0.0112	0.00239
Carubv10011966m.g	0.065205	0.11033	0.090855	0.078715	0.09777	0.065		Carubv10022433m.g	0.35892	0.01925	0.004255	0.587435	0.03851	0.010745
Carubv10020348m.g	0.08143	0.084545	0.082485	0.121205	0.05388	0.04138		Carubv10021959m.g	0.36937	0.17851	0.06353	0.13691	0.086995	0.002315
Carubv10021848m.g	0.483785	0.084205	0.015775	0.508765	0.056445	0.0151		Carubv10021354m.g	0.25534	0.14878	0.032995	0.50037	0.10219	0.006565
Carubv10022433m.g	0.65294	0.059325	0.02149	0.546065	0.03636	0.016105		Carubv10021747m.g	0.3778	0.185745	0.024115	0.27429	0.05884	0.005855
Carubv10021959m.g	0.30565	0.332995	0.155045	0.413345	0.093645	0.03381		Carubv10021806m.g	0.04909	0.06837	0.016505	0.01111	0.02	0.00077
Carubv10021354m.g	0.471095	0.18457	0.053975	0.54926	0.113875	0.046175		Carubv10019878m.g	0.31095	0.008515	0.004375	0.34067	0.047145	0.00861
Carubv10022314m.g	0.29202	0.13854	0.05292	0.530905	0.088665	0.03854		Carubv10021778m.g	0.038335	0.07086	0.00541	0.04345	0.03515	0.00281
Carubv10021747m.g	0.368895	0.23128	0.063565	0.571075	0.041145	0.019475		Carubv10021989m.g	0.039375	0.07692	0.007705	0.03364	0.046755	0.003785
Carubv10021806m.g	0.121625	0.34799	0.07149	0.110955	0.10654	0.04036		Carubv10014472m.g	0.00875	0.005645	0.002945	0.00579	0.00341	0.003635
Carubv10021778m.g	0.038165	0.06355	0.032965	0.070285	0.061545	0.03035		Carubv10012976m.g	0.160065	0.03402	0.004255	0.364105	0.01393	0.003095
Carubv10021989m.g	0.070395	0.10316	0.049665	0.06184	0.05967	0.032875		Carubv10015305m.g	0.81521	0.28355	0.022845	0.85389	0.25543	0.039205
Carubv10015305m.g	0.778365	0.276865	0.073465	0.80789	0.191285	0.0496		Carubv10015179m.g	0.825695	0.312985	0.031295	0.882925	0.29828	0.050705
Carubv10015179m.g	0.85672	0.352615	0.09313	0.887835	0.23837	0.056245		Carubv10016380m.g	0.628605	0.01975	0.003415	0.4249	0.0025	0.00386
Carubv10016380m.g	0.33951	0.015535	0.00805	0.41566	0.01834	0.012485		Carubv10015071m.g	0.531455	0.03145	0.021085	0.45791	0.0075	0.001095
Carubv10015071m.g	0.328875	0.04169	0.01192	0.45444	0.07406	0.027275		Carubv10015394m.g	0.496135	0.057545	0.013345	0.39643	0.030785	0.00944
Carubv10013636m.g	0.160115	0.01575	0.00626	0.202595	0.03764	0.008555		Carubv10024914m.g	0.321555	0.013705	0.006125	0.19912	0.0082	0.004995
Carubv10015424m.g	0.269325	0.03512	0.01199	0.33514	0.045065	0.00859		Carubv10025009m.g	0.151425	0.0329	0.01961	0.39039	0.04652	0.006895
Carubv10015875m.g	0.344145	0.037485	0.0071	0.392515	0.032855	0.004445		Carubv10025163m.g	0.45877	0.165675	0.0487	0.649895	0.14091	0.03374
Carubv10025493m.g	0.225935	0.122125	0.035995	0.388025	0.073155	0.022415		Carubv10025490m.g	0.764665	0.55031	0.080255	0.72218	0.416525	0.11357
Carubv10025290m.g	0.20455	0.2016	0.106485	0.32875	0.170295	0.064255		Carubv10025148m.g	0.043475	0.091475	0.009395	0.03193	0.015265	0.00289
Carubv10025413m.g	0.0625	0.19405	0.07103	0.271825	0.24478	0.09819		Carubv10025569m.g	0.30049	0.12937	0.034225	0.365325	0.13457	0.027025
Carubv10024914m.g	0.084035	0.01653	0.00819	0.18486	0.02328	0.009105		Carubv10018570m.g	0	0.01429	0.00483	0.029165	0.01302	0.00404
Carubv10024652m.g	0.459995	0.14182	0.054175	0.40429	0.10135	0.04758		Carubv10019170m.g	0.01552	0	0	0	0	0.00228
Carubv10025009m.g	0.515555	0.1081	0.068785	0.45871	0.09915	0.043045		Carubv10019351m.g	0.05345	0.016105	0.010295	0.02105	0.0092	0.003775
Carubv10025621m.g	0.52925	0.15032	0.03724	0.460955	0.10356	0.02647		Carubv10018042m.g	0.009085	0.001465	0.00462	0.077815	0.004115	0.003165
Carubv10023798m.g	0.85298	0.2039	0.05799	0.87658	0.211525	0.052675		Carubv10019236m.g	0.641225	0.49288	0.060925	0.80227	0.439	0.043145
Carubv10025148m.g	0.03063	0.07007	0.029935	0.08449	0.06734	0.024075		Carubv10019051m.g	0.302785	0.09652	0.005665	0.094285	0.018245	0.00298
Carubv10025529m.g	0.08269	0.13225	0.07281	0.115355	0.112935	0.063875		Carubv10019454m.g	0.33486	0.09691	0.011595	0.481365	0.117035	0.014925
Carubv10023760m.g	0.125675	0.006295	0.00304	0.135105	0.005115	0.004545		Carubv10018298m.g	0.31884	0.087795	0.02135	0.415275	0.090885	0.01868
Carubv10025569m.g	0.008405	0	0	0.04657	0.005555	0.0027		Carubv10018749m.g	0.50715	0.21062	0.03438	0.67653	0.28548	0.058375
Carubv10017841m.g	0.24478	0.01877	0.005	0.2775	0.00927	0.00426		Carubv10002931m.g	0.273595	0.07946	0.010245	0.23487	0.14922	0.013215
Carubv10018193m.g	0.02436	0.03013	0.01421	0.06095	0.06692	0.036205		Carubv10001920m.g	0.61169	0.179535	0.01747	0.70417	0.06852	0.02393
Carubv10017195m.g	0.06199	0.07856	0.0487	0.07626	0.066145	0.047055		Carubv10003928m.g	NA	NA	NA	0.554405	0.09748	0.0099
Carubv10019200m.g	0.01502	0.02382	0.02396	0.08472	0.063175	0.01955		Carubv10002827m.g	0.44919	0.064675	0.013745	0.515305	0.127955	0.02761
Carubv10018570m.g	0.125	0.20752	0.02835	0.4042	0.16174	0.04526		Carubv10005616m.g	0.03257	0.020215	0.002385	0.01797	0.006055	0.00335
Carubv10019170m.g	0.00961	0.10704	0.05182	0.10263	0.09519	0.061915		Carubv10005102m.g	0.53367	0.255415	0.023765	0.28048	0.018755	0.012905
Carubv10019351m.g	0.04019	0.10262	0.04646	0.12162	0.136395	0.07919		Carubv10007828m.g	0.04487	0.02795	0.015395	0.04186	0.00917	0.003505
Carubv10018042m.g	0.08721	0.00775	0.0079	0.103025	0.00974	0.006855		Carubv10005139m.g	0.012405	0.007575	0.00339	0.017745	0.00784	0.00295
Carubv10019051m.g	0.03353	0.05554	0.0504	0.103675	0.04552	0.025215		Carubv10007003m.g	0.02165	0.065835	0.00615	0.00933	0.02469	0.001415
Carubv10018545m.g	0.7525	0.12579	0.04884	0.55872	0.066395	0.045005		Carubv10006698m.g	0.027735	0.013675	0.00184	0.02404	0.00977	0.003205
Carubv10018749m.g	0.6676	0.09039	0.01141	0.697065	0.14868	0.04848		Carubv10005117m.g	0.403535	0.088765	0.014185	0.39466	0.05826	0.00723
Carubv10018697m.g	0.01479	0.00184	0.00341	0.0607	0.006735	0.003545		Carubv10007134m.g	0.022395	0.007535	0.00333	0.013405	0.006625	0.005665
Carubv10003889m.g	0.20399	0.04224	0.0097	0.17395	0.040125	0.006745		Carubv10007859m.g	0.371405	0.04241	0.01553	0.548325	0.090835	0.00911
Carubv10003421m.g	0.01398	0.00535	0.003275	0.04951	0.00512	0.00399		Carubv10004834m.g	0.005725	0.003875	0.00272	0.007445	0	0.002965
Carubv10002931m.g	0.22689	0.16657	0.023745	0.21445	0.121335	0.012065		Carubv10004731m.g	0.12867	0.00284	0.003945	0.17667	0.00384	0.00495
Carubv10001920m.g	0.72577	0.11426	0.04981	0.712315	0.098825	0.054565		Carubv10027734m.g	0.313795	0.041665	0.0129	0.330205	0.02573	0.00349
Carubv10003757m.g	0.70932	0.144415	0.06407	0.706575	0.125225	0.056475		Carubv10027589m.g	0.213605	0.06354	0.01209	0.15496	0.020845	0.00625
Carubv10002555m.g	0.701665	0.15912	0.02787	0.80545	0.092075	0.05041		Carubv10026015m.g	0.733085	0.45556	0.046855	0.782005	0.455965	0.06419
Carubv10003362m.g	0.01635	0.007575	0.00576	0.194745	0	0.00563		Carubv10028594m.g	0.402695	0.1135	0.01459	0.451555	0.02705	0.005125
Carubv10002372m.g	NA	NA	NA	0.81665	0.06667	0.025		Carubv10027756m.g	0.04085	0.0215	0.002905	0	0	0.001735
Carubv10002827m.g	0.622205	0.24983	0.06023	0.576895	0.210985	0.062305		Carubv10028580m.g	0.02694	0.070725	0.01749	0.0111	0.099205	0.01719
Carubv10001406m.g	0.08812	0.1255	0.07209	0.067955	0.068555	0.04069		Carubv10028086m.g	0.025315	0.05362	0.005225	0.02098	0.01711	0.00252
Carubv10005102m.g	0.275525	0.004685	0.014925	0.340045	0.004915	0.014505
Carubv10007828m.g	0.11654	0.122745	0.08377	0.12664	0.090725	0.06549
Carubv10007490m.g	0.01992	0.03486	0.019655	0.058185	0.041545	0.026455
Carubv10004822m.g	0.012725	0.01878	0.003415	0.043975	0.01471	0.005295
Carubv10007003m.g	0.01339	0.032965	0.014535	0.04541	0.035855	0.021815
Carubv10007042m.g	0.59481	0.374935	0.14441	0.44981	0.282275	0.07606
Carubv10007047m.g	0.03387	0.005115	0.00463	0.107395	0.011935	0.003295
Carubv10027734m.g	0.39835	0.09905	0.02273	0.419545	0.083405	0.018685
Carubv10027589m.g	0.092345	0.113355	0.064235	0.147525	0.12823	0.06282
Carubv10026015m.g	0.7591	0.439115	0.06985	0.770765	0.28053	0.037345
Carubv10028395m.g	0.087805	0.08449	0.051505	0.167465	0.09271	0.0561
Carubv10028594m.g	0.37168	0.05438	0.017515	0.398425	0.059295	0.021375
Carubv10027756m.g	0.24419	0.24865	0.099255	0.226555	0.23487	0.08015
Carubv10027714m.g	0.045105	0.07802	0.058225	0.039995	0.03002	0.017645
Carubv10028580m.g	0.09708	0.30036	0.135245	0.112775	0.219935	0.0983
Carubv10028086m.g	0.03099	0.02024	0.00768	0.117535	0.024035	0.01585
Carubv10028584m.g	0.03683	0.062385	0.017425	0.103685	0.046565	0.015785
Carubv10027878m.g	0.34241	0.005585	0.00404	0.35596	0.0059	0.004075
