# Supplementary material for: Dosage-sensitive maternal siRNAs determine hybridization success in Capsella
Source: Nat Plants. 2024 Nov 11;10(12):1969–83. doi: 10.1038/s41477-024-01844-3 (PMC11649575; doi:10.1038/s41477-024-01844-3)
Supplement: Supplementary file 11 — Statistical source data. [file 41477_2024_1844_MOESM11_ESM.xlsx]

## Sheet: Fig 6a
Data for Figure 6a are given in a separate text file (as they are too big for Excel)
rpm_cat	Realigning RPM		Results of two sided Wilcoxon's test
a	>=278				W	p-value	p-value adjusted with Benjamini and Hochberg correction
b	>=87		CHG	a-b	34917	0.2281	0.2281
c	>=31			b-c	263647	2.257e-05	2.46218e-05
d	>=14			c-d	898456	1.56e-14	2.34e-14
e	>=4			d-e	9269412	< 0.00000000000000022	5.28e-16
f	<4			e-f	122231384	< 0.00000000000000022	5.28e-16
Rand	random loci			f-Rand	11314502	< 0.00000000000000022	5.28e-16
			CHH	a-b	151540	2.076e-06	2.4912e-06
				b-c	834337	9.618e-07	1.2824e-06
				c-d	2076329	9.899e-16	1.9798e-15
				d-e	17490907	2.181e-15	3.73886e-15
				e-f	274613710	< 0.00000000000000022	5.28e-16
				f-Rand	24856604	< 0.00000000000000022	5.28e-16

## Sheet: Fig 6b
Data for Figure 6b										Results of two sided Wilcoxon's test
Gene	RPM	CG	CHG	CHH	RNASEQ	rpm_cat	rpm_cat	Realigning RPM				W	p-value	p-value adjusted with Benjamini and Hochberg correction		TE	RPM	CG	CHG	CHH	RNASEQ	rpm_cat	rpm_cat	Realigning RPM
Carubv10000018m.g	0.388873	0.655696	0.0112133	0.0052778	3.21878	f	a	>=3.45		CHG	a-d	1272651	2.367e-11	1.4202e-10		te10	0.0986273	0.0303	NA	0.00475714	107.748	f	a	>=3.97
Carubv10000019m.g	0.479438	0.0779329	0.0040784	0.00320369	0.246712	f	d	>=1.32			d-e	5781981	0.02265	0.02265		te100001	0.443823	0.25355	NA	NA	2752.02	e	d	>=1.58
Carubv10000020m.g	2.07632	0.659285	0.00669209	0.00787172	2.17261	d	e	>=0.56			e-f	35653006	2.105e-10	6.315e-10		te100011	0.443823	NA	NA	0.00416667	2143.6	e	e	>=0.44
Carubv10000021m.g	0.660667	0.657257	0.00922916	0.00421115	8.64345	e	f	<0.56		CHH	a-d	1250531	8.043e-09	1.6086e-08		te100012	1.28215	0	NA	0	1495.33	e	f	<0.44
Carubv10000022m.g	0.714582	0.644294	0.00644865	0.00383543	12.5039	e					d-e	5865744	0.001061	0.0012732		te100013	0.0986273	0	0	0.00173611	2024.34	f
Carubv10000023m.g	0.466583	0.513531	0.00482769	0.00332478	7.43416	f					e-f	34823138	0.0002203	0.00033045		te100033	0.295882	NA	NA	NA	29.1528	f
Carubv10000024m.g	0.887645	0.614588	0.00611959	0.00439984	5.3578	e										te100040	1.38694	NA	NA	0.005114	9.27721	e
Carubv10000025m.g	0.261072	0.436649	0.00835977	0.00431465	7.82513	f										te100042	0.591764	NA	0.025	0.00663529	16.7839	e
Carubv10000026m.g	0.378995	0.0986588	0.00525277	0.00360541	0.511036	f										te100108	0.147941	0	NA	0	4696.04	f
Carubv10000027m.g	0.498327	0.580821	0.00515191	0.00393495	7.11329	f										te10018	1.54516	NA	NA	NA	3.43429	e
Carubv10000028m.g	0.260017	0.494295	0.00742481	0.00307124	10.1803	f										te10163	3.18642	0.690493	0.149438	0.0405615	36.9022	d
Carubv10000029m.g	0.782655	0.475683	0.006841	0.00808806	0.169839	e										te10172	1.09899	NA	NA	NA	36.0123	e
Carubv10000030m.g	0.368343	0.657004	0.00772609	0.00388292	1.40039	f										te10178	0.295882	NA	NA	0	1418.26	f
Carubv10000031m.g	1.00311	0.643653	0.00605487	0.00363142	8.94459	e										te10179	0.0986273	NA	NA	0	1835.92	f
Carubv10000032m.g	3.69122	0.498022	0.00699563	0.00399597	5.52422	a										te10202	0.39451	NA	NA	0	15.2375	f
Carubv10000033m.g	0.305427	0.544191	0.0194964	0.00552067	27.606	f										te10204	0.126807	0.71865	0.202375	0.0575127	2.05199	f
Carubv10000034m.g	1.18048	0.517088	0.00880875	0.00556681	11.3999	e										te1022	29.7502	NA	NA	0.0110094	308.399	a
Carubv10000035m.g	0.239223	0.542863	0.00767711	0.00355495	12.4008	f										te10223	4.91163	0.499663	0.364817	0.154131	2.06827	a
Carubv10000036m.g	0.301262	0.460699	0.0121749	0.00572436	6.12426	f										te10225	0.147941	NA	NA	NA	7446	f
Carubv10000037m.g	0.994666	0.522034	0.00529946	0.00327209	6.5154	e										te10234	0.414235	0.6471	NA	0.0960125	82.6671	f
Carubv10000038m.g	1.96239	0.545538	0.00666533	0.00379235	8.73223	d										te10254	0.715048	NA	NA	0	988.88	e
Carubv10000039m.g	2.18952	0.554436	0.00678247	0.00360397	17.0325	d										te1026	2.95882	0.74687	0.197193	0.0527167	28.4516	d
Carubv10000040m.g	1.19967	0.559261	0.00673089	0.00400607	6.94315	e										te10262	0.739704	NA	NA	0.0128167	82.1273	e
Carubv10000043m.g	0.252582	0.513749	0.00697152	0.00297213	7.10593	f										te10267	0.0986273	NA	NA	0	42.7122	f
Carubv10000044m.g	0.633049	0.177856	0.00393873	0.00479064	38.6165	e										te10276	0.394509	NA	NA	NA	100.261	f
Carubv10000045m.g	0.561674	0.28362	0.00499258	0.0035586	5.22426	e										te10282	0.498327	0.1667	NA	0	26.2645	e
Carubv10000046m.g	0.605212	0.253669	0.00560571	0.00424339	48.2473	e										te10290	0.147941	NA	NA	NA	33.9381	f
Carubv10000047m.g	0.410611	0.543977	0.00426388	0.00325	5.13263	f										te10297	1.0849	NA	0	0	98.6339	e
Carubv10000048m.g	0.511629	0.392942	0.00549852	0.00378414	2.66147	f										te10312	0.147941	0	NA	NA	31.8003	f
Carubv10000050m.g	1.01445	0.581471	0.00601208	0.00332156	6.31295	e										te10340	0.369852	NA	0	NA	8.74583	f
Carubv10000051m.g	0.35093	0.571423	0.00615421	0.00353592	9.66966	f										te10347	0.147941	NA	NA	NA	19.1446	f
Carubv10000052m.g	20.2345	0.544901	0.00684828	0.00364913	8.76884	a										te10365	3.2547	NA	NA	0	1433.69	d
Carubv10000053m.g	0.717289	0.356449	0.0039	0.00361502	6.99674	e										te10366	0.0986273	NA	0	0	12.4244	f
Carubv10000054m.g	0.531379	0.677946	0.00780038	0.00515497	11.0182	f										te10367	0.0986273	0	NA	0.00528889	5134.27	f
Carubv10000056m.g	1.28095	0.475748	0.00608902	0.00400419	0.0521358	e										te10378	0.147941	NA	NA	NA	747.447	f
Carubv10000057m.g	0.544594	0.359596	0.00659795	0.00368398	0.728274	f										te10381	0.493136	0.0244	NA	NA	4747.97	e
Carubv10000058m.g	1.51776	0.141627	0.00538618	0.00443788	0.246681	d										te10395	0.295882	0	0	0	529.777	f
Carubv10000059m.g	0.390026	0.545223	0.00551905	0.00356259	4.20352	f										te10398	1.66962	0	NA	0	688.888	d
Carubv10000060m.g	0.756142	0.579015	0.00658902	0.00553729	14.9185	e										te10438	0.147941	NA	NA	NA	69.7677	f
Carubv10000061m.g	0.183165	0.486144	0.0104631	0.00392832	2.67227	f										te10439	0.147941	NA	NA	0	362.532	f
Carubv10000062m.g	1.22118	0.385839	0.00479943	0.0033477	8.2992	e										te10445	0.147941	NA	NA	0	85.0565	f
Carubv10000063m.g	0.811123	0.524119	0.0199441	0.00338932	7.0829	e										te10465	2.32479	NA	NA	0	1304.98	d
Carubv10000064m.g	0.333388	0.394864	0.00679917	0.00440245	1.09952	f										te10471	0.295882	0.9167	0	0	16327.2	f
Carubv10000065m.g	1.71684	0.484523	0.00597161	0.00527445	8.06949	d										te10497	2.58896	NA	NA	0	17.3637	d
Carubv10000066m.g	0.450255	0.249723	0.00538866	0.00337681	1.40475	f										te10532	0.0986273	NA	NA	0.0052125	314.424	f
Carubv10000067m.g	1.22269	0.231749	0.0172753	0.0216706	0.624404	e										te10534	0.369852	0	NA	0	11.628	f
Carubv10000068m.g	2.19982	0.145682	0.00574286	0.00300945	9.20849	d										te10539	0.147941	NA	NA	NA	68.0231	f
Carubv10000070m.g	0.288095	0.578877	0.0045455	0.00403794	9.26985	f										te10541	0.147941	NA	NA	NA	428.942	f
Carubv10000071m.g	0.654056	0.411039	0.00956398	0.00446016	17.8673	e										te10544	1.65694	NA	NA	0	1848.23	d
Carubv10000072m.g	0.539549	0.66972	0.00983776	0.00436068	1.68107	f										te10551	0.147941	NA	NA	0	27.1769	f
Carubv10000074m.g	0.760838	0.218833	0.00420141	0.00461944	5.1865	e										te10555	0.828469	NA	0	0	703.426	e
Carubv10000075m.g	0.480807	0.415178	0.00538718	0.00349986	29.8743	f										te10558	0.147941	0	NA	0	3457.69	f
Carubv10000076m.g	0.239523	0.469584	0.00670124	0.00901395	3.3588	f										te10559	0.0986273	NA	NA	0.00345	10575.4	f
Carubv10000077m.g	0.703541	0.38448	0.00918795	0.0048259	2.12386	e										te10560	0.0986273	0.0667	0	0	7.84882	f
Carubv10000079m.g	9.94162	0.37998	0.0182923	0.00514379	13.6918	a										te10575	0.147941	0	NA	0.0055	18.5098	f
Carubv10000080m.g	0.220191	0.516494	0.0131104	0.00416559	26.2736	f										te10578	0.443823	NA	NA	0	55.6633	e
Carubv10000081m.g	3.33598	0.465441	0.0100671	0.00411771	1.76876	d										te10592	0.819365	0	NA	NA	15422.3	e
Carubv10000082m.g	0.418094	0.461971	0.008395	0.00399608	4.07904	f										te10594	0.0986273	NA	NA	NA	159.163	f
Carubv10000083m.g	1.35388	0.324798	0.00610915	0.004219	8.55672	d										te10599	0.0986273	NA	NA	0.01578	109.276	f
Carubv10000084m.g	0.909725	0.34451	0.00659469	0.00414635	17.2488	e										te10600	0.147941	NA	NA	NA	72.3423	f
Carubv10000085m.g	0.326074	0.264289	0.0047722	0.00278541	16.5773	f										te10619	0.0986273	0	NA	NA	120.834	f
Carubv10000086m.g	0.323621	0.454235	0.00706509	0.00342144	22.5729	f										te10620	0.0986273	0	0	NA	154.127	f
Carubv10000087m.g	0.521828	0.486657	0.0108278	0.00397289	8.45598	f										te10626	0.739706	NA	NA	NA	107.896	e
Carubv10000088m.g	0.361633	0.522121	0.00493787	0.00355651	7.13015	f										te10642	0.887646	NA	NA	0	434.682	e
Carubv10000089m.g	0.305426	0.486214	0.00811962	0.00453433	13.5075	f										te10651	0.0986273	NA	0	0.00758333	17.4917	f
Carubv10000090m.g	0.672986	0.461849	0.00574976	0.00402229	2.61949	e										te10658	0.591763	NA	NA	NA	1968.63	e
Carubv10000091m.g	0.553408	0.676993	0.0185036	0.0033712	9.20936	f										te10669	0.0986273	NA	0.0357	NA	879.769	f
Carubv10000092m.g	0.346398	0.129341	0.00628618	0.00480752	8.73765	f										te10677	3.58756	0.76465	0.0154	0.00603529	433.825	d
Carubv10000093m.g	1.05144	0.546257	0.00861681	0.00326259	11.5822	e										te10678	0.147941	NA	NA	NA	72.3423	f
Carubv10000094m.g	0.446842	0.480203	0.00712379	0.00363369	7.26162	f										te10679	0.147941	NA	NA	0	4475.73	f
Carubv10000095m.g	0.765536	0.446803	0.00645324	0.00322794	24.1068	e										te10681	0.147941	0	0.0476	0	6407.59	f
Carubv10000096m.g	0.215187	0.465296	0.00810933	0.00316626	0.407464	f										te10693	0.147941	NA	NA	0	308.534	f
Carubv10000097m.g	0.850659	0.432191	0.00459381	0.0042855	12.8739	e										te107	0.591764	0.635212	0.0112867	0.00244848	1.27014	e
Carubv10000098m.g	2.00459	0.349116	0.00562369	0.00284963	28.6513	d										te10702	2.72211	NA	NA	NA	51.0174	d
Carubv10000099m.g	0.232928	0.514108	0.00453011	0.0031161	257.662	f										te10706	0.369852	NA	NA	0	496.83	f
Carubv10000100m.g	0.641077	0.109847	0.00453684	0.00464867	0.0582806	e										te10711	0.147941	NA	NA	NA	215.812	f
Carubv10000101m.g	2.86413	0.69992	0.00691288	0.00453026	10.9686	d										te10719	0.0986273	NA	NA	NA	16.5462	f
Carubv10000105m.g	1.80374	0.34539	0.0103401	0.00505135	3.22466	d										te10721	0.147941	NA	NA	NA	67.9423	f
Carubv10000107m.g	0.443823	0.00740623	0.0035956	0.00350331	13.6002	f										te10724	0.0986273	NA	0	NA	367.098	f
Carubv10000108m.g	0.396914	0.142969	0.0135322	0.0034753	0.883072	f										te10728	0.147941	0	NA	NA	631.547	f
Carubv10000109m.g	0.649779	0.398931	0.0057523	0.00401006	3.78904	e										te10736	1.26806	NA	0	NA	2508.76	e
Carubv10000110m.g	1.34017	0.498887	0.0554176	0.0192369	8.33557	d										te10739	0.147941	0	NA	0.001785	11.3372	f
Carubv10000111m.g	1.02572	0.392853	0.00861024	0.00467642	8.95329	e										te10742	0.739705	NA	0	0	614.284	e
Carubv10000112m.g	0.430374	0.761621	0.0130281	0.00430087	3.73555	f										te10747	0.295882	NA	NA	0.00694444	11519.4	f
Carubv10000113m.g	0.432998	0.12711	0.0216941	0.00427747	75.1971	f										te10751	0.147941	0	0	0.00655833	111.097	f
Carubv10000114m.g	12.0287	0.413439	0.00551449	0.00599201	7.35283	a										te10754	0.147941	NA	NA	NA	79.8533	f
Carubv10000115m.g	0.197255	0.550816	0.00700393	0.00425779	5.8268	f										te10758	0.473411	NA	NA	NA	7929.79	e
Carubv10000116m.g	0.461228	0.740521	0.00597795	0.00407584	1.6452	f										te10870	0.211344	0.5172	0	0.00422381	2.0512	f
Carubv10000117m.g	0.281088	0.453286	0.00490458	0.00411597	18.3137	f										te10880	0.177529	0.4722	NA	0.0466882	2.96317	f
Carubv10000118m.g	0.98275	0.383128	0.00620941	0.00338014	10.0429	e										te10893	130.245	0.326911	0.164193	0.0592846	0.370801	a
Carubv10000119m.g	0.631747	0.386696	0.00572222	0.00395598	1.18286	e										te10919	0.0986273	0.6836	0.1111	0.0152158	4.40438	f
Carubv10000120m.g	0.343434	0.354209	0.00534163	0.0040733	21.9804	f										te10941	0.0986273	NA	0.0417	0.0344824	7.08578	f
Carubv10000121m.g	0.473411	0.284822	0.00524844	0.0040241	0.88309	f										te10981	3.48641	0.79682	0.422655	0.0724631	1.11921	d
Carubv10000122m.g	0.304101	0.429507	0.00351204	0.00368228	1.58645	f										te11010	1.22051	0.736022	0.354125	0.0827206	3.35919	e
Carubv10000123m.g	0.862988	0.535116	0.00606058	0.00382781	19.6872	e										te11125	10.1317	0.5525	0.410617	0.0483189	0.80132	a
Carubv10000124m.g	0.603598	0.212676	0.0154209	0.00837328	3.81043	e										te11146	0.118353	0.7831	0.21765	0.0336431	2.08982	f
Carubv10000126m.g	0.458617	0.276925	0.00610097	0.00497444	0.0110727	f										te11280	5.64288	0.905687	0.329319	0.0468186	1.13237	a
Carubv10000128m.g	0.405781	0.541559	0.00679071	0.00382728	5.69263	f										te11292	0.227601	0.887651	0.428662	0.0539757	0.479411	f
Carubv10000130m.g	0.683589	0.31409	0.0123062	0.00494486	1.55848	e										te11309	0.493137	0.5627	0.172133	0.0140982	24.1458	e
Carubv10000133m.g	0.509924	0.363821	0.00661847	0.00329832	7.95643	f										te11347	0.118353	0.793412	0.283286	0.0599799	0.366372	f
Carubv10000134m.g	0.67724	0.44387	0.00673	0.00627004	0.34652	e										te11414	0.65094	0.80887	0.27348	0.0801805	1.72453	e
Carubv10000135m.g	0.37585	0.337959	0.00456364	0.00560903	1.48339	f										te11490	2.79444	NA	NA	NA	2790.82	d
Carubv10000136m.g	0.649654	0.378689	0.0205496	0.00619859	3.17568	e										te11491	0.0986273	NA	NA	NA	2535.84	f
Carubv10000137m.g	0.67724	0.564286	0.00714365	0.00389915	160.332	e										te11492	0.147941	NA	NA	0	3208.28	f
Carubv10000138m.g	0.213692	0.404397	0.00625137	0.00632494	0.328423	f										te11525	0.118353	0.749226	0.108026	0.0392455	1.46976	f
Carubv10000139m.g	0.36761	0.307124	0.0047618	0.0042658	3.09184	f										te11587	1.26806	0.803683	NA	0.0507111	3727.34	e
Carubv10000140m.g	0.373068	0.400045	0.00569045	0.00365156	0.0341157	f										te11588	1.33147	0.63282	0.041	NA	6268.44	e
Carubv10000141m.g	0.392216	0.422944	0.0102833	0.00854856	24.5134	f										te1164	0.473411	0.764303	0.425739	0.101779	0.456191	e
Carubv10000143m.g	0.760838	0.614145	0.00790297	0.00343158	25.6862	e										te1165	0.473411	0.831414	0.380723	0.107981	0.470206	e
Carubv10000146m.g	1.4446	0.489539	0.00830182	0.0037107	40.1836	d										te11682	0.803108	NA	NA	NA	8973.74	e
Carubv10000147m.g	0.64759	0.325557	0.0124866	0.00557868	4.71805	e										te11696	1.52168	0.782181	0.306388	0.0487762	1.78833	e
Carubv10000148m.g	0.260017	0.456905	0.00479253	0.0052338	0.765983	f										te11718	0.295882	0.711133	NA	0.0318267	4.25145	f
Carubv10000149m.g	0.283805	0.42267	0.00755753	0.00490681	1.31199	f										te11782	5.53981	0.806893	0.571718	0.113479	0.235091	a
Carubv10000150m.g	1.41819	0.467882	0.00776389	0.0041133	3.52742	d										te11829	0.147941	NA	NA	0	147.256	f
Carubv10000151m.g	1.4692	0.454687	0.00668165	0.00331329	9.53878	d										te11830	0.147941	NA	NA	NA	88.8082	f
Carubv10000153m.g	0.617492	0.265092	0.00711125	0.00277503	2.83251	e										te11840	0.0986273	NA	NA	0	53.2578	f
Carubv10000154m.g	2.27362	0.349738	0.00468808	0.00284604	6.62389	d										te11846	0.147941	NA	NA	NA	337.034	f
Carubv10000155m.g	0.386922	0.120507	0.00376494	0.0036206	9.10439	f										te11893	1.02326	NA	NA	NA	32.7563	e
Carubv10000156m.g	0.711525	0.513217	0.00621081	0.00374532	9.03732	e										te11899	6.11388	0.821914	0.21148	0.0687889	1.44697	a
Carubv10000157m.g	11.1668	0.361684	0.0131147	0.00485394	7.57333	a										te1195	1.47941	0.2901	NA	0.0494765	226.242	e
Carubv10000158m.g	0.378729	0.522147	0.0133087	0.00552377	10.7332	f										te11975	0.643222	0.723815	0.262424	0.0399632	0.892697	e
Carubv10000159m.g	0.244424	0.22122	0.0106576	0.00654506	0.0142596	f										te11992	0.197255	0.820971	0.0246182	0.0136117	1.52375	f
Carubv10000160m.g	0.426846	0.442229	0.00671594	0.00359939	2.44378	f										te11997	0.634031	0.284567	0.0145	0.0115208	2.93952	e
Carubv10000161m.g	0.197255	0.397606	0.00480696	0.00512343	1.53922	f										te12030	1.43458	0.927129	0.332355	0.118404	1.88545	e
Carubv10000162m.g	0.860333	0.35506	0.00461566	0.00415822	2.73035	e										te12038	0.147941	NA	NA	NA	361.953	f
Carubv10000163m.g	0.85066	0.239727	0.00436423	0.00437751	15.3132	e										te12043	2.72211	NA	NA	NA	284.443	d
Carubv10000164m.g	0.721212	0.287142	0.00452116	0.00257688	5.4728	e										te12053	0.93696	NA	NA	0.00333333	2754.73	e
Carubv10000165m.g	0.295882	0.430918	0.0050814	0.00310909	2.37285	f										te12059	0.0986273	NA	NA	NA	5086.03	f
Carubv10000166m.g	0.345196	0.0407686	0.00464147	0.0033152	8.87572	f										te12061	0.295882	NA	NA	NA	218.575	f
Carubv10000167m.g	0.286019	0.347202	0.00418774	0.00400573	0.672497	f										te12062	0.147941	NA	NA	0	6812.68	f
Carubv10000168m.g	1.22579	0.44168	0.00544785	0.00334516	6.01525	e										te12066	2.72211	NA	NA	NA	92.2874	d
Carubv10000170m.g	0.295882	0.554927	0.0078661	0.00423042	15.9215	f										te12084	3.1409	NA	NA	0.00513077	14737	d
Carubv10000171m.g	0.295882	0.400933	0.0797363	0.0259429	3.33928	f										te12086	0.295882	NA	NA	0.0037	248.043	f
Carubv10000172m.g	0.242085	0.477084	0.0142	0.00389527	9.35672	f										te12092	0.147941	NA	NA	0.0278	123.531	f
Carubv10000173m.g	0.544422	0.732718	0.0103081	0.00384382	6.49505	f										te12095	0.295882	NA	NA	0	17.4917	f
Carubv10000174m.g	0.221911	0.462139	0.0146395	0.00653862	29.9771	f										te12107	0.0986273	NA	NA	NA	55.6553	f
Carubv10000175m.g	1.33462	0.436808	0.00586223	0.00343353	2.28598	d										te12110	1.05202	NA	NA	NA	47.2047	e
Carubv10000176m.g	0.191453	0.433743	0.0141562	0.00459118	2.65111	f										te12117	0.147941	0	NA	0	12992.6	f
Carubv10000177m.g	0.182081	0.171781	0.00297879	0.00361425	2.08019	f										te12121	1.67666	NA	NA	NA	1153.77	d
Carubv10000178m.g	1.92638	0.518418	0.00874061	0.00289754	3.01669	d										te12125	0.147941	NA	NA	NA	31.1099	f
Carubv10000179m.g	0.634032	0.018888	0.00573287	0.00402038	5.12073	e										te12151	2.47801	NA	0	0.0101	86.3017	d
Carubv10000180m.g	0.579435	0.00933889	0.00385057	0.00338463	0.00892773	e										te12155	0.295882	0	0.00737143	0.02315	544.9	f
Carubv10000181m.g	0.583544	0.436751	0.0096756	0.00411411	6.02858	e										te12156	0.443823	NA	0	0.002775	2203.16	e
Carubv10000182m.g	0.349679	0.503133	0.00513211	0.00330413	3.14166	f										te12160	5.92865	0.734169	0.515771	0.346783	23.6598	a
Carubv10000183m.g	1.16456	0.578994	0.0104486	0.00441767	16.1028	e										te12167	1.70954	NA	NA	0.00856667	72.2001	d
Carubv10000184m.g	0.548615	0.177299	0.00325271	0.00328068	0.360326	f										te12174	0.961616	NA	NA	NA	21.1106	e
Carubv10000185m.g	3.46519	0.371604	0.00553065	0.00379281	12.1992	a										te12176	0.147941	NA	NA	NA	3609.61	f
Carubv10000186m.g	0.527946	0.248632	0.00689868	0.0034675	11.8678	f										te12214	0.443823	NA	NA	0	17.0058	e
Carubv10000187m.g	0.221911	0.541051	0.01219	0.00319009	9.0482	f										te12215	0.147941	NA	NA	NA	24.8879	f
Carubv10000188m.g	4.24379	0.672379	0.0137867	0.00484107	14.8201	a										te12225	0.295882	NA	NA	0.00586154	1645.56	f
Carubv10000189m.g	3.18642	0.0228028	0.00354862	0.00334501	0.0688464	d										te12236	0.147941	0	0	0.00446562	5.9731	f
Carubv10000190m.g	0.485247	0.541897	0.00596474	0.00293279	24.7847	f										te12238	0.0986273	0.02275	0	0	61.5954	f
Carubv10000191m.g	0.25695	0.532917	0.00361217	0.00256078	2.53957	f										te12246	0.0986273	NA	NA	0.0303667	101.114	f
Carubv10000192m.g	0.669921	0.261834	0.00519343	0.00415082	2.01602	e										te12262	0.946822	NA	NA	NA	144.92	e
Carubv10000193m.g	0.999422	0.445588	0.00744976	0.00452099	6.26813	e										te12308	0.295882	NA	NA	NA	85.2559	f
Carubv10000194m.g	0.617718	0.615117	0.00783792	0.00398949	17.1056	e										te12309	7.32307	NA	0	0.00320417	1142.44	a
Carubv10000195m.g	0.609695	0.321833	0.0051544	0.00307907	8.72945	e										te12316	0.591763	0.0703667	NA	0	1465.9	e
Carubv10000196m.g	0.347791	0.513328	0.00369679	0.00482628	6.11273	f										te12319	0.147941	NA	NA	0.02052	145.262	f
Carubv10000197m.g	2.43363	0.465921	0.00534851	0.00663115	5.15243	d										te1232	0.473411	NA	NA	0	1922.66	e
Carubv10000198m.g	1.27696	0.0338831	0.00242381	0.00367081	41.9518	e										te12324	2.07117	NA	NA	NA	959.751	d
Carubv10000199m.g	0.654055	0.0322706	0.00544805	0.00279431	0.588012	e										te12356	0.295882	NA	NA	NA	104.161	f
Carubv10000200m.g	0.200436	0.331239	0.00923722	0.00396736	1.46109	f										te12378	2.07117	NA	NA	0	1960.53	d
Carubv10000201m.g	1.02614	0.467978	0.00529837	0.00397099	25.4905	e										te12382	0.818026	0.6465	0.24673	0.0687236	0.498541	e
Carubv10000202m.g	0.477228	0.299912	0.0112518	0.00374598	25.4149	f										te12386	5.34863	0	NA	0.00956364	7571.23	a
Carubv10000203m.g	0.714727	0.126699	0.00492432	0.00393903	0.0912481	e										te12408	0.147941	NA	NA	NA	25.1939	f
Carubv10000204m.g	0.429029	0.458571	0.00870536	0.0092219	1.4717	f										te12411	0.147941	NA	NA	NA	3918.78	f
Carubv10000205m.g	0.486774	0.519447	0.00915414	0.00517339	0.681878	f										te12428	0.295882	NA	NA	0.010375	3191.8	f
Carubv10000206m.g	0.627269	0.00630833	0.00292727	0.00339135	0.677623	e										te12430	0.147941	0.5556	0	0.00235217	2445.16	f
Carubv10000208m.g	0.23013	0.278955	0.00321831	0.00294073	38.4778	f										te12431	0.147941	NA	NA	0.00568182	357.007	f
Carubv10000209m.g	0.470721	0.511495	0.0134047	0.00332	0.639464	f										te12434	0.0986273	0	0	0	1628.31	f
Carubv10000210m.g	0.165694	0.369789	0.00431957	0.00534836	36.8944	f										te12437	0.295882	0.457917	0.1532	0.117383	1.74419	f
Carubv10000211m.g	0.560287	0.551831	0.00879687	0.00396318	3.74191	f										te12440	2.07117	NA	NA	NA	26.6759	d
Carubv10000213m.g	0.321243	0.347592	0.00360839	0.00265672	9.81163	f										te12456	0.739705	NA	NA	0	47.0638	e
Carubv10000214m.g	0.461228	0.158175	0.00398678	0.00410879	7.93272	f										te12457	0.414234	NA	NA	NA	3105.13	f
Carubv10000215m.g	0.560618	0.438498	0.0141006	0.0061529	0.842712	f										te12459	0.295882	NA	NA	NA	29.2574	f
Carubv10000216m.g	1.52956	0.0260014	0.00177778	0.0027061	0.169014	d										te12484	0.147941	0.56	0.4444	0.0625	23.2559	f
Carubv10000217m.g	0.30821	0.466833	0.0109652	0.00564631	29.8309	f										te12504	0.147941	NA	NA	NA	38.9535	f
Carubv10000219m.g	0.42607	0.566095	0.0074	0.0033721	16.1605	f										te12506	0.443823	NA	NA	NA	1217.16	e
Carubv10000220m.g	0.722299	0.258272	0.00627903	0.00355534	1.6509	e										te12518	0.147941	NA	NA	0	580.679	f
Carubv10000221m.g	0.723266	0.155336	0.124527	0.0200183	1.04367	e										te12530	0.147941	NA	NA	0	41.1771	f
Carubv10000222m.g	0.45636	0.288364	0.0094235	0.00408076	0.0304872	f										te12532	0.147941	NA	NA	NA	91.8485	f
Carubv10000223m.g	0.180102	0.204819	0.00559341	0.00345354	6.50799	f										te12568	0.0986273	NA	NA	0	41.1415	f
Carubv10000224m.g	14.5263	0.408647	0.0090813	0.00666913	6.94996	a										te12569	0.493136	0	NA	0	49.2764	e
Carubv10000225m.g	7.06828	0.194017	0.0035276	0.00369184	1.3548	a										te12606	0.147941	NA	NA	0.0117846	70.3948	f
Carubv10000227m.g	0.227601	0.463663	0.00716212	0.003325	1.07815	f										te12609	0.295882	NA	NA	0.0125545	43.7292	f
Carubv10000228m.g	2.49814	0.41089	0.00545223	0.0031951	9.63991	d										te1261	0.443823	NA	NA	NA	2163.39	e
Carubv10000229m.g	0.795181	0.55357	0.00406829	0.00403765	71.2658	e										te12622	0.236705	NA	NA	NA	10.7405	f
Carubv10000230m.g	0.402399	0.405982	0.00764122	0.0025925	6.8464	f										te12649	0.887646	NA	NA	0	39.7425	e
Carubv10000231m.g	0.624639	0.107174	0.0101586	0.00358422	0.064495	e										te12661	2.44102	NA	NA	0.10715	16.7102	d
Carubv10000232m.g	0.737109	0.425593	0.00527225	0.00299035	18.5252	e										te1270	0.236705	0.6774	NA	0.0605333	7.95076	f
Carubv10000233m.g	0.324516	0.0448403	0.00490185	0.00363091	0.876756	f										te12706	0.92463	0	0	0	25797.7	e
Carubv10000234m.g	0.466013	0.475266	0.00690362	0.00435423	6.29947	f										te12707	0.221911	NA	NA	0	6489.13	f
Carubv10000235m.g	0.743313	0.3978	0.00693557	0.00675389	19.3651	e										te12711	0.295882	NA	NA	NA	169.991	f
Carubv10000236m.g	0.394509	0.422409	0.00743226	0.00817279	2.45428	f										te1275	0.580384	0.794228	0.174138	0.0784184	0.831805	e
Carubv10000237m.g	0.305275	0.497504	0.0321	0.00559897	11.9805	f										te12782	0.887646	NA	NA	0.00435	549.963	e
Carubv10000240m.g	1.13147	0.452024	0.00471111	0.00570924	17.3354	e										te12784	0.0986273	NA	NA	0	158.158	f
Carubv10000241m.g	0.422688	0.154142	0.00982222	0.00655127	4.85086	f										te12787	0.147941	NA	NA	NA	628.668	f
Carubv10000242m.g	0.670665	0.168789	0.0042165	0.00254151	5.55421	e										te12807	0.147941	NA	0.037	0	3191.51	f
Carubv10000243m.g	0.891933	0.400878	0.0057187	0.00289393	6.08342	e										te12832	2.26843	NA	0	NA	97.9598	d
Carubv10000244m.g	0.563584	0.463827	0.00429797	0.00400464	3.17732	e										te12869	0.850661	NA	NA	NA	2516.31	e
Carubv10000246m.g	0.591763	0.202844	0.0106097	0.00251289	1.95347	e										te12985	0.197254	0.73552	0.00256667	0.00198929	55.4728	f
Carubv10000247m.g	0.272523	0.490827	0.00501684	0.00315	2.3337	f										te13035	0.147941	NA	NA	NA	1483.23	f
Carubv10000248m.g	0.304336	0.280322	0.0050495	0.00391543	2.57121	f										te13036	0.147941	NA	NA	NA	30.2327	f
Carubv10000249m.g	0.368048	0.0688094	0.00441333	0.00319853	0.64023	f										te13048	0.789018	NA	NA	NA	2933.91	e
Carubv10000250m.g	1.89811	0.499633	0.0274583	0.0178624	5.5198	d										te13075	0.0986273	0.0147429	0	0.0278	3029.35	f
Carubv10000251m.g	0.728324	0.130995	0.00481467	0.0036008	2.95546	e										te13093	0.295882	0.715883	NA	0.0445377	3.81248	f
Carubv10000252m.g	0.617871	0.143338	0.00365749	0.00412529	17.402	e										te13094	1.81474	0.6562	NA	0.01745	41.1215	d
Carubv10000253m.g	0.617492	0.573507	0.00921481	0.00371497	10.6856	e										te13097	0.197255	NA	NA	NA	27.8276	f
Carubv10000254m.g	0.379098	0.305548	0.00374786	0.00274471	6.11856	f										te13108	0.147941	NA	NA	0	12.2442	f
Carubv10000255m.g	0.271225	0.447217	0.01239	0.0082648	8.62551	f										te13127	0.443823	NA	NA	NA	615.557	e
Carubv10000256m.g	1.02967	0.0600979	0.00392083	0.00309733	0.53748	e										te13128	0.641077	0.44984	0.2105	0.130956	2.6383	e
Carubv10000257m.g	0.252582	0.0143027	0.00533218	0.00473001	13.8213	f										te13150	4.03667	0.0588	NA	0.01105	143.596	a
Carubv10000259m.g	0.295882	0.169747	0.00436259	0.0038834	13.3018	f										te13161	0.710117	NA	NA	0.00454545	161.81	e
Carubv10000261m.g	3.14971	0.273559	0.00341826	0.0032813	5.42086	d										te13186	1.00271	NA	NA	NA	2.15435	e
Carubv10000263m.g	1.27969	0.661327	0.00708768	0.00378118	8.17973	e										te13198	0.716345	0.825532	0.380633	0.0895703	0.543702	e
Carubv10000264m.g	1.31129	0.46122	0.00729592	0.00542364	22.6174	e										te13203	0.567107	0.0118912	0.0149519	0.00816207	386.715	e
Carubv10000265m.g	1.50054	0.304492	0.00864067	0.00383589	8.76794	d										te13234	2.87812	NA	0.0476	0	280.257	d
Carubv10000267m.g	0.227601	0.0854818	0.0119547	0.00593519	2.83555	f										te13235	0.443823	NA	NA	NA	60.4653	e
Carubv10000268m.g	3.65625	0.422052	0.0111803	0.00398435	7.00307	a										te13240	0.197254	0.60705	0.025	0.0102518	134.9	f
Carubv10000269m.g	0.757457	0.64104	0.0093464	0.0145067	0.437109	e										te13252	0.0986273	0.358433	0.00476	0.00292651	3.39711	f
Carubv10000270m.g	4.77784	0.371354	0.013299	0.00777073	0.559871	a										te13254	0.345195	0	0.0041625	0.00547619	8.62265	f
Carubv10000271m.g	0.683815	0.471678	0.00733	0.00401062	50.3098	e										te13257	0.0986273	0.783125	0.00296154	0.00586	94.2599	f
Carubv10000272m.g	0.138078	0.39439	0.00542652	0.00214621	8.40867	f										te13258	0.0986273	0.672357	0.00310714	0.00134426	179.551	f
Carubv10000273m.g	0.280578	0.58838	0.00519162	0.00235604	1.80698	f										te13267	0.0986273	0.82465	0	0.00409434	230.441	f
Carubv10000274m.g	4.40535	0.432355	0.00476861	0.00334687	1.72745	a										te13285	0.355058	0.57285	NA	0.02915	13.7421	f
Carubv10000275m.g	0.916278	0.0252526	0.00420201	0.00416487	8.37252	e										te13293	0.177529	NA	0.152967	0.036325	4.00136	f
Carubv10000276m.g	0.412121	0.207426	0.00181898	0.00493933	25.0326	f										te13303	0.197254	0.70175	0	0.00544595	369.533	f
Carubv10000277m.g	0.739704	0.440717	0.00810061	0.00353501	20.3489	e										te13312	0.147941	0.779067	0.0192	0.00260286	23.5541	f
Carubv10000278m.g	0.510141	0.44473	0.00640577	0.00345757	39.4589	f										te13314	0.0986273	0.0159786	0.0306524	0.00397547	8.72093	f
Carubv10000279m.g	0.720737	0.351832	0.00460548	0.00364266	18.5964	e										te13371	1.13421	NA	NA	NA	502.239	e
Carubv10000280m.g	0.267015	0.0967326	0.00447943	0.00329654	8.67947	f										te13390	0.147941	NA	NA	NA	74.6638	f
Carubv10000281m.g	0.310676	0.201085	0.00384	0.00298646	9.48111	f										te13411	0.0986273	NA	NA	0.0357	1224.37	f
Carubv10000282m.g	0.235188	0.37138	0.0056929	0.00389506	340.558	f										te13417	0.493136	NA	NA	NA	33.7597	e
Carubv10000283m.g	0.848713	0.298013	0.00324944	0.00416179	21.7636	e										te13419	0.295882	NA	NA	0.00526	2523.03	f
Carubv10000284m.g	0.422689	0.0358184	0.00345143	0.00390689	1.33094	f										te13449	0.328757	NA	NA	0	739.216	f
Carubv10000287m.g	0.266294	0.152945	0.00610083	0.00290825	5.28656	f										te13460	0.236705	NA	0	0	17.6113	f
Carubv10000289m.g	0.483514	0.168485	0.00808641	0.00571686	0.00880132	f										te13468	0.147941	NA	NA	0	117.511	f
Carubv10000292m.g	0.463548	0.00602782	0.00273152	0.00383776	15.6264	f										te13474	1.2575	0.6	0.2	0	1.19339	e
Carubv10000293m.g	0.346605	0.492883	0.0151289	0.00389382	0.274821	f										te13490	0.0986273	0	0	0	33.1839	f
Carubv10000294m.g	0.418094	0.0764101	0.00328144	0.00373459	0.33658	f										te13496	0.443823	NA	NA	0.03035	1012.13	e
Carubv10000295m.g	0.274747	0.116087	0.0174354	0.00491638	16.4561	f										te13499	0.197254	NA	NA	0.0025	89.595	f
Carubv10000296m.g	0.471219	0.00831324	0.0055875	0.0042224	0.0900366	f										te13532	0.443823	NA	NA	NA	632.263	e
Carubv10000297m.g	0.360606	0.620606	0.0145	0.00669914	4.75852	f										te13533	0.591763	NA	0	0	580.763	e
Carubv10000298m.g	0.739704	0.00572222	0.00648312	0.00445964	0.0898642	e										te13542	1.28215	NA	NA	0	68284.6	e
Carubv10000299m.g	10.956	0.0922765	0.00431781	0.00308061	18.3741	a										te13547	0.147941	NA	NA	0	238.891	f
Carubv10000300m.g	0.323278	0.00819257	0.00420584	0.00447275	36.4188	f										te13550	0.147941	NA	NA	NA	2735.63	f
Carubv10000301m.g	0.304714	0.356354	0.0083701	0.00351124	3.18766	f										te13559	0.147941	0.0476	NA	0	12.2565	f
Carubv10000304m.g	4.09912	0.589407	0.00706556	0.00317811	6.01622	a										te13569	0.443823	NA	NA	NA	3231.89	e
Carubv10000305m.g	16.6787	0.599258	0.00978344	0.00613764	15.3064	a										te13574	0.0986273	NA	NA	0	1406.74	f
Carubv10000306m.g	4.02545	0.471002	0.00466686	0.00365297	5.08122	a										te13582	3.43962	NA	NA	0	25.7461	d
Carubv10000307m.g	0.656487	0.00874154	0.00404458	0.0029872	141.654	e										te13583	1.18353	0	NA	0.00396667	301.651	e
Carubv10000308m.g	1.2258	0.279585	0.00518851	0.00346122	2.31853	e										te13591	1.0849	NA	NA	NA	95.0707	e
Carubv10000309m.g	0.42533	0.155724	0.00403893	0.00283111	4.09324	f										te13592	0.147941	NA	NA	NA	1432.23	f
Carubv10000310m.g	2.51209	0.426556	0.00657979	0.00295634	1.06473	d										te13595	2.07117	NA	NA	0	271.932	d
Carubv10000311m.g	1.0815	0.16042	0.00475545	0.00409238	4.62752	e										te13596	0.591763	NA	NA	NA	1385.93	e
Carubv10000312m.g	1.31802	0.0709554	0.0026784	0.00254783	0.0507478	e										te13599	0.295882	NA	NA	NA	187.68	f
Carubv10000313m.g	0.94215	0.168786	0.0100685	0.0057564	10.1812	e										te13609	0.443823	0	NA	0	1655.47	e
Carubv10000314m.g	1.30188	0.496733	0.0126986	0.0099502	16.6104	e										te13611	0.147941	NA	NA	NA	296.834	f
Carubv10000316m.g	0.411662	0.319706	0.00549125	0.00271254	7.71066	f										te13619	0.236705	NA	NA	NA	1100.31	f
Carubv10000317m.g	0.28718	0.71981	0.0045	0.00379667	1.50686	f										te13620	0.0986273	NA	NA	NA	28.6083	f
Carubv10000318m.g	1.95062	0.149265	0.0121302	0.00387205	1.50722	d										te13622	0.295882	NA	NA	NA	22.6744	f
Carubv10000319m.g	0.822921	0.393052	0.0170638	0.0034152	10.1085	e										te13623	0.295882	NA	NA	NA	72.6029	f
Carubv10000320m.g	0.268358	0.468853	0.00476113	0.00331208	13.3183	f										te13626	0.295882	NA	NA	NA	2637.4	f
Carubv10000321m.g	0.21698	0.464693	0.00498268	0.00343274	2.02426	f										te13660	0.147941	NA	NA	NA	34.8839	f
Carubv10000322m.g	0.186296	0.253691	0.00304362	0.00284682	5.31461	f										te13661	0.147941	NA	NA	0	12.0931	f
Carubv10000324m.g	0.331106	0.427745	0.00430511	0.00356078	23.964	f										te13665	0.887646	NA	NA	0.00542222	33.5919	e
Carubv10000326m.g	1.56613	0.321196	0.00553937	0.00444693	3.08489	d										te13693	0.147941	0	NA	0.00512667	20.1551	f
Carubv10000328m.g	0.53697	0.654997	0.00552105	0.00296115	13.133	f										te13697	0.147941	NA	NA	0	10.7405	f
Carubv10000329m.g	0.324515	0.246426	0.00789577	0.00403159	1.80162	f										te13701	1.47941	NA	NA	NA	4577.47	e
Carubv10000330m.g	2.72442	0.481569	0.0129301	0.00367964	2.01557	d										te13709	0.591763	NA	NA	NA	3424.65	e
Carubv10000331m.g	0.216499	0.384099	0.00490112	0.00265231	13.2827	f										te13739	0.147941	NA	0	0	293.722	f
Carubv10000332m.g	0.466238	0.426752	0.00251469	0.002507	69.489	f										te13762	1.18353	NA	NA	NA	32290.5	e
Carubv10000333m.g	0.493136	0.516305	0.00930777	0.00360761	0.345535	f										te13763	0.236705	NA	NA	NA	39665.1	f
Carubv10000335m.g	0.317799	0.0304561	0.00635524	0.0028818	1.60016	f										te13770	0.147941	NA	NA	0	445.148	f
Carubv10000336m.g	0.976967	0.344535	0.022183	0.0055961	6.52182	e										te13778	0.295882	NA	NA	0	159.155	f
Carubv10000337m.g	7.40526	0.558778	0.00490556	0.00432105	35.3394	a										te13782	0.147941	0	NA	NA	25.5087	f
Carubv10000338m.g	0.608833	0.397848	0.00574865	0.00285531	12.7724	e										te13787	11.9234	0.6101	0.17128	0.0866393	39.9721	a
Carubv10000339m.g	0.32278	0.0206495	0.00437612	0.00502882	1.9196	f										te13791	1.006	NA	NA	0	1111.95	e
Carubv10000340m.g	0.305128	0.250117	0.00325298	0.00284447	2.59341	f										te13794	0.443823	0.0377	0	0.00682727	286.389	e
Carubv10000341m.g	0.672458	0.423112	0.00842206	0.00389878	12.9454	e										te13795	0.126807	0.0160111	0.0794667	0.0633157	21.6724	f
Carubv10000342m.g	7.85827	0.360397	0.0260966	0.00552419	6.81821	a										te13797	0.271225	0	0.0015381	0.00364868	35.9268	f
Carubv10000344m.g	0.545532	0.232511	0.00617471	0.00355962	0.999039	f										te13798	0.147941	0	0.01347	0.00447895	47.8979	f
Carubv10000345m.g	0.479047	0.297769	0.00405101	0.00302623	15.2506	f										te13800	1.77529	0.243729	0.0401275	0.00612817	36.289	d
Carubv10000347m.g	0.202445	0.264185	0.00299935	0.00207879	2.58363	f										te13803	0.721212	0.819492	0.42188	0.0881399	0.494914	e
Carubv10000349m.g	0.239524	0.00637436	0.00306778	0.00291086	0.161216	f										te13808	1.09249	0.734485	0.294855	0.0990461	1.18645	e
Carubv10000350m.g	0.688494	0.302752	0.011286	0.00441775	20.7056	e										te13820	0.502999	0.23644	0.0273778	0.00710633	50.4434	e
Carubv10000351m.g	0.314375	0.424362	0.00594275	0.00397419	2.20993	f										te13828	0.118353	0.195331	0.0239892	0.00553861	31.0546	f
Carubv10000352m.g	0.619943	0.205519	0.00370275	0.00373781	12.5522	e										te13832	0.118353	NA	NA	NA	24.3704	f
Carubv10000353m.g	0.717289	0.135671	0.00287614	0.00382332	91.4539	e										te13876	0.295882	NA	NA	0	7764.7	f
Carubv10000354m.g	0.316287	0.142278	0.00446512	0.00419198	0.0715174	f										te13877	1.13421	NA	NA	NA	718.383	e
Carubv10000355m.g	1.7383	0.247745	0.00428462	0.00413112	4.54972	d										te13880	5.87536	0.00833333	0	NA	2443.02	a
Carubv10000356m.g	1.53714	0.317591	0.00340497	0.00385046	5.41996	d										te13890	1.47941	NA	NA	0	3246.18	e
Carubv10000358m.g	2.31739	0.399616	0.00376867	0.00355329	3.51588	d										te13957	0.591764	0.393656	0	0.01095	5.85148	e
Carubv10000359m.g	0.289307	0.307044	0.00696054	0.0022375	10.6268	f										te13976	6.25457	0.721125	0.240982	0.0540562	0.268337	a
Carubv10000360m.g	0.261072	0.0178609	0.00307204	0.00392521	5.54626	f										te14075	0.414235	0.764188	0.411124	0.10269	2.48386	f
Carubv10000361m.g	0.56385	0.518165	0.00554	0.00416449	30.2518	e										te14094	0.443823	NA	NA	NA	39.4339	e
Carubv10000362m.g	0.717513	0.324977	0.0066735	0.00476092	1.12766	e										te14110	0.665735	NA	NA	NA	80.9502	e
Carubv10000363m.g	6.46526	0.197653	0.00685714	0.00400928	7.9327	a										te14115	0.0986273	0	0	0	6.95691	f
Carubv10000364m.g	0.399441	0.0153534	0.00357857	0.00248924	1.16182	f										te14185	0.517794	0.899	0	0	230.961	e
Carubv10000365m.g	0.682804	0.276252	0.0123328	0.00431949	0.304386	e										te1421	0.526012	NA	0	0	442.08	e
Carubv10000366m.g	0.369852	0.624821	0.0140766	0.00433526	0.153692	f										te14211	0.986271	NA	NA	NA	525.854	e
Carubv10000367m.g	0.270521	0.351241	0.00489318	0.00344594	0.776338	f										te14245	0.295882	0	NA	0.0138875	1032.52	f
Carubv10000368m.g	0.661624	0.279171	0.00605134	0.0046627	6.47306	e										te14377	15.5549	0.937183	0.26665	0.133982	18.1266	a
Carubv10000369m.g	0.32547	0.0533766	0.0053875	0.00347724	3.36877	f										te14379	0.295882	NA	NA	NA	2331.88	f
Carubv10000370m.g	1.73302	0.0256036	0.00142073	0.00308812	0.226157	d										te14494	1.0849	NA	NA	NA	112.864	e
Carubv10000371m.g	0.280309	0.270057	0.00308406	0.0044465	5.58345	f										te14518	0.464957	0	NA	0.008	2.87019	e
Carubv10000372m.g	0.378071	0.212363	0.00399688	0.00657993	3.31359	f										te14570	0.147941	NA	0	0	8.87258	f
Carubv10000373m.g	0.813675	0.270357	0.0068974	0.0067062	1.9361	e										te14646	0.0986273	NA	NA	NA	25.7461	f
Carubv10000374m.g	0.32547	0.34007	0.00495506	0.0028778	0.0742661	f										te14655	0.221911	0	0	0	40.5117	f
Carubv10000376m.g	0.665733	0.525915	0.00552187	0.00519223	11.3696	e										te14687	0.591764	NA	NA	NA	1675.41	e
Carubv10000377m.g	0.295882	0.353398	0.00432727	0.0032615	19.7768	f										te14688	0.147941	0	0	0	4905.8	f
Carubv10000378m.g	0.254596	0.0381063	0.0071479	0.0049318	0.744596	f										te147	0.0986273	NA	NA	0	763.331	f
Carubv10000379m.g	0.728324	0.43984	0.00860995	0.00320603	2.59183	e										te14727	0.295882	NA	NA	NA	2768.65	f
Carubv10000380m.g	0.591764	0.371117	0.00648479	0.00293478	1.41473	e										te1474	0.0986273	0	NA	0	1527.25	f
Carubv10000381m.g	0.32278	0.0425103	0.00336495	0.0025265	5.17839	f										te14742	0.71857	NA	NA	NA	989.057	e
Carubv10000382m.g	0.276156	0.257553	0.00384318	0.00336061	9.32763	f										te1477	0.147941	NA	NA	0	258.742	f
Carubv10000384m.g	0.9996	0.0170729	0.00336591	0.00423611	16.1317	e										te14770	0.197254	0.357463	0.104853	0.0291091	915.642	f
Carubv10000385m.g	0.897507	0.360105	0.00915843	0.00427928	0.081245	e										te1481	0.946822	NA	0	NA	345.762	e
Carubv10000386m.g	0.23013	0.0159593	0.00439551	0.00366403	0.0286901	f										te14811	0.147941	0.0238	0	0	30.711	f
Carubv10000388m.g	0.32547	0.265371	0.00632137	0.00339135	47.8797	f										te1486	0.197254	NA	0	0	1445.28	f
Carubv10000389m.g	0.564865	0.471482	0.00481667	0.0039207	10.0424	e										te14860	0.295882	NA	NA	NA	1864.75	f
Carubv10000390m.g	0.16139	0.011433	0.00790519	0.00264095	0.0229636	f										te14869	0.295882	NA	NA	NA	7810.8	f
Carubv10000391m.g	0.283017	0.0418474	0.00380833	0.00257018	0.0129818	f										te14875	6.47652	NA	NA	NA	127.819	a
Carubv10000392m.g	1.20518	0.717556	0.0783786	0.0055524	91.3773	e										te14880	0.532587	NA	NA	NA	1407.44	e
Carubv10000393m.g	0.284502	0.270013	0.00923238	0.00655179	2.163	f										te14881	0.147941	NA	NA	NA	190.843	f
Carubv10000394m.g	0.317799	0.207462	0.00807722	0.00303165	12.1097	f										te14886	0.443823	NA	NA	NA	27.8276	e
Carubv10000395m.g	3.18237	0.0834921	0.00378243	0.00300192	0.010662	d										te14890	3.97326	0	NA	NA	213.823	a
Carubv10000396m.g	0.824691	0.344658	0.00504118	0.00300314	10.7397	e										te14893	0.295882	NA	NA	0	432.303	f
Carubv10000397m.g	1.11251	0.466878	0.00721406	0.00407548	3.87242	e										te14900	0.147941	NA	0	0	2592.01	f
Carubv10000398m.g	0.277389	0.29886	0.00816724	0.00391987	0.253551	f										te14901	0.946822	NA	NA	0	1299.58	e
Carubv10000399m.g	3.84646	0.302023	0.0061296	0.00517385	29.6426	a										te14907	0.591764	NA	NA	NA	1707.13	e
Carubv10000400m.g	2.46414	0.121798	0.0038625	0.00288483	12.7984	d										te14909	2.2487	NA	NA	NA	374.024	d
Carubv10000401m.g	2.30788	0.499448	0.01155	0.00607186	1.14937	d										te1491	0.507226	0	NA	0	193.53	e
Carubv10000403m.g	0.236706	0.232884	0.0182837	0.00694759	42.2116	f										te1493	1.84926	NA	NA	NA	33.9381	d
Carubv10000404m.g	0.288837	0.602168	0.00573022	0.00440208	22.8552	f										te14932	0.147941	NA	NA	0	27.8276	f
Carubv10000405m.g	0.277389	0.336297	0.00779489	0.00595086	7.47198	f										te14933	1.87391	NA	NA	0	894.792	d
Carubv10000406m.g	0.581197	0.00608224	0.00311685	0.00498955	1.21341	e										te14935	0.147941	NA	NA	0.0055	327.864	f
Carubv10000407m.g	2.29981	0.322995	0.0215183	0.0024429	0.0100905	d										te14945	0.147941	NA	NA	0	41.0591	f
Carubv10000408m.g	1.37462	0.0581783	0.0299186	0.00754723	5.18663	d										te14946	0.253613	0	0	0.00392353	50.3933	f
Carubv10000410m.g	0.412677	0.239158	0.0651714	0.015211	0.00986333	f										te14951	4.97777	NA	NA	0.186159	3.32722	a
Carubv10000411m.g	0.61497	0.534813	0.0018697	0.00291688	19.0814	e										te14971	0.0986273	0.84315	0.534567	0.19065	21.5948	f
Carubv10000413m.g	0.844495	0.577514	0.0163935	0.00508876	0.14482	e										te14974	0.147941	NA	NA	NA	35.5542	f
Carubv10000415m.g	0.462316	0.0266351	0.00373298	0.00375634	0.259511	f										te14978	0.493136	0.573525	0	0.0396733	9.75247	e
Carubv10000418m.g	0.655167	0.0134561	0.00846333	0.00398804	0.692688	e										te14980	0.0986273	NA	0	0.02376	474.348	f
Carubv10000419m.g	0.252048	0.162315	0.0125683	0.00384137	0.0800587	f										te14997	0.147941	NA	NA	NA	552.561	f
Carubv10000420m.g	13.343	0.0190753	0.0122913	0.00527698	972.305	a										te15008	0.147941	0.0115	0	NA	40.5117	f
Carubv10000421m.g	0.676301	0.607659	0.211612	0.0339144	0.106228	e										te1503	0.394509	NA	NA	NA	5264	f
Carubv10000422m.g	0.529473	0.371447	0.00407844	0.00291891	1.80548	f										te1506	0.355058	0.0139	NA	0	2654.97	f
Carubv10000423m.g	0.42533	0.447689	0.00355963	0.0034768	3.52955	f										te15066	0.295882	NA	NA	NA	43.1895	f
Carubv10000426m.g	0.569846	0.158673	0.0273562	0.00403249	20.096	e										te15067	1.42561	NA	NA	0.003435	46.6571	e
Carubv10000427m.g	0.309331	0.547157	0.00868072	0.00711901	0.0196397	f										te15070	0.147941	NA	NA	NA	543.036	f
Carubv10000428m.g	0.330287	0.120468	0.00785929	0.00456384	0.323732	f										te15086	1.10956	NA	0	0	8373.96	e
Carubv10000429m.g	0.486561	0.484962	0.00690631	0.0048645	156.981	f										te15088	2.16363	0.764663	0.1364	0.0158667	11114.3	d
Carubv10000430m.g	0.694978	0.194941	0.00402406	0.00244822	5.09066	e										te15089	0.295882	NA	0.027	0	8210.42	f
Carubv10000433m.g	1.2258	0.121534	0.00164851	0.00293689	27.0745	e										te15091	0.39451	0.10525	0	0.0068	51.3449	f
Carubv10000434m.g	1.10731	0.451852	0.00491818	0.00389245	5.79701	e										te15094	0.197254	NA	NA	0	1310.74	f
Carubv10000435m.g	0.208858	0.0115798	0.00348243	0.00291019	0.496061	f										te15098	0.355058	NA	0.0312	NA	673.304	f
Carubv10000436m.g	0.244868	0.300304	0.00585203	0.0046297	3.07325	f										te15105	0.147941	NA	0	0	34.2623	f
Carubv10000438m.g	0.48417	0.580255	0.00667619	0.0041714	2.29675	f										te15106	0.147941	0	NA	0	2714.1	f
Carubv10000439m.g	0.470376	0.665144	0.02596	0.0102993	0.0902723	f										te15114	0.0986273	0.7506	0.266667	0.05405	5.46615	f
Carubv10000441m.g	0.707544	0.340672	0.0139815	0.0030787	99.9476	e										te15127	0.118353	0.797815	0.281765	0.0409165	12.365	f
Carubv10000442m.g	0.471562	0.344718	0.00348624	0.00422239	0.89461	f										te15194	0.147941	NA	NA	0	144.92	f
Carubv10000445m.g	0.376577	0.389454	0.00733775	0.00265863	13.3181	f										te1521	1.13421	0.831144	0.15625	0.0292956	0.553037	e
Carubv10000446m.g	0.355058	0.0313871	0.00206667	0.00327792	60.8824	f										te15231	0.147941	NA	NA	NA	18.5518	f
Carubv10000447m.g	0.295882	0.0978235	0.00783095	0.0047869	0.808152	f										te15234	0.0986273	0.02175	0	0.00178571	25.0753	f
Carubv10000448m.g	0.31279	0.0136518	0.00422913	0.0038351	5.386	f										te15244	0.147941	NA	NA	0	219.847	f
Carubv10000449m.g	0.284923	0.396774	0.00394839	0.00450126	5.38487	f										te15246	0.263006	0.94	0.0104182	0.00294396	23.7262	f
Carubv10000450m.g	0.811288	0.34939	0.00327151	0.00316642	5.97427	e										te15247	0.406838	NA	NA	NA	2.15463	f
Carubv10000452m.g	0.317016	0.231264	0.00535391	0.00350938	2.40105	f										te15249	0.0986273	NA	NA	NA	31.89	f
Carubv10000453m.g	21.4173	0.121356	0.00630219	0.0041467	1.48376	a										te15269	0.197254	NA	NA	0	29.2574	f
Carubv10000454m.g	0.25237	0.509051	0.00638255	0.00302898	1.84764	f										te15284	0.221911	NA	NA	NA	1030.63	f
Carubv10000455m.g	0.377249	0.390559	0.00697829	0.00452152	19.4371	f										te1533	0.394509	NA	NA	0.0175333	102.035	f
Carubv10000456m.g	0.256431	0.149783	0.00683529	0.00480819	1.43313	f										te15341	0.295882	NA	NA	0.00952857	108.773	f
Carubv10000457m.g	0.215187	0.138159	0.00580521	0.00475853	7.01807	f										te15349	0.414234	0	0	0	9.87433	f
Carubv10000458m.g	0.140896	0.223383	0.00381111	0.00501175	5.24234	f										te15362	1.81756	NA	NA	NA	23.5465	d
Carubv10000460m.g	0.452525	0.294555	0.00544065	0.00403598	1.31054	f										te15377	0.147941	NA	NA	NA	71.8964	f
Carubv10000461m.g	0.134492	0.0137581	0.00475225	0.00430642	144.378	f										te15395	0.473411	0	NA	0.00363636	207.512	e
Carubv10000464m.g	1.66333	0.450262	0.0142548	0.00235113	7.99598	d										te15410	0.118353	0	0	0.00230769	35044.3	f
Carubv10000465m.g	1.06517	0.516232	0.00842358	0.0085	11.4831	e										te15436	0.507226	NA	NA	0.00571429	40.8139	e
Carubv10000466m.g	0.429029	0.405379	0.006956	0.00503327	11.4353	f										te15472	4.68899	0.8988	0.275	0.135613	0.463443	a
Carubv10000468m.g	0.255071	0.361251	0.0121114	0.00428502	4.9542	f										te15489	12.9497	0.885771	0.347417	0.118482	15.1859	a
Carubv10000469m.g	0.305745	0.0789155	0.00611212	0.00557017	4.7071	f										te15492	0.197254	0.63866	0.1481	0.0603615	8.26944	f
Carubv10000470m.g	0.950408	0.369527	0.00563418	0.0031457	2.19661	e										te15493	0.0986273	0.60228	NA	0.06596	11.7732	f
Carubv10000471m.g	0.32278	0.238121	0.00568137	0.00667637	17.2951	f										te1551	0.0986273	NA	NA	0.00924615	1537	f
Carubv10000472m.g	0.21698	0.348584	0.00489457	0.0032287	4.65186	f										te15547	0.295882	NA	NA	NA	21.1106	f
Carubv10000473m.g	0.479533	0.386551	0.00601704	0.0030295	24.9787	f										te15574	0.147941	NA	NA	0	80.9224	f
Carubv10000474m.g	1.76296	0.277104	0.00844765	0.00572132	146.685	d										te15610	0.147941	0	0	0.00351053	2099.51	f
Carubv10000475m.g	0.205831	0.505318	0.00473538	0.00401264	23.0671	f										te15620	0.443822	0.81685	0.270743	0.0446628	1.02419	f
Carubv10000476m.g	0.401554	0.490563	0.00946528	0.00649595	12.7472	f										te15709	2.45864	0.77556	0.482928	0.0707698	0.370359	d
Carubv10000478m.g	2.88978	0.246397	0.0032914	0.0023021	2.67711	d										te15749	0.241089	0.739082	0.353057	0.054666	0.360245	f
Carubv10000479m.g	1.46297	0.172346	0.00557778	0.00325938	22.4549	d										te15767	0.295882	0.63194	0.419966	0.0592371	5.58992	f
Carubv10000481m.g	0.529473	0.308284	0.00763889	0.00301929	7.27162	f										te15768	0.450867	0.462446	0.395856	0.0640394	2.85684	e
Carubv10000482m.g	0.213035	0.0165647	0.003	0.00366247	0.360999	f										te1578	0.0986273	NA	NA	0	22.6745	f
Carubv10000484m.g	1.01709	0.41177	0.0189028	0.00288139	16.3166	e										te1581	21.901	0.907833	0.240433	0.0503642	9.45671	a
Carubv10000485m.g	0.394509	0.0631551	0.00440476	0.00323548	24.7468	f										te15828	0.532588	0	0.0227	0	34.9409	e
Carubv10000486m.g	8.08743	0.291392	0.00485263	0.00269094	30.4258	a										te15829	0.118353	0.77352	0.4361	0.0389235	22.0214	f
Carubv10000487m.g	0.374784	0.300555	0.0065084	0.00519518	9.67172	f										te15863	0.863278	0.798858	0.33056	0.0624662	0.432926	e
Carubv10000488m.g	0.243046	0.251967	0.00366457	0.00265885	8.46378	f										te15876	1.97774	0.635677	0.447976	0.0632117	1.48277	d
Carubv10000489m.g	0.167238	0.106809	0.00914845	0.00454872	0.084641	f										te15877	0.85066	0.703618	0.522498	0.0803648	2.94995	e
Carubv10000490m.g	0.948862	0.00746667	0.004437	0.00227415	20.8325	e										te16004	7.27226	0.73692	0.491806	0.149125	0.143441	a
Carubv10000493m.g	0.281792	0.138061	0.00913947	0.00752586	1.27669	f										te16015	152.55	0.409944	0.239062	0.0518912	0.224911	a
Carubv10000494m.g	0.335333	0.342149	0.0152887	0.00333026	5.11673	f										te1603	0.295882	0.0244	0.00631538	NA	724.056	f
Carubv10000495m.g	4.43823	0.422317	0.00652679	0.00370091	8.88631	a										te16064	1.43009	NA	NA	NA	1208.87	e
Carubv10000496m.g	0.551416	0.582759	0.00687366	0.00492868	9.95382	f										te16085	4.10007	0.690963	0.379645	0.0884758	1.49129	a
Carubv10000497m.g	0.858057	0.264472	0.00788832	0.00329538	7.31074	e										te161	0.0986273	0	NA	0	101.437	f
Carubv10000498m.g	0.38042	0.728189	0.202435	0.0310249	0.0267296	f										te1615	1.10956	0.00735	0	NA	4599.16	e
Carubv10000499m.g	0.284047	0.377471	0.0091746	0.00253067	6.99337	f										te16159	0.0986273	NA	NA	0	9.00306	f
Carubv10000501m.g	0.295882	0.205416	0.0283061	0.00312918	9.11271	f										te1616	0.394509	NA	NA	NA	234.531	f
Carubv10000502m.g	0.743702	0.320368	0.00737412	0.00341291	1.35202	e										te16199	0.147941	NA	NA	0.0499091	7.54914	f
Carubv10000503m.g	0.506287	0.0486596	0.00487405	0.00264712	8.88878	f										te1623	0.221911	NA	NA	0	1054.06	f
Carubv10000505m.g	0.609696	0.177093	0.00320244	0.00218097	2.81419	e										te1624	0.0986273	NA	NA	0	12.494	f
Carubv10000506m.g	1.93395	0.357772	0.00669177	0.004831	43.0402	d										te16263	0.295882	0.738727	0.0735316	0.0373235	0.780878	f
Carubv10000507m.g	0.329697	0.17311	0.00532586	0.00269141	37.8244	f										te16265	0.0986273	0.7824	0.335067	0.0393557	1.21207	f
Carubv10000508m.g	18.9145	0.155049	0.0104872	0.00509721	1.67873	a										te1638	0.236705	0.037	0	NA	1235.84	f
Carubv10000509m.g	0.385933	0.317322	0.00594094	0.00225761	4.45374	f										te16393	0.221911	0.7857	0.0625	0.00513077	8.23543	f
Carubv10000512m.g	0.437098	0.380602	0.00769007	0.00423339	11.3026	f										te16465	4.39866	0.786736	0.432543	0.0663667	1.68836	a
Carubv10000513m.g	0.603144	0.217708	0.00600483	0.00820418	8.73636	e										te16489	0.464957	0.816019	0.222907	0.0539854	17.5638	e
Carubv10000515m.g	0.813675	0.42019	0.0101712	0.00457559	5.05612	e										te1650	0.147941	NA	NA	0	18.5518	f
Carubv10000516m.g	0.902439	0.49187	0.00424537	0.00580187	18.695	e										te16503	0.0986273	0.95732	0.0365	NA	1551.4	f
Carubv10000518m.g	3.43004	0.0919632	0.00616087	0.00250922	11.4131	d										te16517	0.949288	NA	NA	NA	10.1449	e
Carubv10000519m.g	0.267703	0.509219	0.00650745	0.00381343	19.5953	f										te16518	1.65694	NA	NA	NA	4.00663	d
Carubv10000520m.g	0.309331	0.0496818	0.00554509	0.00333941	3.57235	f										te16540	0.295882	NA	NA	NA	5.39391	f
Carubv10000522m.g	0.478632	0.434968	0.0111459	0.00294416	2.65932	f										te16568	0.295882	NA	NA	NA	25.7461	f
Carubv10000523m.g	0.5819	0.0114963	0.0075775	0.00493828	0.843383	e										te16580	0.315607	NA	NA	NA	0.218412	f
Carubv10000524m.g	1.73302	0.339705	0.00961462	0.00460135	2.2336	d										te16619	0.848195	0.727784	0.183496	0.0530315	9.47124	e
Carubv10000525m.g	2.24775	0.013311	0.00431238	0.00229073	4.1805	d										te16624	0.993318	0.1667	NA	0	8.58204	e
Carubv10000526m.g	0.621853	0.285302	0.00561604	0.0039522	3.01624	e										te167	0.295882	NA	NA	NA	802.05	f
Carubv10000528m.g	63.6768	0.138865	0.00966635	0.00801559	8.99203	a										te16725	0.177529	0.700417	0.384267	0.0681565	4.4267	f
Carubv10000529m.g	0.219798	0.301873	0.00485161	0.00311343	16.4066	f										te1673	0.197255	NA	NA	0	2809.4	f
Carubv10000530m.g	0.347661	0.628534	0.00539041	0.00396074	9.76524	f										te16735	0.0986273	NA	0	0	447.191	f
Carubv10000531m.g	0.435449	0.487978	0.00545197	0.00270369	1.52741	f										te16741	0.147941	0	NA	0	20.7399	f
Carubv10000532m.g	0.559602	0.0402148	0.0073641	0.00234883	0.00827799	f										te16742	0.591763	NA	0	0	78.8422	e
Carubv10000533m.g	0.221911	0.0362875	0.00626092	0.00328333	304.798	f										te16743	0.920521	0	NA	0	976.995	e
Carubv10000534m.g	0.523077	0.0116721	0.0103485	0.00410523	32.6784	f										te1675	0.517793	0	NA	0	387.085	e
Carubv10000537m.g	0.140155	0.00960513	0.00399223	0.00394567	0.54304	f										te1676	2.95882	NA	NA	0	958.426	d
Carubv10000538m.g	0.458617	0.197315	0.00464672	0.00443863	7.00861	f										te1677	1.97254	NA	NA	NA	4350.63	d
Carubv10000539m.g	0.306449	0.0815553	0.00705258	0.00432137	503.271	f										te16775	0.295882	NA	NA	NA	30.6104	f
Carubv10000540m.g	0.310676	0.194533	0.00587523	0.00286613	4.59379	f										te16785	1.92323	NA	NA	0.00828182	587.867	d
Carubv10000541m.g	2.16481	0.686879	0.0124593	0.00411919	15.464	d										te16787	1.62735	0.025	NA	0.00584444	746.313	d
Carubv10000542m.g	0.350674	0.34102	0.00752137	0.00304902	12.068	f										te168	0.295882	0	NA	0	1085.54	f
Carubv10000543m.g	0.406837	0.520562	0.00941049	0.0054706	23.8841	f										te16801	0.532587	0.8456	0.231675	0.181241	1.35752	e
Carubv10000544m.g	0.652458	0.434032	0.00482595	0.00344729	1.15027	e										te16802	0.493136	NA	NA	NA	511.862	e
Carubv10000545m.g	1.96292	0.10722	0.00557397	0.00318537	0.499123	d										te16807	0.147941	0	NA	NA	13988.2	f
Carubv10000546m.g	0.192966	0.213988	0.00630116	0.00429602	9.87967	f										te16816	0.295882	NA	NA	0.00653333	1143.08	f
Carubv10000547m.g	0.721951	0.0180344	0.000442478	0.0030394	1.95867	e										te16834	0.147941	NA	NA	NA	111.281	f
Carubv10000548m.g	0.245159	0.0113846	0.00336818	0.00294939	24.1074	f										te16835	0.295882	NA	NA	NA	37794.5	f
Carubv10000549m.g	0.174048	0.339516	0.00583191	0.0086252	39.8911	f										te16837	0.0986273	NA	NA	0	1580.73	f
Carubv10000550m.g	0.266294	0.197756	0.00376099	0.00369801	0.0569624	f										te16849	0.739705	NA	NA	NA	549.451	e
Carubv10000551m.g	1.12343	0.458094	0.0124556	0.00444369	19.0916	e										te16852	0.147941	NA	NA	0	302.13	f
Carubv10000553m.g	0.459395	0.225804	0.0155878	0.00358303	1.33474	f										te16853	0.473411	NA	NA	0	147.969	e
Carubv10000554m.g	0.501712	0.0815486	0.00194565	0.00406928	4.86192	f										te16862	6.93977	NA	0.02085	0.00387273	734.133	a
Carubv10000556m.g	1.26674	0.259361	0.0102056	0.00384106	18.9248	e										te16867	0.295882	NA	NA	NA	18.0061	f
Carubv10000557m.g	0.284047	0.288149	0.0044314	0.00255343	5.4824	f										te16888	0.147941	NA	NA	NA	43.9857	f
Carubv10000558m.g	2.09026	0.00784803	0.00246125	0.00268829	1.799	d										te16918	1.31033	NA	0.2	0.0267571	7.41068	e
Carubv10000559m.g	0.404372	0.34918	0.00592214	0.00336696	0.0466602	f										te16919	0.591764	NA	NA	0	2760.48	e
Carubv10000560m.g	0.804191	0.0297134	0.00238741	0.00347836	9.74883	e										te16920	0.147941	NA	NA	NA	2057.9	f
Carubv10000563m.g	2.13842	0.104552	0.00446265	0.00256007	2.04466	d										te16933	0.147941	NA	NA	0	226.542	f
Carubv10000564m.g	0.996654	0.00725354	0.00616559	0.00511776	10.9925	e										te16943	0.0986273	0.08	0	0.0508	29.0329	f
Carubv10000565m.g	0.858779	0.0088022	0.00331349	0.00383225	8.10018	e										te16946	0.147941	NA	NA	NA	30.6104	f
Carubv10000566m.g	0.626573	0.0110565	0.00560244	0.00227304	4.0143	e										te16951	0.295882	NA	NA	NA	20.1794	f
Carubv10000567m.g	0.314374	0.061578	0.00504336	0.00428025	30.3338	f										te16963	0.0986273	NA	NA	0.00536667	107.896	f
Carubv10000568m.g	1.71097	0.321379	0.00515948	0.0068566	2.90947	d										te16979	0.197254	NA	NA	0	100.685	f
Carubv10000569m.g	0.439339	0.00832667	0.00251094	0.00403205	8.09789	f										te16984	0.147941	NA	0	0	169.296	f
Carubv10000570m.g	0.226263	0.0716389	0.00402477	0.00365091	4.49037	f										te16998	0.147941	NA	NA	NA	9689.53	f
Carubv10000573m.g	0.952369	0.250369	0.0348703	0.0112419	4.41258	e										te17006	0.147941	NA	0	NA	305.653	f
Carubv10000575m.g	0.887645	0.0112778	0.00493594	0.00356272	2.2709	e										te17010	0.295882	NA	0	0.00274643	848.042	f
Carubv10000576m.g	0.252048	0.00926346	0.00604382	0.00343609	0.389486	f										te17015	0.147941	NA	NA	NA	63.6007	f
Carubv10000578m.g	0.491375	0.0084584	0.00461176	0.0032063	0.0464056	f										te17031	0.147941	NA	NA	0.00432727	132.337	f
Carubv10000579m.g	0.973295	0.198859	0.00498533	0.00286921	22.0902	e										te17044	0.394509	NA	NA	NA	59.0803	f
Carubv10000580m.g	0.215187	0.452715	0.00813721	0.00485195	3.15786	f										te17054	0.295882	NA	NA	0	21.9599	f
Carubv10000581m.g	0.283553	0.0967877	0.00422069	0.00355038	6.33874	f										te17062	0.197254	0	NA	0.0077	924.534	f
Carubv10000583m.g	0.218695	0.00941667	0.002932	0.00171409	1.50572	f										te17069	0.295882	NA	NA	0	48.9767	f
Carubv10000584m.g	0.202445	0.141509	0.00447179	0.00544657	71.6673	f										te17078	0.0986273	NA	NA	NA	19.7487	f
Carubv10000585m.g	5.61637	0.484039	0.00772736	0.00651194	10.3825	a										te17122	0.147941	NA	NA	NA	1302	f
Carubv10000586m.g	1.36684	0.194502	0.00611678	0.00299037	2.09912	d										te17123	0.147941	NA	NA	NA	43.7292	f
Carubv10000587m.g	0.447616	0.146974	0.0346247	0.00822608	0.117557	f										te17128	0.517794	NA	NA	0	117.219	e
Carubv10000588m.g	0.42607	0.443463	0.00447357	0.00324708	42.4695	f										te17147	0.710117	NA	0.023925	NA	223.816	e
Carubv10000589m.g	0.791919	0.012632	0.00368514	0.00396779	0.21602	e										te17154	0.147941	NA	NA	0	271.914	f
Carubv10000590m.g	0.385334	0.638331	0.0068312	0.00391325	1.53335	f										te17162	0.739704	0.0357	0	0.04403	38.6423	e
Carubv10000591m.g	1.63721	0.034786	0.00755256	0.00487182	0.494832	d										te17185	5.69003	NA	NA	0	41.5698	a
Carubv10000592m.g	0.552313	0.262682	0.00458154	0.00304861	5.72777	f										te17208	0.345195	NA	0	NA	2076.25	f
Carubv10000593m.g	1.87392	0.0368549	0.00465596	0.00405179	7.62952	d										te17212	0.887645	NA	NA	0	1393	e
Carubv10000594m.g	4.25083	0.0470568	0.00388077	0.00292628	8.74609	a										te1722	1.18353	NA	0	0	576.446	e
Carubv10000595m.g	0.214259	0.0101188	0.00311181	0.00394607	18.7861	f										te17240	0.147941	NA	NA	0.0148333	70.1828	f
Carubv10000596m.g	15.3119	0.016564	0.00941	0.0063071	0.0475616	a										te17242	0.295882	NA	NA	0	240.978	f
Carubv10000597m.g	0.386922	0.00577118	0.00122358	0.00388012	3.94911	f										te17243	0.147941	NA	NA	0	188.38	f
Carubv10000598m.g	0.351859	0.0342521	0.00793553	0.00398795	0.967307	f										te17245	0.0986273	NA	NA	NA	67.3936	f
Carubv10000599m.g	1.49191	0.246031	0.0868364	0.00860508	0.946992	d										te17257	0.147941	NA	NA	NA	16812.4	f
Carubv10000600m.g	0.23013	0.419888	0.00364019	0.00571236	0.976659	f										te17258	0.147941	NA	NA	NA	817.495	f
Carubv10000601m.g	0.449302	0.0780492	0.0143342	0.00289049	0.103095	f										te17274	0.655738	NA	NA	NA	0.572693	e
Carubv10000602m.g	1.445	0.38086	0.0159689	0.00292778	88.2283	d										te17282	0.147941	0	0	0.003475	543.818	f
Carubv10000603m.g	1.42462	0.339706	0.00548095	0.00374571	69.6645	d										te17283	0.443823	NA	0	0	30.2327	e
Carubv10000604m.g	0.719979	0.260724	0.00519351	0.00314264	30.718	e										te17288	0.591764	NA	NA	0.0281889	22.1215	e
Carubv10000605m.g	0.184926	0.0167883	0.00236184	0.00425786	1.47356	f										te17292	0.197255	NA	NA	NA	1836.23	f
Carubv10000607m.g	0.227601	0.14316	0.00289667	0.00328898	3.21915	f										te17297	0.0986273	NA	NA	NA	21.3325	f
Carubv10000608m.g	0.760838	0.213145	0.00363556	0.00257767	9.56408	e										te17298	1.2575	NA	NA	0	110.877	e
Carubv10000609m.g	0.369852	0.0411324	0.00263404	0.00295403	38.1482	f										te17310	0.233591	0.805379	0.216375	0.0658764	0.609769	f
Carubv10000611m.g	0.295882	0.370144	0.00497078	0.00309744	5.85087	f										te17311	0.197254	0	NA	0.01165	2023.18	f
Carubv10000612m.g	4.80808	0.299648	0.00558561	0.00283262	5.73126	a										te17318	0.443823	NA	NA	0	100.261	e
Carubv10000613m.g	1.43611	0.428911	0.00421158	0.00397241	0.987481	d										te17324	0.710117	NA	NA	0	854.802	e
Carubv10000614m.g	0.239523	0.382605	0.00409254	0.00295717	38.5958	f										te17325	3.22182	NA	NA	NA	1532.38	d
Carubv10000615m.g	0.330692	0.451366	0.00509032	0.00407077	2.51367	f										te17326	0.197255	NA	NA	NA	27.8276	f
Carubv10000616m.g	1.60459	0.350718	0.00807794	0.00329931	4.24945	d										te17329	0.197255	NA	NA	0	257.571	f
Carubv10000617m.g	0.462315	0.00470923	0.00139326	0.00327926	1.10112	f										te17335	0.473411	NA	0	0	1674.64	e
Carubv10000618m.g	0.471812	0.347438	0.00536804	0.00177677	5.94268	f										te17339	0.0986273	0.00909091	0	0.00269559	869.962	f
Carubv10000619m.g	0.338151	0.33993	0.0103643	0.00463716	3.62764	f										te17340	0.118353	0.815748	0.469459	0.107478	1.17637	f
Carubv10000620m.g	0.238349	0.038509	0.00406207	0.00466889	2.10461	f										te17359	0.661383	0.585367	NA	0.0401939	21.6554	e
Carubv10000621m.g	2.82567	0.00845379	0.00194545	0.00309943	1.4612	d										te17360	0.0986273	NA	0	0.00263	107.673	f
Carubv10000622m.g	0.419166	0.279068	0.00557959	0.00410854	1.5236	f										te17376	3.0898	0.791141	0.301833	0.0668883	0.200386	d
Carubv10000624m.g	0.417716	0.0123669	0.00314725	0.00263957	9.52726	f										te17381	0.493136	NA	NA	NA	19910.9	e
Carubv10000625m.g	0.911798	0.277533	0.00481304	0.00384601	1.83043	e										te17390	1.09899	NA	NA	0.00527568	14.7494	e
Carubv10000626m.g	0.529001	0.00326875	0.00230562	0.0039598	2.09131	f										te17391	0.0986273	0.441333	0.0248857	0	22.6439	f
Carubv10000627m.g	0.733786	0.415379	0.00675196	0.00311798	26.3216	e										te1740	0.850661	NA	0	0	55.1402	e
Carubv10000628m.g	0.625903	0.214727	0.00681489	0.00321389	18.7279	e										te17423	0.236705	0	NA	0.05	855.24	f
Carubv10000629m.g	0.381783	0.186073	0.0342521	0.0092508	3.5416	f										te17424	0.665735	0	NA	0	1947.79	e
Carubv10000630m.g	0.382181	0.524521	0.00698145	0.00388652	2.63298	f										te17426	0.147941	NA	0	0	24.4883	f
Carubv10000631m.g	3.50127	0.228532	0.00447344	0.00311568	2.80661	a										te17432	0.126807	0.722015	0.330122	0.0625704	0.878375	f
Carubv10000632m.g	1.09137	0.128169	0.00344545	0.00255145	11.9114	e										te17438	4.14234	NA	NA	0	91.8312	a
Carubv10000633m.g	0.243667	0.208947	0.00629444	0.00312793	0.626587	f										te17439	0.147941	NA	NA	NA	3606.5	f
Carubv10000634m.g	0.719712	0.0125954	0.00464096	0.00435127	0.0206327	e										te17440	0.197254	NA	NA	NA	164.968	f
Carubv10000635m.g	0.56313	0.166143	0.00456125	0.00315333	16.2872	e										te17443	2.95881	NA	NA	NA	3739.61	d
Carubv10000636m.g	0.281449	0.106097	0.00321391	0.00294683	0.402641	f										te17472	0.147941	NA	0.0455	0.00791176	5603.88	f
Carubv10000637m.g	0.495802	0.360853	0.00519773	0.00414476	191.314	f										te17474	0.197254	NA	NA	NA	4499.51	f
Carubv10000638m.g	0.552832	0.139311	0.02	0.0021713	2.87481	f										te17495	0.211344	0	0	0	231.657	f
Carubv10000639m.g	0.634032	0.412092	0.0055011	0.00451078	16.2677	e										te17496	2.54458	NA	NA	0.00758333	367.812	d
Carubv10000640m.g	0.2012	0.298158	0.00540078	0.00390976	15.7531	f										te17497	5.02999	NA	NA	0	25.9137	a
Carubv10000641m.g	0.285315	0.0796697	0.00389691	0.00408976	19.3293	f										te17501	2.26843	NA	NA	0	19.1446	d
Carubv10000643m.g	0.274747	0.318003	0.00557929	0.00239496	3.93016	f										te17509	0.147941	NA	NA	NA	75.1644	f
Carubv10000646m.g	0.313287	0.108271	0.00379222	0.00272206	30.4094	f										te17510	0.147941	NA	NA	NA	4294.4	f
Carubv10000647m.g	0.729137	0.371045	0.00758551	0.00322077	30.5967	e										te17522	0.380419	0	NA	0	7037.26	f
Carubv10000648m.g	0.280309	0.00646923	0.0129592	0.0079191	1.13801	f										te17523	1.18352	NA	NA	NA	121.308	e
Carubv10000649m.g	4.24216	0.338755	0.016351	0.00456345	9.39778	a										te17536	0.789019	NA	NA	NA	3101.54	e
Carubv10000652m.g	0.32649	0.03929	0.0162097	0.00289065	0.875859	f										te17541	0.147941	NA	NA	NA	15.6976	f
Carubv10000653m.g	1.25569	0.279004	0.00449474	0.00301795	34.6851	e										te17545	0.0986273	NA	NA	0	1423.87	f
Carubv10000654m.g	0.39944	0.400184	0.00410687	0.00458158	16.0865	f										te17549	0.197254	NA	NA	NA	22.9735	f
Carubv10000655m.g	1.2662	0.41835	0.11022	0.0254482	7.17723	e										te17554	0.236705	NA	NA	0	23.5465	f
Carubv10000656m.g	0.52836	0.0631847	0.00930476	0.00313958	1.91664	f										te17580	0.147941	0	NA	0	891.917	f
Carubv10000658m.g	0.956894	0.405295	0.00540924	0.00334515	3.17762	e										te17585	0.147941	NA	NA	NA	43.1895	f
Carubv10000659m.g	0.341908	0.473587	0.0143893	0.00634594	0.973633	f										te17588	0.147941	0	NA	0.01176	349.074	f
Carubv10000660m.g	1.55042	0.0248117	0.00360294	0.00390807	0.656133	d										te17589	0.0986273	NA	NA	NA	98.6076	f
Carubv10000661m.g	0.44805	0.157738	0.00519077	0.00393826	4.29959	f										te17590	0.0986273	NA	NA	0.00452353	1404.78	f
Carubv10000662m.g	0.951967	0.375547	0.00680144	0.00375113	28.9325	e										te17591	0.591763	NA	NA	0.02913	64.7069	e
Carubv10000663m.g	0.801744	0.340252	0.00709016	0.00326475	14.661	e										te17592	0.197255	NA	NA	0.00892857	20.4069	f
Carubv10000664m.g	0.376577	0.0543362	0.00819559	0.00464676	0.0489042	f										te17598	0.221911	0.0417	NA	0	11.628	f
Carubv10000669m.g	0.350675	0.587503	0.00697248	0.00515187	43.0864	f										te17612	0.591763	NA	NA	NA	7226.91	e
Carubv10000670m.g	0.267248	0.352384	0.0064543	0.00301588	4.25306	f										te17641	0.221911	NA	0	0.00528235	306.349	f
Carubv10000671m.g	0.240404	0.00551217	0.00832025	0.00392764	13.325	f										te17654	0.147941	NA	NA	NA	32.2215	f
Carubv10000672m.g	0.615434	0.0100096	0.00417333	0.00406701	24.0997	e										te1766	0.710115	NA	NA	0	736.318	e
Carubv10000674m.g	0.167238	0.44908	0.0101153	0.00493861	15.655	f										te17698	0.147941	0.923067	0	0.0119	3306.33	f
Carubv10000678m.g	0.295882	0.40783	0.00465495	0.00240472	19.9466	f										te17699	0.236705	0.6908	0	0.03705	4144.01	f
Carubv10000679m.g	2.8054	0.24791	0.00333056	0.00222138	1.8203	d										te17722	0.93696	0	NA	0.00617778	844.396	e
Carubv10000680m.g	0.363512	0.108676	0.00801833	0.00377202	2.45775	f										te1773	0.0986273	NA	NA	0	37.9797	f
Carubv10000681m.g	0.332867	0.012168	0.00498365	0.00238487	1.76817	f										te1778	0.591765	NA	NA	NA	157.345	e
Carubv10000682m.g	0.690391	0.208471	0.00388416	0.00352241	19.6593	e										te1780	0.887645	NA	NA	NA	12442.8	e
Carubv10000683m.g	0.458617	0.0182174	0.00288525	0.00321331	179.507	f										te17809	0.0986273	0.787757	0.50066	0.117657	0.482324	f
Carubv10000684m.g	0.415834	0.455239	0.00486195	0.00312901	6.07186	f										te17810	0.591765	NA	0	NA	919.888	e
Carubv10000685m.g	0.267248	0.24647	0.00724278	0.00353631	0.0536631	f										te17825	0.318642	0.7889	0.214675	0.0348568	0.769106	f
Carubv10000686m.g	0.388345	0.3128	0.00485625	0.00256868	72.4744	f										te17844	0.147941	0	NA	NA	227.091	f
Carubv10000687m.g	0.361633	0.318464	0.00678961	0.0037786	6.07707	f										te17874	0.0986273	0.0109477	0.002565	0.00146216	337.249	f
Carubv10000688m.g	5.95784	0.350167	0.0181914	0.00877382	25.61	a										te17884	1.68827	0.1632	0	0.0178	127.5	d
Carubv10000689m.g	0.477963	0.399022	0.00709375	0.00244481	12.9764	f										te1804	0.295882	NA	NA	NA	105.415	f
Carubv10000690m.g	0.726919	0.127298	0.00369167	0.00327952	2.63562	e										te18052	0.147941	NA	NA	NA	42.4639	f
Carubv10000691m.g	2.33418	0.0109832	0.0062	0.0032406	0.521859	d										te1806	0.0986273	NA	0	0.03104	130.204	f
Carubv10000692m.g	0.260017	0.550767	0.0350439	0.00569264	6.75914	f										te18066	1.18353	NA	NA	0	2326.15	e
Carubv10000693m.g	0.357524	0.254558	0.0192032	0.00444394	0.654221	f										te1807	0.591765	NA	NA	0.00476429	10057.7	e
Carubv10000694m.g	0.374783	0.0577478	0.00256991	0.00273773	2.25261	f										te1810	0.147941	0	NA	0	1076.99	f
Carubv10000695m.g	0.365501	0.0157563	0.00572	0.00422078	0.0100828	f										te18115	0.591764	NA	NA	NA	59.246	e
Carubv10000696m.g	0.381783	0.0853607	0.00339189	0.00289499	2.77757	f										te1813	0.147941	NA	NA	NA	43.1895	f
Carubv10000697m.g	0.694184	0.22693	0.00448198	0.00318333	5.07565	e										te18182	0.295882	NA	NA	0	41.2264	f
Carubv10000698m.g	0.398302	0.0115596	0.00133125	0.00172522	1.36324	f										te18193	1.93461	0.798528	0.538109	0.120041	0.543102	d
Carubv10000699m.g	0.316288	0.310616	0.0064823	0.00365547	65.6068	f										te182	2.79347	0.7649	0.29465	0.090007	18.7955	d
Carubv10000700m.g	0.154986	0.141515	0.00333894	0.00276435	4.19128	f										te18205	0.549495	0.721806	0.19267	0.0398641	0.578063	e
Carubv10000701m.g	0.887645	0.481921	0.00516941	0.00247195	0.651942	e										te18213	0.177529	0.700757	0.16309	0.0417863	0.973155	f
Carubv10000702m.g	0.263895	0.011144	0.00166146	0.0041359	0.194234	f										te1822	0.147941	NA	NA	NA	339.874	f
Carubv10000704m.g	0.418316	0.327561	0.00524862	0.00316404	1.87955	f										te18225	0.376576	0.750877	0.199362	0.0557403	0.445891	f
Carubv10000705m.g	0.65094	0.560677	0.00897459	0.0040416	5.73954	e										te18244	6.55528	0.797217	0.413219	0.136372	2.87891	a
Carubv10000706m.g	0.546738	0.00427391	0.00680714	0.00296176	0.335518	f										te18250	0.221911	NA	NA	NA	19.3569	f
Carubv10000707m.g	0.3426	0.143598	0.0167541	0.0043756	2.53491	f										te18251	0.0986273	NA	NA	NA	5955.21	f
Carubv10000708m.g	1.17296	0.08973	0.00248235	0.00401232	0.594369	e										te18252	0.54245	NA	NA	NA	5.16756	e
Carubv10000709m.g	0.416426	0.135344	0.00575929	0.00248922	11.4938	f										te18257	0.197254	0.1304	0	0.00556	39.0295	f
Carubv10000711m.g	0.720737	0.359982	0.00673774	0.00459475	8.14538	e										te18259	0.0986273	NA	NA	0	13.8266	f
Carubv10000712m.g	8.28468	0.314589	0.00754536	0.00303121	0.521241	a										te18264	0.147941	NA	NA	NA	86.3791	f
Carubv10000713m.g	0.462315	0.1985	0.00538649	0.00478642	4.79969	f										te18280	0.739704	0	NA	0	45.349	e
Carubv10000714m.g	2.29097	0.340451	0.0137884	0.0075	6.14015	d										te183	4.71269	0.743273	0.412422	0.0604019	0.175224	a
Carubv10000715m.g	0.463119	0.349727	0.00312661	0.0030888	4.19125	f										te18351	0.118353	0.808544	0.20695	0.0748	2.41027	f
Carubv10000716m.g	0.375543	0.190609	0.00425856	0.00292077	5.19597	f										te1839	0.0986273	0.812124	0.317118	0.0695939	0.866169	f
Carubv10000717m.g	0.558888	0.29548	0.0168062	0.00249221	24.2819	f										te18416	0.147941	NA	0	0.00833333	815.741	f
Carubv10000718m.g	0.177529	0.00585375	0.00362586	0.00213972	0.0448986	f										te18432	0.887645	NA	NA	0	218.728	e
Carubv10000719m.g	1.02915	0.116938	0.00572	0.00461224	0.201923	e										te18442	0.147941	NA	0	0	5820.27	f
Carubv10000720m.g	0.473411	0.420426	0.00804906	0.00407679	10.517	f										te18459	0.887645	0.6558	0.19032	0.136959	966.478	e
Carubv10000722m.g	1.68061	0.243154	0.023859	0.00376978	8.60975	d										te1848	0.147941	NA	0	0.00735	1987.47	f
Carubv10000723m.g	0.359699	0.0160147	0.0100111	0.00313536	0.0173344	f										te18496	0.394509	NA	NA	NA	29.1528	f
Carubv10000724m.g	0.317016	0.347162	0.0120145	0.00537656	22.1158	f										te18509	0.236705	0	NA	NA	1408.62	f
Carubv10000725m.g	0.309644	0.0260259	0.004	0.00297937	5.82362	f										te18545	0.147941	NA	NA	NA	555.764	f
Carubv10000727m.g	0.355058	0.169655	0.00745714	0.00456194	6.64969	f										te18546	0.532587	NA	NA	0	585.552	e
Carubv10000728m.g	0.527442	0.154712	0.00805276	0.00357206	29.0961	f										te18550	0.0986273	0.0625	NA	NA	23.8679	f
Carubv10000729m.g	0.493136	0.0459743	0.00444364	0.00262407	13.11	f										te18553	0.0986273	0	NA	NA	341.784	f
Carubv10000730m.g	0.55317	0.332987	0.00420385	0.00362506	30.9346	f										te1858	2.61362	NA	NA	0.00252778	25.1939	d
Carubv10000731m.g	0.276156	0.0195594	0.00332857	0.00350269	0.0110636	f										te18581	1.18353	NA	NA	0	11830.8	e
Carubv10000732m.g	0.416426	0.0159868	0.00275044	0.00444119	23.225	f										te18588	0.118353	0	NA	0.0142857	20.896	f
Carubv10000733m.g	0.932475	0.323102	0.00688165	0.00216911	1.5538	e										te18589	0.739705	NA	NA	0	13.3089	e
Carubv10000734m.g	0.591764	0.294986	0.00488174	0.00329321	19.3986	e										te18605	1.28595	0.885862	0.177775	0.125511	0.772117	e
Carubv10000735m.g	0.320539	0.333267	0.00513426	0.00582974	12.0523	f										te18612	0.355058	0.190467	0	0	1537.23	f
Carubv10000736m.g	0.264736	0.0121932	0.00443205	0.00255	0.301898	f										te18619	0.295882	NA	NA	0	18.5518	f
Carubv10000737m.g	0.225434	0.0349625	0.0020663	0.00311807	11.0032	f										te18629	0.591765	NA	NA	NA	58.3056	e
Carubv10000739m.g	0.359285	0.335806	0.00386972	0.00326471	3.69043	f										te18633	0.806422	0.882397	0.391635	0.0829841	4.09619	e
Carubv10000741m.g	1.42023	0.00852885	0.00342593	0.00304232	1.45921	d										te18637	0.443823	NA	NA	NA	3722	e
Carubv10000742m.g	0.233119	0.11917	0.00501339	0.00352834	1.01303	f										te18641	0.0986273	0.020555	0.0216412	0	286.113	f
Carubv10000745m.g	0.52836	0.20271	0.00758462	0.00334557	93.969	f										te18645	6.76301	NA	NA	0	279.78	a
Carubv10000748m.g	0.332867	0.233536	0.00551866	0.00332745	3.58423	f										te18646	1.81228	0	0	0	2930.7	d
Carubv10000749m.g	0.22487	0.271877	0.0128841	0.00547619	2.70547	f										te18648	0.295882	NA	NA	NA	87.7285	f
Carubv10000750m.g	0.532587	0.0250212	0.00837887	0.00470126	29.1479	f										te18674	0.0986273	NA	0	NA	982.27	f
Carubv10000751m.g	0.272211	0.373687	0.00378684	0.00318868	46.1115	f										te18686	0.394509	NA	NA	0	15649.2	f
Carubv10000752m.g	0.546243	0.126379	0.00428986	0.00495889	34.8305	f										te18692	0.634033	NA	NA	0	43.4979	e
Carubv10000753m.g	5.48064	0.122031	0.0214801	0.0170631	1.4858	a										te18696	0.147941	NA	NA	NA	3.60123	f
Carubv10000754m.g	0.394509	0.00967273	0.0021	0.00409966	765.597	f										te18701	2.18952	NA	NA	0.0158714	85.698	d
Carubv10000755m.g	0.311455	0.347312	0.00636457	0.00290024	16.8681	f										te18707	0.493137	NA	0	NA	1569.6	e
Carubv10000756m.g	0.555899	0.28173	0.00412652	0.00311304	28.4947	f										te1872	0.295882	0	0	0	3336.32	f
Carubv10000757m.g	0.264736	0.138183	0.00383125	0.00396848	56.5601	f										te18744	0.946821	0.61115	0.469786	0.0945981	0.236557	e
Carubv10000758m.g	0.691841	0.385307	0.00342794	0.00500049	3.03662	e										te18747	2.19798	NA	NA	0	1993.83	d
Carubv10000759m.g	0.183165	0.0688785	0.00291605	0.00245786	9.81075	f										te1876	0.147941	NA	0	0	26.3468	f
Carubv10000760m.g	0.32547	0.321526	0.0162186	0.00353264	1993.31	f										te18773	0.147941	NA	NA	NA	14276.9	f
Carubv10000761m.g	0.278477	0.240664	0.0112278	0.00286338	11.6452	f										te18777	0.65094	NA	NA	0	101.148	e
Carubv10000762m.g	0.806949	0.0107377	0.00378923	0.00342296	0.179293	e										te18805	0.0986273	NA	NA	NA	311.228	f
Carubv10000763m.g	0.431828	0.313707	0.0430373	0.0130747	4.37716	f										te18823	1.51228	0	NA	NA	239.385	e
Carubv10000764m.g	0.529472	0.190095	0.00369252	0.00359055	5.98958	f										te1884	0.0986273	NA	NA	0.0117647	1061.3	f
Carubv10000765m.g	0.669627	0.415861	0.0043141	0.00427493	3.59372	e										te1885	0.197254	NA	NA	0	611.93	f
Carubv10000766m.g	2.64037	0.0673923	0.0162768	0.0112571	0.266244	d										te18858	0.295882	NA	NA	0	918.094	f
Carubv10000767m.g	0.21698	0.00976567	0.00292857	0.00358964	0.0278144	f										te18862	0.147941	NA	NA	0	108.249	f
Carubv10000768m.g	0.655167	0.414096	0.00785556	0.0037133	1.04041	e										te18878	3.01799	NA	NA	NA	3817.36	d
Carubv10000769m.g	0.2012	0.0123819	0.00239268	0.00371683	2.10127	f										te18895	0.690391	NA	0.027775	NA	97.4517	e
Carubv10000770m.g	1.98241	0.240641	0.00482447	0.00328975	1.52882	d										te18901	0.295882	NA	NA	0	2218.61	f
Carubv10000772m.g	0.54245	0.316915	0.00501043	0.00289324	2.96141	f										te18902	4.30015	NA	NA	0	308.613	a
Carubv10000774m.g	0.268143	0.00718375	0.00478281	0.00287696	37.5072	f										te18923	1.62735	NA	0	0.00902857	2125.99	d
Carubv10000775m.g	1.01742	0.142587	0.00448258	0.00279115	6.40244	e										te18925	0.147941	NA	NA	NA	223.646	f
Carubv10000776m.g	0.281088	0.174011	0.00498116	0.00469116	3.52796	f										te18945	0.295882	NA	NA	0	63.5824	f
Carubv10000777m.g	0.383847	0.59284	0.0157702	0.00452977	3.06366	f										te18949	0.690392	NA	NA	NA	32.4625	e
Carubv10000778m.g	0.16139	0.0250737	0.00431398	0.00394349	1.79493	f										te18952	2.26843	NA	0	0	2834.99	d
Carubv10000779m.g	0.791483	0.357555	0.00997312	0.00449194	24.0271	e										te18953	0.147941	NA	NA	NA	3725	f
Carubv10000780m.g	1.99192	0.0163205	0.0112035	0.0042112	0.220352	d										te18957	0.295882	NA	NA	NA	1948.54	f
Carubv10000781m.g	2.11889	0.00745556	0.00205658	0.00346615	1.56938	d										te18959	0.710116	NA	0.2	0.2	1453.66	e
Carubv10000782m.g	1.05945	0.0407607	0.0327417	0.0210547	0.0936388	e										te18960	1.40544	0.15	0.0833333	0.112686	4393.52	e
Carubv10000784m.g	0.448305	0.472722	0.00721506	0.00405535	15.806	f										te18968	0.147941	NA	0	0	70.0573	f
Carubv10000785m.g	0.388873	0.396667	0.00369568	0.00751175	3.00658	f										te18970	0.641078	NA	NA	NA	71.3929	e
Carubv10000786m.g	0.409013	0.336623	0.00627143	0.00372684	30.4563	f										te18973	0.473411	NA	NA	NA	258.066	e
Carubv10000787m.g	2.40499	0.153698	0.00827123	0.00491234	2.39035	d										te18981	0.0986273	NA	NA	NA	26.6759	f
Carubv10000789m.g	0.249164	0.0779662	0.00716182	0.00460303	65.8249	f										te18982	1.2427	NA	NA	0	3004.61	e
Carubv10000790m.g	0.427385	0.0112491	0.00567302	0.00385732	3.39142	f										te1903	0.118353	0.712429	0.29138	0.0938611	1.46813	f
Carubv10000791m.g	0.512862	0.143378	0.00404024	0.00456084	2.89532	f										te1911	0.147941	NA	NA	NA	970.532	f
Carubv10000792m.g	0.65094	0.44691	0.00521	0.00308998	3.00938	e										te19144	2.20566	0.7655	0.0768286	0.0396936	1.0774	d
Carubv10000793m.g	0.313997	0.489822	0.00626952	0.00295305	4.21031	f										te1917	0.295882	0.0337	0	NA	546.512	f
Carubv10000794m.g	0.457272	0.069935	0.0138	0.00391883	0.0562966	f										te1918	0.473411	NA	NA	NA	34.0116	e
Carubv10000795m.g	0.404891	0.242873	0.00399389	0.00256637	7.86252	f										te19248	0.246568	0.70725	0.2875	0.0643917	7.28819	f
Carubv10000796m.g	0.488653	0.223826	0.0176207	0.00402842	0.0787489	f										te19249	8.59443	0.656633	0.340811	0.0516181	0.762401	a
Carubv10000798m.g	0.42607	0.130587	0.00321935	0.00466942	23.7905	f										te1927	0.591765	NA	NA	0	1946.48	e
Carubv10000799m.g	0.349679	0.227067	0.0056142	0.00262619	12.9525	f										te19309	0.218018	0.72141	0.232033	0.051599	3.65279	f
Carubv10000800m.g	0.443823	0.357589	0.0032831	0.00657273	0.959197	f										te19311	0.197254	0.774589	0.425897	0.0871258	3.03464	f
Carubv10000801m.g	0.766258	0.223223	0.0249936	0.00748909	12.513	e										te19312	0.0986273	0.780192	0.348245	0.0581141	4.32491	f
Carubv10000802m.g	0.197255	0.0213217	0.00453118	0.00330814	2.80636	f										te19325	1.67856	0.78835	0.259311	0.0902635	0.297859	d
Carubv10000803m.g	0.52881	0.14353	0.0070518	0.002594	0.894389	f										te19327	1.10956	0.785873	0.513308	0.085715	0.646439	e
Carubv10000805m.g	0.836631	0.0710138	0.00558947	0.00467737	5.13134	e										te19341	0.236705	0.607585	0.123029	0.0123988	1236.37	f
Carubv10000807m.g	0.249164	0.395509	0.00344615	0.00297044	30.5193	f										te1935	0.355058	NA	NA	0.00462917	968.454	f
Carubv10000808m.g	13.065	0.0163318	0.0032481	0.00334128	1.80113	a										te19356	0.380419	0.5553	0.266675	0.130791	13.537	f
Carubv10000809m.g	1.12541	0.0260809	0.00443944	0.00444771	0.0745249	e										te19357	0.369852	0.763	0.1944	0.138356	7.31998	f
Carubv10000811m.g	0.215187	0.224434	0.00300833	0.00326003	1.26223	f										te19358	1.57695	0.441255	0.09845	0.0884309	13.3719	e
Carubv10000812m.g	0.35136	0.324532	0.00750351	0.00356562	9.11673	f										te19359	3.8366	0.848507	0.374975	0.0769	7.88678	d
Carubv10000813m.g	0.432443	0.19806	0.00475556	0.00302494	3.78143	f										te19360	1.51422	0.792036	0.220708	0.0673761	13.8342	e
Carubv10000814m.g	2.15131	0.0061	0.00140192	0.00292532	4.40932	d										te19361	0.0986273	0.811328	0.448808	0.0626175	4.757	f
Carubv10000815m.g	0.798322	0.0557924	0.00266556	0.00221556	13.5589	e										te19362	1.97254	0.719722	0.40379	0.0881863	27.737	d
Carubv10000816m.g	0.591763	0.209323	0.00685507	0.00427471	2.00858	e										te19363	0.0986273	0.7477	0.432424	0.0708362	12.2877	f
Carubv10000817m.g	1.94436	0.0088493	0.00613488	0.0025078	0.322877	d										te19364	0.422688	0.753821	0.393618	0.0870706	22.0124	f
Carubv10000818m.g	0.295882	0.0981922	0.00705224	0.0026013	12.9976	f										te19365	0.169075	0.790297	0.33289	0.0548527	0.492525	f
Carubv10000819m.g	0.343863	0.0281122	0.00349455	0.0026152	11.3733	f										te19367	0.295882	0.807836	0.378225	0.0395469	3.8383	f
Carubv10000820m.g	0.159321	0.1481	0.0191942	0.00684694	14.0445	f										te1937	0.147941	0.0214667	0.0435	NA	4446.93	f
Carubv10000821m.g	0.261072	0.323859	0.00426696	0.00408545	0.845828	f										te1938	0.443823	NA	0.0166667	0	12402.3	e
Carubv10000822m.g	0.744477	0.143874	0.0204922	0.0034916	0.547121	e										te19387	1.006	0.683771	0.219819	0.0596367	0.267457	e
Carubv10000823m.g	0.447616	0.133591	0.00397556	0.00587795	8.22361	f										te19394	0.405468	0.693457	0.465697	0.0602298	2.03372	f
Carubv10000824m.g	0.976409	0.211707	0.0234464	0.0146833	20.8373	e										te19419	0.591764	0.760975	0.153767	0.0314554	1.09421	e
Carubv10000825m.g	0.672458	0.196522	0.00663314	0.00300013	17.2788	e										te19464	0.0986273	NA	NA	0	17.3637	f
Carubv10000826m.g	0.855484	0.148257	0.00469542	0.00264914	1.20398	e										te19496	0.233591	0.748935	0.320944	0.0579464	0.545388	f
Carubv10000827m.g	0.403475	0.349763	0.00507455	0.00380755	5.58343	f										te19497	0.0986273	0.781354	0.239733	0.0484247	1.72266	f
Carubv10000828m.g	0.320539	0.137589	0.006725	0.00422064	4.35031	f										te19499	0.211344	0.8571	0.314191	0.0483673	2.80077	f
Carubv10000829m.g	0.201738	0.390653	0.00627826	0.00409449	32.209	f										te19514	0.147941	NA	NA	NA	27.6532	f
Carubv10000830m.g	0.739704	0.00863233	0.00196429	0.00370406	1.19385	e										te19537	0.364162	0.755075	0.142333	0.0388167	5.04485	f
Carubv10000831m.g	0.23013	0.217661	0.0103645	0.0057888	4.28005	f										te19554	1.22101	0.747226	0.514687	0.0786114	0.187433	e
Carubv10000832m.g	1.65982	0.316395	0.00779022	0.00512117	13.0005	d										te19577	0.399441	0.6426	0.218482	0.0358465	0.900675	f
Carubv10000833m.g	2.23111	0.0108358	0.00444188	0.00366697	0.0132292	d										te19590	1.61799	0.778807	0.492464	0.059869	0.516307	d
Carubv10000834m.g	4.46221	0.01525	0.00351286	0.00347854	5.63142	a										te19601	170.009	0.166813	0.151787	0.0466954	0.533518	a
Carubv10000835m.g	0.280309	0.175944	0.00229649	0.00343458	67.1896	f										te19605	194.183	0.241717	0.153895	0.0495789	0.146602	a
Carubv10000836m.g	1.0828	0.538114	0.00732151	0.00451515	6.24063	e										te19636	0.569846	0.697481	0.483109	0.0730096	1.23914	e
Carubv10000837m.g	0.174048	0.118165	0.0043029	0.0036745	0.637558	f										te1976	2.57839	NA	NA	0	5072.18	d
Carubv10000838m.g	0.583767	0.0119458	0.0041087	0.00387204	0.063733	e										te19779	13.2173	0.754135	0.419489	0.0702985	0.375761	a
Carubv10000839m.g	0.46993	0.281689	0.0153318	0.00566168	0.0358907	f										te19819	0.46026	0.740021	0.114788	0.0519765	0.353689	e
Carubv10000840m.g	0.658337	0.327857	0.00775179	0.00481281	10.553	e										te19831	13.4314	0.8538	0.498035	0.0534833	1.95049	a
Carubv10000841m.g	0.661972	0.0134033	0.00533119	0.00434698	195.076	e										te19891	0.197254	0	NA	NA	2978.55	f
Carubv10000842m.g	0.226263	0.0673821	0.00353696	0.00330633	0.536941	f										te19899	0.39451	0.832414	0.156414	0.0559179	1.05012	f
Carubv10000843m.g	2.07117	0.00669853	0.002945	0.00321871	2.27407	d										te19921	1.23777	0.713895	0.177724	0.0665048	1.88183	e
Carubv10000844m.g	0.307262	0.26375	0.00469754	0.00283873	2.8318	f										te19925	4.39877	0.742045	0.369145	0.0780527	3.18716	a
Carubv10000845m.g	0.254787	0.0760895	0.0185693	0.00973802	0.0878108	f										te19928	305.684	0.875617	0.354205	0.108258	0.652655	a
Carubv10000846m.g	0.204056	0.14923	0.00498687	0.00315056	33.9941	f										te19929	286.582	0.715882	0.263337	0.071087	3.36814	a
Carubv10000847m.g	0.225434	0.178175	0.0139519	0.0043623	14.2099	f										te19981	0.500724	0.58617	0.200439	0.0389107	13.5733	e
Carubv10000848m.g	0.414234	0.0028541	0.00299577	0.00305457	5.16686	f										te19983	0.847661	0.710025	0.302529	0.100025	1.25298	e
Carubv10000849m.g	0.225434	0.145033	0.00310374	0.00257729	5.21726	f										te1999	1.42023	NA	NA	0	185.115	e
Carubv10000850m.g	0.206429	0.461866	0.00865614	0.00483661	16.3447	f										te2000	0.295882	NA	NA	0	1513.63	f
Carubv10000851m.g	0.390987	0.0186227	0.00212632	0.00354805	60.8523	f										te20003	0.184926	0.36486	0.427289	0.0657571	11.6798	f
Carubv10000854m.g	0.333815	0.586933	0.0067	0.00459951	15.2854	f										te20004	0.838333	0.78655	0.3169	0.0567788	75.7561	e
Carubv10000855m.g	0.197255	0.39843	0.00640431	0.00223089	111.031	f										te20006	154.05	0.761994	0.255733	0.0616059	1.08425	a
Carubv10000856m.g	0.295882	0.00903056	0.00320842	0.00399848	25.0825	f										te20015	0.700772	0.82115	0.503568	0.0900725	1.1211	e
Carubv10000857m.g	0.65901	0.08115	0.00495244	0.00453223	0.0574493	e										te20090	1.40544	0.691058	0.216355	0.0566938	0.62534	e
Carubv10000858m.g	0.951048	0.00995469	0.00420769	0.00372891	59.5713	e										te20096	467.604	0.81049	0.355591	0.0939399	0.390697	a
Carubv10000859m.g	0.733272	0.247767	0.0130338	0.003616	4.11225	e										te20098	0.769293	0.758425	0.346622	0.0464387	18.8999	e
Carubv10000860m.g	0.974669	0.118403	0.00427101	0.00279951	2.51468	e										te20099	7.25041	0.70801	0.155771	0.0409564	5.94826	a
Carubv10000861m.g	0.139239	0.00750592	0.0027	0.00230389	1.38006	f										te20100	0.184926	0.645443	0.264771	0.044101	1.99893	f
Carubv10000862m.g	2.3156	0.0737687	0.00367606	0.00451926	6.53224	d										te20116	271.859	0.697898	0.29245	0.0816865	0.520497	a
Carubv10000863m.g	0.643222	0.0289	0.00382031	0.00588065	0.129177	e										te20117	0.295882	0.873511	0.37834	0.0926867	2.44799	f
Carubv10000864m.g	1.11858	0.278642	0.00628235	0.0033197	37.5891	e										te20119	0.739705	0.848717	0.37059	0.073667	2.82504	e
Carubv10000865m.g	0.378729	0.468264	0.0232009	0.00389313	5.54519	f										te20120	7.24707	0.825717	0.60905	0.105893	2.57461	a
Carubv10000866m.g	0.603841	0.267612	0.00602202	0.00323268	43.1207	e										te20121	3.71496	0.816108	0.58	0.0909937	1.76939	d
Carubv10000868m.g	1.33491	0.0349685	0.00339718	0.00291307	70.4704	d										te20122	0.65268	0.778969	0.539004	0.0920528	0.580653	e
Carubv10000869m.g	1.58144	0.009082	0.00335172	0.00328893	7.81413	d										te20123	0.766603	0.785755	0.566511	0.134529	2.22242	e
Carubv10000870m.g	1.78308	0.171243	0.00727353	0.00356471	32.1192	d										te20124	0.627473	0.768411	0.571282	0.110078	1.93826	e
Carubv10000871m.g	0.295882	0.140385	0.00363333	0.00566476	0.933725	f										te20125	3.38557	0.798674	0.542652	0.102858	2.59898	d
Carubv10000872m.g	0.986272	0.296545	0.0121928	0.00333282	6.85861	e										te20137	0.236705	0.8056	0.484876	0.0974064	1.6842	f
Carubv10000873m.g	0.32161	0.191434	0.00401972	0.00337009	0.0456137	f										te20141	0.591764	0.799008	0.540481	0.117722	1.95907	e
Carubv10000874m.g	0.295882	0.269077	0.00517935	0.0027888	3.57497	f										te20154	0.591764	0.638181	0.103692	0.0304842	6.29138	e
Carubv10000875m.g	0.182081	0.312872	0.00312453	0.0023	20.504	f										te20161	11.7613	0.857617	0.554538	0.106861	0.616574	a
Carubv10000876m.g	0.414234	0.120013	0.00476357	0.00283859	37.1103	f										te20170	120.781	0.720466	0.26526	0.0736862	1.04336	a
Carubv10000877m.g	0.253613	0.42004	0.00506552	0.003575	3.5155	f										te20176	0.0986273	0.807152	0.534411	0.125305	1.21906	f
Carubv10000878m.g	0.177529	0.148348	0.00405116	0.00350466	35.2072	f										te20186	0.211344	0.83671	0.367486	0.0515633	1.40093	f
Carubv10000879m.g	1.19536	0.114571	0.00504429	0.00536569	10.7409	e										te20187	1.91185	0.818573	0.229352	0.0680787	1.27744	d
Carubv10000880m.g	0.177529	0.136464	0.0108342	0.00171037	0.0325971	f										te20191	0.0986273	0.419267	0	0	1544.41	f
Carubv10000881m.g	1.64848	0.0329792	0.00537297	0.00264409	4.15315	d										te2020	0.147941	NA	NA	0.00308333	78.8678	f
Carubv10000882m.g	1.07394	0.100477	0.00743182	0.00526047	0.277855	e										te20202	0.295882	NA	NA	NA	1748.39	f
Carubv10000883m.g	7.7329	0.291783	0.00360272	0.00266454	57.036	a										te20218	5.07706	0.795513	0.540168	0.0996155	0.115971	a
Carubv10000884m.g	0.609696	0.0156694	0.00363462	0.00383037	74.6086	e										te2022	0.887645	NA	NA	0	9085	e
Carubv10000885m.g	1.04615	0.248149	0.00743448	0.00715479	1.63063	e										te20244	0.457272	NA	NA	0.0183931	7.43426	e
Carubv10000886m.g	0.564865	0.12994	0.00613158	0.00356948	1.01519	e										te20284	1.89364	0.66311	0.0196	0.0385643	1.4473	d
Carubv10000887m.g	0.254787	0.420509	0.021325	0.00602811	5.71962	f										te20338	0.221911	NA	NA	0	199.841	f
Carubv10000888m.g	0.295882	0.037262	0.00329105	0.00314384	0.00528776	f										te20365	0.147941	0.922225	0.0175917	0.003055	1592.66	f
Carubv10000889m.g	0.517793	0.0538714	0.00359878	0.00355613	0.00863081	f										te20366	0.197254	0.91295	0	0.00192308	1527.53	f
Carubv10000890m.g	9.99474	0.411298	0.00954476	0.00482783	23.1342	a										te20374	1.12435	0	NA	0.00617778	4027.85	e
Carubv10000892m.g	0.327028	0.165466	0.00555909	0.00343487	19.0654	f										te20388	0.591763	NA	NA	NA	232.725	e
Carubv10000893m.g	0.295882	0.0897873	0.00584267	0.00350178	1.00726	f										te20432	0.427385	0.374683	0.10104	0.02476	0.877089	f
Carubv10000894m.g	0.657515	0.309143	0.0128152	0.0024551	7.59184	e										te20435	2.79444	0.72685	0.3836	0.0405548	5.45206	d
Carubv10000895m.g	0.276793	0.00958636	0.00543529	0.00358107	3.04168	f										te20438	1.1482	0.632096	0.0417471	0.0264713	2.1689	e
Carubv10000896m.g	1.79086	0.00903902	0.005022	0.00599577	0.16472	d										te2045	0.295882	NA	NA	NA	1109.29	f
Carubv10000897m.g	0.369852	0.0139628	0.00255116	0.00179807	91.943	f										te2051	0.211344	0.4	NA	0.0423679	3.43553	f
Carubv10000901m.g	0.976409	0.120371	0.00694375	0.00223542	0.23838	e										te20541	7.45058	NA	NA	NA	1.17732	a
Carubv10000903m.g	0.275476	0.210178	0.00419652	0.00478122	3.32161	f										te20550	1.65509	NA	0.0833	0.1496	8.48452	d
Carubv10000904m.g	0.502102	0.0258431	0.00308272	0.0028469	0.283661	f										te20560	0.0986273	0.0581	0.011375	0.00408571	42.1097	f
Carubv10000905m.g	0.32547	0.336533	0.00497449	0.00288277	2.37109	f										te20577	0.295882	NA	NA	NA	2.8793	f
Carubv10000906m.g	0.336493	0.00985789	0.00565362	0.00231754	0.0654221	f										te20613	2.72211	0.372867	0.1296	0.0549592	1.04865	d
Carubv10000907m.g	0.463815	0.0494946	0.00367111	0.0031097	0.443338	f										te20621	0.380419	NA	NA	0	41.2264	f
Carubv10000908m.g	0.591763	0.0105511	0.00525579	0.00385188	16.5469	e										te20655	0.0986273	NA	NA	0.02665	820.805	f
Carubv10000909m.g	1.19735	0.0967619	0.00872889	0.00357707	8.12018	e										te20672	0.920521	NA	NA	0	400.447	e
Carubv10000910m.g	5.2445	0.496557	0.00891236	0.00355272	36.1433	a										te2094	1.14654	NA	NA	0	16181.8	e
Carubv10000912m.g	0.208858	0.195963	0.0012375	0.00283244	17.892	f										te21057	0.443823	NA	0	0.00901111	2637.85	e
Carubv10000913m.g	2.11669	0.0121854	0.00226226	0.00422687	0.0323603	d										te21061	0.211344	0	NA	0.00848125	23.3103	f
Carubv10000914m.g	0.221911	0.209289	0.0146872	0.00593309	0.148155	f										te2107	0.147941	NA	NA	NA	3810.61	f
Carubv10000915m.g	0.828469	0.172577	0.00795806	0.0057351	38.0259	e										te21079	4.59903	0.748943	0.0833	0.157506	2.61001	a
Carubv10000916m.g	0.295882	0.262683	0.00251622	0.00921914	21.1112	f										te2108	0.147941	NA	0	0	4392.75	f
Carubv10000919m.g	0.209981	0.0159701	0.00467719	0.0050936	0.0357587	f										te2109	0.147941	NA	NA	NA	127.819	f
Carubv10000920m.g	0.336693	0.463272	0.0102227	0.00593274	5.68898	f										te21121	0.295882	NA	NA	NA	11.6662	f
Carubv10000921m.g	0.599549	0.0442942	0.00355	0.00383989	24.3566	e										te21211	0.147941	NA	NA	NA	21.3325	f
Carubv10000922m.g	0.156643	0.0123228	0.00299701	0.0051276	6.29639	f										te21221	2.32478	0	NA	0	14.7476	d
Carubv10000923m.g	0.216221	0.448997	0.00722453	0.00292902	12.9	f										te21222	0.39451	NA	NA	0	345.774	f
Carubv10000925m.g	0.126807	0.21902	0.00304556	0.00270173	16.8075	f										te21274	15.1918	NA	NA	NA	1.63378	a
Carubv10000926m.g	0.355058	0.09955	0.00523898	0.00398529	1.8783	f										te21295	0.0986273	0.8512	0.240313	0.0649795	7.52798	f
Carubv10000927m.g	0.255534	0.008832	0.00405165	0.00376796	7.37982	f										te2133	0.443823	NA	0	NA	1574.49	e
Carubv10000928m.g	0.731918	0.13781	0.00498592	0.00182027	5.93578	e										te2143	2.26843	NA	NA	NA	21.1106	d
Carubv10000929m.g	2.54787	0.00583766	0.00268491	0.00332874	5.60397	d										te2148	0.887645	NA	NA	0	1692.49	e
Carubv10000930m.g	0.923875	0.0286525	0.00660588	0.00493798	13.1243	e										te21487	0.0986273	0.7	NA	0.0603136	7.94647	f
Carubv10000931m.g	0.305745	0.125942	0.00329091	0.00468139	2.37198	f										te2149	0.147941	0.8381	0.3202	0.0703375	27.1631	f
Carubv10000932m.g	0.929914	0.430311	0.00655867	0.00459566	2.05491	e										te21493	0.0986273	0.5556	0.233633	0.04078	20.8464	f
Carubv10000933m.g	0.702719	0.263557	0.00644312	0.00659606	8.80597	e										te21494	11.648	0.81763	0.441825	0.077405	2.98059	a
Carubv10000934m.g	0.604092	0.0447778	0.00345667	0.00427811	16.7411	e										te21498	0.197254	0.69638	0.0845	0.0106931	2.02049	f
Carubv10000935m.g	0.748408	0.005756	0.00289831	0.00280349	0.528823	e										te2150	0.236705	0.596625	0.286267	0.0467056	25.6598	f
Carubv10000936m.g	0.245519	0.377597	0.0140781	0.00592923	2.24117	f										te21502	0.147941	0.55502	0.118192	0.0119094	1.64376	f
Carubv10000937m.g	1.20093	0.0455032	0.00476557	0.00420653	0.810133	e										te2151	0.766123	0.8439	0.480495	0.0638806	25.2316	e
Carubv10000938m.g	2.46691	0.317328	0.00242838	0.00462294	70.669	d										te21514	0.335333	0.75322	0.392669	0.142404	2.03411	f
Carubv10000939m.g	0.263006	0.0092625	0.00395088	0.00418715	0.102412	f										te2154	0.147941	NA	NA	0.0049	181.351	f
Carubv10000940m.g	0.376577	0.174067	0.00577087	0.00369499	2.61696	f										te21551	0.953397	NA	NA	NA	9.41859	e
Carubv10000941m.g	0.24965	0.376257	0.0072253	0.00533964	4.07471	f										te21552	7.73013	NA	NA	NA	1.96316	a
Carubv10000942m.g	0.429319	0.447058	0.00784571	0.00446906	5.11865	f										te21569	0.263006	0.25	0.289275	0.0769517	1.07405	f
Carubv10000944m.g	0.323406	0.0143152	0.00284486	0.00334406	9.09566	f										te2157	0.147941	NA	0	0	319.969	f
Carubv10000946m.g	0.295882	0.234982	0.00371647	0.00335337	6.18442	f										te21620	0.0986273	NA	0.395633	0.0723083	6.16993	f
Carubv10000947m.g	0.286636	0.361375	0.00968085	0.00462806	12.3741	f										te21690	0.0986273	0.8846	0.07175	0.0161286	489.91	f
Carubv10000948m.g	0.306449	0.14818	0.0043122	0.00460047	52.1698	f										te21692	0.295882	NA	NA	0	6662.05	f
Carubv10000949m.g	0.628749	0.0302702	0.00277674	0.00392614	52.6013	e										te21718	1.8843	0.842602	0.345676	0.0588259	0.418349	d
Carubv10000950m.g	0.505465	0.231571	0.0033856	0.00401696	0.0139617	f										te21729	0.147941	NA	NA	NA	108.06	f
Carubv10000951m.g	0.830745	0.0751436	0.00392817	0.00425183	2.10914	e										te21771	0.0986273	NA	0	0.0109	919.356	f
Carubv10000952m.g	1.01541	0.296782	0.0149126	0.00191465	31.4256	e										te21807	0.295882	0	0	0	13926.1	f
Carubv10000953m.g	0.177529	0.00632255	0.00214198	0.00297429	2.3447	f										te21861	0.517793	0.815288	0.595884	0.137252	0.348839	e
Carubv10000954m.g	0.305427	0.142108	0.00319247	0.00424658	11.2804	f										te21912	1.92323	NA	NA	0	674.612	d
Carubv10000955m.g	0.228636	0.401133	0.00541618	0.003063	1.59118	f										te21945	0.147941	0.909933	0.3357	0.0517383	1.00692	f
Carubv10000956m.g	0.267703	0.0850227	0.00295	0.00383645	20.8253	f										te21946	0.147941	0	NA	0.0032875	1255.19	f
Carubv10000957m.g	0.243667	0.332574	0.00102817	0.00460548	1.78102	f										te21952	0.147941	NA	NA	NA	29.1528	f
Carubv10000958m.g	1.86201	0.151701	0.0262605	0.00483853	4.15884	d										te21953	0.443823	0.54228	0.098525	0.0164238	9.71151	e
Carubv10000959m.g	1.68214	0.0677447	0.0163906	0.00448019	0.55961	d										te2199	0.414235	0.7803	0.540863	0.0631011	1.21144	f
Carubv10000960m.g	2.63393	0.00994022	0.00366988	0.00274515	1.18713	d										te22000	0.295882	0.721025	0.073425	0.0155471	23.8488	f
Carubv10000961m.g	1.06641	0.00675161	0.00344333	0.00257879	23.2756	e										te22001	0.295882	0.1132	0.0512667	0.00264194	18.7073	f
Carubv10000962m.g	0.732659	0.189907	0.00774818	0.00339484	44.642	e										te22106	0.507226	0.693732	0.246881	0.0538947	4.75161	e
Carubv10000963m.g	0.466583	0.0415431	0.00199315	0.00438847	189.4	f										te22110	2.44424	0.6244	0.302433	0.08126	11.2532	d
Carubv10000964m.g	0.250361	0.00754384	0.0121744	0.00553379	0.0198881	f										te22176	0.295882	NA	NA	NA	461.522	f
Carubv10000965m.g	0.177529	0.00838	0.00154737	0.00533615	9.2966	f										te22238	16.1889	0.676125	0.368753	0.102769	1.65462	a
Carubv10000966m.g	0.774928	0.328696	0.0050904	0.00378763	22.5317	e										te22273	0.0986273	0	NA	0	7512.53	f
Carubv10000967m.g	0.34734	0.344038	0.00231364	0.00228621	63.9193	f										te22288	0.702719	0.429467	0	0.0174227	11.3793	e
Carubv10000968m.g	0.360606	0.202094	0.00225556	0.0035304	2.71807	f										te22295	0.197254	0.036575	0.02275	0.00126364	37.1375	f
Carubv10000969m.g	0.438721	0.0798146	0.005752	0.00488923	24.9121	f										te22353	2.73691	NA	NA	NA	293.98	d
Carubv10000970m.g	1.32009	0.0280247	0.00430392	0.0036237	0.0536919	d										te22371	1.01915	NA	0	0	299.337	e
Carubv10000971m.g	0.244868	0.432773	0.006832	0.00424956	4.65982	f										te22384	3.35332	NA	NA	NA	31.2752	d
Carubv10000972m.g	0.282433	0.373033	0.00502105	0.00289244	99.105	f										te22400	9.66547	NA	NA	NA	26.8981	a
Carubv10000974m.g	0.367301	0.311238	0.0061528	0.00279145	21.6878	f										te22414	0.803108	0.8095	0.6667	0.09056	6.72646	e
Carubv10000975m.g	0.989355	0.299439	0.009629	0.00856113	40.159	e										te22441	1.18353	0	0	NA	780.696	e
Carubv10000976m.g	0.530354	0.0413051	0.00443083	0.00395084	4.18753	f										te22451	0.591764	NA	NA	0	13187.5	e
Carubv10000977m.g	0.791684	0.293418	0.0041848	0.00421938	22.8553	e										te22474	11.5932	0.5206	0.0909	0.03818	76.4002	a
Carubv10000978m.g	2.78555	0.030667	0.00527778	0.00538943	0.179164	d										te22497	0.739706	NA	NA	NA	2247.31	e
Carubv10000979m.g	0.194172	0.233275	0.0148958	0.00299981	15.6782	f										te2251	0.427385	0	0	0	106.053	f
Carubv10000980m.g	1.509	0.415187	0.00569462	0.00376572	25.6437	d										te22518	0.0986273	NA	0.03845	0.003076	600.753	f
Carubv10000981m.g	0.243668	0.00448906	0.00291034	0.00243122	0.162625	f										te22526	0.147941	NA	NA	NA	26.6178	f
Carubv10000982m.g	2.89653	0.183773	0.00228	0.00346089	2.89601	d										te22540	0.295882	NA	0	0.0174391	60.8438	f
Carubv10000983m.g	0.78473	0.323044	0.00775895	0.00300859	16.14	e										te22542	0.0986273	0	0	0.008625	38.8415	f
Carubv10000984m.g	0.418316	0.144651	0.00818333	0.00417878	11.9311	f										te22549	0.295882	NA	NA	0	103.33	f
Carubv10000986m.g	0.807406	0.503563	0.0166756	0.0057414	2.38447	e										te22567	0.0986273	NA	NA	0.041025	91.252	f
Carubv10000987m.g	0.165694	0.0607319	0.0063431	0.00375511	17.5274	f										te22570	0.295882	0.506275	0.193555	0.0413005	0.460035	f
Carubv10000988m.g	0.71857	0.034853	0.00743797	0.00589688	4.75239	e										te22578	0.443823	NA	NA	0	351.608	e
Carubv10000989m.g	0.904083	0.309262	0.0069913	0.00250035	20.6538	e										te22583	0.591763	NA	NA	0.00492857	342.816	e
Carubv10000990m.g	0.23156	0.0201025	0.00589385	0.00273041	0.381852	f										te22599	0.0986273	NA	0	0	8357.93	f
Carubv10000991m.g	0.261742	0.090007	0.00724706	0.00639286	9.2978	f										te22601	0.295882	NA	NA	NA	284.645	f
Carubv10000993m.g	0.332867	0.212449	0.00794699	0.00644341	6.28334	f										te22603	0.147941	NA	NA	NA	1170.7	f
Carubv10000994m.g	1.15318	0.106955	0.00224808	0.00191304	14.9397	e										te22606	0.0986273	0	NA	0.00436111	35.9482	f
Carubv10000995m.g	0.266294	0.00829077	0.00295823	0.003451	24.7846	f										te22608	0.147941	NA	NA	NA	98.5142	f
Carubv10000996m.g	12.1518	0.25009	0.0074194	0.0038936	4.36824	a										te22612	2.46568	NA	NA	NA	1806.53	d
Carubv10000997m.g	0.285679	0.249623	0.00710159	0.00300314	4.79444	f										te22620	1.73302	0.821513	0.40913	0.0562764	3.31559	d
Carubv10000998m.g	0.434576	0.0739049	0.00983704	0.0060157	0.303363	f										te22622	0.0986273	NA	0.05	0	4837.72	f
Carubv10001000m.g	0.307717	0.544815	0.00842051	0.00427183	5.30081	f										te22643	1.11778	NA	NA	0.00320769	25.7461	e
Carubv10001001m.g	0.392365	0.262578	0.00514742	0.00381577	23.4979	f										te22664	0.0986273	NA	NA	NA	27.8276	f
Carubv10001002m.g	0.381532	0.150293	0.00545238	0.00668455	2.67434	f										te22670	0.295882	NA	NA	0	8363.71	f
Carubv10001003m.g	0.761895	0.326656	0.00611885	0.00406528	7.9767	e										te22687	0.147941	NA	NA	0	37.3319	f
Carubv10001004m.g	0.624639	0.0280744	0.00988072	0.00450223	112.677	e										te22710	0.147941	NA	NA	NA	18.5098	f
Carubv10001005m.g	3.40774	0.425013	0.00489474	0.00337835	0.546863	d										te22711	0.118353	0.739433	0.439449	0.0940683	0.400922	f
Carubv10001006m.g	0.629536	0.185002	0.00427778	0.00400102	1.65282	e										te22720	0.443823	0	0	0.0096125	2877.4	e
Carubv10001007m.g	0.562175	0.141423	0.0055413	0.00483366	15.7611	e										te22727	2.84046	NA	0	0.002275	20.6132	d
Carubv10001008m.g	1.32051	0.00536721	0.00450405	0.00399266	0.296996	d										te22728	0.887644	0.7895	0	0.00568182	349.834	e
Carubv10001009m.g	0.443822	0.141416	0.00497407	0.00315797	72.581	f										te22772	0.394509	NA	NA	NA	476.787	f
Carubv10001010m.g	0.657515	0.210535	0.00387168	0.00323636	0.41379	e										te22776	0.887646	NA	NA	NA	1686.23	e
Carubv10001011m.g	0.43934	0.00837531	0.00462644	0.00288869	20.6468	f										te22782	0.147941	NA	NA	NA	161.9	f
Carubv10001013m.g	0.16139	0.363156	0.00800635	0.0025473	19.1281	f										te22797	0.147941	0.05	NA	0.00714	25.3738	f
Carubv10001014m.g	0.467182	0.0393362	0.00291864	0.00582115	38.2452	f										te22798	0.443823	NA	NA	0	9.27588	e
Carubv10001015m.g	1.23777	0.0971875	0.0036875	0.00377657	9.95044	e										te22809	0.394509	0	NA	0	1628.04	f
Carubv10001016m.g	0.401554	0.0773494	0.00560794	0.0046881	186.415	f										te22814	0.394509	0	NA	0.0077	23.2945	f
Carubv10001017m.g	0.278974	0.313964	0.00417634	0.0023396	30.3407	f										te22846	0.355058	NA	0.0294	NA	110.437	f
Carubv10001018m.g	0.22487	0.0863522	0.00414828	0.00245513	15.9491	f										te22847	0.493136	NA	NA	NA	15.3725	e
Carubv10001019m.g	0.623145	0.360487	0.00437273	0.00319591	0.192357	e										te22848	0.236705	0	0	0.01725	8.29597	f
Carubv10001020m.g	0.288665	0.0175351	0.00541786	0.00416447	4.57779	f										te22870	0.672459	0.8006	0.52812	0.260428	72.435	e
Carubv10001021m.g	0.703541	0.418334	0.00774971	0.00377847	5.04067	e										te22871	0.147941	NA	NA	NA	248.531	f
Carubv10001022m.g	1.2501	0.0387759	0.00333966	0.00168544	26.364	e										te22882	0.295882	NA	NA	0.00772857	26.6656	f
Carubv10001023m.g	0.205831	0.321661	0.0107394	0.00334323	6.79119	f										te22906	0.236705	0	NA	NA	81.4618	f
Carubv10001024m.g	0.267703	0.195946	0.0056561	0.00257314	7.07778	f										te22917	0.591764	NA	0.0166667	0	208.119	e
Carubv10001025m.g	0.317532	0.204535	0.00393218	0.00432902	5.96004	f										te22923	0.197254	0.1143	0	0.0040375	192.703	f
Carubv10001027m.g	0.443823	0.00634886	0.00105588	0.00317524	42.7024	f										te22924	0.147941	NA	NA	NA	451.777	f
Carubv10001029m.g	0.410947	0.186316	0.00495577	0.00306565	20.6947	f										te22925	0.147941	NA	0	0	177.761	f
Carubv10001030m.g	1.47941	0.230022	0.0067	0.00263449	74.8472	d										te22934	0.197254	0.07145	0	0	14.0738	f
Carubv10001032m.g	0.274748	0.212153	0.00439135	0.00315859	32.0412	f										te22953	0.0986273	0.014325	NA	NA	113.373	f
Carubv10001034m.g	0.258896	0.139021	0.00316471	0.00292564	12.7015	f										te22954	0.676301	0	NA	0	18.8954	e
Carubv10001036m.g	0.183165	0.133556	0.00536429	0.00254699	0.114884	f										te22971	0.0986273	0	NA	0.00858571	5.96697	f
Carubv10001037m.g	0.390987	0.00854394	0.00356	0.00373689	0.103336	f										te22978	0.443823	0	NA	0	366.879	e
Carubv10001038m.g	0.555899	0.0290359	0.01165	0.00480662	44.6097	f										te22988	2.12048	NA	NA	NA	994.436	d
Carubv10001039m.g	1.22791	0.36842	0.0047046	0.00222392	24.9786	e										te2299	0.54245	NA	NA	0	6.65444	e
Carubv10001040m.g	0.462315	0.0157244	0.000417544	0.00249474	0.040705	f										te22993	0.295882	NA	NA	0	922.991	f
Carubv10001041m.g	0.305128	0.208162	0.0067678	0.00310172	17.078	f										te22994	0.295882	NA	NA	0	3312.49	f
Carubv10001042m.g	0.23424	0.383869	0.00419545	0.00339284	59.3616	f										te22999	2.48541	NA	NA	NA	88.8983	d
Carubv10001043m.g	1.1638	0.424536	0.0057837	0.00299917	4.91532	e										te23003	0.887646	NA	NA	0	22347.2	e
Carubv10001044m.g	0.295882	0.104446	0.00448257	0.00210744	3.75028	f										te23007	0.138078	0.817455	0.353383	0.0491112	0.31286	f
Carubv10001045m.g	1.46596	0.118388	0.0032716	0.00308262	6.27077	d										te23045	0.147941	0.6697	0	0	1572.71	f
Carubv10001046m.g	0.261072	0.00465714	0.00290189	0.00345342	6.59623	f										te23078	0.147941	NA	NA	NA	482.411	f
Carubv10001048m.g	0.364921	0.0270658	0.00285806	0.0046278	9.10546	f										te23087	0.986273	NA	NA	0.00699091	28.3431	e
Carubv10001049m.g	0.197255	0.190304	0.00291053	0.00371323	1.01701	f										te23088	0.394509	NA	0	0	21656.8	f
Carubv10001050m.g	0.255071	0.213872	0.0069325	0.00257375	33.3946	f										te23090	0.493136	NA	NA	NA	938.236	e
Carubv10001051m.g	0.367301	0.0294452	0.00901053	0.00541867	1.34258	f										te23091	0.147941	NA	NA	NA	190.691	f
Carubv10001052m.g	0.355058	0.416674	0.00735556	0.00287809	28.3647	f										te23106	0.0986273	0.0556	NA	0	72.2001	f
Carubv10001055m.g	0.409013	0.15691	0.00216935	0.00271092	106.86	f										te23107	0.591763	NA	NA	0	69.7677	e
Carubv10001056m.g	0.742605	0.296879	0.00553495	0.00548653	10.8243	e										te23112	0.147941	NA	NA	NA	4258.66	f
Carubv10001057m.g	0.521315	0.092326	0.000866316	0.00193171	6.38401	f										te23117	0.789018	NA	NA	0.0054375	386.965	e
Carubv10001058m.g	0.85066	0.138587	0.00613043	0.00399543	7.32151	e										te23127	1.10956	0	NA	0	448.562	e
Carubv10001060m.g	0.249164	0.347084	0.0044973	0.00469708	21.4272	f										te23142	0.147941	NA	NA	0	44.4492	f
Carubv10001062m.g	0.98337	0.0121617	0.00735645	0.00442559	0.550868	e										te23162	0.147941	NA	0	0	2680.26	f
Carubv10001064m.g	0.376577	0.56827	0.00594464	0.00394572	10.2709	f										te23163	0.295882	NA	NA	NA	211.047	f
Carubv10001065m.g	0.34734	0.213984	0.00455063	0.0036289	0.865426	f										te23184	2.7052	NA	0	0	6715.94	d
Carubv10001066m.g	0.295882	0.00523704	0.00528	0.0042615	0.018171	f										te23188	0.295882	NA	NA	0.00396786	45.6496	f
Carubv10001068m.g	0.406838	0.0142944	0.00474423	0.00374102	1.4368	f										te23194	0.147941	NA	NA	0	329.614	f
Carubv10001069m.g	0.193854	0.267828	0.0337	0.0177526	0.0280185	f										te23197	2.13035	0.0145	0.010875	0.00155357	2179.86	d
Carubv10001070m.g	0.378071	0.204341	0.00826517	0.00343387	7.06599	f										te23198	1.51228	NA	NA	NA	1115.1	e
Carubv10001071m.g	0.630696	0.272176	0.0124142	0.00308552	14.6468	e										te23209	0.591764	NA	0.0714	0.00672353	169.384	e
Carubv10001073m.g	3.2547	0.356159	0.00488632	0.00225238	12.4705	d										te23210	0.147941	NA	NA	0	1430.63	f
Carubv10001076m.g	0.391328	0.289424	0.00713793	0.00439838	5.99433	f										te23211	0.507226	NA	NA	0	13.5752	e
Carubv10001077m.g	0.493136	0.192548	0.0047697	0.00344728	13.8776	f										te23214	3.71965	NA	NA	0	246.675	d
Carubv10001078m.g	0.33406	0.0175325	0.0247171	0.00323655	2.55135	f										te23222	0.197254	0	NA	NA	5918.57	f
Carubv10001079m.g	0.862284	0.0760896	0.00411833	0.00414599	0.191031	e										te23237	0.443823	NA	NA	0	45.3488	e
Carubv10001080m.g	0.690391	0.177042	0.00363918	0.00235212	11.2223	e										te23245	0.394509	NA	0	0	3510.81	f
Carubv10001081m.g	0.686445	0.163355	0.00470769	0.00391829	8.3492	e										te23247	1.42023	NA	NA	NA	306.203	e
Carubv10001082m.g	1.95282	0.0179056	0.0140763	0.00820628	5.07089	d										te23268	0.295882	0	NA	NA	445.894	f
Carubv10001083m.g	0.514576	0.00841591	0.00188654	0.00594255	7.07596	f										te23273	0.295882	NA	NA	0.0156	12.8731	f
Carubv10001084m.g	0.436036	0.0443	0.00372917	0.00447382	4.53599	f										te23279	6.55716	0.745132	0.477911	0.212313	13.3804	a
Carubv10001086m.g	0.131503	0.340734	0.00521792	0.00421918	14.8352	f										te23292	0.147941	0	NA	0	7640.32	f
Carubv10001087m.g	0.358173	0.228156	0.00424274	0.0033295	15.7243	f										te23299	0.208858	NA	NA	NA	4.04418	f
Carubv10001089m.g	0.553171	0.184763	0.00456602	0.00264741	2.85515	f										te23322	0.147941	NA	NA	NA	70.1828	f
Carubv10001090m.g	0.313286	0.197398	0.00965851	0.00296714	20.1805	f										te23336	0.197254	0.0132111	0.009125	0.00508529	67.7113	f
Carubv10001092m.g	0.504095	0.22971	0.00760769	0.00420222	12.2002	f										te23341	1.81228	NA	0	NA	508.335	d
Carubv10001093m.g	0.208858	0.00469565	0.00184667	0.00199531	1.22681	f										te23380	0.295882	NA	NA	0.008325	21349.5	f
Carubv10001094m.g	0.26418	0.00384182	0.00376667	0.00306667	7.12274	f										te23381	0.118353	0	0	0.0114044	496.714	f
Carubv10001095m.g	1.45699	0.529448	0.0121017	0.00414721	0.00450069	d										te23403	0.147941	NA	NA	NA	31.2752	f
Carubv10001096m.g	0.577674	0.0104145	0.00178293	0.00338521	306.67	e										te23450	0.0986273	0.0227333	0	0	214.875	f
Carubv10001097m.g	0.136561	0.430228	0.00582169	0.00508199	12.9951	f										te23454	0.118353	0.590129	0.195105	0.0382838	907.534	f
Carubv10001098m.g	0.385933	0.191448	0.00405472	0.0038668	3.7503	f										te23462	0.345195	0.7178	0.361452	0.0684227	2.29995	f
Carubv10001099m.g	10.5116	0.00677089	0.00592857	0.00335749	0.796472	a										te2348	0.443823	0	NA	0	179.285	e
Carubv10001100m.g	0.260376	0.534747	0.00385664	0.00335176	28.4334	f										te23494	2.26843	NA	NA	NA	2539.9	d
Carubv10001101m.g	0.345195	0.0107302	0.0039875	0.00361244	1.53349	f										te23523	0.690391	0.125	0	0	21.5948	e
Carubv10001102m.g	0.409683	0.307267	0.0116688	0.00459225	3.38551	f										te23527	3.77249	NA	NA	0	6359.42	d
Carubv10001103m.g	0.350675	0.128238	0.00561415	0.00412588	44.1445	f										te23532	0.0986273	0.0435	0.0455	0.0152938	5252.21	f
Carubv10001104m.g	1.5321	0.0624053	0.00732734	0.0038119	0.50798	d										te23540	0.131503	0.64815	0.527186	0.143045	0.526549	f
Carubv10001105m.g	0.400872	0.219099	0.00622222	0.00337748	8.86587	f										te23545	0.295882	NA	NA	NA	32.4239	f
Carubv10001107m.g	0.295882	0.145902	0.00286066	0.00752733	13.3157	f										te23546	1.71611	NA	0	NA	746.928	d
Carubv10001110m.g	0.964355	0.0325252	0.00441918	0.00286717	0.0310088	e										te23547	0.394509	NA	NA	0	1793.76	f
Carubv10001111m.g	0.189364	0.044506	0.00649189	0.00341313	7.85443	f										te23549	0.517793	NA	NA	0	18.6659	e
Carubv10001113m.g	0.138078	0.23293	0.00381681	0.00465987	33.122	f										te23550	0.147941	NA	NA	0	319.997	f
Carubv10001114m.g	1.01093	0.665512	0.285559	0.0469772	0.158868	e										te23551	0.739705	NA	NA	NA	6382.05	e
Carubv10001116m.g	0.532587	0.180509	0.000679687	0.0133584	39.1412	f										te23565	0.147941	0	NA	0	1902.63	f
Carubv10001118m.g	0.739704	0.100744	0.00486809	0.00343309	11.6098	e										te23580	4.38891	NA	NA	0	54.2567	a
Carubv10001119m.g	0.349678	0.40726	0.00794302	0.00488563	3.02436	f										te23590	0.147941	NA	NA	0	1342.48	f
Carubv10001121m.g	0.359285	0.00623509	0.00246462	0.00329857	0.428817	f										te23593	1.11778	NA	NA	NA	316.162	e
Carubv10001122m.g	0.259799	0.0188163	0.00385393	0.00434639	16.2505	f										te23594	0.147941	NA	0	0.0077	1143.09	f
Carubv10001123m.g	0.721951	0.310266	0.00756338	0.0050084	5.82089	e										te23597	1.3526	0.0303	0.027	0.00397143	1326.33	e
Carubv10001124m.g	0.345195	0.164646	0.00282069	0.00445808	3.80947	f										te23608	0.295882	0	0.0294	0	5033.02	f
Carubv10001125m.g	0.318642	0.208425	0.00594333	0.00278765	0.0764067	f										te23615	0.147941	0	NA	0	120.159	f
Carubv10001126m.g	1.21551	0.178265	0.00493667	0.00374234	11.3004	e										te23619	0.147941	NA	NA	0	19.1315	f
Carubv10001127m.g	0.295882	0.223944	0.00560658	0.00440562	5.21212	f										te23624	0.0986273	NA	NA	0.0162	16.4905	f
Carubv10001129m.g	0.469929	0.102262	0.006466	0.00449084	0.0907935	f										te23637	1.38078	NA	NA	0	178.256	e
Carubv10001130m.g	3.04216	0.00277973	0.00090625	0.0023855	2.25399	d										te23638	1.05202	0.449317	0.44875	0.198691	17.7182	e
Carubv10001131m.g	0.226263	0.145001	0.00702727	0.00554928	13.2207	f										te23643	0.147941	NA	NA	NA	101.495	f
Carubv10001132m.g	0.331388	0.114252	0.00622667	0.00293471	5.05287	f										te23667	1.28216	NA	NA	0	3402.87	e
Carubv10001133m.g	0.598338	0.0371786	0.00393333	0.00414589	29.4401	e										te23668	0.676301	NA	NA	0	64.7379	e
Carubv10001134m.g	0.509192	0.0113513	0.00255238	0.00403488	5.79658	f										te23670	1.65694	NA	NA	NA	1731.07	d
Carubv10001135m.g	2.48974	0.0815146	0.00680133	0.00327917	12.8043	d										te23684	0.443823	NA	NA	0	1315.18	e
Carubv10001136m.g	0.410947	0.0542	0.00334722	0.00318118	58.3752	f										te23686	2.51499	0.8557	NA	NA	3378.58	d
Carubv10001137m.g	0.582219	0.131217	0.0145789	0.00879362	6.30589	e										te23712	0.0986273	NA	0	0.00591176	12.3531	f
Carubv10001138m.g	0.394509	0.110455	0.00557294	0.0035603	469.275	f										te23720	0.394509	NA	NA	NA	301.07	f
Carubv10001139m.g	0.455203	0.231389	0.00504959	0.00695672	30.3856	f										te23724	0.591763	NA	NA	NA	33.9381	e
Carubv10001140m.g	2.1331	0.167172	0.00150263	0.00241366	3.77804	d										te23725	0.887646	NA	NA	NA	574.311	e
Carubv10001141m.g	0.283554	0.0100793	0.00251017	0.00282921	85.3817	f										te23739	0.345195	0	NA	0	24.9881	f
Carubv10001143m.g	0.177529	0.0414852	0.00396944	0.00219027	1.99793	f										te23750	0.887647	NA	NA	0.133963	9213.22	e
Carubv10001144m.g	1.08746	0.0181448	0.0100052	0.00483229	2.58543	e										te23764	1.33147	NA	NA	0	359.272	e
Carubv10001145m.g	0.33815	0.420732	0.0109969	0.00541825	16.1059	f										te23777	0.147941	0.0123333	NA	0	970.23	f
Carubv10001146m.g	0.42533	0.00448472	0.00399344	0.00324318	11.7383	f										te23783	0.147941	NA	NA	0	19.717	f
Carubv10001147m.g	1.01559	0.223086	0.00261978	0.00417374	7.72115	e										te23791	0.526012	NA	NA	0	1504.58	e
Carubv10001149m.g	0.789017	0.199397	0.00484659	0.00235349	30.0648	e										te23792	35.4663	0.37396	0	0.00726667	407.286	a
Carubv10001152m.g	17.5655	0.261954	0.00770345	0.00460309	19.9363	a										te2380	4.90318	NA	0	0.0199	117.691	a
Carubv10001153m.g	0.657515	0.553706	0.0050425	0.00214722	6.78993	e										te23819	1.30188	NA	NA	0.00411111	3834.98	e
Carubv10001154m.g	0.280309	0.114862	0.0145835	0.0106414	6.61496	f										te2382	0.754665	0.928562	0.327892	0.0661438	11.3437	e
Carubv10001155m.g	0.765811	0.293409	0.0136232	0.00364319	12.5815	e										te23820	0.473411	NA	NA	0	121.794	e
Carubv10001156m.g	0.46993	0.0439833	0.00555405	0.00668937	9.34228	f										te23825	0.147941	NA	NA	0.0357	238.426	f
Carubv10001157m.g	1.2258	0.519578	0.0156967	0.0130714	14.6707	e										te2383	0.295882	0.877214	0.473993	0.0525086	2.88005	f
Carubv10001158m.g	0.364162	0.202508	0.00580538	0.00400693	14.6997	f										te23836	0.147941	NA	NA	0.00714	2393.1	f
Carubv10001159m.g	0.9391	0.0106394	0.00496207	0.0044207	5.69727	e										te23838	0.0986273	NA	NA	0	72.735	f
Carubv10001160m.g	0.608671	0.262888	0.00115577	0.00358092	30.2471	e										te23839	0.147941	NA	NA	NA	138.253	f
Carubv10001161m.g	0.611937	0.0311389	0.00600619	0.00250425	21.7613	e										te2384	0.0986273	NA	NA	0	113.638	f
Carubv10001162m.g	0.174048	0.321633	0.00716848	0.00483179	20.6147	f										te23840	0.450651	0.592595	0.3682	0.133215	0.326043	e
Carubv10001163m.g	0.305128	0.286317	0.0078383	0.00157845	5.0093	f										te23851	0.147941	0	NA	0	117.104	f
Carubv10001164m.g	1.28103	0.283326	0.00501017	0.00389401	8.50167	e										te23852	0.147941	NA	NA	0	633.735	f
Carubv10001165m.g	0.766258	0.384767	0.00326479	0.00288876	5.41206	e										te23861	0.380419	0.95164	0.230233	0.082875	175.277	f
Carubv10001167m.g	2.00888	0.254462	0.00525079	0.00235831	599.734	d										te23867	0.147941	NA	NA	NA	226.542	f
Carubv10001168m.g	0.554778	0.349624	0.00680625	0.00282435	11.7653	f										te2387	0.147941	NA	NA	NA	1450.77	f
Carubv10001169m.g	0.285315	0.007934	0.00258958	0.00332629	8.94677	f										te2388	0.147941	0	NA	NA	882.985	f
Carubv10001170m.g	0.266294	0.233272	0.00412262	0.00493588	44.3033	f										te23896	0.147941	NA	NA	0.00366154	19.6484	f
Carubv10001171m.g	0.753153	0.256202	0.00522289	0.00603137	6.30218	e										te23897	0.197255	NA	NA	NA	119.462	f
Carubv10001172m.g	0.665734	0.121752	0.00550612	0.00346937	314.51	e										te23899	0.769293	NA	NA	NA	874.706	e
Carubv10001173m.g	1.99267	0.387965	0.00752135	0.00343129	11.5941	d										te23908	0.0986273	NA	NA	0.0056875	8.16278	f
Carubv10001174m.g	0.270153	0.010926	0.00636265	0.00355768	450.132	f										te23909	0.591765	NA	NA	0.05	38.8242	e
Carubv10001175m.g	0.897508	0.293937	0.00417652	0.00554255	13.3236	e										te23936	0.480808	NA	NA	NA	1781.05	e
Carubv10001176m.g	0.539549	0.190258	0.0171284	0.003425	5.04554	f										te23938	0.147941	NA	NA	NA	3815.18	f
Carubv10001177m.g	0.330692	0.505727	0.028056	0.00746125	0.0339747	f										te23940	0.756143	NA	NA	NA	16.5362	e
Carubv10001178m.g	0.539984	0.193875	0.00532933	0.00897305	29.8132	f										te23941	0.0986273	0	NA	NA	2028.57	f
Carubv10001179m.g	3.53208	0.207403	0.00838	0.00238106	8.06419	a										te23961	0.986273	NA	NA	NA	6898.03	e
Carubv10001180m.g	1.36394	0.0131298	0.00523881	0.00526078	284.679	d										te23969	0.295882	NA	NA	0.01	5613.81	f
Carubv10001181m.g	0.840304	0.454685	0.00457922	0.00285179	12.7212	e										te23978	1.28215	NA	0	0.00775862	70.7828	e
Carubv10001182m.g	1.19339	0.613335	0.00705688	0.00383171	17.0061	e										te23992	1.77529	NA	NA	0	9613.12	d
Carubv10001185m.g	0.350675	0.16641	0.00382987	0.00482471	1.67711	f										te23994	3.05744	NA	NA	NA	35.2947	d
Carubv10001186m.g	0.394509	0.447593	0.01025	0.00391418	14.76	f										te24000	0.221911	NA	0	NA	983.627	f
Carubv10001188m.g	0.23013	0.273	0.00754639	0.00289298	201.962	f										te24017	0.0986273	0.0777833	0.0232125	0.00564754	3663.94	f
Carubv10001190m.g	0.379099	0.316773	0.00661594	0.00247708	30.8411	f										te24031	0.147941	NA	NA	NA	377.305	f
Carubv10001191m.g	0.224153	0.33613	0.00498289	0.00308961	29.2694	f										te24045	0.147941	0	NA	0	3071.04	f
Carubv10001192m.g	0.385933	0.328752	0.00427174	0.00364449	0.567274	f										te24048	0.295882	NA	NA	NA	5329.06	f
Carubv10001193m.g	0.540306	0.0285706	0.00397797	0.00331791	0.378249	f										te24049	0.517793	NA	0	0	63.2995	e
Carubv10001194m.g	0.404891	0.109312	0.00356892	0.00209481	0.290539	f										te2407	0.295882	NA	NA	NA	69.054	f
Carubv10001195m.g	0.419739	0.224386	0.00334242	0.00451146	1.16471	f										te245	0.92463	NA	NA	NA	3.15571	e
Carubv10001196m.g	0.456151	0.017408	0.00537833	0.00192802	7.19643	f										te2451	11.7112	0.0526	NA	0	100.201	a
Carubv10001197m.g	0.189364	0.229196	0.00664557	0.00278312	13.3396	f										te2452	0.887647	NA	NA	NA	166.657	e
Carubv10001202m.g	0.581196	0.00597108	0.00321667	0.00208798	53.6994	e										te2453	0.860748	NA	NA	NA	10.7405	e
Carubv10001203m.g	1.1782	0.162951	0.00592687	0.00324537	1.5201	e										te2461	0.0986273	NA	NA	0	158.158	f
Carubv10001204m.g	4.86725	0.251512	0.00443137	0.00464329	0.0212056	a										te2467	0.507226	NA	0	0.00145	29.5754	e
Carubv10001205m.g	1.14272	0.479724	0.005625	0.0028632	24.2324	e										te24689	0.147941	NA	NA	NA	323.287	f
Carubv10001207m.g	0.434278	0.274729	0.00501541	0.00418296	2.1419	f										te2469	0.147941	NA	NA	NA	775.399	f
Carubv10001208m.g	0.995238	0.00337479	0.00598654	0.000965138	2.58295	e										te24701	0.0986273	NA	NA	0	286.84	f
Carubv10001209m.g	0.601966	0.347851	0.00876486	0.0041943	7.07834	e										te24702	0.295882	0	NA	NA	1084.76	f
Carubv10001210m.g	0.295882	0.00514286	0.00337963	0.0055213	4.84905	f										te24708	0.147941	NA	NA	NA	227.701	f
Carubv10001211m.g	0.455203	0.0766514	0.00879275	0.00490636	1.30089	f										te2472	8.51646	0.668606	0.245583	0.0402152	15.4448	a
Carubv10001212m.g	0.273965	0.273872	0.009315	0.00426206	1.47224	f										te24729	0.887646	NA	NA	0	7299.81	e
Carubv10001213m.g	0.605213	0.0106837	0.0028092	0.00411531	2.17985	e										te24733	1.18353	NA	NA	NA	30.6104	e
Carubv10001214m.g	4.36606	0.199925	0.00338229	0.00359407	3.38054	a										te24734	0.443823	NA	NA	NA	8591.5	e
Carubv10001215m.g	0.385543	0.0119986	0.00183137	0.0049801	0.233027	f										te24745	1.01445	NA	NA	0	5016.41	e
Carubv10001217m.g	0.958095	0.0164313	0.00614659	0.00338343	0.558705	e										te24757	0.480808	0	NA	NA	1621.32	e
Carubv10001218m.g	0.188288	0.031931	0.00237869	0.0033467	0.0157233	f										te24763	2.7052	NA	NA	NA	695.92	d
Carubv10001219m.g	0.404891	0.243295	0.00272267	0.00254085	6.72526	f										te2477	1.416	0	0.0323	0.00927273	133.913	e
Carubv10001220m.g	4.77034	0.027	0.00537333	0.0058888	1.6107	a										te2478	0.961615	NA	NA	NA	81.9768	e
Carubv10001221m.g	0.961618	0.227362	0.0034871	0.00190816	2.40219	e										te2479	0.295882	NA	NA	0.0389708	24.8879	f
Carubv10001222m.g	0.539549	0.0438063	0.00353548	0.00313088	0.00985605	f										te24791	0.0986273	NA	NA	0	2519.23	f
Carubv10001223m.g	0.72491	0.0118149	0.010268	0.00654918	2.69693	e										te2480	0.0986273	NA	0	0.0230889	5.0181	f
Carubv10001225m.g	0.202445	0.00816393	0.00204355	0.00280923	0.126232	f										te24803	0.221911	NA	NA	0	74.926	f
Carubv10001226m.g	0.795423	0.449351	0.00481321	0.00352803	2.50877	e										te2481	0.197254	0.508695	0.00708205	0.00372	23.2179	f
Carubv10001227m.g	0.811561	0.115901	0.00257374	0.0089359	7.75821	e										te24816	0.0986273	0	0	0	66.199	f
Carubv10001228m.g	1.98241	0.0293952	0.00226275	0.00322293	1.77434	d										te24827	0.0986273	NA	NA	0	30.3838	f
Carubv10001230m.g	0.397105	0.151595	0.00266875	0.00438252	13.7913	f										te24828	0.147941	NA	NA	0.0209346	26.1929	f
Carubv10001231m.g	1.96618	0.281186	0.00468182	0.00425263	9.85551	d										te24830	0.147941	NA	NA	NA	24.8879	f
Carubv10001232m.g	0.239523	0.196728	0.00332857	0.00348481	13.7287	f										te24833	1.96358	NA	NA	0	45503.8	d
Carubv10001233m.g	0.591764	0.230425	0.00781575	0.00412588	0.0141165	e										te24842	0.443823	NA	NA	NA	231.603	e
Carubv10001234m.g	0.408599	0.398976	0.003183	0.00233504	10.7815	f										te24854	0.236705	NA	0	NA	2027.26	f
Carubv10001237m.g	0.437391	0.0214692	0.00463	0.00359139	0.0775333	f										te24865	0.197254	NA	NA	0	26.0514	f
Carubv10001238m.g	0.295882	0.0107854	0.00863721	0.00339737	2.76288	f										te24888	0.0986273	0	NA	NA	297.579	f
Carubv10001239m.g	0.502999	0.432419	0.00782857	0.00328925	2.62479	f										te2490	0.0986273	0.834629	0.386935	0.0738831	2.98082	f
Carubv10001240m.g	0.414234	0.140059	0.00355238	0.00331278	25.5696	f										te24903	0.147941	NA	NA	NA	6021.04	f
Carubv10001241m.g	0.276156	0.0634918	0.0023284	0.00212761	119.268	f										te24904	0.473411	0	0	0	2093.76	e
Carubv10001242m.g	0.355058	0.31234	0.0102289	0.00421828	24.5214	f										te24909	0.197254	0.0556	NA	0.00952	23.1022	f
Carubv10001243m.g	0.36633	0.00633966	0.00408472	0.00383257	57.6684	f										te2491	0.295882	0.812712	0.396707	0.0670888	0.449492	f
Carubv10001244m.g	0.836187	0.0594608	0.00485638	0.00266733	7.92225	e										te24939	0.929914	0	NA	0.00384615	66.0844	e
Carubv10001245m.g	0.734225	0.215367	0.00901954	0.00560711	16.566	e										te24965	0.246568	0	0.0097	0.00823333	142.192	f
Carubv10001246m.g	0.21698	0.0898161	0.0203803	0.00356417	3.0656	f										te2497	0.118353	0.9524	0.447188	0.0763325	1.20289	f
Carubv10001247m.g	0.410947	0.0978184	0.00308625	0.0029944	2.41835	f										te24970	0.789018	NA	NA	0	10104.7	e
Carubv10001248m.g	0.345195	0.00656391	0.00297895	0.00472871	7.46019	f										te24992	0.0986273	NA	0	0	377.339	f
Carubv10001249m.g	0.416084	0.0251194	0.00362045	0.00280052	12.6071	f										te24995	9.16176	0	NA	NA	4122.41	a
Carubv10001250m.g	0.342113	0.0207766	0.0113864	0.00414137	4.12797	f										te25008	0.295882	0	NA	0	13817.2	f
Carubv10001251m.g	1.82284	0.208218	0.0179296	0.00475119	3.57572	d										te25016	0.147941	NA	NA	NA	1613.39	f
Carubv10001252m.g	0.338151	0.245332	0.00633133	0.0049	11.5194	f										te25019	0.676301	NA	NA	0	1279.4	e
Carubv10001253m.g	0.265273	0.19254	0.0012625	0.00225042	154.238	f										te2503	0.295882	NA	NA	0	727.202	f
Carubv10001254m.g	0.191453	0.224514	0.00688529	0.00301529	5.18834	f										te25032	0.443823	0.0129889	0	0.0050475	310.577	e
Carubv10001255m.g	0.221911	0.007202	0.00510444	0.00370058	0.567374	f										te2504	0.0986273	0.0294	NA	0.00408571	8.62265	f
Carubv10001256m.g	3.2547	0.104089	0.00490899	0.00297555	16.4966	d										te25056	0.147941	0	NA	NA	900.251	f
Carubv10001257m.g	1.06248	0.347781	0.00412812	0.00263673	2.82709	e										te25069	1.9972	0.54334	0	0	7761.54	d
Carubv10001258m.g	1.42795	0.0132629	0.00307692	0.00286605	1.29453	d										te25079	1.2575	NA	NA	NA	55.1206	e
Carubv10001259m.g	0.197255	0.0116444	0.00825345	0.00685168	0.0133182	f										te25082	0.0986273	NA	NA	0.00740667	151.122	f
Carubv10001260m.g	0.767101	0.800157	0.02225	0.00553673	0.124208	e										te25093	0.147941	NA	NA	NA	35.5542	f
Carubv10001261m.g	1.04337	0.314045	0.0053202	0.00394272	63.6598	e										te25116	1.38078	NA	NA	NA	60.4653	e
Carubv10001263m.g	1.60621	0.36911	0.00645333	0.00273996	4.66946	d										te25117	0.197255	NA	NA	0	190.513	f
Carubv10001264m.g	0.480808	0.00863165	0.00904634	0.0048904	0.332371	f										te25118	1.03559	0	NA	0	7172.37	e
Carubv10001265m.g	0.255534	0.00540435	0.00105814	0.00285419	0.0386266	f										te25124	0.295882	NA	NA	NA	72.5584	f
Carubv10001266m.g	0.283553	0.36937	0.00356471	0.00331881	19.3042	f										te25150	1.509	NA	NA	NA	54.7515	e
Carubv10001268m.g	0.346604	0.0409419	0.0139262	0.0024096	71.92	f										te25158	3.38427	0.824382	0.285147	0.0666152	0.381327	d
Carubv10001270m.g	0.315607	0.0111833	0.00387843	0.00521138	49.6453	f										te2517	1.38078	0	0	0.00948	43.4054	e
Carubv10001271m.g	0.712308	0.010178	0.00500395	0.00523815	0.844764	e										te25176	1.84926	NA	0	NA	433.654	d
Carubv10001272m.g	4.05193	0.00657436	0.00452326	0.00564032	1.00532	a										te25187	2.36705	NA	NA	0	1113.63	d
Carubv10001273m.g	2.89449	0.500176	0.00561964	0.00428863	1.6124	d										te25188	0.295882	NA	NA	0	1311.82	f
Carubv10001274m.g	0.197254	0.176921	0.00419625	0.00180493	10.2061	f										te25198	0.147941	NA	NA	0	16.2313	f
Carubv10001277m.g	2.17488	0.18777	0.100901	0.0263748	0.427927	d										te25199	0.591764	NA	NA	NA	472.564	e
Carubv10001278m.g	0.747923	0.279883	0.00559545	0.00320104	47.135	e										te25220	0.591763	NA	NA	NA	100.011	e
Carubv10001279m.g	0.225434	0.293131	0.00329208	0.00363474	0.557074	f										te25223	0.532587	1	0.375	0.240588	1.91938	e
Carubv10001280m.g	0.269775	0.00849577	0.00240101	0.00491548	14.0899	f										te25235	0.355058	0.480767	0.0714	0.0137625	7.25584	f
Carubv10001281m.g	0.486091	0.557324	0.00546184	0.00371709	8.58194	f										te25237	1.6408	0.896857	0.431038	0.156109	0.627906	d
Carubv10001282m.g	0.287663	0.247331	0.0085213	0.00465417	14.5399	f										te25239	0.887646	0.91476	0.460633	0.383175	44.682	e
Carubv10001283m.g	0.561155	0.3628	0.003923	0.00238704	10.7582	f										te25247	0.147941	NA	0	0	37.7908	f
Carubv10001284m.g	0.197255	0.0395046	0.00561714	0.00350192	20.9279	f										te25250	0.126807	0.5714	0	0.0178625	34.0726	f
Carubv10001285m.g	0.243668	0.29315	0.00804839	0.00305	1.84046	f										te25253	0.443823	NA	NA	NA	5406.13	e
Carubv10001287m.g	0.266294	0.231426	0.00732737	0.00291558	12.8338	f										te2526	1.18353	0.0363	0	NA	288.257	e
Carubv10001288m.g	0.566402	0.00546486	0.00212353	0.00311451	14.0136	e										te25261	0.986273	NA	NA	0.00588235	349.719	e
Carubv10001290m.g	0.233591	0.00882817	0.00438222	0.00370571	0.446473	f										te25269	0.0986273	NA	0	NA	973.382	f
Carubv10001291m.g	0.218695	0.0938071	0.0199776	0.00355099	10.7195	f										te2527	0.591764	NA	NA	0.00694444	34.8839	e
Carubv10001292m.g	0.207117	0.315866	0.00423205	0.00215388	9.79874	f										te25272	0.147941	NA	NA	NA	36.0123	f
Carubv10001294m.g	5.78041	0.401863	0.00224	0.00543447	10.8479	a										te25294	0.147941	NA	NA	0.0476	281.595	f
Carubv10001297m.g	1.04903	0.0847863	0.00100781	0.00391419	10.8852	e										te25296	0.147941	NA	NA	NA	748.719	f
Carubv10001298m.g	0.271225	0.0142759	0.001234	0.00243446	10.1489	f										te25297	0.147941	NA	NA	NA	151.078	f
Carubv10001299m.g	0.278477	0.00181579	0.00285294	0.0020019	0.219997	f										te25299	0.295882	NA	NA	NA	340.927	f
Carubv10001300m.g	0.432998	0.156416	0.00348303	0.00487361	0.287345	f										te25321	0.295882	0.03054	0.00275	0.00240625	2.39144	f
Carubv10001301m.g	2.57979	0.274162	0.0124661	0.00983898	0.0156497	d										te25334	0.246568	NA	0	0.00297857	24.8488	f
Carubv10001303m.g	0.332867	0.00976167	0.00300192	0.00310314	0.011981	f										te25357	1.56395	NA	NA	NA	2687.63	e
Carubv10001304m.g	0.228636	0.439566	0.00542245	0.00411476	15.8413	f										te25358	0.0986273	0	NA	0	1507.74	f
Carubv10001305m.g	0.461228	0.0674532	0.00368873	0.00562165	2.03654	f										te25363	0.295882	0.877529	0.666667	0.4	0.956575	f
Carubv10001306m.g	0.164379	0.0325889	0.00323404	0.00342622	0.692688	f										te25364	0.147941	NA	NA	0	79.8533	f
Carubv10001307m.g	0.517793	0.0107628	0.00309762	0.00451465	1.07366	f										te25386	0.473411	NA	NA	0	22923.1	e
Carubv10001308m.g	0.307717	0.0434281	0.00479636	0.0064209	1.05824	f										te25396	0.591763	NA	NA	NA	7303.25	e
Carubv10001309m.g	0.314374	0.00457955	0.0031803	0.00379227	0.470316	f										te25399	0.147941	NA	NA	NA	303.838	f
Carubv10001310m.g	0.392216	0.413072	0.00426541	0.00161056	17.2593	f										te25401	0.147941	NA	NA	0.0128167	570.938	f
Carubv10001312m.g	0.549495	0.00439385	0.00383396	0.00264264	0.554645	f										te25409	1.91453	0.876773	0.2765	0.126946	0.878857	d
Carubv10001313m.g	0.275476	0.33278	0.00580635	0.00408792	23.3674	f										te25423	0.295882	NA	NA	NA	1297.78	f
Carubv10001315m.g	0.546243	0.00798182	0.00899107	0.0051118	0.168464	f										te25450	0.380419	NA	0	NA	65.432	f
Carubv10001316m.g	0.470721	0.241956	0.00472093	0.00317398	12.264	f										te25455	0.394509	NA	NA	NA	30.6104	f
Carubv10001317m.g	0.46026	0.199412	0.00303291	0.00235826	73.0488	f										te25467	0.0986273	0.674064	0.1937	0	169.146	f
Carubv10001318m.g	0.154986	0.179677	0.0036463	0.00273281	13.2532	f										te25492	0.394509	NA	NA	NA	68.9007	f
Carubv10001319m.g	0.765211	0.232743	0.00794598	0.00202385	119.483	e										te25497	0.147941	NA	NA	NA	563.399	f
Carubv10001320m.g	0.348096	0.200926	0.00975763	0.00331957	7.63155	f										te25502	0.295882	NA	NA	0	3227.13	f
Carubv10001321m.g	0.505862	0.0323553	0.00136667	0.00335717	0.0124035	f										te25505	0.147941	NA	NA	NA	980.67	f
Carubv10001322m.g	0.258897	0.122743	0.0101051	0.00397739	0.254628	f										te25509	0.641077	NA	NA	NA	546.227	e
Carubv10001324m.g	0.257289	0.0010875	0.00451818	0.00359765	0.559197	f										te25520	4.66686	0.0550164	0.00389176	0.00198735	576.306	a
Carubv10001325m.g	0.900796	0.313086	0.0311794	0.0122283	0.0335518	e										te25528	0.0986273	NA	NA	0	399.852	f
Carubv10001329m.g	0.287428	0.172918	0.00699091	0.00392382	5.46012	f										te25533	0.295882	NA	NA	0	94.6071	f
Carubv10001330m.g	0.306449	0.468644	0.00716143	0.00272395	4.21779	f										te25550	0.0986273	NA	NA	0	524.489	f
Carubv10001331m.g	0.369852	0.226755	0.004076	0.00318767	21.3237	f										te25553	2.51499	NA	NA	0	48.9767	d
Carubv10001332m.g	11.8782	0.815345	0.360038	0.0659655	0.0188502	a										te25555	0.739706	NA	NA	0	535.329	e
Carubv10001333m.g	0.86979	0.218927	0.0058461	0.0048443	1.92964	e										te25556	0.147941	0	NA	NA	807.605	f
Carubv10001335m.g	0.562175	0.0469538	0.00470985	0.00355737	6.60909	e										te25557	0.295882	NA	0	NA	1327.73	f
Carubv10001336m.g	0.284502	0.239957	0.00739538	0.0045967	1.72176	f										te2556	0.147941	0.8571	NA	0	846.989	f
Carubv10001337m.g	0.320539	0.147413	0.00694444	0.0024487	1.14696	f										te25565	2.89964	NA	0	0.00833333	27.4842	d
Carubv10001338m.g	0.320539	0.00589888	0.0205094	0.0130072	0.0714059	f										te25566	0.295882	0	NA	0	767.49	f
Carubv10001339m.g	9.87334	0.0440916	0.00490885	0.00328411	21.3388	a										te25567	2.30365	0.6382	NA	0.0263	2278.73	d
Carubv10001340m.g	0.443823	0.00925345	0.00565385	0.00395402	28.568	f										te25583	0.295882	NA	NA	NA	641.132	f
Carubv10001341m.g	2.20062	0.23152	0.00652335	0.00391983	11.9082	d										te25590	0.197254	0	0	0	585.254	f
Carubv10001342m.g	2.14514	0.043471	0.00425395	0.00464012	5.74818	d										te25600	0.147941	NA	NA	NA	1027.48	f
Carubv10001344m.g	0.369852	0.7394	0.0374081	0.00857241	10.7453	f										te2563	0.54245	0.015841	0.0340077	0.0141509	257.485	e
Carubv10001345m.g	0.261072	0.15699	0.00881304	0.00415448	1.54035	f										te25636	1.10956	NA	0	0	730.695	e
Carubv10001347m.g	1.14445	0.0192182	0.00864045	0.00426603	0.727223	e										te25660	0.338151	0.743923	0.345972	0.0371149	0.44438	f
Carubv10001348m.g	1.57485	0.385348	0.0343679	0.00780537	2.05501	d										te2568	0.313287	NA	0.06345	0.0436085	15.0148	f
Carubv10001349m.g	0.6446	0.368714	0.00663443	0.00435714	9.55526	e										te25701	0.295882	NA	NA	0	15.3052	f
Carubv10001352m.g	0.355058	0.0126345	0.00300638	0.00346997	21.696	f										te25715	0.295882	NA	NA	NA	118.925	f
Carubv10001353m.g	1.35886	0.0890548	0.030313	0.00780896	23.0361	d										te25727	0.591764	NA	NA	NA	749.949	e
Carubv10001354m.g	0.72491	0.00435758	0.00260204	0.00327488	1.74581	e										te25738	0.147941	0	NA	0	602.793	f
Carubv10001355m.g	0.23156	0.193845	0.00434878	0.00349279	7.93535	f										te2574	5.25781	0.732905	0.384543	0.0820931	0.574063	a
Carubv10001356m.g	0.92874	0.00886267	0.00958548	0.00339706	0.128339	e										te25761	0.887647	0.58055	NA	0.00732308	30673.1	e
Carubv10001357m.g	0.180817	0.0322222	0.0017375	0.00353733	6.64082	f										te25765	0.295882	NA	NA	NA	6223.38	f
Carubv10001358m.g	0.253613	0.0120346	0.00494186	0.0036397	0.183709	f										te25771	1.92323	NA	NA	NA	123.012	d
Carubv10001359m.g	0.272211	0.214153	0.00545393	0.00700836	10.247	f										te25772	2.60914	NA	0	NA	2234.79	d
Carubv10001360m.g	0.818026	0.0108816	0.00537	0.00447097	1.95475	e										te25800	0.295882	0	NA	0	426.007	f
Carubv10001361m.g	0.474968	0.293468	0.00863418	0.00269514	0.657717	f										te25801	3.7577	NA	0	0	288.814	d
Carubv10001362m.g	0.35224	0.0271133	0.00342905	0.00371093	6.83369	f										te25832	0.480808	0	0	0	2301.95	e
Carubv10001363m.g	1.04791	0.0503354	0.00567241	0.00205459	0.0369534	e										te25836	0.177529	0	0	0	30.9075	f
Carubv10001364m.g	0.382906	0.0144558	0.00681395	0.00276626	0.911782	f										te25837	0.760839	0	0	0.0128333	428.871	e
Carubv10001365m.g	0.197255	0.063445	0.0250387	0.00560959	3.50532	f										te25840	0.147941	NA	NA	NA	213.272	f
Carubv10001367m.g	0.621351	0.149499	0.00269186	0.00458879	6.10452	e										te25888	0.295882	0	0	NA	1691.96	f
Carubv10001368m.g	0.118353	0.00513143	0.00237761	0.00327289	352.148	f										te25889	0.0986273	NA	NA	NA	768.395	f
Carubv10001370m.g	0.54245	0.00353796	0.00143774	0.00421731	0.121775	f										te2589	0.0986273	0.66055	0.2771	0.120289	9.27588	f
Carubv10001372m.g	2.25804	0.00690278	0.0016	0.00168854	5.82943	d										te25897	0.147941	NA	NA	0	70.8071	f
Carubv10001373m.g	2.3887	0.00380789	0.00257576	0.00249557	1.77809	d										te25898	0.443823	NA	NA	0	412.718	e
Carubv10001376m.g	0.759001	0.0128219	0.00303095	0.00335142	22.1555	e										te25909	1.16258	0.685892	0.28758	0.0522381	0.156856	e
Carubv10001377m.g	0.54245	0.184119	0.00552857	0.00365676	4.46317	f										te25922	1.53858	NA	NA	0	134.955	e
Carubv10001378m.g	0.690391	0.0174333	0.00196944	0.0027127	0.0866639	e										te25962	0.197254	0	0.01082	0.00832174	4.12507	f
Carubv10001379m.g	1.04697	0.155253	0.0123725	0.0161201	0.516681	e										te25967	0.147941	NA	NA	0.0286	19.6484	f
Carubv10001380m.g	0.219525	0.0157296	0.00535214	0.00403439	0.244989	f										te25998	0.147941	NA	NA	0	1567.65	f
Carubv10001381m.g	0.221911	0.00717303	0.00157736	0.00357311	3.88546	f										te26	5.47381	NA	NA	NA	3346.5	a
Carubv10001383m.g	0.955275	0.183709	0.00885	0.00423008	6.20899	e										te26012	0.147941	0	NA	NA	48.1702	f
Carubv10001384m.g	0.663492	0.128843	0.00464667	0.00458635	0.992372	e										te26015	2.62066	NA	NA	NA	2806.54	d
Carubv10001385m.g	0.215187	0.303507	0.00548681	0.00250606	16.5502	f										te26024	0.591763	NA	NA	NA	606.657	e
Carubv10001386m.g	0.341402	0.00587571	0.003625	0.00637838	19.2362	f										te26025	0.0986273	NA	NA	NA	204.546	f
Carubv10001387m.g	0.746136	0.26087	0.00582632	0.00341341	3.10291	e										te26054	0.0986273	0.01818	0	0.0025641	1718.45	f
Carubv10001388m.g	0.456151	0.400789	0.00541461	0.00461636	0.832792	f										te2606	0.665733	NA	NA	0.002856	1383.7	e
Carubv10001391m.g	0.520035	0.103398	0.00065	0.00260046	38.6804	f										te26067	1.96358	NA	NA	0	35.9482	d
Carubv10001392m.g	0.71857	0.167623	0.0123128	0.0101741	11.6337	e										te2608	0.147941	NA	NA	NA	219.596	f
Carubv10001393m.g	0.507226	0.21609	0.00359537	0.00282391	3.80996	f										te2609	0.147941	NA	NA	NA	24.4883	f
Carubv10001394m.g	0.64228	0.381863	0.00644264	0.002616	45.4252	e										te26095	0.147941	0.00675	NA	NA	795.701	f
Carubv10001396m.g	0.410947	0.117277	0.00538026	0.00292328	21.4734	f										te26103	0.406837	NA	NA	0	431.884	f
Carubv10001397m.g	0.279888	0.154328	0.00343846	0.00335175	5.95767	f										te26105	0.147941	NA	NA	NA	13865	f
Carubv10001398m.g	1.35483	0.00570488	0.00668077	0.00387007	0.760523	d										te26106	0.221911	0	0	0.002	68.0047	f
Carubv10001399m.g	0.273965	0.0545129	0.00127568	0.00218491	6.39017	f										te26118	1.18353	0	NA	0	336.337	e
Carubv10001400m.g	0.197255	0.0128015	0.00143538	0.00309519	36.718	f										te26133	0.443823	NA	NA	NA	29.1528	e
Carubv10001401m.g	0.969834	0.0195754	0.0144413	0.00283104	0.0560565	e										te26146	0.0986273	NA	NA	0.00795833	2386.65	f
Carubv10001402m.g	0.157804	0.0116259	0.00458769	0.00323661	258.261	f										te26152	0.147941	NA	0	0.00427692	33.9381	f
Carubv10001403m.g	0.600217	0.30322	0.00846438	0.00508586	9.14547	e										te2618	1.27229	0.675925	NA	NA	25311.9	e
Carubv10001404m.g	0.757457	0.00669063	0.00622333	0.00290938	0.0238871	e										te26181	2.6758	NA	NA	NA	82.5104	d
Carubv10001405m.g	0.48417	0.209695	0.00968116	0.00322404	14.2792	f										te26217	0.739705	NA	NA	0	298.268	e
Carubv10001406m.g	0.364163	0.0872246	0.125679	0.074726	4.07768	f										te26225	0.0986273	NA	NA	0	66.9436	f
Carubv10001407m.g	0.789018	0.43802	0.0166385	0.00794392	1.276	e										te26262	1.43009	NA	0	0	121.515	e
Carubv10001408m.g	0.172598	0.00617386	0.00352391	0.00937846	0.0531933	f										te26265	0.236705	NA	NA	0	36.1712	f
Carubv10001409m.g	0.573831	0.485093	0.00614118	0.0034599	3.43688	e										te2627	1.509	0.942433	0.01785	NA	8790.93	e
Carubv10001411m.g	0.318213	0.218385	0.00508101	0.0038584	0.7992	f										te26271	0.295882	NA	0	0	52.6271	f
Carubv10001412m.g	0.871207	0.558554	0.0122619	0.00701996	10.1052	e										te26276	0.0986273	0	0	0	318.41	f
Carubv10001413m.g	0.433256	0.360121	0.00560722	0.00445879	3.51632	f										te26277	0.917234	NA	NA	0	3956.87	e
Carubv10001415m.g	0.174048	0.0749406	0.00923333	0.00343198	0.213382	f										te26292	0.0986273	1	NA	0.10002	23.7649	f
Carubv10001416m.g	1.16032	0.213278	0.0137907	0.00390481	8.00408	e										te26295	3.09538	NA	NA	NA	9.71759	d
Carubv10001418m.g	0.317799	0.0497059	0.00279898	0.00207739	5.61884	f										te26311	0.0986273	NA	NA	NA	367.002	f
Carubv10001419m.g	2.79332	0.0235468	0.000557143	0.0027427	29.3557	d										te26322	0.147941	NA	NA	NA	1516.27	f
Carubv10001420m.g	1.27652	0.231948	0.00509333	0.00346983	16.3262	e										te26350	0.803109	NA	NA	NA	80.9224	e
Carubv10001421m.g	0.272211	0.00621111	0.00566562	0.00194773	0.0253361	f										te26351	1.62735	NA	NA	0	1014.91	d
Carubv10001422m.g	11.4487	0.0190288	0.00470714	0.00321934	53.0298	a										te26361	0.147941	NA	NA	NA	19.1315	f
Carubv10001423m.g	0.774743	0.0489829	0.00259778	0.00520773	0.063116	e										te26366	0.147941	0	0	0	329.864	f
Carubv10001424m.g	0.455203	0.124137	0.0109747	0.00584922	23.7428	f										te26370	2.92594	NA	0	0.01667	443.568	d
Carubv10001425m.g	0.34734	0.0086918	0.00271875	0.00512343	24.279	f										te26404	0.0986273	NA	NA	NA	42.7514	f
Carubv10001427m.g	0.160269	0.120888	0.00399333	0.00304412	1.89623	f										te26408	1.33147	0	NA	NA	2801.71	e
Carubv10001430m.g	0.295882	0.0520831	0.00388222	0.00436509	2.13025	f										te26435	4.14234	NA	NA	NA	10.9503	a
Carubv10001431m.g	0.258896	0.229736	0.00426364	0.00241111	11.6654	f										te26451	1.18353	NA	NA	0	891.754	e
Carubv10001432m.g	0.443822	0.00879434	0.007718	0.00436772	1.02574	f										te26452	2.60376	NA	NA	NA	2882.45	d
Carubv10001433m.g	1.06109	0.00691636	0.00638226	0.00631952	0.418998	e										te26453	0.295882	NA	NA	0	1654.1	f
Carubv10001435m.g	1.21467	0.135141	0.00352	0.00204971	15.9563	e										te2646	0.0986273	0	0	0	38.4562	f
Carubv10001436m.g	1.15292	0.116781	0.00501795	0.00398308	5.49703	e										te26491	0.769293	NA	0	NA	2120.26	e
Carubv10001437m.g	1.15986	0.0790483	0.0151614	0.00443043	32.0346	e										te26519	0.0986273	NA	NA	NA	349.539	f
Carubv10001438m.g	1.44355	0.0113083	0.00627885	0.00308045	19.0027	d										te26526	0.295882	0	NA	0.0044625	1861.52	f
Carubv10001439m.g	0.157804	0.0837492	0.00329863	0.00353836	1.40115	f										te26527	0.147941	NA	NA	0.00505	102.296	f
Carubv10001440m.g	0.429506	0.263922	0.00470122	0.00263109	1.12427	f										te26528	3.2547	NA	NA	NA	78.8678	d
Carubv10001442m.g	0.475524	0.0190218	0.00535385	0.00367903	35.0882	f										te26534	0.0986273	NA	NA	0	17586.9	f
Carubv10001443m.g	0.410417	0.12857	0.00428837	0.0022034	18.3256	f										te26538	2.72211	NA	NA	0	72.5584	d
Carubv10001445m.g	0.204841	0.0336747	0.00836842	0.00224	0.0159962	f										te2654	0.295882	NA	NA	NA	6.00204	f
Carubv10001446m.g	0.30684	0.00925	0.00358462	0.0032133	2.20843	f										te26555	0.0986273	0	0	0	778.801	f
Carubv10001447m.g	0.61642	0.13674	0.0472111	0.0146497	12.5312	e										te26575	0.295882	0.84615	0	NA	4989.12	f
Carubv10001448m.g	0.238982	0.438052	0.00501461	0.00289422	2.40039	f										te26578	0.295882	NA	0	0	220.855	f
Carubv10001449m.g	0.157804	0.0145309	0.0035975	0.00372733	0.823153	f										te26590	12.1311	0.933333	NA	0	926.001	a
Carubv10001450m.g	0.584719	0.170559	0.003625	0.00313833	0.305481	e										te26593	0.0986273	NA	NA	NA	89.7392	f
Carubv10001451m.g	3.62728	0.29144	0.00413229	0.00410144	14.4221	a										te26598	0.0986273	NA	NA	0	1818.47	f
Carubv10001452m.g	3.50341	0.214662	0.00946154	0.0055992	31.9421	a										te2660	2.34016	NA	NA	0	297.349	d
Carubv10001453m.g	0.996654	0.0528324	0.00187381	0.00751862	0.0134658	e										te26606	2.72211	NA	0	0	990.74	d
Carubv10001454m.g	0.481435	0.180221	0.0186963	0.00422111	0.0568312	f										te26610	0.546244	NA	0	0	1505.84	e
Carubv10001455m.g	0.317799	0.0382365	0.00406923	0.0039196	0.0958541	f										te26613	0.147941	0	NA	0.00833333	7309.19	f
Carubv10001456m.g	0.213692	0.293833	0.00393134	0.00416567	11.2651	f										te26630	0.0986273	0.0201706	0.0333952	0.0109378	17.6572	f
Carubv10001457m.g	0.197255	0.185353	0.00452419	0.00384728	4.78072	f										te26631	0.0986273	0.0622429	0.0203875	0.000826364	10.0631	f
Carubv10001459m.g	0.1713	0.341227	0.00813026	0.00289355	20.7927	f										te26638	0.414234	NA	NA	NA	5.49435	f
Carubv10001461m.g	1.21311	0.326605	0.0116422	0.00464263	0.601143	e										te26639	0.0986273	0.02222	0	0	6.20721	f
Carubv10001462m.g	0.409683	0.0264404	0.00645161	0.00156667	2.65644	f										te26649	38.348	0.0407444	0.0149538	0.00901042	5.92731	a
Carubv10001463m.g	0.261072	0.0986973	0.004344	0.00395792	63.2319	f										te26652	1.65694	NA	0	NA	45.2949	d
Carubv10001466m.g	0.500723	0.364571	0.0031443	0.00462257	19.0217	f										te26653	0.236705	0.46665	0	0.00595	119.882	f
Carubv10001467m.g	0.397327	0.176348	0.00689063	0.00331103	0.316099	f										te26654	0.473411	0.8333	NA	0.0096125	511.997	e
Carubv10001468m.g	1.21852	0.378693	0.00931512	0.00358665	12.324	e										te26655	0.394509	NA	NA	NA	86.3791	f
Carubv10001469m.g	0.364162	0.232443	0.00114483	0.0033799	24.9499	f										te26716	1.10134	0.7116	0.308	0.0950944	0.784882	e
Carubv10001470m.g	0.31232	0.0161053	0.00618421	0.00278614	0.243218	f										te26718	0.236705	0.828063	0.307973	0.0315638	4.08139	f
Carubv10001471m.g	0.700772	0.579607	0.00530584	0.0040796	3.11885	e										te26736	0.998601	0	NA	NA	639.581	e
Carubv10001472m.g	0.900795	0.00765789	0.00316471	0.00245067	42.0142	e										te26876	0.118353	0.245233	0.0634857	0.00512821	2.34362	f
Carubv10001473m.g	0.333815	0.266894	0.00367945	0.00199806	8.3184	f										te26891	0.887644	0.4878	0.025	0.0137435	2.58316	e
Carubv10001475m.g	0.44974	0.00855	0.00302045	0.00393179	34.6708	f										te26903	0.591763	0	0	0	602.082	e
Carubv10001478m.g	1.6408	0.0155533	0.00373393	0.00370037	0.0154865	d										te26904	0.295882	0	NA	NA	226.697	f
Carubv10001479m.g	0.378071	0.215013	0.00389176	0.0039505	5.40403	f										te26976	0.295882	NA	NA	0	61.7657	f
Carubv10001480m.g	0.695322	0.36511	0.0154987	0.0070268	5.81589	e										te2699	0.813675	NA	NA	NA	11130.9	e
Carubv10001482m.g	1.10956	0.297554	0.0119993	0.0035106	2.63784	e										te26999	0.382906	0.819738	0.390011	0.0651648	1.08204	f
Carubv10001483m.g	0.974669	0.0260281	0.00640612	0.00343884	20.8921	e										te27010	0.295882	0.1245	0	0.0156308	2.74499	f
Carubv10001484m.g	0.402728	0.00640588	0.00378974	0.00301557	0.464552	f										te27034	5.41691	0.196	0.0979	0.0985	9.00306	a
Carubv10001485m.g	0.23013	0.0173948	0.00352432	0.0025127	42.1076	f										te27086	0.118353	0.837727	0.521039	0.0809851	4.73632	f
Carubv10001486m.g	0.36633	0.00574444	0.0037119	0.00186436	0.149998	f										te27089	0.221911	0.0315	0.01315	0	838.57	f
Carubv10001487m.g	0.452525	0.125589	0.002078	0.0037121	1.97048	f										te27090	0.94682	NA	NA	0.00124231	7.91649	e
Carubv10001488m.g	0.201738	0.305168	0.00477059	0.00512043	5.9496	f										te27096	0.591764	NA	NA	0	60.4653	e
Carubv10001489m.g	1.0713	0.68712	0.0198167	0.00339625	43.0412	e										te27228	0.606558	0.72365	0.03645	0.00900423	3.36176	e
Carubv10001491m.g	0.162735	0.0148918	0.00569245	0.00390085	2.70191	f										te27295	0.147941	NA	NA	0	322.039	f
Carubv10001492m.g	0.986272	0.229525	0.00211385	0.00216981	6.51869	e										te27337	7.30159	0.81945	0.465891	0.0665949	54.2253	a
Carubv10001493m.g	0.227602	0.0107052	0.0045557	0.00349003	2.95253	f										te27359	0.813675	NA	NA	NA	25.5087	e
Carubv10001494m.g	2.07117	0.295921	0.00476132	0.00329171	48.137	d										te27454	8.55585	0.8432	0.422484	0.101151	0.603447	a
Carubv10001496m.g	1.00342	0.00932889	0.01029	0.00424512	55.3377	e										te27475	10.9707	NA	NA	NA	8.06036	a
Carubv10001498m.g	0.776689	0.0176195	0.00526389	0.00392522	0.121775	e										te27480	0.0986273	NA	NA	0	267.412	f
Carubv10001499m.g	0.324516	0.183054	0.00501236	0.00245947	3.9219	f										te27482	0.147941	NA	NA	NA	3654.21	f
Carubv10001500m.g	1.70332	0.461582	0.00514872	0.00368064	0.364164	d										te27488	3.15607	NA	0	0	25873.1	d
Carubv10001502m.g	0.295882	0.0124974	0.00387647	0.00206098	3.34948	f										te27490	1.0849	NA	0	0	99.3479	e
Carubv10001503m.g	0.140155	0.201823	0.00302329	0.00333497	11.462	f										te27493	0.295882	0	NA	0	25.1939	f
Carubv10001504m.g	1.40768	0.028525	0.0110254	0.00311671	1.99917	d										te27538	0.295882	NA	NA	0.0065	1485.66	f
Carubv10001505m.g	1.13969	0.297855	0.0111886	0.00451963	13.2166	e										te27547	0.665733	NA	NA	0	190.757	e
Carubv10001507m.g	0.0986273	0.152719	0.0703767	0.00835591	0.150166	f										te27554	0.0986273	NA	NA	NA	63.3319	f
Carubv10001508m.g	0.50831	0.367085	0.00657432	0.00439379	52.6369	f										te27565	0.443823	0.354033	NA	0.0098	233.981	e
Carubv10001509m.g	0.572467	0.368174	0.00732577	0.00308351	8.99539	e										te27571	0.118353	NA	0	0	68.6224	f
Carubv10001510m.g	9.36378	0.440476	0.00277123	0.00330793	7.94816	a										te27577	0.355059	0.00956429	0.00554615	0.00620145	2721.61	f
Carubv10001511m.g	0.352241	0.00891169	0.00515918	0.00328621	97.2752	f										te27584	0.147941	NA	NA	NA	762.63	f
Carubv10001512m.g	0.25237	0.00966111	0.00195091	0.00400504	1.38978	f										te27622	0.92052	0.52697	0.00606	0.00268659	0.940412	e
Carubv10001513m.g	0.526012	0.270464	0.00482623	0.00215793	14.8325	f										te27679	1.26806	NA	0	0.03065	23.3324	e
Carubv10001514m.g	0.936959	0.314142	0.00314	0.00165543	0.834335	e										te27691	0.0986273	NA	NA	0	2098.89	f
Carubv10001515m.g	1.02079	0.108215	0.0122451	0.00388824	1.68351	e										te27696	0.295882	NA	NA	NA	64.7843	f
Carubv10001516m.g	0.650939	0.00324366	0.00412273	0.00314045	4.22569	e										te27702	0.147941	0.0133333	0	0.00284615	91.0216	f
Carubv10001518m.g	0.218018	0.00348393	0.0046	0.00720136	2.58008	f										te27710	1.03559	0	NA	0.003076	621.141	e
Carubv10001519m.g	1.29448	0.0885431	0.00504737	0.00464651	20.2122	e										te27712	0.295882	0.902775	0.0572	0.0104375	1142.27	f
Carubv10001520m.g	1.72906	0.0357425	0.0138373	0.003229	0.444705	d										te27713	0.0986273	0	NA	NA	886.21	f
Carubv10001521m.g	0.242085	0.0173924	0.00171154	0.00272136	0.0283153	f										te27718	1.77529	0	NA	0	57.6053	d
Carubv10001522m.g	0.138078	0.466086	0.00839441	0.00198932	14.493	f										te27723	0.295882	NA	NA	NA	3092.46	f
Carubv10001523m.g	0.693209	0.174354	0.048752	0.0342317	5.56031	e										te27738	0.295882	NA	NA	NA	328.509	f
Carubv10001525m.g	1.86047	0.394494	0.00915172	0.0161076	7.14675	d										te27739	1.2427	NA	NA	NA	8653.1	e
Carubv10001526m.g	0.295882	0.00997059	0.00620149	0.00216263	75.4498	f										te27740	0.23013	0.8095	0.08335	0.0686713	2.55582	f
Carubv10001527m.g	0.211344	0.338543	0.00455135	0.00299274	49.9275	f										te27742	0.147941	NA	NA	NA	736.448	f
Carubv10001528m.g	0.685199	0.271085	0.00311967	0.00235653	17.0325	e										te27745	1.12435	NA	NA	NA	552.243	e
Carubv10001529m.g	1.12188	0.284145	0.00694835	0.00354407	1.47629	e										te27748	0.295882	NA	0	0.019	23.5465	f
Carubv10001530m.g	0.307717	0.410163	0.00569	0.00301103	3.96894	f										te27753	0.355059	NA	NA	0	171.901	f
Carubv10001531m.g	1.00218	0.264758	0.00443881	0.0033853	1.96717	e										te27756	8.43262	NA	0	0.00231667	826.106	a
Carubv10001532m.g	4.78501	0.521718	0.0441618	0.00365788	4.53854	a										te27758	0.443823	NA	0	NA	103.08	e
Carubv10001533m.g	0.278477	0.252832	0.00877976	0.00408254	105.401	f										te27760	0.739706	NA	0	0	1646.81	e
Carubv10001534m.g	0.610256	0.31073	0.00367626	0.00322652	5.17668	e										te27762	0.0986273	0.707568	0.243842	0.0726516	56.7416	f
Carubv10001535m.g	0.221911	0.09934	0.0260517	0.00600419	0.406843	f										te27769	0.197254	NA	NA	0	877	f
Carubv10001536m.g	0.307717	0.080075	0.00315921	0.00264349	2.18709	f										te27787	0.147941	NA	NA	NA	381.986	f
Carubv10001537m.g	0.239224	0.196366	0.00288395	0.00341014	81.7594	f										te27791	1.40544	NA	NA	NA	14.5764	e
Carubv10001538m.g	1.30065	0.147148	0.00654971	0.0061051	3.06659	e										te27797	0.147941	NA	NA	NA	412.999	f
Carubv10001539m.g	0.331746	0.00275205	0	0.00255926	0.317894	f										te27798	0.532588	NA	0	0.00277778	653.6	e
Carubv10001540m.g	0.295882	0.0121066	0.00730727	0.004804	2.21097	f										te27799	2.33007	NA	0	NA	1580.34	d
Carubv10001541m.g	0.62818	0.00595238	0.00587937	0.00279202	1.37002	e										te27855	0.295882	0	0	0	70.3237	f
Carubv10001543m.g	0.286635	0.396452	0.00503175	0.00362806	2.75644	f										te27856	0.147941	NA	NA	0	1731.57	f
Carubv10001544m.g	0.552313	0.284509	0.00777759	0.00492189	140.618	f										te27857	2.36705	NA	0	0	80.9224	d
Carubv10001546m.g	0.490054	0.00376441	0.00475574	0.00429819	10.8257	f										te27869	0.147941	NA	0	0	23271.5	f
Carubv10001547m.g	0.43396	0.0600623	0.00458169	0.00248997	1.54971	f										te27876	0.414234	0	NA	0	861.774	f
Carubv10001548m.g	0.257289	0.0447847	0.00530842	0.00408631	50.9314	f										te27890	0.355058	NA	0	0.00605833	17231.8	f
Carubv10001549m.g	0.440029	0.130413	0.00295676	0.00250774	2.02244	f										te27895	0.236705	0.0769	0	0	217.515	f
Carubv10001550m.g	1.12012	0.301941	0.00503947	0.00328776	2.89559	e										te27896	0.473411	NA	NA	NA	115.454	e
Carubv10001551m.g	0.177529	0.0378607	0.00357971	0.00355493	0.0210304	f										te27914	0.147941	NA	NA	0	175.943	f
Carubv10001553m.g	2.18773	0.175532	0.00421622	0.00301382	0.0478811	d										te27917	0.147941	NA	NA	0	61.5954	f
Carubv10001555m.g	0.604628	0.349116	0.00817375	0.00336687	9.53413	e										te27950	0.0986273	NA	0.022775	0	355.492	f
Carubv10001556m.g	0.304336	0.478054	0.00520508	0.00330611	0.0526796	f										te27976	0.0986273	0	0	NA	676.736	f
Carubv10001557m.g	0.241089	0.306549	0.00467071	0.00335074	49.2251	f										te27986	0.263006	0.6355	0.280217	0.0970603	1.17943	f
Carubv10001558m.g	0.502311	0.0669211	0.013336	0.00529854	3.918	f										te28011	0.380419	0.838124	0.414711	0.0929207	1.19176	f
Carubv10001559m.g	0.164379	0.103276	0.005825	0.00604689	0.0549992	f										te28020	1.13421	0.56975	NA	NA	7139.24	e
Carubv10001560m.g	0.164379	0.401598	0.00313974	0.00287003	21.962	f										te28031	0.295882	NA	NA	0	28959.8	f
Carubv10001562m.g	0.172598	0.00844896	0.00257358	0.0030943	18.9353	f										te28039	0.147941	NA	NA	NA	25.7461	f
Carubv10001563m.g	1.23183	0.215424	0.0039	0.00442187	30.5894	e										te28056	0.147941	NA	NA	0	653.915	f
Carubv10001564m.g	1.91266	0.273877	0.00559531	0.00262951	4.72576	d										te28080	0.147941	0.037	NA	0.02	285.823	f
Carubv10001567m.g	0.278974	0.00775464	0.00700909	0.00401124	0.972666	f										te28082	0.394509	NA	NA	NA	302.206	f
Carubv10001568m.g	0.246568	0.00604375	0.00742308	0.00433184	3.9605	f										te28083	0.147941	NA	NA	NA	51.0174	f
Carubv10001569m.g	3.90839	0.172507	0.0154184	0.00468934	9.51467	a										te28105	0.414234	NA	NA	NA	21.3325	f
Carubv10001570m.g	0.457272	0.175316	0.00272241	0.00196348	19.0151	f										te28112	0.38042	0.0128333	0	0.01725	332.083	f
Carubv10001571m.g	0.248541	0.00892833	0.00448409	0.00321658	128.849	f										te28114	2.72211	NA	NA	NA	109.744	d
Carubv10001573m.g	0.386922	0.0146094	0.00442353	0.00273084	0.0202958	f										te2812	0.126807	0.763427	0.429904	0.0784369	0.284087	f
Carubv10001574m.g	0.336693	0.219902	0.00260282	0.00369366	62.8447	f										te28148	0.0986273	0.0156	NA	0	221.849	f
Carubv10001575m.g	0.856168	0.00860732	0.00202807	0.00222259	0.682194	e										te28171	0.147941	NA	NA	NA	224.616	f
Carubv10001576m.g	2.01328	0.641506	0.279693	0.028149	0.130388	d										te2822	0.118353	NA	0.1667	0.104771	2.18549	f
Carubv10001577m.g	0.226263	0.089293	0.00206593	0.00291839	50.4389	f										te2866	0.765812	0.760624	0.361405	0.0769177	2.23578	e
Carubv10001578m.g	0.761896	0.327188	0.007832	0.00232644	1.03794	e										te28823	1.77529	0.864	0.56042	0.0939919	0.639291	d
Carubv10001579m.g	0.591763	0.00440833	0.00573191	0.00238549	4.22314	e										te2886	0.197255	NA	NA	0	616.866	f
Carubv10001580m.g	0.612898	0.283373	0.00833193	0.00432943	123.939	e										te2887	0.394509	NA	NA	NA	205.574	f
Carubv10001581m.g	0.263006	0.00842807	0.00443333	0.00327006	10.8489	f										te28874	7.77577	0.339346	0.167796	0.0348372	1.13657	a
Carubv10001582m.g	0.330691	0.00528289	0.00233659	0.00271905	1.0411	f										te28876	1.87145	0.834893	0.585835	0.101431	0.345186	d
Carubv10001583m.g	0.863975	0.241765	0.00513478	0.00413888	8.47898	e										te2893	0.147941	NA	NA	0.0706222	13.537	f
Carubv10001585m.g	0.394509	0.10891	0.0015122	0.00563487	5.87076	f										te2904	0.197254	0	NA	NA	1125.49	f
Carubv10001586m.g	0.912302	0.128571	0.00381746	0.00223357	67.9869	e										te29079	0.147941	NA	NA	0	1022.05	f
Carubv10001587m.g	0.414235	0.247829	0.00364082	0.00412071	8.10966	f										te29098	0.295882	0.9444	0.0588	0	796.924	f
Carubv10001588m.g	0.526012	0.00771864	0.00333056	0.00559415	0.247496	f										te2922	0.197255	0.0357	NA	NA	48948.3	f
Carubv10001590m.g	1.21311	0.406068	0.0029	0.00355885	5.17723	e										te29225	0.147941	NA	NA	NA	26.6656	f
Carubv10001591m.g	0.177529	0.31597	0.00515128	0.00313632	20.8077	f										te29226	9.50855	NA	NA	0	62.2198	a
Carubv10001592m.g	0.949287	0.187688	0.00365952	0.0034659	6.11305	e										te29227	0.147941	NA	NA	NA	4553.4	f
Carubv10001593m.g	0.92052	0.422516	0.00662344	0.00278476	10.1612	e										te29228	0.147941	NA	NA	NA	24.8879	f
Carubv10001595m.g	0.601626	0.0163571	0.00561852	0.00771496	1.4983	e										te29310	0.236705	NA	0.1715	0.00744615	33.6504	f
Carubv10001596m.g	10.7185	0.306019	0.027093	0.00607652	14.9954	a										te29311	3.76192	NA	0	0.003475	180.631	d
Carubv10001597m.g	0.295882	0.339246	0.00880137	0.00197765	7.08832	f										te29358	0.295882	0.0625	0.0395917	0.00216364	376.021	f
Carubv10001598m.g	0.460261	0.0237937	0.000885075	0.00432556	36.8621	f										te29378	0.0986273	NA	0	0	677.09	f
Carubv10001599m.g	1.19832	0.00483478	0.00427321	0.00200898	0.0517014	e										te29380	0.236705	0.00333333	0	0	424.676	f
Carubv10001600m.g	0.792361	0.440972	0.00601538	0.00227155	0.01177	e										te29397	2.48316	0.6656	0.301944	0.0528705	1.28288	d
Carubv10001601m.g	3.40264	0.165571	0.0122661	0.00256973	1.03374	d										te29405	0.0986273	0	0	0	14.3584	f
Carubv10001602m.g	1.58842	0.28127	0.00211449	0.00303171	3.94826	d										te29408	0.147941	0	0.0833	NA	5153.92	f
Carubv10001603m.g	0.329697	0.333162	0.00825256	0.00203993	6.59739	f										te29424	0.295882	NA	NA	0.0051	21.9599	f
Carubv10001604m.g	0.257289	0.0266635	0.00351789	0.00273102	12.3716	f										te2952	0.0986273	NA	NA	NA	635.468	f
Carubv10001606m.g	0.31232	0.00874318	0.00560233	0.00304096	0.759827	f										te29527	0.147941	NA	NA	0.00607333	4485.35	f
Carubv10001608m.g	0.789018	0.400472	0.0061129	0.003373	8.89673	e										te29579	0.246568	NA	NA	NA	5.77555	f
Carubv10001609m.g	0.569846	0.00914333	0.00342727	0.00478667	0.071203	e										te2965	1.18352	NA	NA	NA	199.471	e
Carubv10001610m.g	0.281088	0.255439	0.00264576	0.00341898	3.7697	f										te2966	1.92323	NA	NA	0	24.4883	d
Carubv10001611m.g	1.42023	0.405913	0.00835714	0.00441444	5.869	d										te29662	0.295882	NA	NA	0.0429111	371.618	f
Carubv10001612m.g	0.391608	0.014595	0.0142025	0.00752143	3.86452	f										te29664	0.147941	NA	NA	0.00769231	14.5764	f
Carubv10001614m.g	0.436778	0.234145	0.00639825	0.00371739	7.2042	f										te29667	0.295882	NA	0	0	3457.21	f
Carubv10001618m.g	0.523483	0.00332889	0.00162692	0.00234525	28.2393	f										te29668	0.147941	NA	NA	0.0185222	156.629	f
Carubv10001619m.g	0.167238	0.239419	0.00586379	0.00557446	3.46077	f										te29669	0.493136	NA	NA	0	4193.94	e
Carubv10001620m.g	0.32649	0.341158	0.0081307	0.00422313	3.06792	f										te29678	0.443823	NA	NA	0	1578.88	e
Carubv10001621m.g	0.22487	0.344315	0.00959333	0.00573123	10.9617	f										te29679	0.0986273	NA	0	0	5226.46	f
Carubv10001622m.g	0.214259	0.340204	0.00275235	0.00506325	2.05612	f										te29684	0.295882	NA	NA	NA	33.9381	f
Carubv10001623m.g	0.419166	0.3431	0.00557419	0.00430881	10.9573	f										te29696	0.0986273	NA	NA	0	51.6964	f
Carubv10001624m.g	0.414235	0.0426054	0.00308841	0.00247246	51.6238	f										te29700	2.32153	0	NA	0.0139667	348.951	d
Carubv10001626m.g	0.880248	0.31616	0.00594894	0.00186497	28.6208	e										te29701	1.98663	NA	NA	NA	8.16278	d
Carubv10001627m.g	1.0849	0.0103343	0.0162256	0.00411761	25.6212	e										te29708	0.147941	0	NA	0	2018.33	f
Carubv10001628m.g	1.90474	0.0132078	0.00312933	0.00221611	5.0743	d										te2971	0.887647	NA	NA	NA	25.5087	e
Carubv10001629m.g	0.430374	0.0171734	0.00383256	0.00329066	50.4127	f										te29721	0.147941	NA	0	0	64.721	f
Carubv10001630m.g	0.805455	0.080941	0.00265385	0.00377234	0.12172	e										te29727	1.36105	NA	NA	0	390.325	e
Carubv10001631m.g	0.193461	0.874071	0.412927	0.0733307	0.434442	f										te29730	1.97254	NA	NA	0	3541.76	d
Carubv10001632m.g	0.263006	0.465448	0.00620905	0.00427647	1.35562	f										te29746	0.739705	0.9156	NA	0.0166667	7655.86	e
Carubv10001633m.g	0.21698	0.0137087	0.00174324	0.000914194	3.49171	f										te29749	0.0986273	NA	NA	0	780.575	f
Carubv10001634m.g	0.864286	0.452074	0.00739529	0.00349072	5.73101	e										te29752	0.0986273	0.0101	0.00595	0	40.9428	f
Carubv10001635m.g	0.188288	0.19495	0.005315	0.00326872	22.785	f										te29754	0.295882	NA	NA	0	97.0516	f
Carubv10001636m.g	0.791031	0.144953	0.00698167	0.0078539	4.96158	e										te29759	0.443823	NA	NA	0	8067.8	e
Carubv10001637m.g	0.175337	0.258337	0.00342286	0.00467117	14.4785	f										te29761	3.89577	NA	NA	NA	7368.2	d
Carubv10001638m.g	0.286337	0.239665	0.00372024	0.00326835	5.55433	f										te29762	0.345195	NA	NA	0	2882.84	f
Carubv10001640m.g	0.182081	0.132298	0.0098863	0.00488134	35.7349	f										te29768	0.295882	NA	NA	0.111111	1096.71	f
Carubv10001641m.g	0.301572	0.0164675	0.004325	0.00325841	8.69242	f										te29769	0.493136	NA	NA	NA	1498.98	e
Carubv10001643m.g	0.172598	0.00406901	0.00317714	0.00373918	19.8345	f										te29785	0.295882	NA	NA	0	48.9767	f
Carubv10001644m.g	0.207117	0.388435	0.0126293	0.00414241	2.01991	f										te29788	0.665735	NA	NA	NA	16.5919	e
Carubv10001647m.g	1.09723	0.229763	0.00578209	0.00423862	14.3457	e										te29790	0.147941	NA	NA	NA	107.896	f
Carubv10001648m.g	0.273965	0.0255667	0.000533333	0.00216091	3.68859	f										te29802	0.147941	NA	0	NA	616.745	f
Carubv10001651m.g	3.54133	0.268019	0.0114247	0.00545543	9.64002	a										te29803	0.147941	0	0	0.0085	75.9053	f
Carubv10001652m.g	0.306449	0.0283463	0.000606557	0.00175479	106.344	f										te29810	0.147941	NA	NA	NA	146.023	f
Carubv10001653m.g	0.21698	0.268048	0.00500242	0.00227527	6.96968	f										te29819	0.147941	0	NA	0	125.101	f
Carubv10001654m.g	0.400311	0.235202	0.00611452	0.00847735	136.618	f										te29826	0.147941	NA	NA	NA	2086.89	f
Carubv10001655m.g	0.752384	0.0759571	0.000723913	0.00408639	0.923095	e										te29827	0.0986273	NA	0	0	192.67	f
Carubv10001656m.g	0.791031	0.427633	0.00655826	0.00462326	2.48817	e										te29839	0.0986273	0	NA	0.0014881	731.515	f
Carubv10001657m.g	68.664	0.0153696	0.00652632	0.00606392	5.06911	a										te29854	0.0986273	0.01052	0.0175333	0.00397917	384.392	f
Carubv10001658m.g	0.439596	0.346809	0.00437238	0.00255821	2.12661	f										te29875	0.147941	NA	NA	NA	666.079	f
Carubv10001659m.g	0.138078	0.0954028	0.00713667	0.00322641	62.7785	f										te29882	0.147941	0.04	0.043725	0.0476154	4.16468	f
Carubv10001660m.g	3.27885	0.381273	0.005195	0.00469311	37.6362	d										te29893	0.0986273	0	NA	0	198.814	f
Carubv10001662m.g	1.03048	0.127977	0.00134189	0.00263238	18.5518	e										te29902	0.147941	0	NA	0	151.29	f
Carubv10001663m.g	1.66519	0.0163509	0.00587805	0.0036631	12.8837	d										te29903	0.147941	NA	NA	NA	18.5518	f
Carubv10001665m.g	1.55879	0.226143	0.00395577	0.00369338	11.3287	d										te29906	1.4301	NA	NA	0	40684.4	e
Carubv10001666m.g	0.714198	0.231035	0.00452571	0.00238489	38.3408	e										te29910	0.0986273	0	0	0	5.56553	f
Carubv10001668m.g	0.532587	0.506544	0.00774898	0.00378348	12.0107	f										te29919	13.2978	0.902033	0.672212	0.148852	1648.13	a
Carubv10001670m.g	0.815318	0.0907309	0.00694256	0.0036809	8.56799	e										te29920	28.501	0.83909	0.684541	0.142694	631.063	a
Carubv10001671m.g	0.779395	0.26449	0.00605211	0.00348372	4.09755	e										te29923	0.147941	NA	NA	NA	62.2198	f
Carubv10001673m.g	0.200777	0.140463	0.00435513	0.00466917	24.4235	f										te29926	0.147941	NA	NA	NA	21.9599	f
Carubv10001676m.g	0.31232	0.203601	0.0038	0.00321255	2.18781	f										te29927	0.591765	NA	NA	NA	237.589	e
Carubv10001677m.g	1.01445	0.160938	0.0106691	0.00244591	15.1958	e										te2993	0.147941	NA	NA	0.00735	847.376	f
Carubv10001678m.g	0.251499	0.295364	0.00553896	0.00379147	88.896	f										te29962	0.394509	NA	NA	NA	2140.21	f
Carubv10001679m.g	1.00218	0.155567	0.00163579	0.00236917	35.5081	e										te29970	0.197254	0	NA	NA	1940.97	f
Carubv10001680m.g	0.780799	0.0147974	0.00125769	0.00353969	11.6786	e										te29981	0.295882	NA	NA	NA	2520	f
Carubv10001681m.g	0.93986	0.180791	0.00806984	0.00490139	0.212433	e										te29985	1.18353	NA	NA	0.0068	3660.38	e
Carubv10001682m.g	0.639105	0.01463	0.00477826	0.00411023	14.173	e										te30007	0.236705	NA	NA	0.0526	18.5098	f
Carubv10001683m.g	0.46312	0.012082	0.0023625	0.00338535	68.4683	f										te30038	0.0986273	NA	NA	0	40.215	f
Carubv10001685m.g	0.673386	0.00620933	0.00345926	0.00330305	1.58456	e										te30042	0.394509	NA	NA	NA	1616.65	f
Carubv10001686m.g	0.279444	0.29221	0.00146757	0.00335833	82.6222	f										te30063	0.147941	0	NA	0	1851.8	f
Carubv10001687m.g	0.373745	0.27458	0.0054939	0.00361857	66.9319	f										te30064	0.380419	NA	NA	0	14810.4	f
Carubv10001688m.g	1.06332	0.00154737	0.00259167	0.00143867	0.322044	e										te30068	0.258896	NA	0.0714	0	23.6231	f
Carubv10001689m.g	0.986272	0.00847273	0.00348148	0.00357242	0.033835	e										te30075	1.10956	0.8333	NA	0	6024.37	e
Carubv10001690m.g	0.572038	0.0759308	0.00815	0.00320679	21.6346	e										te30076	1.87392	NA	0	NA	2109.05	d
Carubv10001691m.g	0.169075	0.318869	0.00991074	0.00394063	2.21433	f										te30077	0.147941	0.05	NA	0	2427.03	f
Carubv10001693m.g	0.169075	0.00896627	0.00306905	0.00571214	20.1894	f										te30078	0.711965	0.864329	0.255739	0.0384471	35.9339	e
Carubv10001694m.g	0.336229	0.0826737	0.00103571	0.00291908	21.7944	f										te30120	1.03559	NA	NA	NA	667.276	e
Carubv10001695m.g	1.16944	0.02304	0.00707609	0.00322488	0.844686	e										te30121	0.147941	NA	NA	NA	66.0517	f
Carubv10001696m.g	0.264736	0.259389	0.00318571	0.00208401	2.41026	f										te30125	0.253613	NA	NA	0.0143	25.6948	f
Carubv10001699m.g	0.404891	0.0688903	0.00193509	0.00248095	173.467	f										te30126	2.15336	0	0	0	30.1966	d
Carubv10001701m.g	0.669257	0.131798	0.00640714	0.00651614	8.44143	e										te30130	0.0986273	NA	NA	NA	392.398	f
Carubv10001704m.g	0.252048	0.0647156	0.00250889	0.00196474	46.6443	f										te30150	0.0986273	NA	NA	0.0303	20.1551	f
Carubv10001705m.g	0.398302	0.0164061	0.00353934	0.0028598	2.20953	f										te30190	0.147941	NA	NA	NA	277.276	f
Carubv10001706m.g	0.253613	0.0811684	0.00331321	0.00424242	7.54277	f										te30201	1.18352	0.6764	0.08634	0.00667857	5.03878	e
Carubv10001707m.g	1.1385	0.04311	0.00681034	0.00248532	3.67354	e										te30222	1.77529	NA	NA	0	569.976	d
Carubv10001708m.g	0.374784	0.00812439	0.00613889	0.00636738	9.79107	f										te30252	0.0986273	NA	NA	0.0162667	229.839	f
Carubv10001709m.g	0.641077	0.159058	0.00514118	0.00308462	5.11313	e										te3026	0.147941	NA	NA	NA	523.193	f
Carubv10001711m.g	1.39779	0.157602	0.00364138	0.00237795	8.64413	d										te30274	0.443823	NA	NA	NA	4625.37	e
Carubv10001712m.g	0.327027	0.124849	0.00614545	0.00249409	10.6918	f										te30298	0.0986273	NA	0	0	1043.5	f
Carubv10001713m.g	0.926577	0.107719	0.0115509	0.00585667	0.0892177	e										te30325	0.236705	NA	NA	NA	139.023	f
Carubv10001714m.g	0.280309	0.637154	0.199548	0.0215775	3.20099	f										te30339	0.394509	NA	NA	0.00584444	436.623	f
Carubv10001715m.g	0.409683	0.0102442	0.00386429	0.00204821	2.09019	f										te30344	0.0986273	NA	0	NA	111.324	f
Carubv10001716m.g	0.488205	0.160702	0.00296825	0.00440495	10.515	f										te30351	0.394509	NA	NA	0	114.506	f
Carubv10001718m.g	0.321611	0.146133	0.00402	0.00337192	29.6094	f										te30352	5.66658	NA	NA	0.0162056	207.727	a
Carubv10001719m.g	0.186873	0.0159	0.00474923	0.00286117	7.75075	f										te30353	0.0986273	NA	0.0833	0	759.82	f
Carubv10001720m.g	0.295882	0.00873125	0.00482069	0.00386514	0.0403466	f										te30354	0.591764	NA	NA	0.00694444	460.25	e
Carubv10001721m.g	0.569003	0.0174024	0.0106821	0.00936412	0.141831	e										te30396	0.295882	NA	NA	0.0048125	527.537	f
Carubv10001722m.g	0.197255	0.00982449	0.00281875	0.00231925	1.02228	f										te30399	0.295882	0	NA	NA	393.707	f
Carubv10001723m.g	0.782854	0.179038	0.00560565	0.00362557	0.0183331	e										te30400	0.0986273	0	0	0.010031	3954.89	f
Carubv10001724m.g	0.221911	0.12513	0.00588276	0.00496116	6.08479	f										te30410	0.0986273	NA	NA	0	21.8646	f
Carubv10001725m.g	0.272211	0.395524	0.00599234	0.00345739	0.0127934	f										te3046	0.147941	NA	NA	NA	119.85	f
Carubv10001726m.g	0.280708	0.154691	0.00597143	0.00410411	9.96296	f										te30460	0.147941	NA	NA	NA	7183.56	f
Carubv10001728m.g	0.990859	0.286582	0.041307	0.00829826	10.7473	e										te3048	0.197254	NA	NA	NA	317.928	f
Carubv10001729m.g	4.03879	0.162552	0.0036198	0.00370252	2.60951	a										te30529	0.147941	NA	NA	0.02085	37.7457	f
Carubv10001731m.g	0.733787	0.0133052	0.00422889	0.0040097	32.8273	e										te30564	7.9888	NA	NA	0.00445185	3067.85	a
Carubv10001733m.g	1.68787	0.0110306	0.00576182	0.00440248	0.100994	d										te30567	0.197254	0.73814	0.270695	0.0614769	3.89596	f
Carubv10001734m.g	0.327027	0.0051037	0.00890286	0.00415369	0.02271	f										te3062	0.941441	0.00677273	0	0.00443553	1.36654	e
Carubv10001736m.g	1.47941	0.193265	0.00851475	0.00382213	13.4221	d										te30634	1.66433	NA	0	NA	442.962	d
Carubv10001737m.g	0.667308	0.295522	0.00327719	0.00434015	19.9433	e										te30677	0.221911	NA	0	0.0107667	15.1787	f
Carubv10001738m.g	2.56431	0	0	0.00275455	0.588902	d										te30690	0.177529	0.692625	0.049	0.0276176	3.75588	f
Carubv10001739m.g	3.55058	0.406703	0.00745	0.00409242	5.15232	a										te30696	0.118353	0.484986	0.08682	0.01224	18.7918	f
Carubv10001740m.g	0.507226	0.353182	0.00450909	0.00333911	69.4069	f										te30712	0.0986273	0.648389	0.1225	0.04244	5.25501	f
Carubv10001741m.g	3.98408	0.0146291	0.0151277	0.0124865	0.964153	a										te30734	0.443823	NA	NA	NA	41.2264	e
Carubv10001742m.g	0.46312	0.00607111	0.00497021	0.0045246	1.9172	f										te30743	0.0986273	0.708109	0.283665	0.0344183	1.92744	f
Carubv10001743m.g	0.897848	0.235709	0.00411379	0.00363474	189.281	e										te30751	0.480808	0	0.0328	NA	54.3009	e
Carubv10001744m.g	2.25836	0.175309	0.00366986	0.00262315	0.26889	d										te30790	0.473411	0	NA	0.00371	26.2807	e
Carubv10001745m.g	0.281792	0.00904675	0.00181707	0.00411143	0.172867	f										te30800	1.71611	0.0286	0.0571	NA	14.9328	d
Carubv10001746m.g	0.157804	0.0666127	0.00609474	0.00426603	2.13837	f										te30821	1.18352	NA	NA	NA	78.8678	e
Carubv10001747m.g	2.29489	0.0765817	0.00673529	0.00309612	1.04628	d										te30822	0.394509	NA	NA	0	187.158	f
Carubv10001748m.g	0.319552	0.241178	0.00438235	0.0040664	25.3242	f										te30840	0.591763	0.817689	0.31091	0.059432	1.26995	e
Carubv10001749m.g	2.25434	0.31265	0.00601193	0.00303199	29.4889	d										te30873	0.0986273	0.0118182	0.00813333	0.00312727	3.89262	f
Carubv10001751m.g	4.22824	0.218813	0.0154036	0.00441407	5.01469	a										te30881	0.118353	0.03845	0	0	6.72646	f
Carubv10001752m.g	0.191453	0.009404	0.00505319	0.00300383	1.14555	f										te30901	22.9999	NA	0.1792	0.0289077	15.2417	a
Carubv10001754m.g	52.9708	0.238457	0.00297674	0.00311388	29.0832	a										te30903	64.8633	0.0031	0.214037	0.033664	11.8506	a
Carubv10001755m.g	0.22487	0.0767385	0.00270471	0.00365028	18.003	f										te3092	0.961616	NA	NA	NA	28.7168	e
Carubv10001756m.g	1.90474	0.213112	0.00255455	0.00554734	0.0305249	d										te30923	283.215	NA	0.229283	0.0345931	1.21144	a
Carubv10001757m.g	0.672458	0.0108764	0.00461857	0.00426348	1.30991	e										te30938	100.627	0.66888	0.169992	0.0669329	0.173839	a
Carubv10001758m.g	0.208858	0.0914595	0.00280877	0.00214317	9.11545	f										te30941	89.1786	0.511445	0.219738	0.0505143	0.229567	a
Carubv10001759m.g	0.6852	0.123827	0.00711739	0.00280884	34.7892	e										te30947	7.15843	0.565133	0.308214	0.0324127	0.588096	a
Carubv10001760m.g	0.295882	0.00892364	0.006525	0.001718	110.583	f										te30984	3.11888	0.7348	0.41094	0.0674886	1.91773	d
Carubv10001761m.g	40.6794	0.324403	0.141476	0.02164	0.307679	a										te31066	0.197255	0.711144	0.420354	0.0873979	0.505509	f
Carubv10001762m.g	1.59212	0.182358	0.00610294	0.00298963	1.45341	d										te31105	0.532587	0.792749	0.261941	0.055968	0.297767	e
Carubv10001764m.g	0.21698	0.493143	0.00444925	0.00425891	1.10911	f										te3113	0.118353	0.00714286	0.00354643	0.00382241	28.613	f
Carubv10001766m.g	0.603599	0.00545	0.00475161	0.00275087	6.09411	e										te3116	0.147941	NA	NA	0.0357	36.7256	f
Carubv10001767m.g	0.576459	0.09618	0.00565797	0.00315282	11.3552	e										te31165	0.177529	0.603167	0.45235	0.217467	4.60307	f
Carubv10001769m.g	0.515407	0.0602763	0.00765455	0.00270887	9.531	f										te31267	0.682804	0.682657	0.543512	0.127063	0.439003	e
Carubv10001770m.g	0.511795	0.00805417	0.00621707	0.00353529	29.7503	f										te313	0.0986273	NA	NA	0	1704.84	f
Carubv10001771m.g	0.221911	0.449317	0.0175283	0.00453482	40.0602	f										te31335	1.26708	0.702378	0.494728	0.0853788	1.30377	e
Carubv10001772m.g	0.267703	0.205737	0.00465224	0.0019836	4.33279	f										te31339	0.511069	0.753909	0.533012	0.0798116	0.56058	e
Carubv10001775m.g	0.261742	0.164424	0.00439318	0.00409517	1.93548	f										te31342	2.44274	0.796021	0.524436	0.0914216	0.310397	d
Carubv10001776m.g	0.398303	0.0976927	0.00361257	0.00345828	2.14229	f										te31346	3.40021	0.72664	0.398975	0.084715	2.29291	d
Carubv10001777m.g	1.04545	0.199466	0.0212211	0.00945283	0.403882	e										te31418	0.369853	0.520567	0.132467	0.0351412	3.92441	f
Carubv10001778m.g	0.327583	0.402126	0.00396724	0.00332136	202.464	f										te31422	3.52099	NA	0	0	428.202	d
Carubv10001779m.g	0.33623	0.324881	0.00861667	0.00347729	76.7383	f										te31428	0.0986273	NA	0.0476	0.00952	130.518	f
Carubv10001780m.g	0.232479	0.0089383	0.00667097	0.00524178	18.3358	f										te31429	0.295882	NA	NA	0.0098	377.892	f
Carubv10001781m.g	0.349679	0.145477	0.0398097	0.00596517	14.0311	f										te31431	0.0986273	NA	0.0357	NA	173.264	f
Carubv10001782m.g	0.219525	0.352468	0.0150511	0.00478525	60.4593	f										te31443	0.177529	0.817309	0.464307	0.0840635	0.23016	f
Carubv10001783m.g	1.23988	0.00334	0.0014069	0.00295548	68.5347	e										te31462	0.473411	0.3896	0.23625	0.059939	2.7756	e
Carubv10001784m.g	2.96988	0.116575	0.0106026	0.00345313	2.02637	d										te31570	0.147941	NA	NA	NA	128.03	f
Carubv10001785m.g	0.488549	0.198093	0.00446111	0.0043556	28.8019	f										te31598	2.33007	NA	NA	NA	8.39796	d
Carubv10001786m.g	0.221911	0.232037	0.00456912	0.00337957	4.72949	f										te31610	0.147941	NA	NA	NA	59.4625	f
Carubv10001787m.g	0.208858	0.0214697	0.00388095	0.00242561	48.7002	f										te317	2.51499	NA	NA	0.0028	252.166	d
Carubv10001789m.g	0.319872	0.0158532	0.00362969	0.00244502	66.311	f										te318	0.147941	NA	NA	0.0151778	1611.03	f
Carubv10001790m.g	0.537966	0.1603	0.00493	0.00507673	8.69855	f										te31827	0.0986273	NA	NA	NA	3.03073	f
Carubv10001791m.g	0.79582	0.0426179	0.0105872	0.00366828	84.0296	e										te31828	9.89771	NA	NA	NA	11.4076	a
Carubv10001792m.g	0.226263	0.281516	0.00383649	0.003912	13.9474	f										te3183	1.47941	NA	NA	NA	58190.1	e
Carubv10001793m.g	4.66583	0.140848	0.0100434	0.00361842	17.1376	a										te3187	0.118353	0.175788	0.0277449	0.00768308	583.374	f
Carubv10001794m.g	0.295882	0.174447	0.00598987	0.00391534	4.49103	f										te319	0.197254	0.79286	0.0916813	0.0325048	6.39094	f
Carubv10001796m.g	0.369852	0.0085697	0.0131615	0.00302128	0.281095	f										te31911	0.632575	0.667727	0.178076	0.0383669	0.251902	e
Carubv10001798m.g	0.563584	0.0371611	0.0177969	0.0025204	1.19613	e										te31953	0.0986273	0.868233	0.220689	0.0147276	3.29144	f
Carubv10001800m.g	1.79643	0.04955	0.00883548	0.00642933	0.13731	d										te31954	0.414234	NA	0	NA	28.3431	f
Carubv10001802m.g	0.467684	0.00570667	0.00752927	0.00398488	0.197631	f										te32039	0.554778	0.86144	0.2821	0.0672688	3.27473	e
Carubv10001803m.g	0.261072	0.084144	0.00499669	0.00316815	164.797	f										te32041	0.134492	0.83525	0.2534	0.0438939	4.1752	f
Carubv10001804m.g	0.215187	0.361006	0.00251447	0.00305952	9.39204	f										te32050	0.310676	0.885071	0.461162	0.0758284	30.954	f
Carubv10001805m.g	0.739704	0.00962143	0.00135135	0.00290305	78.7803	e										te32051	0.591764	NA	NA	0.0394333	6.06147	e
Carubv10001807m.g	0.318642	0.249532	0.00603175	0.00186698	9.39149	f										te32052	4.28769	0.89345	0.2946	0.0627	22.4687	a
Carubv10001808m.g	0.295882	0.00676667	0.000855556	0.00508114	11.0464	f										te32058	0.0986273	0.8536	0.334871	0.0771789	16.4877	f
Carubv10001809m.g	0.690391	0.073025	0.00557778	0.00364858	257.257	e										te32059	6.26573	0.67907	0.1857	0.127092	197.006	a
Carubv10001810m.g	0.42607	0.0134018	0.00257143	0.00373305	1.90283	f										te32060	2.07117	NA	NA	NA	21.8646	d
Carubv10001811m.g	0.384646	0.273691	0.00904054	0.00259653	7.25663	f										te32071	0.630695	0.802559	0.352689	0.0709925	0.773214	e
Carubv10001812m.g	0.414234	0.00626538	0.00824828	0.00347442	0.155793	f										te32083	0.236705	0.7647	0.0303	0.1845	7.68627	f
Carubv10001813m.g	0.443823	0.130157	0.00343718	0.00276316	18.0447	f										te32085	0.443823	0	0	0	38.9615	e
Carubv10001815m.g	0.307262	0.0436405	0.00294677	0.00417399	40.179	f										te32093	0.0986273	NA	NA	NA	0.893735	f
Carubv10001818m.g	0.374784	0.304251	0.00330641	0.00366758	5.59948	f										te32104	0.169075	0.64945	0.228573	0.0452871	1.2571	f
Carubv10001819m.g	0.405468	0.036875	0.00519726	0.00264887	2.5014	f										te32105	0.591764	NA	NA	0.10025	568.236	e
Carubv10001820m.g	0.357099	0.190375	0.00508824	0.00391633	10.1098	f										te32106	0.946823	0.913	NA	NA	492.548	e
Carubv10001821m.g	0.801046	0.366519	0.0053058	0.00398669	0.513575	e										te32143	1.88909	0.932157	0.389033	0.12215	6.29847	d
Carubv10001822m.g	5.18931	0.0179229	0.0575538	0.0244987	5.05502	a										te32155	0.226263	0.8214	0.30012	0.0982239	0.734879	f
Carubv10001823m.g	0.260376	0.0482553	0.00752045	0.00520741	0.0287106	f										te32162	0.756143	NA	0	0.00416667	450.329	e
Carubv10001824m.g	0.530547	0.121749	0.0078098	0.00310472	11.8664	f										te32163	1.33147	NA	NA	NA	30.6225	e
Carubv10001825m.g	0.443823	0.234784	0.00597534	0.00319097	21.4252	f										te32178	0.0986273	0	0	0	405.393	f
Carubv10001826m.g	0.320539	0.0308222	0.00344231	0.0082257	276.471	f										te32179	0.147941	NA	NA	0	211.458	f
Carubv10001828m.g	0.502999	0.00940217	0.00298696	0.00293981	132.112	f										te32184	0.690392	NA	0	0.00595	213.216	e
Carubv10001829m.g	0.204841	0.090503	0.00318684	0.00358716	117.955	f										te32190	1.33147	NA	NA	NA	2005.02	e
Carubv10001830m.g	0.65094	0.00715571	0.00381607	0.00136821	5.48743	e										te32199	0.803106	0	0	0	18530.8	e
Carubv10001831m.g	0.64556	0.0422529	0.00321786	0.00512685	0.852539	e										te32204	0.295882	NA	NA	0.0135	18.0061	f
Carubv10001832m.g	0.197254	0.257382	0.0172944	0.00733208	0.0297657	f										te32205	0.147941	0.0769	NA	NA	2641.76	f
Carubv10001833m.g	0.39944	0.0199929	0.0114785	0.00456845	0.306181	f										te32211	1.52168	NA	NA	NA	392.242	e
Carubv10001835m.g	0.573271	0.173356	0.00265672	0.00324948	15.9134	e										te32214	0.887645	NA	0	0	2467.95	e
Carubv10001836m.g	0.556953	0.0492389	0.00523496	0.00337253	4.35028	f										te32218	0.821893	NA	NA	NA	5.70925	e
Carubv10001837m.g	0.258897	0.0683	0.0133444	0.00949593	1.06445	f										te32219	0.0986273	NA	NA	NA	8.19655	f
Carubv10001838m.g	4.18461	0.435821	0.00265088	0.00540104	7.00465	a										te32220	0.591764	NA	NA	0.0104187	993.991	e
Carubv10001840m.g	0.825716	0.0101189	0.00395366	0.00226449	128.632	e										te32224	3.55058	NA	NA	0.0127909	33.9381	d
Carubv10001841m.g	1.14766	0.304009	0.0369037	0.00800251	12.4356	e										te32235	0.147941	NA	NA	0	176.177	f
Carubv10001842m.g	2.36705	0.157744	0.00410926	0.00296809	26.262	d										te32236	0.0986273	0.8667	0.147233	0	19.1315	f
Carubv10001844m.g	0.416924	0.0785822	0.0171871	0.00358671	7.39355	f										te32238	0.295882	0.894567	0.0593714	0.15365	19.1315	f
Carubv10001845m.g	0.591763	0.00638824	0.00348923	0.00195505	9.32603	e										te32239	0.207117	0.916811	0.0171118	0.0542233	6.37818	f
Carubv10001846m.g	1.4437	0.2201	0.0118053	0.00393435	0.783193	d										te3224	0.591763	NA	NA	0.005	10414.5	e
Carubv10001847m.g	1.54822	0.217457	0.00846061	0.00541935	2.90171	d										te32251	0.118353	0.0185	0	0	139.252	f
Carubv10001850m.g	1.10462	0.00726333	0.00707746	0.00544	1.67174	e										te32252	0.0986273	0	0	0.005475	4211.94	f
Carubv10001851m.g	0.745622	0.18648	0.00225385	0.00315714	34.1876	e										te32254	0.0986273	NA	NA	0.0154545	5919.94	f
Carubv10001852m.g	0.356799	0.279585	0.00592542	0.00238388	76.8796	f										te32269	0.65094	NA	0	NA	1399.29	e
Carubv10001853m.g	0.221911	0.0998468	0.00740189	0.00463318	19.879	f										te32270	0.295882	NA	NA	0	241.196	f
Carubv10001854m.g	0.286636	0.475594	0.00568344	0.00295473	2.12295	f										te32271	1.31503	NA	NA	0	73.5203	e
Carubv10001856m.g	0.307262	0.0100559	0.00203438	0.00280385	0.103939	f										te32274	0.263006	NA	0.1429	NA	3.3332	f
Carubv10001858m.g	0.416084	0.00740714	0.00138261	0.00198471	17.3094	f										te32278	0.197254	NA	0	0	8.58204	f
Carubv10001859m.g	0.612898	0.16509	0.00304932	0.00567097	2.32087	e										te32296	0.0986273	NA	NA	NA	384.602	f
Carubv10001860m.g	0.443823	0.00615306	0.00298704	0.00265614	1.17064	f										te32309	0.147941	NA	NA	NA	101.495	f
Carubv10001861m.g	0.881843	0.18448	0.00931111	0.004885	57.3446	e										te3231	0.0986273	0	NA	0	190.106	f
Carubv10001862m.g	2.19798	0.162665	0.0028	0.00371026	123.405	d										te32328	1.78815	NA	NA	NA	1.27336	d
Carubv10001863m.g	0.716944	0.0945742	0.00548889	0.00336265	20.0267	e										te32362	0.295882	NA	NA	NA	538.41	f
Carubv10001865m.g	1.01915	0.14393	0.0143452	0.00208698	89.1683	e										te32363	0.147941	NA	NA	0	232.782	f
Carubv10001866m.g	16.0898	0.10645	0.00493793	0.00521381	20.7261	a										te32367	3.71965	NA	NA	NA	294.416	d
Carubv10001867m.g	2.44924	0.0749305	0.00801356	0.004722	27.161	d										te32374	0.295882	0	NA	0.146442	88.829	f
Carubv10001868m.g	0.246568	0.0186689	0.00172414	0.0178846	0.661503	f										te32375	2.78129	0	NA	0.0142707	5.83311	d
Carubv10001870m.g	2.23761	0.0766073	0.00515111	0.00420377	23.1844	d										te32381	0.236705	0	0	0	48749.2	f
Carubv10001871m.g	0.180817	0.00892766	0.00254722	0.00237446	88.6872	f										te3239	0.295882	NA	NA	0	1264.51	f
Carubv10001872m.g	0.177529	0.196394	0.00380769	0.00312215	0.274619	f										te32400	2.78129	NA	0	0	48.9767	d
Carubv10001873m.g	0.482178	0.0125289	0.00497407	0.00145706	0.616013	f										te3242	0.946821	0	0	0	352.636	e
Carubv10001874m.g	1.23024	0.0217231	0.009615	0.0140203	0.786165	e										te3243	0.147941	NA	NA	NA	254.22	f
Carubv10001875m.g	0.484743	0.0079726	0.00896939	0.00257994	3.87007	f										te32433	2.72211	NA	NA	NA	24.503	d
Carubv10001876m.g	0.362694	0.0305132	0.00302644	0.00346192	13.0901	f										te3244	0.443823	NA	NA	NA	46.8568	e
Carubv10001878m.g	0.539549	0.00903333	0.00264211	0.00230748	4.96887	f										te32441	0.295882	NA	NA	NA	101.041	f
Carubv10001880m.g	0.191453	0.0344333	0.00178077	0.00225915	6.71772	f										te32454	0.236705	NA	NA	0.045525	495.599	f
Carubv10001881m.g	3.03848	0.223337	0.00519273	0.00304569	200.004	d										te3247	2.2487	NA	0	0.0119154	5265.75	d
Carubv10001882m.g	0.449106	0.0167	0.00238421	0.00397557	0.0607491	f										te32474	2.72211	NA	0	NA	312.451	d
Carubv10001883m.g	0.244424	0.30095	0.00209615	0.00426646	27.4542	f										te32482	0.0986273	0.800705	0.481759	0.106953	1.03183	f
Carubv10001885m.g	3.10676	0.00869138	0.000918182	0.00233732	37.136	d										te32501	3.96974	NA	NA	0	16.969	d
Carubv10001887m.g	0.164379	0.00362667	0.0146861	0.00453011	2.04962	f										te32518	0.147941	NA	NA	NA	19.1446	f
Carubv10001888m.g	1.59936	0.187181	0.0119771	0.00292769	16.7114	d										te32519	0.295882	NA	NA	0	47.0929	f
Carubv10001889m.g	0.636594	0.16062	0.0012557	0.00280782	5.43873	e										te32526	0.211344	0.3899	0.252911	0.0306063	133.086	f
Carubv10001891m.g	0.54245	0.00839333	0.00457	0.00380485	44.6464	f										te32527	0.236705	0.102356	0.0659889	0.020694	94.9482	f
Carubv10001892m.g	0.197255	0.143029	0.00461077	0.00380584	4.22559	f										te32547	0.147941	NA	NA	NA	150.329	f
Carubv10001893m.g	0.192966	0.375832	0.0130469	0.00542251	9.75445	f										te32558	0.147941	NA	NA	NA	291.934	f
Carubv10001894m.g	0.438721	0.0229182	0.0157063	0.00354422	0.670271	f										te32565	3.73551	NA	NA	NA	62.2094	d
Carubv10001895m.g	1.00036	0.0989167	0.0079507	0.00274635	4.48609	e										te32591	0.929914	NA	0	0	1676.91	e
Carubv10001896m.g	4.21821	0.3411	0.0048973	0.00286963	14.6077	a										te32597	0.443823	NA	NA	0	939.945	e
Carubv10001897m.g	0.332867	0.104826	0.00562154	0.00225882	11.4577	f										te32606	0.147941	NA	NA	NA	279.035	f
Carubv10001899m.g	1.04697	0.0231815	0.00270909	0.00242658	57.7484	e										te32624	11.8352	NA	NA	NA	303.641	a
Carubv10001901m.g	0.281088	0.0277524	0.00318974	0.00215612	4.57699	f										te32645	0.147941	NA	NA	0.0116846	51.4922	f
Carubv10001902m.g	0.341402	0.00693953	0.00335625	0.0043166	6.20693	f										te32650	0.443823	NA	NA	0	100264	e
Carubv10001903m.g	2.15055	0.0118242	0.00952093	0.00395221	0.0252882	d										te32655	0.147941	NA	NA	NA	29.1528	f
Carubv10001904m.g	0.698281	0.0183273	0.0044806	0.00391841	64.6857	e										te32668	0.147941	NA	NA	NA	20.4069	f
Carubv10001906m.g	2.15101	0.00939	0.0050569	0.0042565	0.0278216	d										te3271	0.295882	0.9231	NA	0	4207.78	f
Carubv10001907m.g	0.213692	0.0124974	0.00248913	0.00421613	10.4171	f										te3272	0.236705	NA	NA	NA	724.872	f
Carubv10001908m.g	0.355058	0.109209	0.0100539	0.00697092	0.205267	f										te32739	0.493136	NA	NA	NA	27.8276	e
Carubv10001910m.g	0.225434	0.2743	0.0125508	0.00996027	9.56963	f										te32796	0.236705	0.01925	NA	0	22.6744	f
Carubv10001911m.g	0.131503	0.0106	0.00733103	0.00378974	2.81364	f										te32799	0.147941	NA	NA	NA	68.5246	f
Carubv10001912m.g	0.671424	0.2133	0.0147488	0.00481296	3.4913	e										te3280	0.147941	0.00269211	0.00225	0.00396582	3611.74	f
Carubv10001913m.g	0.402399	0.145482	0.004768	0.00376198	145.06	f										te32800	1.39064	0.72892	NA	NA	515.827	e
Carubv10001914m.g	0.946821	0.0115978	0.00314255	0.00301558	478.22	e										te32813	0.549495	NA	NA	NA	79.1492	e
Carubv10001915m.g	0.295882	0.187537	0.00448333	0.00256158	6.36141	f										te32833	0.147941	NA	0	0	8787.6	f
Carubv10001916m.g	5.67902	0.22967	0.00335937	0.00376492	18.4384	a										te32835	0.0986273	NA	NA	NA	85.7515	f
Carubv10001917m.g	0.912302	0.192318	0.00134138	0.00248595	4.92976	e										te32836	0.443823	NA	NA	0.35715	122.145	e
Carubv10001918m.g	0.295882	0.0194463	0.00347887	0.00364065	234.919	f										te32838	0.147941	NA	NA	0	3804.06	f
Carubv10001919m.g	0.476698	0.0105929	0.0022625	0.00210621	468.397	f										te32840	0.147941	NA	NA	0	40.3321	f
Carubv10001920m.g	0.197254	0.727461	0.11345	0.0495487	1.85517	f										te32842	0.591765	0	0	0	35.5542	e
Carubv10001921m.g	0.654527	0.00774308	0.00525663	0.00362516	8.03906	e										te32862	0.147941	NA	NA	0.0345	51.4922	f
Carubv10001922m.g	0.591764	0.0219367	0.00772812	0.00394422	16.9522	e										te32864	0.147941	NA	NA	NA	82.4527	f
Carubv10001923m.g	0.959374	0.200246	0.00769423	0.00181667	13.2845	e										te32866	0.591765	NA	NA	0.00595	87.4332	e
Carubv10001924m.g	0.391328	0.0918966	0.00583455	0.00318933	14.1721	f										te32875	1.38078	0	NA	0	2151.32	e
Carubv10001925m.g	3.18297	0.010716	0.00275625	0.00240319	62.7086	d										te32913	0.443823	NA	NA	0	1370.75	e
Carubv10001926m.g	0.497081	0.142896	0.005512	0.00732835	0.399695	f										te32916	0.236705	NA	NA	NA	893.096	f
Carubv10001927m.g	1.20818	0.0119119	0.00386349	0.00529162	39.9381	e										te32922	0.739706	NA	NA	0	18.1396	e
Carubv10001928m.g	1.66742	0.0779276	0.0373913	0.020262	0.718538	d										te32933	0.380419	NA	0	0	176.658	f
Carubv10001929m.g	0.244424	0.317725	0.00314409	0.00379632	2.24376	f										te32959	0.0986273	0	NA	NA	17.7771	f
Carubv10001930m.g	0.246568	0.0140571	0.00392353	0.00348023	2.24772	f										te3296	3.15607	NA	0.0417	0.00363636	1841.81	d
Carubv10001931m.g	0.675382	0.244874	0.00581985	0.00353867	3.41157	e										te32973	0.0986273	0	NA	0	54.2567	f
Carubv10001932m.g	0.389318	0.202694	0.00426545	0.00256556	8.36137	f										te32978	2.72211	NA	0	0	5193.8	d
Carubv10001933m.g	0.211344	0.133426	0.00236974	0.00289286	18.3705	f										te32979	0.507226	NA	0	0.00333333	1938.99	e
Carubv10001934m.g	0.136561	0.0084	0.00399804	0.00446059	13.7292	f										te32988	3.40264	NA	NA	0	573.551	d
Carubv10001935m.g	0.295882	0.154604	0.00456765	0.00296724	14.8787	f										te32991	2.19798	NA	NA	0.003156	14.6076	d
Carubv10001936m.g	0.211344	0.0136	0.00285349	0.00252973	7.86061	f										te33010	0.394509	NA	NA	NA	685.725	f
Carubv10001937m.g	1.73531	0.145704	0.00387949	0.00233991	67.5868	d										te33013	3.79266	NA	0.0312	0.0317	20.0724	d
Carubv10001939m.g	0.286635	0.27281	0.00737187	0.00336545	59.3857	f										te33015	0.147941	NA	NA	NA	22.1215	f
Carubv10001940m.g	4.20959	0.102599	0.0100212	0.00265096	21.9632	a										te33055	0.39451	NA	0	0	27.1769	f
Carubv10001942m.g	0.268983	0.168255	0.00359487	0.00217506	14.9703	f										te33067	0.0986273	NA	NA	NA	29.1528	f
Carubv10001943m.g	0.169075	0.13381	0.00470169	0.00290167	8.18537	f										te33081	0.0986273	NA	NA	NA	345.762	f
Carubv10001944m.g	0.341402	0.00973871	0.00488929	0.00286364	0.213217	f										te3309	1.27457	NA	NA	0.04447	7.74947	e
Carubv10001946m.g	0.456503	0.232078	0.00503684	0.0040677	69.784	f										te33099	0.0986273	NA	0	0.00129032	2176.68	f
Carubv10001947m.g	0.665734	0.0141241	0.005324	0.00325536	4.18422	e										te33104	0.69039	NA	NA	NA	43.1895	e
Carubv10001948m.g	0.273122	0.0109235	0.00734127	0.00298628	0.0613768	f										te33130	0.236705	NA	NA	0	5263.49	f
Carubv10001949m.g	4.29851	0.0123315	0.00370417	0.00415697	22.8332	a										te33133	0.147941	NA	NA	NA	1962.42	f
Carubv10001950m.g	0.605853	0.143826	0.00950227	0.00265822	0.623981	e										te33134	1.23284	NA	NA	0	1815.23	e
Carubv10001951m.g	0.496659	0.0042	0.00225652	0.00222683	0.0276991	f										te33135	0.236705	NA	NA	NA	78.3146	f
Carubv10001952m.g	0.480808	0.00866071	0.00432286	0.00324498	37.0597	f										te33137	0.0986273	NA	0	0	8.38919	f
Carubv10001953m.g	0.424097	0.0386213	0.00144255	0.00161743	29.9197	f										te33140	0.295882	NA	0	0	1155.64	f
Carubv10001956m.g	0.338151	0.00562333	0.0122708	0.00365795	0.132983	f										te33143	0.0986273	0	0	0.00289149	55.9905	f
Carubv10001957m.g	0.204056	0.400002	0.0136102	0.00515104	175.707	f										te33144	0.147941	NA	NA	NA	115.034	f
Carubv10001958m.g	1.11428	0.324307	0.00577561	0.00345459	4.57746	e										te33166	0.147941	NA	NA	NA	742.426	f
Carubv10001959m.g	0.275239	0.119911	0.00454444	0.00355298	15.5469	f										te33167	0.147941	NA	NA	NA	3784.68	f
Carubv10001960m.g	3.90876	0.261097	0.00243913	0.00262158	4.03209	a										te33168	1.03559	NA	NA	NA	600.603	e
Carubv10001962m.g	0.327584	0.0288355	0.00627018	0.0032179	0.0700645	f										te3317	0.236705	0	NA	0	43069.3	f
Carubv10001963m.g	1.95063	0.157884	0.003924	0.00240138	5.0762	d										te33197	0.0986273	0	NA	0	6574.15	f
Carubv10001964m.g	0.211344	0.0097	0.00729574	0.00214895	1.36654	f										te3323	0.0986273	0.0171375	0	0.00307051	39.9517	f
Carubv10001966m.g	26.3086	0.030941	0.02612	0.027717	33.1481	a										te33230	1.15663	1	0.336167	0.00458537	1476.53	e
Carubv10001967m.g	0.591763	0.191929	0.00515833	0.00184687	54.2091	e										te33231	0.0986273	0	0	0	1098.09	f
Carubv10001968m.g	0.899481	0.0078717	0.00091875	0.0030784	0.0279306	e										te3324	2.14514	0.00925	0	0.00796923	18.7554	d
Carubv10001969m.g	1.77529	0.0920647	0.00276286	0.00224147	57.4237	d										te3325	0.0986273	0.0187833	0.01346	0.00249344	88.7935	f
Carubv10001970m.g	0.935626	0.119282	0.00463971	0.00568741	44.0079	e										te33257	0.147941	NA	NA	NA	14.9319	f
Carubv10001971m.g	2.36705	0.287121	0.000894318	0.00306246	37.6444	d										te33277	0.295882	NA	NA	NA	662.495	f
Carubv10001972m.g	0.273122	0.0274475	0.00284595	0.00325369	2.50772	f										te33278	0.739704	NA	NA	0	376.073	e
Carubv10001973m.g	0.262067	0.0758679	0.00930909	0.00419356	2.57299	f										te3329	0.147941	NA	NA	NA	17.0058	f
Carubv10001974m.g	0.219525	0.00727353	0.00584783	0.00289737	0.0537819	f										te3330	0.0986273	NA	0	NA	85.7119	f
Carubv10001975m.g	0.517793	0.40975	0.00735244	0.00514274	32.1323	f										te33300	11.3775	0.926208	0.576265	0.230394	4.44427	a
Carubv10001976m.g	0.516073	0.0148486	0.00290575	0.00318586	0.349835	f										te33309	0.147941	NA	NA	NA	653.794	f
Carubv10001978m.g	0.243667	0.00881167	0.00217273	0.00203934	4.03914	f										te33314	0.0986273	NA	NA	0	4.10878	f
Carubv10001979m.g	1.65926	0.257877	0.00345205	0.0041207	16.7779	d										te33320	0.0986273	NA	NA	0.0357	21.0926	f
Carubv10001980m.g	0.197255	0.0104679	0.00272903	0.00347329	13.8973	f										te33324	4.77637	NA	0	0	3289.42	a
Carubv10001981m.g	0.309971	0.142074	0.00762264	0.00352186	87.111	f										te33328	0.0986273	NA	NA	NA	141.229	f
Carubv10001982m.g	0.667847	0.00710571	0.00370408	0.00491027	5.71706	e										te33329	0.147941	NA	NA	0	1784.32	f
Carubv10001984m.g	0.314375	0.007	0.01528	0.00175439	0.028466	f										te33330	0.0986273	0	0	NA	72281	f
Carubv10001986m.g	0.295882	0.153896	0.00289636	0.0033629	0.895376	f										te33332	0.147941	0.809495	0.313928	0.0651636	144.659	f
Carubv10001987m.g	0.30684	0.126087	0.00389259	0.00264401	39.4968	f										te33341	2.09807	NA	0	0	1680.69	d
Carubv10001988m.g	0.591763	0.204407	0.00555976	0.00457389	6.54956	e										te33348	0.443823	NA	0.0385	0.026939	24.6382	e
Carubv10001989m.g	0.384646	0.00945	0.00275094	0.00285694	4.46972	f										te33375	0.295882	0	0	0.0254727	363.326	f
Carubv10001990m.g	0.452525	0.00714	0.00454737	0.00224559	0.111559	f										te33385	1.2427	NA	NA	NA	30.2327	e
Carubv10001991m.g	0.164379	0.010542	0.00503143	0.00249669	12.1294	f										te33405	2.63006	NA	NA	0	52.3858	d
Carubv10001993m.g	0.851414	0.149813	0.00375414	0.00312546	1.99092	e										te33414	1.62735	0.0042	NA	NA	5841.78	d
Carubv10001994m.g	0.309331	0.359617	0.00498772	0.00312216	79.8672	f										te33415	0.887646	NA	NA	0.0150154	312.381	e
Carubv10001995m.g	1.2575	0.167823	0.00170833	0.003724	9.86776	e										te33416	0.406837	0.75	0	0.0048175	358.756	f
Carubv10001996m.g	0.201738	0.223685	0.0691476	0.0146077	0.0115863	f										te33424	3.01799	NA	0	0.00649545	34.4504	d
Carubv10001997m.g	0.864885	0.005396	0.00354921	0.00389573	57.4979	e										te33436	0.473411	0	0.04165	0.00284815	101.293	e
Carubv10001998m.g	0.172598	0.0955741	0.032468	0.00285635	0.026837	f										te33439	2.60376	NA	0	0	5744.12	d
Carubv10002000m.g	1.92966	0.00510455	0.0063225	0.0022016	1.42939	d										te33447	1.42023	NA	NA	0.0337286	8487.22	e
Carubv10002001m.g	0.16139	0.00793036	0.00296667	0.00276771	4.97944	f										te33456	0.147941	NA	0	NA	15.6376	f
Carubv10002002m.g	0.414234	0.0697638	0.00513676	0.00551896	2.10328	f										te33457	3.55058	NA	NA	NA	62.9396	d
Carubv10002004m.g	0.432443	0.172304	0.00338966	0.00369179	12.0112	f										te33479	0.517794	NA	NA	0	22.6744	e
Carubv10002005m.g	4.7461	0.247471	0.00947059	0.00561129	0.653004	a										te33480	1.28215	NA	0.0263	0	869.959	e
Carubv10002006m.g	0.493136	0.170312	0.00892462	0.00370991	9.2492	f										te33482	2.66293	NA	NA	NA	40.215	d
Carubv10002007m.g	0.306449	0.120167	0.00470595	0.00228029	25.3604	f										te33495	3.40264	0	NA	0.006575	848.058	d
Carubv10002009m.g	0.295882	0.0135542	0.00290339	0.00276429	376.458	f										te33499	3.01799	NA	NA	NA	3164.46	d
Carubv10002010m.g	0.522725	0.206343	0.00304815	0.00344398	12.2608	f										te33509	0.517794	0	NA	0	166.657	e
Carubv10002011m.g	0.726255	0.008688	0.00417941	0.00331656	0.675673	e										te33511	0.369852	NA	0	0	3565.7	f
Carubv10002012m.g	0.233591	0.278231	0.00215106	0.00227415	40.1938	f										te33531	1.36105	NA	NA	0	280.152	e
Carubv10002013m.g	1.06749	0.192923	0.0075561	0.00315062	9.21096	e										te33533	0.147941	NA	NA	NA	33.5919	f
Carubv10002014m.g	0.304336	0.128832	0.00464237	0.00394538	2.74924	f										te33534	0.295882	NA	NA	0	46.036	f
Carubv10002016m.g	1.21767	0.006828	0.00301489	0.00357091	46.86	e										te33554	0.345195	NA	NA	NA	1.66114	f
Carubv10002017m.g	0.236705	0.00904091	0.00566	0.01237	0.45536	f										te33573	0.197254	0	0	0	712.781	f
Carubv10002018m.g	0.236705	0.488355	0.173171	0.032987	0.269656	f										te3358	0.147941	NA	0	0	4419.96	f
Carubv10002019m.g	0.295882	0.00365	0.00172632	0.00328269	62.7108	f										te33582	0.295882	NA	0	0.00444444	10805.2	f
Carubv10002021m.g	0.975779	0.177615	0.0429669	0.00988061	2.19941	e										te33585	6.13954	NA	NA	NA	250.601	a
Carubv10002022m.g	203.013	0.54406	0.0810964	0.0182347	0.502591	a										te33630	0.295882	0	NA	NA	3081.62	f
Carubv10002023m.g	0.385933	0.015824	0.00269783	0.0038595	6.61312	f										te33653	0.0986273	0	NA	0	5.32355	f
Carubv10002025m.g	0.258896	0.221291	0.00597143	0.0068549	0.120948	f										te33658	2.40404	0	NA	0.0104167	6432.3	d
Carubv10002026m.g	0.408113	0.129933	0.00756531	0.00264748	36.8597	f										te33662	0.690392	NA	NA	0.0556	298.12	e
Carubv10002027m.g	0.197255	0.189779	0.00862329	0.00346561	21.1523	f										te33664	0.374783	0	0	0	187.91	f
Carubv10002028m.g	0.387464	0.00715349	0.00434474	0.00227105	71.2603	f										te33666	0.946821	NA	0	NA	14452.4	e
Carubv10002029m.g	0.32547	0.37777	0.00438824	0.00407379	0.200585	f										te33674	0.295882	NA	NA	NA	3.43067	f
Carubv10002030m.g	1.33147	0.365208	0.00399231	0.00274004	5.5455	d										te33675	0.147941	NA	NA	0	43.7292	f
Carubv10002031m.g	0.424526	0.169412	0.00667361	0.00272404	1.66303	f										te33679	0.147941	NA	NA	0.0138889	2113.18	f
Carubv10002033m.g	0.636594	0.00799762	0.0027	0.00201523	2.73777	e										te33692	0.789019	NA	NA	NA	167.791	e
Carubv10002036m.g	0.304101	0.169089	0.00311825	0.003274	20.7144	f										te33698	0.295882	NA	NA	NA	2552.7	f
Carubv10002037m.g	0.382482	0.00717647	0	0.00269194	0.0225376	f										te33699	0.295882	0	NA	0	173.804	f
Carubv10002038m.g	0.603144	0.33298	0.00809211	0.00334234	12.9086	e										te33701	0.0986273	0.0769	0	0	3988.36	f
Carubv10002039m.g	2.9121	0.0862057	0.00318525	0.00270948	154.906	d										te33709	1.26422	0	0	0	303.046	e
Carubv10002040m.g	0.359285	0.0118962	0.00521136	0.00335138	0.704152	f										te33734	3.32045	NA	NA	NA	6322.93	d
Carubv10002041m.g	1.81564	0.0796619	0.0051	0.0033312	8.35113	d										te33735	3.06977	NA	NA	NA	911.012	d
Carubv10002042m.g	0.420463	0.259304	0.0226463	0.00387431	24.7631	f										te33748	0.147941	NA	NA	0.0178625	64.925	f
Carubv10002044m.g	0.159321	0.241732	0.0061	0.0033865	9.54629	f										te33749	0.147941	NA	NA	NA	17.7771	f
Carubv10002045m.g	0.712532	0.0389382	0.003764	0.00484422	1.38216	e										te33750	0.197254	NA	NA	0	42.6279	f
Carubv10002046m.g	1.16944	0.0125238	0.004025	0.00227933	0.118975	e										te33751	0.236705	0.0667	0.0714	NA	221.531	f
Carubv10002047m.g	0.239523	0.00852222	0.00784694	0.0039962	0.570895	f										te3376	0.803108	0	NA	0.02	31.3953	e
Carubv10002048m.g	0.438721	0.016744	0.00456444	0.00347394	209.73	f										te3377	0.147941	NA	NA	NA	8607.11	f
Carubv10002049m.g	0.728324	0.00200909	0.00128421	0.00288523	3.21125	e										te33793	0.394509	0.00952857	0	0.021572	188.656	f
Carubv10002050m.g	0.295882	0.154368	0.00409362	0.00439281	15.0405	f										te3380	0.147941	NA	NA	NA	784.832	f
Carubv10002052m.g	2.49386	0.0069	0.00119143	0.00326239	0.113582	d										te33802	0.236705	NA	NA	NA	1989.55	f
Carubv10002053m.g	0.760839	0.00971935	0.00331852	0.00350739	0.386397	e										te33808	2.61362	NA	0	0	3691.65	d
Carubv10002054m.g	0.386922	0.245048	0.00708696	0.00278662	3.20385	f										te33810	0.147941	NA	NA	NA	300.728	f
Carubv10002055m.g	0.182081	0.00806667	0.00284615	0.00576983	1.1665	f										te33815	0.591764	0	0	0	112.373	e
Carubv10002056m.g	1.77529	0.0556667	0.00702692	0.00126875	12.3688	d										te33819	0.394509	NA	NA	NA	374.249	f
Carubv10002057m.g	1.51639	0.0132019	0.00534615	0.00412273	0.605319	d										te3382	0.532588	NA	NA	0	37.7908	e
Carubv10002058m.g	0.909294	0.103004	0.00745833	0.0102389	9.84104	e										te33824	0.591763	NA	NA	NA	20.4069	e
Carubv10002059m.g	0.414234	0.0128812	0.00685938	0.00207611	7.20075	f										te3383	0.147941	0.00674545	0.01025	0.00367414	1.74917	f
Carubv10002060m.g	0.21698	0.511683	0.0109018	0.00324559	32.754	f										te33843	0.147941	NA	NA	0	21.8646	f
Carubv10002061m.g	0.599983	0.229329	0.00504932	0.00209861	0.103033	e										te33846	0.295882	NA	NA	0	28.7168	f
Carubv10002062m.g	0.215187	0.00767353	0.00418696	0.00333173	0.0305133	f										te33849	7.1998	NA	0	0	7102.86	a
Carubv10002063m.g	0.317016	0.347141	0.00541273	0.00485368	33.6947	f										te33852	0.343223	0.690383	0.40167	0.126188	0.754881	f
Carubv10002064m.g	0.47341	0.11029	0.00390172	0.00422833	20.2322	f										te33853	0.131503	NA	0.475	0.109091	0.682262	f
Carubv10002067m.g	0.16139	0.00589259	0.00152424	0.0026	96.676	f										te33856	0.221911	0	0	0	241.809	f
Carubv10002068m.g	0.457272	0.0100375	0.026	0.00302361	0.0628193	f										te33862	0.147941	0	NA	0	734.672	f
Carubv10002069m.g	0.156643	0.0178031	0.00369155	0.00294254	4.486	f										te33866	0.0986273	0.00956842	0	0.00482368	6.53877	f
Carubv10002070m.g	0.560618	0.00271875	0.00611818	0.0054618	0.554392	f										te33883	0.789017	NA	NA	NA	120.931	e
Carubv10002071m.g	0.174048	0.0618794	0.00349231	0.00305923	34.276	f										te33900	0.147941	0	NA	0	500.943	f
Carubv10002072m.g	0.227601	0.0718379	0.00481429	0.00203582	5.88758	f										te33923	0.591764	NA	NA	0	89.595	e
Carubv10002073m.g	0.218018	0.178533	0.00322222	0.00476255	49.4642	f										te33964	0.380419	NA	NA	0	518.687	f
Carubv10002075m.g	0.411662	0.162222	0.00192308	0.00308421	3.76447	f										te33965	0.739705	NA	NA	0	12.494	e
Carubv10002076m.g	0.358645	0.00309167	0	0.00251887	1.43836	f										te33982	0.197254	0	0	0	107.074	f
Carubv10002077m.g	1.25315	0.0130824	0.00563462	0.00552734	8.77384	e										te33986	0.0986273	0	NA	0	13.9535	f
Carubv10002078m.g	0.295882	0.0156825	0.005275	0.00335837	6.98804	f										te34034	0.147941	NA	NA	NA	1504.53	f
Carubv10002079m.g	0.394509	0.00679574	0.002096	0.0032064	18.892	f										te34042	0.295882	NA	NA	NA	156.921	f
Carubv10002080m.g	0.382181	0.0563981	0.00638889	0.00363824	28.8756	f										te34059	0.414234	0.2644	0.3754	0.237092	2.84748	f
Carubv10002081m.g	0.591763	0.0081814	0.0102364	0.00433864	33.9379	e										te34060	0.147941	NA	NA	NA	227.554	f
Carubv10002082m.g	0.54245	0.856982	0.23825	0.0285	0.291596	f										te34068	0.0986273	NA	NA	0	32.7861	f
Carubv10002083m.g	3.72463	0.185011	0.00972099	0.00424545	0.962916	a										te34075	0.147941	NA	NA	NA	179.877	f
Carubv10002084m.g	0.283017	0.00576923	0.004905	0.00174937	0.0700645	f										te34079	0.739706	NA	NA	NA	18.6659	e
Carubv10002085m.g	0.394509	0.0645235	0.00861818	0.00786111	0.210102	f										te34082	0.0986273	NA	NA	0	14.5764	f
Carubv10002086m.g	0.644599	0.0169956	0.0103761	0.00275956	0.0416999	e										te34098	2.40932	NA	NA	NA	714.852	d
Carubv10002087m.g	0.493136	0.0196789	0.00948462	0.00509013	0.0648777	f										te34101	0.147941	NA	NA	NA	969.972	f
Carubv10002088m.g	0.504739	0.00508621	0.0110784	0.00317727	61.0334	f										te34105	0.147941	NA	NA	NA	2913.11	f
Carubv10002089m.g	0.662775	0.0114757	0.00182727	0.00309264	1.78471	e										te34117	1.29733	NA	NA	NA	818.141	e
Carubv10002090m.g	0.295882	0.0168586	0.00270968	0.00241667	2.66836	f										te34125	0.295882	0.761557	0.420895	0.122102	0.625935	f
Carubv10002091m.g	0.169075	0.192985	0.00859833	0.0095234	80.0233	f										te34126	0.961616	NA	0	0	275.142	e
Carubv10002093m.g	0.268984	0.0160974	0.00587059	0.0039083	11.3035	f										te34133	0.147941	NA	NA	0	383.104	f
Carubv10002094m.g	0.986272	0.000818919	0.00274194	0.00284621	121.691	e										te34135	0.188288	0.822233	0.66556	0.132646	0.505335	f
Carubv10002095m.g	2.14788	0.00914062	0	0.00265667	0.0693675	d										te34136	0.32547	0.73215	0.564694	0.0915521	4.58063	f
Carubv10002096m.g	4.7421	0.171318	0.00431429	0.00429054	1.37606	a										te34141	0.147941	NA	NA	0	32.339	f
Carubv10002097m.g	0.375542	0.0225946	0.00630984	0.00354141	19.7625	f										te34160	0.554779	0	NA	NA	2252.44	e
Carubv10002098m.g	0.658336	0.0125645	0.0031	0.00203842	1.21894	e										te34161	0.76084	NA	NA	0	8467.68	e
Carubv10002099m.g	0.757457	0.240489	0.00198824	0.00301894	0.109869	e										te34162	0.295882	0	NA	0	18.0061	f
Carubv10002100m.g	0.295882	0.00684286	0.00301053	0.0035566	75.53	f										te34167	0.789019	NA	NA	NA	3923.81	e
Carubv10002101m.g	0.166434	0.476591	0.0126458	0.00333291	26.1027	f										te34172	1.2575	NA	NA	0	5713.81	e
Carubv10002102m.g	0.159321	0.318688	0.00531042	0.00334733	8.38613	f										te34186	0.147941	0	NA	0	354.612	f
Carubv10002103m.g	0.263006	0.112835	0.00549583	0.00266061	1.4905	f										te34188	0.236705	0	0	NA	5106.71	f
Carubv10002104m.g	0.314375	0.015552	0.00680667	0.00455399	0.644425	f										te34195	1.006	NA	NA	NA	3873.85	e
Carubv10002106m.g	0.591763	0.013622	0.007175	0.00372075	117.369	e										te34226	0.0986273	0.0372833	0.0392	0.024	125.839	f
Carubv10002109m.g	0.5856	0.00677027	0.00358421	0.00230623	0.043891	e										te34233	0.147941	0.13535	0	0.0352	27.2093	f
Carubv10002110m.g	0.539549	0.0139211	0.00255882	0.00286327	1.89115	f										te34248	0.0986273	NA	0	0.00529048	395.088	f
Carubv10002111m.g	0.77669	0.0189844	0.0205105	0.0281031	0.122951	e										te34258	0.769293	0	NA	0.00454545	181.266	e
Carubv10002113m.g	0.189364	0.0311458	0.00377222	0.00346984	17.8715	f										te34260	0.147941	NA	NA	NA	26.6759	f
Carubv10002114m.g	0.186296	0.0119207	0.00272333	0.00273709	6.69796	f										te34265	1.72598	0	0	0	309.344	d
Carubv10002115m.g	0.374784	0.0400532	0.00432083	0.00530695	7.92311	f										te34267	0.147941	NA	0	0	1952.11	f
Carubv10002116m.g	0.284923	0.00602727	0.00554444	0.00152167	0.10055	f										te34278	0.54245	0.9583	NA	NA	3821.28	e
Carubv10002117m.g	0.236705	0.00915769	0	0.00648609	1.62124	f										te34344	0.147941	NA	0	0	946.831	f
Carubv10002118m.g	0.828469	0.104908	0.00562353	0.00413846	27.2734	e										te34356	1.26422	NA	NA	0.00185185	23.1889	e
Carubv10002120m.g	3.15607	0.182292	0.00195098	0.00226493	1.42946	d										te34384	1.03559	0.857207	0.263867	0.0339226	1.74419	e
Carubv10002121m.g	0.274747	0.245496	0.00608806	0.00445968	26.371	f										te34393	2.57527	0.848686	0.4292	0.155598	8.26442	d
Carubv10002122m.g	0.258896	0.0601447	0.00322778	0.00242014	1.67401	f										te34398	0.493136	NA	NA	NA	19.7487	e
Carubv10002123m.g	0.246568	0.01195	0.0181483	0.00419337	0.0514526	f										te344	0.554778	NA	0	NA	42.969	e
Carubv10002124m.g	1.47941	0.0793241	0.01185	0.00275845	7.89595	d										te34403	0.197255	0.0563	0.0357	NA	110.9	f
Carubv10002125m.g	0.606558	0.0127444	0.00525455	0.00793067	2.76364	e										te34428	0.295882	0	0.0238818	0.005805	2.13313	f
Carubv10002126m.g	0.284047	0.0439603	0.00394058	0.00385353	4.92989	f										te34459	1.7568	0.848244	0.448731	0.0864961	0.158891	d
Carubv10002127m.g	0.319552	0.224528	0.00649114	0.00319571	3.96029	f										te34470	0.443823	0.733507	0.338429	0.0408298	5.69568	e
Carubv10002128m.g	0.678788	0.0056268	0.00334828	0.0030344	0.025546	e										te34477	0.197254	NA	NA	NA	28.7168	f
Carubv10002129m.g	0.276156	0.267071	0.00223261	0.00293526	7.50405	f										te34479	0.0986273	0	NA	0	291.06	f
Carubv10002130m.g	0.319553	0.0128281	0.00442105	0.00261016	4.35094	f										te34492	0.493136	NA	NA	NA	21.1106	e
Carubv10002131m.g	0.205831	0.185447	0.00150256	0.00385029	19.9377	f										te34493	0.147941	NA	0	0	35.9482	f
Carubv10002132m.g	0.302926	0.364081	0.0107809	0.00603118	1.22469	f										te34523	2.88485	NA	NA	NA	57.9722	d
Carubv10002133m.g	0.42607	0.0116765	0.00228	0.00420296	23.5126	f										te34526	2.78974	NA	0	0	1239.12	d
Carubv10002134m.g	2.6178	0.169838	0.00637895	0.00287941	140.645	d										te34529	0.690391	NA	NA	NA	265.384	e
Carubv10002135m.g	0.279444	0.00990571	0.00686667	0.00550471	0.0915398	f										te3454	0.118353	NA	NA	NA	42.0318	f
Carubv10002136m.g	0.295882	0.00715897	0.00508529	0.00416911	0.0986333	f										te3455	0.211344	NA	NA	NA	14.8005	f
Carubv10002137m.g	0.705564	0.0129133	0.00584	0.00262836	0.0847214	e										te34563	0.147941	0	NA	0	264.15	f
Carubv10002138m.g	0.504095	0.165719	0.00485962	0.00201864	11.5086	f										te34565	0.147941	NA	NA	NA	25.1939	f
Carubv10002139m.g	12.1718	0.0103851	0.00393171	0.00301046	4.41935	a										te34588	0.295882	NA	NA	0	19966.5	f
Carubv10002140m.g	0.221911	0.0120019	0.00329667	0.00280747	35.37	f										te34611	0.271225	0.878813	0.411468	0.0802792	0.490159	f
Carubv10002141m.g	0.278477	0.00917234	0.00283333	0.00257686	6.72777	f										te3464	0.0986273	NA	0	0	7.20245	f
Carubv10002142m.g	1.37421	0.110924	0.00788	0.00578402	3.95871	d										te34646	0.147941	NA	NA	0	380.152	f
Carubv10002144m.g	0.340264	0.444753	0.187186	0.0259624	1.11672	f										te3466	0.380419	NA	NA	0	8126.31	f
Carubv10002146m.g	0.926238	0.209122	0.00490488	0.00318877	3.86711	e										te34672	0.236705	NA	0	0.00833333	147.86	f
Carubv10002147m.g	2.90711	0.456319	0.00450732	0.00256006	1.08468	d										te34698	0.0986273	0.8	0	0.00652941	689.497	f
Carubv10002148m.g	0.266294	0.00901042	0.001625	0.00273636	6.38207	f										te34708	0.295882	NA	NA	0.00615385	21.9599	f
Carubv10002149m.g	0.197254	0.156679	0.007472	0.0047414	7.58081	f										te34721	0.147941	NA	0	NA	1652.95	f
Carubv10002150m.g	1.70296	0.00453478	0.00121905	0.00556545	6.70247	d										te3473	0.147941	NA	NA	0	21.8646	f
Carubv10002151m.g	0.65094	0.0210889	0.00736111	0.0022686	1.07383	e										te34741	0.147941	NA	NA	NA	459.967	f
Carubv10002152m.g	0.463119	0.0357464	0.00377736	0.00240985	9.71569	f										te34744	0.295882	NA	NA	0	3609.79	f
Carubv10002153m.g	0.276157	0.0894843	0.00913929	0.00260213	108.435	f										te3478	0.147941	0	NA	0.00427692	2955.98	f
Carubv10002154m.g	0.648122	0.00635263	0.0075125	0.00328086	8.97147	e										te34783	0.118353	0.02175	0	0.01925	19.9096	f
Carubv10002155m.g	0.295882	0.0137179	0.00420909	0.00353193	9.02867	f										te34784	0.295882	NA	0	0.00726	283.625	f
Carubv10002158m.g	0.295882	0.0168909	0.00336604	0.0037814	55.1437	f										te34803	0.641078	0	NA	0	309.822	e
Carubv10002159m.g	0.349679	0.0426457	0.0052449	0.00294514	31.5934	f										te34825	0.0986273	NA	NA	NA	14.9319	f
Carubv10002160m.g	0.230131	0.265376	0.00743898	0.00427951	17.6563	f										te34879	0.384646	NA	NA	NA	0.932148	f
Carubv10002161m.g	0.452525	0.254244	0.00760732	0.00351902	4.17707	f										te34884	0.0986273	NA	0	0.003675	2306.71	f
Carubv10002162m.g	0.762464	0.264085	0.00814386	0.00590855	51.0414	e										te34890	0.147941	0	0	0	293.468	f
Carubv10002165m.g	0.402399	0.00629	0.00257143	0.00235968	0.268517	f										te34908	0.295882	0.01515	NA	NA	2118.95	f
Carubv10002166m.g	1.10463	0.008372	0.00325556	0.00217238	15.8171	e										te34909	0.147941	0	NA	NA	2723.28	f
Carubv10002167m.g	3.14903	0.00900476	0.0024403	0.00464	60.1586	d										te34927	0.147941	NA	NA	0.01315	15.2375	f
Carubv10002169m.g	0.281792	0.303773	0.0503	0.00599832	10.4022	f										te34937	0.558888	0	0	0.00416667	915.125	e
Carubv10002171m.g	0.242085	0.019772	0.001785	0.00373065	0.703411	f										te34940	0.295882	NA	NA	NA	4039.29	f
Carubv10002172m.g	0.85477	0.0105851	0.00385224	0.00286	72.1781	e										te34942	0.147941	0	0	0.00505	3103.76	f
Carubv10002175m.g	0.154986	0.17881	0.004342	0.00348408	15.5555	f										te34944	0.43905	0.720128	0.444055	0.0915402	2.001	f
Carubv10002177m.g	0.381783	0.015504	0.00144818	0.00338337	12.1719	f										te34952	2.72211	NA	NA	NA	698.859	d
Carubv10002180m.g	0.517793	0.0127725	0.00456552	0.00311654	3.99457	f										te34959	0.147941	NA	NA	NA	51.0174	f
Carubv10002181m.g	0.159321	0.00459434	0.00111379	0.00658049	1.27284	f										te34963	0.443823	NA	NA	NA	54.3538	e
Carubv10002184m.g	0.507226	0.00667368	0.0100407	0.00160734	2.97419	f										te34964	0.197254	NA	NA	NA	12.0425	f
Carubv10002186m.g	0.177529	0.0128757	0.000851064	0.00486614	45.0366	f										te34965	0.295882	NA	NA	0	215.739	f
Carubv10002187m.g	0.21698	0.010371	0.00458889	0.00300634	0.896967	f										te34975	0.147941	NA	0	0	194.573	f
Carubv10002189m.g	0.264736	0	0.00498519	0.00347882	0.0485111	f										te34979	0.0986273	NA	NA	NA	4314.77	f
Carubv10002190m.g	2.89054	0.0161944	0.0033102	0.00306111	99.2436	d										te34980	7.60188	NA	NA	NA	9389.04	a
Carubv10002191m.g	0.467182	0.0177214	0.00406304	0.00314231	0.999238	f										te34981	0.147941	NA	NA	NA	3282.03	f
Carubv10002192m.g	0.515407	0.160547	0.00392418	0.00345774	1.39095	f										te34984	3.02252	0.882907	0.324992	0.110885	0.491734	d
Carubv10002193m.g	0.489343	0.0112154	0.00482121	0.00191724	55.4198	f										te34991	0.295882	NA	NA	NA	59.731	f
Carubv10002194m.g	0.436778	0.0107667	0.00633778	0.00238281	112.377	f										te34998	0.147941	0	NA	0	417.49	f
Carubv10002195m.g	15.5316	0.156367	0.00272817	0.00434694	8.7693	a										te35011	0.739704	NA	NA	0	496.293	e
Carubv10002196m.g	0.972995	0.0077087	0.00578036	0.00301959	8.68617	e										te35021	0.65094	NA	NA	0	46.8568	e
Carubv10002197m.g	0.197255	0.008325	0.00123538	0.00325059	3.64823	f										te35022	0.147941	NA	NA	0.00568182	37.7908	f
Carubv10002198m.g	0.721951	0.012425	0.00176923	0.00311352	0.264214	e										te3513	5.06451	NA	NA	NA	188.696	a
Carubv10002199m.g	0.267703	0.01387	0.002498	0.00314444	1.16352	f										te35498	1.49913	NA	NA	NA	10.0782	e
Carubv10002200m.g	1.5724	0.0976375	0.00285152	0.00414935	8.46507	d										te35501	0.672459	NA	NA	NA	2.04069	e
Carubv10002202m.g	0.461991	0.303655	0.00748063	0.00474435	0.0381089	f										te3552	0.0986273	0.2601	0	0.010508	48.1813	f
Carubv10002203m.g	0.126807	0.00533226	0.00329565	0.0032234	9.10619	f										te35558	0.341402	0.769567	0.337621	0.0661823	2.11664	f
Carubv10002204m.g	1.11449	0.334568	0.00182222	0.0028484	2.50446	e										te35559	0.295882	0.567867	0.26525	0.0349039	1.79245	f
Carubv10002205m.g	7.34236	0.000686538	0.00363704	0.00374113	0.593991	a										te35619	1.63668	0.824038	0.452645	0.0650948	0.204334	d
Carubv10002207m.g	0.295882	0.00819286	0.00411613	0.00230115	269.435	f										te35645	0.169075	0.590069	0.200428	0.0472976	2.9592	f
Carubv10002212m.g	0.226263	0.110062	0.00356364	0.00303729	9.85881	f										te35649	0.0986273	0.76329	0.272574	0.0738996	1.67959	f
Carubv10002213m.g	0.42607	0.0499696	0.00942903	0.00373382	21.567	f										te35665	1.46654	0.834087	0.531573	0.0878768	0.507917	e
Carubv10002214m.g	0.507225	0.108127	0.00164651	0.00435242	124.701	f										te35669	0.308746	0.730337	0.247189	0.0487089	12.5859	f
Carubv10002215m.g	1.55236	0.201667	0.00761724	0.00823419	8.07631	d										te35768	0.345195	NA	NA	0	1366.24	f
Carubv10002217m.g	0.964002	0.408211	0.00567917	0.00209207	0.4244	e										te35791	0.0986273	0.623418	0.05815	0.0255	1.38509	f
Carubv10002218m.g	1.32277	0.232986	0.00538046	0.00301056	29.068	d										te35907	3.40372	0.778206	0.386128	0.0643825	1.23567	d
Carubv10002221m.g	0.236705	0.00650238	0.00594255	0.00257006	5.86339	f										te35975	0.0986273	0.02604	0	0.0278	38.9795	f
Carubv10002222m.g	0.0986273	0.00695357	0.0015	0.005428	0.697673	f										te36004	0.241089	0.145058	0.0249268	0.00677233	0.25013	f
Carubv10002225m.g	0.174048	0.211184	0.00427895	0.00670307	3.65635	f										te3601	0.394509	0	NA	NA	3283	f
Carubv10002227m.g	3.99784	0.114338	0.00361739	0.00238677	1.45113	a										te36029	0.558888	0.764631	0.334875	0.0769726	0.271406	e
Carubv10002229m.g	0.860748	0.0174	0.00311613	0.00254981	20.6541	e										te36040	0.0986273	0.773733	0.320916	0.0528959	3.83281	f
Carubv10002230m.g	0.46848	0.00821667	0	0.00150656	39.0699	f										te36042	1.23284	0.757657	0.408661	0.0662158	0.9395	e
Carubv10002232m.g	0.182081	0.0883086	0.00211707	0.00466786	5.58288	f										te36044	0.118353	0.623929	0.227156	0.0405835	0.94916	f
Carubv10002234m.g	0.591764	0.00917727	0.00618684	0.003275	192.177	e										te36066	0.177529	0.67868	0.183667	0.0223753	0.695193	f
Carubv10002235m.g	0.208858	0.335427	0.000676471	0.00220149	2.93869	f										te36103	2.09418	0.751093	0.279413	0.0588685	0.937532	d
Carubv10002237m.g	0.159321	0.0828333	0.00302927	0.00283286	9.02148	f										te36107	1.32309	0.729662	0.293482	0.069017	0.246163	e
Carubv10002238m.g	0.564025	0.0362588	0.00596066	0.00319579	16.5678	e										te36159	2.67937	0.87788	0.4162	0.0589481	3.29144	d
Carubv10002239m.g	0.172598	0.0986655	0.0144538	0.00959872	5.09871	f										te36177	2.32846	NA	NA	0.290122	5.06693	d
Carubv10002242m.g	0.569846	0.0851895	0.00438595	0.0075126	1.20635	e										te36201	0.197254	0.746033	0.4143	0	1.94971	f
Carubv10002243m.g	1.70484	0.0172208	0.00767143	0.00621892	0.0488658	d										te36209	0.532587	NA	NA	NA	0.802836	e
Carubv10002244m.g	0.684912	0.0115962	0.00677059	0.00190659	18.0933	e										te36244	0.386923	0.807741	0.405	0.0917323	1.59399	f
Carubv10002245m.g	0.512103	0.00908542	0.00595435	0.00419673	8.54544	f										te363	0.439596	0.637591	0.301225	0.0576667	0.121404	f
Carubv10002246m.g	0.253613	0.00589412	0.00589474	0.00201056	0.32553	f										te3630	0.147941	NA	NA	NA	2057.71	f
Carubv10002247m.g	0.493136	0.1803	0.00856892	0.0057436	0.882105	f										te36329	0.177529	0.633639	0.103171	0.043958	1.15982	f
Carubv10002248m.g	0.795182	0.0177455	0.00609	0.00367455	78.7414	e										te36386	8.22822	0.757652	0.255591	0.0396689	0.255726	a
Carubv10002249m.g	0.332867	0.00788158	0.00401935	0.00390575	36.1658	f										te36389	8.49056	0.7738	NA	0.05286	0.5635	a
Carubv10002250m.g	0.136561	0.128246	0.00328846	0.00306912	10.5369	f										te36433	0.295882	NA	NA	NA	13.8266	f
Carubv10002252m.g	0.236705	0.294216	0.00183623	0.00246975	26.8684	f										te36434	0.0986273	0.833738	0.321354	0.104289	6.58451	f
Carubv10002253m.g	0.493136	0.247429	0.00397015	0.00214587	3.58582	f										te36529	2.44962	0.833127	0.563847	0.0995528	0.974463	d
Carubv10002254m.g	0.167238	0.0144208	0.00482273	0.00256154	11.7213	f										te36552	0.672459	NA	NA	0.0172238	3.38237	e
Carubv10002256m.g	0.182081	0.005452	0.00127778	0.00234121	20.3564	f										te36576	0.253613	NA	NA	0.0612816	24.1115	f
Carubv10002258m.g	0.260017	0.00524828	0.008	0.0109655	15.35	f										te36656	1.53365	0.451827	0.0270944	0.00589407	88.5261	e
Carubv10002259m.g	0.188288	0.01111	0.03333	0.016381	0.0269724	f										te36681	0.526012	0.5532	0.0938	0.0130786	3.43553	e
Carubv10002260m.g	0.747227	0.337793	0.0144263	0.00966207	5.68173	e										te36686	0.443823	NA	0	0	2629.76	e
Carubv10002262m.g	0.404891	0.0779	0.00192727	0.00303791	76.9849	f										te36695	0.295882	NA	NA	0.03845	62.7906	f
Carubv10002263m.g	0.486091	0.137686	0.00287647	0.00313035	17.5859	f										te36696	0.0986273	0.492925	0	0.00164667	507.364	f
Carubv10002264m.g	0.233591	0.0105913	0.00271026	0.00338667	12.6119	f										te36697	0.118353	0.800911	0.0158957	0.00664054	403.671	f
Carubv10002265m.g	0.167238	0.155489	0.00329412	0.00302744	79.0191	f										te36702	3.72811	NA	NA	NA	727.047	d
Carubv10002266m.g	0.311454	0.00160417	0.00445926	0.0024129	7.95882	f										te36762	0.147941	0.04555	NA	NA	75494.9	f
Carubv10002268m.g	0.487805	0.112059	0.00377879	0.00441227	72.6728	f										te36774	0.147941	0.742467	0.369117	0.103265	77.1285	f
Carubv10002269m.g	0.713597	0.008335	0	0.00300889	1.72449	e										te36784	0.591763	NA	NA	NA	5032.42	e
Carubv10002270m.g	0.555899	0.0024	0.0119048	0.002876	8.80338	f										te36785	0.0986273	NA	NA	0.02	479.264	f
Carubv10002272m.g	0.156643	0.00398947	0	0.00324112	17.2847	f										te36786	0.147941	NA	NA	NA	30.6104	f
Carubv10002273m.g	5.53126	0.0167362	0.0179489	0.00758043	15.9537	a										te36800	0.295882	NA	NA	0	5470.41	f
Carubv10002274m.g	0.505465	0.00156818	0.00255	0.00430645	0.526928	f										te36830	0.147941	NA	NA	0.00308889	587.67	f
Carubv10002275m.g	0.285679	0.00154706	0.00166727	0.00295759	21.1592	f										te36851	0.0986273	0	NA	0.020425	319.872	f
Carubv10002276m.g	0.65094	0.00507917	0.0027299	0.00288989	0.159945	e										te36871	5.91763	NA	NA	NA	11480	a
Carubv10002277m.g	0.242085	0.181767	0.00238302	0.00346555	14.6538	f										te36884	2.9095	NA	NA	NA	193.488	d
Carubv10002278m.g	2.23354	0.0189	0.00312642	0.00216304	56.6297	d										te36904	2.2487	NA	NA	0.01339	409.914	d
Carubv10002280m.g	0.648663	0.416186	0.00666974	0.00322582	22.7818	e										te36907	0.0986273	NA	0	0.00595714	1524.29	f
Carubv10002282m.g	0.118353	0.000825806	0.00508667	0.00392683	4.49029	f										te3692	2.51317	0.8491	0.22606	0.0500667	1.57462	d
Carubv10002284m.g	0.493136	0.147528	0.00482875	0.0024898	6.4816	f										te36932	0.236705	NA	0	NA	928.073	f
Carubv10002285m.g	0.769293	0.397262	0.00163934	0.00378172	12.0769	e										te36940	0.197255	NA	NA	NA	109.323	f
Carubv10002286m.g	5.13143	0.00463243	0.00194737	0.00220687	0.0531404	a										te36945	0.0986273	0.546014	0.0376909	0.0190649	364.926	f
Carubv10002287m.g	0.508917	0.00758571	0.00333214	0.00271912	175.341	f										te36956	0.197254	0.81	0.155143	0.0213143	320.681	f
Carubv10002288m.g	0.215187	0.00858261	0.00101707	0.00241429	0.961861	f										te36964	0.48417	0.6551	0.137614	0.0141484	337.633	e
Carubv10002289m.g	0.23156	0.176278	0.00740513	0.00324363	49.3965	f										te36969	4.36187	0.705024	0.2729	0.0613125	1.92923	a
Carubv10002290m.g	0.202445	0.207755	0.002275	0.00375482	5.98396	f										te36970	0.618661	0.578588	0.155481	0.033064	0.835632	e
Carubv10002291m.g	0.453685	0.0354095	0.00575714	0.00808217	4.09881	f										te37	0.295882	NA	0	0	794.189	f
Carubv10002293m.g	0.430373	0.0056	0.013525	0.00196	0.0602018	f										te37002	1.18353	0	NA	0	2708.41	e
Carubv10002294m.g	0.218695	0.00317333	0.00250526	0.00173974	126.338	f										te37039	9.24986	0.780214	0.422175	0.0929839	2.06827	a
Carubv10002296m.g	2.01199	0.0143793	0	0.00395506	0.369534	d										te3706	0.23013	NA	NA	NA	1.18514	f
Carubv10002297m.g	0.794208	0.00571	0.00682	0.00156324	3.96414	e										te37136	0.0986273	0.796841	0.20422	0.0563832	0.664721	f
Carubv10002298m.g	1.10956	0.459604	0.0014875	0.00430789	48.3249	e										te37155	1.07257	NA	NA	0	134.247	e
Carubv10002300m.g	0.479047	0.0321333	0.00241522	0.00288068	2.40133	f										te3717	0.23156	NA	NA	NA	0.126021	f
Carubv10002301m.g	0.355058	0.013724	0.00384286	0.00378515	0.176822	f										te37178	0.517794	0	NA	0.003076	8628.92	e
Carubv10002302m.g	0.509574	0.0100073	0.0006575	0.00253298	98.7657	f										te37239	0.147941	NA	NA	0	270.524	f
Carubv10002303m.g	0.260376	0.00197727	0	0.00438451	24.4214	f										te37240	4.29028	NA	0	0.00854444	1536.15	a
Carubv10002304m.g	0.436778	0.0255025	0.00511778	0.00224238	13.9459	f										te37263	0.665734	0	NA	0	4556.24	e
Carubv10002305m.g	0.842815	0.0122625	0.00522857	0.001444	0.609801	e										te37307	0.739704	0	NA	0	209.226	e
Carubv10002306m.g	0.417716	0.662831	0.272662	0.0419062	4.652	f										te37310	0.65094	NA	NA	0.0166053	44.2774	e
Carubv10002307m.g	0.200777	0.0435054	0.00382459	0.00313772	24.137	f										te37324	0.591763	NA	0	0	302.218	e
Carubv10002308m.g	0.154986	0.09999	0.00768421	0.00178047	8.83347	f										te37330	0.443823	NA	NA	0	1142.99	e
Carubv10002309m.g	0.244424	0.0199095	0.0049925	0.00450409	5.20358	f										te37351	0.0986273	NA	NA	0	100.685	f
Carubv10002311m.g	3.64921	0.152565	0.00544737	0.00237656	0.160137	a										te37352	0.295882	NA	NA	0	624.811	f
Carubv10002312m.g	1.30188	0.177633	0.00282449	0.00282756	36.0807	e										te37353	0.443823	0	0	0	2411.95	e
Carubv10002315m.g	0.277389	0.0763519	0.01035	0.0023814	16.7541	f										te37367	0.147941	NA	NA	0	6227.07	f
Carubv10002316m.g	0.236705	0.0105464	0	0.00304712	193.207	f										te37373	0.147941	NA	NA	NA	738.343	f
Carubv10002317m.g	0.382906	0.102126	0.00677595	0.00414	2.2353	f										te3738	0.147941	NA	NA	NA	559.425	f
Carubv10002319m.g	0.75943	0.0769743	0.00367183	0.00437289	9.18402	e										te37381	0.147941	NA	NA	NA	27.6532	f
Carubv10002320m.g	1.87392	0.00726667	0	0.00453333	28.257	d										te37383	0.493136	0.717023	0.259548	0.0410425	1.40276	e
Carubv10002322m.g	0.257288	0.658644	0.221122	0.0361078	2.07223	f										te37388	0.493136	NA	NA	0.012475	794.415	e
Carubv10002323m.g	0.315607	0.00566667	0.0294944	0.00444717	0.173007	f										te37410	0.0986273	NA	0	0	9.27588	f
Carubv10002326m.g	0.268983	0.00780263	0.00176296	0.00352414	98.1284	f										te3746	3.84646	NA	0	0	1951.93	d
Carubv10002327m.g	0.336693	0.012839	0.00151667	0.00214219	0.563388	f										te37469	0.147941	NA	0	0	5377.22	f
Carubv10002328m.g	0.409683	0	0.00475	0.00406111	1.9409	f										te37473	0.493136	NA	NA	0.00714	1622.66	e
Carubv10002331m.g	0.197255	0.155684	0.00476842	0.00433	0.0781111	f										te37480	1.96022	NA	NA	0	11.7732	d
Carubv10002333m.g	0.313287	0.028433	0.00351139	0.00594246	21.7207	f										te37508	2.26843	NA	NA	NA	43.8337	d
Carubv10002334m.g	0.250362	0.0724455	0.008205	0.00190385	0.175276	f										te37510	0.0986273	0.58766	0.132667	0.1074	23.0588	f
Carubv10002335m.g	0.295882	0.120236	0.005162	0.00349902	29.5695	f										te37511	0.591763	NA	NA	0	57435.7	e
Carubv10002336m.g	0.321611	0.260893	0.00924561	0.00460941	0.0400744	f										te37529	0.887646	NA	NA	NA	5472.1	e
Carubv10002337m.g	0.801743	0.0391378	0.00601923	0.00361371	3.76325	e										te37544	2.012	0	0	0	63.8465	d
Carubv10002338m.g	0.19021	0.00336875	0.00224444	0.000967376	4.37694	f										te37585	0.0986273	NA	NA	0	47.5719	f
Carubv10002339m.g	1.65308	0.340244	0.00372727	0.0028746	3.76077	d										te376	0.147941	NA	NA	0	5053.8	f
Carubv10002341m.g	0.394509	0.0065	0	0.00283556	0.0862246	f										te37610	0.0986273	0.020825	0.008085	0.00626494	188.533	f
Carubv10002342m.g	0.667847	0.007675	0.00317333	0.00509032	3.3412	e										te37620	0.710117	NA	NA	0	2314.19	e
Carubv10002343m.g	0.197255	0.0151778	0.00480769	0.00197365	12.2615	f										te37696	0.147941	NA	NA	NA	32.2215	f
Carubv10002345m.g	1.11671	0.0636667	0.00215227	0.00304739	0.125295	e										te377	0.147941	NA	0	0	22394.1	f
Carubv10002346m.g	2.39766	0.18092	0.0123105	0.00742368	0.0565108	d										te37737	0.0986273	0	NA	0	352.613	f
Carubv10002347m.g	0.280309	0.00799231	0.00580769	0.00518235	15.8766	f										te37738	0.887645	NA	NA	NA	5165.11	e
Carubv10002348m.g	0.255535	0.011	0.00295385	0.00152	15.7896	f										te37754	0.147941	NA	NA	NA	393.24	f
Carubv10002349m.g	0.969958	0.544753	0.0281082	0.0070661	0.693825	e										te37786	0.473411	0.5369	0.16025	0.101455	13.9866	e
Carubv10002350m.g	0.508917	0.0177267	0.00216429	0.00399426	1.34035	f										te3780	1.70954	0	NA	0	392.83	d
Carubv10002352m.g	0.699356	0.02	0.0104737	0.00405362	0.210056	e										te3781	0.242085	0.57985	0.297383	0.0824136	1.02701	f
Carubv10002353m.g	0.169075	0.0158286	0.00293	0.00241357	0.0841613	f										te37810	0.147941	NA	NA	NA	39.4339	f
Carubv10002354m.g	0.386923	0.0767973	0.00109014	0.00247081	10.8599	f										te37817	0.443823	NA	NA	NA	86.3791	e
Carubv10002355m.g	0.834537	0.00972857	0.014036	0.0029871	0.928258	e										te37831	0.295882	NA	NA	0	739.835	f
Carubv10002356m.g	0.142023	0.00804	0.0103364	0.00438252	5.78954	f										te37836	0.295882	NA	NA	0	26.6178	f
Carubv10002357m.g	0.578315	0.316579	0.0219619	0.00778121	0.532038	e										te37857	0.197254	0	0.03845	0.118342	36.629	f
Carubv10002358m.g	0.16139	0.0212625	0.00396667	0.0022495	10.8014	f										te37858	0.676301	NA	0	0.00520625	6.89769	e
Carubv10002360m.g	0.174048	0.701706	0.277654	0.0733545	0.289933	f										te37863	2.66293	NA	NA	NA	717.386	d
Carubv10002362m.g	0.992074	0.0124182	0.001052	0.00257128	49.7094	e										te3788	0.443823	NA	NA	0	105.566	e
Carubv10002364m.g	0.536286	0.0690552	0.00169429	0.00203077	103.091	f										te3789	3.00813	NA	NA	NA	4674.43	d
Carubv10002365m.g	0.67461	0.01714	0.00142593	0.00354412	2.68536	e										te37908	0.295882	NA	NA	0	2273.57	f
Carubv10002366m.g	0.6446	0.323933	0	0.00400909	3.65496	e										te37931	0.0986273	0	0	0.0025	4.3419	f
Carubv10002367m.g	4.63208	0.0177963	0.0065	0.00597195	0.0171234	a										te37937	4.26846	0.68903	0.395521	0.0687116	0.76111	a
Carubv10002369m.g	0.681425	0.190346	0.00290659	0.00271149	34.3666	e										te37972	0.295882	NA	NA	0	46.3347	f
Carubv10002371m.g	0.586662	0.556733	0.218396	0.0189356	4.65387	e										te37986	0.295882	NA	0	0	13.0989	f
Carubv10002372m.g	0.830378	NA	NA	NA	1.37782	e										te37990	0.887644	NA	NA	0	123.852	e
Carubv10002373m.g	0.80695	0.0141054	0.00264091	0.00230258	922.702	e										te37991	0.0986273	0.0104125	NA	0	231.984	f
Carubv10002375m.g	0.215187	0.0144615	0.00735294	0.00138689	1.72585	f										te38006	0.295882	NA	NA	0	159508	f
Carubv10002376m.g	0.574358	0.185885	0.00526786	0.014316	2.38287	e										te38015	0.295882	NA	NA	0	49115.4	f
Carubv10002377m.g	1.3526	0.00213889	0.00405556	0.00268471	9.18419	d										te38023	0.690391	NA	NA	NA	31.2752	e
Carubv10002378m.g	0.682172	0.0888667	0	0.00555135	0.0786937	e										te38024	0.197254	0	0.0909	NA	10659.2	f
Carubv10002379m.g	0.250362	0.0102971	0.00160789	0.000934677	12.1766	f										te38146	0.992074	0.6432	NA	0.0869283	11.2791	e
Carubv10002380m.g	1.60349	0.009775	0.00203846	0.00360588	9.85955	d										te38149	0.986271	NA	0.01176	NA	352.221	e
Carubv10002381m.g	0.139239	0.008212	0	0.00238605	16.4529	f										te38151	0.147941	NA	NA	NA	1044.76	f
Carubv10002382m.g	0.517793	0.0269421	0.00665	0.0018272	0.0793164	f										te3817	0.147941	NA	NA	NA	51.9853	f
Carubv10002383m.g	0.313287	0.0101923	0.00416296	0.00473383	1.4221	f										te38297	0.665734	NA	0	0	344.142	e
Carubv10002384m.g	0.295882	0.01111	0.0090303	0.00445693	0.0400744	f										te38314	1.98487	NA	NA	0.0241444	6.45554	d
Carubv10002385m.g	0.438721	0.00990851	0.00425349	0.0037152	48.8823	f										te38316	0.576191	NA	NA	0	8.26702	e
Carubv10002386m.g	0.188288	0.564722	0.00555556	0.00140323	0.849597	f										te38324	0.197254	0.6346	0	0.0695857	5.44991	f
Carubv10002387m.g	0.177529	0.11822	0.00285968	0.00523911	5.10035	f										te3834	0.961614	NA	NA	NA	51.0174	e
Carubv10002390m.g	3.02786	0.439597	0.00701864	0.00435159	7.70975	d										te38396	2.15571	NA	NA	NA	45.3488	d
Carubv10002392m.g	0.164379	0.0122545	0.0068	0.00229528	3.80616	f										te38415	1.55338	NA	NA	NA	628.329	e
Carubv10002393m.g	0.97641	0	0.00454545	0.00231145	8.77755	e										te38424	6.59009	NA	NA	0.0144286	4.19321	a
Carubv10002395m.g	0.295882	0.00676522	0.0103	0.002075	0.467768	f										te38427	0.0986273	NA	NA	0	1942.83	f
Carubv10002398m.g	0.295882	0.01135	0.00989583	0.00916484	4.0705	f										te38428	0.327027	0.87525	0.218562	0.143129	22.907	f
Carubv10002399m.g	0.573271	0.680688	0.479988	0.0671903	0.129651	e										te38431	0.295882	NA	NA	NA	114.085	f
Carubv10002400m.g	0.572038	0.101793	0.00660417	0.00408904	0.549137	e										te38441	61.9721	0.132789	0.136035	0.0516587	34.9955	a
Carubv10002401m.g	0.268983	0.00632222	0.00250526	0.00396935	11.6562	f										te38442	0.0986273	0.397645	0.01602	0.0100586	40.895	f
Carubv10002403m.g	0.406838	0.0113429	0.00308889	0.00946522	9.06166	f										te38452	0.0986273	NA	NA	0	3361.53	f
Carubv10002409m.g	0.295882	0.285652	0.00295165	0.00209926	8.56703	f										te38476	0.380419	0.80808	NA	0.0482696	2.0966	f
Carubv10002410m.g	0.215187	0.244487	0.00473553	0.00402362	7.43535	f										te38480	0.473411	NA	NA	0.0454562	7.84882	e
Carubv10002411m.g	0.893335	0.275884	0.0142	0.00376383	4.13057	e										te385	0.295882	NA	NA	NA	7991.93	f
Carubv10002412m.g	0.512862	0.143265	0.00882273	0.00196263	0.0505286	f										te38501	0.355058	0.8	0.0952333	0.025	0.701727	f
Carubv10002413m.g	0.276156	0.0121375	0.00463333	0.0024725	0.832934	f										te38559	0.517793	0.745982	0.355714	0.0503718	0.587904	e
Carubv10002414m.g	0.489343	0.00716883	0.000945652	0.00248369	3.39822	f										te38579	7.01856	0.776486	0.346032	0.06663	0.560117	a
Carubv10002415m.g	0.257288	0.00756239	0.00171786	0.00246333	0.424573	f										te38590	0.295882	0.675673	0.251847	0.0294223	1.47476	f
Carubv10002416m.g	5.33974	0.0848262	0.00416296	0.00414177	1.12164	a										te386	0.295882	NA	NA	NA	369.27	f
Carubv10002417m.g	0.30821	0.00805909	0.0059	0.00518364	0.314684	f										te38610	5.67706	0.780386	0.329341	0.0633016	0.521028	a
Carubv10002418m.g	2.18953	0.0858757	0.0189877	0.00479627	0.0730317	d										te38683	1.21251	0.842327	0.226824	0.0407255	0.748333	e
Carubv10002419m.g	0.866511	0.00375111	0.00287059	0.00252315	77.6031	e										te38726	0.39451	0.698846	0.0270413	0.00946912	0.463093	f
Carubv10002420m.g	0.88107	0.227473	0.00278429	0.00330769	5.46209	e										te38805	2.99963	0.854175	0.2381	0.0686071	4.78288	d
Carubv10002421m.g	0.23013	0.0149	0.0146714	0.00301795	24.8862	f										te38861	0.36633	0.819501	0.340131	0.0497609	1.17288	f
Carubv10002426m.g	0.281792	0.264477	0.00312754	0.0042991	1.62661	f										te38870	0.221911	0.75	0.5	0.0587917	101.615	f
Carubv10002427m.g	0.183165	0.276506	0.00487792	0.00327266	69.6769	f										te38871	0.710117	0.813691	0.365617	0.0552287	6.61767	e
Carubv10002429m.g	0.43396	0.235919	0.00806667	0.00299702	4.35052	f										te38894	0.721212	0.831423	0.396092	0.0380413	1.20159	e
Carubv10002431m.g	0.751084	0.71955	0.00914783	0.00396728	5.50833	e										te38916	11.2741	0.9375	NA	0.0835	16.9377	a
Carubv10002434m.g	0.226263	0.00607143	0.00838571	0.00263875	101.368	f										te38917	11.2741	0.6544	NA	0.0405436	3.48896	a
Carubv10002436m.g	0.321611	0.0477375	0.00679043	0.00716338	0.511891	f										te38930	129.342	0.525274	0.209011	0.043919	1.55261	a
Carubv10002437m.g	0.390987	0.462711	0.0022175	0.00262412	5.48409	f										te38933	4.61136	0.661529	0.219869	0.0716724	0.603458	a
Carubv10002438m.g	0.680528	0.00460588	0.00464848	0.00489308	5.14213	e										te38985	1.24629	0.800913	0.172875	0.0337957	1.25697	e
Carubv10002439m.g	0.164379	0.0205511	0.00699687	0.00414576	4.10455	f										te38986	0.227601	0.926167	0.30685	0.0331234	1.00527	f
Carubv10002440m.g	0.295882	0.0149362	0.00429273	0.00510932	0.0929402	f										te39022	0.169075	0.845942	0.0968167	0.0282089	1.2013	f
Carubv10002442m.g	0.597565	0.709106	0.00881553	0.00380009	6.50908	e										te39044	0.722152	0.651848	0.092531	0.019634	0.154715	e
Carubv10002446m.g	1.51639	0.460936	0.00863241	0.00365614	10.2707	d										te3906	1.05672	0	NA	0	1116.91	e
Carubv10002447m.g	0.272211	0.378652	0.0099449	0.00265778	18.538	f										te39126	9.80481	0.757022	0.36699	0.0863099	1.16936	a
Carubv10002448m.g	0.306841	0.482697	0.0139505	0.00353443	10.6383	f										te39162	0.118353	0.608664	0.1529	0.0713659	1.90469	f
Carubv10002451m.g	0.169075	0.0172154	0.00148	0.0034156	7.10435	f										te39187	4.97081	NA	0	0	277.788	a
Carubv10002453m.g	0.276156	0.0149472	0.004288	0.00205671	0.41765	f										te39198	10.1765	0.8207	0.270125	0.0414796	4.26814	a
Carubv10002457m.g	0.394509	0.432179	0.00623478	0.00239762	0.181972	f										te39220	0.723966	0.890588	0.269255	0.0693039	1.90719	e
Carubv10002458m.g	2.8297	0.612267	0.189511	0.034182	1.30743	d										te39223	0.420464	0.788483	0.279419	0.0509567	1.45516	f
Carubv10002459m.g	0.177529	0.00777692	0.00216364	0.00077	0.08353	f										te39245	6.14431	0.825507	0.273193	0.0453153	2.15435	a
Carubv10002460m.g	0.349678	0.0287567	0.0256053	0.00486	2.60541	f										te3925	9.15846	0.837367	0.33275	0.0813219	3.42257	a
Carubv10002461m.g	0.232479	0.392624	0.00350385	0.00229821	117.586	f										te3926	9.30827	0.8744	0.514936	0.142777	2.39942	a
Carubv10002462m.g	0.272211	0.124009	0.0139083	0.00338723	72.2307	f										te39275	0.147941	NA	NA	0.0204	7.61875	f
Carubv10002463m.g	0.295882	0.0504714	0.003475	0.0125698	20.5704	f										te39377	0.517793	0.8215	0.487724	0.0810975	0.608303	e
Carubv10002464m.g	0.773844	0.0194484	0.00835238	0.00231474	0.223813	e										te39431	0.236705	0.786907	0.49508	0.0694774	0.423032	f
Carubv10002465m.g	0.601626	0.421699	0.0083784	0.00419979	4.55128	e										te39432	1.56367	0.800102	0.542703	0.0801075	0.169963	e
Carubv10002467m.g	0.552312	0.38598	0.0278348	0.00522523	17.2981	f										te39473	0.468479	0.797904	0.35713	0.0469322	1.08934	e
Carubv10002468m.g	1.30596	0.0523914	0.00945778	0.00511505	0.3414	e										te39500	15.9597	NA	NA	0.00695604	32.8126	a
Carubv10002469m.g	0.236706	0.000732308	0.00235217	0.00362424	68.4897	f										te39555	0.404891	0.755715	0.230611	0.0590709	0.720397	f
Carubv10002470m.g	0.271225	0.00937143	0.0071375	0.00489756	383.529	f										te39560	0.591764	0.80191	0.479624	0.0944391	0.294881	e
Carubv10002472m.g	1.43458	0.108	0.0112469	0.00362671	0.0443645	d										te39570	0.221911	NA	NA	NA	34.8839	f
[truncated: 19,235 more rows]

## Sheet: Fig 6c
Data for Figure 6c are given in a separate text file (as they are too big for Excel)
			Results of two sided Wilcoxon's test
rpm_cat	Realigning RPM				W	p-value	p-value adjusted with Benjamini and Hochberg correction
a	>=3.45		CHG	a-d	24298454	< 0.00000000000000022	2.2e-16
d	>=1.32			d-e	151106600	< 0.00000000000000022	2.2e-16
e	>=0.56			e-f	798754931	< 0.00000000000000022	2.2e-16
f	<0.56			f-rand	30593800	< 0.00000000000000022	2.2e-16
rand	random loci		CHH	a-d	105363453	< 0.00000000000000022	2.2e-16
				d-e	566000173	< 0.00000000000000022	2.2e-16
				e-f	3096614265	< 0.00000000000000022	2.2e-16
				f-rand	85073473	< 0.00000000000000022	2.2e-16

## Sheet: Fig 6e
Data for Figure 6e												Results from two-sided Wilcoxon's test
Chromosome	Start	End	Gene	Strand	Chromosome	Start	End	TE	Distance to nearest TE upstream of TSS	Gene expression change in Cr x Cg			W	p-value
scaffold_1	768	3181	Carubv10010485m.g	-	scaffold_1	10616	10659	te55475	7436	not upregulated		upregulated - not upregulated	26414462	< 2.2e-16
scaffold_1	3369	7199	Carubv10011809m.g	+	scaffold_1	3134	3155	te55474	215	not upregulated
scaffold_1	7595	9248	Carubv10011354m.g	+	scaffold_1	3134	3155	te55474	4441	upregulated
scaffold_1	9669	10283	Carubv10011359m.g	+	scaffold_1	3134	3155	te55474	6515	not upregulated
scaffold_1	10995	13393	Carubv10011418m.g	+	scaffold_1	10616	10659	te55475	337	not upregulated
scaffold_1	14315	16819	Carubv10008574m.g	+	scaffold_1	11135	11196	te55476	3120	upregulated
scaffold_1	17639	21460	Carubv10008547m.g	+	scaffold_1	15910	15953	te55477	1687	not upregulated
scaffold_1	22156	24454	Carubv10010169m.g	+	scaffold_1	15910	15953	te55477	6204	not upregulated
scaffold_1	24656	28823	Carubv10008556m.g	-	scaffold_1	31710	31768	te55480	2888	not upregulated
scaffold_1	29034	31723	Carubv10008455m.g	-	scaffold_1	40568	40597	te55481	8846	not upregulated
scaffold_1	31798	35344	Carubv10009548m.g	-	scaffold_1	40568	40597	te55481	5225	not upregulated
scaffold_1	35350	40405	Carubv10009724m.g	+	scaffold_1	31710	31768	te55480	3583	not upregulated
scaffold_1	36045	40281	Carubv10009759m.g	-	scaffold_1	40568	40597	te55481	288	upregulated
scaffold_1	41321	54507	Carubv10012145m.g	-	scaffold_1	55335	55357	te55485	829	not upregulated
scaffold_1	57019	57579	Carubv10011621m.g	+	scaffold_1	55759	55783	te55488	1237	not upregulated
scaffold_1	60713	63728	Carubv10009506m.g	-	scaffold_1	64113	64133	te55511	386	not upregulated
scaffold_1	63801	66934	Carubv10011958m.g	+	scaffold_1	63562	63583	te55510	219	upregulated
scaffold_1	67426	69836	Carubv10011272m.g	+	scaffold_1	64399	64421	te55512	3006	not upregulated
scaffold_1	70355	72498	Carubv10008571m.g	+	scaffold_1	69863	69888	te55516	468	not upregulated
scaffold_1	73044	77685	Carubv10008507m.g	-	scaffold_1	77895	77921	te55522	211	not upregulated
scaffold_1	77004	78622	Carubv10011557m.g	+	scaffold_1	73185	73248	te55517	3757	not upregulated
scaffold_1	84741	86345	Carubv10011221m.g	+	scaffold_1	82972	83001	te55525	1741	not upregulated
scaffold_1	86554	88381	Carubv10009324m.g	-	scaffold_1	89017	89053	te55527	637	not upregulated
scaffold_1	88980	97663	Carubv10008079m.g	+	scaffold_1	86508	86545	te55526	2436	not upregulated
scaffold_1	93215	101659	Carubv10008265m.g	-	scaffold_1	101943	101963	te55532	285	not upregulated
scaffold_1	102213	103469	Carubv10012351m.g	-	scaffold_1	116638	116663	te55533	13170	not upregulated
scaffold_1	103540	107503	Carubv10008663m.g	+	scaffold_1	101943	101963	te55532	1578	not upregulated
scaffold_1	104660	110859	Carubv10008771m.g	-	scaffold_1	116638	116663	te55533	5780	not upregulated
scaffold_1	110960	113627	Carubv10009581m.g	+	scaffold_1	101943	101963	te55532	8998	not upregulated
scaffold_1	113731	116614	Carubv10008379m.g	-	scaffold_1	116638	116663	te55533	25	not upregulated
scaffold_1	117966	120392	Carubv10011785m.g	+	scaffold_1	116638	116663	te55533	1304	not upregulated
scaffold_1	120549	123594	Carubv10009683m.g	+	scaffold_1	116638	116663	te55533	3887	not upregulated
scaffold_1	122917	123363	Carubv10011703m.g	-	scaffold_1	124582	124611	te55535	1220	not upregulated
scaffold_1	126209	129234	Carubv10008707m.g	+	scaffold_1	125911	125933	te55541	277	not upregulated
scaffold_1	136577	137020	Carubv10012511m.g	-	scaffold_1	137401	137423	te55549	382	upregulated
scaffold_1	137241	143017	Carubv10011770m.g	-	scaffold_1	143778	143808	te55550	762	not upregulated
scaffold_1	143809	145041	Carubv10010886m.g	-	scaffold_1	145041	145080	te55551	1	not upregulated
scaffold_1	145704	149372	Carubv10012179m.g	-	scaffold_1	149909	149934	te55553	538	not upregulated
scaffold_1	149754	151948	Carubv10011834m.g	+	scaffold_1	145462	145494	te55552	4261	not upregulated
scaffold_1	152229	152845	Carubv10011760m.g	-	scaffold_1	153830	153851	te55554	986	not upregulated
scaffold_1	153612	157639	Carubv10010200m.g	-	scaffold_1	164558	164584	te55556	6920	not upregulated
scaffold_1	154125	156264	Carubv10012619m.g	+	scaffold_1	153830	153851	te55554	275	not upregulated
scaffold_1	158391	160488	Carubv10009926m.g	-	scaffold_1	164558	164584	te55556	4071	upregulated
scaffold_1	160723	164510	Carubv10009215m.g	-	scaffold_1	164558	164584	te55556	49	not upregulated
scaffold_1	165049	165840	Carubv10010705m.g	+	scaffold_1	164558	164584	te55556	466	not upregulated
scaffold_1	166923	168845	Carubv10011721m.g	+	scaffold_1	166755	166777	te55559	147	not upregulated
scaffold_1	169372	171452	Carubv10009199m.g	-	scaffold_1	175869	175888	te55560	4418	not upregulated
scaffold_1	171702	175554	Carubv10009137m.g	-	scaffold_1	175869	175888	te55560	316	not upregulated
scaffold_1	176369	178892	Carubv10009781m.g	+	scaffold_1	175869	175888	te55560	482	upregulated
scaffold_1	180052	182944	Carubv10009194m.g	+	scaffold_1	179884	179909	te55562	144	not upregulated
scaffold_1	183207	186240	Carubv10008712m.g	+	scaffold_1	179884	179909	te55562	3299	not upregulated
scaffold_1	187611	192097	Carubv10008675m.g	+	scaffold_1	185261	185342	te55563	2270	not upregulated
scaffold_1	193014	196228	Carubv10010070m.g	-	scaffold_1	197065	197157	te55569	838	not upregulated
scaffold_1	193141	194043	Carubv10012544m.g	+	scaffold_1	192549	192577	te55566	565	not upregulated
scaffold_1	198824	200288	Carubv10009929m.g	+	scaffold_1	198036	198075	te55571	750	not upregulated
scaffold_1	201245	204221	Carubv10008926m.g	+	scaffold_1	200142	200171	te55572	1075	not upregulated
scaffold_1	213196	215866	Carubv10011916m.g	+	scaffold_1	212972	213024	te55580	173	not upregulated
scaffold_1	222771	223426	Carubv10010662m.g	+	scaffold_1	222708	222751	te55586	21	upregulated
scaffold_1	228167	229301	Carubv10011562m.g	+	scaffold_1	226398	227732	te55589	436	not upregulated
scaffold_1	230577	234257	Carubv10008441m.g	-	scaffold_1	236611	236631	te55593	2355	not upregulated
scaffold_1	236761	239278	Carubv10008901m.g	-	scaffold_1	239576	239607	te55598	299	not upregulated
scaffold_1	240042	242239	Carubv10009488m.g	-	scaffold_1	244476	244549	te55599	2238	not upregulated
scaffold_1	242342	245059	Carubv10009625m.g	-	scaffold_1	245342	245371	te55600	284	not upregulated
scaffold_1	246174	248635	Carubv10011595m.g	-	scaffold_1	250249	250269	te55601	1615	not upregulated
scaffold_1	251371	252395	Carubv10010156m.g	+	scaffold_1	251266	251314	te55604	58	upregulated
scaffold_1	252912	254442	Carubv10011679m.g	-	scaffold_1	260417	260436	te55605	5976	not upregulated
scaffold_1	255191	257949	Carubv10011468m.g	-	scaffold_1	260417	260436	te55605	2469	not upregulated
scaffold_1	258130	260195	Carubv10009744m.g	-	scaffold_1	260417	260436	te55605	223	not upregulated
scaffold_1	267771	269519	Carubv10009396m.g	-	scaffold_1	272351	272382	te55620	2833	not upregulated
scaffold_1	273100	276839	Carubv10010557m.g	+	scaffold_1	272904	272923	te55621	178	not upregulated
scaffold_1	281880	284095	Carubv10009221m.g	-	scaffold_1	284421	284454	te55639	327	not upregulated
scaffold_1	285608	286656	Carubv10010006m.g	+	scaffold_1	284421	284454	te55639	1155	not upregulated
scaffold_1	287483	289429	Carubv10010980m.g	+	scaffold_1	284421	284454	te55639	3030	not upregulated
scaffold_1	291319	294377	Carubv10008546m.g	+	scaffold_1	284421	284454	te55639	6866	not upregulated
scaffold_1	295695	297585	Carubv10009105m.g	+	scaffold_1	294601	294638	te55642	1058	not upregulated
scaffold_1	299919	301329	Carubv10011054m.g	+	scaffold_1	297714	297743	te55643	2177	not upregulated
scaffold_1	302043	302523	Carubv10011382m.g	-	scaffold_1	303484	303506	te55646	962	not upregulated
scaffold_1	304445	306501	Carubv10010436m.g	-	scaffold_1	308213	308248	te55649	1713	not upregulated
scaffold_1	307042	308224	Carubv10010391m.g	-	scaffold_1	308339	308373	te55650	116	not upregulated
scaffold_1	310184	312368	Carubv10009639m.g	-	scaffold_1	316777	316806	te55652	4410	not upregulated
scaffold_1	312609	316422	Carubv10008437m.g	+	scaffold_1	309659	309679	te55651	2931	not upregulated
scaffold_1	318377	327060	Carubv10011109m.g	+	scaffold_1	318343	318368	te55656	10	not upregulated
scaffold_1	327682	328386	Carubv10012656m.g	-	scaffold_1	329519	330134	te55658	1134	not upregulated
scaffold_1	330225	332099	Carubv10009005m.g	-	scaffold_1	338557	338576	te55661	6459	not upregulated
scaffold_1	332794	334969	Carubv10009994m.g	-	scaffold_1	338557	338576	te55661	3589	not upregulated
scaffold_1	335149	336776	Carubv10011315m.g	-	scaffold_1	338557	338576	te55661	1782	not upregulated
scaffold_1	337366	340264	Carubv10008640m.g	-	scaffold_1	340512	340539	te55664	249	not upregulated
scaffold_1	343835	344713	Carubv10010347m.g	+	scaffold_1	342137	342170	te55669	1666	not upregulated
scaffold_1	347346	349300	Carubv10009708m.g	-	scaffold_1	353507	353544	te55675	4208	not upregulated
scaffold_1	350011	352129	Carubv10010529m.g	-	scaffold_1	353507	353544	te55675	1379	not upregulated
scaffold_1	352188	353485	Carubv10010395m.g	-	scaffold_1	353507	353544	te55675	23	not upregulated
scaffold_1	356763	358244	Carubv10010167m.g	+	scaffold_1	355607	355693	te55680	1071	not upregulated
scaffold_1	360063	362058	Carubv10008749m.g	+	scaffold_1	359065	359086	te55682	978	not upregulated
scaffold_1	366816	368038	Carubv10009834m.g	-	scaffold_1	368505	368531	te55688	468	not upregulated
scaffold_1	368991	371495	Carubv10010354m.g	-	scaffold_1	374395	374427	te55689	2901	not upregulated
scaffold_1	368991	371705	Carubv10010775m.g	+	scaffold_1	368505	368531	te55688	461	not upregulated
scaffold_1	372396	374267	Carubv10009814m.g	+	scaffold_1	368505	368531	te55688	3866	not upregulated
scaffold_1	378526	382361	Carubv10009130m.g	+	scaffold_1	377891	377946	te55694	581	not upregulated
scaffold_1	384710	386296	Carubv10012263m.g	+	scaffold_1	383514	383542	te55695	1169	not upregulated
scaffold_1	390110	392770	Carubv10008796m.g	-	scaffold_1	393918	393973	te55706	1149	upregulated
scaffold_1	393079	394369	Carubv10010699m.g	+	scaffold_1	392594	392631	te55705	449	not upregulated
scaffold_1	395320	397501	Carubv10009201m.g	+	scaffold_1	394927	394954	te55707	367	not upregulated
scaffold_1	398476	399956	Carubv10009913m.g	+	scaffold_1	394927	394954	te55707	3523	upregulated
scaffold_1	403342	405949	Carubv10009303m.g	+	scaffold_1	400638	400684	te55709	2659	not upregulated
scaffold_1	406542	410666	Carubv10008551m.g	+	scaffold_1	405349	405369	te55712	1174	not upregulated
scaffold_1	411759	421952	Carubv10008073m.g	-	scaffold_1	422238	422306	te55718	287	not upregulated
scaffold_1	412275	415834	Carubv10010288m.g	+	scaffold_1	411656	411736	te55717	540	not upregulated
scaffold_1	430358	432082	Carubv10009540m.g	+	scaffold_1	430022	430048	te55721	311	not upregulated
scaffold_1	434800	438720	Carubv10009451m.g	-	scaffold_1	439353	439420	te55726	634	upregulated
scaffold_1	434886	436496	Carubv10011984m.g	+	scaffold_1	433955	433978	te55725	909	not upregulated
scaffold_1	439780	442093	Carubv10009049m.g	-	scaffold_1	442165	442206	te55728	73	not upregulated
scaffold_1	445750	449433	Carubv10011623m.g	+	scaffold_1	444345	444365	te55732	1386	not upregulated
scaffold_1	451260	452878	Carubv10009390m.g	-	scaffold_1	453719	453753	te55737	842	upregulated
scaffold_1	456576	458033	Carubv10009727m.g	-	scaffold_1	458211	458251	te55741	179	not upregulated
scaffold_1	458891	461279	Carubv10008913m.g	-	scaffold_1	464355	464381	te55743	3077	not upregulated
scaffold_1	461482	464674	Carubv10008987m.g	-	scaffold_1	464797	464822	te55744	124	not upregulated
scaffold_1	466039	466992	Carubv10011793m.g	+	scaffold_1	465109	465150	te55745	890	not upregulated
scaffold_1	467185	468968	Carubv10009713m.g	-	scaffold_1	469360	469392	te55750	393	upregulated
scaffold_1	469658	471297	Carubv10010930m.g	-	scaffold_1	487035	487072	te55751	15739	not upregulated
scaffold_1	471748	473154	Carubv10012070m.g	-	scaffold_1	487035	487072	te55751	13882	not upregulated
scaffold_1	474009	476539	Carubv10009537m.g	+	scaffold_1	469360	469392	te55750	4618	not upregulated
scaffold_1	476531	478886	Carubv10011405m.g	-	scaffold_1	487035	487072	te55751	8150	upregulated
scaffold_1	480935	482004	Carubv10011322m.g	+	scaffold_1	469360	469392	te55750	11544	not upregulated
scaffold_1	481825	483558	Carubv10009977m.g	-	scaffold_1	487035	487072	te55751	3478	not upregulated
scaffold_1	483703	484795	Carubv10010261m.g	-	scaffold_1	487035	487072	te55751	2241	not upregulated
scaffold_1	485605	487710	Carubv10009652m.g	-	scaffold_1	488876	488902	te55752	1167	not upregulated
scaffold_1	492541	493845	Carubv10010007m.g	-	scaffold_1	497762	497799	te55757	3918	not upregulated
scaffold_1	494692	496714	Carubv10008848m.g	+	scaffold_1	493017	493052	te55756	1641	not upregulated
scaffold_1	497977	500069	Carubv10010187m.g	+	scaffold_1	497762	497799	te55757	179	not upregulated
scaffold_1	502657	505307	Carubv10008716m.g	+	scaffold_1	502126	502179	te55760	479	not upregulated
scaffold_1	505926	506977	Carubv10010711m.g	+	scaffold_1	505727	505766	te55762	161	upregulated
scaffold_1	507737	508840	Carubv10011406m.g	-	scaffold_1	508944	508964	te55763	105	upregulated
scaffold_1	512463	515052	Carubv10009706m.g	+	scaffold_1	512051	512078	te55765	386	not upregulated
scaffold_1	516450	518516	Carubv10009922m.g	+	scaffold_1	515807	515925	te55767	526	not upregulated
scaffold_1	519076	520560	Carubv10012086m.g	+	scaffold_1	515807	515925	te55767	3152	not upregulated
scaffold_1	520567	521484	Carubv10011316m.g	-	scaffold_1	521766	521824	te55768	283	not upregulated
scaffold_1	522034	522625	Carubv10010607m.g	-	scaffold_1	524094	524114	te55770	1470	not upregulated
scaffold_1	527223	529907	Carubv10008847m.g	-	scaffold_1	530174	530217	te55772	268	not upregulated
scaffold_1	533715	534919	Carubv10011810m.g	-	scaffold_1	537215	537299	te55776	2297	not upregulated
scaffold_1	535461	536720	Carubv10010960m.g	-	scaffold_1	537215	537299	te55776	496	not upregulated
scaffold_1	537840	539998	Carubv10009376m.g	+	scaffold_1	537215	537299	te55776	542	not upregulated
scaffold_1	540379	541301	Carubv10011333m.g	-	scaffold_1	541317	541346	te55777	17	not upregulated
scaffold_1	543171	548634	Carubv10008098m.g	+	scaffold_1	541813	541842	te55778	1330	not upregulated
scaffold_1	548967	549740	Carubv10011825m.g	-	scaffold_1	552511	552552	te55780	2772	not upregulated
scaffold_1	550113	550610	Carubv10011902m.g	-	scaffold_1	552511	552552	te55780	1902	not upregulated
scaffold_1	551595	552332	Carubv10011439m.g	+	scaffold_1	548596	548615	te55779	2981	not upregulated
scaffold_1	552657	554936	Carubv10009892m.g	+	scaffold_1	552511	552552	te55780	106	not upregulated
scaffold_1	555449	556514	Carubv10009964m.g	+	scaffold_1	552511	552552	te55780	2898	not upregulated
scaffold_1	556874	560771	Carubv10012183m.g	+	scaffold_1	556520	556546	te55782	329	upregulated
scaffold_1	561491	564523	Carubv10010204m.g	-	scaffold_1	564900	564950	te55792	378	not upregulated
scaffold_1	566404	568152	Carubv10010357m.g	+	scaffold_1	565059	565100	te55793	1305	not upregulated
scaffold_1	568296	577200	Carubv10008081m.g	-	scaffold_1	577287	577312	te55794	88	not upregulated
scaffold_1	579577	580859	Carubv10009401m.g	-	scaffold_1	581265	581313	te55795	407	not upregulated
scaffold_1	582604	586451	Carubv10008371m.g	+	scaffold_1	582556	582601	te55797	4	not upregulated
scaffold_1	587306	589288	Carubv10008788m.g	+	scaffold_1	582556	582601	te55797	4706	upregulated
scaffold_1	590608	593156	Carubv10011093m.g	-	scaffold_1	593421	593468	te55802	266	not upregulated
scaffold_1	593837	594915	Carubv10010712m.g	+	scaffold_1	593421	593468	te55802	370	not upregulated
scaffold_1	595665	596276	Carubv10011279m.g	-	scaffold_1	599465	599486	te55803	3190	not upregulated
scaffold_1	597046	598477	Carubv10010486m.g	+	scaffold_1	593421	593468	te55802	3579	not upregulated
scaffold_1	598778	599329	Carubv10010400m.g	-	scaffold_1	599465	599486	te55803	137	not upregulated
scaffold_1	601835	602500	Carubv10011230m.g	+	scaffold_1	600325	600352	te55806	1484	not upregulated
scaffold_1	604753	607463	Carubv10008795m.g	+	scaffold_1	600325	600352	te55806	4402	not upregulated
scaffold_1	607809	608971	Carubv10010109m.g	+	scaffold_1	600325	600352	te55806	7458	not upregulated
scaffold_1	616381	618882	Carubv10009529m.g	+	scaffold_1	616221	616263	te55811	119	not upregulated
scaffold_1	626002	627188	Carubv10010155m.g	-	scaffold_1	631757	631816	te55819	4570	not upregulated
scaffold_1	627526	631711	Carubv10008123m.g	-	scaffold_1	631757	631816	te55819	47	not upregulated
scaffold_1	631903	634890	Carubv10009970m.g	-	scaffold_1	643382	643410	te55820	8493	not upregulated
scaffold_1	637456	637998	Carubv10011158m.g	+	scaffold_1	631757	631816	te55819	5641	not upregulated
scaffold_1	638448	640579	Carubv10010253m.g	+	scaffold_1	631757	631816	te55819	6633	not upregulated
scaffold_1	640767	642590	Carubv10010281m.g	-	scaffold_1	643382	643410	te55820	793	not upregulated
scaffold_1	643553	645100	Carubv10012094m.g	-	scaffold_1	645105	645135	te55823	6	not upregulated
scaffold_1	646463	649127	Carubv10011914m.g	-	scaffold_1	650302	650334	te55825	1176	not upregulated
scaffold_1	652045	654098	Carubv10011654m.g	+	scaffold_1	650302	650334	te55825	1712	not upregulated
scaffold_1	654579	655031	Carubv10012198m.g	+	scaffold_1	650302	650334	te55825	4246	not upregulated
scaffold_1	655454	656157	Carubv10010322m.g	+	scaffold_1	650302	650334	te55825	5121	not upregulated
scaffold_1	657420	658102	Carubv10010737m.g	-	scaffold_1	658449	658471	te55827	348	not upregulated
scaffold_1	664504	664734	Carubv10012583m.g	-	scaffold_1	667681	667743	te55831	2948	not upregulated
scaffold_1	665880	666607	Carubv10011110m.g	-	scaffold_1	667681	667743	te55831	1075	not upregulated
scaffold_1	667132	669654	Carubv10011968m.g	+	scaffold_1	662070	662356	te55830	4777	not upregulated
scaffold_1	670349	672910	Carubv10008974m.g	+	scaffold_1	667681	667743	te55831	2607	not upregulated
scaffold_1	675058	678444	Carubv10009650m.g	+	scaffold_1	674366	674393	te55833	666	upregulated
scaffold_1	676873	678444	Carubv10010371m.g	-	scaffold_1	678515	678543	te55834	72	not upregulated
scaffold_1	679416	680809	Carubv10012039m.g	-	scaffold_1	684431	684450	te55836	3623	not upregulated
scaffold_1	681371	681619	Carubv10011132m.g	-	scaffold_1	684431	684450	te55836	2813	not upregulated
scaffold_1	683393	685404	Carubv10012506m.g	-	scaffold_1	685513	685602	te55837	110	not upregulated
scaffold_1	686380	693851	Carubv10008107m.g	-	scaffold_1	695588	695623	te55840	1738	not upregulated
scaffold_1	694944	695315	Carubv10012118m.g	-	scaffold_1	695588	695623	te55840	274	not upregulated
scaffold_1	696539	699276	Carubv10009110m.g	-	scaffold_1	700953	700975	te55843	1678	not upregulated
scaffold_1	699622	700912	Carubv10010300m.g	-	scaffold_1	700953	700975	te55843	42	not upregulated
scaffold_1	702570	703399	Carubv10012455m.g	-	scaffold_1	705704	705732	te55844	2306	upregulated
scaffold_1	704308	705626	Carubv10012405m.g	-	scaffold_1	705704	705732	te55844	79	not upregulated
scaffold_1	706305	707749	Carubv10010097m.g	-	scaffold_1	712331	712352	te55846	4583	not upregulated
scaffold_1	708194	711127	Carubv10012349m.g	-	scaffold_1	712331	712352	te55846	1205	not upregulated
scaffold_1	711871	714865	Carubv10008963m.g	+	scaffold_1	707592	707673	te55845	4199	not upregulated
scaffold_1	716005	719755	Carubv10010979m.g	+	scaffold_1	715158	715191	te55847	815	upregulated
scaffold_1	719671	726081	Carubv10008104m.g	-	scaffold_1	727103	727122	te55848	1023	not upregulated
scaffold_1	726611	731105	Carubv10011267m.g	-	scaffold_1	731373	731395	te55849	269	not upregulated
scaffold_1	733429	736648	Carubv10008601m.g	+	scaffold_1	732858	732885	te55852	545	not upregulated
scaffold_1	736265	736573	Carubv10010921m.g	-	scaffold_1	737463	737500	te55854	891	not upregulated
scaffold_1	739788	743925	Carubv10009873m.g	+	scaffold_1	739736	739774	te55856	15	not upregulated
scaffold_1	740351	745248	Carubv10009831m.g	-	scaffold_1	745250	745272	te55858	3	not upregulated
scaffold_1	746229	748378	Carubv10008628m.g	+	scaffold_1	746129	746193	te55861	37	not upregulated
scaffold_1	748483	750339	Carubv10010025m.g	-	scaffold_1	765232	765273	te55863	14894	upregulated
scaffold_1	750912	765975	Carubv10008059m.g	-	scaffold_1	766984	767010	te55865	1010	not upregulated
scaffold_1	768743	770053	Carubv10011301m.g	+	scaffold_1	767351	767370	te55867	1374	not upregulated
scaffold_1	769515	776807	Carubv10008080m.g	-	scaffold_1	776815	776843	te55869	9	not upregulated
scaffold_1	779443	787217	Carubv10008397m.g	+	scaffold_1	779150	779173	te55873	271	not upregulated
scaffold_1	784385	786769	Carubv10011829m.g	-	scaffold_1	787192	787320	te55875	424	not upregulated
scaffold_1	787530	790040	Carubv10009228m.g	+	scaffold_1	787192	787320	te55875	211	not upregulated
scaffold_1	790461	791417	Carubv10010425m.g	+	scaffold_1	787192	787320	te55875	3142	not upregulated
scaffold_1	791986	792606	Carubv10012376m.g	-	scaffold_1	796319	796391	te55877	3714	not upregulated
scaffold_1	792945	794660	Carubv10011298m.g	-	scaffold_1	796319	796391	te55877	1660	not upregulated
scaffold_1	796691	799118	Carubv10010452m.g	+	scaffold_1	796319	796391	te55877	301	not upregulated
scaffold_1	799206	804525	Carubv10008235m.g	+	scaffold_1	796319	796391	te55877	2816	not upregulated
scaffold_1	807353	808832	Carubv10012407m.g	+	scaffold_1	807165	807185	te55881	169	not upregulated
scaffold_1	811465	813678	Carubv10009697m.g	+	scaffold_1	810605	810640	te55884	826	not upregulated
scaffold_1	813892	818469	Carubv10008351m.g	+	scaffold_1	813760	813783	te55885	110	not upregulated
scaffold_1	818918	820222	Carubv10011636m.g	-	scaffold_1	821697	821726	te55887	1476	not upregulated
scaffold_1	822768	824149	Carubv10009900m.g	-	scaffold_1	824632	824660	te55892	484	not upregulated
scaffold_1	824455	826484	Carubv10010119m.g	-	scaffold_1	829453	829474	te55893	2970	not upregulated
scaffold_1	826661	829614	Carubv10009985m.g	-	scaffold_1	830224	830251	te55894	611	not upregulated
scaffold_1	830288	834054	Carubv10008943m.g	+	scaffold_1	830224	830251	te55894	38	not upregulated
scaffold_1	834452	838433	Carubv10009067m.g	+	scaffold_1	834301	834325	te55896	128	not upregulated
scaffold_1	839933	845455	Carubv10008752m.g	+	scaffold_1	839594	839641	te55903	293	upregulated
scaffold_1	843523	845376	Carubv10012522m.g	-	scaffold_1	845839	845869	te55907	464	not upregulated
scaffold_1	846629	849277	Carubv10012076m.g	+	scaffold_1	845839	845869	te55907	761	not upregulated
scaffold_1	849697	850403	Carubv10012047m.g	+	scaffold_1	845839	845869	te55907	3829	not upregulated
scaffold_1	849850	852010	Carubv10010754m.g	-	scaffold_1	858629	858662	te55908	6620	not upregulated
scaffold_1	852296	853868	Carubv10011433m.g	+	scaffold_1	845839	845869	te55907	6428	upregulated
scaffold_1	853247	856695	Carubv10009649m.g	-	scaffold_1	858629	858662	te55908	1935	not upregulated
scaffold_1	856958	858643	Carubv10009113m.g	-	scaffold_1	859130	859150	te55909	488	not upregulated
scaffold_1	858801	860707	Carubv10009740m.g	+	scaffold_1	858629	858662	te55908	140	upregulated
scaffold_1	860828	864594	Carubv10008257m.g	+	scaffold_1	859130	859150	te55909	1679	not upregulated
scaffold_1	865022	869807	Carubv10008175m.g	+	scaffold_1	860874	860906	te55910	4117	not upregulated
scaffold_1	870092	875538	Carubv10008219m.g	+	scaffold_1	870034	870056	te55912	37	not upregulated
scaffold_1	875571	876959	Carubv10011653m.g	-	scaffold_1	879223	879245	te55915	2265	not upregulated
scaffold_1	877533	878835	Carubv10012607m.g	-	scaffold_1	879223	879245	te55915	389	not upregulated
scaffold_1	879482	882571	Carubv10009046m.g	-	scaffold_1	885566	885596	te55917	2996	not upregulated
scaffold_1	884015	885831	Carubv10010558m.g	+	scaffold_1	881144	881179	te55916	2837	not upregulated
scaffold_1	888706	890700	Carubv10009374m.g	+	scaffold_1	888634	888687	te55921	20	not upregulated
scaffold_1	891946	897110	Carubv10012319m.g	-	scaffold_1	897799	897888	te55930	690	upregulated
scaffold_1	898423	901805	Carubv10009093m.g	-	scaffold_1	901966	901991	te55936	162	not upregulated
scaffold_1	903630	905482	Carubv10009825m.g	-	scaffold_1	906057	906089	te55940	576	not upregulated
scaffold_1	906623	908836	Carubv10009383m.g	-	scaffold_1	911179	911214	te55943	2344	not upregulated
scaffold_1	909269	910942	Carubv10011348m.g	-	scaffold_1	911179	911214	te55943	238	not upregulated
scaffold_1	913220	914563	Carubv10012206m.g	+	scaffold_1	912717	912767	te55950	454	upregulated
scaffold_1	916999	918288	Carubv10011372m.g	-	scaffold_1	921081	921133	te55952	2794	not upregulated
scaffold_1	918661	921060	Carubv10009126m.g	-	scaffold_1	921081	921133	te55952	22	not upregulated
scaffold_1	921532	924608	Carubv10008331m.g	-	scaffold_1	924710	924743	te55954	103	not upregulated
scaffold_1	925168	926994	Carubv10011274m.g	+	scaffold_1	924710	924743	te55954	426	not upregulated
scaffold_1	927250	929154	Carubv10012530m.g	-	scaffold_1	929647	929667	te55955	494	not upregulated
scaffold_1	930982	933072	Carubv10008524m.g	-	scaffold_1	937635	937663	te55959	4564	not upregulated
scaffold_1	933268	936678	Carubv10009068m.g	-	scaffold_1	937635	937663	te55959	958	not upregulated
scaffold_1	937936	939473	Carubv10010460m.g	+	scaffold_1	937635	937663	te55959	274	not upregulated
scaffold_1	940776	942193	Carubv10012401m.g	+	scaffold_1	940428	940478	te55962	299	not upregulated
scaffold_1	943659	947000	Carubv10010027m.g	-	scaffold_1	949481	949508	te55967	2482	not upregulated
scaffold_1	947137	949005	Carubv10009346m.g	+	scaffold_1	946749	946812	te55966	326	upregulated
scaffold_1	949588	950605	Carubv10010366m.g	-	scaffold_1	952538	952569	te55968	1934	not upregulated
scaffold_1	950687	956401	Carubv10010537m.g	-	scaffold_1	956494	957715	te55969	94	not upregulated
scaffold_1	958135	959871	Carubv10010421m.g	-	scaffold_1	959878	959906	te55970	8	not upregulated
scaffold_1	960123	962482	Carubv10009418m.g	+	scaffold_1	959878	959906	te55970	218	not upregulated
scaffold_1	962752	963596	Carubv10012189m.g	+	scaffold_1	959878	959906	te55970	2847	not upregulated
scaffold_1	965897	966782	Carubv10011650m.g	+	scaffold_1	965726	965754	te55972	144	upregulated
scaffold_1	967832	968844	Carubv10010476m.g	-	scaffold_1	970318	970354	te55974	1475	not upregulated
scaffold_1	970102	973578	Carubv10008411m.g	+	scaffold_1	967808	967845	te55973	2258	not upregulated
scaffold_1	974478	978035	Carubv10008286m.g	+	scaffold_1	974405	974433	te55975	46	not upregulated
scaffold_1	977883	980067	Carubv10011875m.g	-	scaffold_1	980928	980978	te55977	862	not upregulated
scaffold_1	981412	985218	Carubv10009016m.g	+	scaffold_1	980928	980978	te55977	435	not upregulated
scaffold_1	982764	989023	Carubv10008388m.g	-	scaffold_1	989213	989241	te55978	191	not upregulated
scaffold_1	1001227	1002411	Carubv10011207m.g	+	scaffold_1	1000778	1000808	te25208	420	not upregulated
scaffold_1	1004062	1004772	Carubv10011371m.g	-	scaffold_1	1007847	1007868	te25209	3076	upregulated
scaffold_1	1005217	1006493	Carubv10010570m.g	+	scaffold_1	1000778	1000808	te25208	4410	upregulated
scaffold_1	1006736	1007413	Carubv10011357m.g	-	scaffold_1	1007847	1007868	te25209	435	not upregulated
scaffold_1	1008572	1013512	Carubv10008276m.g	-	scaffold_1	1016630	1016649	te25211	3119	not upregulated
scaffold_1	1014391	1016722	Carubv10008897m.g	-	scaffold_1	1016925	1016946	te25212	204	not upregulated
scaffold_1	1025944	1026625	Carubv10010567m.g	-	scaffold_1	1030525	1030548	te25220	3901	not upregulated
scaffold_1	1028278	1030629	Carubv10009925m.g	-	scaffold_1	1032485	1032542	te25221	1857	not upregulated
scaffold_1	1031570	1032316	Carubv10011002m.g	-	scaffold_1	1032485	1032542	te25221	170	not upregulated
scaffold_1	1037967	1040043	Carubv10011751m.g	+	scaffold_1	1037833	1037884	te25231	84	not upregulated
scaffold_1	1041478	1043399	Carubv10012169m.g	+	scaffold_1	1040105	1040133	te25233	1346	not upregulated
scaffold_1	1043733	1045362	Carubv10009732m.g	+	scaffold_1	1042083	1042112	te25234	1622	not upregulated
scaffold_1	1046649	1049174	Carubv10009912m.g	+	scaffold_1	1046605	1046638	te25239	12	not upregulated
scaffold_1	1049473	1054298	Carubv10008511m.g	+	scaffold_1	1049263	1049286	te25240	188	not upregulated
scaffold_1	1055395	1058309	Carubv10008713m.g	+	scaffold_1	1055272	1055293	te25241	103	not upregulated
scaffold_1	1059117	1062657	Carubv10009684m.g	+	scaffold_1	1057300	1057353	te25242	1765	not upregulated
scaffold_1	1063986	1065386	Carubv10011644m.g	-	scaffold_1	1065745	1065770	te25245	360	not upregulated
scaffold_1	1065787	1068160	Carubv10010296m.g	-	scaffold_1	1068242	1068284	te25246	83	upregulated
scaffold_1	1068414	1072603	Carubv10009100m.g	+	scaffold_1	1068242	1068284	te25246	131	not upregulated
scaffold_1	1073421	1074251	Carubv10011573m.g	+	scaffold_1	1073012	1073277	te25250	145	not upregulated
scaffold_1	1075314	1076423	Carubv10010963m.g	-	scaffold_1	1081336	1081381	te25252	4914	not upregulated
scaffold_1	1077756	1080479	Carubv10012453m.g	+	scaffold_1	1076288	1076322	te25251	1435	not upregulated
scaffold_1	1081469	1081936	Carubv10011762m.g	-	scaffold_1	1082108	1082138	te25253	173	not upregulated
scaffold_1	1083690	1088478	Carubv10008666m.g	-	scaffold_1	1092740	1092760	te25255	4263	not upregulated
scaffold_1	1088352	1092422	Carubv10008319m.g	+	scaffold_1	1082720	1082757	te25254	5596	not upregulated
scaffold_1	1092977	1094680	Carubv10011017m.g	+	scaffold_1	1092740	1092760	te25255	218	not upregulated
scaffold_1	1093410	1096139	Carubv10010000m.g	-	scaffold_1	1096545	1096567	te25256	407	not upregulated
scaffold_1	1097789	1101363	Carubv10008474m.g	-	scaffold_1	1108982	1109001	te25260	7620	not upregulated
scaffold_1	1102975	1103259	Carubv10012272m.g	-	scaffold_1	1108982	1109001	te25260	5724	not upregulated
scaffold_1	1103951	1108256	Carubv10010956m.g	+	scaffold_1	1097710	1097730	te25259	6222	not upregulated
scaffold_1	1109074	1111175	Carubv10012003m.g	+	scaffold_1	1108982	1109001	te25260	74	not upregulated
scaffold_1	1111469	1116222	Carubv10010148m.g	+	scaffold_1	1108982	1109001	te25260	2469	not upregulated
scaffold_1	1113677	1116016	Carubv10012040m.g	-	scaffold_1	1118823	1118844	te25263	2808	not upregulated
scaffold_1	1116559	1123313	Carubv10008087m.g	-	scaffold_1	1123972	1124018	te25264	660	not upregulated
scaffold_1	1126599	1128508	Carubv10011408m.g	+	scaffold_1	1125670	1125695	te25267	905	not upregulated
scaffold_1	1129205	1133520	Carubv10011722m.g	-	scaffold_1	1136940	1136974	te25269	3421	not upregulated
scaffold_1	1134470	1137394	Carubv10012494m.g	-	scaffold_1	1137658	1137680	te25270	265	not upregulated
scaffold_1	1139871	1150725	Carubv10008089m.g	+	scaffold_1	1137658	1137680	te25270	2192	not upregulated
scaffold_1	1151022	1154095	Carubv10008849m.g	+	scaffold_1	1150970	1151020	te25272	3	not upregulated
scaffold_1	1165691	1167112	Carubv10009248m.g	+	scaffold_1	1164507	1164543	te25281	1149	not upregulated
scaffold_1	1167419	1169730	Carubv10009715m.g	-	scaffold_1	1170395	1170418	te25282	666	not upregulated
scaffold_1	1170412	1175511	Carubv10008423m.g	+	scaffold_1	1164507	1164543	te25281	5870	not upregulated
scaffold_1	1175936	1181450	Carubv10008166m.g	+	scaffold_1	1170395	1170418	te25282	5519	not upregulated
scaffold_1	1181534	1184616	Carubv10008867m.g	-	scaffold_1	1184805	1184826	te25284	190	not upregulated
scaffold_1	1186656	1188630	Carubv10010871m.g	+	scaffold_1	1184917	1184938	te25285	1719	not upregulated
scaffold_1	1189126	1190358	Carubv10010367m.g	-	scaffold_1	1191882	1191912	te25288	1525	upregulated
scaffold_1	1196959	1199293	Carubv10010236m.g	+	scaffold_1	1196227	1196251	te25291	709	not upregulated
scaffold_1	1202111	1202659	Carubv10011583m.g	-	scaffold_1	1205106	1205135	te25294	2448	not upregulated
scaffold_1	1202981	1204499	Carubv10010394m.g	-	scaffold_1	1205106	1205135	te25294	608	not upregulated
scaffold_1	1205206	1208169	Carubv10012550m.g	-	scaffold_1	1209338	1209365	te25295	1170	not upregulated
scaffold_1	1209611	1210342	Carubv10010530m.g	-	scaffold_1	1210715	1210742	te25298	374	not upregulated
scaffold_1	1211050	1215995	Carubv10012200m.g	-	scaffold_1	1216683	1216705	te25301	689	not upregulated
scaffold_1	1217312	1220053	Carubv10008561m.g	-	scaffold_1	1220154	1220190	te25306	102	not upregulated
scaffold_1	1222266	1222657	Carubv10010725m.g	-	scaffold_1	1230294	1230371	te25310	7638	not upregulated
scaffold_1	1223594	1225378	Carubv10010342m.g	-	scaffold_1	1230294	1230371	te25310	4917	not upregulated
scaffold_1	1226445	1227605	Carubv10012007m.g	-	scaffold_1	1230294	1230371	te25310	2690	not upregulated
scaffold_1	1234738	1235130	Carubv10011057m.g	+	scaffold_1	1234134	1234155	te25318	584	not upregulated
scaffold_1	1237565	1238777	Carubv10012463m.g	-	scaffold_1	1243877	1244242	te25320	5101	not upregulated
scaffold_1	1239446	1243403	Carubv10012499m.g	-	scaffold_1	1243877	1244242	te25320	475	not upregulated
scaffold_1	1249417	1252409	Carubv10008610m.g	-	scaffold_1	1258287	1258310	te25325	5879	not upregulated
scaffold_1	1254455	1257964	Carubv10009108m.g	+	scaffold_1	1248194	1248235	te25324	6221	not upregulated
scaffold_1	1262114	1264536	Carubv10011254m.g	+	scaffold_1	1261559	1261581	te25330	534	not upregulated
scaffold_1	1266238	1269230	Carubv10012017m.g	+	scaffold_1	1265698	1265728	te25333	511	not upregulated
scaffold_1	1272511	1273032	Carubv10011479m.g	+	scaffold_1	1270864	1271507	te25342	1005	upregulated
scaffold_1	1274638	1275460	Carubv10012323m.g	+	scaffold_1	1273871	1273920	te25344	719	upregulated
scaffold_1	1275751	1275981	Carubv10012095m.g	-	scaffold_1	1276566	1277818	te25345	586	upregulated
scaffold_1	1281055	1281478	Carubv10010690m.g	-	scaffold_1	1285694	1285730	te25349	4217	not upregulated
scaffold_1	1281801	1285334	Carubv10012233m.g	-	scaffold_1	1285694	1285730	te25349	361	not upregulated
scaffold_1	1286597	1287855	Carubv10012532m.g	+	scaffold_1	1285991	1286011	te25350	587	not upregulated
scaffold_1	1288060	1289324	Carubv10011182m.g	-	scaffold_1	1289912	1289942	te25351	589	not upregulated
scaffold_1	1292624	1295335	Carubv10009410m.g	-	scaffold_1	1295894	1295985	te25354	560	not upregulated
scaffold_1	1298580	1302963	Carubv10008852m.g	+	scaffold_1	1297674	1297708	te25356	873	not upregulated
scaffold_1	1303894	1306133	Carubv10009823m.g	+	scaffold_1	1297674	1297708	te25356	6187	not upregulated
scaffold_1	1306670	1308051	Carubv10009880m.g	-	scaffold_1	1311853	1311874	te25362	3803	not upregulated
scaffold_1	1309491	1311293	Carubv10011922m.g	+	scaffold_1	1306212	1306231	te25361	3261	not upregulated
scaffold_1	1311959	1313840	Carubv10009764m.g	+	scaffold_1	1311853	1311874	te25362	86	not upregulated
scaffold_1	1315170	1316784	Carubv10010566m.g	+	scaffold_1	1314318	1314957	te25363	214	upregulated
scaffold_1	1317690	1318449	Carubv10012389m.g	+	scaffold_1	1315502	1315524	te25364	2167	not upregulated
scaffold_1	1318895	1321473	Carubv10008801m.g	-	scaffold_1	1338389	1338410	te25366	16917	not upregulated
scaffold_1	1322591	1328083	Carubv10011163m.g	-	scaffold_1	1338389	1338410	te25366	10307	not upregulated
scaffold_1	1329417	1332292	Carubv10009357m.g	-	scaffold_1	1338389	1338410	te25366	6098	not upregulated
scaffold_1	1331620	1342889	Carubv10012168m.g	+	scaffold_1	1317840	1317865	te25365	13756	upregulated
scaffold_1	1354849	1356651	Carubv10011757m.g	+	scaffold_1	1354593	1354627	te25376	223	upregulated
scaffold_1	1358291	1362127	Carubv10011940m.g	-	scaffold_1	1366677	1366709	te25380	4551	not upregulated
scaffold_1	1362326	1363846	Carubv10010588m.g	-	scaffold_1	1366677	1366709	te25380	2832	not upregulated
scaffold_1	1363960	1364644	Carubv10010559m.g	+	scaffold_1	1359444	1359464	te25379	4497	not upregulated
scaffold_1	1364735	1365995	Carubv10010053m.g	+	scaffold_1	1359444	1359464	te25379	5272	not upregulated
scaffold_1	1365985	1366389	Carubv10011016m.g	-	scaffold_1	1366677	1366709	te25380	289	upregulated
scaffold_1	1367236	1371593	Carubv10008197m.g	-	scaffold_1	1371893	1371927	te25381	301	not upregulated
scaffold_1	1374616	1375204	Carubv10012332m.g	+	scaffold_1	1373797	1373826	te25386	791	not upregulated
scaffold_1	1376364	1380604	Carubv10009197m.g	-	scaffold_1	1381394	1381417	te25393	791	not upregulated
scaffold_1	1386449	1388944	Carubv10009717m.g	+	scaffold_1	1383971	1384006	te25395	2444	not upregulated
scaffold_1	1390031	1393780	Carubv10011648m.g	+	scaffold_1	1389438	1389465	te25397	567	not upregulated
scaffold_1	1394169	1397096	Carubv10008506m.g	-	scaffold_1	1397251	1397280	te25398	156	not upregulated
scaffold_1	1397300	1400206	Carubv10009140m.g	+	scaffold_1	1397251	1397280	te25398	21	not upregulated
scaffold_1	1400544	1407150	Carubv10008278m.g	-	scaffold_1	1410412	1410432	te25400	3263	upregulated
scaffold_1	1407651	1409620	Carubv10010251m.g	-	scaffold_1	1410412	1410432	te25400	793	not upregulated
scaffold_1	1410897	1412202	Carubv10012187m.g	+	scaffold_1	1410824	1410881	te25401	17	not upregulated
scaffold_1	1412059	1414003	Carubv10009848m.g	-	scaffold_1	1414611	1414633	te25403	609	not upregulated
scaffold_1	1418070	1422131	Carubv10008526m.g	-	scaffold_1	1434352	1434372	te25406	12222	not upregulated
scaffold_1	1423113	1427548	Carubv10008582m.g	+	scaffold_1	1416113	1417598	te25405	5516	not upregulated
scaffold_1	1428440	1434001	Carubv10008193m.g	+	scaffold_1	1416113	1417598	te25405	10843	not upregulated
scaffold_1	1434791	1437766	Carubv10009123m.g	-	scaffold_1	1437769	1437797	te25408	4	not upregulated
scaffold_1	1438008	1438340	Carubv10010811m.g	+	scaffold_1	1437769	1437797	te25408	212	not upregulated
scaffold_1	1439512	1441869	Carubv10008505m.g	-	scaffold_1	1455666	1455690	te25410	13798	not upregulated
scaffold_1	1442181	1445418	Carubv10011080m.g	-	scaffold_1	1455666	1455690	te25410	10249	not upregulated
scaffold_1	1445902	1449929	Carubv10008214m.g	-	scaffold_1	1455666	1455690	te25410	5738	not upregulated
scaffold_1	1450163	1452607	Carubv10009430m.g	-	scaffold_1	1455666	1455690	te25410	3060	not upregulated
scaffold_1	1453025	1455181	Carubv10010835m.g	-	scaffold_1	1455666	1455690	te25410	486	upregulated
scaffold_1	1458367	1460173	Carubv10011320m.g	-	scaffold_1	1461177	1461198	te25415	1005	not upregulated
scaffold_1	1461367	1465080	Carubv10011212m.g	+	scaffold_1	1461177	1461198	te25415	170	not upregulated
scaffold_1	1464718	1468702	Carubv10008864m.g	-	scaffold_1	1468737	1468759	te25416	36	not upregulated
scaffold_1	1468884	1473118	Carubv10008160m.g	-	scaffold_1	1473372	1473393	te25417	255	not upregulated
scaffold_1	1473706	1476462	Carubv10009801m.g	-	scaffold_1	1488368	1488390	te25418	11907	not upregulated
scaffold_1	1476911	1480133	Carubv10011153m.g	+	scaffold_1	1473372	1473393	te25417	3519	not upregulated
scaffold_1	1480586	1484961	Carubv10008770m.g	-	scaffold_1	1488368	1488390	te25418	3408	not upregulated
scaffold_1	1485426	1488127	Carubv10012006m.g	-	scaffold_1	1488368	1488390	te25418	242	not upregulated
scaffold_1	1488537	1491539	Carubv10008924m.g	+	scaffold_1	1488425	1488449	te25419	89	not upregulated
scaffold_1	1491350	1493828	Carubv10012209m.g	-	scaffold_1	1496316	1496344	te25420	2489	upregulated
scaffold_1	1494244	1496020	Carubv10012011m.g	-	scaffold_1	1496316	1496344	te25420	297	not upregulated
scaffold_1	1496871	1499268	Carubv10009335m.g	-	scaffold_1	1499434	1499460	te25423	167	not upregulated
scaffold_1	1504032	1507427	Carubv10009961m.g	+	scaffold_1	1503872	1503933	te25430	100	upregulated
scaffold_1	1508190	1510223	Carubv10012579m.g	+	scaffold_1	1504630	1504657	te25431	3534	not upregulated
scaffold_1	1508662	1510586	Carubv10009749m.g	-	scaffold_1	1512055	1512083	te25433	1470	not upregulated
scaffold_1	1512691	1514871	Carubv10008537m.g	-	scaffold_1	1516108	1516128	te25435	1238	not upregulated
scaffold_1	1516176	1516888	Carubv10011812m.g	-	scaffold_1	1519789	1519831	te25437	2902	not upregulated
scaffold_1	1517180	1519350	Carubv10009246m.g	-	scaffold_1	1519789	1519831	te25437	440	not upregulated
scaffold_1	1520760	1522337	Carubv10011171m.g	-	scaffold_1	1530750	1530774	te25439	8414	not upregulated
scaffold_1	1523213	1525102	Carubv10011495m.g	+	scaffold_1	1519952	1520018	te25438	3196	not upregulated
scaffold_1	1525629	1527324	Carubv10010084m.g	-	scaffold_1	1530750	1530774	te25439	3427	not upregulated
scaffold_1	1527812	1529145	Carubv10009946m.g	-	scaffold_1	1530750	1530774	te25439	1606	not upregulated
scaffold_1	1529715	1530026	Carubv10010777m.g	-	scaffold_1	1530750	1530774	te25439	725	not upregulated
scaffold_1	1531674	1532943	Carubv10010412m.g	-	scaffold_1	1535483	1535526	te25440	2541	upregulated
scaffold_1	1533641	1535144	Carubv10011452m.g	+	scaffold_1	1530750	1530774	te25439	2868	not upregulated
scaffold_1	1535627	1537229	Carubv10009896m.g	+	scaffold_1	1535483	1535526	te25440	102	not upregulated
scaffold_1	1538161	1540924	Carubv10008492m.g	+	scaffold_1	1537854	1537912	te25443	250	not upregulated
scaffold_1	1544311	1545516	Carubv10009674m.g	+	scaffold_1	1543677	1543724	te25449	588	not upregulated
scaffold_1	1546095	1551187	Carubv10008314m.g	-	scaffold_1	1551209	1551263	te25450	23	not upregulated
scaffold_1	1554751	1556097	Carubv10011717m.g	+	scaffold_1	1554067	1554095	te25451	657	upregulated
scaffold_1	1556391	1558817	Carubv10012243m.g	-	scaffold_1	1566526	1566547	te25452	7710	not upregulated
scaffold_1	1559434	1562932	Carubv10008960m.g	-	scaffold_1	1566526	1566547	te25452	3595	not upregulated
scaffold_1	1563131	1566144	Carubv10009858m.g	-	scaffold_1	1566526	1566547	te25452	383	not upregulated
scaffold_1	1570099	1573776	Carubv10008715m.g	-	scaffold_1	1576680	1576735	te25456	2905	not upregulated
scaffold_1	1573959	1575493	Carubv10010237m.g	-	scaffold_1	1576680	1576735	te25456	1188	upregulated
scaffold_1	1576558	1582193	Carubv10010747m.g	-	scaffold_1	1586403	1586425	te25457	4211	not upregulated
scaffold_1	1577651	1581438	Carubv10008205m.g	+	scaffold_1	1576680	1576735	te25456	917	not upregulated
scaffold_1	1582311	1586345	Carubv10010479m.g	+	scaffold_1	1576680	1576735	te25456	5577	not upregulated
scaffold_1	1582990	1588387	Carubv10008621m.g	-	scaffold_1	1588746	1588796	te25459	360	not upregulated
scaffold_1	1592149	1593379	Carubv10012652m.g	+	scaffold_1	1591339	1591364	te25466	786	not upregulated
scaffold_1	1595438	1596682	Carubv10012469m.g	-	scaffold_1	1596928	1596948	te25468	247	not upregulated
scaffold_1	1597860	1599291	Carubv10010069m.g	-	scaffold_1	1599504	1599531	te25470	214	not upregulated
scaffold_1	1601580	1602068	Carubv10011540m.g	-	scaffold_1	1604913	1604933	te25471	2846	upregulated
scaffold_1	1603633	1604144	Carubv10012082m.g	-	scaffold_1	1604913	1604933	te25471	770	not upregulated
scaffold_1	1607502	1609112	Carubv10009829m.g	+	scaffold_1	1605956	1605975	te25472	1528	upregulated
scaffold_1	1609674	1612275	Carubv10012564m.g	-	scaffold_1	1612616	1612636	te25474	342	not upregulated
scaffold_1	1613003	1615385	Carubv10012119m.g	-	scaffold_1	1616732	1616780	te25478	1348	not upregulated
scaffold_1	1617027	1618433	Carubv10011948m.g	-	scaffold_1	1621532	1621552	te25479	3100	not upregulated
scaffold_1	1619213	1620187	Carubv10011853m.g	-	scaffold_1	1621532	1621552	te25479	1346	upregulated
scaffold_1	1622527	1625290	Carubv10009542m.g	-	scaffold_1	1625329	1625360	te25486	40	not upregulated
scaffold_1	1629253	1631261	Carubv10011085m.g	+	scaffold_1	1628724	1628746	te25488	508	not upregulated
scaffold_1	1632716	1636013	Carubv10011474m.g	+	scaffold_1	1629697	1629739	te25490	2978	not upregulated
scaffold_1	1636414	1637837	Carubv10010816m.g	-	scaffold_1	1645594	1645627	te25491	7758	upregulated
scaffold_1	1636420	1636827	Carubv10012259m.g	+	scaffold_1	1629697	1629739	te25490	6682	not upregulated
scaffold_1	1639070	1640663	Carubv10010049m.g	+	scaffold_1	1629697	1629739	te25490	9332	not upregulated
scaffold_1	1640955	1641724	Carubv10011728m.g	-	scaffold_1	1645594	1645627	te25491	3871	not upregulated
scaffold_1	1642323	1646486	Carubv10008192m.g	-	scaffold_1	1646504	1646527	te25492	19	not upregulated
scaffold_1	1649400	1652659	Carubv10009195m.g	-	scaffold_1	1659064	1659084	te25495	6406	not upregulated
scaffold_1	1653153	1656073	Carubv10009268m.g	+	scaffold_1	1648541	1648574	te25494	4580	not upregulated
scaffold_1	1657938	1661065	Carubv10009204m.g	-	scaffold_1	1661205	1661228	te25498	141	not upregulated
scaffold_1	1665686	1672409	Carubv10008137m.g	+	scaffold_1	1663905	1663928	te25501	1759	not upregulated
scaffold_1	1671504	1672342	Carubv10011658m.g	-	scaffold_1	1674693	1674809	te25503	2352	not upregulated
scaffold_1	1673583	1674287	Carubv10010861m.g	-	scaffold_1	1674693	1674809	te25503	407	upregulated
scaffold_1	1676792	1679415	Carubv10009042m.g	+	scaffold_1	1675498	1675525	te25504	1268	not upregulated
scaffold_1	1679705	1681674	Carubv10010009m.g	-	scaffold_1	1683462	1683485	te25505	1789	not upregulated
scaffold_1	1682105	1683551	Carubv10012616m.g	-	scaffold_1	1683614	1683651	te25506	64	not upregulated
scaffold_1	1684746	1685774	Carubv10010889m.g	+	scaffold_1	1684526	1684550	te25507	197	not upregulated
scaffold_1	1685672	1689811	Carubv10008170m.g	-	scaffold_1	1691344	1691396	te25508	1534	not upregulated
scaffold_1	1691954	1696414	Carubv10008606m.g	-	scaffold_1	1696689	1696710	te25510	276	not upregulated
scaffold_1	1702123	1708193	Carubv10008086m.g	-	scaffold_1	1708422	1708452	te25517	230	not upregulated
scaffold_1	1704580	1705270	Carubv10011426m.g	+	scaffold_1	1701371	1701392	te25515	3189	not upregulated
scaffold_1	1708615	1712315	Carubv10010976m.g	+	scaffold_1	1708422	1708452	te25517	164	not upregulated
scaffold_1	1712803	1713852	Carubv10010839m.g	+	scaffold_1	1708422	1708452	te25517	4352	not upregulated
scaffold_1	1714463	1719034	Carubv10011838m.g	-	scaffold_1	1721294	1721329	te25518	2261	not upregulated
scaffold_1	1719760	1721109	Carubv10010859m.g	-	scaffold_1	1721294	1721329	te25518	186	not upregulated
scaffold_1	1721872	1723246	Carubv10011245m.g	+	scaffold_1	1721294	1721329	te25518	544	upregulated
scaffold_1	1723773	1724018	Carubv10012442m.g	-	scaffold_1	1725962	1725981	te25519	1945	not upregulated
scaffold_1	1724274	1726136	Carubv10009073m.g	-	scaffold_1	1726726	1729209	te25520	591	not upregulated
scaffold_1	1726506	1738275	Carubv10012675m.g	-	scaffold_1	1741455	1741483	te25521	3181	not upregulated
scaffold_1	1739989	1740494	Carubv10010762m.g	-	scaffold_1	1741455	1741483	te25521	962	not upregulated
scaffold_1	1741082	1742831	Carubv10011656m.g	-	scaffold_1	1745544	1745572	te25522	2714	not upregulated
scaffold_1	1744197	1747247	Carubv10011346m.g	-	scaffold_1	1748369	1748430	te25523	1123	not upregulated
scaffold_1	1749418	1751236	Carubv10011603m.g	+	scaffold_1	1748777	1748817	te25525	602	not upregulated
scaffold_1	1751782	1753293	Carubv10012229m.g	+	scaffold_1	1748777	1748817	te25525	2966	not upregulated
scaffold_1	1753490	1755564	Carubv10009001m.g	-	scaffold_1	1756220	1756248	te25526	657	not upregulated
scaffold_1	1757000	1757902	Carubv10012044m.g	-	scaffold_1	1761453	1761486	te25528	3552	not upregulated
scaffold_1	1758558	1761060	Carubv10009769m.g	+	scaffold_1	1756791	1756825	te25527	1734	not upregulated
scaffold_1	1761379	1768728	Carubv10008138m.g	+	scaffold_1	1756791	1756825	te25527	4555	not upregulated
scaffold_1	1765196	1768728	Carubv10008579m.g	-	scaffold_1	1774156	1774218	te25530	5429	not upregulated
scaffold_1	1769402	1771370	Carubv10011292m.g	-	scaffold_1	1774156	1774218	te25530	2787	not upregulated
scaffold_1	1772947	1774715	Carubv10012375m.g	-	scaffold_1	1781159	1781247	te25531	6445	not upregulated
scaffold_1	1775344	1778710	Carubv10008426m.g	-	scaffold_1	1781159	1781247	te25531	2450	not upregulated
scaffold_1	1779193	1780824	Carubv10011842m.g	-	scaffold_1	1781159	1781247	te25531	336	not upregulated
scaffold_1	1781812	1783779	Carubv10009096m.g	-	scaffold_1	1785434	1785462	te25533	1656	not upregulated
scaffold_1	1785372	1787905	Carubv10009329m.g	+	scaffold_1	1781813	1781848	te25532	3525	not upregulated
scaffold_1	1788306	1791785	Carubv10011047m.g	+	scaffold_1	1785434	1785462	te25533	2845	not upregulated
scaffold_1	1793148	1795441	Carubv10010563m.g	+	scaffold_1	1792755	1792787	te25535	362	upregulated
scaffold_1	1795619	1797067	Carubv10010380m.g	-	scaffold_1	1798647	1798675	te25536	1581	not upregulated
scaffold_1	1797219	1798429	Carubv10010564m.g	+	scaffold_1	1792755	1792787	te25535	4433	not upregulated
scaffold_1	1799739	1802734	Carubv10010372m.g	-	scaffold_1	1803133	1803926	te25538	400	not upregulated
scaffold_1	1799746	1801266	Carubv10011161m.g	+	scaffold_1	1798737	1798757	te25537	990	not upregulated
scaffold_1	1803991	1806386	Carubv10010613m.g	+	scaffold_1	1803133	1803926	te25538	66	not upregulated
scaffold_1	1807315	1811466	Carubv10011376m.g	+	scaffold_1	1803976	1803995	te25539	3321	not upregulated
scaffold_1	1815171	1816598	Carubv10010888m.g	+	scaffold_1	1815099	1815148	te25545	24	not upregulated
scaffold_1	1819940	1822758	Carubv10009382m.g	+	scaffold_1	1819904	1819930	te25549	11	upregulated
scaffold_1	1823561	1824960	Carubv10010263m.g	+	scaffold_1	1822779	1822808	te25551	754	not upregulated
scaffold_1	1825269	1828992	Carubv10008828m.g	+	scaffold_1	1824972	1825002	te25554	268	not upregulated
scaffold_1	1829566	1837215	Carubv10008150m.g	+	scaffold_1	1825369	1825400	te25555	4167	not upregulated
scaffold_1	1837509	1841870	Carubv10008865m.g	-	scaffold_1	1845764	1845797	te25559	3895	not upregulated
scaffold_1	1837651	1838106	Carubv10011930m.g	+	scaffold_1	1829833	1829860	te25557	7792	not upregulated
scaffold_1	1842072	1844480	Carubv10009762m.g	-	scaffold_1	1845764	1845797	te25559	1285	not upregulated
scaffold_1	1844666	1847886	Carubv10009960m.g	+	scaffold_1	1841703	1841729	te25558	2938	not upregulated
scaffold_1	1845801	1848613	Carubv10010453m.g	-	scaffold_1	1849909	1849935	te25560	1297	not upregulated
scaffold_1	1850504	1853412	Carubv10008969m.g	+	scaffold_1	1850180	1850225	te25561	280	not upregulated
scaffold_1	1854360	1859135	Carubv10012456m.g	+	scaffold_1	1850180	1850225	te25561	4136	upregulated
scaffold_1	1860091	1861461	Carubv10011325m.g	+	scaffold_1	1850180	1850225	te25561	9867	not upregulated
scaffold_1	1864784	1867611	Carubv10012090m.g	+	scaffold_1	1864607	1864768	te25564	17	not upregulated
scaffold_1	1868167	1874972	Carubv10008115m.g	+	scaffold_1	1864972	1865004	te25565	3164	not upregulated
scaffold_1	1875443	1876128	Carubv10011639m.g	+	scaffold_1	1870007	1870131	te25567	5313	not upregulated
scaffold_1	1877009	1877770	Carubv10012589m.g	+	scaffold_1	1870007	1870131	te25567	6879	not upregulated
scaffold_1	1877986	1881334	Carubv10008604m.g	-	scaffold_1	1892209	1892288	te25568	10876	not upregulated
scaffold_1	1882004	1889959	Carubv10008206m.g	-	scaffold_1	1892209	1892288	te25568	2251	not upregulated
scaffold_1	1890366	1891863	Carubv10010117m.g	-	scaffold_1	1892209	1892288	te25568	347	not upregulated
scaffold_1	1895241	1895696	Carubv10010897m.g	+	scaffold_1	1895220	1895241	te25576	1	not upregulated
scaffold_1	1896305	1897564	Carubv10010720m.g	+	scaffold_1	1895220	1895241	te25576	1065	not upregulated
scaffold_1	1897949	1899183	Carubv10012342m.g	+	scaffold_1	1895220	1895241	te25576	2709	upregulated
scaffold_1	1899480	1901078	Carubv10010113m.g	-	scaffold_1	1903307	1903328	te25577	2230	not upregulated
scaffold_1	1901633	1903477	Carubv10009838m.g	-	scaffold_1	1903620	1903640	te25578	144	upregulated
scaffold_1	1904087	1908638	Carubv10009937m.g	+	scaffold_1	1903699	1903784	te25579	304	not upregulated
scaffold_1	1904182	1909059	Carubv10008993m.g	-	scaffold_1	1910332	1910354	te25584	1274	not upregulated
scaffold_1	1914209	1916480	Carubv10012159m.g	+	scaffold_1	1913916	1913937	te25589	273	not upregulated
scaffold_1	1918037	1919618	Carubv10009877m.g	+	scaffold_1	1915445	1915490	te25591	2548	not upregulated
scaffold_1	1920854	1922266	Carubv10011680m.g	+	scaffold_1	1919959	1919983	te25593	872	not upregulated
scaffold_1	1922486	1924302	Carubv10012429m.g	-	scaffold_1	1927464	1928251	te25594	3163	not upregulated
scaffold_1	1924698	1927007	Carubv10011404m.g	-	scaffold_1	1927464	1928251	te25594	458	not upregulated
scaffold_1	1929631	1929840	Carubv10010975m.g	+	scaffold_1	1929393	1929415	te25596	217	not upregulated
scaffold_1	1930953	1931153	Carubv10011363m.g	-	scaffold_1	1931205	1931225	te25598	53	not upregulated
scaffold_1	1932215	1933888	Carubv10011460m.g	+	scaffold_1	1931941	1931961	te25599	255	not upregulated
scaffold_1	1934631	1940969	Carubv10011638m.g	-	scaffold_1	1941318	1941337	te25600	350	not upregulated
scaffold_1	1948798	1949821	Carubv10010105m.g	+	scaffold_1	1948648	1948687	te25608	112	not upregulated
scaffold_1	1950909	1952886	Carubv10009189m.g	-	scaffold_1	1952943	1952982	te25613	58	not upregulated
scaffold_1	1955096	1956039	Carubv10010717m.g	+	scaffold_1	1954850	1954869	te25617	228	not upregulated
scaffold_1	1961123	1961841	Carubv10012682m.g	+	scaffold_1	1958123	1959384	te25619	1740	not upregulated
scaffold_1	1963192	1964857	Carubv10011218m.g	-	scaffold_1	1970857	1970967	te25622	6001	upregulated
scaffold_1	1965384	1967473	Carubv10012464m.g	-	scaffold_1	1970857	1970967	te25622	3385	not upregulated
scaffold_1	1967776	1969933	Carubv10009444m.g	+	scaffold_1	1964543	1964589	te25621	3188	not upregulated
scaffold_1	1971582	1971827	Carubv10011516m.g	+	scaffold_1	1970857	1970967	te25622	616	not upregulated
scaffold_1	1973259	1976479	Carubv10008353m.g	+	scaffold_1	1970857	1970967	te25622	2293	not upregulated
scaffold_1	1977445	1979249	Carubv10011561m.g	+	scaffold_1	1976868	1976903	te25623	543	not upregulated
scaffold_1	1979739	1981437	Carubv10012192m.g	-	scaffold_1	1989738	1989759	te25624	8302	not upregulated
scaffold_1	1982866	1983994	Carubv10011832m.g	+	scaffold_1	1976868	1976903	te25623	5964	not upregulated
scaffold_1	1985378	1987126	Carubv10009635m.g	-	scaffold_1	1989738	1989759	te25624	2613	not upregulated
scaffold_1	1987533	1988153	Carubv10011711m.g	-	scaffold_1	1989738	1989759	te25624	1586	not upregulated
scaffold_1	1990565	1994267	Carubv10012245m.g	+	scaffold_1	1990401	1990429	te25625	137	not upregulated
scaffold_1	1995024	1996259	Carubv10010824m.g	+	scaffold_1	1990401	1990429	te25625	4596	not upregulated
scaffold_1	1996755	1997608	Carubv10011022m.g	+	scaffold_1	1990401	1990429	te25625	6327	not upregulated
scaffold_1	1997901	1998611	Carubv10012029m.g	-	scaffold_1	2000549	2000601	te78172	1939	not upregulated
scaffold_1	2000045	2000470	Carubv10011095m.g	-	scaffold_1	2000549	2000601	te78172	80	not upregulated
scaffold_1	2003175	2004495	Carubv10011896m.g	-	scaffold_1	2004540	2004564	te78177	46	upregulated
scaffold_1	2006924	2008048	Carubv10010791m.g	-	scaffold_1	2008169	2008240	te78179	122	not upregulated
scaffold_1	2008306	2009073	Carubv10011944m.g	+	scaffold_1	2008169	2008240	te78179	67	not upregulated
scaffold_1	2010051	2016117	Carubv10009298m.g	+	scaffold_1	2009692	2009712	te78180	340	not upregulated
scaffold_1	2013267	2016117	Carubv10010250m.g	-	scaffold_1	2016134	2016204	te78184	18	not upregulated
scaffold_1	2018990	2022951	Carubv10008292m.g	+	scaffold_1	2018944	2018982	te78188	9	not upregulated
scaffold_1	2023209	2024158	Carubv10010258m.g	+	scaffold_1	2018944	2018982	te78188	4228	not upregulated
scaffold_1	2024390	2026697	Carubv10011447m.g	-	scaffold_1	2027300	2027332	te78189	604	not upregulated
scaffold_1	2027765	2028937	Carubv10012333m.g	-	scaffold_1	2029696	2029730	te78190	760	upregulated
scaffold_1	2029844	2030905	Carubv10011336m.g	+	scaffold_1	2029696	2029730	te78190	115	not upregulated
scaffold_1	2031492	2033213	Carubv10012533m.g	-	scaffold_1	2033213	2033235	te78192	1	upregulated
scaffold_1	2033511	2037972	Carubv10009289m.g	+	scaffold_1	2033353	2033376	te78193	136	not upregulated
scaffold_1	2038116	2038568	Carubv10010766m.g	-	scaffold_1	2039725	2039753	te78195	1158	not upregulated
scaffold_1	2052821	2053237	Carubv10010938m.g	+	scaffold_1	2049603	2051705	te78197	1117	not upregulated
scaffold_1	2055137	2056493	Carubv10011989m.g	+	scaffold_1	2049603	2051705	te78197	3433	not upregulated
scaffold_1	2057107	2059002	Carubv10012249m.g	-	scaffold_1	2059514	2059533	te78199	513	not upregulated
scaffold_1	2066007	2067311	Carubv10009757m.g	+	scaffold_1	2064795	2065129	te78205	879	not upregulated
scaffold_1	2067454	2067933	Carubv10012251m.g	-	scaffold_1	2077832	2077858	te78206	9900	not upregulated
scaffold_1	2068362	2071519	Carubv10009384m.g	-	scaffold_1	2077832	2077858	te78206	6314	not upregulated
scaffold_1	2071803	2076109	Carubv10011768m.g	+	scaffold_1	2064795	2065129	te78205	6675	not upregulated
scaffold_1	2075998	2077841	Carubv10009131m.g	-	scaffold_1	2083543	2083564	te78207	5703	not upregulated
scaffold_1	2078505	2085827	Carubv10008254m.g	-	scaffold_1	2086129	2086163	te78209	303	not upregulated
scaffold_1	2086759	2088491	Carubv10011473m.g	+	scaffold_1	2086129	2086163	te78209	597	not upregulated
scaffold_1	2089149	2090815	Carubv10009503m.g	+	scaffold_1	2087510	2087551	te78210	1599	not upregulated
scaffold_1	2091447	2092742	Carubv10012295m.g	+	scaffold_1	2087510	2087551	te78210	3897	not upregulated
scaffold_1	2092970	2095462	Carubv10012445m.g	-	scaffold_1	2095716	2095744	te78212	255	not upregulated
scaffold_1	2095893	2101892	Carubv10011734m.g	+	scaffold_1	2095716	2095744	te78212	150	not upregulated
scaffold_1	2102808	2104130	Carubv10011102m.g	+	scaffold_1	2102745	2102807	te78214	2	upregulated
scaffold_1	2104620	2107426	Carubv10011808m.g	-	scaffold_1	2107475	2107495	te78215	50	upregulated
scaffold_1	2107856	2110949	Carubv10009518m.g	-	scaffold_1	2111001	2111023	te78218	53	not upregulated
scaffold_1	2111436	2116291	Carubv10008194m.g	-	scaffold_1	2116683	2116836	te78220	393	not upregulated
scaffold_1	2116673	2123390	Carubv10012207m.g	-	scaffold_1	2126928	2126973	te78222	3539	not upregulated
scaffold_1	2123066	2126316	Carubv10008753m.g	+	scaffold_1	2122762	2122784	te78221	283	not upregulated
scaffold_1	2127004	2129883	Carubv10008416m.g	+	scaffold_1	2126928	2126973	te78222	32	not upregulated
scaffold_1	2130222	2132738	Carubv10011536m.g	+	scaffold_1	2126928	2126973	te78222	3250	not upregulated
scaffold_1	2132379	2134151	Carubv10009975m.g	-	scaffold_1	2140392	2140420	te78223	6242	not upregulated
scaffold_1	2135423	2138847	Carubv10009276m.g	-	scaffold_1	2140392	2140420	te78223	1546	not upregulated
scaffold_1	2140407	2144246	Carubv10008650m.g	+	scaffold_1	2126928	2126973	te78222	13435	not upregulated
scaffold_1	2146306	2147652	Carubv10011131m.g	+	scaffold_1	2146229	2146252	te78226	55	not upregulated
scaffold_1	2147261	2150120	Carubv10008898m.g	-	scaffold_1	2154116	2154136	te78228	3997	not upregulated
scaffold_1	2150316	2154160	Carubv10008639m.g	-	scaffold_1	2161064	2161093	te78229	6905	not upregulated
scaffold_1	2154826	2161309	Carubv10008222m.g	-	scaffold_1	2161982	2162005	te78230	674	not upregulated
scaffold_1	2155043	2155342	Carubv10011626m.g	+	scaffold_1	2154116	2154136	te78228	908	not upregulated
scaffold_1	2162756	2164614	Carubv10009673m.g	+	scaffold_1	2162596	2162644	te78231	113	not upregulated
scaffold_1	2165816	2168193	Carubv10009515m.g	+	scaffold_1	2163460	2163481	te78232	2336	not upregulated
scaffold_1	2168650	2171909	Carubv10009574m.g	-	scaffold_1	2172099	2172130	te78233	191	not upregulated
scaffold_1	2172559	2177924	Carubv10012025m.g	-	scaffold_1	2178059	2178083	te78235	136	not upregulated
scaffold_1	2178402	2180149	Carubv10011115m.g	+	scaffold_1	2178059	2178083	te78235	320	not upregulated
scaffold_1	2182028	2182981	Carubv10011767m.g	-	scaffold_1	2183530	2183552	te78237	550	not upregulated
scaffold_1	2184060	2184678	Carubv10011424m.g	+	scaffold_1	2183530	2183552	te78237	509	not upregulated
scaffold_1	2187451	2188020	Carubv10011615m.g	+	scaffold_1	2184169	2184194	te78238	3258	not upregulated
scaffold_1	2188403	2194140	Carubv10008186m.g	-	scaffold_1	2196486	2196513	te78240	2347	not upregulated
scaffold_1	2194352	2196353	Carubv10010209m.g	+	scaffold_1	2187792	2187824	te78239	6529	not upregulated
scaffold_1	2203892	2204410	Carubv10012328m.g	-	scaffold_1	2207658	2208693	te78254	3249	not upregulated
scaffold_1	2209105	2210623	Carubv10012021m.g	+	scaffold_1	2208843	2208864	te78255	242	not upregulated
scaffold_1	2210969	2212868	Carubv10011870m.g	-	scaffold_1	2216387	2216410	te78256	3520	not upregulated
scaffold_1	2213822	2215912	Carubv10011512m.g	+	scaffold_1	2208843	2208864	te78255	4959	upregulated
scaffold_1	2216559	2218615	Carubv10012402m.g	+	scaffold_1	2216387	2216410	te78256	150	upregulated
scaffold_1	2219055	2219510	Carubv10012654m.g	-	scaffold_1	2219877	2220459	te78258	368	not upregulated
scaffold_1	2222089	2223761	Carubv10011609m.g	-	scaffold_1	2232068	2232112	te78262	8308	not upregulated
scaffold_1	2224476	2226276	Carubv10012278m.g	-	scaffold_1	2232068	2232112	te78262	5793	not upregulated
scaffold_1	2227439	2228131	Carubv10011200m.g	-	scaffold_1	2232068	2232112	te78262	3938	not upregulated
scaffold_1	2230123	2231795	Carubv10010114m.g	-	scaffold_1	2232068	2232112	te78262	274	not upregulated
scaffold_1	2232110	2235588	Carubv10010028m.g	+	scaffold_1	2221033	2221373	te78261	10738	not upregulated
scaffold_1	2237930	2238969	Carubv10010340m.g	-	scaffold_1	2238986	2239034	te78268	18	not upregulated
scaffold_1	2242333	2248051	Carubv10012057m.g	-	scaffold_1	2248334	2248358	te78273	284	not upregulated
scaffold_1	2248864	2250662	Carubv10012267m.g	-	scaffold_1	2255397	2255417	te78274	4736	upregulated
scaffold_1	2249458	2252730	Carubv10010524m.g	+	scaffold_1	2248334	2248358	te78273	1101	upregulated
scaffold_1	2253564	2253950	Carubv10011181m.g	-	scaffold_1	2255397	2255417	te78274	1448	upregulated
scaffold_1	2255394	2257359	Carubv10010221m.g	-	scaffold_1	2266251	2266310	te78275	8893	not upregulated
scaffold_1	2257788	2259372	Carubv10008850m.g	-	scaffold_1	2266251	2266310	te78275	6880	not upregulated
scaffold_1	2261970	2263335	Carubv10009317m.g	-	scaffold_1	2266251	2266310	te78275	2917	not upregulated
scaffold_1	2263749	2265146	Carubv10010703m.g	+	scaffold_1	2255397	2255417	te78274	8333	upregulated
scaffold_1	2266316	2266910	Carubv10012404m.g	+	scaffold_1	2266251	2266310	te78275	7	not upregulated
scaffold_1	2267531	2274770	Carubv10008908m.g	+	scaffold_1	2266251	2266310	te78275	1222	not upregulated
scaffold_1	2268900	2274383	Carubv10008201m.g	-	scaffold_1	2274534	2274563	te78276	152	not upregulated
scaffold_1	2285918	2289962	Carubv10009750m.g	+	scaffold_1	2285769	2285827	te78284	92	not upregulated
scaffold_1	2288497	2291844	Carubv10008891m.g	-	scaffold_1	2298142	2298197	te78288	6299	not upregulated
scaffold_1	2292395	2295154	Carubv10008826m.g	-	scaffold_1	2298142	2298197	te78288	2989	not upregulated
scaffold_1	2296307	2297762	Carubv10009037m.g	+	scaffold_1	2291668	2291732	te78287	4576	upregulated
scaffold_1	2298253	2300104	Carubv10009025m.g	+	scaffold_1	2298142	2298197	te78288	57	not upregulated
scaffold_1	2300365	2301813	Carubv10009021m.g	-	scaffold_1	2302065	2302094	te78290	253	not upregulated
scaffold_1	2302729	2305853	Carubv10008935m.g	-	scaffold_1	2305880	2305952	te78293	28	upregulated
scaffold_1	2310417	2313542	Carubv10008793m.g	+	scaffold_1	2310109	2310181	te78297	237	not upregulated
scaffold_1	2314765	2317396	Carubv10009481m.g	-	scaffold_1	2326728	2326747	te78300	9333	not upregulated
scaffold_1	2318036	2323049	Carubv10009944m.g	+	scaffold_1	2316926	2316947	te78299	1090	not upregulated
scaffold_1	2318209	2318598	Carubv10011953m.g	-	scaffold_1	2326728	2326747	te78300	8131	not upregulated
scaffold_1	2319342	2323142	Carubv10009572m.g	-	scaffold_1	2326728	2326747	te78300	3587	not upregulated
scaffold_1	2323461	2326210	Carubv10011307m.g	+	scaffold_1	2316926	2316947	te78299	6515	not upregulated
scaffold_1	2327709	2329560	Carubv10008940m.g	+	scaffold_1	2327344	2327364	te78302	346	not upregulated
scaffold_1	2330020	2332590	Carubv10009665m.g	-	scaffold_1	2335254	2335283	te78304	2665	not upregulated
scaffold_1	2332930	2335467	Carubv10008917m.g	-	scaffold_1	2344141	2344164	te78305	8675	not upregulated
scaffold_1	2333855	2336278	Carubv10012643m.g	+	scaffold_1	2331663	2331689	te78303	2167	not upregulated
scaffold_1	2336481	2341034	Carubv10008356m.g	-	scaffold_1	2344141	2344164	te78305	3108	not upregulated
scaffold_1	2341756	2346767	Carubv10008151m.g	+	scaffold_1	2335254	2335283	te78304	6474	not upregulated
scaffold_1	2347097	2347782	Carubv10010535m.g	+	scaffold_1	2346793	2346824	te78307	274	not upregulated
scaffold_1	2348181	2349676	Carubv10010276m.g	+	scaffold_1	2346793	2346824	te78307	1358	not upregulated
scaffold_1	2350051	2352743	Carubv10009860m.g	+	scaffold_1	2350015	2350038	te78309	14	not upregulated
scaffold_1	2353341	2355171	Carubv10009150m.g	-	scaffold_1	2355797	2355820	te78312	627	not upregulated
scaffold_1	2358880	2360467	Carubv10010021m.g	-	scaffold_1	2362749	2362817	te78315	2283	not upregulated
scaffold_1	2361590	2362366	Carubv10010864m.g	+	scaffold_1	2356767	2356814	te78314	4777	not upregulated
scaffold_1	2363038	2366169	Carubv10009468m.g	+	scaffold_1	2362749	2362817	te78315	222	not upregulated
scaffold_1	2366250	2366627	Carubv10012574m.g	-	scaffold_1	2366677	2366740	te78316	51	not upregulated
scaffold_1	2367498	2367917	Carubv10011633m.g	+	scaffold_1	2367420	2367453	te78317	46	not upregulated
scaffold_1	2368105	2371106	Carubv10009471m.g	-	scaffold_1	2371281	2371300	te78320	176	not upregulated
scaffold_1	2373928	2374260	Carubv10011490m.g	-	scaffold_1	2374435	2374463	te78323	176	not upregulated
scaffold_1	2377484	2377720	Carubv10011564m.g	-	scaffold_1	2384213	2384237	te78325	6494	not upregulated
scaffold_1	2378174	2382270	Carubv10008328m.g	+	scaffold_1	2374998	2375020	te78324	3155	not upregulated
scaffold_1	2382497	2384605	Carubv10010943m.g	-	scaffold_1	2386533	2386552	te78326	1929	not upregulated
scaffold_1	2386494	2389234	Carubv10008391m.g	-	scaffold_1	2389345	2389404	te78329	112	not upregulated
scaffold_1	2392191	2394841	Carubv10011259m.g	-	scaffold_1	2395786	2395819	te78336	946	not upregulated
scaffold_1	2396179	2399870	Carubv10011886m.g	-	scaffold_1	2400305	2400343	te78338	436	not upregulated
scaffold_1	2401420	2405314	Carubv10011370m.g	-	scaffold_1	2406239	2406264	te78341	926	not upregulated
scaffold_1	2406534	2410223	Carubv10011533m.g	+	scaffold_1	2406239	2406264	te78341	271	not upregulated
scaffold_1	2409901	2413020	Carubv10009302m.g	-	scaffold_1	2415101	2415142	te78342	2082	not upregulated
scaffold_1	2415807	2417808	Carubv10008810m.g	-	scaffold_1	2418577	2418609	te78344	770	upregulated
scaffold_1	2418364	2418910	Carubv10011048m.g	-	scaffold_1	2426130	2426152	te78345	7221	not upregulated
scaffold_1	2421437	2423558	Carubv10008970m.g	-	scaffold_1	2426130	2426152	te78345	2573	upregulated
scaffold_1	2423732	2426230	Carubv10008702m.g	-	scaffold_1	2426417	2426496	te78346	188	not upregulated
scaffold_1	2428000	2430751	Carubv10008517m.g	+	scaffold_1	2427549	2427614	te78348	387	not upregulated
scaffold_1	2433474	2434825	Carubv10011378m.g	-	scaffold_1	2434928	2435061	te78352	104	not upregulated
scaffold_1	2437890	2444815	Carubv10008366m.g	-	scaffold_1	2445330	2445383	te78355	516	not upregulated
scaffold_1	2446157	2447009	Carubv10012292m.g	-	scaffold_1	2449286	2450017	te78356	2278	not upregulated
scaffold_1	2447515	2448318	Carubv10010719m.g	+	scaffold_1	2445330	2445383	te78355	2133	not upregulated
scaffold_1	2450931	2451968	Carubv10010132m.g	-	scaffold_1	2452031	2452063	te78357	64	not upregulated
scaffold_1	2452430	2457023	Carubv10008142m.g	-	scaffold_1	2457236	2457265	te78360	214	not upregulated
scaffold_1	2458682	2459357	Carubv10012490m.g	+	scaffold_1	2457993	2458013	te78363	670	upregulated
scaffold_1	2460259	2461769	Carubv10010444m.g	+	scaffold_1	2459673	2459693	te78364	567	upregulated
scaffold_1	2463041	2464738	Carubv10010324m.g	+	scaffold_1	2461999	2462108	te78368	934	not upregulated
scaffold_1	2465325	2471436	Carubv10008611m.g	+	scaffold_1	2465143	2465188	te78369	138	not upregulated
scaffold_1	2470156	2471881	Carubv10012363m.g	-	scaffold_1	2472241	2472260	te78370	361	not upregulated
scaffold_1	2475119	2476552	Carubv10011152m.g	-	scaffold_1	2477112	2477141	te78374	561	not upregulated
scaffold_1	2479681	2481552	Carubv10011844m.g	-	scaffold_1	2482360	2482422	te78376	809	not upregulated
scaffold_1	2482601	2484479	Carubv10009852m.g	-	scaffold_1	2485037	2485057	te78377	559	upregulated
scaffold_1	2485693	2485979	Carubv10011199m.g	+	scaffold_1	2485037	2485057	te78377	637	upregulated
scaffold_1	2487426	2487695	Carubv10011969m.g	+	scaffold_1	2487219	2487240	te78379	187	upregulated
scaffold_1	2488104	2489920	Carubv10009562m.g	-	scaffold_1	2490104	2490126	te78380	185	not upregulated
scaffold_1	2491677	2492342	Carubv10010804m.g	+	scaffold_1	2491394	2491422	te78382	256	not upregulated
scaffold_1	2492523	2494113	Carubv10010626m.g	-	scaffold_1	2500577	2500597	te78383	6465	not upregulated
scaffold_1	2494477	2495212	Carubv10010582m.g	+	scaffold_1	2491394	2491422	te78382	3056	not upregulated
scaffold_1	2495862	2496347	Carubv10010697m.g	+	scaffold_1	2491394	2491422	te78382	4441	not upregulated
scaffold_1	2497049	2497802	Carubv10010716m.g	-	scaffold_1	2500577	2500597	te78383	2776	not upregulated
scaffold_1	2497941	2500573	Carubv10009657m.g	+	scaffold_1	2491394	2491422	te78382	6520	not upregulated
scaffold_1	2500637	2502603	Carubv10011500m.g	+	scaffold_1	2500577	2500597	te78383	41	upregulated
scaffold_1	2502892	2506165	Carubv10008692m.g	-	scaffold_1	2506169	2506247	te78384	5	not upregulated
scaffold_1	2508775	2510271	Carubv10010840m.g	-	scaffold_1	2514331	2514388	te78386	4061	not upregulated
scaffold_1	2511311	2514071	Carubv10009719m.g	+	scaffold_1	2508339	2508373	te78385	2939	not upregulated
scaffold_1	2517292	2518517	Carubv10010390m.g	+	scaffold_1	2514893	2514920	te78388	2373	not upregulated
scaffold_1	2522228	2530689	Carubv10008126m.g	+	scaffold_1	2519286	2519326	te78392	2903	not upregulated
scaffold_1	2532240	2533781	Carubv10009637m.g	+	scaffold_1	2519286	2519326	te78392	12915	not upregulated
scaffold_1	2536601	2538855	Carubv10009294m.g	-	scaffold_1	2538965	2539002	te78395	111	not upregulated
scaffold_1	2540700	2542143	Carubv10011249m.g	-	scaffold_1	2554999	2555067	te78397	12857	not upregulated
scaffold_1	2543158	2544299	Carubv10010175m.g	-	scaffold_1	2554999	2555067	te78397	10701	not upregulated
scaffold_1	2544577	2546126	Carubv10010522m.g	-	scaffold_1	2554999	2555067	te78397	8874	not upregulated
scaffold_1	2546245	2549946	Carubv10010571m.g	+	scaffold_1	2539826	2539850	te78396	6396	upregulated
scaffold_1	2548255	2552166	Carubv10008478m.g	-	scaffold_1	2554999	2555067	te78397	2834	not upregulated
scaffold_1	2553646	2555243	Carubv10009702m.g	+	scaffold_1	2539826	2539850	te78396	13797	not upregulated
scaffold_1	2556429	2561955	Carubv10011058m.g	+	scaffold_1	2556189	2556220	te78399	210	not upregulated
scaffold_1	2563678	2565738	Carubv10009871m.g	-	scaffold_1	2565793	2565833	te78405	56	not upregulated
scaffold_1	2567580	2571048	Carubv10011453m.g	-	scaffold_1	2571531	2571559	te78412	484	not upregulated
scaffold_1	2571095	2573215	Carubv10012236m.g	+	scaffold_1	2567351	2567370	te78411	3726	upregulated
scaffold_1	2573544	2576667	Carubv10010995m.g	-	scaffold_1	2576711	2576738	te78414	45	not upregulated
scaffold_1	2579676	2588561	Carubv10008075m.g	-	scaffold_1	2588591	2588644	te78417	31	not upregulated
scaffold_1	2589905	2591522	Carubv10012428m.g	-	scaffold_1	2591700	2591739	te78422	179	not upregulated
scaffold_1	2592039	2594521	Carubv10008399m.g	-	scaffold_1	2595178	2595200	te78424	658	not upregulated
scaffold_1	2594841	2596495	Carubv10012300m.g	-	scaffold_1	2596736	2596764	te78426	242	not upregulated
scaffold_1	2602639	2604562	Carubv10008824m.g	+	scaffold_1	2601792	2601823	te78431	817	not upregulated
scaffold_1	2605943	2607731	Carubv10011028m.g	-	scaffold_1	2608380	2608421	te78434	650	not upregulated
scaffold_1	2610175	2612104	Carubv10010424m.g	+	scaffold_1	2608380	2608421	te78434	1755	not upregulated
scaffold_1	2611326	2615711	Carubv10009772m.g	-	scaffold_1	2619395	2619422	te78436	3685	not upregulated
scaffold_1	2616004	2621151	Carubv10008341m.g	-	scaffold_1	2625307	2625340	te78437	4157	not upregulated
scaffold_1	2621341	2624073	Carubv10012226m.g	-	scaffold_1	2625307	2625340	te78437	1235	not upregulated
scaffold_1	2624765	2627532	Carubv10012247m.g	-	scaffold_1	2629991	2630011	te78438	2460	not upregulated
scaffold_1	2628612	2631427	Carubv10012128m.g	-	scaffold_1	2636082	2636120	te78440	4656	not upregulated
scaffold_1	2631822	2632785	Carubv10010243m.g	-	scaffold_1	2636082	2636120	te78440	3298	not upregulated
scaffold_1	2635777	2636403	Carubv10011530m.g	-	scaffold_1	2640212	2640241	te78441	3810	not upregulated
scaffold_1	2637423	2637752	Carubv10010984m.g	-	scaffold_1	2640212	2640241	te78441	2461	not upregulated
scaffold_1	2640411	2645904	Carubv10011806m.g	+	scaffold_1	2640212	2640241	te78441	171	not upregulated
scaffold_1	2646776	2649645	Carubv10009400m.g	-	scaffold_1	2657005	2658295	te78445	7361	not upregulated
scaffold_1	2649954	2653978	Carubv10008955m.g	-	scaffold_1	2657005	2658295	te78445	3028	not upregulated
scaffold_1	2654276	2656717	Carubv10009984m.g	-	scaffold_1	2657005	2658295	te78445	289	not upregulated
scaffold_1	2661501	2664236	Carubv10009101m.g	-	scaffold_1	2664485	2664523	te78456	250	not upregulated
scaffold_1	2665482	2666705	Carubv10012370m.g	-	scaffold_1	2666945	2666970	te78457	241	not upregulated
scaffold_1	2668443	2684094	Carubv10008067m.g	+	scaffold_1	2667472	2667607	te78461	837	not upregulated
scaffold_1	2685873	2687583	Carubv10009362m.g	+	scaffold_1	2685567	2685616	te78471	258	not upregulated
scaffold_1	2688619	2690860	Carubv10009617m.g	-	scaffold_1	2694854	2694874	te78473	3995	not upregulated
scaffold_1	2693918	2696129	Carubv10011774m.g	+	scaffold_1	2690845	2690913	te78472	3006	not upregulated
scaffold_1	2696832	2698020	Carubv10010878m.g	+	scaffold_1	2696670	2696689	te78474	144	not upregulated
scaffold_1	2698226	2699194	Carubv10011052m.g	-	scaffold_1	2699686	2699709	te78475	493	not upregulated
scaffold_1	2699830	2705472	Carubv10011576m.g	-	scaffold_1	2705829	2705878	te78481	358	not upregulated
scaffold_1	2710143	2713080	Carubv10009491m.g	+	scaffold_1	2709993	2710020	te78486	124	not upregulated
scaffold_1	2710195	2715038	Carubv10008667m.g	-	scaffold_1	2725643	2725715	te78487	10606	not upregulated
scaffold_1	2715222	2717138	Carubv10010278m.g	+	scaffold_1	2709993	2710020	te78486	5203	not upregulated
scaffold_1	2717595	2720302	Carubv10009516m.g	+	scaffold_1	2709993	2710020	te78486	7576	not upregulated
scaffold_1	2720482	2721510	Carubv10010597m.g	-	scaffold_1	2725643	2725715	te78487	4134	not upregulated
scaffold_1	2721595	2725627	Carubv10008321m.g	-	scaffold_1	2725643	2725715	te78487	17	not upregulated
scaffold_1	2721595	2725627	Carubv10010612m.g	+	scaffold_1	2709993	2710020	te78486	11576	not upregulated
scaffold_1	2725837	2728323	Carubv10012258m.g	+	scaffold_1	2725643	2725715	te78487	123	not upregulated
scaffold_1	2728846	2736225	Carubv10008182m.g	+	scaffold_1	2728798	2728823	te78488	24	not upregulated
scaffold_1	2737364	2739719	Carubv10012224m.g	+	scaffold_1	2734665	2734687	te78491	2678	not upregulated
scaffold_1	2741455	2743632	Carubv10011859m.g	+	scaffold_1	2740382	2740402	te78494	1054	not upregulated
scaffold_1	2745174	2750150	Carubv10009219m.g	-	scaffold_1	2753587	2753615	te78498	3438	not upregulated
scaffold_1	2750922	2753143	Carubv10009385m.g	+	scaffold_1	2743959	2743999	te78497	6924	not upregulated
scaffold_1	2754758	2758838	Carubv10010384m.g	+	scaffold_1	2754633	2754652	te78501	107	upregulated
scaffold_1	2760041	2760337	Carubv10011803m.g	+	scaffold_1	2758955	2758992	te78509	1050	not upregulated
scaffold_1	2761238	2763920	Carubv10009397m.g	-	scaffold_1	2771295	2771333	te78512	7376	not upregulated
scaffold_1	2761238	2766740	Carubv10010583m.g	+	scaffold_1	2760475	2760503	te78510	736	not upregulated
scaffold_1	2765608	2768362	Carubv10012604m.g	-	scaffold_1	2771295	2771333	te78512	2934	not upregulated
scaffold_1	2768639	2769900	Carubv10010188m.g	+	scaffold_1	2763901	2763932	te78511	4708	not upregulated
scaffold_1	2771071	2774463	Carubv10009296m.g	-	scaffold_1	2774847	2774870	te78515	385	not upregulated
scaffold_1	2776625	2781832	Carubv10008387m.g	+	scaffold_1	2776520	2776601	te78518	25	not upregulated
scaffold_1	2782063	2783745	Carubv10010041m.g	+	scaffold_1	2779709	2779744	te78519	2320	not upregulated
scaffold_1	2783914	2787679	Carubv10008711m.g	+	scaffold_1	2779709	2779744	te78519	4171	not upregulated
scaffold_1	2787853	2791432	Carubv10009082m.g	+	scaffold_1	2779709	2779744	te78519	8110	upregulated
scaffold_1	2790494	2791426	Carubv10012277m.g	-	scaffold_1	2791577	2791603	te78520	152	not upregulated
scaffold_1	2793859	2795812	Carubv10009966m.g	+	scaffold_1	2793272	2793311	te78522	549	not upregulated
scaffold_1	2796071	2797524	Carubv10010661m.g	-	scaffold_1	2798083	2798118	te78523	560	not upregulated
scaffold_1	2799523	2803103	Carubv10008171m.g	+	scaffold_1	2799222	2799243	te78524	281	not upregulated
scaffold_1	2805048	2813419	Carubv10011116m.g	+	scaffold_1	2799222	2799243	te78524	5806	not upregulated
scaffold_1	2813927	2815627	Carubv10012539m.g	-	scaffold_1	2816431	2816467	te78526	805	upregulated
scaffold_1	2816680	2823844	Carubv10008112m.g	+	scaffold_1	2816431	2816467	te78526	214	not upregulated
scaffold_1	2823916	2828193	Carubv10009546m.g	-	scaffold_1	2832400	2832456	te78529	4208	not upregulated
scaffold_1	2828481	2831414	Carubv10009875m.g	-	scaffold_1	2832400	2832456	te78529	987	not upregulated
scaffold_1	2832482	2834110	Carubv10009932m.g	+	scaffold_1	2832400	2832456	te78529	27	not upregulated
scaffold_1	2841467	2844629	Carubv10009038m.g	-	scaffold_1	2846829	2846874	te78544	2201	not upregulated
scaffold_1	2844971	2846111	Carubv10011520m.g	-	scaffold_1	2846829	2846874	te78544	719	not upregulated
scaffold_1	2847047	2853248	Carubv10008548m.g	+	scaffold_1	2846829	2846874	te78544	174	not upregulated
scaffold_1	2853583	2855549	Carubv10009057m.g	-	scaffold_1	2855640	2855668	te78546	92	not upregulated
scaffold_1	2855701	2857494	Carubv10009806m.g	+	scaffold_1	2855640	2855668	te78546	34	not upregulated
scaffold_1	2857860	2863606	Carubv10008230m.g	+	scaffold_1	2855640	2855668	te78546	2193	not upregulated
scaffold_1	2864266	2872691	Carubv10011892m.g	+	scaffold_1	2863845	2863955	te78548	312	upregulated
scaffold_1	2873377	2877055	Carubv10009426m.g	+	scaffold_1	2873150	2873174	te78549	204	not upregulated
scaffold_1	2877963	2878272	Carubv10010792m.g	-	scaffold_1	2879487	2880549	te78550	1216	not upregulated
scaffold_1	2881979	2885612	Carubv10008392m.g	+	scaffold_1	2879487	2880549	te78550	1431	not upregulated
scaffold_1	2885684	2886658	Carubv10010304m.g	+	scaffold_1	2885260	2885282	te78551	403	not upregulated
scaffold_1	2886724	2888191	Carubv10010510m.g	-	scaffold_1	2894799	2894830	te78552	6609	not upregulated
scaffold_1	2889079	2889797	Carubv10011157m.g	+	scaffold_1	2885260	2885282	te78551	3798	not upregulated
scaffold_1	2890114	2894780	Carubv10008154m.g	-	scaffold_1	2894799	2894830	te78552	20	not upregulated
scaffold_1	2897156	2898534	Carubv10009957m.g	-	scaffold_1	2899108	2899135	te78562	575	not upregulated
scaffold_1	2899564	2903609	Carubv10009369m.g	-	scaffold_1	2904090	2904221	te78564	482	not upregulated
scaffold_1	2907760	2908176	Carubv10012032m.g	+	scaffold_1	2906066	2906102	te78571	1659	not upregulated
scaffold_1	2909257	2910761	Carubv10010551m.g	+	scaffold_1	2907955	2907975	te78572	1283	not upregulated
scaffold_1	2911320	2920370	Carubv10011024m.g	-	scaffold_1	2923300	2923320	te78573	2931	upregulated
scaffold_1	2921100	2923102	Carubv10010378m.g	+	scaffold_1	2907955	2907975	te78572	13126	not upregulated
scaffold_1	2924326	2928016	Carubv10008668m.g	+	scaffold_1	2924082	2924103	te78576	224	not upregulated
scaffold_1	2928756	2929561	Carubv10010499m.g	-	scaffold_1	2930357	2930396	te78579	797	not upregulated
scaffold_1	2930408	2933784	Carubv10012279m.g	+	scaffold_1	2930357	2930396	te78579	13	not upregulated
scaffold_1	2934636	2939785	Carubv10008291m.g	+	scaffold_1	2933355	2933402	te78583	1235	not upregulated
scaffold_1	2945453	2948416	Carubv10010993m.g	+	scaffold_1	2944621	2944670	te78585	784	not upregulated
scaffold_1	2950530	2952048	Carubv10009965m.g	+	scaffold_1	2950189	2950226	te78587	305	not upregulated
scaffold_1	2952354	2955012	Carubv10008760m.g	+	scaffold_1	2951130	2951150	te78589	1205	not upregulated
scaffold_1	2955233	2956943	Carubv10010196m.g	+	scaffold_1	2951130	2951150	te78589	4084	not upregulated
scaffold_1	2957102	2962343	Carubv10009223m.g	+	scaffold_1	2951130	2951150	te78589	5953	not upregulated
scaffold_1	2958421	2959295	Carubv10012670m.g	+	scaffold_1	2951130	2951150	te78589	7272	not upregulated
scaffold_1	2963534	2965951	Carubv10011725m.g	+	scaffold_1	2963229	2963258	te78592	277	not upregulated
scaffold_1	2966345	2970495	Carubv10011475m.g	+	scaffold_1	2963229	2963258	te78592	3088	not upregulated
scaffold_1	2970397	2975150	Carubv10008228m.g	-	scaffold_1	2975330	2975426	te78595	181	upregulated
scaffold_1	2975878	2980866	Carubv10008946m.g	-	scaffold_1	2982277	2982316	te78598	1412	not upregulated
scaffold_1	2984697	2985125	Carubv10011185m.g	-	scaffold_1	2985335	2985398	te78599	211	not upregulated
scaffold_1	2989747	2992623	Carubv10012573m.g	+	scaffold_1	2987060	2987086	te78601	2662	not upregulated
scaffold_1	2992998	2996923	Carubv10011895m.g	-	scaffold_1	2997347	2997381	te84617	425	not upregulated
scaffold_1	2999140	3000487	Carubv10009766m.g	+	scaffold_1	2999024	2999047	te84621	94	not upregulated
scaffold_1	3000654	3003274	Carubv10008520m.g	-	scaffold_1	3004107	3004149	te84622	834	upregulated
scaffold_1	3004266	3008471	Carubv10008289m.g	+	scaffold_1	3004107	3004149	te84622	118	not upregulated
scaffold_1	3009167	3011937	Carubv10011543m.g	-	scaffold_1	3013139	3013169	te84628	1203	not upregulated
scaffold_1	3012296	3015723	Carubv10009803m.g	-	scaffold_1	3016013	3016048	te84630	291	not upregulated
scaffold_1	3015904	3019068	Carubv10010413m.g	+	scaffold_1	3014060	3014081	te84629	1824	not upregulated
scaffold_1	3021937	3023136	Carubv10009939m.g	-	scaffold_1	3027005	3027047	te84638	3870	not upregulated
scaffold_1	3024284	3027077	Carubv10009213m.g	-	scaffold_1	3027267	3027316	te84639	191	not upregulated
scaffold_1	3027986	3033895	Carubv10011730m.g	-	scaffold_1	3034378	3034992	te84642	484	not upregulated
scaffold_1	3037420	3038373	Carubv10010383m.g	+	scaffold_1	3036564	3036725	te84644	696	not upregulated
scaffold_1	3038942	3040396	Carubv10012008m.g	-	scaffold_1	3047254	3047289	te84646	6859	not upregulated
scaffold_1	3041185	3043832	Carubv10011869m.g	-	scaffold_1	3047254	3047289	te84646	3423	not upregulated
scaffold_1	3044098	3044508	Carubv10011755m.g	-	scaffold_1	3047254	3047289	te84646	2747	not upregulated
scaffold_1	3045627	3048812	Carubv10012218m.g	-	scaffold_1	3056220	3056246	te84647	7409	not upregulated
scaffold_1	3049383	3052990	Carubv10011053m.g	-	scaffold_1	3056220	3056246	te84647	3231	not upregulated
scaffold_1	3053912	3054349	Carubv10011104m.g	-	scaffold_1	3056220	3056246	te84647	1872	not upregulated
scaffold_1	3054680	3056379	Carubv10010165m.g	-	scaffold_1	3058162	3058186	te84648	1784	upregulated
scaffold_1	3056463	3057983	Carubv10012313m.g	-	scaffold_1	3058162	3058186	te84648	180	not upregulated
scaffold_1	3058186	3061167	Carubv10011629m.g	-	scaffold_1	3062014	3062039	te84650	848	not upregulated
scaffold_1	3063016	3064237	Carubv10009752m.g	+	scaffold_1	3062014	3062039	te84650	978	not upregulated
scaffold_1	3064560	3066623	Carubv10010033m.g	+	scaffold_1	3063016	3063036	te84651	1525	not upregulated
scaffold_1	3068166	3069235	Carubv10010314m.g	+	scaffold_1	3068141	3068164	te84654	3	not upregulated
scaffold_1	3072907	3076253	Carubv10011976m.g	+	scaffold_1	3071359	3071450	te84658	1458	not upregulated
scaffold_1	3076605	3079821	Carubv10012485m.g	-	scaffold_1	3087339	3087366	te84659	7519	not upregulated
scaffold_1	3080178	3082882	Carubv10009568m.g	-	scaffold_1	3087339	3087366	te84659	4458	not upregulated
scaffold_1	3082126	3087132	Carubv10009008m.g	+	scaffold_1	3071359	3071450	te84658	10677	not upregulated
scaffold_1	3087857	3088866	Carubv10010410m.g	+	scaffold_1	3087339	3087366	te84659	492	not upregulated
scaffold_1	3089147	3091476	Carubv10008882m.g	-	scaffold_1	3091751	3091771	te84660	276	not upregulated
scaffold_1	3091988	3097339	Carubv10009455m.g	+	scaffold_1	3091751	3091771	te84660	218	not upregulated
scaffold_1	3092228	3094145	Carubv10012409m.g	-	scaffold_1	3100644	3100664	te84661	6500	not upregulated
scaffold_1	3099815	3101357	Carubv10009676m.g	+	scaffold_1	3091751	3091771	te84660	8045	not upregulated
scaffold_1	3101890	3102483	Carubv10011513m.g	+	scaffold_1	3101633	3101656	te84662	235	upregulated
scaffold_1	3103344	3104163	Carubv10010434m.g	+	scaffold_1	3103266	3103308	te84665	37	upregulated
scaffold_1	3105009	3108179	Carubv10009476m.g	-	scaffold_1	3108393	3108460	te84668	215	not upregulated
scaffold_1	3110172	3112316	Carubv10011694m.g	+	scaffold_1	3109022	3109064	te84669	1109	upregulated
scaffold_1	3112081	3114185	Carubv10009647m.g	-	scaffold_1	3116564	3116591	te84670	2380	not upregulated
scaffold_1	3114944	3115276	Carubv10010860m.g	-	scaffold_1	3116564	3116591	te84670	1289	not upregulated
scaffold_1	3115697	3118690	Carubv10011205m.g	-	scaffold_1	3118858	3118891	te84671	169	not upregulated
scaffold_1	3118943	3122465	Carubv10009231m.g	+	scaffold_1	3118858	3118891	te84671	53	not upregulated
scaffold_1	3123222	3126014	Carubv10009469m.g	-	scaffold_1	3126419	3126446	te84673	406	upregulated
scaffold_1	3127305	3131274	Carubv10008644m.g	+	scaffold_1	3126419	3126446	te84673	860	not upregulated
scaffold_1	3131943	3134465	Carubv10009486m.g	+	scaffold_1	3126419	3126446	te84673	5498	not upregulated
scaffold_1	3131946	3135176	Carubv10009671m.g	-	scaffold_1	3135989	3136011	te84675	814	not upregulated
scaffold_1	3137546	3139168	Carubv10009753m.g	+	scaffold_1	3135989	3136011	te84675	1536	not upregulated
scaffold_1	3140197	3141918	Carubv10009736m.g	+	scaffold_1	3139761	3139830	te84678	368	not upregulated
scaffold_1	3143015	3144498	Carubv10011960m.g	+	scaffold_1	3142724	3142744	te84683	272	upregulated
scaffold_1	3144913	3145713	Carubv10012528m.g	-	scaffold_1	3146106	3146127	te84684	394	not upregulated
scaffold_1	3149975	3152731	Carubv10008815m.g	+	scaffold_1	3149625	3149691	te84690	285	not upregulated
scaffold_1	3158720	3160220	Carubv10009497m.g	+	scaffold_1	3157544	3157571	te84695	1150	not upregulated
scaffold_1	3161904	3164490	Carubv10011324m.g	-	scaffold_1	3165822	3166325	te84700	1333	upregulated
scaffold_1	3166571	3168077	Carubv10010233m.g	+	scaffold_1	3165822	3166325	te84700	247	not upregulated
scaffold_1	3168165	3174098	Carubv10008141m.g	-	scaffold_1	3181627	3181648	te84703	7530	not upregulated
scaffold_1	3174949	3176255	Carubv10009897m.g	-	scaffold_1	3181627	3181648	te84703	5373	not upregulated
scaffold_1	3177980	3179609	Carubv10010159m.g	+	scaffold_1	3173266	3173293	te84702	4688	not upregulated
scaffold_1	3179877	3181224	Carubv10010498m.g	+	scaffold_1	3173266	3173293	te84702	6585	not upregulated
scaffold_1	3181938	3184667	Carubv10008488m.g	+	scaffold_1	3181627	3181648	te84703	291	not upregulated
scaffold_1	3185158	3190168	Carubv10008148m.g	-	scaffold_1	3191145	3191165	te84704	978	not upregulated
scaffold_1	3185177	3186025	Carubv10011736m.g	+	scaffold_1	3181627	3181648	te84703	3530	not upregulated
scaffold_1	3191321	3192959	Carubv10010267m.g	-	scaffold_1	3192960	3192986	te84705	2	not upregulated
scaffold_1	3193407	3195995	Carubv10009284m.g	+	scaffold_1	3192960	3192986	te84705	422	not upregulated
scaffold_1	3196254	3197858	Carubv10010723m.g	+	scaffold_1	3192960	3192986	te84705	3269	not upregulated
scaffold_1	3198058	3201003	Carubv10009882m.g	-	scaffold_1	3201415	3201441	te84709	413	not upregulated
scaffold_1	3203717	3204241	Carubv10011501m.g	+	scaffold_1	3203503	3203530	te84712	188	not upregulated
scaffold_1	3205018	3207726	Carubv10008618m.g	-	scaffold_1	3211388	3211410	te84713	3663	upregulated
scaffold_1	3207930	3209201	Carubv10010433m.g	-	scaffold_1	3211388	3211410	te84713	2188	not upregulated
scaffold_1	3209364	3211706	Carubv10009604m.g	-	scaffold_1	3217429	3217461	te84714	5724	not upregulated
scaffold_1	3212201	3214801	Carubv10010985m.g	+	scaffold_1	3211388	3211410	te84713	792	upregulated
scaffold_1	3215002	3217892	Carubv10011130m.g	-	scaffold_1	3218470	3218505	te84715	579	not upregulated
scaffold_1	3219425	3226003	Carubv10008238m.g	-	scaffold_1	3228490	3228509	te84717	2488	not upregulated
scaffold_1	3226113	3228307	Carubv10010470m.g	+	scaffold_1	3221219	3221356	te84716	4758	not upregulated
scaffold_1	3229125	3231458	Carubv10008880m.g	+	scaffold_1	3228490	3228509	te84717	617	not upregulated
scaffold_1	3231919	3233805	Carubv10012046m.g	-	scaffold_1	3240979	3241066	te84718	7175	not upregulated
scaffold_1	3234030	3240202	Carubv10008427m.g	+	scaffold_1	3228490	3228509	te84717	5522	not upregulated
scaffold_1	3234493	3240202	Carubv10008742m.g	-	scaffold_1	3240979	3241066	te84718	778	not upregulated
scaffold_1	3240976	3243181	Carubv10011331m.g	-	scaffold_1	3245793	3245834	te84719	2613	not upregulated
scaffold_1	3245982	3249153	Carubv10011733m.g	+	scaffold_1	3245845	3245867	te84720	116	not upregulated
scaffold_1	3249039	3252658	Carubv10009493m.g	-	scaffold_1	3256684	3256712	te84721	4027	not upregulated
scaffold_1	3253278	3258178	Carubv10011018m.g	-	scaffold_1	3259732	3259758	te84722	1555	upregulated
scaffold_1	3259133	3260233	Carubv10010622m.g	+	scaffold_1	3256684	3256712	te84721	2422	not upregulated
scaffold_1	3260712	3263815	Carubv10010654m.g	+	scaffold_1	3260140	3260167	te84723	546	not upregulated
scaffold_1	3261981	3263801	Carubv10010987m.g	-	scaffold_1	3271555	3271574	te84724	7755	not upregulated
scaffold_1	3264098	3266844	Carubv10008837m.g	-	scaffold_1	3271555	3271574	te84724	4712	not upregulated
scaffold_1	3266904	3271868	Carubv10009250m.g	-	scaffold_1	3272797	3272821	te84725	930	not upregulated
scaffold_1	3273446	3275879	Carubv10009056m.g	+	scaffold_1	3272797	3272821	te84725	626	not upregulated
scaffold_1	3275894	3277045	Carubv10011209m.g	-	scaffold_1	3284997	3285022	te84727	7953	not upregulated
scaffold_1	3277529	3280920	Carubv10008976m.g	+	scaffold_1	3273530	3273597	te84726	3933	not upregulated
scaffold_1	3280593	3283777	Carubv10008518m.g	-	scaffold_1	3284997	3285022	te84727	1221	upregulated
scaffold_1	3286134	3289642	Carubv10010965m.g	-	scaffold_1	3299233	3299268	te84728	9592	not upregulated
scaffold_1	3290180	3296859	Carubv10008508m.g	-	scaffold_1	3299233	3299268	te84728	2375	not upregulated
scaffold_1	3290349	3292260	Carubv10011677m.g	+	scaffold_1	3284997	3285022	te84727	5328	not upregulated
scaffold_1	3296977	3299280	Carubv10010346m.g	-	scaffold_1	3302457	3302480	te84729	3178	not upregulated
scaffold_1	3299763	3302332	Carubv10011782m.g	-	scaffold_1	3302457	3302480	te84729	126	upregulated
scaffold_1	3303976	3305379	Carubv10011217m.g	-	scaffold_1	3305426	3305453	te84732	48	not upregulated
scaffold_1	3306166	3307734	Carubv10011120m.g	-	scaffold_1	3308743	3308764	te84735	1010	not upregulated
scaffold_1	3308961	3311562	Carubv10008813m.g	-	scaffold_1	3313858	3313879	te84737	2297	not upregulated
scaffold_1	3312802	3313895	Carubv10010176m.g	-	scaffold_1	3318524	3318985	te84738	4630	not upregulated
scaffold_1	3314378	3318292	Carubv10008236m.g	-	scaffold_1	3318524	3318985	te84738	233	upregulated
scaffold_1	3320009	3322854	Carubv10009920m.g	+	scaffold_1	3319765	3319787	te84742	223	not upregulated
scaffold_1	3324300	3328329	Carubv10008327m.g	+	scaffold_1	3324100	3324159	te84745	142	not upregulated
scaffold_1	3328709	3332175	Carubv10008337m.g	-	scaffold_1	3332466	3332486	te84746	292	upregulated
scaffold_1	3334003	3337706	Carubv10008890m.g	+	scaffold_1	3333933	3333955	te84749	49	not upregulated
scaffold_1	3341353	3344856	Carubv10008210m.g	+	scaffold_1	3341320	3341341	te84755	13	not upregulated
scaffold_1	3346035	3350460	Carubv10011744m.g	-	scaffold_1	3351077	3351117	te84757	618	not upregulated
scaffold_1	3352219	3354630	Carubv10009053m.g	+	scaffold_1	3351692	3351714	te84759	506	upregulated
scaffold_1	3355634	3358180	Carubv10012383m.g	+	scaffold_1	3354754	3354792	te84760	843	upregulated
scaffold_1	3359218	3361949	Carubv10009083m.g	-	scaffold_1	3362112	3362146	te84762	164	not upregulated
scaffold_1	3363259	3366496	Carubv10010632m.g	+	scaffold_1	3362884	3362913	te84764	347	not upregulated
scaffold_1	3364826	3368271	Carubv10009269m.g	-	scaffold_1	3368737	3368798	te84767	467	not upregulated
scaffold_1	3368619	3373132	Carubv10008147m.g	+	scaffold_1	3367888	3367962	te84766	658	not upregulated
scaffold_1	3374182	3377086	Carubv10010964m.g	+	scaffold_1	3373842	3373864	te84768	319	upregulated
scaffold_1	3377356	3378889	Carubv10009962m.g	+	scaffold_1	3374894	3374926	te84771	2431	not upregulated
scaffold_1	3379995	3384977	Carubv10009404m.g	+	scaffold_1	3379881	3379925	te84772	71	not upregulated
scaffold_1	3379995	3387648	Carubv10008381m.g	-	scaffold_1	3394302	3394332	te84774	6655	upregulated
scaffold_1	3388245	3391628	Carubv10009225m.g	-	scaffold_1	3394302	3394332	te84774	2675	not upregulated
scaffold_1	3392134	3394958	Carubv10009514m.g	-	scaffold_1	3395000	3395027	te84775	43	not upregulated
scaffold_1	3398581	3400093	Carubv10010701m.g	+	scaffold_1	3397574	3397595	te84782	987	not upregulated
scaffold_1	3400951	3410286	Carubv10008220m.g	+	scaffold_1	3397574	3397595	te84782	3357	not upregulated
scaffold_1	3411319	3412043	Carubv10010449m.g	-	scaffold_1	3412084	3412113	te84787	42	not upregulated
scaffold_1	3414950	3416669	Carubv10009272m.g	+	scaffold_1	3414779	3414880	te84792	71	not upregulated
scaffold_1	3416758	3417543	Carubv10010397m.g	-	scaffold_1	3426133	3426159	te84794	8591	not upregulated
scaffold_1	3418084	3421715	Carubv10010627m.g	+	scaffold_1	3417538	3417559	te84793	526	not upregulated
scaffold_1	3422818	3425857	Carubv10011742m.g	-	scaffold_1	3426133	3426159	te84794	277	not upregulated
scaffold_1	3427883	3429538	Carubv10010373m.g	-	scaffold_1	3430795	3430824	te84796	1258	not upregulated
scaffold_1	3431548	3432384	Carubv10010274m.g	+	scaffold_1	3430795	3430824	te84796	725	not upregulated
scaffold_1	3433307	3434050	Carubv10010417m.g	+	scaffold_1	3431984	3432045	te84797	1263	not upregulated
scaffold_1	3434476	3435357	Carubv10010290m.g	+	scaffold_1	3433524	3433553	te84798	924	not upregulated
scaffold_1	3436504	3438951	Carubv10012599m.g	-	scaffold_1	3446707	3447254	te84799	7757	not upregulated
scaffold_1	3440152	3442818	Carubv10012602m.g	+	scaffold_1	3433524	3433553	te84798	6600	not upregulated
scaffold_1	3443305	3445596	Carubv10012092m.g	-	scaffold_1	3446707	3447254	te84799	1112	not upregulated
scaffold_1	3448024	3454643	Carubv10008252m.g	+	scaffold_1	3447930	3447974	te84801	51	not upregulated
scaffold_1	3456336	3459329	Carubv10011682m.g	+	scaffold_1	3455236	3455262	te84803	1075	not upregulated
scaffold_1	3460831	3462788	Carubv10012210m.g	+	scaffold_1	3460258	3460289	te84804	543	not upregulated
scaffold_1	3464305	3464885	Carubv10012297m.g	-	scaffold_1	3472414	3472458	te84810	7530	not upregulated
scaffold_1	3465998	3468243	Carubv10011121m.g	-	scaffold_1	3472414	3472458	te84810	4172	upregulated
scaffold_1	3468564	3472874	Carubv10012360m.g	-	scaffold_1	3485322	3485343	te84813	12449	not upregulated
scaffold_1	3473378	3474781	Carubv10011208m.g	+	scaffold_1	3472691	3472872	te84812	507	not upregulated
scaffold_1	3475003	3477648	Carubv10010752m.g	+	scaffold_1	3472691	3472872	te84812	2132	not upregulated
scaffold_1	3477921	3479752	Carubv10009603m.g	-	scaffold_1	3485322	3485343	te84813	5571	not upregulated
scaffold_1	3480213	3481415	Carubv10010208m.g	-	scaffold_1	3485322	3485343	te84813	3908	upregulated
scaffold_1	3482138	3483361	Carubv10010042m.g	-	scaffold_1	3485322	3485343	te84813	1962	upregulated
scaffold_1	3485037	3487203	Carubv10009641m.g	+	scaffold_1	3472691	3472872	te84812	12166	not upregulated
scaffold_1	3487541	3490459	Carubv10012362m.g	+	scaffold_1	3485322	3485343	te84813	2199	not upregulated
scaffold_1	3491377	3497599	Carubv10008140m.g	-	scaffold_1	3503487	3503514	te84815	5889	not upregulated
scaffold_1	3499070	3500500	Carubv10012329m.g	-	scaffold_1	3503487	3503514	te84815	2988	not upregulated
scaffold_1	3500961	3503432	Carubv10011985m.g	-	scaffold_1	3503487	3503514	te84815	56	not upregulated
scaffold_1	3508129	3511448	Carubv10009270m.g	-	scaffold_1	3511642	3511701	te84826	195	not upregulated
scaffold_1	3511802	3519966	Carubv10011401m.g	+	scaffold_1	3511642	3511701	te84826	102	not upregulated
scaffold_1	3520382	3522541	Carubv10009843m.g	-	scaffold_1	3522542	3522571	te84829	2	not upregulated
scaffold_1	3523906	3530595	Carubv10008167m.g	+	scaffold_1	3523725	3523747	te84833	160	not upregulated
scaffold_1	3532162	3533889	Carubv10010030m.g	-	scaffold_1	3533904	3533941	te84839	16	not upregulated
scaffold_1	3541246	3541887	Carubv10012103m.g	+	scaffold_1	3540631	3540651	te84847	596	not upregulated
scaffold_1	3546182	3552569	Carubv10012139m.g	+	scaffold_1	3544980	3545020	te84855	1163	not upregulated
scaffold_1	3552233	3555185	Carubv10010414m.g	-	scaffold_1	3556644	3556676	te84857	1460	not upregulated
scaffold_1	3558617	3562267	Carubv10012462m.g	+	scaffold_1	3556644	3556676	te84857	1942	not upregulated
scaffold_1	3564618	3565648	Carubv10010489m.g	-	scaffold_1	3566522	3566553	te84860	875	not upregulated
scaffold_1	3567645	3570503	Carubv10011003m.g	-	scaffold_1	3574103	3574130	te84861	3601	not upregulated
scaffold_1	3571504	3573358	Carubv10009787m.g	-	scaffold_1	3574103	3574130	te84861	746	not upregulated
scaffold_1	3575736	3576092	Carubv10011817m.g	-	scaffold_1	3580351	3580385	te84863	4260	upregulated
scaffold_1	3577206	3579929	Carubv10008393m.g	+	scaffold_1	3574810	3574832	te84862	2375	not upregulated
scaffold_1	3580594	3584003	Carubv10011329m.g	+	scaffold_1	3580351	3580385	te84863	210	not upregulated
scaffold_1	3582485	3586801	Carubv10008709m.g	-	scaffold_1	3587226	3587267	te84865	426	not upregulated
scaffold_1	3587279	3588254	Carubv10010416m.g	-	scaffold_1	3590239	3590261	te84866	1986	not upregulated
scaffold_1	3590564	3591459	Carubv10011373m.g	-	scaffold_1	3592881	3592925	te84867	1423	not upregulated
scaffold_1	3593060	3593443	Carubv10012286m.g	+	scaffold_1	3592881	3592925	te84867	136	not upregulated
scaffold_1	3593906	3595357	Carubv10010598m.g	-	scaffold_1	3598079	3598115	te84868	2723	not upregulated
scaffold_1	3595670	3597120	Carubv10011162m.g	+	scaffold_1	3592881	3592925	te84867	2746	upregulated
scaffold_1	3598342	3600766	Carubv10012182m.g	+	scaffold_1	3598079	3598115	te84868	228	not upregulated
scaffold_1	3601002	3604363	Carubv10012045m.g	-	scaffold_1	3605138	3605172	te84872	776	not upregulated
scaffold_1	3605159	3606975	Carubv10010344m.g	-	scaffold_1	3609225	3609249	te84873	2251	not upregulated
scaffold_1	3607293	3609901	Carubv10008765m.g	-	scaffold_1	3610647	3610717	te84874	747	not upregulated
scaffold_1	3616007	3617373	Carubv10009658m.g	-	scaffold_1	3618098	3618128	te84882	726	not upregulated
scaffold_1	3622534	3623952	Carubv10010722m.g	+	scaffold_1	3620744	3620768	te84888	1767	not upregulated
scaffold_1	3624214	3627824	Carubv10009779m.g	+	scaffold_1	3624163	3624188	te84890	27	not upregulated
scaffold_1	3628420	3630577	Carubv10011514m.g	+	scaffold_1	3624163	3624188	te84890	4233	not upregulated
scaffold_1	3630913	3636162	Carubv10011664m.g	-	scaffold_1	3638161	3638190	te84892	2000	upregulated
scaffold_1	3643911	3644701	Carubv10010693m.g	-	scaffold_1	3645626	3645678	te84906	926	not upregulated
scaffold_1	3647175	3649517	Carubv10009207m.g	+	scaffold_1	3645626	3645678	te84906	1498	not upregulated
scaffold_1	3651543	3653688	Carubv10009567m.g	+	scaffold_1	3645626	3645678	te84906	5866	not upregulated
scaffold_1	3655143	3657142	Carubv10009128m.g	+	scaffold_1	3645626	3645678	te84906	9466	not upregulated
scaffold_1	3657409	3660824	Carubv10009212m.g	+	scaffold_1	3656978	3657006	te84910	404	not upregulated
scaffold_1	3660883	3663541	Carubv10009032m.g	-	scaffold_1	3663801	3663824	te84914	261	upregulated
scaffold_1	3665649	3666038	Carubv10012645m.g	+	scaffold_1	3663801	3663824	te84914	1826	upregulated
scaffold_1	3666831	3667216	Carubv10011759m.g	+	scaffold_1	3666170	3666213	te84915	619	upregulated
scaffold_1	3668288	3668630	Carubv10010942m.g	+	scaffold_1	3668065	3668088	te84916	201	upregulated
scaffold_1	3669147	3672651	Carubv10009043m.g	-	scaffold_1	3672861	3672896	te84920	211	upregulated
scaffold_1	3677004	3684700	Carubv10008131m.g	-	scaffold_1	3685493	3685582	te84922	794	not upregulated
scaffold_1	3686500	3687066	Carubv10010490m.g	-	scaffold_1	3689640	3689682	te84924	2575	not upregulated
scaffold_1	3687436	3689896	Carubv10009265m.g	-	scaffold_1	3689992	3690013	te84925	97	not upregulated
scaffold_1	3691671	3692847	Carubv10011389m.g	+	scaffold_1	3691098	3691129	te84928	543	upregulated
scaffold_1	3693164	3693535	Carubv10010900m.g	-	scaffold_1	3693764	3693783	te84929	230	not upregulated
scaffold_1	3693755	3698646	Carubv10010034m.g	-	scaffold_1	3698731	3698783	te84931	86	not upregulated
scaffold_1	3699096	3701247	Carubv10009509m.g	-	scaffold_1	3701274	3701301	te84933	28	not upregulated
scaffold_1	3701767	3704148	Carubv10012627m.g	-	scaffold_1	3705524	3705545	te84934	1377	not upregulated
scaffold_1	3706127	3708256	Carubv10011198m.g	+	scaffold_1	3705671	3705709	te84935	419	not upregulated
scaffold_1	3710910	3718020	Carubv10011084m.g	-	scaffold_1	3718468	3718544	te84936	449	not upregulated
scaffold_1	3718349	3721223	Carubv10012419m.g	-	scaffold_1	3725089	3725266	te84938	3867	not upregulated
scaffold_1	3726345	3729936	Carubv10011265m.g	-	scaffold_1	3737006	3737036	te84940	7071	upregulated
scaffold_1	3730738	3732017	Carubv10009394m.g	+	scaffold_1	3728576	3728597	te84939	2142	upregulated
scaffold_1	3732100	3736948	Carubv10008368m.g	-	scaffold_1	3737006	3737036	te84940	59	not upregulated
scaffold_1	3742922	3747110	Carubv10008215m.g	-	scaffold_1	3752877	3752913	te84942	5768	upregulated
scaffold_1	3747696	3754502	Carubv10012033m.g	-	scaffold_1	3755714	3755789	te84943	1213	not upregulated
scaffold_1	3755388	3758192	Carubv10009533m.g	-	scaffold_1	3758228	3758290	te84944	37	not upregulated
scaffold_1	3758715	3762899	Carubv10011995m.g	+	scaffold_1	3758228	3758290	te84944	426	not upregulated
scaffold_1	3763521	3766343	Carubv10009291m.g	-	scaffold_1	3769377	3769399	te84946	3035	not upregulated
scaffold_1	3763753	3764190	Carubv10010893m.g	+	scaffold_1	3763012	3763065	te84945	689	not upregulated
scaffold_1	3766786	3769394	Carubv10008829m.g	-	scaffold_1	3769704	3769763	te84947	311	not upregulated
scaffold_1	3769885	3770558	Carubv10010713m.g	-	scaffold_1	3770674	3770719	te84948	117	not upregulated
scaffold_1	3771115	3775407	Carubv10008710m.g	-	scaffold_1	3776345	3776378	te84949	939	not upregulated
scaffold_1	3775913	3777878	Carubv10009723m.g	+	scaffold_1	3770674	3770719	te84948	5195	not upregulated
scaffold_1	3778617	3780321	Carubv10011013m.g	-	scaffold_1	3780505	3780568	te84950	185	not upregulated
scaffold_1	3781282	3783536	Carubv10008580m.g	+	scaffold_1	3780505	3780568	te84950	715	not upregulated
scaffold_1	3784077	3789370	Carubv10008277m.g	+	scaffold_1	3783978	3784009	te84951	69	not upregulated
scaffold_1	3789821	3793386	Carubv10008313m.g	-	scaffold_1	3794011	3794035	te84952	626	upregulated
scaffold_1	3794953	3798113	Carubv10008980m.g	-	scaffold_1	3798217	3798251	te84955	105	not upregulated
scaffold_1	3804487	3805455	Carubv10011807m.g	+	scaffold_1	3803338	3803988	te84963	500	not upregulated
scaffold_1	3810318	3814433	Carubv10009663m.g	+	scaffold_1	3803338	3803988	te84963	6331	upregulated
scaffold_1	3815104	3815334	Carubv10011297m.g	-	scaffold_1	3815625	3815646	te84965	292	not upregulated
scaffold_1	3816903	3819432	Carubv10010513m.g	+	scaffold_1	3815625	3815646	te84965	1258	not upregulated
scaffold_1	3820428	3821428	Carubv10010002m.g	+	scaffold_1	3820403	3820428	te84966	1	upregulated
scaffold_1	3824731	3828953	Carubv10008374m.g	+	scaffold_1	3824590	3824648	te84968	84	not upregulated
scaffold_1	3829183	3833143	Carubv10011222m.g	-	scaffold_1	3833348	3833381	te84970	206	not upregulated
scaffold_1	3835813	3842035	Carubv10008176m.g	+	scaffold_1	3835374	3835395	te84973	419	not upregulated
scaffold_1	3844179	3847899	Carubv10009178m.g	+	scaffold_1	3843688	3843732	te84975	448	not upregulated
scaffold_1	3848593	3851429	Carubv10009907m.g	+	scaffold_1	3848408	3848428	te84976	166	not upregulated
scaffold_1	3852041	3854864	Carubv10009855m.g	-	scaffold_1	3858441	3858501	te84979	3578	not upregulated
scaffold_1	3855385	3857720	Carubv10009893m.g	+	scaffold_1	3854102	3854123	te84978	1263	not upregulated
scaffold_1	3857794	3859392	Carubv10009737m.g	-	scaffold_1	3859800	3859868	te84980	409	not upregulated
scaffold_1	3862716	3863791	Carubv10009857m.g	-	scaffold_1	3863926	3863946	te84984	136	not upregulated
scaffold_1	3864456	3866083	Carubv10010339m.g	-	scaffold_1	3866461	3866493	te84986	379	not upregulated
scaffold_1	3866522	3867501	Carubv10011255m.g	+	scaffold_1	3866461	3866493	te84986	30	not upregulated
scaffold_1	3869678	3870396	Carubv10012241m.g	+	scaffold_1	3869189	3869210	te84988	469	not upregulated
scaffold_1	3873764	3874224	Carubv10011551m.g	-	scaffold_1	3874748	3874786	te84991	525	upregulated
scaffold_1	3874870	3875949	Carubv10011868m.g	+	scaffold_1	3874748	3874786	te84991	85	upregulated
scaffold_1	3876585	3878635	Carubv10008705m.g	+	scaffold_1	3876034	3876071	te84992	515	not upregulated
scaffold_1	3887343	3888164	Carubv10011684m.g	-	scaffold_1	3890018	3890039	te84998	1855	not upregulated
scaffold_1	3891267	3894635	Carubv10008855m.g	+	scaffold_1	3890018	3890039	te84998	1229	upregulated
scaffold_1	3897349	3900688	Carubv10010954m.g	-	scaffold_1	3905830	3905864	te85002	5143	not upregulated
scaffold_1	3901321	3903756	Carubv10011264m.g	-	scaffold_1	3905830	3905864	te85002	2075	not upregulated
scaffold_1	3904308	3907257	Carubv10012649m.g	+	scaffold_1	3896937	3896964	te85001	7345	not upregulated
scaffold_1	3905887	3910587	Carubv10008691m.g	-	scaffold_1	3915010	3915040	te85003	4424	not upregulated
scaffold_1	3911394	3914816	Carubv10009086m.g	-	scaffold_1	3915010	3915040	te85003	195	not upregulated
scaffold_1	3916867	3919270	Carubv10009253m.g	+	scaffold_1	3916573	3916600	te85005	268	not upregulated
scaffold_1	3920496	3923459	Carubv10011980m.g	+	scaffold_1	3916573	3916600	te85005	3897	not upregulated
scaffold_1	3924010	3927186	Carubv10008342m.g	-	scaffold_1	3935991	3936013	te85006	8806	not upregulated
scaffold_1	3927809	3928627	Carubv10011967m.g	+	scaffold_1	3916573	3916600	te85005	11210	upregulated
scaffold_1	3929118	3931077	Carubv10009983m.g	+	scaffold_1	3916573	3916600	te85005	12519	not upregulated
scaffold_1	3933868	3935208	Carubv10009760m.g	-	scaffold_1	3935991	3936013	te85006	784	not upregulated
scaffold_1	3938240	3943517	Carubv10009956m.g	+	scaffold_1	3937954	3937992	te85009	249	not upregulated
scaffold_1	3938768	3943517	Carubv10008587m.g	-	scaffold_1	3943876	3943897	te85011	360	not upregulated
scaffold_1	3943920	3946349	Carubv10010225m.g	+	scaffold_1	3943876	3943897	te85011	24	not upregulated
scaffold_1	3947600	3951137	Carubv10008301m.g	+	scaffold_1	3944085	3944125	te85012	3476	not upregulated
scaffold_1	3951695	3953754	Carubv10010192m.g	+	scaffold_1	3944085	3944125	te85012	7571	upregulated
scaffold_1	3954017	3955461	Carubv10009508m.g	+	scaffold_1	3953780	3953803	te85014	215	not upregulated
scaffold_1	3956753	3958633	Carubv10012636m.g	+	scaffold_1	3956716	3956749	te85020	5	not upregulated
scaffold_1	3959540	3961196	Carubv10010812m.g	+	scaffold_1	3957434	3957460	te85021	2081	not upregulated
scaffold_1	3961299	3964440	Carubv10008685m.g	-	scaffold_1	3966264	3966286	te85023	1825	not upregulated
scaffold_1	3964786	3965962	Carubv10012610m.g	-	scaffold_1	3966264	3966286	te85023	303	not upregulated
scaffold_1	3966733	3967590	Carubv10010526m.g	+	scaffold_1	3966264	3966286	te85023	448	not upregulated
scaffold_1	3967715	3968887	Carubv10011873m.g	-	scaffold_1	3969223	3969246	te85025	337	upregulated
scaffold_1	3969409	3970313	Carubv10010679m.g	+	scaffold_1	3969223	3969246	te85025	164	upregulated
scaffold_1	3970416	3971769	Carubv10011874m.g	-	scaffold_1	3972090	3972110	te85026	322	upregulated
scaffold_1	3972925	3974610	Carubv10009849m.g	-	scaffold_1	3980701	3980753	te85030	6092	not upregulated
scaffold_1	3976197	3977198	Carubv10011840m.g	+	scaffold_1	3972983	3973008	te85029	3190	not upregulated
scaffold_1	3977570	3978408	Carubv10010585m.g	+	scaffold_1	3972983	3973008	te85029	4563	not upregulated
scaffold_1	3978549	3978818	Carubv10012507m.g	+	scaffold_1	3972983	3973008	te85029	5542	not upregulated
scaffold_1	3981385	3983584	Carubv10008769m.g	+	scaffold_1	3980701	3980753	te85030	633	not upregulated
scaffold_1	3985340	3987949	Carubv10012639m.g	-	scaffold_1	3988578	3988640	te85032	630	not upregulated
scaffold_1	3991257	3993978	Carubv10009064m.g	+	scaffold_1	3988712	3988732	te85033	2526	not upregulated
scaffold_1	3999397	4000376	Carubv10010998m.g	+	scaffold_1	3997798	3997867	te88264	1531	not upregulated
scaffold_1	4002308	4004609	Carubv10009203m.g	+	scaffold_1	4001522	4001564	te88267	745	not upregulated
scaffold_1	4004726	4004950	Carubv10012176m.g	+	scaffold_1	4001522	4001564	te88267	3163	not upregulated
scaffold_1	4006147	4007798	Carubv10008888m.g	+	scaffold_1	4001522	4001564	te88267	4584	not upregulated
scaffold_1	4009459	4010562	Carubv10011743m.g	+	scaffold_1	4008739	4008782	te88269	678	upregulated
scaffold_1	4011015	4012094	Carubv10011712m.g	+	scaffold_1	4008739	4008782	te88269	2234	not upregulated
scaffold_1	4012186	4013701	Carubv10009327m.g	-	scaffold_1	4018431	4018456	te88270	4731	not upregulated
scaffold_1	4014028	4017495	Carubv10009124m.g	+	scaffold_1	4008739	4008782	te88269	5247	not upregulated
scaffold_1	4018657	4019004	Carubv10011897m.g	+	scaffold_1	4018431	4018456	te88270	202	not upregulated
scaffold_1	4020023	4024155	Carubv10008380m.g	+	scaffold_1	4019948	4020015	te88273	9	not upregulated
scaffold_1	4026697	4030085	Carubv10008916m.g	-	scaffold_1	4031428	4031552	te88276	1344	not upregulated
scaffold_1	4038183	4040510	Carubv10008973m.g	+	scaffold_1	4038110	4038134	te88280	50	not upregulated
scaffold_1	4040940	4042017	Carubv10010144m.g	+	scaffold_1	4038110	4038134	te88280	2807	upregulated
scaffold_1	4045232	4046318	Carubv10010311m.g	+	scaffold_1	4043122	4043142	te88283	2091	not upregulated
scaffold_1	4048505	4050475	Carubv10012420m.g	+	scaffold_1	4046209	4046232	te88285	2274	upregulated
scaffold_1	4051300	4056534	Carubv10011175m.g	+	scaffold_1	4051186	4051212	te88286	89	not upregulated
scaffold_1	4057156	4059725	Carubv10009427m.g	+	scaffold_1	4051186	4051212	te88286	5945	not upregulated
scaffold_1	4062651	4065886	Carubv10011779m.g	-	scaffold_1	4066549	4066571	te88290	664	not upregulated
scaffold_1	4066896	4069261	Carubv10010008m.g	+	scaffold_1	4066549	4066571	te88290	326	not upregulated
scaffold_1	4069347	4071031	Carubv10012283m.g	-	scaffold_1	4078635	4078659	te88291	7605	not upregulated
scaffold_1	4071553	4072859	Carubv10010459m.g	-	scaffold_1	4078635	4078659	te88291	5777	not upregulated
scaffold_1	4073135	4073548	Carubv10011450m.g	+	scaffold_1	4066549	4066571	te88290	6565	not upregulated
scaffold_1	4074805	4076406	Carubv10011431m.g	+	scaffold_1	4066549	4066571	te88290	8235	not upregulated
scaffold_1	4076467	4078454	Carubv10009622m.g	-	scaffold_1	4078635	4078659	te88291	182	not upregulated
scaffold_1	4078973	4082981	Carubv10009627m.g	+	scaffold_1	4078906	4078929	te88292	45	not upregulated
scaffold_1	4083259	4087698	Carubv10012467m.g	-	scaffold_1	4088190	4088210	te88293	493	not upregulated
scaffold_1	4089768	4092862	Carubv10009942m.g	+	scaffold_1	4088432	4088458	te88294	1311	not upregulated
scaffold_1	4097449	4099600	Carubv10009236m.g	+	scaffold_1	4096492	4096841	te88300	609	not upregulated
scaffold_1	4099898	4102609	Carubv10012421m.g	+	scaffold_1	4096492	4096841	te88300	3058	not upregulated
scaffold_1	4103826	4107049	Carubv10008966m.g	-	scaffold_1	4107070	4107100	te88301	22	not upregulated
scaffold_1	4107104	4110772	Carubv10010262m.g	+	scaffold_1	4107070	4107100	te88301	5	not upregulated
scaffold_1	4109659	4110702	Carubv10012108m.g	-	scaffold_1	4115070	4115113	te88302	4369	not upregulated
scaffold_1	4111317	4117332	Carubv10008798m.g	-	scaffold_1	4118371	4118408	te88303	1040	not upregulated
scaffold_1	4111475	4112774	Carubv10012392m.g	+	scaffold_1	4107070	4107100	te88301	4376	not upregulated
scaffold_1	4119892	4121219	Carubv10009711m.g	+	scaffold_1	4119147	4119177	te88305	716	not upregulated
scaffold_1	4121742	4123163	Carubv10011187m.g	-	scaffold_1	4123215	4123235	te88306	53	not upregulated
scaffold_1	4124118	4124868	Carubv10010604m.g	-	scaffold_1	4125265	4125288	te88308	398	not upregulated
scaffold_1	4127972	4129973	Carubv10010142m.g	+	scaffold_1	4127562	4127645	te88311	328	not upregulated
scaffold_1	4130276	4132745	Carubv10009428m.g	-	scaffold_1	4137740	4137785	te88312	4996	not upregulated
scaffold_1	4133442	4137069	Carubv10011915m.g	-	scaffold_1	4137740	4137785	te88312	672	upregulated
scaffold_1	4138573	4143062	Carubv10008363m.g	-	scaffold_1	4143140	4143164	te88314	79	not upregulated
scaffold_1	4143931	4146676	Carubv10011821m.g	-	scaffold_1	4152187	4152387	te88316	5512	not upregulated
scaffold_1	4147581	4151579	Carubv10008719m.g	-	scaffold_1	4152187	4152387	te88316	609	not upregulated
scaffold_1	4155070	4156370	Carubv10011493m.g	+	scaffold_1	4155048	4155070	te88322	1	not upregulated
scaffold_1	4160150	4161165	Carubv10010193m.g	-	scaffold_1	4168765	4168788	te88325	7601	not upregulated
scaffold_1	4162056	4163558	Carubv10009904m.g	-	scaffold_1	4168765	4168788	te88325	5208	not upregulated
scaffold_1	4166354	4168498	Carubv10011166m.g	+	scaffold_1	4161125	4161158	te88324	5197	not upregulated
scaffold_1	4169031	4172025	Carubv10009247m.g	+	scaffold_1	4168765	4168788	te88325	244	not upregulated
scaffold_1	4172489	4173148	Carubv10012322m.g	+	scaffold_1	4168765	4168788	te88325	3702	not upregulated
scaffold_1	4173580	4173915	Carubv10010850m.g	-	scaffold_1	4174371	4174401	te88326	457	upregulated
scaffold_1	4174431	4175788	Carubv10012423m.g	-	scaffold_1	4176351	4176371	te88327	564	not upregulated
scaffold_1	4183493	4183909	Carubv10011959m.g	-	scaffold_1	4184083	4184119	te88333	175	upregulated
scaffold_1	4186286	4186684	Carubv10012658m.g	+	scaffold_1	4185482	4185514	te88335	773	not upregulated
scaffold_1	4195648	4200106	Carubv10008661m.g	+	scaffold_1	4195549	4195580	te88345	69	not upregulated
scaffold_1	4202053	4204584	Carubv10008871m.g	-	scaffold_1	4204789	4204809	te88351	206	not upregulated
scaffold_1	4206213	4207352	Carubv10012015m.g	+	scaffold_1	4205611	4205631	te88354	583	not upregulated
scaffold_1	4207896	4209925	Carubv10011483m.g	+	scaffold_1	4207452	4207480	te88356	417	upregulated
scaffold_1	4210142	4214471	Carubv10009080m.g	+	scaffold_1	4207452	4207480	te88356	2663	upregulated
scaffold_1	4212982	4214770	Carubv10010971m.g	-	scaffold_1	4218871	4218900	te88358	4102	not upregulated
scaffold_1	4215347	4217728	Carubv10009045m.g	+	scaffold_1	4211343	4211365	te88357	3983	not upregulated
scaffold_1	4219607	4220647	Carubv10011836m.g	-	scaffold_1	4220953	4220987	te88360	307	upregulated
scaffold_1	4222714	4223835	Carubv10011951m.g	-	scaffold_1	4224036	4224101	te88366	202	upregulated
scaffold_1	4225642	4228074	Carubv10009065m.g	+	scaffold_1	4224905	4224942	te88369	701	not upregulated
scaffold_1	4228562	4230652	Carubv10008555m.g	+	scaffold_1	4226439	4226460	te88370	2103	upregulated
scaffold_1	4230868	4233606	Carubv10009318m.g	+	scaffold_1	4226439	4226460	te88370	4409	not upregulated
scaffold_1	4236552	4240387	Carubv10008995m.g	+	scaffold_1	4235053	4235079	te88372	1474	not upregulated
scaffold_1	4240466	4241569	Carubv10012184m.g	+	scaffold_1	4240372	4240405	te88377	62	upregulated
scaffold_1	4243405	4244182	Carubv10012683m.g	+	scaffold_1	4240372	4240405	te88377	3001	upregulated
scaffold_1	4245884	4248478	Carubv10009366m.g	-	scaffold_1	4249164	4249188	te88385	687	not upregulated
scaffold_1	4252857	4255060	Carubv10011737m.g	+	scaffold_1	4251340	4251383	te88389	1475	upregulated
scaffold_1	4255435	4258119	Carubv10012293m.g	-	scaffold_1	4258124	4258154	te88390	6	not upregulated
scaffold_1	4259674	4262929	Carubv10008383m.g	-	scaffold_1	4265824	4265855	te88391	2896	upregulated
scaffold_1	4264971	4265417	Carubv10011992m.g	-	scaffold_1	4265824	4265855	te88391	408	not upregulated
scaffold_1	4267140	4268246	Carubv10010287m.g	+	scaffold_1	4265824	4265855	te88391	1286	not upregulated
scaffold_1	4271548	4273835	Carubv10008918m.g	+	scaffold_1	4271432	4271452	te88393	97	not upregulated
scaffold_1	4274157	4275974	Carubv10012548m.g	+	scaffold_1	4271548	4271589	te88394	2569	not upregulated
scaffold_1	4276532	4281628	Carubv10011323m.g	+	scaffold_1	4276256	4276290	te88395	243	not upregulated
scaffold_1	4282008	4284388	Carubv10011602m.g	-	scaffold_1	4284829	4284916	te88396	442	not upregulated
scaffold_1	4292059	4294431	Carubv10011100m.g	-	scaffold_1	4294825	4294900	te88401	395	not upregulated
scaffold_1	4298712	4299787	Carubv10012074m.g	+	scaffold_1	4296362	4296389	te88406	2324	not upregulated
scaffold_1	4301356	4303488	Carubv10009963m.g	+	scaffold_1	4296362	4296389	te88406	4968	not upregulated
scaffold_1	4304404	4307171	Carubv10009162m.g	-	scaffold_1	4307223	4307267	te88409	53	not upregulated
scaffold_1	4312843	4313418	Carubv10012549m.g	-	scaffold_1	4315008	4315113	te88414	1591	upregulated
scaffold_1	4315253	4315828	Carubv10012144m.g	-	scaffold_1	4316311	4316335	te88416	484	upregulated
scaffold_1	4318447	4320692	Carubv10008964m.g	-	scaffold_1	4327100	4327140	te88421	6409	not upregulated
scaffold_1	4321803	4327096	Carubv10008202m.g	-	scaffold_1	4327100	4327140	te88421	5	not upregulated
scaffold_1	4330352	4332032	Carubv10010492m.g	-	scaffold_1	4336859	4336885	te88422	4828	not upregulated
scaffold_1	4333185	4335415	Carubv10009868m.g	+	scaffold_1	4327100	4327140	te88421	6046	not upregulated
scaffold_1	4336487	4342159	Carubv10008271m.g	+	scaffold_1	4327100	4327140	te88421	9348	not upregulated
scaffold_1	4336487	4342159	Carubv10008889m.g	-	scaffold_1	4351718	4351764	te88423	9560	not upregulated
scaffold_1	4342253	4351147	Carubv10008200m.g	+	scaffold_1	4336859	4336885	te88422	5369	not upregulated
scaffold_1	4348880	4350702	Carubv10011981m.g	-	scaffold_1	4351718	4351764	te88423	1017	not upregulated
scaffold_1	4352679	4354409	Carubv10009549m.g	-	scaffold_1	4354556	4354579	te88428	148	not upregulated
scaffold_1	4358143	4359789	Carubv10011816m.g	-	scaffold_1	4361544	4361564	te88431	1756	not upregulated
scaffold_1	4360043	4361516	Carubv10012364m.g	-	scaffold_1	4361544	4361564	te88431	29	not upregulated
scaffold_1	4363610	4364609	Carubv10011792m.g	+	scaffold_1	4361946	4361988	te88433	1623	not upregulated
scaffold_1	4368689	4370193	Carubv10009669m.g	+	scaffold_1	4368593	4368641	te88437	49	not upregulated
scaffold_1	4371372	4372379	Carubv10011828m.g	+	scaffold_1	4368696	4368717	te88438	2656	not upregulated
scaffold_1	4373040	4375599	Carubv10008714m.g	-	scaffold_1	4376052	4376083	te88440	454	not upregulated
scaffold_1	4377988	4381054	Carubv10008851m.g	+	scaffold_1	4376052	4376083	te88440	1906	not upregulated
scaffold_1	4381459	4383745	Carubv10009601m.g	-	scaffold_1	4384576	4384609	te88445	832	not upregulated
scaffold_1	4385039	4385969	Carubv10010303m.g	-	scaffold_1	4386847	4386868	te88448	879	not upregulated
scaffold_1	4388015	4389724	Carubv10011758m.g	-	scaffold_1	4390583	4390617	te88450	860	not upregulated
scaffold_1	4391055	4392704	Carubv10012127m.g	-	scaffold_1	4398002	4398023	te88451	5299	not upregulated
scaffold_1	4393760	4395622	Carubv10011428m.g	-	scaffold_1	4398002	4398023	te88451	2381	not upregulated
scaffold_1	4396650	4398256	Carubv10012147m.g	+	scaffold_1	4390583	4390617	te88450	6034	not upregulated
scaffold_1	4402374	4404982	Carubv10009061m.g	-	scaffold_1	4405748	4405798	te88455	767	not upregulated
scaffold_1	4405112	4407254	Carubv10010126m.g	+	scaffold_1	4401722	4401743	te88454	3370	not upregulated
scaffold_1	4407767	4408281	Carubv10010857m.g	+	scaffold_1	4405748	4405798	te88455	1970	not upregulated
scaffold_1	4408951	4409471	Carubv10011831m.g	+	scaffold_1	4405748	4405798	te88455	3154	not upregulated
scaffold_1	4410303	4410548	Carubv10011145m.g	+	scaffold_1	4410075	4410094	te88457	210	upregulated
scaffold_1	4412063	4412594	Carubv10012242m.g	+	scaffold_1	4411404	4411424	te88458	640	not upregulated
scaffold_1	4414962	4415485	Carubv10012592m.g	+	scaffold_1	4413784	4413818	te88462	1145	not upregulated
scaffold_1	4416757	4417357	Carubv10010628m.g	+	scaffold_1	4415820	4415854	te88464	904	not upregulated
scaffold_1	4418093	4421187	Carubv10009041m.g	-	scaffold_1	4427916	4427945	te88465	6730	not upregulated
scaffold_1	4421461	4422294	Carubv10011393m.g	-	scaffold_1	4427916	4427945	te88465	5623	not upregulated
scaffold_1	4422581	4424389	Carubv10012052m.g	-	scaffold_1	4427916	4427945	te88465	3528	not upregulated
scaffold_1	4424683	4426768	Carubv10009895m.g	-	scaffold_1	4427916	4427945	te88465	1149	not upregulated
scaffold_1	4427967	4431382	Carubv10009259m.g	+	scaffold_1	4427916	4427945	te88465	23	not upregulated
scaffold_1	4434619	4437994	Carubv10010788m.g	-	scaffold_1	4444150	4444170	te88469	6157	upregulated
scaffold_1	4439010	4440708	Carubv10011917m.g	-	scaffold_1	4444150	4444170	te88469	3443	not upregulated
scaffold_1	4441883	4443364	Carubv10011891m.g	-	scaffold_1	4444150	4444170	te88469	787	upregulated
scaffold_1	4444360	4446796	Carubv10009353m.g	+	scaffold_1	4444150	4444170	te88469	191	not upregulated
scaffold_1	4446991	4449636	Carubv10008776m.g	+	scaffold_1	4445057	4445086	te88471	1906	not upregulated
scaffold_1	4449884	4455877	Carubv10009592m.g	-	scaffold_1	4464146	4464168	te88473	8270	not upregulated
scaffold_1	4449938	4451860	Carubv10012310m.g	+	scaffold_1	4445057	4445086	te88471	4853	not upregulated
scaffold_1	4456138	4457877	Carubv10012622m.g	-	scaffold_1	4464146	4464168	te88473	6270	upregulated
scaffold_1	4458477	4461905	Carubv10008376m.g	-	scaffold_1	4464146	4464168	te88473	2242	not upregulated
scaffold_1	4463187	4463411	Carubv10010879m.g	+	scaffold_1	4454913	4454934	te88472	8254	not upregulated
scaffold_1	4474128	4475517	Carubv10011061m.g	+	scaffold_1	4473397	4473476	te88484	653	not upregulated
scaffold_1	4476069	4478009	Carubv10012250m.g	-	scaffold_1	4478447	4478492	te88485	439	not upregulated
scaffold_1	4482071	4486144	Carubv10009467m.g	+	scaffold_1	4478879	4479436	te88486	2636	not upregulated
scaffold_1	4486814	4487173	Carubv10012535m.g	-	scaffold_1	4489306	4489346	te88489	2134	not upregulated
scaffold_1	4487623	4489424	Carubv10009343m.g	-	scaffold_1	4491644	4491665	te88017	2221	not upregulated
scaffold_1	4489912	4491210	Carubv10012093m.g	+	scaffold_1	4489306	4489346	te88489	567	not upregulated
scaffold_1	4492077	4494366	Carubv10009081m.g	+	scaffold_1	4491727	4491754	te88018	324	not upregulated
scaffold_1	4494655	4495836	Carubv10011604m.g	-	scaffold_1	4496238	4496316	te88020	403	upregulated
scaffold_1	4496523	4498029	Carubv10011720m.g	-	scaffold_1	4498610	4498653	te88022	582	upregulated
scaffold_1	4498692	4500242	Carubv10010219m.g	+	scaffold_1	4498610	4498653	te88022	40	not upregulated
scaffold_1	4500873	4501601	Carubv10012659m.g	+	scaffold_1	4498610	4498653	te88022	2221	upregulated
scaffold_1	4501719	4503758	Carubv10009349m.g	-	scaffold_1	4506054	4506085	te88023	2297	upregulated
scaffold_1	4504917	4505957	Carubv10011643m.g	-	scaffold_1	4506054	4506085	te88023	98	not upregulated
scaffold_1	4506126	4508105	Carubv10009183m.g	-	scaffold_1	4515499	4515520	te88024	7395	not upregulated
scaffold_1	4508518	4515314	Carubv10011575m.g	-	scaffold_1	4515499	4515520	te88024	186	not upregulated
scaffold_1	4519538	4521729	Carubv10008932m.g	+	scaffold_1	4519045	4519065	te88027	474	not upregulated
scaffold_1	4522970	4525692	Carubv10011529m.g	+	scaffold_1	4521945	4521971	te88028	1000	not upregulated
scaffold_1	4526779	4528965	Carubv10009069m.g	+	scaffold_1	4526620	4526642	te88030	138	upregulated
scaffold_1	4532816	4533811	Carubv10011023m.g	+	scaffold_1	4529429	4529451	te88032	3366	not upregulated
scaffold_1	4536398	4539957	Carubv10009381m.g	+	scaffold_1	4529429	4529451	te88032	6948	not upregulated
scaffold_1	4539255	4541566	Carubv10011103m.g	-	scaffold_1	4545616	4545692	te88035	4051	not upregulated
scaffold_1	4543262	4546561	Carubv10008811m.g	-	scaffold_1	4553044	4553070	te88036	6484	not upregulated
scaffold_1	4546818	4550127	Carubv10008617m.g	-	scaffold_1	4553044	4553070	te88036	2918	not upregulated
scaffold_1	4550390	4551943	Carubv10012598m.g	+	scaffold_1	4545616	4545692	te88035	4699	not upregulated
scaffold_1	4553369	4554322	Carubv10011087m.g	+	scaffold_1	4553044	4553070	te88036	300	not upregulated
scaffold_1	4555208	4557898	Carubv10009991m.g	+	scaffold_1	4553044	4553070	te88036	2139	not upregulated
scaffold_1	4559693	4561533	Carubv10008923m.g	+	scaffold_1	4559043	4559071	te88037	623	not upregulated
scaffold_1	4564200	4565849	Carubv10008934m.g	+	scaffold_1	4563875	4563906	te88042	295	not upregulated
scaffold_1	4572721	4573181	Carubv10010669m.g	+	scaffold_1	4567147	4567169	te88045	5553	not upregulated
scaffold_1	4574135	4574450	Carubv10011437m.g	-	scaffold_1	4578160	4578180	te88049	3711	upregulated
scaffold_1	4574924	4578944	Carubv10008625m.g	-	scaffold_1	4579822	4579844	te88050	879	not upregulated
scaffold_1	4580975	4584785	Carubv10008758m.g	+	scaffold_1	4580738	4580872	te88052	104	upregulated
scaffold_1	4585204	4587414	Carubv10010685m.g	+	scaffold_1	4584811	4584862	te88056	343	not upregulated
scaffold_1	4588262	4593584	Carubv10008325m.g	+	scaffold_1	4584811	4584862	te88056	3401	not upregulated
scaffold_1	4590769	4596284	Carubv10008320m.g	-	scaffold_1	4596488	4596516	te88060	205	not upregulated
scaffold_1	4597528	4600975	Carubv10009216m.g	+	scaffold_1	4596488	4596516	te88060	1013	not upregulated
scaffold_1	4601098	4605323	Carubv10008697m.g	+	scaffold_1	4596488	4596516	te88060	4583	not upregulated
scaffold_1	4601098	4606017	Carubv10010035m.g	-	scaffold_1	4606082	4606106	te88062	66	not upregulated
scaffold_1	4610197	4615140	Carubv10008116m.g	-	scaffold_1	4615178	4615200	te88068	39	not upregulated
scaffold_1	4617142	4621832	Carubv10011605m.g	+	scaffold_1	4615811	4615835	te88069	1308	not upregulated
scaffold_1	4622402	4624234	Carubv10009239m.g	+	scaffold_1	4621706	4621771	te88070	632	not upregulated
scaffold_1	4627503	4628402	Carubv10012257m.g	-	scaffold_1	4633007	4633035	te88073	4606	not upregulated
scaffold_1	4630884	4631930	Carubv10010952m.g	-	scaffold_1	4633007	4633035	te88073	1078	not upregulated
scaffold_1	4643280	4644763	Carubv10009612m.g	+	scaffold_1	4642937	4642966	te88087	315	not upregulated
scaffold_1	4646177	4649076	Carubv10009496m.g	+	scaffold_1	4646150	4646174	te88090	4	not upregulated
scaffold_1	4649215	4650594	Carubv10010123m.g	+	scaffold_1	4646150	4646174	te88090	3042	upregulated
scaffold_1	4652070	4653359	Carubv10012013m.g	-	scaffold_1	4655462	4655517	te88092	2104	not upregulated
scaffold_1	4658352	4660020	Carubv10011925m.g	+	scaffold_1	4655462	4655517	te88092	2836	not upregulated
scaffold_1	4663480	4665375	Carubv10012068m.g	-	scaffold_1	4666590	4666611	te88099	1216	not upregulated
scaffold_1	4665960	4670557	Carubv10008615m.g	-	scaffold_1	4675744	4675765	te88100	5188	not upregulated
scaffold_1	4670477	4671918	Carubv10011847m.g	+	scaffold_1	4666590	4666611	te88099	3867	not upregulated
scaffold_1	4671549	4673585	Carubv10009293m.g	-	scaffold_1	4675744	4675765	te88100	2160	not upregulated
scaffold_1	4675553	4676857	Carubv10010335m.g	-	scaffold_1	4678741	4678768	te88102	1885	not upregulated
scaffold_1	4685171	4686564	Carubv10010302m.g	-	scaffold_1	4686580	4686599	te88111	17	not upregulated
scaffold_1	4688567	4690460	Carubv10010468m.g	-	scaffold_1	4694123	4694178	te88115	3664	upregulated
scaffold_1	4694119	4695330	Carubv10010898m.g	+	scaffold_1	4689797	4689836	te88114	4284	not upregulated
scaffold_1	4697225	4700211	Carubv10008584m.g	+	scaffold_1	4695745	4695776	te88117	1450	not upregulated
scaffold_1	4701657	4702682	Carubv10012325m.g	+	scaffold_1	4697629	4697659	te88118	3999	not upregulated
scaffold_1	4703198	4705875	Carubv10009662m.g	-	scaffold_1	4709600	4709640	te88119	3726	not upregulated
scaffold_1	4707121	4709846	Carubv10009313m.g	-	scaffold_1	4710017	4710084	te88120	172	not upregulated
scaffold_1	4710827	4713514	Carubv10008945m.g	+	scaffold_1	4710793	4710816	te88122	12	not upregulated
scaffold_1	4713681	4714871	Carubv10012255m.g	-	scaffold_1	4714954	4715025	te88123	84	upregulated
scaffold_1	4716277	4717817	Carubv10009445m.g	-	scaffold_1	4719295	4719329	te88128	1479	not upregulated
scaffold_1	4718172	4719533	Carubv10012231m.g	-	scaffold_1	4736462	4736518	te88129	16930	not upregulated
scaffold_1	4720101	4721349	Carubv10011246m.g	-	scaffold_1	4736462	4736518	te88129	15114	not upregulated
scaffold_1	4721760	4723163	Carubv10011549m.g	-	scaffold_1	4736462	4736518	te88129	13300	not upregulated
scaffold_1	4723436	4724717	Carubv10012504m.g	-	scaffold_1	4736462	4736518	te88129	11746	not upregulated
scaffold_1	4725738	4727046	Carubv10011634m.g	-	scaffold_1	4736462	4736518	te88129	9417	not upregulated
scaffold_1	4727544	4730488	Carubv10011704m.g	-	scaffold_1	4736462	4736518	te88129	5975	not upregulated
scaffold_1	4731197	4733292	Carubv10009278m.g	-	scaffold_1	4736462	4736518	te88129	3171	not upregulated
scaffold_1	4733837	4735559	Carubv10010947m.g	-	scaffold_1	4736462	4736518	te88129	904	not upregulated
scaffold_1	4736964	4737543	Carubv10011693m.g	+	scaffold_1	4736462	4736518	te88129	447	upregulated
scaffold_1	4739482	4740075	Carubv10011839m.g	-	scaffold_1	4740264	4740297	te88135	190	not upregulated
scaffold_1	4746371	4746796	Carubv10011982m.g	+	scaffold_1	4745507	4745538	te88141	834	upregulated
scaffold_1	4748757	4749126	Carubv10011972m.g	+	scaffold_1	4748244	4748266	te88143	492	upregulated
scaffold_1	4750477	4751764	Carubv10011177m.g	-	scaffold_1	4754599	4754655	te88146	2836	not upregulated
scaffold_1	4752166	4754136	Carubv10011195m.g	-	scaffold_1	4754599	4754655	te88146	464	not upregulated
scaffold_1	4756342	4757101	Carubv10010856m.g	+	scaffold_1	4755421	4755458	te88148	885	not upregulated
scaffold_1	4757506	4761249	Carubv10008310m.g	-	scaffold_1	4767414	4767453	te88151	6166	not upregulated
scaffold_1	4762292	4763878	Carubv10009802m.g	+	scaffold_1	4757366	4757389	te88150	4904	not upregulated
scaffold_1	4764694	4767506	Carubv10008594m.g	-	scaffold_1	4767672	4768285	te88152	167	not upregulated
scaffold_1	4769031	4770271	Carubv10009590m.g	-	scaffold_1	4771347	4771375	te88154	1077	not upregulated
scaffold_1	4772022	4773005	Carubv10012096m.g	-	scaffold_1	4777219	4777273	te88155	4215	not upregulated
scaffold_1	4775113	4776058	Carubv10010185m.g	+	scaffold_1	4771347	4771375	te88154	3739	not upregulated
scaffold_1	4777636	4779486	Carubv10011738m.g	+	scaffold_1	4777219	4777273	te88155	364	not upregulated
scaffold_1	4780031	4781620	Carubv10009460m.g	-	scaffold_1	4781743	4781781	te88160	124	not upregulated
scaffold_1	4783145	4786351	Carubv10010435m.g	+	scaffold_1	4781859	4781958	te88161	1188	not upregulated
scaffold_1	4783800	4786351	Carubv10010036m.g	-	scaffold_1	4787862	4787892	te88162	1512	not upregulated
scaffold_1	4792101	4794031	Carubv10008872m.g	-	scaffold_1	4794297	4794331	te88164	267	upregulated
scaffold_1	4801214	4803214	Carubv10011148m.g	+	scaffold_1	4800710	4800739	te88170	476	not upregulated
scaffold_1	4804289	4806255	Carubv10009552m.g	+	scaffold_1	4804199	4804225	te88172	65	not upregulated
scaffold_1	4806656	4809626	Carubv10009181m.g	+	scaffold_1	4804402	4804435	te88173	2222	not upregulated
scaffold_1	4810000	4813537	Carubv10008414m.g	+	scaffold_1	4804402	4804435	te88173	5566	not upregulated
scaffold_1	4813755	4817024	Carubv10008293m.g	-	scaffold_1	4817722	4817756	te88175	699	not upregulated
scaffold_1	4817032	4818729	Carubv10009613m.g	+	scaffold_1	4813545	4813572	te88174	3461	not upregulated
scaffold_1	4818917	4822441	Carubv10009998m.g	+	scaffold_1	4817722	4817756	te88175	1162	not upregulated
scaffold_1	4821412	4822310	Carubv10012551m.g	-	scaffold_1	4823501	4823640	te88177	1192	not upregulated
scaffold_1	4824545	4828305	Carubv10008622m.g	-	scaffold_1	4830990	4831051	te88180	2686	not upregulated
scaffold_1	4828734	4830180	Carubv10009863m.g	-	scaffold_1	4830990	4831051	te88180	811	not upregulated
scaffold_1	4831155	4832749	Carubv10009267m.g	+	scaffold_1	4830990	4831051	te88180	105	not upregulated
scaffold_1	4833268	4834736	Carubv10012302m.g	+	scaffold_1	4830990	4831051	te88180	2218	not upregulated
scaffold_1	4835029	4837493	Carubv10008535m.g	-	scaffold_1	4842328	4842356	te88182	4836	not upregulated
scaffold_1	4837648	4840066	Carubv10009699m.g	+	scaffold_1	4833656	4833678	te88181	3971	not upregulated
scaffold_1	4840147	4842154	Carubv10010071m.g	+	scaffold_1	4833656	4833678	te88181	6470	not upregulated
scaffold_1	4840786	4842154	Carubv10010793m.g	-	scaffold_1	4842328	4842356	te88182	175	not upregulated
scaffold_1	4842967	4843930	Carubv10010521m.g	+	scaffold_1	4842328	4842356	te88182	612	not upregulated
scaffold_1	4844673	4849016	Carubv10008191m.g	-	scaffold_1	4849049	4849071	te88186	34	not upregulated
scaffold_1	4857209	4860288	Carubv10008859m.g	+	scaffold_1	4856777	4856849	te88201	361	not upregulated
scaffold_1	4860528	4862761	Carubv10008911m.g	-	scaffold_1	4862802	4862822	te88203	42	not upregulated
scaffold_1	4869252	4873877	Carubv10011818m.g	+	scaffold_1	4867981	4868165	te88209	1088	not upregulated
scaffold_1	4874555	4875898	Carubv10011044m.g	+	scaffold_1	4867981	4868165	te88209	6391	not upregulated
scaffold_1	4876729	4881320	Carubv10009171m.g	+	scaffold_1	4876574	4876613	te88210	117	not upregulated
scaffold_1	4878660	4881320	Carubv10010285m.g	-	scaffold_1	4881951	4886115	te88212	632	not upregulated
scaffold_1	4886423	4890670	Carubv10008919m.g	+	scaffold_1	4881951	4886115	te88212	309	not upregulated
scaffold_1	4889264	4891286	Carubv10011125m.g	-	scaffold_1	4892051	4892073	te88214	766	upregulated
scaffold_1	4895030	4899065	Carubv10011174m.g	+	scaffold_1	4892365	4892385	te88215	2646	not upregulated
scaffold_1	4900130	4900828	Carubv10010289m.g	-	scaffold_1	4901011	4901076	te88217	184	upregulated
scaffold_1	4902480	4903025	Carubv10011860m.g	-	scaffold_1	4903231	4903273	te88220	207	not upregulated
scaffold_1	4904183	4905944	Carubv10008772m.g	+	scaffold_1	4903231	4903273	te88220	911	not upregulated
scaffold_1	4908399	4912975	Carubv10011805m.g	+	scaffold_1	4907040	4907082	te88222	1318	upregulated
scaffold_1	4913692	4915392	Carubv10008907m.g	+	scaffold_1	4913121	4913159	te88224	534	upregulated
scaffold_1	4916630	4918942	Carubv10012502m.g	-	scaffold_1	4928798	4928837	te88225	9857	not upregulated
scaffold_1	4919866	4921760	Carubv10009839m.g	-	scaffold_1	4928798	4928837	te88225	7039	not upregulated
scaffold_1	4922231	4923925	Carubv10009878m.g	-	scaffold_1	4928798	4928837	te88225	4874	not upregulated
scaffold_1	4924007	4924983	Carubv10010358m.g	+	scaffold_1	4913121	4913159	te88224	10849	not upregulated
scaffold_1	4925051	4926110	Carubv10012228m.g	-	scaffold_1	4928798	4928837	te88225	2689	not upregulated
scaffold_1	4927144	4929879	Carubv10009036m.g	-	scaffold_1	4931619	4931677	te88226	1741	not upregulated
scaffold_1	4932147	4934179	Carubv10009576m.g	+	scaffold_1	4932123	4932145	te88227	3	not upregulated
scaffold_1	4934916	4935312	Carubv10012338m.g	-	scaffold_1	4938999	4939045	te88228	3688	not upregulated
scaffold_1	4936141	4938998	Carubv10008703m.g	+	scaffold_1	4932123	4932145	te88227	3997	not upregulated
scaffold_1	4938100	4938717	Carubv10012348m.g	-	scaffold_1	4938999	4939045	te88228	283	not upregulated
scaffold_1	4939137	4941588	Carubv10010110m.g	-	scaffold_1	4942374	4942394	te88230	787	not upregulated
scaffold_1	4939137	4941626	Carubv10010475m.g	+	scaffold_1	4938999	4939045	te88228	93	not upregulated
scaffold_1	4942506	4943531	Carubv10011861m.g	-	scaffold_1	4943533	4943562	te88231	3	not upregulated
scaffold_1	4944967	4947630	Carubv10008956m.g	+	scaffold_1	4944606	4944635	te88234	333	upregulated
scaffold_1	4948919	4951599	Carubv10008986m.g	+	scaffold_1	4944606	4944635	te88234	4285	not upregulated
scaffold_1	4954113	4955562	Carubv10012202m.g	+	scaffold_1	4953408	4953437	te88238	677	not upregulated
scaffold_1	4956256	4958377	Carubv10011314m.g	-	scaffold_1	4958708	4958728	te88239	332	not upregulated
scaffold_1	4958593	4960645	Carubv10009104m.g	+	scaffold_1	4953408	4953437	te88238	5157	not upregulated
scaffold_1	4961390	4963319	Carubv10010052m.g	-	scaffold_1	4966196	4966230	te88242	2878	not upregulated
scaffold_1	4966340	4968174	Carubv10010081m.g	+	scaffold_1	4966196	4966230	te88242	111	not upregulated
scaffold_1	4968677	4970118	Carubv10010247m.g	+	scaffold_1	4966196	4966230	te88242	2448	not upregulated
scaffold_1	4971094	4973203	Carubv10009132m.g	-	scaffold_1	4973280	4973303	te88248	78	not upregulated
scaffold_1	4978572	4980273	Carubv10010131m.g	+	scaffold_1	4978522	4978547	te88253	26	not upregulated
scaffold_1	4980323	4981003	Carubv10011943m.g	+	scaffold_1	4978522	4978547	te88253	1777	upregulated
scaffold_1	4981192	4981833	Carubv10011123m.g	-	scaffold_1	4983873	4983904	te88254	2041	not upregulated
scaffold_1	4990280	4992546	Carubv10011707m.g	+	scaffold_1	4990203	4990226	te74271	55	not upregulated
scaffold_1	4993354	4995022	Carubv10011652m.g	-	scaffold_1	4995618	4995652	te74274	597	not upregulated
scaffold_1	4997427	5003239	Carubv10009175m.g	+	scaffold_1	4997154	4997210	te74278	218	not upregulated
scaffold_1	4997427	5003651	Carubv10008540m.g	-	scaffold_1	5005286	5005307	te74281	1636	not upregulated
scaffold_1	5006490	5009017	Carubv10012614m.g	+	scaffold_1	5006456	5006478	te74285	13	upregulated
scaffold_1	5009375	5011249	Carubv10010548m.g	-	scaffold_1	5018059	5018090	te74287	6811	not upregulated
scaffold_1	5011543	5015522	Carubv10010024m.g	-	scaffold_1	5018059	5018090	te74287	2538	upregulated
scaffold_1	5016160	5017053	Carubv10010727m.g	+	scaffold_1	5006541	5006566	te74286	9595	not upregulated
scaffold_1	5018525	5020137	Carubv10012514m.g	-	scaffold_1	5024949	5025024	te74288	4813	not upregulated
scaffold_1	5021119	5022810	Carubv10011386m.g	+	scaffold_1	5018059	5018090	te74287	3030	not upregulated
scaffold_1	5024710	5026701	Carubv10009782m.g	-	scaffold_1	5026709	5026733	te74291	9	not upregulated
scaffold_1	5031900	5033337	Carubv10010789m.g	-	scaffold_1	5034111	5034156	te74295	775	not upregulated
scaffold_1	5033717	5033929	Carubv10011243m.g	-	scaffold_1	5034111	5034156	te74295	183	upregulated
scaffold_1	5034486	5038979	Carubv10008136m.g	-	scaffold_1	5039026	5039062	te74296	48	not upregulated
scaffold_1	5040840	5042568	Carubv10008784m.g	+	scaffold_1	5039981	5040001	te74299	840	not upregulated
scaffold_1	5043346	5044862	Carubv10012557m.g	+	scaffold_1	5040800	5040861	te74300	2486	upregulated
scaffold_1	5045748	5046401	Carubv10012073m.g	-	scaffold_1	5049181	5049205	te74301	2781	upregulated
scaffold_1	5047562	5048948	Carubv10012665m.g	+	scaffold_1	5040800	5040861	te74300	6702	not upregulated
scaffold_1	5048969	5051481	Carubv10010091m.g	-	scaffold_1	5051637	5051664	te74304	157	not upregulated
scaffold_1	5052215	5056830	Carubv10009854m.g	+	scaffold_1	5051750	5051806	te74305	410	not upregulated
scaffold_1	5054553	5056631	Carubv10011049m.g	-	scaffold_1	5056849	5056872	te74307	219	not upregulated
scaffold_1	5056959	5058804	Carubv10010078m.g	+	scaffold_1	5056849	5056872	te74307	88	upregulated
scaffold_1	5059074	5061077	Carubv10010461m.g	+	scaffold_1	5058944	5058965	te74308	110	not upregulated
scaffold_1	5060455	5062700	Carubv10009817m.g	-	scaffold_1	5066393	5066440	te74310	3694	upregulated
scaffold_1	5063703	5066460	Carubv10009846m.g	-	scaffold_1	5068666	5068712	te74311	2207	not upregulated
scaffold_1	5067000	5068301	Carubv10010887m.g	-	scaffold_1	5068666	5068712	te74311	366	not upregulated
scaffold_1	5070846	5072189	Carubv10012474m.g	+	scaffold_1	5070613	5070633	te74313	214	not upregulated
scaffold_1	5072472	5075060	Carubv10009700m.g	+	scaffold_1	5071406	5071430	te74314	1043	not upregulated
scaffold_1	5075613	5079107	Carubv10009052m.g	+	scaffold_1	5071406	5071430	te74314	4184	not upregulated
scaffold_1	5081154	5084077	Carubv10009023m.g	+	scaffold_1	5080960	5081051	te74319	104	upregulated
scaffold_1	5085708	5088244	Carubv10012680m.g	-	scaffold_1	5088331	5088364	te74326	88	not upregulated
scaffold_1	5090615	5092602	Carubv10009437m.g	-	scaffold_1	5093310	5093345	te74328	709	not upregulated
scaffold_1	5093032	5095493	Carubv10010057m.g	-	scaffold_1	5112042	5112126	te74333	16550	not upregulated
scaffold_1	5100790	5106700	Carubv10011060m.g	-	scaffold_1	5112042	5112126	te74333	5343	not upregulated
scaffold_1	5107208	5108701	Carubv10012651m.g	-	scaffold_1	5112042	5112126	te74333	3342	not upregulated
scaffold_1	5111637	5113715	Carubv10010032m.g	+	scaffold_1	5095425	5095485	te74332	16153	upregulated
scaffold_1	5115478	5117857	Carubv10011640m.g	+	scaffold_1	5114439	5114461	te74337	1018	not upregulated
scaffold_1	5119296	5122698	Carubv10008350m.g	+	scaffold_1	5114439	5114461	te74337	4836	not upregulated
scaffold_1	5124339	5128912	Carubv10011936m.g	-	scaffold_1	5129936	5129956	te74340	1025	upregulated
scaffold_1	5130050	5132992	Carubv10008657m.g	+	scaffold_1	5129936	5129956	te74340	95	not upregulated
scaffold_1	5133385	5134352	Carubv10009927m.g	+	scaffold_1	5129936	5129956	te74340	3430	not upregulated
scaffold_1	5135226	5137169	Carubv10009978m.g	+	scaffold_1	5135103	5135130	te74343	97	not upregulated
scaffold_1	5137322	5138353	Carubv10011056m.g	-	scaffold_1	5138863	5138925	te74345	511	not upregulated
scaffold_1	5139317	5140090	Carubv10010471m.g	+	scaffold_1	5138863	5138925	te74345	393	not upregulated
scaffold_1	5141157	5144115	Carubv10012320m.g	-	scaffold_1	5144483	5144568	te74348	369	not upregulated
scaffold_1	5148065	5150974	Carubv10008596m.g	-	scaffold_1	5158970	5159010	te74350	7997	not upregulated
scaffold_1	5153020	5154885	Carubv10009442m.g	-	scaffold_1	5158970	5159010	te74350	4086	not upregulated
scaffold_1	5159004	5160391	Carubv10010271m.g	+	scaffold_1	5147476	5147508	te74349	11497	not upregulated
scaffold_1	5160682	5163399	Carubv10008407m.g	-	scaffold_1	5171561	5171581	te74354	8163	not upregulated
scaffold_1	5164332	5165533	Carubv10011369m.g	+	scaffold_1	5163266	5163308	te74353	1025	not upregulated
scaffold_1	5166047	5168806	Carubv10010916m.g	-	scaffold_1	5171561	5171581	te74354	2756	not upregulated
scaffold_1	5170009	5170322	Carubv10011088m.g	+	scaffold_1	5163266	5163308	te74353	6702	upregulated
scaffold_1	5171335	5171754	Carubv10011432m.g	-	scaffold_1	5190323	5190364	te74355	18570	not upregulated
scaffold_1	5172985	5175160	Carubv10009280m.g	-	scaffold_1	5190323	5190364	te74355	15164	not upregulated
scaffold_1	5177299	5180772	Carubv10008542m.g	+	scaffold_1	5171561	5171581	te74354	5719	not upregulated
scaffold_1	5180833	5184713	Carubv10008144m.g	-	scaffold_1	5190323	5190364	te74355	5611	not upregulated
scaffold_1	5185225	5187576	Carubv10009340m.g	-	scaffold_1	5190323	5190364	te74355	2748	not upregulated
scaffold_1	5187998	5189986	Carubv10010095m.g	-	scaffold_1	5190323	5190364	te74355	338	upregulated
scaffold_1	5190597	5194832	Carubv10008553m.g	-	scaffold_1	5198462	5198506	te74356	3631	not upregulated
scaffold_1	5194984	5198600	Carubv10008632m.g	-	scaffold_1	5198823	5198851	te74357	224	not upregulated
scaffold_1	5199765	5206305	Carubv10012399m.g	-	scaffold_1	5206525	5206552	te74358	221	not upregulated
scaffold_1	5208781	5210255	Carubv10010439m.g	+	scaffold_1	5206525	5206552	te74358	2230	not upregulated
scaffold_1	5211633	5213149	Carubv10010549m.g	-	scaffold_1	5217320	5217340	te74359	4172	upregulated
scaffold_1	5216261	5217154	Carubv10010160m.g	+	scaffold_1	5206525	5206552	te74358	9710	not upregulated
scaffold_1	5217731	5218816	Carubv10010056m.g	-	scaffold_1	5223208	5223231	te74360	4393	not upregulated
scaffold_1	5219046	5223326	Carubv10008396m.g	-	scaffold_1	5223374	5223461	te74361	49	not upregulated
scaffold_1	5228533	5230792	Carubv10008833m.g	+	scaffold_1	5228486	5228529	te74368	5	not upregulated
scaffold_1	5231769	5232101	Carubv10011229m.g	-	scaffold_1	5232380	5232424	te74371	280	not upregulated
scaffold_1	5233692	5234264	Carubv10011506m.g	-	scaffold_1	5234446	5234480	te74372	183	not upregulated
scaffold_1	5235414	5235986	Carubv10011497m.g	-	scaffold_1	5237297	5237319	te74374	1312	not upregulated
scaffold_1	5237736	5240842	Carubv10008744m.g	-	scaffold_1	5241341	5241364	te74377	500	not upregulated
scaffold_1	5241369	5242422	Carubv10010732m.g	-	scaffold_1	5251550	5251576	te74378	9129	not upregulated
scaffold_1	5242652	5243915	Carubv10010473m.g	-	scaffold_1	5251550	5251576	te74378	7636	not upregulated
scaffold_1	5244644	5246185	Carubv10009146m.g	+	scaffold_1	5241341	5241364	te74377	3281	not upregulated
scaffold_1	5247285	5247843	Carubv10010520m.g	+	scaffold_1	5241341	5241364	te74377	5922	not upregulated
scaffold_1	5248752	5251916	Carubv10008729m.g	-	scaffold_1	5263730	5263806	te74379	11815	not upregulated
scaffold_1	5253350	5255855	Carubv10009528m.g	+	scaffold_1	5251550	5251576	te74378	1775	not upregulated
scaffold_1	5255844	5257123	Carubv10011706m.g	-	scaffold_1	5263730	5263806	te74379	6608	upregulated
scaffold_1	5258328	5259214	Carubv10011905m.g	-	scaffold_1	5263730	5263806	te74379	4517	not upregulated
scaffold_1	5260226	5263145	Carubv10012334m.g	-	scaffold_1	5263730	5263806	te74379	586	not upregulated
scaffold_1	5263948	5266119	Carubv10009800m.g	+	scaffold_1	5263843	5263873	te74380	76	upregulated
scaffold_1	5269802	5270600	Carubv10010511m.g	-	scaffold_1	5270625	5270646	te74386	26	not upregulated
scaffold_1	5276399	5278758	Carubv10011550m.g	+	scaffold_1	5276270	5276330	te74394	70	upregulated
scaffold_1	5279558	5281095	Carubv10010817m.g	+	scaffold_1	5276270	5276330	te74394	3229	not upregulated
scaffold_1	5281605	5284863	Carubv10009591m.g	+	scaffold_1	5276270	5276330	te74394	5276	not upregulated
scaffold_1	5281605	5287370	Carubv10008299m.g	-	scaffold_1	5297784	5297845	te74395	10415	not upregulated
scaffold_1	5287574	5289637	Carubv10009891m.g	-	scaffold_1	5297784	5297845	te74395	8148	not upregulated
scaffold_1	5290124	5291881	Carubv10011851m.g	+	scaffold_1	5276270	5276330	te74394	13795	not upregulated
scaffold_1	5292680	5295163	Carubv10008971m.g	+	scaffold_1	5276270	5276330	te74394	16351	not upregulated
scaffold_1	5296318	5297293	Carubv10010136m.g	+	scaffold_1	5276270	5276330	te74394	19989	upregulated
scaffold_1	5297645	5300193	Carubv10011586m.g	-	scaffold_1	5300416	5300448	te74396	224	not upregulated
scaffold_1	5300805	5305886	Carubv10012050m.g	-	scaffold_1	5306468	5306490	te74398	583	upregulated
scaffold_1	5307565	5310871	Carubv10010379m.g	+	scaffold_1	5306468	5306490	te74398	1076	upregulated
scaffold_1	5308584	5310871	Carubv10010517m.g	-	scaffold_1	5334130	5334205	te74399	23260	not upregulated
scaffold_1	5311075	5318866	Carubv10008179m.g	+	scaffold_1	5306468	5306490	te74398	4586	not upregulated
scaffold_1	5312102	5312569	Carubv10011666m.g	-	scaffold_1	5334130	5334205	te74399	21562	not upregulated
scaffold_1	5318236	5318755	Carubv10011974m.g	-	scaffold_1	5334130	5334205	te74399	15376	not upregulated
scaffold_1	5319198	5319728	Carubv10011308m.g	+	scaffold_1	5306468	5306490	te74398	12709	not upregulated
scaffold_1	5321816	5325280	Carubv10011034m.g	+	scaffold_1	5306468	5306490	te74398	15327	not upregulated
scaffold_1	5326233	5333940	Carubv10011596m.g	-	scaffold_1	5334130	5334205	te74399	191	not upregulated
scaffold_1	5335175	5337892	Carubv10011179m.g	-	scaffold_1	5338104	5338135	te74400	213	not upregulated
scaffold_1	5342131	5343301	Carubv10011752m.g	-	scaffold_1	5350008	5350105	te74404	6708	not upregulated
scaffold_1	5343994	5347366	Carubv10009517m.g	-	scaffold_1	5350008	5350105	te74404	2643	not upregulated
scaffold_1	5344156	5345291	Carubv10011907m.g	+	scaffold_1	5340357	5340527	te74403	3630	not upregulated
scaffold_1	5348020	5349435	Carubv10011587m.g	-	scaffold_1	5350008	5350105	te74404	574	not upregulated
scaffold_1	5354965	5355832	Carubv10010317m.g	+	scaffold_1	5354696	5354773	te74406	193	not upregulated
scaffold_1	5358172	5359718	Carubv10010572m.g	+	scaffold_1	5354696	5354773	te74406	3400	not upregulated
scaffold_1	5362150	5363861	Carubv10010450m.g	+	scaffold_1	5361895	5362016	te74411	135	not upregulated
scaffold_1	5364314	5364541	Carubv10012662m.g	-	scaffold_1	5364662	5364688	te74414	122	not upregulated
scaffold_1	5366402	5367393	Carubv10011124m.g	+	scaffold_1	5364973	5365022	te74415	1381	not upregulated
scaffold_1	5368217	5368663	Carubv10010935m.g	-	scaffold_1	5369732	5369774	te74416	1070	not upregulated
scaffold_1	5370495	5373118	Carubv10009705m.g	+	scaffold_1	5369732	5369774	te74416	722	not upregulated
scaffold_1	5372912	5373415	Carubv10011465m.g	-	scaffold_1	5373890	5373948	te74417	476	not upregulated
scaffold_1	5373630	5375445	Carubv10009844m.g	-	scaffold_1	5376523	5376551	te74419	1079	not upregulated
scaffold_1	5376818	5378610	Carubv10010051m.g	+	scaffold_1	5376712	5376737	te74421	82	upregulated
scaffold_1	5378724	5382361	Carubv10008260m.g	-	scaffold_1	5386480	5386510	te74423	4120	not upregulated
scaffold_1	5383075	5386266	Carubv10011515m.g	-	scaffold_1	5386480	5386510	te74423	215	upregulated
scaffold_1	5388401	5390811	Carubv10009691m.g	+	scaffold_1	5388132	5388160	te74424	242	not upregulated
scaffold_1	5390984	5393624	Carubv10008643m.g	+	scaffold_1	5388132	5388160	te74424	2825	not upregulated
scaffold_1	5394440	5397286	Carubv10008598m.g	+	scaffold_1	5388132	5388160	te74424	6281	not upregulated
scaffold_1	5397445	5406632	Carubv10008103m.g	-	scaffold_1	5406768	5406789	te74426	137	not upregulated
scaffold_1	5397516	5400116	Carubv10012185m.g	+	scaffold_1	5396199	5396219	te74425	1298	not upregulated
scaffold_1	5409346	5411325	Carubv10012446m.g	-	scaffold_1	5415973	5416005	te74430	4649	not upregulated
scaffold_1	5412039	5413163	Carubv10011635m.g	+	scaffold_1	5409114	5409173	te74429	2867	not upregulated
scaffold_1	5413861	5415878	Carubv10009532m.g	-	scaffold_1	5415973	5416005	te74430	96	not upregulated
scaffold_1	5427971	5432587	Carubv10009125m.g	+	scaffold_1	5427710	5427729	te74439	243	not upregulated
scaffold_1	5430290	5432587	Carubv10010519m.g	-	scaffold_1	5435848	5435869	te74440	3262	not upregulated
scaffold_1	5433496	5434116	Carubv10012253m.g	+	scaffold_1	5427710	5427729	te74439	5768	not upregulated
scaffold_1	5434199	5434565	Carubv10012406m.g	+	scaffold_1	5427710	5427729	te74439	6471	not upregulated
scaffold_1	5434931	5435797	Carubv10012480m.g	+	scaffold_1	5427710	5427729	te74439	7203	not upregulated
scaffold_1	5436482	5437270	Carubv10012391m.g	+	scaffold_1	5435848	5435869	te74440	614	not upregulated
scaffold_1	5438476	5439386	Carubv10012152m.g	+	scaffold_1	5437993	5438031	te74441	446	not upregulated
scaffold_1	5440287	5442711	Carubv10011228m.g	+	scaffold_1	5438857	5438895	te74442	1393	not upregulated
scaffold_1	5443605	5444750	Carubv10010088m.g	+	scaffold_1	5442141	5442390	te74444	1216	not upregulated
scaffold_1	5445885	5446796	Carubv10012088m.g	+	scaffold_1	5445673	5445694	te74447	192	not upregulated
scaffold_1	5447528	5448213	Carubv10012205m.g	+	scaffold_1	5447011	5447031	te74448	498	not upregulated
scaffold_1	5448809	5452924	Carubv10008413m.g	+	scaffold_1	5447011	5447031	te74448	1779	not upregulated
scaffold_1	5457166	5459169	Carubv10009534m.g	+	scaffold_1	5456319	5456881	te74457	286	not upregulated
scaffold_1	5463441	5470399	Carubv10008378m.g	+	scaffold_1	5462487	5462537	te74461	905	not upregulated
scaffold_1	5467209	5468369	Carubv10011380m.g	-	scaffold_1	5474687	5474708	te74464	6319	not upregulated
scaffold_1	5470490	5474678	Carubv10009134m.g	-	scaffold_1	5474687	5474708	te74464	10	upregulated
scaffold_1	5470716	5471963	Carubv10011791m.g	+	scaffold_1	5466786	5466831	te74463	3886	not upregulated
scaffold_1	5475797	5485735	Carubv10008139m.g	-	scaffold_1	5486158	5486192	te74471	424	not upregulated
scaffold_1	5475837	5479159	Carubv10010899m.g	+	scaffold_1	5475384	5475430	te74466	408	not upregulated
scaffold_1	5489140	5489513	Carubv10012352m.g	-	scaffold_1	5489711	5489787	te74477	199	upregulated
scaffold_1	5491121	5493965	Carubv10008730m.g	-	scaffold_1	5494037	5494072	te74483	73	not upregulated
scaffold_1	5491138	5491755	Carubv10012382m.g	+	scaffold_1	5490700	5490719	te74482	420	not upregulated
scaffold_1	5495014	5497405	Carubv10012388m.g	-	scaffold_1	5497637	5497671	te74484	233	not upregulated
scaffold_1	5498531	5501958	Carubv10008733m.g	-	scaffold_1	5504400	5504527	te74485	2443	not upregulated
scaffold_1	5502199	5508638	Carubv10008096m.g	-	scaffold_1	5508674	5508695	te74489	37	not upregulated
scaffold_1	5509795	5512914	Carubv10010293m.g	-	scaffold_1	5513489	5513517	te74495	576	not upregulated
scaffold_1	5513623	5517310	Carubv10010058m.g	-	scaffold_1	5521119	5521292	te74496	3810	upregulated
scaffold_1	5513893	5515717	Carubv10012290m.g	+	scaffold_1	5513489	5513517	te74495	377	not upregulated
scaffold_1	5518240	5519295	Carubv10011155m.g	+	scaffold_1	5513489	5513517	te74495	4724	not upregulated
scaffold_1	5522338	5523963	Carubv10010411m.g	+	scaffold_1	5521119	5521292	te74496	1047	not upregulated
scaffold_1	5524874	5527435	Carubv10010104m.g	+	scaffold_1	5524650	5524703	te74498	172	not upregulated
scaffold_1	5527648	5528821	Carubv10012435m.g	+	scaffold_1	5525079	5525175	te74499	2474	not upregulated
scaffold_1	5528224	5530871	Carubv10010239m.g	-	scaffold_1	5539121	5539192	te74500	8251	not upregulated
scaffold_1	5531672	5534126	Carubv10012171m.g	+	scaffold_1	5525079	5525175	te74499	6498	not upregulated
scaffold_1	5534560	5534907	Carubv10011590m.g	+	scaffold_1	5525079	5525175	te74499	9386	not upregulated
scaffold_1	5535393	5539370	Carubv10008566m.g	+	scaffold_1	5525079	5525175	te74499	10219	not upregulated
scaffold_1	5539763	5541185	Carubv10009915m.g	+	scaffold_1	5539552	5539575	te74501	189	not upregulated
scaffold_1	5541610	5543135	Carubv10010589m.g	+	scaffold_1	5541020	5541041	te74503	570	not upregulated
scaffold_1	5543815	5548709	Carubv10008168m.g	+	scaffold_1	5543582	5543611	te74504	205	not upregulated
scaffold_1	5549311	5552439	Carubv10009629m.g	+	scaffold_1	5549163	5549198	te74505	114	not upregulated
scaffold_1	5552881	5555789	Carubv10008854m.g	-	scaffold_1	5556082	5556120	te74511	294	upregulated
scaffold_1	5557730	5560316	Carubv10009599m.g	-	scaffold_1	5566731	5566767	te74516	6416	not upregulated
scaffold_1	5560726	5563373	Carubv10009072m.g	+	scaffold_1	5557539	5557567	te74515	3160	not upregulated
scaffold_1	5562756	5565247	Carubv10008459m.g	-	scaffold_1	5566731	5566767	te74516	1485	not upregulated
scaffold_1	5565810	5568767	Carubv10010772m.g	+	scaffold_1	5557539	5557567	te74515	8244	not upregulated
scaffold_1	5566768	5568402	Carubv10010853m.g	-	scaffold_1	5569111	5569131	te74517	710	not upregulated
scaffold_1	5570141	5572555	Carubv10012180m.g	+	scaffold_1	5569111	5569131	te74517	1011	not upregulated
scaffold_1	5570734	5573405	Carubv10010659m.g	-	scaffold_1	5579537	5579567	te74518	6133	not upregulated
scaffold_1	5573961	5575913	Carubv10012149m.g	-	scaffold_1	5579537	5579567	te74518	3625	not upregulated
scaffold_1	5576281	5578212	Carubv10010172m.g	+	scaffold_1	5569111	5569131	te74517	7151	not upregulated
scaffold_1	5580077	5582899	Carubv10010918m.g	+	scaffold_1	5579933	5579953	te74519	125	not upregulated
scaffold_1	5583225	5585177	Carubv10009355m.g	-	scaffold_1	5597750	5597770	te74521	12574	not upregulated
scaffold_1	5585697	5588168	Carubv10009813m.g	+	scaffold_1	5582256	5582289	te74520	3409	upregulated
scaffold_1	5588689	5591349	Carubv10008430m.g	+	scaffold_1	5582256	5582289	te74520	6401	not upregulated
scaffold_1	5591860	5597322	Carubv10008263m.g	+	scaffold_1	5582256	5582289	te74520	9572	not upregulated
scaffold_1	5598468	5600400	Carubv10009505m.g	+	scaffold_1	5597750	5597770	te74521	699	not upregulated
scaffold_1	5600819	5602016	Carubv10010756m.g	-	scaffold_1	5603213	5603256	te74522	1198	not upregulated
scaffold_1	5602540	5605024	Carubv10009295m.g	+	scaffold_1	5597750	5597770	te74521	4771	not upregulated
scaffold_1	5605656	5608354	Carubv10011879m.g	+	scaffold_1	5604957	5604979	te74523	678	not upregulated
scaffold_1	5607793	5610273	Carubv10010180m.g	-	scaffold_1	5610659	5610679	te74524	387	not upregulated
scaffold_1	5611046	5613031	Carubv10011374m.g	+	scaffold_1	5610659	5610679	te74524	368	not upregulated
scaffold_1	5612656	5615052	Carubv10010186m.g	-	scaffold_1	5617808	5617846	te74525	2757	not upregulated
scaffold_1	5615208	5617769	Carubv10009433m.g	+	scaffold_1	5610659	5610679	te74524	4530	not upregulated
scaffold_1	5617864	5620216	Carubv10011235m.g	-	scaffold_1	5620445	5620491	te74526	230	not upregulated
scaffold_1	5621666	5627457	Carubv10008134m.g	+	scaffold_1	5621454	5621475	te74527	192	not upregulated
scaffold_1	5627007	5629035	Carubv10012273m.g	-	scaffold_1	5636992	5637022	te74530	7958	not upregulated
scaffold_1	5629383	5632117	Carubv10009260m.g	-	scaffold_1	5636992	5637022	te74530	4876	not upregulated
scaffold_1	5633181	5636481	Carubv10009227m.g	+	scaffold_1	5626794	5626821	te74529	6361	not upregulated
scaffold_1	5637650	5639980	Carubv10009337m.g	+	scaffold_1	5637509	5637530	te74532	121	not upregulated
scaffold_1	5640214	5641575	Carubv10009990m.g	+	scaffold_1	5640187	5640212	te74534	3	not upregulated
scaffold_1	5641749	5646808	Carubv10012501m.g	-	scaffold_1	5652658	5652680	te74535	5851	not upregulated
scaffold_1	5647629	5649988	Carubv10012219m.g	-	scaffold_1	5652658	5652680	te74535	2671	not upregulated
scaffold_1	5650362	5652689	Carubv10008910m.g	+	scaffold_1	5640187	5640212	te74534	10151	not upregulated
scaffold_1	5653001	5656067	Carubv10012317m.g	-	scaffold_1	5656133	5656181	te74538	67	not upregulated
scaffold_1	5656688	5658253	Carubv10011578m.g	+	scaffold_1	5656645	5656672	te74541	17	upregulated
scaffold_1	5658374	5661199	Carubv10011761m.g	-	scaffold_1	5662408	5662442	te74542	1210	not upregulated
scaffold_1	5662956	5664494	Carubv10011593m.g	+	scaffold_1	5662408	5662442	te74542	515	upregulated
scaffold_1	5665406	5667508	Carubv10011470m.g	+	scaffold_1	5665013	5665042	te74544	365	not upregulated
scaffold_1	5669820	5671802	Carubv10010983m.g	+	scaffold_1	5665013	5665042	te74544	4779	not upregulated
scaffold_1	5673766	5675095	Carubv10011040m.g	-	scaffold_1	5679497	5679520	te74547	4403	not upregulated
scaffold_1	5676189	5677073	Carubv10010555m.g	+	scaffold_1	5672693	5672733	te74546	3457	upregulated
scaffold_1	5677513	5679290	Carubv10011491m.g	+	scaffold_1	5672693	5672733	te74546	4781	not upregulated
scaffold_1	5680554	5684889	Carubv10009502m.g	-	scaffold_1	5694761	5694940	te74548	9873	not upregulated
scaffold_1	5684967	5687876	Carubv10010173m.g	+	scaffold_1	5679497	5679520	te74547	5448	not upregulated
scaffold_1	5688116	5691299	Carubv10011798m.g	-	scaffold_1	5694761	5694940	te74548	3463	not upregulated
scaffold_1	5692149	5693156	Carubv10011190m.g	-	scaffold_1	5694761	5694940	te74548	1606	not upregulated
scaffold_1	5699060	5700837	Carubv10008803m.g	+	scaffold_1	5698036	5698060	te74551	1001	not upregulated
scaffold_1	5704816	5706022	Carubv10010153m.g	+	scaffold_1	5704319	5704378	te74557	439	not upregulated
scaffold_1	5710702	5711157	Carubv10011035m.g	-	scaffold_1	5711208	5711236	te74566	52	not upregulated
scaffold_1	5714878	5717427	Carubv10009722m.g	+	scaffold_1	5714593	5714615	te74568	264	not upregulated
scaffold_1	5717624	5718190	Carubv10010749m.g	-	scaffold_1	5718936	5718956	te74570	747	not upregulated
scaffold_1	5726027	5732063	Carubv10011147m.g	+	scaffold_1	5725974	5725996	te74575	32	not upregulated
scaffold_1	5732511	5735002	Carubv10010913m.g	+	scaffold_1	5725974	5725996	te74575	6516	upregulated
scaffold_1	5735294	5738706	Carubv10009543m.g	+	scaffold_1	5725974	5725996	te74575	9299	not upregulated
scaffold_1	5735462	5740436	Carubv10008948m.g	-	scaffold_1	5743547	5743569	te74576	3112	not upregulated
scaffold_1	5740617	5742119	Carubv10010297m.g	+	scaffold_1	5725974	5725996	te74575	14622	not upregulated
scaffold_1	5742804	5746591	Carubv10008384m.g	+	scaffold_1	5725974	5725996	te74575	16809	not upregulated
scaffold_1	5746850	5750150	Carubv10009275m.g	-	scaffold_1	5750295	5750337	te74579	146	not upregulated
scaffold_1	5751021	5753564	Carubv10008298m.g	-	scaffold_1	5755554	5755577	te74580	1991	not upregulated
scaffold_1	5755852	5756456	Carubv10012547m.g	+	scaffold_1	5755554	5755577	te74580	276	not upregulated
scaffold_1	5756872	5760624	Carubv10009211m.g	+	scaffold_1	5755554	5755577	te74580	1296	not upregulated
scaffold_1	5761906	5763606	Carubv10012041m.g	+	scaffold_1	5761265	5761297	te74582	610	not upregulated
scaffold_1	5764120	5767916	Carubv10008751m.g	+	scaffold_1	5761265	5761297	te74582	2824	not upregulated
scaffold_1	5768130	5771799	Carubv10009354m.g	+	scaffold_1	5768043	5768064	te74583	67	not upregulated
scaffold_1	5771991	5774333	Carubv10010241m.g	+	scaffold_1	5768043	5768064	te74583	3928	not upregulated
scaffold_1	5775294	5777017	Carubv10010638m.g	+	scaffold_1	5775116	5775145	te74586	150	not upregulated
scaffold_1	5777435	5786042	Carubv10008082m.g	+	scaffold_1	5777185	5777207	te74587	229	not upregulated
scaffold_1	5786098	5791036	Carubv10008646m.g	+	scaffold_1	5778108	5778154	te74589	7945	not upregulated
scaffold_1	5790057	5790777	Carubv10012617m.g	-	scaffold_1	5795330	5795359	te74593	4554	not upregulated
scaffold_1	5791087	5795580	Carubv10010647m.g	+	scaffold_1	5789755	5789784	te74592	1304	not upregulated
scaffold_1	5791969	5795220	Carubv10008799m.g	-	scaffold_1	5795330	5795359	te74593	111	not upregulated
scaffold_1	5797801	5800848	Carubv10010903m.g	+	scaffold_1	5797742	5797799	te74598	3	not upregulated
scaffold_1	5801409	5802640	Carubv10011789m.g	+	scaffold_1	5801241	5801262	te74601	148	not upregulated
scaffold_1	5803952	5814822	Carubv10008065m.g	-	scaffold_1	5814966	5814989	te74602	145	not upregulated
scaffold_1	5804048	5804482	Carubv10011947m.g	+	scaffold_1	5801241	5801262	te74601	2787	not upregulated
[truncated: 24,598 more rows]

## Sheet: Fig 6f
Data for Figure 6f										Results of two-sided Wilcoxon's test for paired samples
[truncated: 1,694 more rows]
