# Supplementary material for: Dosage-sensitive maternal siRNAs determine hybridization success in Capsella
Source: Nat Plants. 2024 Nov 11;10(12):1969–83. doi: 10.1038/s41477-024-01844-3 (PMC11649575; doi:10.1038/s41477-024-01844-3)
Supplement: Supplementary file 12 — Statistical source data. [file 41477_2024_1844_MOESM12_ESM.xlsx]

## Sheet: Fig 7a
Data for Figure 7a																	Results of two-sided chi-square test
	Genes upregulated in respective hybrids																	X-squared	df	p-value	p-value adjusted with Benjamini and Hochberg correction
	All genes		Cr x Cg		Cbp x Cg		Co x Cr		2xCr x 4xCr		4xCr x Cg		4xCo x Cr			All genes	pericentromeric - nonpericentromeric	10.285	1	0.001341	0.00249043
Genomic region	Non-pericentromeric	Pericentromeric	Non-pericentromeric	Pericentromeric	Non-pericentromeric	Pericentromeric	Non-pericentromeric	Pericentromeric	Non-pericentromeric	Pericentromeric	Non-pericentromeric	Pericentromeric	Non-pericentromeric	Pericentromeric		Pericentromeric	Cr x Cg	24.842	1	6.223e-07	2.69533e-06
Number of genes	23556	2622	3208	409	1904	218	3096	366	3002	373	1179	86	764	141			Cbp x Cg	32.101	1	1.464e-08	9.49e-08
Number of genes with PHE1 motifs	6790	835	971	182	689	111	923	154	979	167	308	26	183	48			Co x Cr	14.722	1	0.0001246	0.000269967
Number of genes without PHE1 motif	16766	1787	2237	227	1215	107	2173	212	2023	206	871	60	581	93			2xCr x 4xCr	23.931	1	9.987e-07	3.24675e-06
Ratio ( genes with PHE1 motifs/all genes)	0.288249	0.318459	0.302681	0.444988	0.36187	0.509174	0.298127	0.420765	0.326116	0.447721	0.261238	0.302326	0.239529	0.340426			4xCr x Cg	0.039395	1	0.8427	0.8427
																	4xCoxCr	0.20449	1	0.6511	0.705358
																Non-pericentromeric	Cr x Cg	2.7864	1	0.09507	0.123591
																	Cbp x Cg	45.668	1	1.401e-11	1.82e-10
																	Co x Cr	1.2506	1	0.2634	0.311291
																	2xCr x 4xCr	18.266	1	1.921e-05	4.992e-05
																	4xCr x Cg	3.8726	1	0.04908	0.0708933
																	4xCoxCr	8.3523	1	0.003852	0.0062595

## Sheet: Fig 7b
Data for Figure 7b
	Gene expression (RPKM)
gene	Co	Cr	Cbp	Cg	4xCr	4xCo
Carubv10020903m.g	20.6427	37.0924	56.8773	31.2669	138.162	14.7899
Carubv10006189m.g	44.6371	39.3878	64.1968	61.6665	93.5968	7.29057
Carubv10003757m.g	17.9451	5.06617	38.0732	44.7721	70.8962	16.0313
Carubv10011303m.g	5.32922	16.2861	26.7834	60.5125	50.4455	27.8295
Carubv10001920m.g	13.888	1.64374	21.9032	62.0534	30.0295	10.7113
Carubv10002555m.g	21.3062	1.34707	24.6717	15.7894	25.3495	7.75826
Carubv10001714m.g	0.548929	3.2174	14.3195	3.11968	13.1448	0.92077
Carubv10024482m.g	0	1.5755	1.22662	2.36941	5.67957	0.0344934
Carubv10021360m.g	0.0629197	1.77769	1.38664	0.326601	5.55124	0
Carubv10011611m.g	1.01379	0.656588	2.63877	5.7784	5.12643	0.522281
Carubv10021762m.g	2.84644	0.286162	4.57888	8.30964	3.47523	4.592
Carubv10025317m.g	0	0.93615	0.458192	0.0809334	2.67016	0
Carubv10015167m.g	0.336326	0.673318	0.975839	7.1199	2.41931	0.39971
Carubv10024493m.g	0	0.343322	1.8633	7.86058	1.5004	0.0969616
Carubv10021540m.g	0.0893437	0.300286	0.135079	0.25264	0.929643	0.0554958
Carubv10022252m.g	1.09565	0.160039	1.38487	8.15756	0.901888	0.701914
Carubv10024813m.g	0	0.0236544	0.175604	0.262685	0.657898	0
Carubv10025411m.g	0.0800507	0	0.0857118	1.17609	0.578949	0.0897204
Carubv10002823m.g	0	0	0.787403	1.94954	0.550331	2.24835
Carubv10001166m.g	0.267828	0	0.7588	1.30556	0.488072	0.306708
Carubv10001114m.g	0.350247	0.166056	1.20808	1.30589	0.483262	0.817955
Carubv10006793m.g	0.129023	0	0	0.289931	0.288476	0
Carubv10003161m.g	0.0876804	0	0.687683	0.749569	0.180186	0.0142043
Carubv10015981m.g	0	0	0.0469231	0.261751	0.123665	0
Carubv10024608m.g	0	0.0537772	0	0	0.122277	0
Carubv10014232m.g	0.209011	0.0903646	0.186732	0.279327	0.102771	0.251282
Carubv10002761m.g	0	0	0	0.809786	0.0939855	0

## Sheet: Fig 7c
Data for Figure 7c
	Gene expression (RPKM)
Gene	Co x Co	Cr x Cr	Cbp x Cbp	Cg x Cg	4xCr x 4xCr
Carubv10010156m.g	2.09374	0.253121	4.17428	21.1342	4.51496
Carubv10007644m.g	1.37404	0.509997	3.45576	10.7772	3.64618
Carubv10024914m.g	0.27885	0	0.738216	1.21969	0.0368257
Carubv10028580m.g	0	0	0.0119451	0.0178708	0.0933269

## Sheet: Fig 7d
Data for Figure 7d
	log2(fold change) in comparison to maternal parent
Gene	Cr x Cg	nrpd1 x Cr	nrpd1 x nrpd1	Cbp x Cg	Co x Cr	Cr x 4xCr	4xCr x Cg	4xCo x Cr
Carubv10024914m.g	5.46005	5.49932	3.84957	5.38617	7.76116	8.56674	-0.759395	1.23677
Carubv10010156m.g	7.39459	4.06832	3.04229	4.61621	6.68449	8.42885	-2.06082	0.184012
Carubv10015981m.g	4.25585	5.49426	4.71814	6.39839	8.39648	8.06176	0.0303258	2.71775
Carubv10028580m.g	2.9794	2.49755	1.55546	5.48356	7.54526	7.68059	0.0103449	0.264677
Carubv10007644m.g	5.54716	1.6774	0.56701	4.62104	6.19887	7.60629	-3.04345	3.56714
Carubv10024813m.g	5.45773	5.38219	5.90871	5.53083	6.01156	7.29461	-1.28245	4.23772
Carubv10001166m.g	5.93152	2.67203	0.411309	2.5065	6.23195	7.22026	-1.55315	1.49562
Carubv10002823m.g	6.17127	3.17282	3.7736	2.99134	4.61847	6.96224	0.759068	-0.412942
Carubv10001920m.g	7.80587	4.07506	4.07766	4.58007	5.68426	6.77333	-0.0905393	-0.132015
Carubv10003161m.g	5.30346	5.55922	4.65127	1.52349	4.91904	6.70802	-0.992559	2.25326
Carubv10002555m.g	6.92472	0.939362	-0.392231	3.94463	6.1604	6.37481	-0.746719	1.60856
Carubv10003757m.g	6.62777	0.572841	-0.781589	4.07981	5.13392	6.33183	-0.892805	0.997082
Carubv10015167m.g	4.46388	1.82822	1.15597	4.59664	4.88713	5.85431	-1.66528	1.84575
Carubv10025411m.g	5.07738	3.41958	3.71226	4.49213	3.94273	5.69552	-0.760972	2.23914
Carubv10001114m.g	3.79077	3.9434	3.02432	2.05388	5.34249	5.67419	-0.755266	1.00432
Carubv10011611m.g	4.72962	2.44478	2.12551	2.67834	4.04418	4.92559	-3.64108	3.37526
Carubv10021762m.g	5.24756	0.883825	0.916909	1.28854	5.83519	4.66635	-2.43179	0.573205
Carubv10006793m.g	3.35698	3.00179	3.56354	5.75176	4.30495	4.5185	-0.649936	2.41221
Carubv10022252m.g	4.32459	2.11377	2.25129	1.78242	6.47072	4.1921	-1.74588	1.54399
Carubv10002761m.g	3.35857	5.13137	5.07676	1.24853	0.0527611	3.57008	0.44052	-0.118685
Carubv10021360m.g	2.37561	-3.01174	-6.32649	0.0899556	1.87737	2.53274	-1.90208	2.13139
Carubv10011303m.g	1.98089	-0.0225786	-0.762228	1.34383	1.17063	2.10254	-0.951694	-0.541547
Carubv10014232m.g	1.44408	0.334159	1.01078	0.254767	1.6781	1.95759	0.0361189	0.0289723
Carubv10021540m.g	2.13881	-1.43589	-3.38371	0.36214	1.54602	1.93414	-1.36479	1.09265
Carubv10006189m.g	0.902675	-0.758083	-0.903393	0.586346	1.10453	1.22831	-1.18213	1.81306
Carubv10001714m.g	2.14863	0.0216616	-0.326579	-1.25538	-1.88326	1.18052	-2.89355	-0.48448
Carubv10024608m.g	-0.443911	0.790532	3.10581	0.532894	-0.374373	-0.48872	0.0303258	1.20609
Carubv10020903m.g	1.60285	-1.0712	-1.76892	0.0439253	-2.55436	-1.14323	-3.08882	0.0882985
Carubv10024493m.g	4.71824	1.45681	-0.659177	2.4162	-1.37063	-2.62855	0.801223	4.01961
Carubv10024482m.g	1.16128	0.620234	-0.746997	1.6416	-3.24224	-3.49515	-2.20994	5.74215
Carubv10025317m.g	-0.585039	0.524301	0.281145	0.549644	-3.18032	-3.58048	-1.48318	3.72376
