# Supplementary material for: Dosage-sensitive maternal siRNAs determine hybridization success in Capsella
Source: Nat Plants. 2024 Nov 11;10(12):1969–83. doi: 10.1038/s41477-024-01844-3 (PMC11649575; doi:10.1038/s41477-024-01844-3)
Supplement: Supplementary file 13 — Statistical source data. [file 41477_2024_1844_MOESM13_ESM.xlsx]

## Sheet: Extended Data Fig 1a
Data for Extended Data Figure 1a
Genotype	Number of germinated seed	Number of non-germinated seds	Percent of germinated seeds
Cr x Cr	75	5	0.9375
Cr x Cr	77	3	0.9625
Cr x Cr	81	3	0.964286
4xCr x 4xCr	68	4	0.944444
4xCr x 4xCr	71	4	0.946667
4xCr x 4xCr	76	3	0.962025
Cr x 4x Cr	0	58	0
Cr x 4x Cr	0	65	0
Cr x 4x Cr	0	71	0

## Sheet: Extended Data Fig 1e
Data for Extended Data Figure 1e
Cr x 4xCr	CrxCg	CbpxCg	CoxCr
Carubv10008574m.g	Carubv10009759m.g	Carubv10011621m.g	Carubv10011354m.g
Carubv10008547m.g	Carubv10009199m.g	Carubv10009506m.g	Carubv10008574m.g
Carubv10012511m.g	Carubv10009781m.g	Carubv10012511m.g	Carubv10008547m.g
Carubv10009926m.g	Carubv10010070m.g	Carubv10009926m.g	Carubv10011621m.g
Carubv10009199m.g	Carubv10011916m.g	Carubv10009199m.g	Carubv10011958m.g
Carubv10008926m.g	Carubv10010662m.g	Carubv10009781m.g	Carubv10011272m.g
Carubv10008901m.g	Carubv10010156m.g	Carubv10011916m.g	Carubv10012511m.g
Carubv10010156m.g	Carubv10011109m.g	Carubv10010662m.g	Carubv10009926m.g
Carubv10009744m.g	Carubv10010395m.g	Carubv10011562m.g	Carubv10011562m.g
Carubv10011322m.g	Carubv10010167m.g	Carubv10010156m.g	Carubv10008901m.g
Carubv10010711m.g	Carubv10009451m.g	Carubv10011679m.g	Carubv10010156m.g
Carubv10011406m.g	Carubv10012183m.g	Carubv10010006m.g	Carubv10011679m.g
Carubv10012183m.g	Carubv10008788m.g	Carubv10010167m.g	Carubv10011109m.g
Carubv10008371m.g	Carubv10010400m.g	Carubv10009834m.g	Carubv10009005m.g
Carubv10010155m.g	Carubv10011158m.g	Carubv10012263m.g	Carubv10010167m.g
Carubv10010737m.g	Carubv10012039m.g	Carubv10009652m.g	Carubv10009130m.g
Carubv10012455m.g	Carubv10011132m.g	Carubv10010400m.g	Carubv10012263m.g
Carubv10010979m.g	Carubv10012405m.g	Carubv10010109m.g	Carubv10008796m.g
Carubv10011636m.g	Carubv10010979m.g	Carubv10011654m.g	Carubv10009913m.g
Carubv10011433m.g	Carubv10010025m.g	Carubv10012039m.g	Carubv10009390m.g
Carubv10012319m.g	Carubv10011301m.g	Carubv10010300m.g	Carubv10008848m.g
Carubv10010367m.g	Carubv10008080m.g	Carubv10012405m.g	Carubv10012183m.g
Carubv10011479m.g	Carubv10012376m.g	Carubv10010979m.g	Carubv10008788m.g
Carubv10010835m.g	Carubv10011636m.g	Carubv10010025m.g	Carubv10008795m.g
Carubv10008621m.g	Carubv10009900m.g	Carubv10011301m.g	Carubv10009650m.g
Carubv10011853m.g	Carubv10008752m.g	Carubv10008080m.g	Carubv10012118m.g
Carubv10010049m.g	Carubv10012319m.g	Carubv10010425m.g	Carubv10010300m.g
Carubv10009268m.g	Carubv10012206m.g	Carubv10012376m.g	Carubv10012455m.g
Carubv10008138m.g	Carubv10010460m.g	Carubv10011636m.g	Carubv10010979m.g
Carubv10009096m.g	Carubv10011644m.g	Carubv10009093m.g	Carubv10010025m.g
Carubv10012342m.g	Carubv10010367m.g	Carubv10010460m.g	Carubv10008080m.g
Carubv10011896m.g	Carubv10011479m.g	Carubv10011650m.g	Carubv10009228m.g
Carubv10011336m.g	Carubv10010835m.g	Carubv10011002m.g	Carubv10011636m.g
Carubv10012533m.g	Carubv10011853m.g	Carubv10011751m.g	Carubv10011433m.g
Carubv10011473m.g	Carubv10010049m.g	Carubv10012169m.g	Carubv10009649m.g
Carubv10011181m.g	Carubv10011728m.g	Carubv10011644m.g	Carubv10012319m.g
Carubv10008850m.g	Carubv10010889m.g	Carubv10012003m.g	Carubv10011372m.g
Carubv10009037m.g	Carubv10009329m.g	Carubv10010236m.g	Carubv10008331m.g
Carubv10008940m.g	Carubv10008828m.g	Carubv10011479m.g	Carubv10010366m.g
Carubv10012490m.g	Carubv10012342m.g	Carubv10012323m.g	Carubv10011650m.g
Carubv10010444m.g	Carubv10008993m.g	Carubv10010690m.g	Carubv10011875m.g
Carubv10011969m.g	Carubv10011447m.g	Carubv10012389m.g	Carubv10011371m.g
Carubv10012224m.g	Carubv10011808m.g	Carubv10011648m.g	Carubv10008897m.g
Carubv10012032m.g	Carubv10011536m.g	Carubv10009848m.g	Carubv10011644m.g
Carubv10009766m.g	Carubv10010114m.g	Carubv10010835m.g	Carubv10009248m.g
Carubv10010410m.g	Carubv10012490m.g	Carubv10008160m.g	Carubv10010871m.g
Carubv10011513m.g	Carubv10010444m.g	Carubv10010069m.g	Carubv10010236m.g
Carubv10011324m.g	Carubv10011844m.g	Carubv10011853m.g	Carubv10010530m.g
Carubv10011331m.g	Carubv10011199m.g	Carubv10010816m.g	Carubv10011254m.g
Carubv10008518m.g	Carubv10011969m.g	Carubv10010839m.g	Carubv10011479m.g
Carubv10011782m.g	Carubv10009657m.g	Carubv10008828m.g	Carubv10012323m.g
Carubv10009053m.g	Carubv10012236m.g	Carubv10012342m.g	Carubv10012095m.g
Carubv10012383m.g	Carubv10011530m.g	Carubv10009838m.g	Carubv10010690m.g
Carubv10010964m.g	Carubv10011576m.g	Carubv10012159m.g	Carubv10009764m.g
Carubv10008381m.g	Carubv10009057m.g	Carubv10009189m.g	Carubv10010566m.g
Carubv10010042m.g	Carubv10011892m.g	Carubv10011473m.g	Carubv10012389m.g
Carubv10009641m.g	Carubv10010378m.g	Carubv10009503m.g	Carubv10008801m.g
Carubv10011759m.g	Carubv10008228m.g	Carubv10011536m.g	Carubv10011757m.g
Carubv10010942m.g	Carubv10008520m.g	Carubv10012021m.g	Carubv10010559m.g
Carubv10011389m.g	Carubv10009753m.g	Carubv10011870m.g	Carubv10009848m.g
Carubv10011868m.g	Carubv10011960m.g	Carubv10011181m.g	Carubv10010835m.g
Carubv10011967m.g	Carubv10009897m.g	Carubv10008908m.g	Carubv10009749m.g
Carubv10008301m.g	Carubv10008518m.g	Carubv10008356m.g	Carubv10010412m.g
Carubv10012636m.g	Carubv10012383m.g	Carubv10010535m.g	Carubv10008960m.g
Carubv10011873m.g	Carubv10008381m.g	Carubv10010943m.g	Carubv10010069m.g
Carubv10011874m.g	Carubv10009787m.g	Carubv10009302m.g	Carubv10009829m.g
Carubv10008769m.g	Carubv10011817m.g	Carubv10012292m.g	Carubv10011853m.g
Carubv10011836m.g	Carubv10011759m.g	Carubv10012490m.g	Carubv10010049m.g
Carubv10011951m.g	Carubv10010942m.g	Carubv10010444m.g	Carubv10011245m.g
Carubv10012144m.g	Carubv10011389m.g	Carubv10011844m.g	Carubv10009073m.g
Carubv10011831m.g	Carubv10012419m.g	Carubv10009852m.g	Carubv10011656m.g
Carubv10011145m.g	Carubv10008368m.g	Carubv10011969m.g	Carubv10009096m.g
Carubv10012242m.g	Carubv10008215m.g	Carubv10010175m.g	Carubv10010563m.g
Carubv10012592m.g	Carubv10008313m.g	Carubv10011530m.g	Carubv10010564m.g
Carubv10010628m.g	Carubv10011551m.g	Carubv10011576m.g	Carubv10012342m.g
Carubv10010219m.g	Carubv10011868m.g	Carubv10012224m.g	Carubv10009838m.g
Carubv10012659m.g	Carubv10011967m.g	Carubv10010384m.g	Carubv10011218m.g
Carubv10009069m.g	Carubv10009760m.g	Carubv10009057m.g	Carubv10009635m.g
Carubv10011437m.g	Carubv10011874m.g	Carubv10011892m.g	Carubv10011896m.g
Carubv10008758m.g	Carubv10010144m.g	Carubv10008228m.g	Carubv10012533m.g
Carubv10010123m.g	Carubv10011779m.g	Carubv10009766m.g	Carubv10012251m.g
Carubv10010468m.g	Carubv10011915m.g	Carubv10008520m.g	Carubv10011768m.g
Carubv10012255m.g	Carubv10011493m.g	Carubv10011513m.g	Carubv10009503m.g
Carubv10011982m.g	Carubv10011836m.g	Carubv10009476m.g	Carubv10012207m.g
Carubv10011972m.g	Carubv10011951m.g	Carubv10009671m.g	Carubv10012021m.g
Carubv10011195m.g	Carubv10012144m.g	Carubv10011960m.g	Carubv10011512m.g
Carubv10011738m.g	Carubv10011145m.g	Carubv10011324m.g	Carubv10012267m.g
Carubv10011805m.g	Carubv10010788m.g	Carubv10008518m.g	Carubv10010524m.g
Carubv10008907m.g	Carubv10011604m.g	Carubv10009053m.g	Carubv10010703m.g
Carubv10009817m.g	Carubv10011720m.g	Carubv10012383m.g	Carubv10008908m.g
Carubv10010032m.g	Carubv10009069m.g	Carubv10008381m.g	Carubv10008891m.g
Carubv10011088m.g	Carubv10011437m.g	Carubv10012297m.g	Carubv10009021m.g
Carubv10010549m.g	Carubv10010468m.g	Carubv10010416m.g	Carubv10008935m.g
Carubv10009146m.g	Carubv10012255m.g	Carubv10010942m.g	Carubv10008970m.g
Carubv10010520m.g	Carubv10011693m.g	Carubv10011389m.g	Carubv10011378m.g
Carubv10011706m.g	Carubv10010289m.g	Carubv10012419m.g	Carubv10008366m.g
Carubv10009800m.g	Carubv10011805m.g	Carubv10010002m.g	Carubv10010444m.g
Carubv10010136m.g	Carubv10008907m.g	Carubv10009737m.g	Carubv10012363m.g
Carubv10012352m.g	Carubv10011243m.g	Carubv10011551m.g	Carubv10009852m.g
Carubv10008854m.g	Carubv10012073m.g	Carubv10011868m.g	Carubv10011969m.g
Carubv10009260m.g	Carubv10011640m.g	Carubv10011684m.g	Carubv10010840m.g
Carubv10011593m.g	Carubv10011088m.g	Carubv10008855m.g	Carubv10010522m.g
Carubv10012173m.g	Carubv10010549m.g	Carubv10010954m.g	Carubv10010571m.g
Carubv10010858m.g	Carubv10009800m.g	Carubv10012649m.g	Carubv10008399m.g
Carubv10011686m.g	Carubv10011515m.g	Carubv10008342m.g	Carubv10010424m.g
Carubv10008225m.g	Carubv10008733m.g	Carubv10011967m.g	Carubv10009772m.g
Carubv10010080m.g	Carubv10009260m.g	Carubv10009760m.g	Carubv10010984m.g
Carubv10011400m.g	Carubv10008384m.g	Carubv10009956m.g	Carubv10011774m.g
Carubv10008585m.g	Carubv10012547m.g	Carubv10012636m.g	Carubv10008667m.g
Carubv10011407m.g	Carubv10010638m.g	Carubv10010679m.g	Carubv10012224m.g
Carubv10011266m.g	Carubv10012173m.g	Carubv10011874m.g	Carubv10010384m.g
Carubv10009679m.g	Carubv10010858m.g	Carubv10010144m.g	Carubv10012539m.g
Carubv10008462m.g	Carubv10011686m.g	Carubv10009904m.g	Carubv10011892m.g
Carubv10011616m.g	Carubv10011086m.g	Carubv10011836m.g	Carubv10010792m.g
Carubv10008521m.g	Carubv10011407m.g	Carubv10011951m.g	Carubv10011024m.g
Carubv10010911m.g	Carubv10012112m.g	Carubv10009065m.g	Carubv10012670m.g
Carubv10011027m.g	Carubv10011266m.g	Carubv10011737m.g	Carubv10009766m.g
Carubv10010542m.g	Carubv10008521m.g	Carubv10010857m.g	Carubv10011513m.g
Carubv10010286m.g	Carubv10011138m.g	Carubv10011145m.g	Carubv10010434m.g
Carubv10009004m.g	Carubv10011027m.g	Carubv10012242m.g	Carubv10011694m.g
Carubv10009551m.g	Carubv10011773m.g	Carubv10012592m.g	Carubv10011960m.g
Carubv10012521m.g	Carubv10012216m.g	Carubv10011604m.g	Carubv10011324m.g
Carubv10010213m.g	Carubv10008764m.g	Carubv10011720m.g	Carubv10008618m.g
Carubv10012220m.g	Carubv10012387m.g	Carubv10009349m.g	Carubv10010985m.g
Carubv10012153m.g	Carubv10010286m.g	Carubv10008932m.g	Carubv10011331m.g
Carubv10011296m.g	Carubv10012347m.g	Carubv10009069m.g	Carubv10011018m.g
Carubv10011318m.g	Carubv10011118m.g	Carubv10010669m.g	Carubv10008518m.g
Carubv10009531m.g	Carubv10010151m.g	Carubv10011437m.g	Carubv10011782m.g
Carubv10011211m.g	Carubv10011511m.g	Carubv10010468m.g	Carubv10010176m.g
Carubv10011527m.g	Carubv10010355m.g	Carubv10012255m.g	Carubv10008236m.g
Carubv10012661m.g	Carubv10012521m.g	Carubv10011693m.g	Carubv10008337m.g
Carubv10010273m.g	Carubv10010040m.g	Carubv10009802m.g	Carubv10009053m.g
Carubv10010844m.g	Carubv10010037m.g	Carubv10010185m.g	Carubv10012383m.g
Carubv10012034m.g	Carubv10012220m.g	Carubv10010289m.g	Carubv10010964m.g
Carubv10011921m.g	Carubv10010195m.g	Carubv10011805m.g	Carubv10008381m.g
Carubv10011681m.g	Carubv10010177m.g	Carubv10008907m.g	Carubv10010290m.g
Carubv10009775m.g	Carubv10009794m.g	Carubv10008986m.g	Carubv10011121m.g
Carubv10010336m.g	Carubv10011296m.g	Carubv10009782m.g	Carubv10010042m.g
Carubv10008992m.g	Carubv10008185m.g	Carubv10012557m.g	Carubv10012139m.g
Carubv10011262m.g	Carubv10009850m.g	Carubv10009817m.g	Carubv10011003m.g
Carubv10008840m.g	Carubv10011211m.g	Carubv10010057m.g	Carubv10008393m.g
Carubv10011714m.g	Carubv10011527m.g	Carubv10011640m.g	Carubv10011162m.g
Carubv10012492m.g	Carubv10010636m.g	Carubv10011088m.g	Carubv10012182m.g
Carubv10011935m.g	Carubv10012661m.g	Carubv10011432m.g	Carubv10011664m.g
Carubv10012186m.g	Carubv10010744m.g	Carubv10008542m.g	Carubv10009032m.g
Carubv10011423m.g	Carubv10010179m.g	Carubv10010549m.g	Carubv10011759m.g
Carubv10010929m.g	Carubv10011921m.g	Carubv10011229m.g	Carubv10010942m.g
Carubv10010496m.g	Carubv10012475m.g	Carubv10011506m.g	Carubv10009043m.g
Carubv10012633m.g	Carubv10008992m.g	Carubv10010520m.g	Carubv10011389m.g
Carubv10011523m.g	Carubv10011262m.g	Carubv10011851m.g	Carubv10008710m.g
Carubv10012024m.g	Carubv10011811m.g	Carubv10010136m.g	Carubv10008580m.g
Carubv10008745m.g	Carubv10011423m.g	Carubv10011515m.g	Carubv10011297m.g
Carubv10009796m.g	Carubv10010106m.g	Carubv10008103m.g	Carubv10010002m.g
Carubv10012439m.g	Carubv10010550m.g	Carubv10012352m.g	Carubv10008374m.g
Carubv10008588m.g	Carubv10010496m.g	Carubv10011155m.g	Carubv10009737m.g
Carubv10010538m.g	Carubv10012633m.g	Carubv10012171m.g	Carubv10011868m.g
Carubv10011392m.g	Carubv10010592m.g	Carubv10008263m.g	Carubv10008855m.g
Carubv10010939m.g	Carubv10011523m.g	Carubv10009505m.g	Carubv10011980m.g
Carubv10010076m.g	Carubv10009726m.g	Carubv10009260m.g	Carubv10011967m.g
Carubv10012306m.g	Carubv10009830m.g	Carubv10008803m.g	Carubv10010225m.g
Carubv10010912m.g	Carubv10011340m.g	Carubv10008384m.g	Carubv10008301m.g
Carubv10008290m.g	Carubv10010939m.g	Carubv10012173m.g	Carubv10010192m.g
Carubv10008883m.g	Carubv10010846m.g	Carubv10010858m.g	Carubv10012636m.g
Carubv10009790m.g	Carubv10010605m.g	Carubv10011686m.g	Carubv10011873m.g
Carubv10012140m.g	Carubv10011097m.g	Carubv10009687m.g	Carubv10011874m.g
Carubv10012416m.g	Carubv10011983m.g	Carubv10011086m.g	Carubv10009849m.g
Carubv10009155m.g	Carubv10012306m.g	Carubv10008585m.g	Carubv10008769m.g
Carubv10010130m.g	Carubv10010912m.g	Carubv10011407m.g	Carubv10012420m.g
Carubv10011074m.g	Carubv10011183m.g	Carubv10011266m.g	Carubv10009627m.g
Carubv10012561m.g	Carubv10008883m.g	Carubv10012552m.g	Carubv10011915m.g
Carubv10010831m.g	Carubv10010353m.g	Carubv10011616m.g	Carubv10009904m.g
Carubv10011008m.g	Carubv10008568m.g	Carubv10008521m.g	Carubv10008661m.g
Carubv10011350m.g	Carubv10009230m.g	Carubv10011138m.g	Carubv10009080m.g
Carubv10012155m.g	Carubv10011581m.g	Carubv10010135m.g	Carubv10011836m.g
Carubv10010574m.g	Carubv10010819m.g	Carubv10010911m.g	Carubv10011951m.g
Carubv10009519m.g	Carubv10011481m.g	Carubv10011027m.g	Carubv10009065m.g
Carubv10009525m.g	Carubv10009914m.g	Carubv10011773m.g	Carubv10011737m.g
Carubv10008084m.g	Carubv10011074m.g	Carubv10009495m.g	Carubv10012144m.g
Carubv10008807m.g	Carubv10009948m.g	Carubv10012387m.g	Carubv10011145m.g
Carubv10008401m.g	Carubv10009586m.g	Carubv10008834m.g	Carubv10012242m.g
Carubv10011903m.g	Carubv10011676m.g	Carubv10010689m.g	Carubv10012592m.g
Carubv10010121m.g	Carubv10009754m.g	Carubv10010286m.g	Carubv10010628m.g
Carubv10010829m.g	Carubv10011377m.g	Carubv10010796m.g	Carubv10011917m.g
Carubv10011713m.g	Carubv10009519m.g	Carubv10012422m.g	Carubv10011891m.g
Carubv10010462m.g	Carubv10011129m.g	Carubv10009755m.g	Carubv10012659m.g
Carubv10011146m.g	Carubv10010908m.g	Carubv10010677m.g	Carubv10008923m.g
Carubv10011611m.g	Carubv10008687m.g	Carubv10010532m.g	Carubv10011437m.g
Carubv10011312m.g	Carubv10010631m.g	Carubv10012343m.g	Carubv10008758m.g
Carubv10012288m.g	Carubv10011005m.g	Carubv10011588m.g	Carubv10009612m.g
Carubv10012318m.g	Carubv10009191m.g	Carubv10008857m.g	Carubv10010123m.g
Carubv10011117m.g	Carubv10012287m.g	Carubv10012521m.g	Carubv10010302m.g
Carubv10010776m.g	Carubv10008807m.g	Carubv10010213m.g	Carubv10010468m.g
Carubv10008364m.g	Carubv10008288m.g	Carubv10010040m.g	Carubv10012255m.g
Carubv10009015m.g	Carubv10008401m.g	Carubv10010037m.g	Carubv10011549m.g
Carubv10011105m.g	Carubv10012503m.g	Carubv10012220m.g	Carubv10011982m.g
Carubv10008607m.g	Carubv10008468m.g	Carubv10010177m.g	Carubv10011195m.g
Carubv10009091m.g	Carubv10010121m.g	Carubv10011296m.g	Carubv10011738m.g
Carubv10012424m.g	Carubv10011713m.g	Carubv10009850m.g	Carubv10010435m.g
Carubv10011326m.g	Carubv10010249m.g	Carubv10011211m.g	Carubv10008872m.g
Carubv10011882m.g	Carubv10011611m.g	Carubv10011527m.g	Carubv10009613m.g
Carubv10012214m.g	Carubv10008490m.g	Carubv10010636m.g	Carubv10009699m.g
Carubv10010833m.g	Carubv10011620m.g	Carubv10012661m.g	Carubv10011860m.g
Carubv10012266m.g	Carubv10008967m.g	Carubv10010744m.g	Carubv10011805m.g
Carubv10009822m.g	Carubv10012288m.g	Carubv10008762m.g	Carubv10008907m.g
Carubv10010194m.g	Carubv10012318m.g	Carubv10010273m.g	Carubv10008956m.g
Carubv10011321m.g	Carubv10011117m.g	Carubv10010179m.g	Carubv10012614m.g
Carubv10010640m.g	Carubv10011541m.g	Carubv10010515m.g	Carubv10010024m.g
Carubv10011607m.g	Carubv10010776m.g	Carubv10012434m.g	Carubv10012557m.g
Carubv10012570m.g	Carubv10009584m.g	Carubv10011921m.g	Carubv10012073m.g
Carubv10011089m.g	Carubv10009618m.g	Carubv10011681m.g	Carubv10009854m.g
Carubv10010438m.g	Carubv10008638m.g	Carubv10012475m.g	Carubv10010078m.g
Carubv10011010m.g	Carubv10010769m.g	Carubv10008992m.g	Carubv10009817m.g
Carubv10009786m.g	Carubv10010244m.g	Carubv10011714m.g	Carubv10012651m.g
Carubv10008063m.g	Carubv10009015m.g	Carubv10009981m.g	Carubv10010032m.g
Carubv10010928m.g	Carubv10012056m.g	Carubv10011476m.g	Carubv10009442m.g
Carubv10010996m.g	Carubv10011105m.g	Carubv10012585m.g	Carubv10011088m.g
Carubv10012488m.g	Carubv10010085m.g	Carubv10009286m.g	Carubv10009340m.g
Carubv10012663m.g	Carubv10011326m.g	Carubv10012186m.g	Carubv10010095m.g
Carubv10012115m.g	Carubv10011882m.g	Carubv10008884m.g	Carubv10008632m.g
Carubv10011827m.g	Carubv10011287m.g	Carubv10011423m.g	Carubv10010549m.g
Carubv10011556m.g	Carubv10010925m.g	Carubv10010106m.g	Carubv10010473m.g
Carubv10011472m.g	Carubv10011001m.g	Carubv10009554m.g	Carubv10010520m.g
Carubv10011553m.g	Carubv10011089m.g	Carubv10010550m.g	Carubv10011706m.g
Carubv10012458m.g	Carubv10010936m.g	Carubv10012305m.g	Carubv10009800m.g
Carubv10010968m.g	Carubv10011231m.g	Carubv10010496m.g	Carubv10011851m.g
Carubv10011988m.g	Carubv10008216m.g	Carubv10012633m.g	Carubv10010136m.g
Carubv10012509m.g	Carubv10012308m.g	Carubv10010592m.g	Carubv10012050m.g
Carubv10010199m.g	Carubv10010291m.g	Carubv10011899m.g	Carubv10011515m.g
Carubv10008552m.g	Carubv10011746m.g	Carubv10010634m.g	Carubv10012391m.g
Carubv10011777m.g	Carubv10012637m.g	Carubv10011523m.g	Carubv10009134m.g
Carubv10010884m.g	Carubv10009307m.g	Carubv10011997m.g	Carubv10012352m.g
Carubv10011754m.g	Carubv10012146m.g	Carubv10011627m.g	Carubv10012388m.g
Carubv10011092m.g	Carubv10011285m.g	Carubv10008816m.g	Carubv10011155m.g
Carubv10012603m.g	Carubv10011988m.g	Carubv10011188m.g	Carubv10010411m.g
Carubv10011345m.g	Carubv10012509m.g	Carubv10009830m.g	Carubv10012171m.g
Carubv10012009m.g	Carubv10008939m.g	Carubv10010939m.g	Carubv10009629m.g
Carubv10011291m.g	Carubv10010884m.g	Carubv10010846m.g	Carubv10008854m.g
Carubv10011458m.g	Carubv10012377m.g	Carubv10012626m.g	Carubv10008263m.g
Carubv10009425m.g	Carubv10012314m.g	Carubv10011983m.g	Carubv10008910m.g
Carubv10012239m.g	Carubv10012087m.g	Carubv10012306m.g	Carubv10011578m.g
Carubv10010505m.g	Carubv10011665m.g	Carubv10009494m.g	Carubv10010555m.g
Carubv10011966m.g	Carubv10011291m.g	Carubv10012060m.g	Carubv10010913m.g
Carubv10008787m.g	Carubv10011731m.g	Carubv10008290m.g	Carubv10012173m.g
Carubv10011077m.g	Carubv10011458m.g	Carubv10008883m.g	Carubv10009827m.g
Carubv10011956m.g	Carubv10010795m.g	Carubv10010353m.g	Carubv10010828m.g
Carubv10011248m.g	Carubv10009425m.g	Carubv10008831m.g	Carubv10011686m.g
Carubv10012525m.g	Carubv10011282m.g	Carubv10012109m.g	Carubv10010098m.g
Carubv10012372m.g	Carubv10011368m.g	Carubv10012516m.g	Carubv10008225m.g
Carubv10012398m.g	Carubv10010673m.g	Carubv10012106m.g	Carubv10010876m.g
Carubv10010431m.g	Carubv10010505m.g	Carubv10011552m.g	Carubv10010080m.g
Carubv10009084m.g	Carubv10011966m.g	Carubv10011910m.g	Carubv10011400m.g
Carubv10008146m.g	Carubv10011998m.g	Carubv10009809m.g	Carubv10011006m.g
Carubv10011283m.g	Carubv10008787m.g	Carubv10009090m.g	Carubv10011678m.g
Carubv10009103m.g	Carubv10011248m.g	Carubv10009095m.g	Carubv10008585m.g
Carubv10011068m.g	Carubv10009487m.g	Carubv10010130m.g	Carubv10011407m.g
Carubv10008994m.g	Carubv10012630m.g	Carubv10011574m.g	Carubv10011266m.g
Carubv10008074m.g	Carubv10009541m.g	Carubv10011074m.g	Carubv10012552m.g
Carubv10009321m.g	Carubv10012372m.g	Carubv10011293m.g	Carubv10009679m.g
Carubv10012161m.g	Carubv10012398m.g	Carubv10010620m.g	Carubv10011616m.g
Carubv10011247m.g	Carubv10010431m.g	Carubv10011585m.g	Carubv10008521m.g
Carubv10011784m.g	Carubv10010637m.g	Carubv10011676m.g	Carubv10008683m.g
Carubv10011528m.g	Carubv10008146m.g	Carubv10009754m.g	Carubv10010466m.g
Carubv10011425m.g	Carubv10009103m.g	Carubv10012005m.g	Carubv10010911m.g
Carubv10010162m.g	Carubv10010456m.g	Carubv10011567m.g	Carubv10011098m.g
Carubv10011365m.g	Carubv10010915m.g	Carubv10010851m.g	Carubv10008887m.g
Carubv10008642m.g	Carubv10008074m.g	Carubv10011008m.g	Carubv10008208m.g
Carubv10008823m.g	Carubv10012161m.g	Carubv10012307m.g	Carubv10012483m.g
Carubv10008445m.g	Carubv10011247m.g	Carubv10010707m.g	Carubv10008466m.g
Carubv10011403m.g	Carubv10011784m.g	Carubv10010600m.g	Carubv10009419m.g
Carubv10011397m.g	Carubv10011528m.g	Carubv10009519m.g	Carubv10011027m.g
Carubv10012684m.g	Carubv10012335m.g	Carubv10010854m.g	Carubv10011773m.g
Carubv10010401m.g	Carubv10010162m.g	Carubv10008435m.g	Carubv10008717m.g
Carubv10008672m.g	Carubv10010206m.g	Carubv10010908m.g	Carubv10008700m.g
Carubv10010694m.g	Carubv10009443m.g	Carubv10009511m.g	Carubv10009244m.g
Carubv10012394m.g	Carubv10012386m.g	Carubv10010631m.g	Carubv10008159m.g
Carubv10011673m.g	Carubv10012431m.g	Carubv10008084m.g	Carubv10010715m.g
Carubv10010370m.g	Carubv10011341m.g	Carubv10011904m.g	Carubv10009004m.g
Carubv10011619m.g	Carubv10010292m.g	Carubv10010308m.g	Carubv10010677m.g
Carubv10008748m.g	Carubv10010385m.g	Carubv10008825m.g	Carubv10009551m.g
Carubv10011965m.g	Carubv10010306m.g	Carubv10008739m.g	Carubv10010680m.g
Carubv10012304m.g	Carubv10011799m.g	Carubv10012287m.g	Carubv10010721m.g
Carubv10022313m.g	Carubv10012099m.g	Carubv10011480m.g	Carubv10008258m.g
Carubv10020622m.g	Carubv10011069m.g	Carubv10008634m.g	Carubv10008857m.g
Carubv10020308m.g	Carubv10011927m.g	Carubv10008401m.g	Carubv10008385m.g
Carubv10021816m.g	Carubv10012081m.g	Carubv10012503m.g	Carubv10012521m.g
Carubv10021907m.g	Carubv10011403m.g	Carubv10008468m.g	Carubv10011566m.g
Carubv10021245m.g	Carubv10011397m.g	Carubv10010121m.g	Carubv10010213m.g
Carubv10021969m.g	Carubv10009745m.g	Carubv10012336m.g	Carubv10008763m.g
Carubv10021459m.g	Carubv10009783m.g	Carubv10010249m.g	Carubv10011496m.g
Carubv10022461m.g	Carubv10012559m.g	Carubv10011611m.g	Carubv10012220m.g
Carubv10020500m.g	Carubv10010019m.g	Carubv10008490m.g	Carubv10010083m.g
Carubv10020366m.g	Carubv10008306m.g	Carubv10011312m.g	Carubv10010147m.g
Carubv10020511m.g	Carubv10011492m.g	Carubv10008878m.g	Carubv10011296m.g
Carubv10021684m.g	Carubv10009763m.g	Carubv10009328m.g	Carubv10010645m.g
Carubv10019965m.g	Carubv10011673m.g	Carubv10011445m.g	Carubv10011318m.g
Carubv10022104m.g	Carubv10011430m.g	Carubv10011305m.g	Carubv10009531m.g
Carubv10021621m.g	Carubv10009874m.g	Carubv10012479m.g	Carubv10011211m.g
Carubv10021380m.g	Carubv10011619m.g	Carubv10012288m.g	Carubv10011527m.g
Carubv10021742m.g	Carubv10011889m.g	Carubv10010494m.g	Carubv10010273m.g
Carubv10020804m.g	Carubv10010268m.g	Carubv10011108m.g	Carubv10010844m.g
Carubv10019944m.g	Carubv10012673m.g	Carubv10012318m.g	Carubv10010023m.g
Carubv10019930m.g	Carubv10009360m.g	Carubv10009372m.g	Carubv10010179m.g
Carubv10020259m.g	Carubv10011464m.g	Carubv10011117m.g	Carubv10011446m.g
Carubv10021056m.g	Carubv10011700m.g	Carubv10009196m.g	Carubv10012434m.g
Carubv10020972m.g	Carubv10021154m.g	Carubv10008925m.g	Carubv10011921m.g
Carubv10020952m.g	Carubv10020122m.g	Carubv10009618m.g	Carubv10011681m.g
Carubv10021331m.g	Carubv10022024m.g	Carubv10008638m.g	Carubv10009775m.g
Carubv10022026m.g	Carubv10019918m.g	Carubv10012254m.g	Carubv10012475m.g
Carubv10022056m.g	Carubv10020031m.g	Carubv10009698m.g	Carubv10010336m.g
Carubv10021477m.g	Carubv10020278m.g	Carubv10010089m.g	Carubv10012311m.g
Carubv10021676m.g	Carubv10021357m.g	Carubv10009015m.g	Carubv10008992m.g
Carubv10021390m.g	Carubv10021783m.g	Carubv10010743m.g	Carubv10008840m.g
Carubv10022167m.g	Carubv10019795m.g	Carubv10010758m.g	Carubv10011714m.g
Carubv10020030m.g	Carubv10022353m.g	Carubv10011105m.g	Carubv10012585m.g
Carubv10021081m.g	Carubv10021686m.g	Carubv10008607m.g	Carubv10011935m.g
Carubv10019661m.g	Carubv10022461m.g	Carubv10009789m.g	Carubv10011303m.g
Carubv10021926m.g	Carubv10022441m.g	Carubv10011662m.g	Carubv10011076m.g
Carubv10021509m.g	Carubv10021898m.g	Carubv10009026m.g	Carubv10009286m.g
Carubv10022030m.g	Carubv10021614m.g	Carubv10010430m.g	Carubv10012186m.g
Carubv10021906m.g	Carubv10022104m.g	Carubv10012424m.g	Carubv10010067m.g
Carubv10021991m.g	Carubv10022460m.g	Carubv10011326m.g	Carubv10011423m.g
Carubv10021314m.g	Carubv10022428m.g	Carubv10011882m.g	Carubv10008463m.g
Carubv10020584m.g	Carubv10021114m.g	Carubv10012214m.g	Carubv10008248m.g
Carubv10021627m.g	Carubv10021742m.g	Carubv10010833m.g	Carubv10010106m.g
Carubv10021687m.g	Carubv10020005m.g	Carubv10012266m.g	Carubv10010423m.g
Carubv10022376m.g	Carubv10021214m.g	Carubv10011776m.g	Carubv10010550m.g
Carubv10020348m.g	Carubv10019944m.g	Carubv10012301m.g	Carubv10008345m.g
Carubv10022375m.g	Carubv10022109m.g	Carubv10010700m.g	Carubv10008599m.g
Carubv10021092m.g	Carubv10021550m.g	Carubv10011321m.g	Carubv10010739m.g
Carubv10021597m.g	Carubv10021428m.g	Carubv10010345m.g	Carubv10010496m.g
Carubv10021887m.g	Carubv10021146m.g	Carubv10011518m.g	Carubv10012633m.g
Carubv10021663m.g	Carubv10022056m.g	Carubv10011287m.g	Carubv10008680m.g
Carubv10022176m.g	Carubv10021390m.g	Carubv10010925m.g	Carubv10011899m.g
Carubv10022141m.g	Carubv10022167m.g	Carubv10009594m.g	Carubv10010634m.g
Carubv10021606m.g	Carubv10019792m.g	Carubv10011001m.g	Carubv10011523m.g
Carubv10021510m.g	Carubv10019797m.g	Carubv10011607m.g	Carubv10012024m.g
Carubv10022132m.g	Carubv10020781m.g	Carubv10011089m.g	Carubv10009414m.g
Carubv10021038m.g	Carubv10019815m.g	Carubv10010936m.g	Carubv10011933m.g
Carubv10021366m.g	Carubv10019835m.g	Carubv10010438m.g	Carubv10010538m.g
Carubv10020678m.g	Carubv10020889m.g	Carubv10011010m.g	Carubv10011732m.g
Carubv10020604m.g	Carubv10021509m.g	Carubv10011231m.g	Carubv10009379m.g
Carubv10021171m.g	Carubv10021415m.g	Carubv10008216m.g	Carubv10010939m.g
Carubv10020502m.g	Carubv10020323m.g	Carubv10011306m.g	Carubv10010846m.g
Carubv10021657m.g	Carubv10022030m.g	Carubv10010996m.g	Carubv10008592m.g
Carubv10021607m.g	Carubv10021906m.g	Carubv10012488m.g	Carubv10008094m.g
Carubv10022359m.g	Carubv10021991m.g	Carubv10012663m.g	Carubv10008061m.g
Carubv10021543m.g	Carubv10021268m.g	Carubv10011537m.g	Carubv10010076m.g
Carubv10020808m.g	Carubv10020546m.g	Carubv10011172m.g	Carubv10012306m.g
Carubv10021819m.g	Carubv10020088m.g	Carubv10012115m.g	Carubv10012060m.g
Carubv10020428m.g	Carubv10021687m.g	Carubv10009651m.g	Carubv10008290m.g
Carubv10022340m.g	Carubv10021236m.g	Carubv10008790m.g	Carubv10008883m.g
Carubv10021737m.g	Carubv10020220m.g	Carubv10012427m.g	Carubv10009523m.g
Carubv10022164m.g	Carubv10022376m.g	Carubv10012565m.g	Carubv10012523m.g
Carubv10021724m.g	Carubv10020348m.g	Carubv10012331m.g	Carubv10010577m.g
Carubv10021951m.g	Carubv10022375m.g	Carubv10012146m.g	Carubv10010353m.g
Carubv10021739m.g	Carubv10021853m.g	Carubv10008726m.g	Carubv10008119m.g
Carubv10022405m.g	Carubv10021361m.g	Carubv10010855m.g	Carubv10008568m.g
Carubv10021758m.g	Carubv10020111m.g	Carubv10011553m.g	Carubv10012109m.g
Carubv10021497m.g	Carubv10021597m.g	Carubv10009009m.g	Carubv10009087m.g
Carubv10022057m.g	Carubv10019683m.g	Carubv10012458m.g	Carubv10012516m.g
Carubv10022298m.g	Carubv10019656m.g	Carubv10010968m.g	Carubv10009553m.g
Carubv10021519m.g	Carubv10021109m.g	Carubv10011988m.g	Carubv10009790m.g
Carubv10021135m.g	Carubv10021887m.g	Carubv10009148m.g	Carubv10008344m.g
Carubv10021600m.g	Carubv10021663m.g	Carubv10011335m.g	Carubv10009424m.g
Carubv10022291m.g	Carubv10022176m.g	Carubv10010272m.g	Carubv10010170m.g
Carubv10021810m.g	Carubv10022141m.g	Carubv10012509m.g	Carubv10012164m.g
Carubv10021446m.g	Carubv10021606m.g	Carubv10008552m.g	Carubv10012416m.g
Carubv10021848m.g	Carubv10021510m.g	Carubv10011777m.g	Carubv10009155m.g
Carubv10021330m.g	Carubv10022269m.g	Carubv10011227m.g	Carubv10008307m.g
Carubv10022468m.g	Carubv10022132m.g	Carubv10009177m.g	Carubv10012120m.g
Carubv10021201m.g	Carubv10022058m.g	Carubv10010891m.g	Carubv10009595m.g
Carubv10022471m.g	Carubv10020477m.g	Carubv10012314m.g	Carubv10010927m.g
Carubv10022055m.g	Carubv10021546m.g	Carubv10012101m.g	Carubv10008472m.g
Carubv10020167m.g	Carubv10020103m.g	Carubv10011092m.g	Carubv10009090m.g
Carubv10020166m.g	Carubv10021654m.g	Carubv10008863m.g	Carubv10009735m.g
Carubv10022252m.g	Carubv10021127m.g	Carubv10012603m.g	Carubv10011585m.g
Carubv10021762m.g	Carubv10020416m.g	Carubv10011345m.g	Carubv10011676m.g
Carubv10021360m.g	Carubv10021399m.g	Carubv10012009m.g	Carubv10011837m.g
Carubv10022113m.g	Carubv10020502m.g	Carubv10011731m.g	Carubv10009667m.g
Carubv10022239m.g	Carubv10021657m.g	Carubv10011458m.g	Carubv10011901m.g
Carubv10022287m.g	Carubv10021589m.g	Carubv10010736m.g	Carubv10012581m.g
Carubv10022038m.g	Carubv10021836m.g	Carubv10010795m.g	Carubv10009112m.g
Carubv10022363m.g	Carubv10020343m.g	Carubv10011780m.g	Carubv10008981m.g
Carubv10020872m.g	Carubv10021819m.g	Carubv10009425m.g	Carubv10012561m.g
Carubv10019972m.g	Carubv10022307m.g	Carubv10008991m.g	Carubv10008682m.g
Carubv10022053m.g	Carubv10022079m.g	Carubv10011107m.g	Carubv10011567m.g
Carubv10021632m.g	Carubv10019753m.g	Carubv10011368m.g	Carubv10010831m.g
Carubv10022377m.g	Carubv10022340m.g	Carubv10011443m.g	Carubv10011008m.g
Carubv10021165m.g	Carubv10021737m.g	Carubv10008968m.g	Carubv10012307m.g
Carubv10020920m.g	Carubv10022164m.g	Carubv10012448m.g	Carubv10009063m.g
Carubv10021798m.g	Carubv10021724m.g	Carubv10010505m.g	Carubv10011545m.g
Carubv10021680m.g	Carubv10021739m.g	Carubv10011966m.g	Carubv10010574m.g
Carubv10022210m.g	Carubv10021736m.g	Carubv10012438m.g	Carubv10009519m.g
Carubv10020044m.g	Carubv10021408m.g	Carubv10010923m.g	Carubv10008178m.g
Carubv10020866m.g	Carubv10021758m.g	Carubv10008787m.g	Carubv10011709m.g
Carubv10021959m.g	Carubv10022057m.g	Carubv10011077m.g	Carubv10012685m.g
Carubv10021354m.g	Carubv10021803m.g	Carubv10011956m.g	Carubv10009631m.g
Carubv10021747m.g	Carubv10021996m.g	Carubv10012580m.g	Carubv10009513m.g
Carubv10020347m.g	Carubv10020727m.g	Carubv10008941m.g	Carubv10009511m.g
Carubv10021544m.g	Carubv10021848m.g	Carubv10009865m.g	Carubv10008962m.g
Carubv10021782m.g	Carubv10021781m.g	Carubv10009480m.g	Carubv10008239m.g
Carubv10022008m.g	Carubv10022380m.g	Carubv10009487m.g	Carubv10008084m.g
Carubv10022224m.g	Carubv10021533m.g	Carubv10012525m.g	Carubv10012262m.g
Carubv10021520m.g	Carubv10022055m.g	Carubv10012630m.g	Carubv10010359m.g
Carubv10020848m.g	Carubv10022479m.g	Carubv10011215m.g	Carubv10008312m.g
Carubv10021270m.g	Carubv10021169m.g	Carubv10009541m.g	Carubv10010308m.g
Carubv10021683m.g	Carubv10021521m.g	Carubv10008944m.g	Carubv10008807m.g
Carubv10022334m.g	Carubv10021762m.g	Carubv10012372m.g	Carubv10010994m.g
Carubv10021466m.g	Carubv10019807m.g	Carubv10012398m.g	Carubv10008634m.g
Carubv10021269m.g	Carubv10019818m.g	Carubv10010431m.g	Carubv10009226m.g
Carubv10021358m.g	Carubv10021360m.g	Carubv10012085m.g	Carubv10008401m.g
Carubv10021306m.g	Carubv10019767m.g	Carubv10010637m.g	Carubv10011614m.g
Carubv10021870m.g	Carubv10021540m.g	Carubv10008146m.g	Carubv10010829m.g
Carubv10022194m.g	Carubv10019761m.g	Carubv10011283m.g	Carubv10010881m.g
Carubv10021595m.g	Carubv10020738m.g	Carubv10009103m.g	Carubv10012336m.g
Carubv10021778m.g	Carubv10021731m.g	Carubv10010456m.g	Carubv10011713m.g
Carubv10021465m.g	Carubv10022443m.g	Carubv10012620m.g	Carubv10010462m.g
Carubv10021989m.g	Carubv10022038m.g	Carubv10012657m.g	Carubv10011146m.g
Carubv10022472m.g	Carubv10022363m.g	Carubv10008074m.g	Carubv10011611m.g
Carubv10020480m.g	Carubv10021975m.g	Carubv10012161m.g	Carubv10008741m.g
Carubv10019872m.g	Carubv10022433m.g	Carubv10011247m.g	Carubv10008490m.g
Carubv10019745m.g	Carubv10020562m.g	Carubv10011784m.g	Carubv10011312m.g
Carubv10020124m.g	Carubv10019972m.g	Carubv10011528m.g	Carubv10010619m.g
Carubv10021966m.g	Carubv10020710m.g	Carubv10012335m.g	Carubv10009645m.g
Carubv10020559m.g	Carubv10022377m.g	Carubv10009443m.g	Carubv10010843m.g
Carubv10022036m.g	Carubv10019919m.g	Carubv10012386m.g	Carubv10011444m.g
Carubv10020790m.g	Carubv10020920m.g	Carubv10010806m.g	Carubv10012084m.g
Carubv10022138m.g	Carubv10021798m.g	Carubv10010803m.g	Carubv10010044m.g
Carubv10020767m.g	Carubv10021680m.g	Carubv10010790m.g	Carubv10008386m.g
Carubv10020686m.g	Carubv10020044m.g	Carubv10010292m.g	Carubv10012288m.g
Carubv10020617m.g	Carubv10021959m.g	Carubv10009544m.g	Carubv10010207m.g
Carubv10020552m.g	Carubv10021354m.g	Carubv10011351m.g	Carubv10012318m.g
Carubv10021474m.g	Carubv10021747m.g	Carubv10011403m.g	Carubv10008586m.g
Carubv10022121m.g	Carubv10022253m.g	Carubv10011397m.g	Carubv10009725m.g
Carubv10021291m.g	Carubv10022008m.g	Carubv10009746m.g	Carubv10011117m.g
Carubv10021514m.g	Carubv10021320m.g	Carubv10011835m.g	Carubv10010240m.g
Carubv10019712m.g	Carubv10021270m.g	Carubv10009092m.g	Carubv10008954m.g
Carubv10020746m.g	Carubv10021683m.g	Carubv10012559m.g	Carubv10008925m.g
Carubv10022251m.g	Carubv10022334m.g	Carubv10011766m.g	Carubv10009473m.g
Carubv10020368m.g	Carubv10021806m.g	Carubv10008306m.g	Carubv10009698m.g
Carubv10019971m.g	Carubv10021679m.g	Carubv10010694m.g	Carubv10010758m.g
Carubv10022362m.g	Carubv10021016m.g	Carubv10010926m.g	Carubv10011105m.g
Carubv10020702m.g	Carubv10019719m.g	Carubv10009145m.g	Carubv10008607m.g
Carubv10021017m.g	Carubv10022194m.g	Carubv10011675m.g	Carubv10008152m.g
Carubv10020232m.g	Carubv10021595m.g	Carubv10012457m.g	Carubv10008706m.g
Carubv10020524m.g	Carubv10021778m.g	Carubv10011673m.g	Carubv10011662m.g
Carubv10021629m.g	Carubv10021370m.g	Carubv10009988m.g	Carubv10008496m.g
Carubv10019836m.g	Carubv10021465m.g	Carubv10009242m.g	Carubv10010430m.g
Carubv10019932m.g	Carubv10021989m.g	Carubv10009573m.g	Carubv10009596m.g
Carubv10022209m.g	Carubv10022472m.g	Carubv10008256m.g	Carubv10012424m.g
Carubv10022310m.g	Carubv10021635m.g	Carubv10009874m.g	Carubv10011326m.g
Carubv10021096m.g	Carubv10020188m.g	Carubv10011619m.g	Carubv10008903m.g
Carubv10021118m.g	Carubv10021966m.g	Carubv10012240m.g	Carubv10010704m.g
Carubv10020718m.g	Carubv10021462m.g	Carubv10012460m.g	Carubv10011882m.g
Carubv10020025m.g	Carubv10020559m.g	Carubv10011464m.g	Carubv10012214m.g
Carubv10021938m.g	Carubv10020306m.g	Carubv10012304m.g	Carubv10010833m.g
Carubv10022273m.g	Carubv10022138m.g	Carubv10010821m.g	Carubv10012266m.g
Carubv10021707m.g	Carubv10021384m.g	Carubv10022150m.g	Carubv10011776m.g
Carubv10021139m.g	Carubv10022121m.g	Carubv10020454m.g	Carubv10009822m.g
Carubv10020217m.g	Carubv10021178m.g	Carubv10019918m.g	Carubv10010194m.g
Carubv10020899m.g	Carubv10020675m.g	Carubv10021907m.g	Carubv10009694m.g
Carubv10019743m.g	Carubv10021084m.g	Carubv10020031m.g	Carubv10011321m.g
Carubv10021608m.g	Carubv10021977m.g	Carubv10020278m.g	Carubv10010640m.g
Carubv10020023m.g	Carubv10020849m.g	Carubv10021357m.g	Carubv10011607m.g
Carubv10020549m.g	Carubv10021514m.g	Carubv10021969m.g	Carubv10012570m.g
Carubv10020954m.g	Carubv10021103m.g	Carubv10019795m.g	Carubv10011089m.g
Carubv10021491m.g	Carubv10022251m.g	Carubv10022353m.g	Carubv10011295m.g
Carubv10020236m.g	Carubv10021175m.g	Carubv10021686m.g	Carubv10010936m.g
Carubv10020687m.g	Carubv10021588m.g	Carubv10022461m.g	Carubv10010438m.g
Carubv10021367m.g	Carubv10020903m.g	Carubv10022441m.g	Carubv10011010m.g
Carubv10020223m.g	Carubv10020084m.g	Carubv10021884m.g	Carubv10011231m.g
Carubv10021259m.g	Carubv10021017m.g	Carubv10020500m.g	Carubv10011872m.g
Carubv10020288m.g	Carubv10020232m.g	Carubv10022129m.g	Carubv10008063m.g
Carubv10022329m.g	Carubv10020400m.g	Carubv10020729m.g	Carubv10010996m.g
Carubv10020613m.g	Carubv10022039m.g	Carubv10021614m.g	Carubv10012488m.g
Carubv10022392m.g	Carubv10020594m.g	Carubv10022104m.g	Carubv10012115m.g
Carubv10020076m.g	Carubv10021392m.g	Carubv10021621m.g	Carubv10011066m.g
Carubv10020425m.g	Carubv10022209m.g	Carubv10022428m.g	Carubv10009530m.g
Carubv10020753m.g	Carubv10022310m.g	Carubv10021114m.g	Carubv10012165m.g
Carubv10020696m.g	Carubv10021123m.g	Carubv10021130m.g	Carubv10010800m.g
Carubv10022226m.g	Carubv10020718m.g	Carubv10020496m.g	Carubv10009651m.g
Carubv10020660m.g	Carubv10022483m.g	Carubv10021742m.g	Carubv10008790m.g
Carubv10020799m.g	Carubv10020785m.g	Carubv10019874m.g	Carubv10012427m.g
Carubv10021612m.g	Carubv10021707m.g	Carubv10020941m.g	Carubv10012195m.g
Carubv10021694m.g	Carubv10020217m.g	Carubv10019944m.g	Carubv10008106m.g
Carubv10020421m.g	Carubv10021928m.g	Carubv10019930m.g	Carubv10011827m.g
Carubv10020689m.g	Carubv10021143m.g	Carubv10019764m.g	Carubv10010556m.g
Carubv10020757m.g	Carubv10021087m.g	Carubv10020826m.g	Carubv10012637m.g
Carubv10020529m.g	Carubv10020953m.g	Carubv10022110m.g	Carubv10012331m.g
Carubv10021077m.g	Carubv10019685m.g	Carubv10022370m.g	Carubv10011556m.g
Carubv10020800m.g	Carubv10020549m.g	Carubv10020972m.g	Carubv10011472m.g
Carubv10021873m.g	Carubv10020012m.g	Carubv10022109m.g	Carubv10010465m.g
Carubv10022093m.g	Carubv10019955m.g	Carubv10021675m.g	Carubv10009157m.g
Carubv10020131m.g	Carubv10020376m.g	Carubv10022438m.g	Carubv10009579m.g
Carubv10020489m.g	Carubv10020855m.g	Carubv10022094m.g	Carubv10008726m.g
Carubv10019697m.g	Carubv10021491m.g	Carubv10021359m.g	Carubv10009824m.g
Carubv10022482m.g	Carubv10019738m.g	Carubv10021550m.g	Carubv10011285m.g
Carubv10020120m.g	Carubv10022033m.g	Carubv10021119m.g	Carubv10011269m.g
Carubv10021131m.g	Carubv10021500m.g	Carubv10022122m.g	Carubv10011553m.g
Carubv10020777m.g	Carubv10021822m.g	Carubv10021947m.g	Carubv10012458m.g
Carubv10020229m.g	Carubv10021367m.g	Carubv10020177m.g	Carubv10010968m.g
Carubv10021563m.g	Carubv10022149m.g	Carubv10020520m.g	Carubv10011988m.g
Carubv10020326m.g	Carubv10020795m.g	Carubv10021428m.g	Carubv10012509m.g
Carubv10022397m.g	Carubv10021066m.g	Carubv10021136m.g	Carubv10012443m.g
Carubv10022420m.g	Carubv10020223m.g	Carubv10022056m.g	Carubv10012058m.g
Carubv10021494m.g	Carubv10022329m.g	Carubv10021477m.g	Carubv10010199m.g
Carubv10020748m.g	Carubv10021814m.g	Carubv10021390m.g	Carubv10011777m.g
Carubv10021365m.g	Carubv10020433m.g	Carubv10022167m.g	Carubv10011227m.g
Carubv10021567m.g	Carubv10022392m.g	Carubv10019797m.g	Carubv10010275m.g
Carubv10021368m.g	Carubv10020076m.g	Carubv10019815m.g	Carubv10009522m.g
Carubv10022385m.g	Carubv10021542m.g	Carubv10019835m.g	Carubv10010891m.g
Carubv10022092m.g	Carubv10022159m.g	Carubv10021294m.g	Carubv10010884m.g
Carubv10021946m.g	Carubv10020059m.g	Carubv10020889m.g	Carubv10010609m.g
Carubv10021979m.g	Carubv10019733m.g	Carubv10020573m.g	Carubv10009143m.g
Carubv10020684m.g	Carubv10019779m.g	Carubv10019661m.g	Carubv10011092m.g
Carubv10021065m.g	Carubv10020799m.g	Carubv10021930m.g	Carubv10009388m.g
Carubv10022096m.g	Carubv10020689m.g	Carubv10021509m.g	Carubv10011409m.g
Carubv10021908m.g	Carubv10020328m.g	Carubv10022448m.g	Carubv10012603m.g
Carubv10021997m.g	Carubv10021205m.g	Carubv10022030m.g	Carubv10011345m.g
Carubv10022458m.g	Carubv10020375m.g	Carubv10021906m.g	Carubv10012009m.g
Carubv10019948m.g	Carubv10021658m.g	Carubv10021991m.g	Carubv10011731m.g
Carubv10022105m.g	Carubv10020672m.g	Carubv10021110m.g	Carubv10011458m.g
Carubv10020708m.g	Carubv10021134m.g	Carubv10021112m.g	Carubv10010736m.g
Carubv10014033m.g	Carubv10019697m.g	Carubv10021467m.g	Carubv10011582m.g
Carubv10016047m.g	Carubv10021752m.g	Carubv10020088m.g	Carubv10009425m.g
Carubv10015358m.g	Carubv10020165m.g	Carubv10020619m.g	Carubv10008991m.g
Carubv10014627m.g	Carubv10021463m.g	Carubv10021687m.g	Carubv10011368m.g
Carubv10013136m.g	Carubv10020834m.g	Carubv10021236m.g	Carubv10008842m.g
Carubv10014021m.g	Carubv10020120m.g	Carubv10022376m.g	Carubv10009666m.g
Carubv10014004m.g	Carubv10022397m.g	Carubv10020348m.g	Carubv10008516m.g
Carubv10015255m.g	Carubv10019923m.g	Carubv10021483m.g	Carubv10009141m.g
Carubv10015688m.g	Carubv10022420m.g	Carubv10021853m.g	Carubv10011038m.g
Carubv10015345m.g	Carubv10021494m.g	Carubv10021361m.g	Carubv10008118m.g
Carubv10013887m.g	Carubv10021888m.g	Carubv10020465m.g	Carubv10010505m.g
Carubv10014666m.g	Carubv10021393m.g	Carubv10019656m.g	Carubv10011966m.g
Carubv10014793m.g	Carubv10021346m.g	Carubv10021109m.g	Carubv10012438m.g
Carubv10014075m.g	Carubv10021368m.g	Carubv10021887m.g	Carubv10010923m.g
Carubv10015764m.g	Carubv10021229m.g	Carubv10021663m.g	Carubv10008787m.g
Carubv10015681m.g	Carubv10022385m.g	Carubv10022176m.g	Carubv10011077m.g
Carubv10015212m.g	Carubv10021777m.g	Carubv10022141m.g	Carubv10011956m.g
Carubv10016173m.g	Carubv10021440m.g	Carubv10021606m.g	Carubv10010781m.g
Carubv10013032m.g	Carubv10019790m.g	Carubv10021510m.g	Carubv10009955m.g
Carubv10015063m.g	Carubv10021150m.g	Carubv10019927m.g	Carubv10009474m.g
Carubv10016292m.g	Carubv10022105m.g	Carubv10022132m.g	Carubv10008590m.g
Carubv10015691m.g	Carubv10020956m.g	Carubv10020678m.g	Carubv10008941m.g
Carubv10013162m.g	Carubv10013759m.g	Carubv10021171m.g	Carubv10011248m.g
Carubv10016056m.g	Carubv10014021m.g	Carubv10020416m.g	Carubv10009480m.g
Carubv10015077m.g	Carubv10015255m.g	Carubv10021313m.g	Carubv10012525m.g
Carubv10014612m.g	Carubv10014586m.g	Carubv10021461m.g	Carubv10011558m.g
Carubv10015164m.g	Carubv10014800m.g	Carubv10021399m.g	Carubv10011215m.g
Carubv10015117m.g	Carubv10016256m.g	Carubv10020502m.g	Carubv10012372m.g
Carubv10015825m.g	Carubv10016401m.g	Carubv10021657m.g	Carubv10010431m.g
Carubv10014330m.g	Carubv10016434m.g	Carubv10022322m.g	Carubv10010637m.g
Carubv10014925m.g	Carubv10014793m.g	Carubv10021819m.g	Carubv10009084m.g
Carubv10012874m.g	Carubv10014075m.g	Carubv10022307m.g	Carubv10008146m.g
Carubv10015167m.g	Carubv10015764m.g	Carubv10022079m.g	Carubv10012208m.g
Carubv10013743m.g	Carubv10015681m.g	Carubv10022340m.g	Carubv10008457m.g
Carubv10015492m.g	Carubv10015212m.g	Carubv10021363m.g	Carubv10011140m.g
Carubv10014774m.g	Carubv10016173m.g	Carubv10021737m.g	Carubv10008999m.g
Carubv10014574m.g	Carubv10015158m.g	Carubv10022164m.g	Carubv10008936m.g
Carubv10014706m.g	Carubv10015063m.g	Carubv10021724m.g	Carubv10009856m.g
Carubv10014761m.g	Carubv10016292m.g	Carubv10021951m.g	Carubv10009103m.g
Carubv10013451m.g	Carubv10015691m.g	Carubv10021739m.g	Carubv10011068m.g
Carubv10014833m.g	Carubv10014363m.g	Carubv10021329m.g	Carubv10011613m.g
Carubv10013478m.g	Carubv10013538m.g	Carubv10021736m.g	Carubv10011554m.g
Carubv10015748m.g	Carubv10015023m.g	Carubv10021408m.g	Carubv10010432m.g
Carubv10015644m.g	Carubv10015002m.g	Carubv10021964m.g	Carubv10010214m.g
Carubv10013649m.g	Carubv10016056m.g	Carubv10021803m.g	Carubv10009321m.g
Carubv10014278m.g	Carubv10015077m.g	Carubv10021246m.g	Carubv10012248m.g
Carubv10014508m.g	Carubv10014330m.g	Carubv10021135m.g	Carubv10012161m.g
Carubv10015662m.g	Carubv10012874m.g	Carubv10021600m.g	Carubv10011784m.g
Carubv10014964m.g	Carubv10013967m.g	Carubv10021810m.g	Carubv10011366m.g
Carubv10013835m.g	Carubv10014086m.g	Carubv10021787m.g	Carubv10009440m.g
Carubv10014937m.g	Carubv10015167m.g	Carubv10021431m.g	Carubv10008894m.g
Carubv10014153m.g	Carubv10016367m.g	Carubv10021362m.g	Carubv10011528m.g
Carubv10014016m.g	Carubv10015492m.g	Carubv10022123m.g	Carubv10011425m.g
Carubv10015993m.g	Carubv10014699m.g	Carubv10022052m.g	Carubv10008791m.g
Carubv10016084m.g	Carubv10014476m.g	Carubv10021446m.g	Carubv10011365m.g
Carubv10013717m.g	Carubv10015278m.g	Carubv10021848m.g	Carubv10012386m.g
Carubv10016484m.g	Carubv10014334m.g	Carubv10019885m.g	Carubv10009995m.g
Carubv10015720m.g	Carubv10015748m.g	Carubv10021781m.g	Carubv10011351m.g
Carubv10013470m.g	Carubv10014508m.g	Carubv10021576m.g	Carubv10008389m.g
Carubv10016018m.g	Carubv10015662m.g	Carubv10022380m.g	Carubv10011347m.g
Carubv10015469m.g	Carubv10014937m.g	Carubv10021533m.g	Carubv10011571m.g
Carubv10014251m.g	Carubv10016484m.g	Carubv10020892m.g	Carubv10012408m.g
Carubv10016461m.g	Carubv10016104m.g	Carubv10020412m.g	Carubv10012269m.g
Carubv10016343m.g	Carubv10015240m.g	Carubv10022055m.g	Carubv10011799m.g
Carubv10015594m.g	Carubv10015373m.g	Carubv10021169m.g	Carubv10012543m.g
Carubv10013771m.g	Carubv10015234m.g	Carubv10020166m.g	Carubv10011403m.g
Carubv10012934m.g	Carubv10013896m.g	Carubv10021879m.g	Carubv10009746m.g
Carubv10015474m.g	Carubv10016018m.g	Carubv10022113m.g	Carubv10009620m.g
Carubv10015640m.g	Carubv10015469m.g	Carubv10022038m.g	Carubv10008267m.g
Carubv10015264m.g	Carubv10014632m.g	Carubv10022363m.g	Carubv10011641m.g
Carubv10016206m.g	Carubv10014251m.g	Carubv10021975m.g	Carubv10012061m.g
Carubv10014562m.g	Carubv10016461m.g	Carubv10022433m.g	Carubv10010926m.g
Carubv10016154m.g	Carubv10015594m.g	Carubv10019972m.g	Carubv10012190m.g
Carubv10014263m.g	Carubv10014982m.g	Carubv10022053m.g	Carubv10008965m.g
Carubv10014170m.g	Carubv10012934m.g	Carubv10021632m.g	Carubv10009145m.g
Carubv10015364m.g	Carubv10016407m.g	Carubv10022377m.g	Carubv10012457m.g
Carubv10015239m.g	Carubv10016206m.g	Carubv10020361m.g	Carubv10010504m.g
Carubv10015115m.g	Carubv10013486m.g	Carubv10020920m.g	Carubv10010575m.g
Carubv10016289m.g	Carubv10016154m.g	Carubv10021798m.g	Carubv10011673m.g
Carubv10014909m.g	Carubv10015879m.g	Carubv10021129m.g	Carubv10011430m.g
Carubv10013127m.g	Carubv10015364m.g	Carubv10021680m.g	Carubv10008958m.g
Carubv10014108m.g	Carubv10014769m.g	Carubv10019739m.g	Carubv10008754m.g
Carubv10012843m.g	Carubv10015091m.g	Carubv10020330m.g	Carubv10011598m.g
Carubv10013255m.g	Carubv10015366m.g	Carubv10020044m.g	Carubv10012089m.g
Carubv10013597m.g	Carubv10012811m.g	Carubv10020766m.g	Carubv10008637m.g
Carubv10015991m.g	Carubv10015919m.g	Carubv10021959m.g	Carubv10011270m.g
Carubv10013264m.g	Carubv10013597m.g	Carubv10021354m.g	Carubv10011619m.g
Carubv10014737m.g	Carubv10013542m.g	Carubv10021747m.g	Carubv10012240m.g
Carubv10015936m.g	Carubv10014928m.g	Carubv10020851m.g	Carubv10011913m.g
Carubv10014142m.g	Carubv10015374m.g	Carubv10022253m.g	Carubv10012460m.g
Carubv10015767m.g	Carubv10016184m.g	Carubv10020914m.g	Carubv10011965m.g
Carubv10016392m.g	Carubv10013226m.g	Carubv10021782m.g	Carubv10008439m.g
Carubv10013827m.g	Carubv10016237m.g	Carubv10022008m.g	Carubv10009464m.g
Carubv10013912m.g	Carubv10014047m.g	Carubv10021320m.g	Carubv10011750m.g
Carubv10013226m.g	Carubv10013438m.g	Carubv10022224m.g	Carubv10008183m.g
Carubv10015984m.g	Carubv10015724m.g	Carubv10021520m.g	Carubv10009198m.g
Carubv10014063m.g	Carubv10014107m.g	Carubv10020848m.g	Carubv10022150m.g
Carubv10013646m.g	Carubv10015606m.g	Carubv10022111m.g	Carubv10020846m.g
Carubv10016113m.g	Carubv10014320m.g	Carubv10021270m.g	Carubv10022313m.g
Carubv10015166m.g	Carubv10014636m.g	Carubv10021683m.g	Carubv10020973m.g
Carubv10015041m.g	Carubv10015045m.g	Carubv10022334m.g	Carubv10019918m.g
Carubv10013338m.g	Carubv10015516m.g	Carubv10021466m.g	Carubv10020287m.g
Carubv10014177m.g	Carubv10015196m.g	Carubv10022114m.g	Carubv10021245m.g
Carubv10015315m.g	Carubv10015398m.g	Carubv10021732m.g	Carubv10021969m.g
Carubv10014472m.g	Carubv10014856m.g	Carubv10021306m.g	Carubv10021459m.g
Carubv10014074m.g	Carubv10014177m.g	Carubv10021806m.g	Carubv10021686m.g
Carubv10013701m.g	Carubv10015315m.g	Carubv10020290m.g	Carubv10022461m.g
Carubv10015251m.g	Carubv10014078m.g	Carubv10021679m.g	Carubv10022441m.g
Carubv10013579m.g	Carubv10013166m.g	Carubv10020699m.g	Carubv10021884m.g
Carubv10015183m.g	Carubv10014131m.g	Carubv10019658m.g	Carubv10020500m.g
Carubv10016178m.g	Carubv10015157m.g	Carubv10020144m.g	Carubv10022041m.g
Carubv10015294m.g	Carubv10015473m.g	Carubv10022194m.g	Carubv10020366m.g
Carubv10015473m.g	Carubv10016410m.g	Carubv10021595m.g	Carubv10020729m.g
Carubv10016410m.g	Carubv10015538m.g	Carubv10021778m.g	Carubv10020511m.g
Carubv10015329m.g	Carubv10013704m.g	Carubv10021465m.g	Carubv10021912m.g
Carubv10015538m.g	Carubv10016377m.g	Carubv10021989m.g	Carubv10019894m.g
Carubv10015245m.g	Carubv10015245m.g	Carubv10022472m.g	Carubv10020123m.g
Carubv10016092m.g	Carubv10016092m.g	Carubv10020184m.g	Carubv10019965m.g
Carubv10013004m.g	Carubv10013067m.g	Carubv10021635m.g	Carubv10022104m.g
Carubv10013074m.g	Carubv10013483m.g	Carubv10020408m.g	Carubv10019976m.g
Carubv10015585m.g	Carubv10015271m.g	Carubv10021487m.g	Carubv10021621m.g
Carubv10013067m.g	Carubv10015758m.g	Carubv10021966m.g	Carubv10020783m.g
Carubv10014630m.g	Carubv10016079m.g	Carubv10021937m.g	Carubv10020086m.g
Carubv10015271m.g	Carubv10013748m.g	Carubv10021462m.g	Carubv10020022m.g
Carubv10013301m.g	Carubv10015442m.g	Carubv10020559m.g	Carubv10020496m.g
Carubv10016148m.g	Carubv10016248m.g	Carubv10022393m.g	Carubv10021455m.g
Carubv10016079m.g	Carubv10013729m.g	Carubv10022172m.g	Carubv10021742m.g
Carubv10013748m.g	Carubv10013913m.g	Carubv10022166m.g	Carubv10021495m.g
Carubv10014697m.g	Carubv10015506m.g	Carubv10020665m.g	Carubv10021100m.g
Carubv10013117m.g	Carubv10015510m.g	Carubv10022138m.g	Carubv10021841m.g
Carubv10013105m.g	Carubv10014391m.g	Carubv10022284m.g	Carubv10020941m.g
Carubv10016247m.g	Carubv10015944m.g	Carubv10020398m.g	Carubv10020164m.g
Carubv10016248m.g	Carubv10015857m.g	Carubv10020318m.g	Carubv10019944m.g
Carubv10015682m.g	Carubv10013926m.g	Carubv10022121m.g	Carubv10019930m.g
Carubv10013729m.g	Carubv10016227m.g	Carubv10021307m.g	Carubv10019764m.g
Carubv10013913m.g	Carubv10013467m.g	Carubv10021641m.g	Carubv10022077m.g
Carubv10015381m.g	Carubv10016254m.g	Carubv10021178m.g	Carubv10020826m.g
Carubv10014391m.g	Carubv10013398m.g	Carubv10021291m.g	Carubv10022110m.g
Carubv10016227m.g	Carubv10016415m.g	Carubv10020599m.g	Carubv10021056m.g
Carubv10016310m.g	Carubv10013632m.g	Carubv10021084m.g	Carubv10020972m.g
Carubv10015771m.g	Carubv10016375m.g	Carubv10019715m.g	Carubv10022200m.g
Carubv10013398m.g	Carubv10015283m.g	Carubv10021977m.g	Carubv10021950m.g
Carubv10013605m.g	Carubv10015966m.g	Carubv10021911m.g	Carubv10022235m.g
Carubv10013907m.g	Carubv10015300m.g	Carubv10022238m.g	Carubv10022109m.g
Carubv10013062m.g	Carubv10013409m.g	Carubv10022409m.g	Carubv10020508m.g
Carubv10015283m.g	Carubv10013915m.g	Carubv10020746m.g	Carubv10020447m.g
Carubv10015486m.g	Carubv10015486m.g	Carubv10020037m.g	Carubv10020520m.g
Carubv10016105m.g	Carubv10014830m.g	Carubv10021103m.g	Carubv10020443m.g
Carubv10015326m.g	Carubv10014640m.g	Carubv10022251m.g	Carubv10022026m.g
Carubv10015008m.g	Carubv10016098m.g	Carubv10020368m.g	Carubv10022056m.g
Carubv10015508m.g	Carubv10016102m.g	Carubv10021266m.g	Carubv10021477m.g
Carubv10014065m.g	Carubv10015439m.g	Carubv10021286m.g	Carubv10021676m.g
Carubv10012957m.g	Carubv10015959m.g	Carubv10021017m.g	Carubv10021390m.g
Carubv10015168m.g	Carubv10016204m.g	Carubv10020232m.g	Carubv10022167m.g
Carubv10015620m.g	Carubv10012957m.g	Carubv10020400m.g	Carubv10019792m.g
Carubv10015513m.g	Carubv10015649m.g	Carubv10022039m.g	Carubv10021223m.g
Carubv10015649m.g	Carubv10015754m.g	Carubv10021587m.g	Carubv10021918m.g
Carubv10015754m.g	Carubv10015370m.g	Carubv10021376m.g	Carubv10021294m.g
Carubv10016069m.g	Carubv10016069m.g	Carubv10022310m.g	Carubv10021536m.g
Carubv10014817m.g	Carubv10015249m.g	Carubv10020039m.g	Carubv10022394m.g
Carubv10016464m.g	Carubv10016464m.g	Carubv10020206m.g	Carubv10020008m.g
Carubv10013761m.g	Carubv10015963m.g	Carubv10022483m.g	Carubv10021081m.g
Carubv10016109m.g	Carubv10016424m.g	Carubv10021728m.g	Carubv10021730m.g
Carubv10014690m.g	Carubv10013739m.g	Carubv10020541m.g	Carubv10019813m.g
Carubv10016101m.g	Carubv10015097m.g	Carubv10021707m.g	Carubv10021310m.g
Carubv10012958m.g	Carubv10016363m.g	Carubv10020268m.g	Carubv10021926m.g
Carubv10012974m.g	Carubv10013779m.g	Carubv10021928m.g	Carubv10019776m.g
Carubv10013488m.g	Carubv10013488m.g	Carubv10020083m.g	Carubv10021509m.g
Carubv10013650m.g	Carubv10015334m.g	Carubv10021656m.g	Carubv10022448m.g
Carubv10015334m.g	Carubv10016228m.g	Carubv10020240m.g	Carubv10022030m.g
Carubv10013821m.g	Carubv10013216m.g	Carubv10021718m.g	Carubv10021906m.g
Carubv10015821m.g	Carubv10015677m.g	Carubv10019743m.g	Carubv10021991m.g
Carubv10016405m.g	Carubv10015770m.g	Carubv10020953m.g	Carubv10019689m.g
Carubv10015677m.g	Carubv10015660m.g	Carubv10019685m.g	Carubv10021112m.g
Carubv10015770m.g	Carubv10013510m.g	Carubv10022043m.g	Carubv10020576m.g
Carubv10015660m.g	Carubv10015945m.g	Carubv10020549m.g	Carubv10022264m.g
Carubv10015945m.g	Carubv10015741m.g	Carubv10020012m.g	Carubv10021627m.g
Carubv10015741m.g	Carubv10016099m.g	Carubv10022350m.g	Carubv10021687m.g
Carubv10016099m.g	Carubv10016028m.g	Carubv10020855m.g	Carubv10019926m.g
Carubv10015155m.g	Carubv10015781m.g	Carubv10022339m.g	Carubv10020348m.g
Carubv10016028m.g	Carubv10015210m.g	Carubv10021491m.g	Carubv10019963m.g
Carubv10015210m.g	Carubv10014313m.g	Carubv10020842m.g	Carubv10020713m.g
Carubv10014313m.g	Carubv10016340m.g	Carubv10021018m.g	Carubv10021287m.g
Carubv10016340m.g	Carubv10015305m.g	Carubv10021367m.g	Carubv10021361m.g
Carubv10015467m.g	Carubv10015179m.g	Carubv10021667m.g	Carubv10020465m.g
Carubv10015305m.g	Carubv10015503m.g	Carubv10019970m.g	Carubv10021597m.g
Carubv10015179m.g	Carubv10015878m.g	Carubv10021066m.g	Carubv10020365m.g
Carubv10015878m.g	Carubv10015822m.g	Carubv10022399m.g	Carubv10020497m.g
Carubv10015822m.g	Carubv10015700m.g	Carubv10020288m.g	Carubv10020642m.g
Carubv10013025m.g	Carubv10014660m.g	Carubv10022206m.g	Carubv10021887m.g
Carubv10015981m.g	Carubv10015981m.g	Carubv10022329m.g	Carubv10021663m.g
Carubv10016380m.g	Carubv10016380m.g	Carubv10020613m.g	Carubv10022176m.g
Carubv10015071m.g	Carubv10015071m.g	Carubv10022392m.g	Carubv10022141m.g
Carubv10013636m.g	Carubv10013636m.g	Carubv10020930m.g	Carubv10021606m.g
Carubv10015318m.g	Carubv10015318m.g	Carubv10020505m.g	Carubv10019740m.g
Carubv10016421m.g	Carubv10016421m.g	Carubv10021919m.g	Carubv10021510m.g
Carubv10015409m.g	Carubv10015409m.g	Carubv10020988m.g	Carubv10019869m.g
Carubv10015885m.g	Carubv10015611m.g	Carubv10021612m.g	Carubv10021751m.g
Carubv10015611m.g	Carubv10015739m.g	Carubv10020705m.g	Carubv10022132m.g
Carubv10015550m.g	Carubv10015432m.g	Carubv10020689m.g	Carubv10020477m.g
Carubv10015739m.g	Carubv10014404m.g	Carubv10020960m.g	Carubv10020149m.g
Carubv10015432m.g	Carubv10013479m.g	Carubv10020328m.g	Carubv10020678m.g
Carubv10015138m.g	Carubv10015263m.g	Carubv10021205m.g	Carubv10022469m.g
Carubv10015263m.g	Carubv10015504m.g	Carubv10019714m.g	Carubv10021171m.g
Carubv10014994m.g	Carubv10015424m.g	Carubv10021235m.g	Carubv10021461m.g
Carubv10013923m.g	Carubv10013038m.g	Carubv10021662m.g	Carubv10021657m.g
Carubv10015504m.g	Carubv10013644m.g	Carubv10021944m.g	Carubv10021607m.g
Carubv10015524m.g	Carubv10015524m.g	Carubv10021077m.g	Carubv10022270m.g
Carubv10016085m.g	Carubv10015831m.g	Carubv10021658m.g	Carubv10021543m.g
Carubv10015831m.g	Carubv10016152m.g	Carubv10022476m.g	Carubv10020172m.g
Carubv10016152m.g	Carubv10015820m.g	Carubv10020605m.g	Carubv10021196m.g
Carubv10014675m.g	Carubv10014847m.g	Carubv10019697m.g	Carubv10020929m.g
Carubv10015233m.g	Carubv10015233m.g	Carubv10020980m.g	Carubv10022106m.g
Carubv10015004m.g	Carubv10015600m.g	Carubv10022076m.g	Carubv10021819m.g
Carubv10014389m.g	Carubv10015694m.g	Carubv10021244m.g	Carubv10022307m.g
Carubv10015413m.g	Carubv10015394m.g	Carubv10022482m.g	Carubv10022079m.g
Carubv10015915m.g	Carubv10013348m.g	Carubv10020056m.g	Carubv10020428m.g
Carubv10015928m.g	Carubv10016157m.g	Carubv10020165m.g	Carubv10019753m.g
Carubv10015777m.g	Carubv10015915m.g	Carubv10021463m.g	Carubv10022340m.g
Carubv10015566m.g	Carubv10015777m.g	Carubv10020878m.g	Carubv10021363m.g
Carubv10015573m.g	Carubv10013667m.g	Carubv10020120m.g	Carubv10022190m.g
Carubv10015165m.g	Carubv10013774m.g	Carubv10022215m.g	Carubv10021449m.g
Carubv10015997m.g	Carubv10015515m.g	Carubv10022397m.g	Carubv10021737m.g
Carubv10013590m.g	Carubv10015165m.g	Carubv10022196m.g	Carubv10022164m.g
Carubv10016003m.g	Carubv10014279m.g	Carubv10021494m.g	Carubv10022060m.g
Carubv10015174m.g	Carubv10015996m.g	Carubv10021888m.g	Carubv10021724m.g
Carubv10015089m.g	Carubv10015512m.g	Carubv10020906m.g	Carubv10021951m.g
Carubv10015804m.g	Carubv10012906m.g	Carubv10021393m.g	Carubv10022181m.g
Carubv10015719m.g	Carubv10014947m.g	Carubv10021567m.g	Carubv10021739m.g
Carubv10014478m.g	Carubv10016501m.g	Carubv10022385m.g	Carubv10021329m.g
Carubv10016381m.g	Carubv10013959m.g	Carubv10021285m.g	Carubv10021736m.g
Carubv10015799m.g	Carubv10014568m.g	Carubv10022092m.g	Carubv10021408m.g
Carubv10015060m.g	Carubv10016003m.g	Carubv10021440m.g	Carubv10021497m.g
Carubv10015590m.g	Carubv10015089m.g	Carubv10021532m.g	Carubv10019858m.g
Carubv10014157m.g	Carubv10015804m.g	Carubv10022062m.g	Carubv10021964m.g
Carubv10013955m.g	Carubv10015706m.g	Carubv10020551m.g	Carubv10019774m.g
Carubv10015629m.g	Carubv10015875m.g	Carubv10022096m.g	Carubv10021902m.g
Carubv10016396m.g	Carubv10015719m.g	Carubv10020628m.g	Carubv10022057m.g
Carubv10014238m.g	Carubv10014478m.g	Carubv10022105m.g	Carubv10021519m.g
Carubv10015759m.g	Carubv10016381m.g	Carubv10021840m.g	Carubv10021246m.g
Carubv10015291m.g	Carubv10012892m.g	Carubv10014033m.g	Carubv10022072m.g
Carubv10015297m.g	Carubv10015799m.g	Carubv10013149m.g	Carubv10021135m.g
Carubv10016022m.g	Carubv10015599m.g	Carubv10016047m.g	Carubv10021600m.g
Carubv10015348m.g	Carubv10014348m.g	Carubv10013589m.g	Carubv10022291m.g
Carubv10013492m.g	Carubv10014867m.g	Carubv10013151m.g	Carubv10021810m.g
Carubv10016477m.g	Carubv10015590m.g	Carubv10013993m.g	Carubv10020254m.g
Carubv10015390m.g	Carubv10014849m.g	Carubv10014021m.g	Carubv10021848m.g
Carubv10015674m.g	Carubv10013955m.g	Carubv10014004m.g	Carubv10019885m.g
Carubv10014379m.g	Carubv10012924m.g	Carubv10015350m.g	Carubv10019655m.g
Carubv10015154m.g	Carubv10015759m.g	Carubv10014586m.g	Carubv10022416m.g
Carubv10016417m.g	Carubv10015520m.g	Carubv10013184m.g	Carubv10021330m.g
Carubv10012964m.g	Carubv10015291m.g	Carubv10016256m.g	Carubv10022468m.g
Carubv10016009m.g	Carubv10015297m.g	Carubv10015042m.g	Carubv10022380m.g
Carubv10016252m.g	Carubv10013425m.g	Carubv10013539m.g	Carubv10021201m.g
Carubv10015514m.g	Carubv10016425m.g	Carubv10014666m.g	Carubv10021904m.g
Carubv10013448m.g	Carubv10013269m.g	Carubv10014793m.g	Carubv10022471m.g
Carubv10013466m.g	Carubv10015727m.g	Carubv10014075m.g	Carubv10022055m.g
Carubv10015980m.g	Carubv10015572m.g	Carubv10015764m.g	Carubv10020166m.g
Carubv10014910m.g	Carubv10015449m.g	Carubv10015139m.g	Carubv10020586m.g
Carubv10016013m.g	Carubv10012835m.g	Carubv10015681m.g	Carubv10020592m.g
Carubv10015889m.g	Carubv10015067m.g	Carubv10014702m.g	Carubv10020070m.g
Carubv10012898m.g	Carubv10016477m.g	Carubv10015886m.g	Carubv10022252m.g
Carubv10015837m.g	Carubv10015390m.g	Carubv10013529m.g	Carubv10021762m.g
Carubv10016268m.g	Carubv10015674m.g	Carubv10016173m.g	Carubv10021360m.g
Carubv10016269m.g	Carubv10013794m.g	Carubv10016081m.g	Carubv10022113m.g
Carubv10016439m.g	Carubv10016397m.g	Carubv10013003m.g	Carubv10022287m.g
Carubv10016044m.g	Carubv10013620m.g	Carubv10015063m.g	Carubv10021350m.g
Carubv10012812m.g	Carubv10014230m.g	Carubv10016320m.g	Carubv10022038m.g
Carubv10015101m.g	Carubv10015154m.g	Carubv10015931m.g	Carubv10022363m.g
Carubv10015732m.g	Carubv10015144m.g	Carubv10014638m.g	Carubv10021975m.g
Carubv10016262m.g	Carubv10015026m.g	Carubv10016292m.g	Carubv10022433m.g
Carubv10015802m.g	Carubv10015208m.g	Carubv10014363m.g	Carubv10021939m.g
Carubv10016164m.g	Carubv10016009m.g	Carubv10013538m.g	Carubv10020116m.g
Carubv10025110m.g	Carubv10016147m.g	Carubv10015077m.g	Carubv10022053m.g
Carubv10023689m.g	Carubv10016384m.g	Carubv10014068m.g	Carubv10021632m.g
Carubv10023063m.g	Carubv10015514m.g	Carubv10015288m.g	Carubv10022377m.g
Carubv10023719m.g	Carubv10015743m.g	Carubv10014707m.g	Carubv10020361m.g
Carubv10024316m.g	Carubv10016017m.g	Carubv10016284m.g	Carubv10021071m.g
Carubv10024796m.g	Carubv10015890m.g	Carubv10015164m.g	Carubv10020920m.g
Carubv10023512m.g	Carubv10013602m.g	Carubv10014308m.g	Carubv10021798m.g
Carubv10022693m.g	Carubv10014938m.g	Carubv10014330m.g	Carubv10021680m.g
Carubv10025359m.g	Carubv10013823m.g	Carubv10012874m.g	Carubv10022210m.g
Carubv10024576m.g	Carubv10014257m.g	Carubv10014086m.g	Carubv10020532m.g
Carubv10024602m.g	Carubv10016013m.g	Carubv10015167m.g	Carubv10019739m.g
Carubv10025133m.g	Carubv10014217m.g	Carubv10016367m.g	Carubv10020336m.g
Carubv10024974m.g	Carubv10015565m.g	Carubv10015953m.g	Carubv10020766m.g
Carubv10024841m.g	Carubv10012890m.g	Carubv10015492m.g	Carubv10021959m.g
Carubv10024873m.g	Carubv10015975m.g	Carubv10014924m.g	Carubv10021354m.g
Carubv10025168m.g	Carubv10015837m.g	Carubv10013052m.g	Carubv10022314m.g
Carubv10025493m.g	Carubv10016269m.g	Carubv10015278m.g	Carubv10021747m.g
Carubv10025263m.g	Carubv10014183m.g	Carubv10014574m.g	Carubv10022031m.g
Carubv10024674m.g	Carubv10016162m.g	Carubv10014761m.g	Carubv10021265m.g
Carubv10025413m.g	Carubv10014551m.g	Carubv10013451m.g	Carubv10022253m.g
Carubv10024992m.g	Carubv10016044m.g	Carubv10014833m.g	Carubv10020914m.g
Carubv10024601m.g	Carubv10015865m.g	Carubv10014564m.g	Carubv10020347m.g
Carubv10024297m.g	Carubv10012812m.g	Carubv10013478m.g	Carubv10020415m.g
Carubv10025591m.g	Carubv10013493m.g	Carubv10012828m.g	Carubv10021527m.g
Carubv10024420m.g	Carubv10015043m.g	Carubv10015748m.g	Carubv10021544m.g
Carubv10024896m.g	Carubv10013614m.g	Carubv10014508m.g	Carubv10021782m.g
Carubv10022833m.g	Carubv10015460m.g	Carubv10013197m.g	Carubv10022008m.g
Carubv10025476m.g	Carubv10015732m.g	Carubv10013490m.g	Carubv10021320m.g
Carubv10022687m.g	Carubv10014347m.g	Carubv10015662m.g	Carubv10022224m.g
Carubv10025016m.g	Carubv10015802m.g	Carubv10015806m.g	Carubv10021520m.g
Carubv10022835m.g	Carubv10016150m.g	Carubv10013331m.g	Carubv10020848m.g
Carubv10024654m.g	Carubv10015397m.g	Carubv10014868m.g	Carubv10022111m.g
Carubv10024906m.g	Carubv10015497m.g	Carubv10015448m.g	Carubv10021270m.g
Carubv10024922m.g	Carubv10023555m.g	Carubv10015888m.g	Carubv10021683m.g
Carubv10025302m.g	Carubv10023719m.g	Carubv10015018m.g	Carubv10022334m.g
Carubv10022680m.g	Carubv10024854m.g	Carubv10014937m.g	Carubv10021466m.g
Carubv10024690m.g	Carubv10024796m.g	Carubv10016334m.g	Carubv10021269m.g
Carubv10023469m.g	Carubv10023512m.g	Carubv10015367m.g	Carubv10022114m.g
Carubv10024706m.g	Carubv10025359m.g	Carubv10016104m.g	Carubv10021358m.g
Carubv10022745m.g	Carubv10024576m.g	Carubv10015247m.g	Carubv10021732m.g
Carubv10025150m.g	Carubv10024602m.g	Carubv10013296m.g	Carubv10020514m.g
Carubv10025193m.g	Carubv10025133m.g	Carubv10015940m.g	Carubv10021306m.g
Carubv10025108m.g	Carubv10024974m.g	Carubv10015720m.g	Carubv10021806m.g
Carubv10025666m.g	Carubv10024841m.g	Carubv10013273m.g	Carubv10020699m.g
Carubv10024777m.g	Carubv10025168m.g	Carubv10015469m.g	Carubv10021870m.g
Carubv10022714m.g	Carubv10025493m.g	Carubv10014632m.g	Carubv10021460m.g
Carubv10023990m.g	Carubv10025263m.g	Carubv10014251m.g	Carubv10022194m.g
Carubv10025688m.g	Carubv10024812m.g	Carubv10016461m.g	Carubv10021595m.g
Carubv10023388m.g	Carubv10024674m.g	Carubv10016343m.g	Carubv10021778m.g
Carubv10025612m.g	Carubv10024653m.g	Carubv10015594m.g	Carubv10021465m.g
Carubv10024914m.g	Carubv10025290m.g	Carubv10014982m.g	Carubv10021989m.g
Carubv10023622m.g	Carubv10025413m.g	Carubv10016246m.g	Carubv10022472m.g
Carubv10024633m.g	Carubv10023582m.g	Carubv10014688m.g	Carubv10020755m.g
Carubv10024565m.g	Carubv10024398m.g	Carubv10016315m.g	Carubv10020561m.g
Carubv10025370m.g	Carubv10024601m.g	Carubv10014503m.g	Carubv10019947m.g
Carubv10025304m.g	Carubv10024297m.g	Carubv10013500m.g	Carubv10021696m.g
Carubv10024789m.g	Carubv10025591m.g	Carubv10016206m.g	Carubv10022454m.g
Carubv10025329m.g	Carubv10023141m.g	Carubv10014562m.g	Carubv10020124m.g
Carubv10025152m.g	Carubv10025582m.g	Carubv10016154m.g	Carubv10022456m.g
Carubv10022942m.g	Carubv10023234m.g	Carubv10014583m.g	Carubv10021966m.g
Carubv10024978m.g	Carubv10022833m.g	Carubv10015627m.g	Carubv10019960m.g
Carubv10024203m.g	Carubv10025246m.g	Carubv10015879m.g	Carubv10020665m.g
Carubv10024246m.g	Carubv10024815m.g	Carubv10015364m.g	Carubv10022138m.g
Carubv10025192m.g	Carubv10025476m.g	Carubv10015059m.g	Carubv10021846m.g
Carubv10024968m.g	Carubv10025112m.g	Carubv10014596m.g	Carubv10022284m.g
Carubv10024497m.g	Carubv10024548m.g	Carubv10014185m.g	Carubv10020398m.g
Carubv10024652m.g	Carubv10022687m.g	Carubv10015239m.g	Carubv10019909m.g
Carubv10025009m.g	Carubv10024140m.g	Carubv10013177m.g	Carubv10021101m.g
Carubv10025621m.g	Carubv10025016m.g	Carubv10016063m.g	Carubv10021345m.g
Carubv10025097m.g	Carubv10023035m.g	Carubv10015115m.g	Carubv10020552m.g
Carubv10025300m.g	Carubv10025391m.g	Carubv10015091m.g	Carubv10019679m.g
Carubv10023798m.g	Carubv10025104m.g	Carubv10016289m.g	Carubv10021956m.g
Carubv10025641m.g	Carubv10024654m.g	Carubv10014088m.g	Carubv10020318m.g
Carubv10022952m.g	Carubv10024669m.g	Carubv10014270m.g	Carubv10020487m.g
Carubv10023235m.g	Carubv10025302m.g	Carubv10015178m.g	Carubv10020515m.g
Carubv10024135m.g	Carubv10022680m.g	Carubv10012811m.g	Carubv10020513m.g
Carubv10024025m.g	Carubv10024690m.g	Carubv10012819m.g	Carubv10021474m.g
Carubv10024167m.g	Carubv10023197m.g	Carubv10015919m.g	Carubv10022121m.g
Carubv10025340m.g	Carubv10023564m.g	Carubv10014977m.g	Carubv10020178m.g
Carubv10024813m.g	Carubv10024436m.g	Carubv10013597m.g	Carubv10020277m.g
Carubv10024639m.g	Carubv10023469m.g	Carubv10014249m.g	Carubv10022455m.g
Carubv10025077m.g	Carubv10024706m.g	Carubv10013339m.g	Carubv10021312m.g
Carubv10024088m.g	Carubv10025725m.g	Carubv10013316m.g	Carubv10020599m.g
Carubv10025461m.g	Carubv10025150m.g	Carubv10016392m.g	Carubv10020765m.g
Carubv10024278m.g	Carubv10025666m.g	Carubv10013860m.g	Carubv10021084m.g
Carubv10024799m.g	Carubv10024777m.g	Carubv10015374m.g	Carubv10019715m.g
Carubv10025698m.g	Carubv10022714m.g	Carubv10015070m.g	Carubv10020091m.g
Carubv10024500m.g	Carubv10025688m.g	Carubv10013461m.g	Carubv10021505m.g
Carubv10024884m.g	Carubv10024582m.g	Carubv10015526m.g	Carubv10021911m.g
Carubv10025454m.g	Carubv10023404m.g	Carubv10015724m.g	Carubv10020860m.g
Carubv10025411m.g	Carubv10025506m.g	Carubv10014107m.g	Carubv10020825m.g
Carubv10024585m.g	Carubv10022898m.g	Carubv10012933m.g	Carubv10021009m.g
Carubv10024257m.g	Carubv10024914m.g	Carubv10012882m.g	Carubv10019712m.g
Carubv10024800m.g	Carubv10024729m.g	Carubv10013988m.g	Carubv10020715m.g
Carubv10024715m.g	Carubv10024498m.g	Carubv10016076m.g	Carubv10020746m.g
Carubv10023815m.g	Carubv10024633m.g	Carubv10015407m.g	Carubv10021103m.g
Carubv10023850m.g	Carubv10024565m.g	Carubv10015882m.g	Carubv10022251m.g
Carubv10023998m.g	Carubv10025370m.g	Carubv10016040m.g	Carubv10019982m.g
Carubv10024175m.g	Carubv10024789m.g	Carubv10015166m.g	Carubv10020368m.g
Carubv10024003m.g	Carubv10024561m.g	Carubv10014689m.g	Carubv10021717m.g
Carubv10023034m.g	Carubv10022942m.g	Carubv10014898m.g	Carubv10020608m.g
Carubv10024543m.g	Carubv10024978m.g	Carubv10016274m.g	Carubv10020205m.g
Carubv10024458m.g	Carubv10022778m.g	Carubv10014794m.g	Carubv10021190m.g
Carubv10025573m.g	Carubv10024246m.g	Carubv10015196m.g	Carubv10019971m.g
Carubv10023287m.g	Carubv10024304m.g	Carubv10013170m.g	Carubv10021343m.g
Carubv10023553m.g	Carubv10024125m.g	Carubv10015398m.g	Carubv10022362m.g
Carubv10024510m.g	Carubv10024497m.g	Carubv10015315m.g	Carubv10020702m.g
Carubv10025613m.g	Carubv10024652m.g	Carubv10012817m.g	Carubv10021017m.g
Carubv10025580m.g	Carubv10025009m.g	Carubv10013505m.g	Carubv10020232m.g
Carubv10023700m.g	Carubv10025598m.g	Carubv10014283m.g	Carubv10022175m.g
Carubv10025479m.g	Carubv10023277m.g	Carubv10013738m.g	Carubv10020257m.g
Carubv10025645m.g	Carubv10024749m.g	Carubv10013891m.g	Carubv10020190m.g
Carubv10023181m.g	Carubv10025621m.g	Carubv10013166m.g	Carubv10021629m.g
Carubv10022964m.g	Carubv10023546m.g	Carubv10015157m.g	Carubv10019836m.g
Carubv10024990m.g	Carubv10025184m.g	Carubv10015183m.g	Carubv10020659m.g
Carubv10024366m.g	Carubv10024678m.g	Carubv10014884m.g	Carubv10021181m.g
Carubv10024449m.g	Carubv10024378m.g	Carubv10015697m.g	Carubv10019932m.g
Carubv10024883m.g	Carubv10024178m.g	Carubv10015597m.g	Carubv10022209m.g
Carubv10023708m.g	Carubv10025176m.g	Carubv10015473m.g	Carubv10021376m.g
Carubv10024683m.g	Carubv10025300m.g	Carubv10016410m.g	Carubv10022310m.g
Carubv10022815m.g	Carubv10022664m.g	Carubv10015245m.g	Carubv10021047m.g
Carubv10024619m.g	Carubv10023798m.g	Carubv10015325m.g	Carubv10020540m.g
Carubv10024300m.g	Carubv10024382m.g	Carubv10016092m.g	Carubv10020880m.g
Carubv10022585m.g	Carubv10025641m.g	Carubv10015253m.g	Carubv10020987m.g
Carubv10025365m.g	Carubv10022952m.g	Carubv10015783m.g	Carubv10020025m.g
Carubv10024937m.g	Carubv10023872m.g	Carubv10013929m.g	Carubv10019902m.g
Carubv10023174m.g	Carubv10024813m.g	Carubv10013483m.g	Carubv10020191m.g
Carubv10025288m.g	Carubv10023270m.g	Carubv10016079m.g	Carubv10019870m.g
Carubv10024590m.g	Carubv10024459m.g	Carubv10013748m.g	Carubv10020821m.g
Carubv10025526m.g	Carubv10025489m.g	Carubv10015587m.g	Carubv10021938m.g
Carubv10025298m.g	Carubv10025694m.g	Carubv10016248m.g	Carubv10021804m.g
Carubv10023775m.g	Carubv10025606m.g	Carubv10013729m.g	Carubv10020163m.g
Carubv10023411m.g	Carubv10023955m.g	Carubv10013659m.g	Carubv10020153m.g
Carubv10024973m.g	Carubv10023241m.g	Carubv10013913m.g	Carubv10022273m.g
Carubv10023944m.g	Carubv10024278m.g	Carubv10015510m.g	Carubv10021707m.g
Carubv10024589m.g	Carubv10024799m.g	Carubv10014391m.g	Carubv10020045m.g
Carubv10025656m.g	Carubv10024986m.g	Carubv10015944m.g	Carubv10021011m.g
Carubv10024616m.g	Carubv10025049m.g	Carubv10015857m.g	Carubv10020240m.g
Carubv10023963m.g	Carubv10025698m.g	Carubv10016254m.g	Carubv10020899m.g
Carubv10022944m.g	Carubv10024544m.g	Carubv10013605m.g	Carubv10020102m.g
Carubv10024916m.g	Carubv10024603m.g	Carubv10016182m.g	Carubv10020812m.g
Carubv10025254m.g	Carubv10024884m.g	Carubv10013569m.g	Carubv10020156m.g
Carubv10025669m.g	Carubv10023871m.g	Carubv10013632m.g	Carubv10019743m.g
Carubv10023384m.g	Carubv10025718m.g	Carubv10016375m.g	Carubv10021124m.g
Carubv10022793m.g	Carubv10023820m.g	Carubv10016086m.g	Carubv10021608m.g
Carubv10025299m.g	Carubv10024158m.g	Carubv10016422m.g	Carubv10020469m.g
Carubv10024129m.g	Carubv10025011m.g	Carubv10013106m.g	Carubv10020023m.g
Carubv10025255m.g	Carubv10024857m.g	Carubv10014445m.g	Carubv10020549m.g
Carubv10023515m.g	Carubv10025454m.g	Carubv10015300m.g	Carubv10020855m.g
Carubv10025148m.g	Carubv10025350m.g	Carubv10013305m.g	Carubv10020146m.g
Carubv10023149m.g	Carubv10024739m.g	Carubv10013386m.g	Carubv10022339m.g
Carubv10023207m.g	Carubv10025411m.g	Carubv10015772m.g	Carubv10021491m.g
Carubv10025460m.g	Carubv10025113m.g	Carubv10013781m.g	Carubv10020556m.g
Carubv10025321m.g	Carubv10023390m.g	Carubv10015385m.g	Carubv10020236m.g
Carubv10024775m.g	Carubv10024437m.g	Carubv10015486m.g	Carubv10019970m.g
Carubv10023837m.g	Carubv10022551m.g	Carubv10014830m.g	Carubv10022025m.g
Carubv10023505m.g	Carubv10025072m.g	Carubv10014640m.g	Carubv10021534m.g
Carubv10023623m.g	Carubv10025518m.g	Carubv10016098m.g	Carubv10020494m.g
Carubv10024994m.g	Carubv10023441m.g	Carubv10013531m.g	Carubv10021923m.g
Carubv10025396m.g	Carubv10023520m.g	Carubv10013300m.g	Carubv10020534m.g
Carubv10025707m.g	Carubv10024938m.g	Carubv10015079m.g	Carubv10022329m.g
Carubv10023534m.g	Carubv10024800m.g	Carubv10015326m.g	Carubv10020613m.g
Carubv10023442m.g	Carubv10024664m.g	Carubv10015508m.g	Carubv10022392m.g
Carubv10023867m.g	Carubv10023815m.g	Carubv10014065m.g	Carubv10019891m.g
Carubv10022596m.g	Carubv10023850m.g	Carubv10015620m.g	Carubv10020930m.g
Carubv10025234m.g	Carubv10024003m.g	Carubv10014968m.g	Carubv10020829m.g
Carubv10025266m.g	Carubv10025531m.g	Carubv10016053m.g	Carubv10021199m.g
Carubv10023281m.g	Carubv10025305m.g	Carubv10015858m.g	Carubv10020059m.g
Carubv10023685m.g	Carubv10022992m.g	Carubv10015649m.g	Carubv10020696m.g
Carubv10023429m.g	Carubv10023419m.g	Carubv10015754m.g	Carubv10022226m.g
Carubv10025307m.g	Carubv10023256m.g	Carubv10015757m.g	Carubv10020660m.g
Carubv10025052m.g	Carubv10023651m.g	Carubv10015370m.g	Carubv10020799m.g
Carubv10022769m.g	Carubv10024876m.g	Carubv10016069m.g	Carubv10022189m.g
Carubv10024123m.g	Carubv10022697m.g	Carubv10015249m.g	Carubv10020421m.g
Carubv10023265m.g	Carubv10023553m.g	Carubv10016464m.g	Carubv10020625m.g
Carubv10023522m.g	Carubv10022993m.g	Carubv10015963m.g	Carubv10021874m.g
Carubv10024340m.g	Carubv10023398m.g	Carubv10015750m.g	Carubv10019660m.g
Carubv10024341m.g	Carubv10023369m.g	Carubv10016424m.g	Carubv10021435m.g
Carubv10024103m.g	Carubv10022845m.g	Carubv10013739m.g	Carubv10020757m.g
Carubv10024299m.g	Carubv10025560m.g	Carubv10016101m.g	Carubv10021397m.g
Carubv10023669m.g	Carubv10024076m.g	Carubv10015084m.g	Carubv10021561m.g
Carubv10023274m.g	Carubv10023473m.g	Carubv10016363m.g	Carubv10021126m.g
Carubv10025587m.g	Carubv10025070m.g	Carubv10013779m.g	Carubv10020293m.g
Carubv10023619m.g	Carubv10024762m.g	Carubv10013488m.g	Carubv10019714m.g
Carubv10022989m.g	Carubv10024631m.g	Carubv10015334m.g	Carubv10021242m.g
Carubv10022856m.g	Carubv10025645m.g	Carubv10016228m.g	Carubv10021235m.g
Carubv10025141m.g	Carubv10023181m.g	Carubv10013216m.g	Carubv10020529m.g
Carubv10024255m.g	Carubv10025372m.g	Carubv10015140m.g	Carubv10021077m.g
Carubv10025569m.g	Carubv10024990m.g	Carubv10015677m.g	Carubv10021293m.g
Carubv10024944m.g	Carubv10024366m.g	Carubv10015770m.g	Carubv10021873m.g
Carubv10022955m.g	Carubv10024883m.g	Carubv10015660m.g	Carubv10021658m.g
Carubv10025230m.g	Carubv10023208m.g	Carubv10015679m.g	Carubv10020605m.g
Carubv10025412m.g	Carubv10025309m.g	Carubv10014373m.g	Carubv10022093m.g
Carubv10025427m.g	Carubv10025250m.g	Carubv10014716m.g	Carubv10020131m.g
Carubv10025177m.g	Carubv10022676m.g	Carubv10013510m.g	Carubv10020489m.g
Carubv10024858m.g	Carubv10022815m.g	Carubv10015945m.g	Carubv10022155m.g
Carubv10023678m.g	Carubv10024619m.g	Carubv10015741m.g	Carubv10021244m.g
Carubv10023085m.g	Carubv10022946m.g	Carubv10016099m.g	Carubv10021328m.g
Carubv10024516m.g	Carubv10025018m.g	Carubv10015155m.g	Carubv10020056m.g
Carubv10025120m.g	Carubv10023950m.g	Carubv10016094m.g	Carubv10020120m.g
Carubv10023891m.g	Carubv10025496m.g	Carubv10015781m.g	Carubv10020455m.g
Carubv10023286m.g	Carubv10022555m.g	Carubv10015210m.g	Carubv10020344m.g
Carubv10023764m.g	Carubv10025288m.g	Carubv10014313m.g	Carubv10020354m.g
Carubv10024948m.g	Carubv10023468m.g	Carubv10016340m.g	Carubv10021473m.g
Carubv10024540m.g	Carubv10023959m.g	Carubv10015305m.g	Carubv10022397m.g
Carubv10025471m.g	Carubv10023154m.g	Carubv10015179m.g	Carubv10022420m.g
Carubv10025690m.g	Carubv10025316m.g	Carubv10015503m.g	Carubv10020479m.g
Carubv10022684m.g	Carubv10024038m.g	Carubv10015878m.g	Carubv10022196m.g
Carubv10023090m.g	Carubv10023200m.g	Carubv10014660m.g	Carubv10020680m.g
Carubv10025017m.g	Carubv10023411m.g	Carubv10015981m.g	Carubv10021494m.g
Carubv10024804m.g	Carubv10024676m.g	Carubv10016380m.g	Carubv10020748m.g
Carubv10025301m.g	Carubv10024289m.g	Carubv10015071m.g	Carubv10021365m.g
Carubv10025640m.g	Carubv10024615m.g	Carubv10013636m.g	Carubv10020391m.g
Carubv10023456m.g	Carubv10024589m.g	Carubv10014077m.g	Carubv10021567m.g
Carubv10024890m.g	Carubv10024774m.g	Carubv10016421m.g	Carubv10022403m.g
Carubv10024745m.g	Carubv10025554m.g	Carubv10016308m.g	Carubv10022385m.g
Carubv10024871m.g	Carubv10024616m.g	Carubv10015885m.g	Carubv10022381m.g
Carubv10025115m.g	Carubv10025012m.g	Carubv10015611m.g	Carubv10022135m.g
Carubv10024741m.g	Carubv10025589m.g	Carubv10015550m.g	Carubv10021285m.g
Carubv10024955m.g	Carubv10023266m.g	Carubv10015739m.g	Carubv10019844m.g
Carubv10024330m.g	Carubv10025550m.g	Carubv10015432m.g	Carubv10022092m.g
Carubv10025385m.g	Carubv10024916m.g	Carubv10015138m.g	Carubv10019801m.g
Carubv10023694m.g	Carubv10025312m.g	Carubv10014994m.g	Carubv10020850m.g
Carubv10024196m.g	Carubv10025262m.g	Carubv10013457m.g	Carubv10020691m.g
Carubv10024022m.g	Carubv10024878m.g	Carubv10015504m.g	Carubv10019667m.g
Carubv10025473m.g	Carubv10023425m.g	Carubv10015424m.g	Carubv10021979m.g
Carubv10024648m.g	Carubv10025275m.g	Carubv10015524m.g	Carubv10021532m.g
Carubv10024953m.g	Carubv10023843m.g	Carubv10015887m.g	Carubv10022062m.g
Carubv10025546m.g	Carubv10024772m.g	Carubv10015917m.g	Carubv10022096m.g
Carubv10023453m.g	Carubv10023507m.g	Carubv10015233m.g	Carubv10021063m.g
Carubv10023292m.g	Carubv10025669m.g	Carubv10014389m.g	Carubv10020628m.g
Carubv10023889m.g	Carubv10023384m.g	Carubv10014049m.g	Carubv10020898m.g
Carubv10023066m.g	Carubv10024355m.g	Carubv10016437m.g	Carubv10020266m.g
Carubv10023080m.g	Carubv10024660m.g	Carubv10016116m.g	Carubv10022119m.g
Carubv10024266m.g	Carubv10025299m.g	Carubv10015335m.g	Carubv10020280m.g
Carubv10023380m.g	Carubv10024001m.g	Carubv10013637m.g	Carubv10021378m.g
Carubv10024104m.g	Carubv10025196m.g	Carubv10016344m.g	Carubv10021997m.g
Carubv10024961m.g	Carubv10022878m.g	Carubv10015694m.g	Carubv10022458m.g
Carubv10024574m.g	Carubv10022966m.g	Carubv10015235m.g	Carubv10019948m.g
Carubv10018437m.g	Carubv10025148m.g	Carubv10015394m.g	Carubv10020014m.g
Carubv10016856m.g	Carubv10025529m.g	Carubv10015413m.g	Carubv10022105m.g
Carubv10017693m.g	Carubv10025460m.g	Carubv10013348m.g	Carubv10021468m.g
Carubv10019618m.g	Carubv10025321m.g	Carubv10013869m.g	Carubv10021844m.g
Carubv10018395m.g	Carubv10024775m.g	Carubv10015915m.g	Carubv10019873m.g
Carubv10019360m.g	Carubv10023081m.g	Carubv10015020m.g	Carubv10021740m.g
Carubv10018405m.g	Carubv10023595m.g	Carubv10013774m.g	Carubv10014087m.g
Carubv10019106m.g	Carubv10023884m.g	Carubv10015165m.g	Carubv10016047m.g
Carubv10018538m.g	Carubv10024343m.g	Carubv10015996m.g	Carubv10015358m.g
Carubv10018549m.g	Carubv10023505m.g	Carubv10015840m.g	Carubv10014627m.g
Carubv10018516m.g	Carubv10025207m.g	Carubv10013204m.g	Carubv10014650m.g
Carubv10019562m.g	Carubv10024695m.g	Carubv10014947m.g	Carubv10013379m.g
Carubv10017969m.g	Carubv10025396m.g	Carubv10016501m.g	Carubv10013151m.g
Carubv10018335m.g	Carubv10025244m.g	Carubv10013959m.g	Carubv10014021m.g
Carubv10018613m.g	Carubv10025707m.g	Carubv10016003m.g	Carubv10014004m.g
Carubv10019386m.g	Carubv10023534m.g	Carubv10015174m.g	Carubv10013161m.g
Carubv10018457m.g	Carubv10022596m.g	Carubv10015089m.g	Carubv10013948m.g
Carubv10018961m.g	Carubv10023681m.g	Carubv10013576m.g	Carubv10015976m.g
Carubv10019192m.g	Carubv10025234m.g	Carubv10015804m.g	Carubv10014586m.g
Carubv10018694m.g	Carubv10023143m.g	Carubv10016194m.g	Carubv10015149m.g
Carubv10019075m.g	Carubv10025561m.g	Carubv10015875m.g	Carubv10015688m.g
Carubv10019328m.g	Carubv10024123m.g	Carubv10015719m.g	Carubv10015345m.g
Carubv10018127m.g	Carubv10024098m.g	Carubv10015557m.g	Carubv10012875m.g
Carubv10018783m.g	Carubv10024103m.g	Carubv10014478m.g	Carubv10013887m.g
Carubv10018757m.g	Carubv10023645m.g	Carubv10016381m.g	Carubv10016144m.g
Carubv10017195m.g	Carubv10025587m.g	Carubv10012892m.g	Carubv10012937m.g
Carubv10019200m.g	Carubv10024803m.g	Carubv10014944m.g	Carubv10015532m.g
Carubv10018398m.g	Carubv10025129m.g	Carubv10014809m.g	Carubv10014629m.g
Carubv10019126m.g	Carubv10022885m.g	Carubv10015799m.g	Carubv10013539m.g
Carubv10018576m.g	Carubv10024702m.g	Carubv10015599m.g	Carubv10016430m.g
Carubv10018570m.g	Carubv10024255m.g	Carubv10014867m.g	Carubv10014666m.g
Carubv10017495m.g	Carubv10022984m.g	Carubv10015590m.g	Carubv10014306m.g
Carubv10019170m.g	Carubv10025569m.g	Carubv10015074m.g	Carubv10016434m.g
Carubv10019351m.g	Carubv10024944m.g	Carubv10014353m.g	Carubv10014793m.g
Carubv10018156m.g	Carubv10025158m.g	Carubv10013955m.g	Carubv10013196m.g
Carubv10016594m.g	Carubv10024847m.g	Carubv10016240m.g	Carubv10012871m.g
Carubv10018755m.g	Carubv10022891m.g	Carubv10016396m.g	Carubv10014819m.g
Carubv10017155m.g	Carubv10024226m.g	Carubv10014383m.g	Carubv10014075m.g
Carubv10018951m.g	Carubv10024047m.g	Carubv10015759m.g	Carubv10015764m.g
Carubv10017888m.g	Carubv10025306m.g	Carubv10015520m.g	Carubv10013690m.g
Carubv10017413m.g	Carubv10025427m.g	Carubv10013425m.g	Carubv10015681m.g
Carubv10017070m.g	Carubv10024932m.g	Carubv10014735m.g	Carubv10015212m.g
Carubv10017066m.g	Carubv10023903m.g	Carubv10013392m.g	Carubv10013454m.g
Carubv10018346m.g	Carubv10023940m.g	Carubv10016022m.g	Carubv10015886m.g
Carubv10018218m.g	Carubv10024995m.g	Carubv10015639m.g	Carubv10013838m.g
Carubv10016764m.g	Carubv10022953m.g	Carubv10015727m.g	Carubv10016180m.g
Carubv10018973m.g	Carubv10024858m.g	Carubv10015572m.g	Carubv10015745m.g
Carubv10018119m.g	Carubv10023605m.g	Carubv10015985m.g	Carubv10015417m.g
Carubv10018472m.g	Carubv10023269m.g	Carubv10016192m.g	Carubv10013003m.g
Carubv10017182m.g	Carubv10022823m.g	Carubv10015348m.g	Carubv10015063m.g
Carubv10017429m.g	Carubv10022578m.g	Carubv10014953m.g	Carubv10014638m.g
Carubv10019153m.g	Carubv10023678m.g	Carubv10015471m.g	Carubv10016292m.g
Carubv10018518m.g	Carubv10023085m.g	Carubv10016477m.g	Carubv10015691m.g
Carubv10019113m.g	Carubv10024948m.g	Carubv10015390m.g	Carubv10013538m.g
Carubv10018509m.g	Carubv10024540m.g	Carubv10015674m.g	Carubv10016398m.g
Carubv10019066m.g	Carubv10025471m.g	Carubv10013794m.g	Carubv10013162m.g
Carubv10018042m.g	Carubv10025690m.g	Carubv10014907m.g	Carubv10012929m.g
Carubv10019229m.g	Carubv10022582m.g	Carubv10014903m.g	Carubv10015824m.g
Carubv10018179m.g	Carubv10024533m.g	Carubv10014906m.g	Carubv10015077m.g
Carubv10016966m.g	Carubv10024451m.g	Carubv10013620m.g	Carubv10014068m.g
Carubv10018439m.g	Carubv10023730m.g	Carubv10015678m.g	Carubv10014357m.g
Carubv10016743m.g	Carubv10025649m.g	Carubv10014916m.g	Carubv10015288m.g
Carubv10019112m.g	Carubv10024506m.g	Carubv10015154m.g	Carubv10014119m.g
Carubv10019028m.g	Carubv10023993m.g	Carubv10012983m.g	Carubv10013555m.g
Carubv10017269m.g	Carubv10023814m.g	Carubv10015144m.g	Carubv10015860m.g
Carubv10017289m.g	Carubv10025243m.g	Carubv10015026m.g	Carubv10016391m.g
Carubv10019541m.g	Carubv10024804m.g	Carubv10015208m.g	Carubv10014305m.g
Carubv10019474m.g	Carubv10025301m.g	Carubv10016009m.g	Carubv10014555m.g
Carubv10016634m.g	Carubv10025640m.g	Carubv10015514m.g	Carubv10014319m.g
Carubv10019430m.g	Carubv10023456m.g	Carubv10016017m.g	Carubv10013290m.g
Carubv10019051m.g	Carubv10023929m.g	Carubv10015890m.g	Carubv10016284m.g
Carubv10019419m.g	Carubv10023245m.g	Carubv10013602m.g	Carubv10014781m.g
Carubv10017078m.g	Carubv10024866m.g	Carubv10013823m.g	Carubv10015164m.g
Carubv10019559m.g	Carubv10025627m.g	Carubv10015980m.g	Carubv10013853m.g
Carubv10019341m.g	Carubv10023658m.g	Carubv10014257m.g	Carubv10013356m.g
Carubv10017367m.g	Carubv10025272m.g	Carubv10014910m.g	Carubv10015117m.g
Carubv10019216m.g	Carubv10024107m.g	Carubv10015565m.g	Carubv10014330m.g
Carubv10019561m.g	Carubv10024871m.g	Carubv10015975m.g	Carubv10014083m.g
Carubv10019291m.g	Carubv10023343m.g	Carubv10015837m.g	Carubv10014925m.g
Carubv10018994m.g	Carubv10024741m.g	Carubv10016269m.g	Carubv10013745m.g
Carubv10019454m.g	Carubv10024333m.g	Carubv10016439m.g	Carubv10015540m.g
Carubv10017775m.g	Carubv10023611m.g	Carubv10014551m.g	Carubv10012874m.g
Carubv10018565m.g	Carubv10023910m.g	Carubv10016044m.g	Carubv10014086m.g
Carubv10018220m.g	Carubv10023298m.g	Carubv10012812m.g	Carubv10013254m.g
Carubv10018533m.g	Carubv10024022m.g	Carubv10013493m.g	Carubv10012917m.g
Carubv10018987m.g	Carubv10024839m.g	Carubv10015051m.g	Carubv10015383m.g
Carubv10018561m.g	Carubv10023091m.g	Carubv10015902m.g	Carubv10015167m.g
Carubv10018708m.g	Carubv10024306m.g	Carubv10015460m.g	Carubv10013814m.g
Carubv10018508m.g	Carubv10023292m.g	Carubv10015012m.g	Carubv10016367m.g
Carubv10018374m.g	Carubv10022713m.g	Carubv10014117m.g	Carubv10015953m.g
Carubv10018589m.g	Carubv10025165m.g	Carubv10014114m.g	Carubv10015492m.g
Carubv10017524m.g	Carubv10025729m.g	Carubv10013662m.g	Carubv10014825m.g
Carubv10016758m.g	Carubv10025468m.g	Carubv10015732m.g	Carubv10014924m.g
Carubv10019214m.g	Carubv10025588m.g	Carubv10015947m.g	Carubv10013468m.g
Carubv10018673m.g	Carubv10022504m.g	Carubv10016166m.g	Carubv10013052m.g
Carubv10018123m.g	Carubv10023930m.g	Carubv10014380m.g	Carubv10012888m.g
Carubv10017740m.g	Carubv10019472m.g	Carubv10016103m.g	Carubv10014761m.g
Carubv10018608m.g	Carubv10018020m.g	Carubv10015834m.g	Carubv10013451m.g
Carubv10018881m.g	Carubv10016856m.g	Carubv10023108m.g	Carubv10014745m.g
Carubv10018741m.g	Carubv10019618m.g	Carubv10023555m.g	Carubv10014841m.g
Carubv10019320m.g	Carubv10018395m.g	Carubv10023305m.g	Carubv10014833m.g
Carubv10018980m.g	Carubv10019360m.g	Carubv10023070m.g	Carubv10013478m.g
Carubv10019179m.g	Carubv10018405m.g	Carubv10023719m.g	Carubv10012828m.g
Carubv10019342m.g	Carubv10019016m.g	Carubv10025232m.g	Carubv10013021m.g
Carubv10019282m.g	Carubv10018049m.g	Carubv10024316m.g	Carubv10015748m.g
Carubv10019027m.g	Carubv10019237m.g	Carubv10024389m.g	Carubv10013329m.g
Carubv10019012m.g	Carubv10018538m.g	Carubv10025528m.g	Carubv10014278m.g
Carubv10018774m.g	Carubv10019304m.g	Carubv10023512m.g	Carubv10014508m.g
Carubv10018553m.g	Carubv10017723m.g	Carubv10022956m.g	Carubv10014430m.g
Carubv10018545m.g	Carubv10017527m.g	Carubv10024444m.g	Carubv10014858m.g
Carubv10018749m.g	Carubv10019504m.g	Carubv10023041m.g	Carubv10013517m.g
Carubv10017526m.g	Carubv10018977m.g	Carubv10025359m.g	Carubv10013797m.g
Carubv10019215m.g	Carubv10018714m.g	Carubv10024576m.g	Carubv10015564m.g
Carubv10016909m.g	Carubv10018193m.g	Carubv10024602m.g	Carubv10014517m.g
Carubv10018532m.g	Carubv10019254m.g	Carubv10025133m.g	Carubv10015662m.g
Carubv10019245m.g	Carubv10017969m.g	Carubv10024974m.g	Carubv10014019m.g
Carubv10018463m.g	Carubv10018174m.g	Carubv10024841m.g	Carubv10015874m.g
Carubv10017010m.g	Carubv10018613m.g	Carubv10025168m.g	Carubv10015507m.g
Carubv10017612m.g	Carubv10019386m.g	Carubv10025029m.g	Carubv10014145m.g
Carubv10016655m.g	Carubv10018457m.g	Carubv10025493m.g	Carubv10014527m.g
Carubv10018028m.g	Carubv10019226m.g	Carubv10024812m.g	Carubv10015376m.g
Carubv10018344m.g	Carubv10018961m.g	Carubv10024653m.g	Carubv10014964m.g
Carubv10018711m.g	Carubv10019192m.g	Carubv10025197m.g	Carubv10013585m.g
Carubv10018697m.g	Carubv10018694m.g	Carubv10025290m.g	Carubv10013100m.g
Carubv10017035m.g	Carubv10019075m.g	Carubv10025413m.g	Carubv10014345m.g
Carubv10018908m.g	Carubv10019328m.g	Carubv10024480m.g	Carubv10014529m.g
Carubv10019090m.g	Carubv10018127m.g	Carubv10024136m.g	Carubv10015357m.g
Carubv10018515m.g	Carubv10019220m.g	Carubv10024398m.g	Carubv10015448m.g
Carubv10017963m.g	Carubv10018704m.g	Carubv10024297m.g	Carubv10014160m.g
Carubv10018803m.g	Carubv10019118m.g	Carubv10025355m.g	Carubv10015888m.g
Carubv10019522m.g	Carubv10018332m.g	Carubv10022775m.g	Carubv10016220m.g
Carubv10019545m.g	Carubv10019200m.g	Carubv10025591m.g	Carubv10015018m.g
Carubv10016881m.g	Carubv10017570m.g	Carubv10023660m.g	Carubv10014937m.g
Carubv10017937m.g	Carubv10018815m.g	Carubv10025642m.g	Carubv10014153m.g
Carubv10017584m.g	Carubv10018398m.g	Carubv10023900m.g	Carubv10014016m.g
Carubv10018336m.g	Carubv10018576m.g	Carubv10024759m.g	Carubv10013173m.g
Carubv10017473m.g	Carubv10019170m.g	Carubv10024413m.g	Carubv10014102m.g
Carubv10017024m.g	Carubv10019351m.g	Carubv10024656m.g	Carubv10015942m.g
Carubv10017944m.g	Carubv10017958m.g	Carubv10022833m.g	Carubv10013211m.g
Carubv10018955m.g	Carubv10018951m.g	Carubv10025246m.g	Carubv10013918m.g
Carubv10018652m.g	Carubv10018710m.g	Carubv10024815m.g	Carubv10014618m.g
Carubv10018039m.g	Carubv10019518m.g	Carubv10025476m.g	Carubv10013064m.g
Carubv10016796m.g	Carubv10017070m.g	Carubv10025112m.g	Carubv10013086m.g
Carubv10016639m.g	Carubv10018560m.g	Carubv10022687m.g	Carubv10013445m.g
Carubv10019332m.g	Carubv10018496m.g	Carubv10023035m.g	Carubv10015720m.g
Carubv10017954m.g	Carubv10017256m.g	Carubv10023416m.g	Carubv10015427m.g
Carubv10017176m.g	Carubv10017390m.g	Carubv10025240m.g	Carubv10015257m.g
Carubv10017694m.g	Carubv10018001m.g	Carubv10024763m.g	Carubv10014123m.g
Carubv10018720m.g	Carubv10019579m.g	Carubv10024207m.g	Carubv10012909m.g
Carubv10016770m.g	Carubv10018973m.g	Carubv10023828m.g	Carubv10016018m.g
Carubv10017251m.g	Carubv10018726m.g	Carubv10024654m.g	Carubv10015469m.g
Carubv10017511m.g	Carubv10018472m.g	Carubv10023711m.g	Carubv10014251m.g
Carubv10018445m.g	Carubv10019113m.g	Carubv10024906m.g	Carubv10015594m.g
Carubv10016752m.g	Carubv10017751m.g	Carubv10024922m.g	Carubv10015968m.g
Carubv10016698m.g	Carubv10017845m.g	Carubv10025302m.g	Carubv10014688m.g
Carubv10017805m.g	Carubv10018509m.g	Carubv10022680m.g	Carubv10014899m.g
Carubv10016978m.g	Carubv10018021m.g	Carubv10024690m.g	Carubv10015474m.g
Carubv10018271m.g	Carubv10019271m.g	Carubv10023197m.g	Carubv10015978m.g
Carubv10017950m.g	Carubv10017667m.g	Carubv10023564m.g	Carubv10012955m.g
Carubv10018833m.g	Carubv10018771m.g	Carubv10023053m.g	Carubv10016206m.g
Carubv10019255m.g	Carubv10018179m.g	Carubv10023469m.g	Carubv10016154m.g
Carubv10018723m.g	Carubv10016966m.g	Carubv10024706m.g	Carubv10015879m.g
Carubv10018149m.g	Carubv10018439m.g	Carubv10025725m.g	Carubv10013165m.g
Carubv10017773m.g	Carubv10016743m.g	Carubv10024925m.g	Carubv10014263m.g
Carubv10017459m.g	Carubv10018607m.g	Carubv10022539m.g	Carubv10015364m.g
Carubv10017225m.g	Carubv10016555m.g	Carubv10025150m.g	Carubv10013274m.g
Carubv10018701m.g	Carubv10018128m.g	Carubv10025108m.g	Carubv10016368m.g
Carubv10019070m.g	Carubv10019631m.g	Carubv10025666m.g	Carubv10014617m.g
Carubv10019166m.g	Carubv10017871m.g	Carubv10024777m.g	Carubv10015285m.g
Carubv10019104m.g	Carubv10016760m.g	Carubv10023301m.g	Carubv10014596m.g
Carubv10016918m.g	Carubv10017289m.g	Carubv10022714m.g	Carubv10015239m.g
Carubv10019598m.g	Carubv10018768m.g	Carubv10025688m.g	Carubv10015207m.g
Carubv10018096m.g	Carubv10019541m.g	Carubv10024582m.g	Carubv10013693m.g
Carubv10018306m.g	Carubv10018479m.g	Carubv10022974m.g	Carubv10015091m.g
Carubv10018847m.g	Carubv10018447m.g	Carubv10023226m.g	Carubv10016289m.g
Carubv10018971m.g	Carubv10018621m.g	Carubv10023404m.g	Carubv10014088m.g
Carubv10019608m.g	Carubv10019051m.g	Carubv10023388m.g	Carubv10014270m.g
Carubv10018396m.g	Carubv10019419m.g	Carubv10025506m.g	Carubv10016183m.g
Carubv10016994m.g	Carubv10017078m.g	Carubv10024629m.g	Carubv10012819m.g
Carubv10017350m.g	Carubv10018746m.g	Carubv10022898m.g	Carubv10013484m.g
Carubv10016670m.g	Carubv10019128m.g	Carubv10024914m.g	Carubv10014198m.g
Carubv10018766m.g	Carubv10019510m.g	Carubv10024729m.g	Carubv10014108m.g
Carubv10019520m.g	Carubv10019219m.g	Carubv10024565m.g	Carubv10012843m.g
Carubv10018603m.g	Carubv10016702m.g	Carubv10025370m.g	Carubv10013285m.g
Carubv10017760m.g	Carubv10019291m.g	Carubv10025304m.g	Carubv10013514m.g
Carubv10018769m.g	Carubv10017434m.g	Carubv10024481m.g	Carubv10013597m.g
Carubv10017342m.g	Carubv10018054m.g	Carubv10024789m.g	Carubv10014737m.g
Carubv10018290m.g	Carubv10019044m.g	Carubv10025329m.g	Carubv10015936m.g
Carubv10019032m.g	Carubv10017312m.g	Carubv10023413m.g	Carubv10013045m.g
Carubv10018948m.g	Carubv10017080m.g	Carubv10023716m.g	Carubv10015767m.g
Carubv10019539m.g	Carubv10018565m.g	Carubv10022942m.g	Carubv10013731m.g
Carubv10016921m.g	Carubv10018407m.g	Carubv10024769m.g	Carubv10016392m.g
Carubv10019011m.g	Carubv10019344m.g	Carubv10023132m.g	Carubv10013860m.g
Carubv10019450m.g	Carubv10018220m.g	Carubv10022584m.g	Carubv10016280m.g
Carubv10019544m.g	Carubv10018533m.g	Carubv10024304m.g	Carubv10013226m.g
Carubv10019543m.g	Carubv10018987m.g	Carubv10024833m.g	Carubv10016296m.g
Carubv10018832m.g	Carubv10016647m.g	Carubv10024968m.g	Carubv10013461m.g
Carubv10018025m.g	Carubv10017463m.g	Carubv10024125m.g	Carubv10015553m.g
Carubv10018865m.g	Carubv10018508m.g	Carubv10024497m.g	Carubv10014997m.g
Carubv10018384m.g	Carubv10018374m.g	Carubv10024652m.g	Carubv10014154m.g
Carubv10018120m.g	Carubv10018589m.g	Carubv10025009m.g	Carubv10012882m.g
Carubv10018840m.g	Carubv10019214m.g	Carubv10024919m.g	Carubv10014063m.g
Carubv10018022m.g	Carubv10018673m.g	Carubv10025598m.g	Carubv10013646m.g
Carubv10017909m.g	Carubv10018123m.g	Carubv10024291m.g	Carubv10012899m.g
Carubv10017705m.g	Carubv10018433m.g	Carubv10024749m.g	Carubv10013988m.g
Carubv10017306m.g	Carubv10017740m.g	Carubv10025621m.g	Carubv10013851m.g
Carubv10018750m.g	Carubv10018360m.g	Carubv10025215m.g	Carubv10014384m.g
Carubv10016946m.g	Carubv10019119m.g	Carubv10025483m.g	Carubv10013320m.g
Carubv10018155m.g	Carubv10019320m.g	Carubv10022851m.g	Carubv10014276m.g
Carubv10017523m.g	Carubv10017213m.g	Carubv10024426m.g	Carubv10016076m.g
Carubv10019359m.g	Carubv10019417m.g	Carubv10025231m.g	Carubv10015457m.g
Carubv10017013m.g	Carubv10018731m.g	Carubv10022938m.g	Carubv10014784m.g
Carubv10018988m.g	Carubv10018320m.g	Carubv10025352m.g	Carubv10016040m.g
Carubv10016666m.g	Carubv10019625m.g	Carubv10023687m.g	Carubv10015166m.g
Carubv10003758m.g	Carubv10018980m.g	Carubv10023546m.g	Carubv10015810m.g
Carubv10000906m.g	Carubv10018617m.g	Carubv10025376m.g	Carubv10015123m.g
Carubv10000830m.g	Carubv10019342m.g	Carubv10024557m.g	Carubv10014898m.g
Carubv10000567m.g	Carubv10018653m.g	Carubv10025578m.g	Carubv10016274m.g
Carubv10003527m.g	Carubv10019282m.g	Carubv10022995m.g	Carubv10014794m.g
Carubv10000525m.g	Carubv10019502m.g	Carubv10024678m.g	Carubv10013685m.g
Carubv10000953m.g	Carubv10019102m.g	Carubv10024378m.g	Carubv10016224m.g
Carubv10003881m.g	Carubv10018678m.g	Carubv10024178m.g	Carubv10013170m.g
Carubv10001761m.g	Carubv10018545m.g	Carubv10025176m.g	Carubv10013338m.g
Carubv10003889m.g	Carubv10018749m.g	Carubv10024382m.g	Carubv10014254m.g
Carubv10003433m.g	Carubv10017851m.g	Carubv10025641m.g	Carubv10014177m.g
Carubv10003472m.g	Carubv10019215m.g	Carubv10022952m.g	Carubv10013758m.g
Carubv10000712m.g	Carubv10016909m.g	Carubv10023235m.g	Carubv10014074m.g
Carubv10002413m.g	Carubv10017284m.g	Carubv10024135m.g	Carubv10013738m.g
Carubv10002582m.g	Carubv10016927m.g	Carubv10023872m.g	Carubv10016170m.g
Carubv10001272m.g	Carubv10019245m.g	Carubv10025340m.g	Carubv10016024m.g
Carubv10001582m.g	Carubv10018903m.g	Carubv10023164m.g	Carubv10013166m.g
Carubv10003104m.g	Carubv10018028m.g	Carubv10024813m.g	Carubv10014665m.g
Carubv10002356m.g	Carubv10018711m.g	Carubv10023270m.g	Carubv10013340m.g
Carubv10001358m.g	Carubv10018697m.g	Carubv10024152m.g	Carubv10015183m.g
Carubv10002986m.g	Carubv10018908m.g	Carubv10023375m.g	Carubv10014884m.g
Carubv10003661m.g	Carubv10016789m.g	Carubv10023955m.g	Carubv10016178m.g
Carubv10002436m.g	Carubv10017045m.g	Carubv10023087m.g	Carubv10015697m.g
Carubv10003137m.g	Carubv10018803m.g	Carubv10024569m.g	Carubv10015294m.g
Carubv10003534m.g	Carubv10017137m.g	Carubv10024170m.g	Carubv10016410m.g
Carubv10000026m.g	Carubv10019522m.g	Carubv10025077m.g	Carubv10015329m.g
Carubv10003478m.g	Carubv10019545m.g	Carubv10025461m.g	Carubv10016038m.g
Carubv10002881m.g	Carubv10017214m.g	Carubv10024278m.g	Carubv10013431m.g
Carubv10003828m.g	Carubv10017937m.g	Carubv10024799m.g	Carubv10014193m.g
Carubv10003209m.g	Carubv10017452m.g	Carubv10024559m.g	Carubv10015245m.g
Carubv10001966m.g	Carubv10019432m.g	Carubv10024986m.g	Carubv10015325m.g
Carubv10002376m.g	Carubv10019182m.g	Carubv10025698m.g	Carubv10016092m.g
Carubv10002000m.g	Carubv10018336m.g	Carubv10024603m.g	Carubv10013004m.g
Carubv10000893m.g	Carubv10017842m.g	Carubv10025180m.g	Carubv10014064m.g
Carubv10002184m.g	Carubv10018955m.g	Carubv10024884m.g	Carubv10014630m.g
Carubv10003460m.g	Carubv10018652m.g	Carubv10023871m.g	Carubv10013541m.g
Carubv10002761m.g	Carubv10018602m.g	Carubv10024158m.g	Carubv10013483m.g
Carubv10003499m.g	Carubv10018048m.g	Carubv10025011m.g	Carubv10012815m.g
Carubv10002046m.g	Carubv10017447m.g	Carubv10024857m.g	Carubv10013951m.g
Carubv10001398m.g	Carubv10017002m.g	Carubv10023304m.g	Carubv10015271m.g
Carubv10003826m.g	Carubv10018039m.g	Carubv10024739m.g	Carubv10013301m.g
Carubv10003296m.g	Carubv10016641m.g	Carubv10025411m.g	Carubv10012976m.g
Carubv10003415m.g	Carubv10016796m.g	Carubv10023783m.g	Carubv10016079m.g
Carubv10000757m.g	Carubv10017032m.g	Carubv10025387m.g	Carubv10013748m.g
Carubv10001745m.g	Carubv10017028m.g	Carubv10024437m.g	Carubv10014697m.g
Carubv10000841m.g	Carubv10019569m.g	Carubv10025072m.g	Carubv10013117m.g
Carubv10001850m.g	Carubv10018641m.g	Carubv10025518m.g	Carubv10013207m.g
Carubv10003417m.g	Carubv10018415m.g	Carubv10023520m.g	Carubv10013125m.g
Carubv10000589m.g	Carubv10018735m.g	Carubv10025159m.g	Carubv10013968m.g
Carubv10002098m.g	Carubv10017581m.g	Carubv10024735m.g	Carubv10015276m.g
Carubv10000509m.g	Carubv10016970m.g	Carubv10024800m.g	Carubv10016163m.g
Carubv10001370m.g	Carubv10018319m.g	Carubv10024715m.g	Carubv10016247m.g
Carubv10003506m.g	Carubv10018330m.g	Carubv10024740m.g	Carubv10016248m.g
Carubv10003166m.g	Carubv10018720m.g	Carubv10024971m.g	Carubv10012870m.g
Carubv10000564m.g	Carubv10019322m.g	Carubv10024664m.g	Carubv10012922m.g
Carubv10001176m.g	Carubv10016573m.g	Carubv10023850m.g	Carubv10015682m.g
Carubv10003660m.g	Carubv10016698m.g	Carubv10025531m.g	Carubv10013729m.g
Carubv10000817m.g	Carubv10019507m.g	Carubv10025107m.g	Carubv10013154m.g
Carubv10000901m.g	Carubv10018224m.g	Carubv10025305m.g	Carubv10013913m.g
Carubv10001786m.g	Carubv10016685m.g	Carubv10025573m.g	Carubv10013603m.g
Carubv10002980m.g	Carubv10017439m.g	Carubv10022992m.g	Carubv10015510m.g
Carubv10001215m.g	Carubv10017805m.g	Carubv10024687m.g	Carubv10013186m.g
Carubv10002453m.g	Carubv10016920m.g	Carubv10023062m.g	Carubv10014391m.g
Carubv10001365m.g	Carubv10018271m.g	Carubv10023419m.g	Carubv10015944m.g
Carubv10003695m.g	Carubv10018529m.g	Carubv10024779m.g	Carubv10015857m.g
Carubv10002669m.g	Carubv10018656m.g	Carubv10023651m.g	Carubv10013023m.g
Carubv10000435m.g	Carubv10019197m.g	Carubv10022980m.g	Carubv10016227m.g
Carubv10002993m.g	Carubv10016759m.g	Carubv10022697m.g	Carubv10013472m.g
Carubv10000634m.g	Carubv10017537m.g	Carubv10023553m.g	Carubv10016310m.g
Carubv10001964m.g	Carubv10017207m.g	Carubv10023058m.g	Carubv10012840m.g
Carubv10002834m.g	Carubv10017607m.g	Carubv10025613m.g	Carubv10013477m.g
Carubv10000228m.g	Carubv10018558m.g	Carubv10023502m.g	Carubv10013452m.g
Carubv10000960m.g	Carubv10018550m.g	Carubv10024036m.g	Carubv10015098m.g
Carubv10002115m.g	Carubv10019446m.g	Carubv10023905m.g	Carubv10016221m.g
Carubv10003536m.g	Carubv10019139m.g	Carubv10025580m.g	Carubv10014558m.g
Carubv10001534m.g	Carubv10017459m.g	Carubv10023473m.g	Carubv10016060m.g
Carubv10002852m.g	Carubv10018076m.g	Carubv10023700m.g	Carubv10014733m.g
Carubv10002548m.g	Carubv10017268m.g	Carubv10024631m.g	Carubv10013907m.g
Carubv10001878m.g	Carubv10016918m.g	Carubv10025645m.g	Carubv10014429m.g
Carubv10001162m.g	Carubv10017295m.g	Carubv10024742m.g	Carubv10012936m.g
Carubv10003585m.g	Carubv10018107m.g	Carubv10023181m.g	Carubv10013643m.g
Carubv10003804m.g	Carubv10017945m.g	Carubv10025372m.g	Carubv10013062m.g
Carubv10002819m.g	Carubv10018306m.g	Carubv10024990m.g	Carubv10016078m.g
Carubv10001386m.g	Carubv10018971m.g	Carubv10025408m.g	Carubv10013569m.g
Carubv10002931m.g	Carubv10019608m.g	Carubv10024366m.g	Carubv10014905m.g
Carubv10002968m.g	Carubv10018497m.g	Carubv10024449m.g	Carubv10016375m.g
Carubv10001757m.g	Carubv10018396m.g	Carubv10024883m.g	Carubv10016086m.g
Carubv10000335m.g	Carubv10016994m.g	Carubv10023708m.g	Carubv10015558m.g
Carubv10000531m.g	Carubv10018381m.g	Carubv10024683m.g	Carubv10014361m.g
Carubv10003920m.g	Carubv10017901m.g	Carubv10022815m.g	Carubv10016345m.g
Carubv10001291m.g	Carubv10017350m.g	Carubv10025326m.g	Carubv10015092m.g
Carubv10002542m.g	Carubv10019326m.g	Carubv10022946m.g	Carubv10015268m.g
Carubv10003722m.g	Carubv10018906m.g	Carubv10024940m.g	Carubv10014445m.g
Carubv10000991m.g	Carubv10016670m.g	Carubv10025018m.g	Carubv10013305m.g
Carubv10000109m.g	Carubv10018766m.g	Carubv10024937m.g	Carubv10013386m.g
Carubv10002309m.g	Carubv10018753m.g	Carubv10023174m.g	Carubv10012814m.g
Carubv10001433m.g	Carubv10018769m.g	Carubv10024590m.g	Carubv10013781m.g
Carubv10001482m.g	Carubv10018060m.g	Carubv10023468m.g	Carubv10014505m.g
Carubv10000624m.g	Carubv10019032m.g	Carubv10023154m.g	Carubv10015486m.g
Carubv10002673m.g	Carubv10017761m.g	Carubv10025316m.g	Carubv10013934m.g
Carubv10000418m.g	Carubv10017614m.g	Carubv10024960m.g	Carubv10013300m.g
Carubv10003329m.g	Carubv10017309m.g	Carubv10025526m.g	Carubv10013491m.g
Carubv10002574m.g	Carubv10019180m.g	Carubv10023411m.g	Carubv10014303m.g
Carubv10000781m.g	Carubv10019482m.g	Carubv10024676m.g	Carubv10015326m.g
Carubv10002057m.g	Carubv10016644m.g	Carubv10024289m.g	Carubv10015927m.g
Carubv10003528m.g	Carubv10016656m.g	Carubv10025577m.g	Carubv10015508m.g
Carubv10002871m.g	Carubv10017854m.g	Carubv10024589m.g	Carubv10015131m.g
Carubv10002418m.g	Carubv10019286m.g	Carubv10024774m.g	Carubv10015189m.g
Carubv10003257m.g	Carubv10019544m.g	Carubv10023107m.g	Carubv10013251m.g
Carubv10000842m.g	Carubv10018524m.g	Carubv10025656m.g	Carubv10014065m.g
Carubv10003190m.g	Carubv10019543m.g	Carubv10024616m.g	Carubv10013866m.g
Carubv10001894m.g	Carubv10018832m.g	Carubv10023227m.g	Carubv10015773m.g
Carubv10003010m.g	Carubv10018865m.g	Carubv10025589m.g	Carubv10015281m.g
Carubv10000952m.g	Carubv10019114m.g	Carubv10025607m.g	Carubv10014292m.g
Carubv10003567m.g	Carubv10019338m.g	Carubv10022629m.g	Carubv10014694m.g
Carubv10003336m.g	Carubv10018840m.g	Carubv10023266m.g	Carubv10015649m.g
Carubv10001764m.g	Carubv10018343m.g	Carubv10025089m.g	Carubv10015754m.g
Carubv10000408m.g	Carubv10019512m.g	Carubv10025550m.g	Carubv10014101m.g
Carubv10003286m.g	Carubv10017959m.g	Carubv10025254m.g	Carubv10016069m.g
Carubv10001254m.g	Carubv10018952m.g	Carubv10025262m.g	Carubv10013057m.g
Carubv10003694m.g	Carubv10018260m.g	Carubv10024878m.g	Carubv10014772m.g
Carubv10001472m.g	Carubv10017378m.g	Carubv10023834m.g	Carubv10016464m.g
Carubv10001980m.g	Carubv10017523m.g	Carubv10025275m.g	Carubv10016231m.g
Carubv10002603m.g	Carubv10018942m.g	Carubv10025414m.g	Carubv10013761m.g
Carubv10002706m.g	Carubv10017185m.g	Carubv10024772m.g	Carubv10016109m.g
Carubv10000121m.g	Carubv10018724m.g	Carubv10025669m.g	Carubv10015750m.g
Carubv10003529m.g	Carubv10018059m.g	Carubv10024234m.g	Carubv10013413m.g
Carubv10000578m.g	Carubv10017533m.g	Carubv10023384m.g	Carubv10014690m.g
Carubv10000569m.g	Carubv10017013m.g	Carubv10024355m.g	Carubv10013033m.g
Carubv10000708m.g	Carubv10018988m.g	Carubv10022808m.g	Carubv10012958m.g
Carubv10003689m.g	Carubv10018754m.g	Carubv10025594m.g	Carubv10015097m.g
Carubv10000690m.g	Carubv10018869m.g	Carubv10025196m.g	Carubv10013488m.g
Carubv10003332m.g	Carubv10000981m.g	Carubv10025255m.g	Carubv10013650m.g
Carubv10003160m.g	Carubv10002696m.g	Carubv10023500m.g	Carubv10014791m.g
Carubv10002838m.g	Carubv10002586m.g	Carubv10024924m.g	Carubv10014428m.g
Carubv10000664m.g	Carubv10000837m.g	Carubv10023515m.g	Carubv10016143m.g
Carubv10003892m.g	Carubv10000548m.g	Carubv10022966m.g	Carubv10015334m.g
Carubv10003278m.g	Carubv10002245m.g	Carubv10025148m.g	Carubv10015821m.g
Carubv10000162m.g	Carubv10003527m.g	Carubv10025529m.g	Carubv10015140m.g
Carubv10003627m.g	Carubv10003582m.g	Carubv10022779m.g	Carubv10015677m.g
Carubv10002800m.g	Carubv10000233m.g	Carubv10023207m.g	Carubv10013241m.g
Carubv10001251m.g	Carubv10003889m.g	Carubv10025321m.g	Carubv10015770m.g
Carubv10000821m.g	Carubv10001811m.g	Carubv10024775m.g	Carubv10013252m.g
Carubv10003231m.g	Carubv10003472m.g	Carubv10024756m.g	Carubv10015660m.g
Carubv10000636m.g	Carubv10002413m.g	Carubv10023081m.g	Carubv10013816m.g
Carubv10001208m.g	Carubv10000990m.g	Carubv10024343m.g	Carubv10012856m.g
Carubv10002630m.g	Carubv10002150m.g	Carubv10025384m.g	Carubv10015945m.g
Carubv10000858m.g	Carubv10002624m.g	Carubv10024994m.g	Carubv10015741m.g
Carubv10001693m.g	Carubv10002764m.g	Carubv10024695m.g	Carubv10016099m.g
Carubv10003589m.g	Carubv10002431m.g	Carubv10025396m.g	Carubv10015322m.g
Carubv10000693m.g	Carubv10000054m.g	Carubv10023653m.g	Carubv10013058m.g
Carubv10002660m.g	Carubv10000869m.g	Carubv10025707m.g	Carubv10013131m.g
Carubv10003348m.g	Carubv10002582m.g	Carubv10023430m.g	Carubv10015781m.g
Carubv10003762m.g	Carubv10002479m.g	Carubv10023534m.g	Carubv10015210m.g
Carubv10003313m.g	Carubv10001272m.g	Carubv10023867m.g	Carubv10013268m.g
Carubv10002576m.g	Carubv10003698m.g	Carubv10023829m.g	Carubv10014313m.g
Carubv10001020m.g	Carubv10003650m.g	Carubv10022596m.g	Carubv10016340m.g
Carubv10000871m.g	Carubv10001442m.g	Carubv10024434m.g	Carubv10015305m.g
Carubv10000542m.g	Carubv10001298m.g	Carubv10023681m.g	Carubv10015179m.g
Carubv10003358m.g	Carubv10000199m.g	Carubv10024529m.g	Carubv10015202m.g
Carubv10003553m.g	Carubv10002986m.g	Carubv10022799m.g	Carubv10015503m.g
Carubv10002716m.g	Carubv10003661m.g	Carubv10023060m.g	Carubv10015878m.g
Carubv10003145m.g	Carubv10001271m.g	Carubv10023143m.g	Carubv10015349m.g
Carubv10003709m.g	Carubv10003534m.g	Carubv10023685m.g	Carubv10013560m.g
Carubv10002781m.g	Carubv10003794m.g	Carubv10024123m.g	Carubv10013025m.g
Carubv10001114m.g	Carubv10001752m.g	Carubv10025510m.g	Carubv10015981m.g
Carubv10001920m.g	Carubv10003478m.g	Carubv10024545m.g	Carubv10016380m.g
Carubv10003161m.g	Carubv10003809m.g	Carubv10024098m.g	Carubv10015071m.g
Carubv10003757m.g	Carubv10001699m.g	Carubv10024103m.g	Carubv10013636m.g
Carubv10001166m.g	Carubv10002741m.g	Carubv10023669m.g	Carubv10015307m.g
Carubv10002555m.g	Carubv10003685m.g	Carubv10024461m.g	Carubv10015318m.g
Carubv10003362m.g	Carubv10003209m.g	Carubv10023110m.g	Carubv10016421m.g
Carubv10003078m.g	Carubv10002376m.g	Carubv10025211m.g	Carubv10015885m.g
Carubv10002897m.g	Carubv10000884m.g	Carubv10025416m.g	Carubv10015611m.g
Carubv10000150m.g	Carubv10001695m.g	Carubv10022856m.g	Carubv10015550m.g
Carubv10003834m.g	Carubv10003000m.g	Carubv10024702m.g	Carubv10015739m.g
Carubv10000857m.g	Carubv10003460m.g	Carubv10022523m.g	Carubv10015432m.g
Carubv10000479m.g	Carubv10002191m.g	Carubv10025141m.g	Carubv10015138m.g
Carubv10000134m.g	Carubv10001685m.g	Carubv10024418m.g	Carubv10016207m.g
Carubv10001421m.g	Carubv10003499m.g	Carubv10023127m.g	Carubv10015263m.g
Carubv10001363m.g	Carubv10002046m.g	Carubv10024255m.g	Carubv10014994m.g
Carubv10002788m.g	Carubv10001380m.g	Carubv10024962m.g	Carubv10015524m.g
Carubv10001454m.g	Carubv10001398m.g	Carubv10025569m.g	Carubv10015831m.g
Carubv10002558m.g	Carubv10002839m.g	Carubv10024944m.g	Carubv10016152m.g
Carubv10002778m.g	Carubv10003421m.g	Carubv10025153m.g	Carubv10015917m.g
Carubv10002904m.g	Carubv10000607m.g	Carubv10023201m.g	Carubv10015027m.g
Carubv10002971m.g	Carubv10003415m.g	Carubv10024904m.g	Carubv10015233m.g
Carubv10002421m.g	Carubv10002521m.g	Carubv10025253m.g	Carubv10015004m.g
Carubv10002886m.g	Carubv10002873m.g	Carubv10024868m.g	Carubv10015704m.g
Carubv10002712m.g	Carubv10003317m.g	Carubv10025712m.g	Carubv10014389m.g
Carubv10002683m.g	Carubv10002679m.g	Carubv10025230m.g	Carubv10015335m.g
Carubv10002895m.g	Carubv10000822m.g	Carubv10022891m.g	Carubv10013637m.g
Carubv10001324m.g	Carubv10001745m.g	Carubv10023332m.g	Carubv10015413m.g
Carubv10003673m.g	Carubv10003687m.g	Carubv10024226m.g	Carubv10015915m.g
Carubv10002725m.g	Carubv10003074m.g	Carubv10025306m.g	Carubv10015928m.g
Carubv10003588m.g	Carubv10002392m.g	Carubv10024650m.g	Carubv10015777m.g
Carubv10002428m.g	Carubv10003417m.g	Carubv10025472m.g	Carubv10015566m.g
Carubv10003118m.g	Carubv10002782m.g	Carubv10025427m.g	Carubv10016383m.g
Carubv10002827m.g	Carubv10002059m.g	Carubv10023627m.g	Carubv10013108m.g
Carubv10002967m.g	Carubv10003823m.g	Carubv10023893m.g	Carubv10014998m.g
Carubv10002738m.g	Carubv10001300m.g	Carubv10023940m.g	Carubv10015368m.g
Carubv10003508m.g	Carubv10000589m.g	Carubv10023450m.g	Carubv10013156m.g
Carubv10002977m.g	Carubv10002098m.g	Carubv10024995m.g	Carubv10015692m.g
Carubv10002507m.g	Carubv10003506m.g	Carubv10023088m.g	Carubv10015515m.g
Carubv10001601m.g	Carubv10000564m.g	Carubv10023848m.g	Carubv10015165m.g
Carubv10002809m.g	Carubv10001176m.g	Carubv10024577m.g	Carubv10015997m.g
Carubv10000553m.g	Carubv10003343m.g	Carubv10024858m.g	Carubv10014822m.g
Carubv10003284m.g	Carubv10000750m.g	Carubv10023605m.g	Carubv10015840m.g
Carubv10003059m.g	Carubv10001483m.g	Carubv10023269m.g	Carubv10014869m.g
Carubv10002869m.g	Carubv10001496m.g	Carubv10023678m.g	Carubv10014971m.g
Carubv10000551m.g	Carubv10001418m.g	Carubv10023085m.g	Carubv10013590m.g
Carubv10000354m.g	Carubv10002794m.g	Carubv10023952m.g	Carubv10014960m.g
Carubv10000773m.g	Carubv10002872m.g	Carubv10025120m.g	Carubv10016299m.g
Carubv10002694m.g	Carubv10002649m.g	Carubv10024948m.g	Carubv10016003m.g
Carubv10003147m.g	Carubv10002453m.g	Carubv10024540m.g	Carubv10015174m.g
Carubv10002823m.g	Carubv10003695m.g	Carubv10023548m.g	Carubv10015089m.g
Carubv10002305m.g	Carubv10002669m.g	Carubv10025328m.g	Carubv10014208m.g
Carubv10000587m.g	Carubv10000435m.g	Carubv10023644m.g	Carubv10013563m.g
Carubv10000488m.g	Carubv10001131m.g	Carubv10025471m.g	Carubv10013576m.g
Carubv10003454m.g	Carubv10002993m.g	Carubv10024897m.g	Carubv10014703m.g
Carubv10003483m.g	Carubv10000634m.g	Carubv10025690m.g	Carubv10015804m.g
Carubv10003228m.g	Carubv10001845m.g	Carubv10024283m.g	Carubv10013223m.g
Carubv10003364m.g	Carubv10002115m.g	Carubv10024941m.g	Carubv10015395m.g
Carubv10002464m.g	Carubv10000818m.g	Carubv10022582m.g	Carubv10012865m.g
Carubv10003449m.g	Carubv10003706m.g	Carubv10024159m.g	Carubv10014478m.g
Carubv10001553m.g	Carubv10001878m.g	Carubv10025570m.g	Carubv10013080m.g
Carubv10002486m.g	Carubv10000406m.g	Carubv10023145m.g	Carubv10016133m.g
Carubv10000540m.g	Carubv10001831m.g	Carubv10025017m.g	Carubv10014944m.g
Carubv10002338m.g	Carubv10003785m.g	Carubv10025649m.g	Carubv10015017m.g
Carubv10000558m.g	Carubv10002801m.g	Carubv10024506m.g	Carubv10014692m.g
Carubv10000691m.g	Carubv10001273m.g	Carubv10024623m.g	Carubv10014809m.g
Carubv10000583m.g	Carubv10002931m.g	Carubv10024394m.g	Carubv10015226m.g
Carubv10001882m.g	Carubv10001757m.g	Carubv10023993m.g	Carubv10015599m.g
Carubv10003625m.g	Carubv10001291m.g	Carubv10023810m.g	Carubv10015060m.g
Carubv10003789m.g	Carubv10000109m.g	Carubv10022795m.g	Carubv10016295m.g
Carubv10001406m.g	Carubv10002337m.g	Carubv10025243m.g	Carubv10015505m.g
Carubv10001462m.g	Carubv10002900m.g	Carubv10024804m.g	Carubv10015590m.g
Carubv10003091m.g	Carubv10003697m.g	Carubv10024522m.g	Carubv10013464m.g
Carubv10003087m.g	Carubv10002355m.g	Carubv10022602m.g	Carubv10014157m.g
Carubv10000453m.g	Carubv10002398m.g	Carubv10023202m.g	Carubv10014353m.g
Carubv10000780m.g	Carubv10001411m.g	Carubv10025301m.g	Carubv10013955m.g
Carubv10001078m.g	Carubv10001847m.g	Carubv10024765m.g	Carubv10016396m.g
Carubv10005815m.g	Carubv10000624m.g	Carubv10025640m.g	Carubv10014079m.g
Carubv10004627m.g	Carubv10003408m.g	Carubv10023929m.g	Carubv10014238m.g
Carubv10007838m.g	Carubv10000680m.g	Carubv10023133m.g	Carubv10014383m.g
Carubv10007572m.g	Carubv10002574m.g	Carubv10024122m.g	Carubv10013380m.g
Carubv10007053m.g	Carubv10000781m.g	Carubv10025378m.g	Carubv10015759m.g
Carubv10005116m.g	Carubv10003796m.g	Carubv10025115m.g	Carubv10015291m.g
Carubv10006579m.g	Carubv10000660m.g	Carubv10024741m.g	Carubv10013498m.g
Carubv10007420m.g	Carubv10000107m.g	Carubv10024955m.g	Carubv10013392m.g
Carubv10005810m.g	Carubv10002817m.g	Carubv10024333m.g	Carubv10016022m.g
Carubv10007039m.g	Carubv10002345m.g	Carubv10024298m.g	Carubv10015639m.g
Carubv10007246m.g	Carubv10003257m.g	Carubv10022941m.g	Carubv10014808m.g
Carubv10004461m.g	Carubv10002851m.g	Carubv10022725m.g	Carubv10013267m.g
Carubv10007778m.g	Carubv10002130m.g	Carubv10023415m.g	Carubv10015727m.g
Carubv10005320m.g	Carubv10003427m.g	Carubv10025278m.g	Carubv10015985m.g
Carubv10006362m.g	Carubv10003196m.g	Carubv10023910m.g	Carubv10012835m.g
Carubv10005109m.g	Carubv10002557m.g	Carubv10024536m.g	Carubv10013994m.g
Carubv10007575m.g	Carubv10001655m.g	Carubv10023162m.g	Carubv10015348m.g
Carubv10005081m.g	Carubv10003746m.g	Carubv10022705m.g	Carubv10014598m.g
Carubv10004955m.g	Carubv10000401m.g	Carubv10023345m.g	Carubv10013202m.g
Carubv10007328m.g	Carubv10002165m.g	Carubv10024900m.g	Carubv10016429m.g
Carubv10007638m.g	Carubv10001894m.g	Carubv10025473m.g	Carubv10013969m.g
Carubv10006554m.g	Carubv10003064m.g	Carubv10024648m.g	Carubv10013492m.g
Carubv10005013m.g	Carubv10001764m.g	Carubv10023578m.g	Carubv10016477m.g
Carubv10006648m.g	Carubv10003286m.g	Carubv10024839m.g	Carubv10015390m.g
Carubv10006996m.g	Carubv10002578m.g	Carubv10023091m.g	Carubv10015674m.g
Carubv10007644m.g	Carubv10002256m.g	Carubv10023292m.g	Carubv10013794m.g
Carubv10005221m.g	Carubv10003769m.g	Carubv10023299m.g	Carubv10014907m.g
Carubv10004530m.g	Carubv10002729m.g	Carubv10022713m.g	Carubv10014903m.g
Carubv10004310m.g	Carubv10002603m.g	Carubv10023880m.g	Carubv10013554m.g
Carubv10004804m.g	Carubv10002706m.g	Carubv10023080m.g	Carubv10015154m.g
Carubv10006800m.g	Carubv10000121m.g	Carubv10025703m.g	Carubv10014908m.g
Carubv10006700m.g	Carubv10003529m.g	Carubv10024325m.g	Carubv10016417m.g
Carubv10005969m.g	Carubv10000708m.g	Carubv10025468m.g	Carubv10012983m.g
Carubv10004720m.g	Carubv10000690m.g	Carubv10025588m.g	Carubv10015144m.g
Carubv10005930m.g	Carubv10003332m.g	Carubv10024104m.g	Carubv10016009m.g
Carubv10004638m.g	Carubv10003160m.g	Carubv10025079m.g	Carubv10015514m.g
Carubv10007396m.g	Carubv10002768m.g	Carubv10023930m.g	Carubv10016017m.g
Carubv10007697m.g	Carubv10002838m.g	Carubv10024961m.g	Carubv10013602m.g
Carubv10006442m.g	Carubv10000882m.g	Carubv10024086m.g	Carubv10013466m.g
Carubv10007640m.g	Carubv10003300m.g	Carubv10019472m.g	Carubv10015980m.g
Carubv10005102m.g	Carubv10002301m.g	Carubv10019439m.g	Carubv10014639m.g
Carubv10007471m.g	Carubv10003892m.g	Carubv10017961m.g	Carubv10013897m.g
Carubv10007694m.g	Carubv10000162m.g	Carubv10018267m.g	Carubv10016051m.g
Carubv10007737m.g	Carubv10000147m.g	Carubv10019618m.g	Carubv10015862m.g
Carubv10006251m.g	Carubv10003887m.g	Carubv10018405m.g	Carubv10014025m.g
Carubv10005640m.g	Carubv10002667m.g	Carubv10019509m.g	Carubv10015630m.g
Carubv10005110m.g	Carubv10002800m.g	Carubv10017075m.g	Carubv10015889m.g
Carubv10006745m.g	Carubv10000018m.g	Carubv10017538m.g	Carubv10012898m.g
Carubv10004408m.g	Carubv10001251m.g	Carubv10019030m.g	Carubv10015975m.g
Carubv10005237m.g	Carubv10003205m.g	Carubv10018538m.g	Carubv10015837m.g
Carubv10004474m.g	Carubv10000821m.g	Carubv10019304m.g	Carubv10016268m.g
Carubv10007152m.g	Carubv10000636m.g	Carubv10017527m.g	Carubv10016269m.g
Carubv10006968m.g	Carubv10000478m.g	Carubv10019504m.g	Carubv10014044m.g
Carubv10006920m.g	Carubv10003479m.g	Carubv10018516m.g	Carubv10016439m.g
Carubv10006248m.g	Carubv10000447m.g	Carubv10018714m.g	Carubv10016044m.g
Carubv10007828m.g	Carubv10003589m.g	Carubv10018193m.g	Carubv10012812m.g
Carubv10005636m.g	Carubv10002721m.g	Carubv10018443m.g	Carubv10015101m.g
Carubv10004619m.g	Carubv10000693m.g	Carubv10018174m.g	Carubv10015012m.g
Carubv10006650m.g	Carubv10003348m.g	Carubv10018613m.g	Carubv10015732m.g
Carubv10007313m.g	Carubv10002643m.g	Carubv10019386m.g	Carubv10016262m.g
Carubv10005786m.g	Carubv10001549m.g	Carubv10018457m.g	Carubv10015802m.g
Carubv10004951m.g	Carubv10001347m.g	Carubv10019226m.g	Carubv10013317m.g
Carubv10006069m.g	Carubv10001491m.g	Carubv10018961m.g	Carubv10016103m.g
Carubv10005214m.g	Carubv10003762m.g	Carubv10019192m.g	Carubv10015834m.g
Carubv10005852m.g	Carubv10002403m.g	Carubv10018694m.g	Carubv10013358m.g
Carubv10006278m.g	Carubv10002785m.g	Carubv10019075m.g	Carubv10024319m.g
Carubv10007207m.g	Carubv10001837m.g	Carubv10019328m.g	Carubv10023305m.g
Carubv10005373m.g	Carubv10002576m.g	Carubv10018127m.g	Carubv10024124m.g
Carubv10007127m.g	Carubv10000871m.g	Carubv10017196m.g	Carubv10025110m.g
Carubv10004075m.g	Carubv10003077m.g	Carubv10018175m.g	Carubv10022921m.g
Carubv10007237m.g	Carubv10002798m.g	Carubv10019411m.g	Carubv10023719m.g
Carubv10006804m.g	Carubv10002416m.g	Carubv10017373m.g	Carubv10024316m.g
Carubv10007451m.g	Carubv10002985m.g	Carubv10017195m.g	Carubv10024389m.g
Carubv10004780m.g	Carubv10000423m.g	Carubv10019200m.g	Carubv10022802m.g
Carubv10007028m.g	Carubv10000542m.g	Carubv10018586m.g	Carubv10024796m.g
Carubv10007125m.g	Carubv10003192m.g	Carubv10019485m.g	Carubv10023512m.g
Carubv10006578m.g	Carubv10003358m.g	Carubv10018815m.g	Carubv10022655m.g
Carubv10007060m.g	Carubv10001631m.g	Carubv10018398m.g	Carubv10022956m.g
Carubv10005397m.g	Carubv10001423m.g	Carubv10019170m.g	Carubv10025359m.g
Carubv10007583m.g	Carubv10002781m.g	Carubv10019351m.g	Carubv10024576m.g
Carubv10004932m.g	Carubv10001114m.g	Carubv10018008m.g	Carubv10024602m.g
Carubv10004305m.g	Carubv10001920m.g	Carubv10018951m.g	Carubv10024974m.g
Carubv10006428m.g	Carubv10002829m.g	Carubv10018762m.g	Carubv10024841m.g
Carubv10007402m.g	Carubv10003161m.g	Carubv10018710m.g	Carubv10024873m.g
Carubv10007092m.g	Carubv10003757m.g	Carubv10019518m.g	Carubv10025168m.g
Carubv10007230m.g	Carubv10001166m.g	Carubv10017070m.g	Carubv10025493m.g
Carubv10006664m.g	Carubv10002555m.g	Carubv10019108m.g	Carubv10025263m.g
Carubv10007502m.g	Carubv10003362m.g	Carubv10017422m.g	Carubv10024812m.g
Carubv10007154m.g	Carubv10003078m.g	Carubv10016887m.g	Carubv10024674m.g
Carubv10007061m.g	Carubv10003518m.g	Carubv10017256m.g	Carubv10024653m.g
Carubv10007857m.g	Carubv10000150m.g	Carubv10019038m.g	Carubv10025197m.g
Carubv10005928m.g	Carubv10002924m.g	Carubv10018979m.g	Carubv10024750m.g
Carubv10005229m.g	Carubv10003834m.g	Carubv10017390m.g	Carubv10025413m.g
Carubv10007034m.g	Carubv10000479m.g	Carubv10017726m.g	Carubv10024480m.g
Carubv10007095m.g	Carubv10000654m.g	Carubv10016850m.g	Carubv10023582m.g
Carubv10004179m.g	Carubv10001421m.g	Carubv10018973m.g	Carubv10023027m.g
Carubv10004177m.g	Carubv10003106m.g	Carubv10019230m.g	Carubv10024992m.g
Carubv10005286m.g	Carubv10002306m.g	Carubv10016637m.g	Carubv10024601m.g
Carubv10007285m.g	Carubv10002322m.g	Carubv10018472m.g	Carubv10024297m.g
Carubv10006333m.g	Carubv10002372m.g	Carubv10017182m.g	Carubv10023525m.g
Carubv10005225m.g	Carubv10002687m.g	Carubv10019300m.g	Carubv10023135m.g
Carubv10007746m.g	Carubv10003237m.g	Carubv10018518m.g	Carubv10023602m.g
Carubv10007108m.g	Carubv10003666m.g	Carubv10018387m.g	Carubv10023660m.g
Carubv10006043m.g	Carubv10003096m.g	Carubv10019113m.g	Carubv10025642m.g
Carubv10005412m.g	Carubv10003704m.g	Carubv10017751m.g	Carubv10022843m.g
Carubv10004387m.g	Carubv10001007m.g	Carubv10017845m.g	Carubv10024998m.g
Carubv10006471m.g	Carubv10002357m.g	Carubv10018509m.g	Carubv10025008m.g
Carubv10006411m.g	Carubv10001454m.g	Carubv10018931m.g	Carubv10023900m.g
Carubv10004442m.g	Carubv10003549m.g	Carubv10019550m.g	Carubv10024413m.g
Carubv10007084m.g	Carubv10001307m.g	Carubv10018700m.g	Carubv10024656m.g
Carubv10004256m.g	Carubv10002125m.g	Carubv10017711m.g	Carubv10025476m.g
Carubv10007779m.g	Carubv10002575m.g	Carubv10018938m.g	Carubv10025170m.g
Carubv10004855m.g	Carubv10003925m.g	Carubv10017409m.g	Carubv10022687m.g
Carubv10006640m.g	Carubv10003692m.g	Carubv10016783m.g	Carubv10022829m.g
Carubv10006402m.g	Carubv10002778m.g	Carubv10019229m.g	Carubv10023035m.g
Carubv10007003m.g	Carubv10002886m.g	Carubv10016590m.g	Carubv10022780m.g
Carubv10006667m.g	Carubv10002744m.g	Carubv10016966m.g	Carubv10024654m.g
Carubv10006470m.g	Carubv10003444m.g	Carubv10018439m.g	Carubv10023711m.g
Carubv10004098m.g	Carubv10003756m.g	Carubv10016743m.g	Carubv10024439m.g
Carubv10007678m.g	Carubv10003120m.g	Carubv10019112m.g	Carubv10024906m.g
Carubv10006221m.g	Carubv10001593m.g	Carubv10018607m.g	Carubv10024922m.g
Carubv10005628m.g	Carubv10003480m.g	Carubv10017269m.g	Carubv10024690m.g
Carubv10007037m.g	Carubv10002599m.g	Carubv10017644m.g	Carubv10023564m.g
Carubv10005957m.g	Carubv10003182m.g	Carubv10019189m.g	Carubv10023469m.g
Carubv10007172m.g	Carubv10003118m.g	Carubv10018075m.g	Carubv10024706m.g
Carubv10006966m.g	Carubv10002082m.g	Carubv10017871m.g	Carubv10024925m.g
Carubv10007726m.g	Carubv10002827m.g	Carubv10018747m.g	Carubv10025150m.g
Carubv10006494m.g	Carubv10002858m.g	Carubv10017116m.g	Carubv10025108m.g
Carubv10006279m.g	Carubv10003783m.g	Carubv10017289m.g	Carubv10023561m.g
Carubv10007419m.g	Carubv10003026m.g	Carubv10016727m.g	Carubv10025666m.g
Carubv10004615m.g	Carubv10002458m.g	Carubv10018479m.g	Carubv10024777m.g
Carubv10007774m.g	Carubv10002501m.g	Carubv10018447m.g	Carubv10022714m.g
Carubv10007178m.g	Carubv10002967m.g	Carubv10018609m.g	Carubv10025467m.g
Carubv10006929m.g	Carubv10003066m.g	Carubv10019362m.g	Carubv10025688m.g
Carubv10006846m.g	Carubv10001348m.g	Carubv10019051m.g	Carubv10024582m.g
Carubv10007106m.g	Carubv10002738m.g	Carubv10018476m.g	Carubv10022974m.g
Carubv10007252m.g	Carubv10002824m.g	Carubv10019419m.g	Carubv10025603m.g
Carubv10005684m.g	Carubv10002849m.g	Carubv10017078m.g	Carubv10024662m.g
Carubv10005998m.g	Carubv10002507m.g	Carubv10018746m.g	Carubv10023226m.g
Carubv10006876m.g	Carubv10002126m.g	Carubv10019128m.g	Carubv10023444m.g
Carubv10007555m.g	Carubv10001294m.g	Carubv10019288m.g	Carubv10023388m.g
Carubv10006481m.g	Carubv10001297m.g	Carubv10018968m.g	Carubv10024867m.g
Carubv10006676m.g	Carubv10000100m.g	Carubv10019510m.g	Carubv10024914m.g
Carubv10007153m.g	Carubv10002215m.g	Carubv10018490m.g	Carubv10023876m.g
Carubv10004229m.g	Carubv10003524m.g	Carubv10016702m.g	Carubv10025661m.g
Carubv10006505m.g	Carubv10002809m.g	Carubv10019517m.g	Carubv10025044m.g
Carubv10006337m.g	Carubv10001445m.g	Carubv10019391m.g	Carubv10024633m.g
Carubv10004939m.g	Carubv10000553m.g	Carubv10017009m.g	Carubv10024565m.g
Carubv10007004m.g	Carubv10002842m.g	Carubv10019561m.g	Carubv10025370m.g
Carubv10004157m.g	Carubv10003284m.g	Carubv10019291m.g	Carubv10023113m.g
Carubv10007639m.g	Carubv10002869m.g	Carubv10019348m.g	Carubv10025304m.g
Carubv10006868m.g	Carubv10002940m.g	Carubv10018994m.g	Carubv10025116m.g
Carubv10006404m.g	Carubv10002726m.g	Carubv10019454m.g	Carubv10024710m.g
Carubv10007477m.g	Carubv10003905m.g	Carubv10018054m.g	Carubv10024481m.g
Carubv10005515m.g	Carubv10000773m.g	Carubv10018010m.g	Carubv10024789m.g
Carubv10005858m.g	Carubv10002823m.g	Carubv10019044m.g	Carubv10025329m.g
Carubv10007111m.g	Carubv10003392m.g	Carubv10017802m.g	Carubv10025152m.g
Carubv10005038m.g	Carubv10003152m.g	Carubv10017312m.g	Carubv10024978m.g
Carubv10005088m.g	Carubv10003227m.g	Carubv10018565m.g	Carubv10022877m.g
Carubv10007716m.g	Carubv10003643m.g	Carubv10019344m.g	Carubv10024203m.g
Carubv10006235m.g	Carubv10001611m.g	Carubv10018533m.g	Carubv10023613m.g
Carubv10006912m.g	Carubv10002998m.g	Carubv10018987m.g	Carubv10024968m.g
Carubv10006292m.g	Carubv10000638m.g	Carubv10019600m.g	Carubv10024125m.g
Carubv10006993m.g	Carubv10001055m.g	Carubv10018669m.g	Carubv10024497m.g
Carubv10005312m.g	Carubv10001118m.g	Carubv10018561m.g	Carubv10024652m.g
Carubv10005314m.g	Carubv10001680m.g	Carubv10019243m.g	Carubv10025009m.g
Carubv10005967m.g	Carubv10003420m.g	Carubv10018511m.g	Carubv10024919m.g
Carubv10006821m.g	Carubv10003700m.g	Carubv10018839m.g	Carubv10025598m.g
Carubv10006767m.g	Carubv10003040m.g	Carubv10018374m.g	Carubv10025537m.g
Carubv10006259m.g	Carubv10002464m.g	Carubv10018589m.g	Carubv10022934m.g
Carubv10007038m.g	Carubv10002083m.g	Carubv10019442m.g	Carubv10025621m.g
Carubv10007744m.g	Carubv10001569m.g	Carubv10019214m.g	Carubv10022949m.g
Carubv10007263m.g	Carubv10003456m.g	Carubv10018673m.g	Carubv10024426m.g
Carubv10004447m.g	Carubv10003678m.g	Carubv10018123m.g	Carubv10022938m.g
Carubv10007682m.g	Carubv10001997m.g	Carubv10018433m.g	Carubv10025717m.g
Carubv10005842m.g	Carubv10001008m.g	Carubv10017740m.g	Carubv10023687m.g
Carubv10006097m.g	Carubv10002545m.g	Carubv10019101m.g	Carubv10025097m.g
Carubv10007581m.g	Carubv10002081m.g	Carubv10018608m.g	Carubv10024208m.g
Carubv10007406m.g	Carubv10001714m.g	Carubv10018881m.g	Carubv10025578m.g
Carubv10006078m.g	Carubv10000558m.g	Carubv10018741m.g	Carubv10022995m.g
Carubv10007370m.g	Carubv10000691m.g	Carubv10018584m.g	Carubv10024979m.g
Carubv10004937m.g	Carubv10002644m.g	Carubv10018738m.g	Carubv10022970m.g
Carubv10006329m.g	Carubv10001882m.g	Carubv10019119m.g	Carubv10025300m.g
Carubv10006434m.g	Carubv10001406m.g	Carubv10019320m.g	Carubv10023798m.g
Carubv10006140m.g	Carubv10001462m.g	Carubv10017213m.g	Carubv10024732m.g
Carubv10005849m.g	Carubv10003489m.g	Carubv10018980m.g	Carubv10025641m.g
Carubv10006407m.g	Carubv10003862m.g	Carubv10019177m.g	Carubv10022952m.g
Carubv10007352m.g	Carubv10001068m.g	Carubv10018617m.g	Carubv10023235m.g
Carubv10005851m.g	Carubv10003087m.g	Carubv10019179m.g	Carubv10024135m.g
Carubv10006973m.g	Carubv10003112m.g	Carubv10018535m.g	Carubv10022599m.g
Carubv10007506m.g	Carubv10003599m.g	Carubv10019342m.g	Carubv10025003m.g
Carubv10006492m.g	Carubv10001306m.g	Carubv10018414m.g	Carubv10024376m.g
Carubv10007692m.g	Carubv10000453m.g	Carubv10017847m.g	Carubv10024167m.g
Carubv10007277m.g	Carubv10002477m.g	Carubv10018774m.g	Carubv10025340m.g
Carubv10004079m.g	Carubv10002104m.g	Carubv10018142m.g	Carubv10023164m.g
Carubv10007521m.g	Carubv10002554m.g	Carubv10019212m.g	Carubv10024813m.g
Carubv10007185m.g	Carubv10006526m.g	Carubv10018169m.g	Carubv10024935m.g
Carubv10007403m.g	Carubv10004509m.g	Carubv10018594m.g	Carubv10024152m.g
Carubv10006262m.g	Carubv10005815m.g	Carubv10018553m.g	Carubv10024753m.g
Carubv10007700m.g	Carubv10005071m.g	Carubv10019156m.g	Carubv10023375m.g
Carubv10007600m.g	Carubv10007572m.g	Carubv10019102m.g	Carubv10025694m.g
Carubv10004968m.g	Carubv10006818m.g	Carubv10018810m.g	Carubv10024639m.g
Carubv10007404m.g	Carubv10004365m.g	Carubv10018545m.g	Carubv10025077m.g
Carubv10006516m.g	Carubv10007181m.g	Carubv10018749m.g	Carubv10025461m.g
Carubv10006393m.g	Carubv10004625m.g	Carubv10017526m.g	Carubv10024278m.g
Carubv10005292m.g	Carubv10005624m.g	Carubv10017274m.g	Carubv10022881m.g
Carubv10004238m.g	Carubv10006258m.g	Carubv10017851m.g	Carubv10024799m.g
Carubv10005711m.g	Carubv10006311m.g	Carubv10019327m.g	Carubv10024560m.g
Carubv10006649m.g	Carubv10007246m.g	Carubv10018466m.g	Carubv10024559m.g
Carubv10007191m.g	Carubv10004461m.g	Carubv10019215m.g	Carubv10025698m.g
Carubv10007055m.g	Carubv10007778m.g	Carubv10016909m.g	Carubv10024884m.g
Carubv10004845m.g	Carubv10005320m.g	Carubv10018552m.g	Carubv10022749m.g
Carubv10005626m.g	Carubv10007197m.g	Carubv10017240m.g	Carubv10023851m.g
Carubv10006297m.g	Carubv10004568m.g	Carubv10017253m.g	Carubv10025411m.g
Carubv10005335m.g	Carubv10005246m.g	Carubv10016927m.g	Carubv10023783m.g
Carubv10006855m.g	Carubv10004412m.g	Carubv10019245m.g	Carubv10025387m.g
Carubv10007236m.g	Carubv10004749m.g	Carubv10018045m.g	Carubv10024437m.g
Carubv10005896m.g	Carubv10005013m.g	Carubv10018051m.g	Carubv10025072m.g
Carubv10007353m.g	Carubv10007775m.g	Carubv10018903m.g	Carubv10023441m.g
Carubv10007447m.g	Carubv10006648m.g	Carubv10018333m.g	Carubv10024585m.g
Carubv10007497m.g	Carubv10007257m.g	Carubv10017756m.g	Carubv10024257m.g
Carubv10006930m.g	Carubv10007644m.g	Carubv10016657m.g	Carubv10023895m.g
Carubv10006158m.g	Carubv10005221m.g	Carubv10019356m.g	Carubv10022816m.g
Carubv10006424m.g	Carubv10004530m.g	Carubv10018573m.g	Carubv10025659m.g
Carubv10006390m.g	Carubv10004804m.g	Carubv10016613m.g	Carubv10024800m.g
Carubv10006244m.g	Carubv10007343m.g	Carubv10018711m.g	Carubv10024715m.g
Carubv10006685m.g	Carubv10006800m.g	Carubv10017757m.g	Carubv10024740m.g
Carubv10006711m.g	Carubv10006691m.g	Carubv10018803m.g	Carubv10024415m.g
Carubv10006850m.g	Carubv10005930m.g	Carubv10018210m.g	Carubv10023850m.g
Carubv10006380m.g	Carubv10007396m.g	Carubv10019522m.g	Carubv10023862m.g
Carubv10007450m.g	Carubv10007557m.g	Carubv10019545m.g	Carubv10022806m.g
Carubv10007113m.g	Carubv10006442m.g	Carubv10017214m.g	Carubv10023405m.g
Carubv10006793m.g	Carubv10007640m.g	Carubv10017937m.g	Carubv10025131m.g
Carubv10006916m.g	Carubv10005102m.g	Carubv10017578m.g	Carubv10022508m.g
Carubv10006944m.g	Carubv10007471m.g	Carubv10017575m.g	Carubv10024458m.g
Carubv10007858m.g	Carubv10007694m.g	Carubv10019256m.g	Carubv10025305m.g
Carubv10005017m.g	Carubv10004508m.g	Carubv10019432m.g	Carubv10024365m.g
Carubv10004164m.g	Carubv10005466m.g	Carubv10018304m.g	Carubv10023342m.g
Carubv10006230m.g	Carubv10007307m.g	Carubv10018312m.g	Carubv10025573m.g
Carubv10004672m.g	Carubv10006836m.g	Carubv10019182m.g	Carubv10023567m.g
Carubv10005949m.g	Carubv10006065m.g	Carubv10017662m.g	Carubv10023176m.g
Carubv10006370m.g	Carubv10005237m.g	Carubv10018748m.g	Carubv10025654m.g
Carubv10006446m.g	Carubv10004685m.g	Carubv10018336m.g	Carubv10024687m.g
Carubv10006196m.g	Carubv10005191m.g	Carubv10016775m.g	Carubv10023044m.g
Carubv10007116m.g	Carubv10004743m.g	Carubv10017842m.g	Carubv10023030m.g
Carubv10006851m.g	Carubv10007026m.g	Carubv10018955m.g	Carubv10023553m.g
Carubv10006684m.g	Carubv10005111m.g	Carubv10018879m.g	Carubv10024510m.g
Carubv10007606m.g	Carubv10006920m.g	Carubv10018652m.g	Carubv10025613m.g
Carubv10004863m.g	Carubv10007828m.g	Carubv10019444m.g	Carubv10024186m.g
Carubv10006786m.g	Carubv10004187m.g	Carubv10018870m.g	Carubv10023492m.g
Carubv10006399m.g	Carubv10004503m.g	Carubv10018048m.g	Carubv10025525m.g
Carubv10007042m.g	Carubv10004951m.g	Carubv10017447m.g	Carubv10023056m.g
Carubv10007454m.g	Carubv10006069m.g	Carubv10017002m.g	Carubv10022570m.g
Carubv10007796m.g	Carubv10006848m.g	Carubv10018039m.g	Carubv10023700m.g
Carubv10006409m.g	Carubv10005214m.g	Carubv10018719m.g	Carubv10025479m.g
Carubv10006992m.g	Carubv10005100m.g	Carubv10017032m.g	Carubv10025645m.g
Carubv10007595m.g	Carubv10007237m.g	Carubv10019000m.g	Carubv10024742m.g
Carubv10005963m.g	Carubv10007451m.g	Carubv10017028m.g	Carubv10022681m.g
Carubv10005897m.g	Carubv10007393m.g	Carubv10017358m.g	Carubv10023181m.g
Carubv10007088m.g	Carubv10004780m.g	Carubv10017291m.g	Carubv10025372m.g
Carubv10006582m.g	Carubv10007028m.g	Carubv10018257m.g	Carubv10022964m.g
Carubv10007216m.g	Carubv10006578m.g	Carubv10017293m.g	Carubv10023086m.g
Carubv10007470m.g	Carubv10005397m.g	Carubv10019332m.g	Carubv10024990m.g
Carubv10007789m.g	Carubv10007583m.g	Carubv10018735m.g	Carubv10025142m.g
Carubv10006991m.g	Carubv10004305m.g	Carubv10016772m.g	Carubv10024139m.g
Carubv10004891m.g	Carubv10006428m.g	Carubv10017581m.g	Carubv10022914m.g
Carubv10006624m.g	Carubv10007402m.g	Carubv10016970m.g	Carubv10024366m.g
Carubv10007556m.g	Carubv10007092m.g	Carubv10016695m.g	Carubv10024883m.g
Carubv10007710m.g	Carubv10006664m.g	Carubv10018867m.g	Carubv10022815m.g
Carubv10007079m.g	Carubv10004771m.g	Carubv10018352m.g	Carubv10024619m.g
Carubv10007626m.g	Carubv10007311m.g	Carubv10018720m.g	Carubv10023024m.g
Carubv10005874m.g	Carubv10006083m.g	Carubv10018276m.g	Carubv10024300m.g
Carubv10006874m.g	Carubv10006967m.g	Carubv10019335m.g	Carubv10024940m.g
Carubv10006990m.g	Carubv10007819m.g	Carubv10018901m.g	Carubv10025018m.g
Carubv10007169m.g	Carubv10007095m.g	Carubv10017194m.g	Carubv10022585m.g
Carubv10006405m.g	Carubv10004177m.g	Carubv10017111m.g	Carubv10024937m.g
Carubv10006284m.g	Carubv10005876m.g	Carubv10018445m.g	Carubv10025496m.g
Carubv10007033m.g	Carubv10007224m.g	Carubv10018574m.g	Carubv10025288m.g
Carubv10005829m.g	Carubv10006333m.g	Carubv10016753m.g	Carubv10024590m.g
Carubv10007747m.g	Carubv10007490m.g	Carubv10018224m.g	Carubv10024199m.g
Carubv10006761m.g	Carubv10005225m.g	Carubv10017439m.g	Carubv10022887m.g
Carubv10006183m.g	Carubv10007746m.g	Carubv10017805m.g	Carubv10023497m.g
Carubv10007119m.g	Carubv10005994m.g	Carubv10019255m.g	Carubv10023718m.g
Carubv10007814m.g	Carubv10004424m.g	Carubv10018723m.g	Carubv10024281m.g
Carubv10004618m.g	Carubv10005412m.g	Carubv10019084m.g	Carubv10023932m.g
Carubv10006921m.g	Carubv10006471m.g	Carubv10019197m.g	Carubv10024102m.g
Carubv10005716m.g	Carubv10004458m.g	Carubv10017996m.g	Carubv10023154m.g
Carubv10007251m.g	Carubv10007084m.g	Carubv10019394m.g	Carubv10024693m.g
Carubv10007762m.g	Carubv10005014m.g	Carubv10017537m.g	Carubv10023550m.g
Carubv10006902m.g	Carubv10007779m.g	Carubv10017207m.g	Carubv10025397m.g
Carubv10007756m.g	Carubv10006146m.g	Carubv10017607m.g	Carubv10022660m.g
Carubv10007139m.g	Carubv10004133m.g	Carubv10018558m.g	Carubv10022607m.g
Carubv10005940m.g	Carubv10004855m.g	Carubv10018550m.g	Carubv10025526m.g
Carubv10007235m.g	Carubv10006402m.g	Carubv10019446m.g	Carubv10023775m.g
Carubv10004762m.g	Carubv10004013m.g	Carubv10019139m.g	Carubv10023743m.g
Carubv10006386m.g	Carubv10007003m.g	Carubv10017459m.g	Carubv10023411m.g
Carubv10007777m.g	Carubv10006667m.g	Carubv10018076m.g	Carubv10024310m.g
Carubv10006216m.g	Carubv10006470m.g	Carubv10019070m.g	Carubv10024589m.g
Carubv10007705m.g	Carubv10004098m.g	Carubv10019104m.g	Carubv10022731m.g
Carubv10004722m.g	Carubv10005571m.g	Carubv10018007m.g	Carubv10023160m.g
Carubv10004959m.g	Carubv10007040m.g	Carubv10016918m.g	Carubv10025155m.g
Carubv10004617m.g	Carubv10006792m.g	Carubv10016709m.g	Carubv10023138m.g
Carubv10006940m.g	Carubv10005957m.g	Carubv10018559m.g	Carubv10025656m.g
Carubv10007472m.g	Carubv10005160m.g	Carubv10017295m.g	Carubv10024616m.g
Carubv10007628m.g	Carubv10006260m.g	Carubv10018519m.g	Carubv10023285m.g
Carubv10027995m.g	Carubv10007172m.g	Carubv10018107m.g	Carubv10024736m.g
Carubv10027345m.g	Carubv10007690m.g	Carubv10017945m.g	Carubv10023227m.g
Carubv10028547m.g	Carubv10006494m.g	Carubv10017349m.g	Carubv10024092m.g
Carubv10027676m.g	Carubv10007316m.g	Carubv10017468m.g	Carubv10022944m.g
Carubv10027539m.g	Carubv10006976m.g	Carubv10017464m.g	Carubv10023266m.g
Carubv10028336m.g	Carubv10004983m.g	Carubv10018847m.g	Carubv10025254m.g
Carubv10027794m.g	Carubv10005295m.g	Carubv10018971m.g	Carubv10024537m.g
Carubv10027645m.g	Carubv10006463m.g	Carubv10019608m.g	Carubv10025200m.g
Carubv10027901m.g	Carubv10004396m.g	Carubv10017587m.g	Carubv10022665m.g
Carubv10028670m.g	Carubv10004487m.g	Carubv10017580m.g	Carubv10024643m.g
Carubv10027053m.g	Carubv10004667m.g	Carubv10018497m.g	Carubv10025275m.g
Carubv10026412m.g	Carubv10007419m.g	Carubv10018323m.g	Carubv10023348m.g
Carubv10025764m.g	Carubv10007518m.g	Carubv10017350m.g	Carubv10023663m.g
Carubv10028212m.g	Carubv10007774m.g	Carubv10017617m.g	Carubv10023994m.g
Carubv10027734m.g	Carubv10005655m.g	Carubv10018779m.g	Carubv10025669m.g
Carubv10026769m.g	Carubv10005278m.g	Carubv10018403m.g	Carubv10024234m.g
Carubv10027571m.g	Carubv10007818m.g	Carubv10018906m.g	Carubv10023384m.g
Carubv10026934m.g	Carubv10006929m.g	Carubv10016670m.g	Carubv10024355m.g
Carubv10026005m.g	Carubv10007106m.g	Carubv10018766m.g	Carubv10022793m.g
Carubv10028618m.g	Carubv10006223m.g	Carubv10018813m.g	Carubv10024820m.g
Carubv10026655m.g	Carubv10007252m.g	Carubv10018769m.g	Carubv10023495m.g
Carubv10027408m.g	Carubv10005684m.g	Carubv10018060m.g	Carubv10024129m.g
Carubv10027244m.g	Carubv10006195m.g	Carubv10017416m.g	Carubv10023589m.g
Carubv10026563m.g	Carubv10005049m.g	Carubv10017309m.g	Carubv10025124m.g
Carubv10027954m.g	Carubv10006478m.g	Carubv10017175m.g	Carubv10025451m.g
Carubv10028151m.g	Carubv10007351m.g	Carubv10019363m.g	Carubv10022878m.g
Carubv10027840m.g	Carubv10007153m.g	Carubv10019488m.g	Carubv10023500m.g
Carubv10026267m.g	Carubv10007870m.g	Carubv10019482m.g	Carubv10024924m.g
Carubv10026133m.g	Carubv10007331m.g	Carubv10019011m.g	Carubv10023504m.g
Carubv10027567m.g	Carubv10007312m.g	Carubv10017854m.g	Carubv10025379m.g
Carubv10026235m.g	Carubv10006337m.g	Carubv10019450m.g	Carubv10025297m.g
Carubv10026313m.g	Carubv10007639m.g	Carubv10019286m.g	Carubv10025148m.g
Carubv10026222m.g	Carubv10006868m.g	Carubv10019544m.g	Carubv10025529m.g
Carubv10027648m.g	Carubv10005498m.g	Carubv10019068m.g	Carubv10023149m.g
Carubv10027304m.g	Carubv10007477m.g	Carubv10019543m.g	Carubv10023207m.g
Carubv10027471m.g	Carubv10005591m.g	Carubv10019114m.g	Carubv10023026m.g
Carubv10026759m.g	Carubv10007584m.g	Carubv10019586m.g	Carubv10025321m.g
Carubv10028331m.g	Carubv10007493m.g	Carubv10019338m.g	Carubv10024775m.g
Carubv10028582m.g	Carubv10004470m.g	Carubv10018840m.g	Carubv10024756m.g
Carubv10027656m.g	Carubv10005338m.g	Carubv10018605m.g	Carubv10022511m.g
Carubv10028677m.g	Carubv10006842m.g	Carubv10019512m.g	Carubv10024342m.g
Carubv10025844m.g	Carubv10007196m.g	Carubv10017332m.g	Carubv10022721m.g
Carubv10025895m.g	Carubv10007111m.g	Carubv10017959m.g	Carubv10024343m.g
Carubv10028696m.g	Carubv10007488m.g	Carubv10018117m.g	Carubv10023623m.g
Carubv10027042m.g	Carubv10005974m.g	Carubv10019519m.g	Carubv10025361m.g
Carubv10027693m.g	Carubv10007843m.g	Carubv10018952m.g	Carubv10022507m.g
Carubv10027606m.g	Carubv10006235m.g	Carubv10018260m.g	Carubv10023022m.g
Carubv10027982m.g	Carubv10004540m.g	Carubv10017523m.g	Carubv10023653m.g
Carubv10026306m.g	Carubv10005432m.g	Carubv10018724m.g	Carubv10025707m.g
Carubv10027823m.g	Carubv10006292m.g	Carubv10019307m.g	Carubv10024154m.g
Carubv10027554m.g	Carubv10006993m.g	Carubv10017533m.g	Carubv10023534m.g
Carubv10027143m.g	Carubv10006201m.g	Carubv10018356m.g	Carubv10023867m.g
Carubv10026496m.g	Carubv10006536m.g	Carubv10017953m.g	Carubv10023829m.g
Carubv10028116m.g	Carubv10004171m.g	Carubv10018988m.g	Carubv10024095m.g
Carubv10028403m.g	Carubv10005967m.g	Carubv10018869m.g	Carubv10022807m.g
Carubv10028632m.g	Carubv10006821m.g	Carubv10016666m.g	Carubv10024881m.g
Carubv10027902m.g	Carubv10006488m.g	Carubv10000965m.g	Carubv10023673m.g
Carubv10027654m.g	Carubv10006310m.g	Carubv10003758m.g	Carubv10023583m.g
Carubv10028577m.g	Carubv10006259m.g	Carubv10000981m.g	Carubv10025714m.g
Carubv10026227m.g	Carubv10007263m.g	Carubv10002813m.g	Carubv10024672m.g
Carubv10027299m.g	Carubv10006504m.g	Carubv10000378m.g	Carubv10024490m.g
Carubv10027205m.g	Carubv10006901m.g	Carubv10002696m.g	Carubv10025135m.g
Carubv10026463m.g	Carubv10004026m.g	Carubv10002586m.g	Carubv10025234m.g
Carubv10028581m.g	Carubv10006699m.g	Carubv10001093m.g	Carubv10023018m.g
Carubv10028009m.g	Carubv10006789m.g	Carubv10000446m.g	Carubv10023143m.g
Carubv10027904m.g	Carubv10006097m.g	Carubv10002796m.g	Carubv10023281m.g
Carubv10028482m.g	Carubv10007245m.g	Carubv10000548m.g	Carubv10025561m.g
Carubv10028066m.g	Carubv10007406m.g	Carubv10002245m.g	Carubv10023685m.g
Carubv10027791m.g	Carubv10007370m.g	Carubv10003527m.g	Carubv10023760m.g
Carubv10028145m.g	Carubv10006329m.g	Carubv10000370m.g	Carubv10024748m.g
Carubv10028604m.g	Carubv10004015m.g	Carubv10003582m.g	Carubv10022963m.g
Carubv10027637m.g	Carubv10007352m.g	Carubv10003889m.g	Carubv10025052m.g
Carubv10027801m.g	Carubv10004868m.g	Carubv10001811m.g	Carubv10022769m.g
Carubv10028166m.g	Carubv10007506m.g	Carubv10003433m.g	Carubv10024545m.g
Carubv10028641m.g	Carubv10006492m.g	Carubv10003472m.g	Carubv10024098m.g
Carubv10028637m.g	Carubv10004244m.g	Carubv10000990m.g	Carubv10024103m.g
Carubv10028175m.g	Carubv10007692m.g	Carubv10002150m.g	Carubv10022884m.g
Carubv10027768m.g	Carubv10007277m.g	Carubv10002624m.g	Carubv10024299m.g
Carubv10025919m.g	Carubv10007363m.g	Carubv10002764m.g	Carubv10023669m.g
Carubv10026271m.g	Carubv10007399m.g	Carubv10000054m.g	Carubv10023274m.g
Carubv10028037m.g	Carubv10004723m.g	Carubv10002582m.g	Carubv10025358m.g
Carubv10028653m.g	Carubv10007521m.g	Carubv10001272m.g	Carubv10025587m.g
Carubv10027134m.g	Carubv10007185m.g	Carubv10003698m.g	Carubv10025211m.g
Carubv10025918m.g	Carubv10006787m.g	Carubv10003102m.g	Carubv10024803m.g
Carubv10027671m.g	Carubv10006562m.g	Carubv10003650m.g	Carubv10023361m.g
Carubv10028511m.g	Carubv10007403m.g	Carubv10001442m.g	Carubv10022989m.g
Carubv10027759m.g	Carubv10005768m.g	Carubv10001582m.g	Carubv10022856m.g
Carubv10027729m.g	Carubv10007700m.g	Carubv10003104m.g	Carubv10022620m.g
Carubv10027705m.g	Carubv10006925m.g	Carubv10001049m.g	Carubv10024702m.g
Carubv10026582m.g	Carubv10004968m.g	Carubv10002251m.g	Carubv10022523m.g
Carubv10026230m.g	Carubv10006599m.g	Carubv10003401m.g	Carubv10025141m.g
Carubv10027942m.g	Carubv10006516m.g	Carubv10001633m.g	Carubv10023268m.g
Carubv10027330m.g	Carubv10006393m.g	Carubv10003370m.g	Carubv10024255m.g
Carubv10026048m.g	Carubv10005292m.g	Carubv10003189m.g	Carubv10022685m.g
Carubv10027665m.g	Carubv10006325m.g	Carubv10001358m.g	Carubv10025569m.g
Carubv10028533m.g	Carubv10005711m.g	Carubv10003661m.g	Carubv10024944m.g
Carubv10028027m.g	Carubv10007191m.g	Carubv10003361m.g	Carubv10025153m.g
Carubv10028348m.g	Carubv10007055m.g	Carubv10000159m.g	Carubv10023201m.g
Carubv10028417m.g	Carubv10005823m.g	Carubv10002415m.g	Carubv10024065m.g
Carubv10028110m.g	Carubv10007353m.g	Carubv10000940m.g	Carubv10024904m.g
Carubv10027844m.g	Carubv10007447m.g	Carubv10000598m.g	Carubv10024868m.g
Carubv10028184m.g	Carubv10004006m.g	Carubv10002513m.g	Carubv10025712m.g
Carubv10026497m.g	Carubv10006116m.g	Carubv10002436m.g	Carubv10025230m.g
Carubv10027756m.g	Carubv10004736m.g	Carubv10002956m.g	Carubv10023739m.g
Carubv10028267m.g	Carubv10006158m.g	Carubv10003534m.g	Carubv10025046m.g
Carubv10028099m.g	Carubv10006424m.g	Carubv10001734m.g	Carubv10025412m.g
Carubv10027717m.g	Carubv10005790m.g	Carubv10001210m.g	Carubv10022876m.g
Carubv10027862m.g	Carubv10006390m.g	Carubv10001752m.g	Carubv10025427m.g
Carubv10028287m.g	Carubv10006711m.g	Carubv10001868m.g	Carubv10025563m.g
Carubv10027714m.g	Carubv10006850m.g	Carubv10002471m.g	Carubv10025177m.g
Carubv10028639m.g	Carubv10006380m.g	Carubv10002941m.g	Carubv10022982m.g
Carubv10027187m.g	Carubv10006944m.g	Carubv10002776m.g	Carubv10023903m.g
Carubv10027876m.g	Carubv10005242m.g	Carubv10002657m.g	Carubv10023608m.g
Carubv10027322m.g	Carubv10006317m.g	Carubv10003369m.g	Carubv10023454m.g
Carubv10026288m.g	Carubv10007858m.g	Carubv10003209m.g	Carubv10023940m.g
Carubv10027407m.g	Carubv10005227m.g	Carubv10001455m.g	Carubv10024716m.g
Carubv10028311m.g	Carubv10004164m.g	Carubv10000596m.g	Carubv10023450m.g
Carubv10027700m.g	Carubv10006230m.g	Carubv10000834m.g	Carubv10024988m.g
Carubv10028334m.g	Carubv10006242m.g	Carubv10000884m.g	Carubv10024995m.g
Carubv10027916m.g	Carubv10005700m.g	Carubv10001695m.g	Carubv10023088m.g
Carubv10027355m.g	Carubv10004109m.g	Carubv10000856m.g	Carubv10023848m.g
Carubv10026013m.g	Carubv10006851m.g	Carubv10002184m.g	Carubv10024577m.g
Carubv10027293m.g	Carubv10007077m.g	Carubv10001948m.g	Carubv10024858m.g
Carubv10026740m.g	Carubv10007531m.g	Carubv10003460m.g	Carubv10023085m.g
Carubv10027692m.g	Carubv10007283m.g	Carubv10002191m.g	Carubv10023952m.g
Carubv10026299m.g	Carubv10005037m.g	Carubv10001685m.g	Carubv10024723m.g
Carubv10028092m.g	Carubv10007606m.g	Carubv10003814m.g	Carubv10022630m.g
Carubv10028187m.g	Carubv10006786m.g	Carubv10002046m.g	Carubv10025120m.g
Carubv10027931m.g	Carubv10007661m.g	Carubv10001380m.g	Carubv10023891m.g
Carubv10027926m.g	Carubv10007215m.g	Carubv10002135m.g	Carubv10023853m.g
Carubv10028439m.g	Carubv10007698m.g	Carubv10002396m.g	Carubv10024717m.g
Carubv10026924m.g	Carubv10007272m.g	Carubv10003233m.g	Carubv10024948m.g
Carubv10026079m.g	Carubv10006957m.g	Carubv10003275m.g	Carubv10024540m.g
Carubv10027497m.g	Carubv10006341m.g	Carubv10000927m.g	Carubv10025399m.g
Carubv10027014m.g	Carubv10007068m.g	Carubv10002963m.g	Carubv10023093m.g
Carubv10026914m.g	Carubv10007513m.g	Carubv10003421m.g	Carubv10023892m.g
Carubv10028404m.g	Carubv10005856m.g	Carubv10002143m.g	Carubv10022811m.g
Carubv10027120m.g	Carubv10005846m.g	Carubv10002521m.g	Carubv10025343m.g
Carubv10026263m.g	Carubv10006760m.g	Carubv10003652m.g	Carubv10023178m.g
Carubv10026803m.g	Carubv10006956m.g	Carubv10003317m.g	Carubv10025471m.g
Carubv10027208m.g	Carubv10004465m.g	Carubv10001372m.g	Carubv10025690m.g
Carubv10027149m.g	Carubv10005661m.g	Carubv10000886m.g	Carubv10022684m.g
Carubv10027732m.g	Carubv10006992m.g	Carubv10002008m.g	Carubv10022809m.g
Carubv10025952m.g	Carubv10004788m.g	Carubv10001745m.g	Carubv10023311m.g
Carubv10025945m.g	Carubv10004253m.g	Carubv10000317m.g	Carubv10023965m.g
Carubv10025949m.g	Carubv10007595m.g	Carubv10003417m.g	Carubv10023570m.g
Carubv10027256m.g	Carubv10006367m.g	Carubv10002782m.g	Carubv10024533m.g
Carubv10028075m.g	Carubv10007559m.g	Carubv10001300m.g	Carubv10024618m.g
Carubv10026268m.g	Carubv10006238m.g	Carubv10000589m.g	Carubv10023054m.g
Carubv10028308m.g	Carubv10007008m.g	Carubv10002098m.g	Carubv10025017m.g
Carubv10026062m.g	Carubv10007394m.g	Carubv10000509m.g	Carubv10025649m.g
Carubv10026022m.g	Carubv10006582m.g	Carubv10002569m.g	Carubv10024719m.g
Carubv10028675m.g	Carubv10007216m.g	Carubv10003506m.g	Carubv10025241m.g
Carubv10028580m.g	Carubv10004891m.g	Carubv10001551m.g	Carubv10024394m.g
Carubv10025948m.g	Carubv10007025m.g	Carubv10003665m.g	Carubv10024416m.g
Carubv10026067m.g	Carubv10003962m.g	Carubv10000564m.g	Carubv10025331m.g
Carubv10026363m.g	Carubv10007329m.g	Carubv10001579m.g	Carubv10024804m.g
Carubv10028663m.g	Carubv10007482m.g	Carubv10001176m.g	Carubv10025301m.g
Carubv10028614m.g	Carubv10007304m.g	Carubv10002771m.g	Carubv10025640m.g
Carubv10028063m.g	Carubv10007676m.g	Carubv10002288m.g	Carubv10023537m.g
Carubv10028616m.g	Carubv10004077m.g	Carubv10000964m.g	Carubv10024890m.g
Carubv10025828m.g	Carubv10007079m.g	Carubv10002136m.g	Carubv10024744m.g
Carubv10028362m.g	Carubv10007626m.g	Carubv10003343m.g	Carubv10023658m.g
Carubv10027127m.g	Carubv10004520m.g	Carubv10000750m.g	Carubv10025378m.g
Carubv10028588m.g	Carubv10004054m.g	Carubv10000817m.g	Carubv10022909m.g
Carubv10026327m.g	Carubv10007781m.g	Carubv10001483m.g	Carubv10024107m.g
Carubv10026473m.g	Carubv10006874m.g	Carubv10001496m.g	Carubv10025115m.g
Carubv10027012m.g	Carubv10006405m.g	Carubv10003148m.g	Carubv10024741m.g
Carubv10028086m.g	Carubv10006418m.g	Carubv10002483m.g	Carubv10022723m.g
Carubv10026666m.g	Carubv10007731m.g	Carubv10002872m.g	Carubv10024955m.g
Carubv10026788m.g	Carubv10005363m.g	Carubv10002649m.g	Carubv10023970m.g
Carubv10027278m.g	Carubv10006284m.g	Carubv10003739m.g	Carubv10025390m.g
Carubv10028421m.g	Carubv10005829m.g	Carubv10002453m.g	Carubv10024330m.g
Carubv10026568m.g	Carubv10007747m.g	Carubv10003695m.g	Carubv10022725m.g
Carubv10026614m.g	Carubv10006597m.g	Carubv10002033m.g	Carubv10023811m.g
Carubv10027802m.g	Carubv10007058m.g	Carubv10003298m.g	Carubv10023474m.g
Carubv10027366m.g	Carubv10006825m.g	Carubv10002669m.g	Carubv10023487m.g
Carubv10026016m.g	Carubv10007119m.g	Carubv10000435m.g	Carubv10022606m.g
Carubv10027915m.g	Carubv10007814m.g	Carubv10003832m.g	Carubv10025417m.g
Carubv10026673m.g	Carubv10004349m.g	Carubv10002799m.g	Carubv10023415m.g
Carubv10025787m.g	Carubv10005716m.g	Carubv10000634m.g	Carubv10025385m.g
Carubv10026839m.g	Carubv10006902m.g	Carubv10002171m.g	Carubv10023910m.g
Carubv10028332m.g	Carubv10007139m.g	Carubv10001037m.g	Carubv10025006m.g
Carubv10028018m.g	Carubv10005940m.g	Carubv10001845m.g	Carubv10023215m.g
Carubv10026799m.g	Carubv10007709m.g	Carubv10002115m.g	Carubv10024536m.g
Carubv10026355m.g	Carubv10007235m.g	Carubv10000818m.g	Carubv10022705m.g
Carubv10025999m.g	Carubv10004762m.g	Carubv10003346m.g	Carubv10022968m.g
Carubv10027373m.g	Carubv10007777m.g	Carubv10003706m.g	Carubv10025007m.g
Carubv10027807m.g	Carubv10007047m.g	Carubv10002187m.g	Carubv10023547m.g
Carubv10025970m.g	Carubv10004722m.g	Carubv10001878m.g	Carubv10024196m.g
Carubv10026025m.g	Carubv10004959m.g	Carubv10000406m.g	Carubv10024101m.g
Carubv10026888m.g	Carubv10004617m.g	Carubv10002439m.g	Carubv10023089m.g
Carubv10027495m.g	Carubv10006940m.g	Carubv10000575m.g	Carubv10023434m.g
Carubv10026786m.g	Carubv10007472m.g	Carubv10000296m.g	Carubv10022844m.g
Carubv10028172m.g	Carubv10005988m.g	Carubv10000066m.g	Carubv10024648m.g
Carubv10026450m.g	Carubv10007296m.g	Carubv10003585m.g	Carubv10025541m.g
Carubv10028560m.g	Carubv10006401m.g	Carubv10003804m.g	Carubv10023459m.g
Carubv10027206m.g	Carubv10027774m.g	Carubv10002619m.g	Carubv10024839m.g
Carubv10027319m.g	Carubv10027345m.g	Carubv10003785m.g	Carubv10023453m.g
Carubv10027386m.g	Carubv10026646m.g	Carubv10001606m.g	Carubv10023292m.g
	Carubv10026804m.g	Carubv10001386m.g	Carubv10023889m.g
	Carubv10025875m.g	Carubv10003330m.g	Carubv10023299m.g
[truncated: 1,895 more rows]

## Sheet: Extended Data Fig 1f
Data for Extended Data Figure 1f
Cr x 4xCr	CrxCg	CbpxCg	CoxCr
Carubv10008574m.g	Carubv10009759m.g	Carubv10012511m.g	Carubv10012511m.g
Carubv10008547m.g	Carubv10009781m.g	Carubv10009199m.g	Carubv10011562m.g
Carubv10012511m.g	Carubv10010662m.g	Carubv10010156m.g	Carubv10010156m.g
Carubv10009926m.g	Carubv10010156m.g	Carubv10010006m.g	Carubv10009390m.g
Carubv10009199m.g	Carubv10009451m.g	Carubv10010300m.g	Carubv10012183m.g
Carubv10008901m.g	Carubv10012183m.g	Carubv10010979m.g	Carubv10012118m.g
Carubv10010156m.g	Carubv10008788m.g	Carubv10010025m.g	Carubv10010300m.g
Carubv10011322m.g	Carubv10010979m.g	Carubv10011636m.g	Carubv10012455m.g
Carubv10010711m.g	Carubv10010025m.g	Carubv10011479m.g	Carubv10010979m.g
Carubv10011406m.g	Carubv10008752m.g	Carubv10012323m.g	Carubv10012319m.g
Carubv10012183m.g	Carubv10012319m.g	Carubv10010835m.g	Carubv10011371m.g
Carubv10010155m.g	Carubv10012206m.g	Carubv10011853m.g	Carubv10011644m.g
Carubv10010737m.g	Carubv10010367m.g	Carubv10012342m.g	Carubv10011479m.g
Carubv10012455m.g	Carubv10011479m.g	Carubv10009838m.g	Carubv10012323m.g
Carubv10010979m.g	Carubv10010835m.g	Carubv10011473m.g	Carubv10012389m.g
Carubv10011636m.g	Carubv10011853m.g	Carubv10009503m.g	Carubv10011757m.g
Carubv10011433m.g	Carubv10012342m.g	Carubv10011181m.g	Carubv10010559m.g
Carubv10012319m.g	Carubv10011808m.g	Carubv10012490m.g	Carubv10009848m.g
Carubv10010367m.g	Carubv10012490m.g	Carubv10010444m.g	Carubv10010835m.g
Carubv10011479m.g	Carubv10010444m.g	Carubv10009852m.g	Carubv10009749m.g
Carubv10010835m.g	Carubv10011199m.g	Carubv10011969m.g	Carubv10011853m.g
Carubv10011853m.g	Carubv10011969m.g	Carubv10011530m.g	Carubv10011656m.g
Carubv10010049m.g	Carubv10012236m.g	Carubv10009766m.g	Carubv10010563m.g
Carubv10008138m.g	Carubv10011892m.g	Carubv10011513m.g	Carubv10012342m.g
Carubv10009096m.g	Carubv10008228m.g	Carubv10011960m.g	Carubv10011969m.g
Carubv10012342m.g	Carubv10008520m.g	Carubv10011324m.g	Carubv10010984m.g
Carubv10011896m.g	Carubv10011960m.g	Carubv10008518m.g	Carubv10012224m.g
Carubv10012533m.g	Carubv10008518m.g	Carubv10012383m.g	Carubv10010384m.g
Carubv10011181m.g	Carubv10012383m.g	Carubv10008381m.g	Carubv10011513m.g
Carubv10008850m.g	Carubv10008381m.g	Carubv10010416m.g	Carubv10011324m.g
Carubv10009037m.g	Carubv10011817m.g	Carubv10010942m.g	Carubv10008518m.g
Carubv10008940m.g	Carubv10011759m.g	Carubv10011389m.g	Carubv10012383m.g
Carubv10012490m.g	Carubv10010942m.g	Carubv10011551m.g	Carubv10010964m.g
Carubv10010444m.g	Carubv10011389m.g	Carubv10011868m.g	Carubv10009032m.g
Carubv10011969m.g	Carubv10008215m.g	Carubv10011967m.g	Carubv10011759m.g
Carubv10012224m.g	Carubv10008313m.g	Carubv10012636m.g	Carubv10010942m.g
Carubv10012032m.g	Carubv10011551m.g	Carubv10010679m.g	Carubv10009043m.g
Carubv10009766m.g	Carubv10011868m.g	Carubv10011874m.g	Carubv10011389m.g
Carubv10011513m.g	Carubv10011967m.g	Carubv10010144m.g	Carubv10010002m.g
Carubv10011324m.g	Carubv10011874m.g	Carubv10009904m.g	Carubv10011868m.g
Carubv10008518m.g	Carubv10010144m.g	Carubv10011836m.g	Carubv10011967m.g
Carubv10011782m.g	Carubv10011915m.g	Carubv10011951m.g	Carubv10011874m.g
Carubv10009053m.g	Carubv10011836m.g	Carubv10011737m.g	Carubv10009849m.g
Carubv10012383m.g	Carubv10011951m.g	Carubv10011145m.g	Carubv10011915m.g
Carubv10010964m.g	Carubv10012144m.g	Carubv10012242m.g	Carubv10008661m.g
Carubv10008381m.g	Carubv10011145m.g	Carubv10011604m.g	Carubv10009080m.g
Carubv10010042m.g	Carubv10010788m.g	Carubv10011720m.g	Carubv10011836m.g
Carubv10011759m.g	Carubv10011604m.g	Carubv10009069m.g	Carubv10011951m.g
Carubv10010942m.g	Carubv10011720m.g	Carubv10011437m.g	Carubv10012144m.g
Carubv10011389m.g	Carubv10009069m.g	Carubv10012255m.g	Carubv10011145m.g
Carubv10011868m.g	Carubv10011437m.g	Carubv10010289m.g	Carubv10012242m.g
Carubv10011967m.g	Carubv10010468m.g	Carubv10011805m.g	Carubv10012592m.g
Carubv10011873m.g	Carubv10012255m.g	Carubv10008907m.g	Carubv10010628m.g
Carubv10011874m.g	Carubv10011693m.g	Carubv10008986m.g	Carubv10011437m.g
Carubv10011836m.g	Carubv10010289m.g	Carubv10011088m.g	Carubv10009612m.g
Carubv10011951m.g	Carubv10011805m.g	Carubv10008542m.g	Carubv10012255m.g
Carubv10012144m.g	Carubv10008907m.g	Carubv10010549m.g	Carubv10011738m.g
Carubv10011831m.g	Carubv10011243m.g	Carubv10010520m.g	Carubv10011860m.g
Carubv10011145m.g	Carubv10012073m.g	Carubv10011515m.g	Carubv10011805m.g
Carubv10012242m.g	Carubv10011088m.g	Carubv10008103m.g	Carubv10008907m.g
Carubv10012592m.g	Carubv10010549m.g	Carubv10012352m.g	Carubv10012614m.g
Carubv10010628m.g	Carubv10009800m.g	Carubv10009505m.g	Carubv10012557m.g
Carubv10012659m.g	Carubv10011515m.g	Carubv10012173m.g	Carubv10009817m.g
Carubv10009069m.g	Carubv10012173m.g	Carubv10011686m.g	Carubv10011088m.g
Carubv10011437m.g	Carubv10011686m.g	Carubv10008585m.g	Carubv10010549m.g
Carubv10008758m.g	Carubv10011086m.g	Carubv10011407m.g	Carubv10011706m.g
Carubv10010123m.g	Carubv10011407m.g	Carubv10011266m.g	Carubv10009800m.g
Carubv10010468m.g	Carubv10012112m.g	Carubv10008521m.g	Carubv10012050m.g
Carubv10012255m.g	Carubv10011266m.g	Carubv10010911m.g	Carubv10012352m.g
Carubv10011982m.g	Carubv10008521m.g	Carubv10011027m.g	Carubv10008854m.g
Carubv10011972m.g	Carubv10011027m.g	Carubv10011773m.g	Carubv10012173m.g
Carubv10011195m.g	Carubv10011773m.g	Carubv10012521m.g	Carubv10011678m.g
Carubv10011738m.g	Carubv10012347m.g	Carubv10010213m.g	Carubv10011407m.g
Carubv10011805m.g	Carubv10011118m.g	Carubv10012220m.g	Carubv10011266m.g
Carubv10008907m.g	Carubv10010355m.g	Carubv10011296m.g	Carubv10008521m.g
Carubv10009817m.g	Carubv10012521m.g	Carubv10011211m.g	Carubv10010466m.g
Carubv10010032m.g	Carubv10012220m.g	Carubv10011527m.g	Carubv10011027m.g
Carubv10011088m.g	Carubv10010195m.g	Carubv10012661m.g	Carubv10011773m.g
Carubv10010549m.g	Carubv10009794m.g	Carubv10010744m.g	Carubv10008717m.g
Carubv10009146m.g	Carubv10011296m.g	Carubv10010273m.g	Carubv10012521m.g
Carubv10010520m.g	Carubv10008185m.g	Carubv10010179m.g	Carubv10010213m.g
Carubv10011706m.g	Carubv10011211m.g	Carubv10011921m.g	Carubv10010147m.g
Carubv10009800m.g	Carubv10011527m.g	Carubv10011681m.g	Carubv10011296m.g
Carubv10010136m.g	Carubv10012661m.g	Carubv10012475m.g	Carubv10011318m.g
Carubv10012352m.g	Carubv10010744m.g	Carubv10008992m.g	Carubv10011211m.g
Carubv10008854m.g	Carubv10011921m.g	Carubv10011714m.g	Carubv10011527m.g
Carubv10009260m.g	Carubv10012475m.g	Carubv10012186m.g	Carubv10010273m.g
Carubv10011593m.g	Carubv10008992m.g	Carubv10011423m.g	Carubv10010844m.g
Carubv10012173m.g	Carubv10011262m.g	Carubv10009554m.g	Carubv10010179m.g
Carubv10010858m.g	Carubv10011423m.g	Carubv10012633m.g	Carubv10011446m.g
Carubv10011686m.g	Carubv10010106m.g	Carubv10011523m.g	Carubv10011921m.g
Carubv10008225m.g	Carubv10010550m.g	Carubv10010939m.g	Carubv10011681m.g
Carubv10010080m.g	Carubv10010496m.g	Carubv10012306m.g	Carubv10008992m.g
Carubv10011400m.g	Carubv10012633m.g	Carubv10008290m.g	Carubv10011714m.g
Carubv10008585m.g	Carubv10011523m.g	Carubv10008883m.g	Carubv10011303m.g
Carubv10011407m.g	Carubv10010939m.g	Carubv10011676m.g	Carubv10011076m.g
Carubv10011266m.g	Carubv10010846m.g	Carubv10011567m.g	Carubv10012186m.g
Carubv10009679m.g	Carubv10012306m.g	Carubv10010851m.g	Carubv10011423m.g
Carubv10008521m.g	Carubv10010912m.g	Carubv10011008m.g	Carubv10010106m.g
Carubv10010911m.g	Carubv10011183m.g	Carubv10010707m.g	Carubv10010634m.g
Carubv10011027m.g	Carubv10008883m.g	Carubv10008084m.g	Carubv10011523m.g
Carubv10010542m.g	Carubv10010353m.g	Carubv10011480m.g	Carubv10010939m.g
Carubv10009004m.g	Carubv10008568m.g	Carubv10008401m.g	Carubv10008290m.g
Carubv10009551m.g	Carubv10009230m.g	Carubv10012503m.g	Carubv10008883m.g
Carubv10012521m.g	Carubv10009948m.g	Carubv10010121m.g	Carubv10010353m.g
Carubv10010213m.g	Carubv10009586m.g	Carubv10011611m.g	Carubv10012109m.g
Carubv10012220m.g	Carubv10011676m.g	Carubv10008490m.g	Carubv10009155m.g
Carubv10011296m.g	Carubv10009519m.g	Carubv10011312m.g	Carubv10009090m.g
Carubv10011318m.g	Carubv10011129m.g	Carubv10012479m.g	Carubv10011837m.g
Carubv10009531m.g	Carubv10010908m.g	Carubv10012288m.g	Carubv10009667m.g
Carubv10011211m.g	Carubv10008807m.g	Carubv10012318m.g	Carubv10012581m.g
Carubv10011527m.g	Carubv10008288m.g	Carubv10011117m.g	Carubv10012561m.g
Carubv10012661m.g	Carubv10008401m.g	Carubv10008925m.g	Carubv10011567m.g
Carubv10010273m.g	Carubv10012503m.g	Carubv10009618m.g	Carubv10010831m.g
Carubv10010844m.g	Carubv10010121m.g	Carubv10012254m.g	Carubv10011008m.g
Carubv10012034m.g	Carubv10011713m.g	Carubv10009015m.g	Carubv10010574m.g
Carubv10011921m.g	Carubv10010249m.g	Carubv10011105m.g	Carubv10008084m.g
Carubv10011681m.g	Carubv10011611m.g	Carubv10008607m.g	Carubv10010829m.g
Carubv10009775m.g	Carubv10008490m.g	Carubv10010430m.g	Carubv10010881m.g
Carubv10010336m.g	Carubv10011620m.g	Carubv10012424m.g	Carubv10010462m.g
Carubv10008992m.g	Carubv10012288m.g	Carubv10011326m.g	Carubv10011146m.g
Carubv10011262m.g	Carubv10012318m.g	Carubv10011882m.g	Carubv10011611m.g
Carubv10008840m.g	Carubv10011117m.g	Carubv10012214m.g	Carubv10008490m.g
Carubv10011714m.g	Carubv10010776m.g	Carubv10010833m.g	Carubv10011312m.g
Carubv10012186m.g	Carubv10009584m.g	Carubv10012266m.g	Carubv10012084m.g
Carubv10011423m.g	Carubv10011105m.g	Carubv10011776m.g	Carubv10010044m.g
Carubv10010929m.g	Carubv10011326m.g	Carubv10012301m.g	Carubv10012288m.g
Carubv10010496m.g	Carubv10011882m.g	Carubv10011321m.g	Carubv10011117m.g
Carubv10012633m.g	Carubv10011287m.g	Carubv10011518m.g	Carubv10008607m.g
Carubv10011523m.g	Carubv10011001m.g	Carubv10011287m.g	Carubv10010430m.g
Carubv10012024m.g	Carubv10011089m.g	Carubv10011001m.g	Carubv10012424m.g
Carubv10012439m.g	Carubv10010936m.g	Carubv10011607m.g	Carubv10011326m.g
Carubv10008588m.g	Carubv10011231m.g	Carubv10011089m.g	Carubv10011882m.g
Carubv10010538m.g	Carubv10011746m.g	Carubv10010936m.g	Carubv10012214m.g
Carubv10010939m.g	Carubv10012637m.g	Carubv10010438m.g	Carubv10010833m.g
Carubv10010076m.g	Carubv10011285m.g	Carubv10011010m.g	Carubv10012266m.g
Carubv10012306m.g	Carubv10011988m.g	Carubv10011231m.g	Carubv10011776m.g
Carubv10010912m.g	Carubv10012509m.g	Carubv10010996m.g	Carubv10009822m.g
Carubv10008290m.g	Carubv10010884m.g	Carubv10012488m.g	Carubv10010640m.g
Carubv10008883m.g	Carubv10012314m.g	Carubv10012663m.g	Carubv10011607m.g
Carubv10009790m.g	Carubv10011291m.g	Carubv10011537m.g	Carubv10012570m.g
Carubv10012140m.g	Carubv10011731m.g	Carubv10011172m.g	Carubv10011089m.g
Carubv10012416m.g	Carubv10011458m.g	Carubv10012115m.g	Carubv10011295m.g
Carubv10010130m.g	Carubv10009425m.g	Carubv10012331m.g	Carubv10010936m.g
Carubv10011074m.g	Carubv10011282m.g	Carubv10011553m.g	Carubv10010438m.g
Carubv10012561m.g	Carubv10011368m.g	Carubv10012458m.g	Carubv10011010m.g
Carubv10010831m.g	Carubv10010505m.g	Carubv10010968m.g	Carubv10011231m.g
Carubv10011008m.g	Carubv10011966m.g	Carubv10011988m.g	Carubv10008063m.g
Carubv10011350m.g	Carubv10008787m.g	Carubv10012509m.g	Carubv10010996m.g
Carubv10012155m.g	Carubv10011248m.g	Carubv10008552m.g	Carubv10012488m.g
Carubv10010574m.g	Carubv10012630m.g	Carubv10011777m.g	Carubv10012115m.g
Carubv10009519m.g	Carubv10012372m.g	Carubv10011227m.g	Carubv10011066m.g
Carubv10009525m.g	Carubv10010431m.g	Carubv10011092m.g	Carubv10008790m.g
Carubv10008084m.g	Carubv10010637m.g	Carubv10012603m.g	Carubv10012427m.g
Carubv10008807m.g	Carubv10008146m.g	Carubv10011345m.g	Carubv10012331m.g
Carubv10008401m.g	Carubv10009103m.g	Carubv10012009m.g	Carubv10011556m.g
Carubv10011903m.g	Carubv10010915m.g	Carubv10011731m.g	Carubv10011472m.g
Carubv10010121m.g	Carubv10008074m.g	Carubv10011458m.g	Carubv10011553m.g
Carubv10010829m.g	Carubv10012161m.g	Carubv10009425m.g	Carubv10010968m.g
Carubv10011713m.g	Carubv10011247m.g	Carubv10011368m.g	Carubv10011988m.g
Carubv10010462m.g	Carubv10011784m.g	Carubv10011443m.g	Carubv10012509m.g
Carubv10011146m.g	Carubv10011528m.g	Carubv10010505m.g	Carubv10012443m.g
Carubv10011611m.g	Carubv10012335m.g	Carubv10011966m.g	Carubv10012058m.g
Carubv10011312m.g	Carubv10010162m.g	Carubv10008787m.g	Carubv10011777m.g
Carubv10012288m.g	Carubv10010206m.g	Carubv10011077m.g	Carubv10010884m.g
Carubv10012318m.g	Carubv10009443m.g	Carubv10011956m.g	Carubv10011092m.g
Carubv10011117m.g	Carubv10012386m.g	Carubv10012580m.g	Carubv10012603m.g
Carubv10010776m.g	Carubv10010292m.g	Carubv10012525m.g	Carubv10011345m.g
Carubv10008364m.g	Carubv10011069m.g	Carubv10012372m.g	Carubv10012009m.g
Carubv10009015m.g	Carubv10011927m.g	Carubv10012398m.g	Carubv10011458m.g
Carubv10011105m.g	Carubv10012081m.g	Carubv10010431m.g	Carubv10009425m.g
Carubv10008607m.g	Carubv10011403m.g	Carubv10008146m.g	Carubv10008516m.g
Carubv10009091m.g	Carubv10011397m.g	Carubv10008074m.g	Carubv10010505m.g
Carubv10012424m.g	Carubv10010019m.g	Carubv10012161m.g	Carubv10011966m.g
Carubv10011326m.g	Carubv10008306m.g	Carubv10011247m.g	Carubv10010923m.g
Carubv10011882m.g	Carubv10011673m.g	Carubv10011784m.g	Carubv10008787m.g
Carubv10012214m.g	Carubv10011619m.g	Carubv10011528m.g	Carubv10011077m.g
Carubv10010833m.g	Carubv10011889m.g	Carubv10009443m.g	Carubv10011956m.g
Carubv10012266m.g	Carubv10011464m.g	Carubv10012386m.g	Carubv10012525m.g
Carubv10009822m.g	Carubv10019918m.g	Carubv10010292m.g	Carubv10012372m.g
Carubv10011321m.g	Carubv10021357m.g	Carubv10009544m.g	Carubv10010431m.g
Carubv10010640m.g	Carubv10019795m.g	Carubv10011403m.g	Carubv10009084m.g
Carubv10011607m.g	Carubv10021686m.g	Carubv10011397m.g	Carubv10008146m.g
Carubv10012570m.g	Carubv10022461m.g	Carubv10010694m.g	Carubv10011068m.g
Carubv10011089m.g	Carubv10022441m.g	Carubv10011675m.g	Carubv10012248m.g
Carubv10010438m.g	Carubv10022104m.g	Carubv10011673m.g	Carubv10012161m.g
Carubv10011010m.g	Carubv10021742m.g	Carubv10011619m.g	Carubv10011784m.g
Carubv10009786m.g	Carubv10019944m.g	Carubv10012304m.g	Carubv10009440m.g
Carubv10008063m.g	Carubv10022109m.g	Carubv10019918m.g	Carubv10008894m.g
Carubv10010928m.g	Carubv10021428m.g	Carubv10021907m.g	Carubv10011528m.g
Carubv10010996m.g	Carubv10021146m.g	Carubv10021969m.g	Carubv10011365m.g
Carubv10012488m.g	Carubv10022056m.g	Carubv10022461m.g	Carubv10011347m.g
Carubv10012663m.g	Carubv10021390m.g	Carubv10022441m.g	Carubv10011571m.g
Carubv10012115m.g	Carubv10022167m.g	Carubv10021884m.g	Carubv10012408m.g
Carubv10011556m.g	Carubv10020781m.g	Carubv10022104m.g	Carubv10012269m.g
Carubv10011472m.g	Carubv10019835m.g	Carubv10021621m.g	Carubv10011799m.g
Carubv10011553m.g	Carubv10021509m.g	Carubv10021114m.g	Carubv10012543m.g
Carubv10012458m.g	Carubv10022030m.g	Carubv10021742m.g	Carubv10011403m.g
Carubv10010968m.g	Carubv10021906m.g	Carubv10019944m.g	Carubv10011641m.g
Carubv10011988m.g	Carubv10021991m.g	Carubv10019930m.g	Carubv10012061m.g
Carubv10012509m.g	Carubv10020220m.g	Carubv10022056m.g	Carubv10012190m.g
Carubv10010199m.g	Carubv10022376m.g	Carubv10021477m.g	Carubv10012457m.g
Carubv10011777m.g	Carubv10020348m.g	Carubv10021390m.g	Carubv10008958m.g
Carubv10010884m.g	Carubv10022375m.g	Carubv10022167m.g	Carubv10011598m.g
Carubv10011754m.g	Carubv10021853m.g	Carubv10019661m.g	Carubv10011270m.g
Carubv10011092m.g	Carubv10021361m.g	Carubv10021509m.g	Carubv10011619m.g
Carubv10012603m.g	Carubv10021597m.g	Carubv10022030m.g	Carubv10011965m.g
Carubv10011345m.g	Carubv10021887m.g	Carubv10021906m.g	Carubv10021245m.g
Carubv10012009m.g	Carubv10021663m.g	Carubv10021991m.g	Carubv10021969m.g
Carubv10011291m.g	Carubv10022176m.g	Carubv10021687m.g	Carubv10021459m.g
Carubv10011458m.g	Carubv10022141m.g	Carubv10022376m.g	Carubv10021686m.g
Carubv10009425m.g	Carubv10021606m.g	Carubv10020348m.g	Carubv10022461m.g
Carubv10012239m.g	Carubv10021510m.g	Carubv10021853m.g	Carubv10021884m.g
Carubv10010505m.g	Carubv10022132m.g	Carubv10021361m.g	Carubv10022041m.g
Carubv10011966m.g	Carubv10020477m.g	Carubv10019656m.g	Carubv10022104m.g
Carubv10008787m.g	Carubv10020103m.g	Carubv10021109m.g	Carubv10021621m.g
Carubv10011077m.g	Carubv10021399m.g	Carubv10021887m.g	Carubv10021455m.g
Carubv10011956m.g	Carubv10020502m.g	Carubv10021663m.g	Carubv10021742m.g
Carubv10011248m.g	Carubv10021657m.g	Carubv10022176m.g	Carubv10019930m.g
Carubv10012525m.g	Carubv10021819m.g	Carubv10022141m.g	Carubv10020972m.g
Carubv10012372m.g	Carubv10022307m.g	Carubv10021606m.g	Carubv10022109m.g
Carubv10012398m.g	Carubv10022079m.g	Carubv10021510m.g	Carubv10020508m.g
Carubv10010431m.g	Carubv10022340m.g	Carubv10022132m.g	Carubv10022026m.g
Carubv10009084m.g	Carubv10021737m.g	Carubv10020678m.g	Carubv10022056m.g
Carubv10008146m.g	Carubv10022164m.g	Carubv10021461m.g	Carubv10021477m.g
Carubv10011283m.g	Carubv10021724m.g	Carubv10021399m.g	Carubv10021676m.g
Carubv10009103m.g	Carubv10021736m.g	Carubv10020502m.g	Carubv10021390m.g
Carubv10011068m.g	Carubv10021408m.g	Carubv10021657m.g	Carubv10022167m.g
Carubv10008074m.g	Carubv10021758m.g	Carubv10022322m.g	Carubv10021926m.g
Carubv10009321m.g	Carubv10022057m.g	Carubv10021819m.g	Carubv10021509m.g
Carubv10012161m.g	Carubv10021803m.g	Carubv10022079m.g	Carubv10022030m.g
Carubv10011247m.g	Carubv10021996m.g	Carubv10022340m.g	Carubv10021906m.g
Carubv10011784m.g	Carubv10021848m.g	Carubv10021363m.g	Carubv10021991m.g
Carubv10011528m.g	Carubv10021781m.g	Carubv10021737m.g	Carubv10021687m.g
Carubv10011425m.g	Carubv10022380m.g	Carubv10022164m.g	Carubv10021361m.g
Carubv10010162m.g	Carubv10022055m.g	Carubv10021724m.g	Carubv10021887m.g
Carubv10011365m.g	Carubv10022479m.g	Carubv10021951m.g	Carubv10021663m.g
Carubv10008642m.g	Carubv10021762m.g	Carubv10021739m.g	Carubv10022176m.g
Carubv10008823m.g	Carubv10021360m.g	Carubv10021329m.g	Carubv10022141m.g
Carubv10008445m.g	Carubv10021540m.g	Carubv10021736m.g	Carubv10021606m.g
Carubv10011403m.g	Carubv10022038m.g	Carubv10021408m.g	Carubv10021510m.g
Carubv10011397m.g	Carubv10022363m.g	Carubv10021803m.g	Carubv10021657m.g
Carubv10010401m.g	Carubv10021975m.g	Carubv10021600m.g	Carubv10021607m.g
Carubv10012394m.g	Carubv10022433m.g	Carubv10021810m.g	Carubv10022106m.g
Carubv10011673m.g	Carubv10019972m.g	Carubv10021362m.g	Carubv10021819m.g
Carubv10011619m.g	Carubv10022377m.g	Carubv10022123m.g	Carubv10022340m.g
Carubv10011965m.g	Carubv10020920m.g	Carubv10022052m.g	Carubv10021737m.g
Carubv10012304m.g	Carubv10021798m.g	Carubv10021446m.g	Carubv10022164m.g
Carubv10022313m.g	Carubv10021680m.g	Carubv10021848m.g	Carubv10021951m.g
Carubv10021816m.g	Carubv10020044m.g	Carubv10021576m.g	Carubv10021739m.g
Carubv10021907m.g	Carubv10021959m.g	Carubv10022380m.g	Carubv10021329m.g
Carubv10021245m.g	Carubv10021354m.g	Carubv10022055m.g	Carubv10021497m.g
Carubv10021969m.g	Carubv10021747m.g	Carubv10020166m.g	Carubv10021964m.g
Carubv10021459m.g	Carubv10022253m.g	Carubv10022113m.g	Carubv10021902m.g
Carubv10022461m.g	Carubv10022008m.g	Carubv10022038m.g	Carubv10022057m.g
Carubv10020500m.g	Carubv10021320m.g	Carubv10022363m.g	Carubv10021519m.g
Carubv10020366m.g	Carubv10021270m.g	Carubv10021975m.g	Carubv10021600m.g
Carubv10020511m.g	Carubv10021683m.g	Carubv10022433m.g	Carubv10022291m.g
Carubv10021684m.g	Carubv10022334m.g	Carubv10019972m.g	Carubv10021810m.g
Carubv10019965m.g	Carubv10021806m.g	Carubv10022053m.g	Carubv10021848m.g
Carubv10022104m.g	Carubv10022194m.g	Carubv10021632m.g	Carubv10021330m.g
Carubv10021621m.g	Carubv10021778m.g	Carubv10022377m.g	Carubv10022468m.g
Carubv10021380m.g	Carubv10021370m.g	Carubv10020920m.g	Carubv10022380m.g
Carubv10021742m.g	Carubv10021465m.g	Carubv10021798m.g	Carubv10021201m.g
Carubv10020804m.g	Carubv10021989m.g	Carubv10021680m.g	Carubv10021904m.g
Carubv10019944m.g	Carubv10022472m.g	Carubv10020044m.g	Carubv10022471m.g
Carubv10019930m.g	Carubv10021635m.g	Carubv10020766m.g	Carubv10022055m.g
Carubv10020259m.g	Carubv10021966m.g	Carubv10021959m.g	Carubv10020166m.g
Carubv10021056m.g	Carubv10020559m.g	Carubv10021354m.g	Carubv10022252m.g
Carubv10020972m.g	Carubv10022138m.g	Carubv10021747m.g	Carubv10021762m.g
Carubv10020952m.g	Carubv10022121m.g	Carubv10020851m.g	Carubv10021360m.g
Carubv10022026m.g	Carubv10021084m.g	Carubv10022253m.g	Carubv10022287m.g
Carubv10022056m.g	Carubv10021977m.g	Carubv10021782m.g	Carubv10021350m.g
Carubv10021477m.g	Carubv10021103m.g	Carubv10022008m.g	Carubv10022053m.g
Carubv10021676m.g	Carubv10022251m.g	Carubv10021320m.g	Carubv10021632m.g
Carubv10021390m.g	Carubv10020903m.g	Carubv10022224m.g	Carubv10022377m.g
Carubv10022167m.g	Carubv10021017m.g	Carubv10021520m.g	Carubv10020920m.g
Carubv10021081m.g	Carubv10020232m.g	Carubv10020848m.g	Carubv10021798m.g
Carubv10019661m.g	Carubv10022039m.g	Carubv10022111m.g	Carubv10021680m.g
Carubv10021926m.g	Carubv10022209m.g	Carubv10021270m.g	Carubv10022210m.g
Carubv10021509m.g	Carubv10022310m.g	Carubv10021683m.g	Carubv10020532m.g
Carubv10022030m.g	Carubv10022483m.g	Carubv10022334m.g	Carubv10020336m.g
Carubv10021906m.g	Carubv10021707m.g	Carubv10021466m.g	Carubv10021959m.g
Carubv10021991m.g	Carubv10020549m.g	Carubv10021306m.g	Carubv10021354m.g
Carubv10020584m.g	Carubv10020012m.g	Carubv10021806m.g	Carubv10022314m.g
Carubv10021627m.g	Carubv10019955m.g	Carubv10020290m.g	Carubv10021747m.g
Carubv10021687m.g	Carubv10020855m.g	Carubv10021679m.g	Carubv10022031m.g
Carubv10022376m.g	Carubv10021491m.g	Carubv10020699m.g	Carubv10021265m.g
Carubv10020348m.g	Carubv10019738m.g	Carubv10022194m.g	Carubv10022253m.g
Carubv10022375m.g	Carubv10022033m.g	Carubv10021778m.g	Carubv10020914m.g
Carubv10021092m.g	Carubv10021500m.g	Carubv10021465m.g	Carubv10020347m.g
Carubv10021597m.g	Carubv10021367m.g	Carubv10021989m.g	Carubv10021782m.g
Carubv10021887m.g	Carubv10022149m.g	Carubv10022472m.g	Carubv10022008m.g
Carubv10021663m.g	Carubv10020795m.g	Carubv10021966m.g	Carubv10022224m.g
Carubv10022176m.g	Carubv10020223m.g	Carubv10021462m.g	Carubv10021520m.g
Carubv10022141m.g	Carubv10022329m.g	Carubv10020559m.g	Carubv10020848m.g
Carubv10021606m.g	Carubv10022392m.g	Carubv10022138m.g	Carubv10021270m.g
Carubv10021510m.g	Carubv10022159m.g	Carubv10022284m.g	Carubv10021683m.g
Carubv10022132m.g	Carubv10020059m.g	Carubv10022121m.g	Carubv10022334m.g
Carubv10021038m.g	Carubv10019779m.g	Carubv10021291m.g	Carubv10021466m.g
Carubv10020678m.g	Carubv10020799m.g	Carubv10020746m.g	Carubv10021269m.g
Carubv10020604m.g	Carubv10020689m.g	Carubv10021103m.g	Carubv10022114m.g
Carubv10021171m.g	Carubv10021658m.g	Carubv10022251m.g	Carubv10021358m.g
Carubv10020502m.g	Carubv10019697m.g	Carubv10020368m.g	Carubv10021732m.g
Carubv10021657m.g	Carubv10021463m.g	Carubv10021017m.g	Carubv10020514m.g
Carubv10021607m.g	Carubv10020120m.g	Carubv10020232m.g	Carubv10021306m.g
Carubv10021543m.g	Carubv10022397m.g	Carubv10022039m.g	Carubv10021806m.g
Carubv10020808m.g	Carubv10019923m.g	Carubv10022310m.g	Carubv10020699m.g
Carubv10021819m.g	Carubv10022420m.g	Carubv10021707m.g	Carubv10021870m.g
Carubv10020428m.g	Carubv10021494m.g	Carubv10020240m.g	Carubv10022194m.g
Carubv10022340m.g	Carubv10022105m.g	Carubv10019743m.g	Carubv10021595m.g
Carubv10021737m.g	Carubv10014021m.g	Carubv10020549m.g	Carubv10021778m.g
Carubv10022164m.g	Carubv10015255m.g	Carubv10020012m.g	Carubv10021465m.g
Carubv10021724m.g	Carubv10014800m.g	Carubv10021491m.g	Carubv10021989m.g
Carubv10021951m.g	Carubv10016401m.g	Carubv10021367m.g	Carubv10022472m.g
Carubv10021739m.g	Carubv10016434m.g	Carubv10022329m.g	Carubv10021696m.g
Carubv10022405m.g	Carubv10014793m.g	Carubv10020613m.g	Carubv10022454m.g
Carubv10021758m.g	Carubv10014075m.g	Carubv10022392m.g	Carubv10021966m.g
Carubv10021497m.g	Carubv10015764m.g	Carubv10020930m.g	Carubv10022138m.g
Carubv10022057m.g	Carubv10015681m.g	Carubv10020505m.g	Carubv10021345m.g
Carubv10022298m.g	Carubv10015212m.g	Carubv10021612m.g	Carubv10020487m.g
Carubv10021519m.g	Carubv10016173m.g	Carubv10020689m.g	Carubv10020515m.g
Carubv10021600m.g	Carubv10015063m.g	Carubv10021077m.g	Carubv10020513m.g
Carubv10022291m.g	Carubv10016292m.g	Carubv10021658m.g	Carubv10022121m.g
Carubv10021810m.g	Carubv10015691m.g	Carubv10019697m.g	Carubv10021312m.g
Carubv10021446m.g	Carubv10013538m.g	Carubv10022482m.g	Carubv10020599m.g
Carubv10021848m.g	Carubv10016056m.g	Carubv10020056m.g	Carubv10020765m.g
Carubv10021330m.g	Carubv10015077m.g	Carubv10020120m.g	Carubv10020091m.g
Carubv10022468m.g	Carubv10014330m.g	Carubv10022397m.g	Carubv10020746m.g
Carubv10021201m.g	Carubv10012874m.g	Carubv10021494m.g	Carubv10022251m.g
Carubv10022471m.g	Carubv10015167m.g	Carubv10021567m.g	Carubv10021343m.g
Carubv10022055m.g	Carubv10016367m.g	Carubv10022385m.g	Carubv10020702m.g
Carubv10020166m.g	Carubv10015492m.g	Carubv10022092m.g	Carubv10021017m.g
Carubv10022252m.g	Carubv10015278m.g	Carubv10020551m.g	Carubv10020232m.g
Carubv10021762m.g	Carubv10015748m.g	Carubv10022096m.g	Carubv10019932m.g
Carubv10021360m.g	Carubv10014508m.g	Carubv10022105m.g	Carubv10022209m.g
Carubv10022113m.g	Carubv10015662m.g	Carubv10014033m.g	Carubv10022310m.g
Carubv10022239m.g	Carubv10014937m.g	Carubv10014021m.g	Carubv10020880m.g
Carubv10022287m.g	Carubv10016018m.g	Carubv10015350m.g	Carubv10020025m.g
Carubv10022038m.g	Carubv10015469m.g	Carubv10015042m.g	Carubv10021938m.g
Carubv10022363m.g	Carubv10014632m.g	Carubv10014666m.g	Carubv10021707m.g
Carubv10020872m.g	Carubv10014251m.g	Carubv10014793m.g	Carubv10020102m.g
Carubv10019972m.g	Carubv10016461m.g	Carubv10015764m.g	Carubv10020549m.g
Carubv10022053m.g	Carubv10015594m.g	Carubv10015681m.g	Carubv10021491m.g
Carubv10021632m.g	Carubv10014982m.g	Carubv10014702m.g	Carubv10020236m.g
Carubv10022377m.g	Carubv10012934m.g	Carubv10015886m.g	Carubv10022025m.g
Carubv10021165m.g	Carubv10016206m.g	Carubv10015063m.g	Carubv10021923m.g
Carubv10020920m.g	Carubv10013486m.g	Carubv10016292m.g	Carubv10022329m.g
Carubv10021798m.g	Carubv10016154m.g	Carubv10015077m.g	Carubv10020613m.g
Carubv10021680m.g	Carubv10015879m.g	Carubv10012874m.g	Carubv10022392m.g
Carubv10022210m.g	Carubv10015364m.g	Carubv10015167m.g	Carubv10020059m.g
Carubv10020044m.g	Carubv10015091m.g	Carubv10016367m.g	Carubv10020696m.g
Carubv10021959m.g	Carubv10015919m.g	Carubv10015492m.g	Carubv10022226m.g
Carubv10021354m.g	Carubv10013597m.g	Carubv10015278m.g	Carubv10020799m.g
Carubv10021747m.g	Carubv10014928m.g	Carubv10014574m.g	Carubv10020421m.g
Carubv10020347m.g	Carubv10013226m.g	Carubv10014761m.g	Carubv10020625m.g
Carubv10021782m.g	Carubv10015606m.g	Carubv10015748m.g	Carubv10020757m.g
Carubv10022008m.g	Carubv10015196m.g	Carubv10015662m.g	Carubv10021126m.g
Carubv10022224m.g	Carubv10014856m.g	Carubv10013331m.g	Carubv10022093m.g
Carubv10021520m.g	Carubv10015315m.g	Carubv10015888m.g	Carubv10020489m.g
Carubv10020848m.g	Carubv10013166m.g	Carubv10014937m.g	Carubv10020120m.g
Carubv10021270m.g	Carubv10015157m.g	Carubv10016334m.g	Carubv10020354m.g
Carubv10021683m.g	Carubv10015473m.g	Carubv10015720m.g	Carubv10022397m.g
Carubv10022334m.g	Carubv10016410m.g	Carubv10015469m.g	Carubv10022420m.g
Carubv10021466m.g	Carubv10016377m.g	Carubv10014632m.g	Carubv10020479m.g
Carubv10021269m.g	Carubv10015245m.g	Carubv10014251m.g	Carubv10021494m.g
Carubv10021358m.g	Carubv10016092m.g	Carubv10016461m.g	Carubv10021567m.g
Carubv10021306m.g	Carubv10013067m.g	Carubv10016343m.g	Carubv10022385m.g
Carubv10021870m.g	Carubv10015271m.g	Carubv10015594m.g	Carubv10022092m.g
Carubv10022194m.g	Carubv10016079m.g	Carubv10014688m.g	Carubv10020691m.g
Carubv10021595m.g	Carubv10013748m.g	Carubv10016315m.g	Carubv10021979m.g
Carubv10021778m.g	Carubv10016248m.g	Carubv10016206m.g	Carubv10022096m.g
Carubv10021465m.g	Carubv10013729m.g	Carubv10014562m.g	Carubv10020898m.g
Carubv10021989m.g	Carubv10015510m.g	Carubv10016154m.g	Carubv10021997m.g
Carubv10022472m.g	Carubv10014391m.g	Carubv10015364m.g	Carubv10022105m.g
Carubv10019872m.g	Carubv10015944m.g	Carubv10015239m.g	Carubv10021844m.g
Carubv10019745m.g	Carubv10015857m.g	Carubv10015091m.g	Carubv10016047m.g
Carubv10020124m.g	Carubv10016227m.g	Carubv10013597m.g	Carubv10015358m.g
Carubv10021966m.g	Carubv10016254m.g	Carubv10015882m.g	Carubv10015688m.g
Carubv10020559m.g	Carubv10013398m.g	Carubv10015166m.g	Carubv10016434m.g
Carubv10022138m.g	Carubv10013632m.g	Carubv10014689m.g	Carubv10014793m.g
Carubv10020686m.g	Carubv10016375m.g	Carubv10014898m.g	Carubv10014075m.g
Carubv10020617m.g	Carubv10015966m.g	Carubv10015196m.g	Carubv10015764m.g
Carubv10021474m.g	Carubv10015300m.g	Carubv10015315m.g	Carubv10015681m.g
Carubv10022121m.g	Carubv10013409m.g	Carubv10013738m.g	Carubv10015063m.g
Carubv10021291m.g	Carubv10013915m.g	Carubv10013166m.g	Carubv10016292m.g
Carubv10021514m.g	Carubv10015486m.g	Carubv10015183m.g	Carubv10013538m.g
Carubv10019712m.g	Carubv10015439m.g	Carubv10014884m.g	Carubv10016398m.g
Carubv10020746m.g	Carubv10015959m.g	Carubv10015473m.g	Carubv10015824m.g
Carubv10022251m.g	Carubv10012957m.g	Carubv10016410m.g	Carubv10015077m.g
Carubv10020368m.g	Carubv10015649m.g	Carubv10015325m.g	Carubv10014357m.g
Carubv10019971m.g	Carubv10015754m.g	Carubv10016092m.g	Carubv10016391m.g
Carubv10022362m.g	Carubv10016069m.g	Carubv10016079m.g	Carubv10015164m.g
Carubv10020702m.g	Carubv10016464m.g	Carubv10013748m.g	Carubv10014925m.g
Carubv10021017m.g	Carubv10016424m.g	Carubv10016248m.g	Carubv10012917m.g
Carubv10020232m.g	Carubv10015097m.g	Carubv10013729m.g	Carubv10015383m.g
Carubv10021629m.g	Carubv10013779m.g	Carubv10013659m.g	Carubv10015167m.g
Carubv10019836m.g	Carubv10015334m.g	Carubv10013913m.g	Carubv10016367m.g
Carubv10019932m.g	Carubv10016228m.g	Carubv10015510m.g	Carubv10015492m.g
Carubv10022209m.g	Carubv10015677m.g	Carubv10014391m.g	Carubv10014924m.g
Carubv10022310m.g	Carubv10015770m.g	Carubv10015944m.g	Carubv10014761m.g
Carubv10021118m.g	Carubv10015660m.g	Carubv10015857m.g	Carubv10013478m.g
Carubv10020025m.g	Carubv10015945m.g	Carubv10013605m.g	Carubv10015748m.g
Carubv10021938m.g	Carubv10015741m.g	Carubv10015300m.g	Carubv10014508m.g
Carubv10022273m.g	Carubv10016099m.g	Carubv10015486m.g	Carubv10015662m.g
Carubv10021707m.g	Carubv10016028m.g	Carubv10015508m.g	Carubv10015720m.g
Carubv10019743m.g	Carubv10015781m.g	Carubv10014065m.g	Carubv10015257m.g
Carubv10021608m.g	Carubv10015210m.g	Carubv10016053m.g	Carubv10016018m.g
Carubv10020023m.g	Carubv10014313m.g	Carubv10015649m.g	Carubv10015469m.g
Carubv10020549m.g	Carubv10016340m.g	Carubv10015754m.g	Carubv10014251m.g
Carubv10020954m.g	Carubv10015305m.g	Carubv10016069m.g	Carubv10015594m.g
Carubv10021491m.g	Carubv10015179m.g	Carubv10016464m.g	Carubv10015978m.g
Carubv10020236m.g	Carubv10015503m.g	Carubv10015963m.g	Carubv10016154m.g
Carubv10020687m.g	Carubv10015878m.g	Carubv10015750m.g	Carubv10014263m.g
Carubv10021367m.g	Carubv10015822m.g	Carubv10016101m.g	Carubv10015364m.g
Carubv10020223m.g	Carubv10015981m.g	Carubv10015334m.g	Carubv10016368m.g
Carubv10020288m.g	Carubv10016380m.g	Carubv10013216m.g	Carubv10015239m.g
Carubv10022329m.g	Carubv10015071m.g	Carubv10015140m.g	Carubv10015091m.g
Carubv10020613m.g	Carubv10013636m.g	Carubv10015677m.g	Carubv10013597m.g
Carubv10022392m.g	Carubv10015318m.g	Carubv10015770m.g	Carubv10014737m.g
Carubv10020425m.g	Carubv10016421m.g	Carubv10015660m.g	Carubv10015767m.g
Carubv10020753m.g	Carubv10015409m.g	Carubv10014716m.g	Carubv10016392m.g
Carubv10020696m.g	Carubv10015611m.g	Carubv10015945m.g	Carubv10013226m.g
Carubv10022226m.g	Carubv10015739m.g	Carubv10015741m.g	Carubv10014154m.g
Carubv10020799m.g	Carubv10015432m.g	Carubv10016099m.g	Carubv10014063m.g
Carubv10021694m.g	Carubv10014404m.g	Carubv10015781m.g	Carubv10013646m.g
Carubv10020421m.g	Carubv10015263m.g	Carubv10015210m.g	Carubv10015166m.g
Carubv10020689m.g	Carubv10015504m.g	Carubv10014313m.g	Carubv10014898m.g
Carubv10020757m.g	Carubv10015424m.g	Carubv10016340m.g	Carubv10016274m.g
Carubv10020529m.g	Carubv10015524m.g	Carubv10015305m.g	Carubv10013685m.g
Carubv10021077m.g	Carubv10015831m.g	Carubv10015179m.g	Carubv10013338m.g
Carubv10021873m.g	Carubv10016152m.g	Carubv10015503m.g	Carubv10014254m.g
Carubv10022093m.g	Carubv10015820m.g	Carubv10015878m.g	Carubv10014177m.g
Carubv10020131m.g	Carubv10015233m.g	Carubv10015981m.g	Carubv10014884m.g
Carubv10020489m.g	Carubv10015600m.g	Carubv10016380m.g	Carubv10016178m.g
Carubv10019697m.g	Carubv10015694m.g	Carubv10015071m.g	Carubv10015294m.g
Carubv10022482m.g	Carubv10013348m.g	Carubv10013636m.g	Carubv10016410m.g
Carubv10020120m.g	Carubv10015915m.g	Carubv10016421m.g	Carubv10015329m.g
Carubv10021131m.g	Carubv10015777m.g	Carubv10016308m.g	Carubv10015245m.g
Carubv10020777m.g	Carubv10013774m.g	Carubv10015885m.g	Carubv10016092m.g
Carubv10020326m.g	Carubv10015515m.g	Carubv10015611m.g	Carubv10014064m.g
Carubv10022397m.g	Carubv10015165m.g	Carubv10015550m.g	Carubv10013483m.g
Carubv10022420m.g	Carubv10014279m.g	Carubv10015739m.g	Carubv10013301m.g
Carubv10021494m.g	Carubv10015512m.g	Carubv10015432m.g	Carubv10016079m.g
Carubv10021365m.g	Carubv10016003m.g	Carubv10015138m.g	Carubv10013748m.g
Carubv10021567m.g	Carubv10015089m.g	Carubv10015504m.g	Carubv10013125m.g
Carubv10021368m.g	Carubv10015804m.g	Carubv10015424m.g	Carubv10016247m.g
Carubv10022385m.g	Carubv10015706m.g	Carubv10015524m.g	Carubv10016248m.g
Carubv10022092m.g	Carubv10015875m.g	Carubv10015917m.g	Carubv10015682m.g
Carubv10021946m.g	Carubv10015719m.g	Carubv10015233m.g	Carubv10013913m.g
Carubv10021979m.g	Carubv10014478m.g	Carubv10015335m.g	Carubv10014391m.g
Carubv10020684m.g	Carubv10016381m.g	Carubv10015235m.g	Carubv10015944m.g
Carubv10022096m.g	Carubv10015799m.g	Carubv10015413m.g	Carubv10016227m.g
Carubv10021908m.g	Carubv10015599m.g	Carubv10013348m.g	Carubv10013472m.g
Carubv10021997m.g	Carubv10014867m.g	Carubv10015915m.g	Carubv10016221m.g
Carubv10022458m.g	Carubv10015590m.g	Carubv10015165m.g	Carubv10013907m.g
Carubv10019948m.g	Carubv10012924m.g	Carubv10015840m.g	Carubv10014429m.g
Carubv10022105m.g	Carubv10015759m.g	Carubv10016003m.g	Carubv10014905m.g
Carubv10020708m.g	Carubv10015520m.g	Carubv10015174m.g	Carubv10015486m.g
Carubv10016047m.g	Carubv10015291m.g	Carubv10015089m.g	Carubv10015508m.g
Carubv10015358m.g	Carubv10015297m.g	Carubv10015804m.g	Carubv10015131m.g
Carubv10014627m.g	Carubv10016425m.g	Carubv10015875m.g	Carubv10015189m.g
Carubv10013136m.g	Carubv10015727m.g	Carubv10015719m.g	Carubv10014065m.g
Carubv10014021m.g	Carubv10015449m.g	Carubv10014478m.g	Carubv10015649m.g
Carubv10014004m.g	Carubv10012835m.g	Carubv10016381m.g	Carubv10015754m.g
Carubv10015255m.g	Carubv10016477m.g	Carubv10015599m.g	Carubv10016069m.g
Carubv10015688m.g	Carubv10015390m.g	Carubv10015590m.g	Carubv10016464m.g
Carubv10015345m.g	Carubv10015674m.g	Carubv10015074m.g	Carubv10015750m.g
Carubv10013887m.g	Carubv10016397m.g	Carubv10013955m.g	Carubv10014690m.g
Carubv10014666m.g	Carubv10015154m.g	Carubv10016396m.g	Carubv10012958m.g
Carubv10014793m.g	Carubv10015144m.g	Carubv10014383m.g	Carubv10014791m.g
Carubv10014075m.g	Carubv10015208m.g	Carubv10015759m.g	Carubv10015334m.g
Carubv10015764m.g	Carubv10016009m.g	Carubv10015520m.g	Carubv10015821m.g
Carubv10015681m.g	Carubv10016384m.g	Carubv10016022m.g	Carubv10015140m.g
Carubv10015212m.g	Carubv10015514m.g	Carubv10015727m.g	Carubv10015677m.g
Carubv10016173m.g	Carubv10015743m.g	Carubv10015348m.g	Carubv10015770m.g
Carubv10015063m.g	Carubv10016017m.g	Carubv10014953m.g	Carubv10015660m.g
Carubv10016292m.g	Carubv10015890m.g	Carubv10016477m.g	Carubv10015945m.g
Carubv10015691m.g	Carubv10013602m.g	Carubv10015390m.g	Carubv10015741m.g
Carubv10013162m.g	Carubv10015975m.g	Carubv10015674m.g	Carubv10016099m.g
Carubv10016056m.g	Carubv10015837m.g	Carubv10014907m.g	Carubv10014313m.g
Carubv10015077m.g	Carubv10016269m.g	Carubv10014903m.g	Carubv10016340m.g
Carubv10014612m.g	Carubv10014183m.g	Carubv10014906m.g	Carubv10015305m.g
Carubv10015164m.g	Carubv10016162m.g	Carubv10015154m.g	Carubv10015179m.g
Carubv10015117m.g	Carubv10016044m.g	Carubv10015144m.g	Carubv10015202m.g
Carubv10015825m.g	Carubv10015865m.g	Carubv10016009m.g	Carubv10013560m.g
Carubv10014330m.g	Carubv10012812m.g	Carubv10015514m.g	Carubv10015981m.g
Carubv10014925m.g	Carubv10013614m.g	Carubv10016017m.g	Carubv10016380m.g
Carubv10012874m.g	Carubv10015460m.g	Carubv10013602m.g	Carubv10013636m.g
Carubv10015167m.g	Carubv10015732m.g	Carubv10015980m.g	Carubv10015318m.g
Carubv10013743m.g	Carubv10015802m.g	Carubv10014910m.g	Carubv10016421m.g
Carubv10015492m.g	Carubv10023719m.g	Carubv10015975m.g	Carubv10015885m.g
Carubv10014774m.g	Carubv10024854m.g	Carubv10015837m.g	Carubv10015550m.g
Carubv10014574m.g	Carubv10024796m.g	Carubv10016269m.g	Carubv10015739m.g
Carubv10014706m.g	Carubv10023512m.g	Carubv10016439m.g	Carubv10015432m.g
Carubv10014761m.g	Carubv10025359m.g	Carubv10016044m.g	Carubv10015138m.g
Carubv10013451m.g	Carubv10024576m.g	Carubv10012812m.g	Carubv10016207m.g
Carubv10013478m.g	Carubv10024602m.g	Carubv10015902m.g	Carubv10015263m.g
Carubv10015748m.g	Carubv10025133m.g	Carubv10015460m.g	Carubv10015524m.g
Carubv10015644m.g	Carubv10024974m.g	Carubv10015732m.g	Carubv10015831m.g
Carubv10014278m.g	Carubv10024841m.g	Carubv10024316m.g	Carubv10016152m.g
Carubv10014508m.g	Carubv10025168m.g	Carubv10023512m.g	Carubv10015917m.g
Carubv10015662m.g	Carubv10025493m.g	Carubv10023041m.g	Carubv10015233m.g
Carubv10014964m.g	Carubv10025263m.g	Carubv10025359m.g	Carubv10015335m.g
Carubv10013835m.g	Carubv10024812m.g	Carubv10024576m.g	Carubv10013637m.g
Carubv10014937m.g	Carubv10024674m.g	Carubv10024602m.g	Carubv10015915m.g
Carubv10014153m.g	Carubv10024653m.g	Carubv10025133m.g	Carubv10015928m.g
Carubv10015993m.g	Carubv10025290m.g	Carubv10024974m.g	Carubv10015777m.g
Carubv10016084m.g	Carubv10025413m.g	Carubv10024841m.g	Carubv10013108m.g
Carubv10013717m.g	Carubv10024601m.g	Carubv10025168m.g	Carubv10015165m.g
Carubv10016484m.g	Carubv10024297m.g	Carubv10025493m.g	Carubv10014822m.g
Carubv10015720m.g	Carubv10025591m.g	Carubv10024812m.g	Carubv10015840m.g
Carubv10016018m.g	Carubv10024815m.g	Carubv10024653m.g	Carubv10014971m.g
Carubv10015469m.g	Carubv10025476m.g	Carubv10025413m.g	Carubv10016003m.g
Carubv10014251m.g	Carubv10025112m.g	Carubv10024480m.g	Carubv10015174m.g
Carubv10016461m.g	Carubv10022687m.g	Carubv10024297m.g	Carubv10015089m.g
Carubv10016343m.g	Carubv10025016m.g	Carubv10025355m.g	Carubv10013563m.g
Carubv10015594m.g	Carubv10025104m.g	Carubv10025591m.g	Carubv10013576m.g
Carubv10013771m.g	Carubv10024654m.g	Carubv10023660m.g	Carubv10015804m.g
Carubv10012934m.g	Carubv10025302m.g	Carubv10024656m.g	Carubv10015395m.g
Carubv10015474m.g	Carubv10024690m.g	Carubv10025476m.g	Carubv10014478m.g
Carubv10015640m.g	Carubv10023564m.g	Carubv10022687m.g	Carubv10013080m.g
Carubv10016206m.g	Carubv10023469m.g	Carubv10023416m.g	Carubv10015599m.g
Carubv10014562m.g	Carubv10024706m.g	Carubv10023828m.g	Carubv10015060m.g
Carubv10016154m.g	Carubv10025150m.g	Carubv10024654m.g	Carubv10015590m.g
Carubv10014263m.g	Carubv10025666m.g	Carubv10024906m.g	Carubv10014157m.g
Carubv10014170m.g	Carubv10024777m.g	Carubv10024922m.g	Carubv10016396m.g
Carubv10015364m.g	Carubv10022714m.g	Carubv10025302m.g	Carubv10014383m.g
Carubv10015239m.g	Carubv10025688m.g	Carubv10022680m.g	Carubv10015759m.g
Carubv10016289m.g	Carubv10024582m.g	Carubv10024690m.g	Carubv10015291m.g
Carubv10014909m.g	Carubv10023404m.g	Carubv10023197m.g	Carubv10015727m.g
Carubv10013127m.g	Carubv10024914m.g	Carubv10023469m.g	Carubv10012835m.g
Carubv10014108m.g	Carubv10024729m.g	Carubv10024706m.g	Carubv10015348m.g
Carubv10012843m.g	Carubv10024498m.g	Carubv10025108m.g	Carubv10013492m.g
Carubv10013597m.g	Carubv10024633m.g	Carubv10025666m.g	Carubv10016477m.g
Carubv10015991m.g	Carubv10024565m.g	Carubv10024777m.g	Carubv10015390m.g
Carubv10014737m.g	Carubv10025370m.g	Carubv10022714m.g	Carubv10015674m.g
Carubv10015936m.g	Carubv10024789m.g	Carubv10025688m.g	Carubv10016417m.g
Carubv10015767m.g	Carubv10022942m.g	Carubv10024582m.g	Carubv10012983m.g
Carubv10016392m.g	Carubv10024978m.g	Carubv10023404m.g	Carubv10015144m.g
Carubv10013226m.g	Carubv10024246m.g	Carubv10024914m.g	Carubv10016009m.g
Carubv10015984m.g	Carubv10024125m.g	Carubv10024565m.g	Carubv10015514m.g
Carubv10014063m.g	Carubv10024497m.g	Carubv10025370m.g	Carubv10013466m.g
Carubv10013646m.g	Carubv10024652m.g	Carubv10025304m.g	Carubv10015980m.g
Carubv10016113m.g	Carubv10025009m.g	Carubv10024789m.g	Carubv10016268m.g
Carubv10015166m.g	Carubv10025598m.g	Carubv10025329m.g	Carubv10016269m.g
Carubv10015041m.g	Carubv10023277m.g	Carubv10024968m.g	Carubv10016439m.g
Carubv10013338m.g	Carubv10024749m.g	Carubv10024497m.g	Carubv10016044m.g
Carubv10014177m.g	Carubv10025621m.g	Carubv10024652m.g	Carubv10015101m.g
Carubv10015315m.g	Carubv10025300m.g	Carubv10025009m.g	Carubv10015732m.g
Carubv10014472m.g	Carubv10023798m.g	Carubv10025598m.g	Carubv10016262m.g
Carubv10014074m.g	Carubv10024382m.g	Carubv10024749m.g	Carubv10015802m.g
Carubv10013701m.g	Carubv10025641m.g	Carubv10025621m.g	Carubv10013317m.g
Carubv10015251m.g	Carubv10022952m.g	Carubv10025641m.g	Carubv10024124m.g
Carubv10013579m.g	Carubv10023872m.g	Carubv10022952m.g	Carubv10025110m.g
Carubv10015183m.g	Carubv10024813m.g	Carubv10023235m.g	Carubv10023719m.g
Carubv10016178m.g	Carubv10025694m.g	Carubv10024135m.g	Carubv10024316m.g
Carubv10015294m.g	Carubv10025606m.g	Carubv10025340m.g	Carubv10024796m.g
Carubv10015473m.g	Carubv10024278m.g	Carubv10024813m.g	Carubv10023512m.g
Carubv10016410m.g	Carubv10024799m.g	Carubv10025077m.g	Carubv10025359m.g
Carubv10015329m.g	Carubv10024986m.g	Carubv10025461m.g	Carubv10024576m.g
Carubv10015245m.g	Carubv10025049m.g	Carubv10024278m.g	Carubv10024602m.g
Carubv10016092m.g	Carubv10025698m.g	Carubv10024799m.g	Carubv10024974m.g
Carubv10013074m.g	Carubv10024884m.g	Carubv10024559m.g	Carubv10024841m.g
Carubv10015585m.g	Carubv10025411m.g	Carubv10024986m.g	Carubv10024873m.g
Carubv10013067m.g	Carubv10025072m.g	Carubv10025698m.g	Carubv10025168m.g
Carubv10014630m.g	Carubv10023441m.g	Carubv10024884m.g	Carubv10025493m.g
Carubv10015271m.g	Carubv10024938m.g	Carubv10023871m.g	Carubv10025263m.g
Carubv10013301m.g	Carubv10024800m.g	Carubv10025011m.g	Carubv10024674m.g
Carubv10016148m.g	Carubv10024664m.g	Carubv10025411m.g	Carubv10024750m.g
Carubv10016079m.g	Carubv10023815m.g	Carubv10024800m.g	Carubv10024480m.g
Carubv10013748m.g	Carubv10023850m.g	Carubv10024715m.g	Carubv10024601m.g
Carubv10014697m.g	Carubv10025305m.g	Carubv10023850m.g	Carubv10024297m.g
Carubv10013117m.g	Carubv10023651m.g	Carubv10025305m.g	Carubv10025642m.g
Carubv10013105m.g	Carubv10024876m.g	Carubv10025573m.g	Carubv10025008m.g
Carubv10016247m.g	Carubv10022697m.g	Carubv10023062m.g	Carubv10024656m.g
Carubv10016248m.g	Carubv10023553m.g	Carubv10022697m.g	Carubv10025476m.g
Carubv10015682m.g	Carubv10025560m.g	Carubv10023553m.g	Carubv10025170m.g
Carubv10013729m.g	Carubv10023473m.g	Carubv10025613m.g	Carubv10022687m.g
Carubv10013913m.g	Carubv10025070m.g	Carubv10025645m.g	Carubv10023035m.g
Carubv10014391m.g	Carubv10024762m.g	Carubv10023181m.g	Carubv10024654m.g
Carubv10016227m.g	Carubv10025645m.g	Carubv10025372m.g	Carubv10023711m.g
Carubv10016310m.g	Carubv10023181m.g	Carubv10024990m.g	Carubv10024906m.g
Carubv10013398m.g	Carubv10025372m.g	Carubv10024366m.g	Carubv10024922m.g
Carubv10013907m.g	Carubv10024990m.g	Carubv10024449m.g	Carubv10024690m.g
Carubv10013062m.g	Carubv10024366m.g	Carubv10024883m.g	Carubv10023564m.g
Carubv10015283m.g	Carubv10024883m.g	Carubv10024683m.g	Carubv10023469m.g
Carubv10015486m.g	Carubv10023208m.g	Carubv10022815m.g	Carubv10024706m.g
Carubv10016105m.g	Carubv10025250m.g	Carubv10024940m.g	Carubv10025150m.g
Carubv10015326m.g	Carubv10022676m.g	Carubv10024937m.g	Carubv10025108m.g
Carubv10015008m.g	Carubv10022815m.g	Carubv10023174m.g	Carubv10023561m.g
Carubv10015508m.g	Carubv10024619m.g	Carubv10024590m.g	Carubv10025666m.g
Carubv10014065m.g	Carubv10025018m.g	Carubv10023468m.g	Carubv10024777m.g
Carubv10012957m.g	Carubv10025496m.g	Carubv10025316m.g	Carubv10022714m.g
Carubv10015168m.g	Carubv10025288m.g	Carubv10024960m.g	Carubv10025688m.g
Carubv10015620m.g	Carubv10023154m.g	Carubv10025526m.g	Carubv10023388m.g
Carubv10015513m.g	Carubv10023200m.g	Carubv10023411m.g	Carubv10024914m.g
Carubv10015649m.g	Carubv10023411m.g	Carubv10024589m.g	Carubv10023876m.g
Carubv10015754m.g	Carubv10024589m.g	Carubv10024616m.g	Carubv10025661m.g
Carubv10016069m.g	Carubv10025554m.g	Carubv10025254m.g	Carubv10024633m.g
Carubv10014817m.g	Carubv10024616m.g	Carubv10025414m.g	Carubv10024565m.g
Carubv10016464m.g	Carubv10025012m.g	Carubv10025669m.g	Carubv10025304m.g
Carubv10016109m.g	Carubv10023266m.g	Carubv10024234m.g	Carubv10025116m.g
Carubv10014690m.g	Carubv10025550m.g	Carubv10023384m.g	Carubv10024710m.g
Carubv10016101m.g	Carubv10024916m.g	Carubv10025255m.g	Carubv10024789m.g
Carubv10012958m.g	Carubv10023425m.g	Carubv10024924m.g	Carubv10025329m.g
Carubv10012974m.g	Carubv10025669m.g	Carubv10025148m.g	Carubv10025152m.g
Carubv10015334m.g	Carubv10023384m.g	Carubv10025321m.g	Carubv10024978m.g
Carubv10015821m.g	Carubv10024660m.g	Carubv10024775m.g	Carubv10024203m.g
Carubv10016405m.g	Carubv10025299m.g	Carubv10024756m.g	Carubv10024968m.g
Carubv10015677m.g	Carubv10024001m.g	Carubv10024994m.g	Carubv10024125m.g
Carubv10015770m.g	Carubv10022878m.g	Carubv10025396m.g	Carubv10024652m.g
Carubv10015660m.g	Carubv10022966m.g	Carubv10025707m.g	Carubv10025009m.g
Carubv10015945m.g	Carubv10025148m.g	Carubv10022596m.g	Carubv10025598m.g
Carubv10015741m.g	Carubv10025529m.g	Carubv10023060m.g	Carubv10025621m.g
Carubv10016099m.g	Carubv10025460m.g	Carubv10023143m.g	Carubv10025097m.g
Carubv10015155m.g	Carubv10025321m.g	Carubv10024123m.g	Carubv10025578m.g
Carubv10016028m.g	Carubv10024775m.g	Carubv10024103m.g	Carubv10022995m.g
Carubv10015210m.g	Carubv10023505m.g	Carubv10022856m.g	Carubv10024979m.g
Carubv10014313m.g	Carubv10025707m.g	Carubv10024702m.g	Carubv10023798m.g
Carubv10016340m.g	Carubv10023534m.g	Carubv10025141m.g	Carubv10025641m.g
Carubv10015305m.g	Carubv10025234m.g	Carubv10024255m.g	Carubv10022952m.g
Carubv10015179m.g	Carubv10023143m.g	Carubv10024962m.g	Carubv10023235m.g
Carubv10015878m.g	Carubv10025561m.g	Carubv10025569m.g	Carubv10024135m.g
Carubv10015822m.g	Carubv10024103m.g	Carubv10023201m.g	Carubv10025340m.g
Carubv10013025m.g	Carubv10025587m.g	Carubv10025230m.g	Carubv10024813m.g
Carubv10015981m.g	Carubv10024803m.g	Carubv10025306m.g	Carubv10024152m.g
Carubv10016380m.g	Carubv10024702m.g	Carubv10025472m.g	Carubv10025694m.g
Carubv10015071m.g	Carubv10024255m.g	Carubv10025427m.g	Carubv10024639m.g
Carubv10013636m.g	Carubv10025569m.g	Carubv10024995m.g	Carubv10025077m.g
Carubv10015318m.g	Carubv10024944m.g	Carubv10023848m.g	Carubv10025461m.g
Carubv10016421m.g	Carubv10024847m.g	Carubv10024858m.g	Carubv10024799m.g
Carubv10015409m.g	Carubv10022891m.g	Carubv10023605m.g	Carubv10024560m.g
Carubv10015885m.g	Carubv10025306m.g	Carubv10023678m.g	Carubv10024559m.g
Carubv10015611m.g	Carubv10025427m.g	Carubv10023085m.g	Carubv10025698m.g
Carubv10015550m.g	Carubv10023903m.g	Carubv10025120m.g	Carubv10024884m.g
Carubv10015739m.g	Carubv10023940m.g	Carubv10024948m.g	Carubv10025411m.g
Carubv10015432m.g	Carubv10024995m.g	Carubv10024540m.g	Carubv10023783m.g
Carubv10015138m.g	Carubv10024858m.g	Carubv10025471m.g	Carubv10025387m.g
Carubv10015263m.g	Carubv10023605m.g	Carubv10024897m.g	Carubv10024437m.g
Carubv10014994m.g	Carubv10023269m.g	Carubv10025690m.g	Carubv10025072m.g
Carubv10013923m.g	Carubv10022823m.g	Carubv10025017m.g	Carubv10023441m.g
Carubv10015504m.g	Carubv10023085m.g	Carubv10024804m.g	Carubv10023895m.g
Carubv10015524m.g	Carubv10024948m.g	Carubv10025301m.g	Carubv10024800m.g
Carubv10016085m.g	Carubv10024540m.g	Carubv10024122m.g	Carubv10024715m.g
Carubv10015831m.g	Carubv10025471m.g	Carubv10025115m.g	Carubv10025131m.g
Carubv10016152m.g	Carubv10025690m.g	Carubv10024741m.g	Carubv10024365m.g
Carubv10014675m.g	Carubv10024533m.g	Carubv10024955m.g	Carubv10025573m.g
Carubv10015233m.g	Carubv10023814m.g	Carubv10024536m.g	Carubv10024687m.g
Carubv10015413m.g	Carubv10024804m.g	Carubv10024648m.g	Carubv10024510m.g
Carubv10015915m.g	Carubv10025301m.g	Carubv10023292m.g	Carubv10025613m.g
Carubv10015928m.g	Carubv10025640m.g	Carubv10023080m.g	Carubv10025525m.g
Carubv10015777m.g	Carubv10023456m.g	Carubv10025703m.g	Carubv10023700m.g
Carubv10015566m.g	Carubv10024866m.g	Carubv10024104m.g	Carubv10025645m.g
Carubv10015573m.g	Carubv10025627m.g	Carubv10024961m.g	Carubv10023181m.g
Carubv10015165m.g	Carubv10025272m.g	Carubv10017961m.g	Carubv10024990m.g
Carubv10015997m.g	Carubv10024107m.g	Carubv10019618m.g	Carubv10024139m.g
Carubv10013590m.g	Carubv10024871m.g	Carubv10018405m.g	Carubv10024366m.g
Carubv10016003m.g	Carubv10024741m.g	Carubv10018538m.g	Carubv10024883m.g
Carubv10015174m.g	Carubv10023611m.g	Carubv10019304m.g	Carubv10022815m.g
Carubv10015089m.g	Carubv10024022m.g	Carubv10017527m.g	Carubv10025018m.g
Carubv10015804m.g	Carubv10024839m.g	Carubv10018516m.g	Carubv10022585m.g
Carubv10015719m.g	Carubv10022504m.g	Carubv10018193m.g	Carubv10024937m.g
Carubv10014478m.g	Carubv10016856m.g	Carubv10018443m.g	Carubv10025288m.g
Carubv10016381m.g	Carubv10019618m.g	Carubv10018174m.g	Carubv10024590m.g
Carubv10015060m.g	Carubv10018395m.g	Carubv10018613m.g	Carubv10024102m.g
Carubv10015590m.g	Carubv10019360m.g	Carubv10019386m.g	Carubv10023154m.g
Carubv10014157m.g	Carubv10018405m.g	Carubv10018457m.g	Carubv10023550m.g
Carubv10013955m.g	Carubv10018538m.g	Carubv10019226m.g	Carubv10025526m.g
Carubv10015629m.g	Carubv10019304m.g	Carubv10018961m.g	Carubv10023775m.g
Carubv10016396m.g	Carubv10017527m.g	Carubv10019192m.g	Carubv10023411m.g
Carubv10014238m.g	Carubv10018193m.g	Carubv10018694m.g	Carubv10024589m.g
Carubv10015759m.g	Carubv10017969m.g	Carubv10019075m.g	Carubv10025656m.g
Carubv10015291m.g	Carubv10018174m.g	Carubv10019328m.g	Carubv10024616m.g
Carubv10015297m.g	Carubv10018613m.g	Carubv10018127m.g	Carubv10022944m.g
Carubv10016022m.g	Carubv10019386m.g	Carubv10019411m.g	Carubv10025254m.g
Carubv10015348m.g	Carubv10018457m.g	Carubv10017373m.g	Carubv10025669m.g
Carubv10016477m.g	Carubv10019226m.g	Carubv10017195m.g	Carubv10023384m.g
Carubv10015390m.g	Carubv10018961m.g	Carubv10019200m.g	Carubv10025124m.g
Carubv10015674m.g	Carubv10019192m.g	Carubv10018815m.g	Carubv10022878m.g
Carubv10014379m.g	Carubv10018694m.g	Carubv10018398m.g	Carubv10024924m.g
Carubv10015154m.g	Carubv10019075m.g	Carubv10019170m.g	Carubv10023504m.g
Carubv10016417m.g	Carubv10019328m.g	Carubv10019351m.g	Carubv10025148m.g
Carubv10012964m.g	Carubv10018127m.g	Carubv10018951m.g	Carubv10023149m.g
Carubv10016009m.g	Carubv10018332m.g	Carubv10018762m.g	Carubv10023207m.g
Carubv10016252m.g	Carubv10019200m.g	Carubv10017070m.g	Carubv10025321m.g
Carubv10015514m.g	Carubv10018815m.g	Carubv10018973m.g	Carubv10024775m.g
Carubv10013466m.g	Carubv10018398m.g	Carubv10018472m.g	Carubv10024756m.g
Carubv10015980m.g	Carubv10018576m.g	Carubv10017182m.g	Carubv10023623m.g
Carubv10014910m.g	Carubv10019170m.g	Carubv10018518m.g	Carubv10022507m.g
Carubv10016013m.g	Carubv10019351m.g	Carubv10018387m.g	Carubv10023022m.g
Carubv10015889m.g	Carubv10018951m.g	Carubv10019113m.g	Carubv10025707m.g
Carubv10012898m.g	Carubv10018710m.g	Carubv10018509m.g	Carubv10024154m.g
Carubv10015837m.g	Carubv10017070m.g	Carubv10019229m.g	Carubv10023534m.g
Carubv10016268m.g	Carubv10018560m.g	Carubv10016966m.g	Carubv10023867m.g
Carubv10016269m.g	Carubv10018496m.g	Carubv10018439m.g	Carubv10025234m.g
Carubv10016439m.g	Carubv10017390m.g	Carubv10016743m.g	Carubv10023143m.g
Carubv10016044m.g	Carubv10019579m.g	Carubv10019112m.g	Carubv10023685m.g
Carubv10012812m.g	Carubv10018973m.g	Carubv10017269m.g	Carubv10025052m.g
Carubv10015101m.g	Carubv10018472m.g	Carubv10019189m.g	Carubv10024103m.g
Carubv10015732m.g	Carubv10019113m.g	Carubv10017116m.g	Carubv10023669m.g
Carubv10016262m.g	Carubv10018509m.g	Carubv10018479m.g	Carubv10025358m.g
Carubv10015802m.g	Carubv10017667m.g	Carubv10018447m.g	Carubv10025587m.g
Carubv10025110m.g	Carubv10018771m.g	Carubv10019051m.g	Carubv10024803m.g
Carubv10023719m.g	Carubv10018179m.g	Carubv10019419m.g	Carubv10022856m.g
Carubv10024316m.g	Carubv10016966m.g	Carubv10017078m.g	Carubv10025141m.g
Carubv10024796m.g	Carubv10018439m.g	Carubv10019128m.g	Carubv10024255m.g
Carubv10023512m.g	Carubv10016743m.g	Carubv10019288m.g	Carubv10022685m.g
Carubv10025359m.g	Carubv10018768m.g	Carubv10016702m.g	Carubv10025569m.g
Carubv10024576m.g	Carubv10019541m.g	Carubv10019517m.g	Carubv10023201m.g
Carubv10024602m.g	Carubv10018479m.g	Carubv10019561m.g	Carubv10024904m.g
Carubv10025133m.g	Carubv10018447m.g	Carubv10019291m.g	Carubv10025230m.g
Carubv10024974m.g	Carubv10018621m.g	Carubv10019348m.g	Carubv10025427m.g
Carubv10024841m.g	Carubv10019051m.g	Carubv10018994m.g	Carubv10023903m.g
Carubv10024873m.g	Carubv10019419m.g	Carubv10019454m.g	Carubv10023454m.g
Carubv10025168m.g	Carubv10017078m.g	Carubv10018565m.g	Carubv10023940m.g
Carubv10025493m.g	Carubv10018746m.g	Carubv10019344m.g	Carubv10024716m.g
Carubv10025263m.g	Carubv10019128m.g	Carubv10018533m.g	Carubv10023450m.g
Carubv10024674m.g	Carubv10019510m.g	Carubv10018987m.g	Carubv10024988m.g
Carubv10025413m.g	Carubv10016702m.g	Carubv10019600m.g	Carubv10024995m.g
Carubv10024992m.g	Carubv10019291m.g	Carubv10018669m.g	Carubv10023085m.g
Carubv10024601m.g	Carubv10017312m.g	Carubv10018561m.g	Carubv10023891m.g
Carubv10024297m.g	Carubv10017080m.g	Carubv10018511m.g	Carubv10024948m.g
Carubv10025591m.g	Carubv10018565m.g	Carubv10018839m.g	Carubv10024540m.g
Carubv10024896m.g	Carubv10019344m.g	Carubv10018374m.g	Carubv10025471m.g
Carubv10022833m.g	Carubv10018220m.g	Carubv10018589m.g	Carubv10025690m.g
Carubv10025476m.g	Carubv10018533m.g	Carubv10019214m.g	Carubv10022684m.g
Carubv10022687m.g	Carubv10018987m.g	Carubv10018673m.g	Carubv10024533m.g
Carubv10022835m.g	Carubv10016647m.g	Carubv10018123m.g	Carubv10024618m.g
Carubv10024654m.g	Carubv10018508m.g	Carubv10018433m.g	Carubv10025017m.g
Carubv10024906m.g	Carubv10018374m.g	Carubv10017740m.g	Carubv10024804m.g
Carubv10024922m.g	Carubv10018589m.g	Carubv10019101m.g	Carubv10025301m.g
Carubv10025302m.g	Carubv10019214m.g	Carubv10018608m.g	Carubv10024890m.g
Carubv10024690m.g	Carubv10018673m.g	Carubv10018881m.g	Carubv10025378m.g
Carubv10023469m.g	Carubv10018123m.g	Carubv10018741m.g	Carubv10024107m.g
Carubv10024706m.g	Carubv10017740m.g	Carubv10019119m.g	Carubv10025115m.g
Carubv10025150m.g	Carubv10019119m.g	Carubv10019320m.g	Carubv10024741m.g
Carubv10025193m.g	Carubv10019320m.g	Carubv10018980m.g	Carubv10024955m.g
Carubv10025108m.g	Carubv10017213m.g	Carubv10019177m.g	Carubv10024330m.g
Carubv10025666m.g	Carubv10018731m.g	Carubv10019179m.g	Carubv10023910m.g
Carubv10024777m.g	Carubv10018980m.g	Carubv10019342m.g	Carubv10024196m.g
Carubv10022714m.g	Carubv10018617m.g	Carubv10018414m.g	Carubv10022844m.g
Carubv10023990m.g	Carubv10019342m.g	Carubv10018774m.g	Carubv10024648m.g
Carubv10025688m.g	Carubv10018653m.g	Carubv10019212m.g	Carubv10024839m.g
Carubv10023388m.g	Carubv10019282m.g	Carubv10018169m.g	Carubv10025530m.g
Carubv10025612m.g	Carubv10018545m.g	Carubv10018594m.g	Carubv10024104m.g
Carubv10024914m.g	Carubv10018749m.g	Carubv10018553m.g	Carubv10025161m.g
Carubv10023622m.g	Carubv10017851m.g	Carubv10018810m.g	Carubv10017628m.g
Carubv10024633m.g	Carubv10019215m.g	Carubv10018545m.g	Carubv10018437m.g
Carubv10024565m.g	Carubv10016909m.g	Carubv10018749m.g	Carubv10016917m.g
Carubv10025370m.g	Carubv10017284m.g	Carubv10019215m.g	Carubv10016952m.g
Carubv10025304m.g	Carubv10019245m.g	Carubv10016909m.g	Carubv10019618m.g
Carubv10024789m.g	Carubv10018903m.g	Carubv10017240m.g	Carubv10017978m.g
Carubv10025329m.g	Carubv10018028m.g	Carubv10019245m.g	Carubv10018405m.g
Carubv10025152m.g	Carubv10018711m.g	Carubv10018903m.g	Carubv10018202m.g
Carubv10022942m.g	Carubv10018697m.g	Carubv10018333m.g	Carubv10018538m.g
Carubv10024978m.g	Carubv10018908m.g	Carubv10018573m.g	Carubv10018549m.g
Carubv10024203m.g	Carubv10016789m.g	Carubv10018711m.g	Carubv10018516m.g
Carubv10024246m.g	Carubv10018803m.g	Carubv10018803m.g	Carubv10019562m.g
Carubv10024968m.g	Carubv10017137m.g	Carubv10019522m.g	Carubv10017969m.g
Carubv10024497m.g	Carubv10019522m.g	Carubv10019545m.g	Carubv10017813m.g
Carubv10024652m.g	Carubv10019545m.g	Carubv10017937m.g	Carubv10018335m.g
Carubv10025009m.g	Carubv10017937m.g	Carubv10018304m.g	Carubv10018174m.g
Carubv10025621m.g	Carubv10019182m.g	Carubv10018312m.g	Carubv10018613m.g
Carubv10025097m.g	Carubv10018336m.g	Carubv10019182m.g	Carubv10019386m.g
Carubv10025300m.g	Carubv10017842m.g	Carubv10018336m.g	Carubv10018457m.g
Carubv10023798m.g	Carubv10018955m.g	Carubv10018955m.g	Carubv10019226m.g
Carubv10025641m.g	Carubv10018652m.g	Carubv10018652m.g	Carubv10018961m.g
Carubv10022952m.g	Carubv10018602m.g	Carubv10019444m.g	Carubv10019192m.g
Carubv10023235m.g	Carubv10018048m.g	Carubv10017002m.g	Carubv10018694m.g
Carubv10024135m.g	Carubv10017002m.g	Carubv10018039m.g	Carubv10019075m.g
Carubv10024025m.g	Carubv10018039m.g	Carubv10019000m.g	Carubv10019328m.g
Carubv10025340m.g	Carubv10019569m.g	Carubv10017581m.g	Carubv10018127m.g
Carubv10024813m.g	Carubv10018641m.g	Carubv10018720m.g	Carubv10018783m.g
Carubv10024639m.g	Carubv10018415m.g	Carubv10018276m.g	Carubv10017195m.g
Carubv10025077m.g	Carubv10018735m.g	Carubv10017194m.g	Carubv10019200m.g
Carubv10024088m.g	Carubv10016970m.g	Carubv10018445m.g	Carubv10017618m.g
Carubv10025461m.g	Carubv10018720m.g	Carubv10018574m.g	Carubv10018897m.g
Carubv10024278m.g	Carubv10019322m.g	Carubv10016753m.g	Carubv10018842m.g
Carubv10024799m.g	Carubv10016698m.g	Carubv10017805m.g	Carubv10018398m.g
Carubv10025698m.g	Carubv10018224m.g	Carubv10019070m.g	Carubv10018689m.g
Carubv10024500m.g	Carubv10016685m.g	Carubv10019104m.g	Carubv10019126m.g
Carubv10024884m.g	Carubv10017805m.g	Carubv10017295m.g	Carubv10018576m.g
Carubv10025411m.g	Carubv10016920m.g	Carubv10018519m.g	Carubv10018570m.g
Carubv10024585m.g	Carubv10018271m.g	Carubv10018847m.g	Carubv10017495m.g
Carubv10024257m.g	Carubv10018656m.g	Carubv10018971m.g	Carubv10019170m.g
Carubv10024800m.g	Carubv10019197m.g	Carubv10019608m.g	Carubv10019351m.g
Carubv10024715m.g	Carubv10018550m.g	Carubv10017587m.g	Carubv10018862m.g
Carubv10023815m.g	Carubv10017459m.g	Carubv10017580m.g	Carubv10016594m.g
Carubv10023850m.g	Carubv10017268m.g	Carubv10017350m.g	Carubv10018951m.g
Carubv10023998m.g	Carubv10016918m.g	Carubv10016670m.g	Carubv10018978m.g
Carubv10023034m.g	Carubv10017945m.g	Carubv10018766m.g	Carubv10017070m.g
Carubv10025573m.g	Carubv10018306m.g	Carubv10018769m.g	Carubv10018485m.g
Carubv10023287m.g	Carubv10018971m.g	Carubv10019450m.g	Carubv10016766m.g
Carubv10023553m.g	Carubv10019608m.g	Carubv10019544m.g	Carubv10018346m.g
Carubv10024510m.g	Carubv10018396m.g	Carubv10019068m.g	Carubv10016795m.g
Carubv10025613m.g	Carubv10016994m.g	Carubv10019543m.g	Carubv10018973m.g
Carubv10025580m.g	Carubv10017901m.g	Carubv10019338m.g	Carubv10018126m.g
Carubv10023700m.g	Carubv10017350m.g	Carubv10018840m.g	Carubv10016637m.g
Carubv10025479m.g	Carubv10019326m.g	Carubv10019519m.g	Carubv10018472m.g
Carubv10025645m.g	Carubv10018766m.g	Carubv10018952m.g	Carubv10017182m.g
Carubv10023181m.g	Carubv10018753m.g	Carubv10017523m.g	Carubv10019153m.g
Carubv10022964m.g	Carubv10018769m.g	Carubv10018988m.g	Carubv10018387m.g
Carubv10024990m.g	Carubv10019032m.g	Carubv10000981m.g	Carubv10019113m.g
Carubv10024366m.g	Carubv10019180m.g	Carubv10000378m.g	Carubv10018509m.g
Carubv10024449m.g	Carubv10019544m.g	Carubv10002696m.g	Carubv10017410m.g
Carubv10024883m.g	Carubv10019543m.g	Carubv10002586m.g	Carubv10019229m.g
Carubv10024683m.g	Carubv10018832m.g	Carubv10003527m.g	Carubv10017667m.g
Carubv10022815m.g	Carubv10018865m.g	Carubv10003889m.g	Carubv10018771m.g
Carubv10024619m.g	Carubv10019114m.g	Carubv10003433m.g	Carubv10018439m.g
Carubv10024300m.g	Carubv10019338m.g	Carubv10003472m.g	Carubv10016743m.g
Carubv10022585m.g	Carubv10018840m.g	Carubv10002150m.g	Carubv10019112m.g
Carubv10025365m.g	Carubv10019512m.g	Carubv10002764m.g	Carubv10018427m.g
Carubv10024937m.g	Carubv10018952m.g	Carubv10000054m.g	Carubv10019028m.g
Carubv10025288m.g	Carubv10018260m.g	Carubv10002582m.g	Carubv10018798m.g
Carubv10024590m.g	Carubv10017523m.g	Carubv10001272m.g	Carubv10017640m.g
Carubv10025526m.g	Carubv10018724m.g	Carubv10003104m.g	Carubv10018759m.g
Carubv10025298m.g	Carubv10017013m.g	Carubv10003370m.g	Carubv10019189m.g
Carubv10023775m.g	Carubv10018988m.g	Carubv10003189m.g	Carubv10019541m.g
Carubv10023411m.g	Carubv10002586m.g	Carubv10001358m.g	Carubv10018621m.g
Carubv10024973m.g	Carubv10002245m.g	Carubv10003661m.g	Carubv10019430m.g
Carubv10024589m.g	Carubv10003527m.g	Carubv10002956m.g	Carubv10019236m.g
Carubv10025656m.g	Carubv10003889m.g	Carubv10003534m.g	Carubv10019051m.g
Carubv10024616m.g	Carubv10003472m.g	Carubv10001210m.g	Carubv10019419m.g
Carubv10023963m.g	Carubv10002413m.g	Carubv10001868m.g	Carubv10017078m.g
Carubv10022944m.g	Carubv10000990m.g	Carubv10002941m.g	Carubv10018659m.g
Carubv10024916m.g	Carubv10002764m.g	Carubv10003369m.g	Carubv10017367m.g
Carubv10025254m.g	Carubv10000054m.g	Carubv10003209m.g	Carubv10019517m.g
Carubv10025669m.g	Carubv10000869m.g	Carubv10001455m.g	Carubv10019216m.g
Carubv10023384m.g	Carubv10002582m.g	Carubv10000884m.g	Carubv10019561m.g
Carubv10022793m.g	Carubv10002479m.g	Carubv10002184m.g	Carubv10019291m.g
Carubv10025299m.g	Carubv10001272m.g	Carubv10003460m.g	Carubv10019348m.g
Carubv10024129m.g	Carubv10002986m.g	Carubv10002191m.g	Carubv10018994m.g
Carubv10023515m.g	Carubv10003661m.g	Carubv10003814m.g	Carubv10018642m.g
Carubv10025148m.g	Carubv10001271m.g	Carubv10003421m.g	Carubv10019454m.g
Carubv10023149m.g	Carubv10003534m.g	Carubv10001745m.g	Carubv10017775m.g
Carubv10023207m.g	Carubv10001752m.g	Carubv10003417m.g	Carubv10018565m.g
Carubv10025460m.g	Carubv10003478m.g	Carubv10001300m.g	Carubv10018533m.g
Carubv10025321m.g	Carubv10003809m.g	Carubv10000589m.g	Carubv10018669m.g
Carubv10024775m.g	Carubv10003685m.g	Carubv10002098m.g	Carubv10019392m.g
Carubv10023837m.g	Carubv10003209m.g	Carubv10000509m.g	Carubv10019187m.g
Carubv10023505m.g	Carubv10002376m.g	Carubv10002569m.g	Carubv10018818m.g
Carubv10023623m.g	Carubv10003460m.g	Carubv10003506m.g	Carubv10019208m.g
Carubv10025707m.g	Carubv10002191m.g	Carubv10000564m.g	Carubv10018508m.g
Carubv10023534m.g	Carubv10001685m.g	Carubv10001176m.g	Carubv10018374m.g
Carubv10023867m.g	Carubv10003499m.g	Carubv10000750m.g	Carubv10018589m.g
Carubv10022596m.g	Carubv10002046m.g	Carubv10000817m.g	Carubv10019214m.g
Carubv10025234m.g	Carubv10001398m.g	Carubv10001483m.g	Carubv10018673m.g
Carubv10025266m.g	Carubv10002839m.g	Carubv10001496m.g	Carubv10018123m.g
Carubv10023281m.g	Carubv10003421m.g	Carubv10002872m.g	Carubv10017740m.g
Carubv10023685m.g	Carubv10003415m.g	Carubv10002649m.g	Carubv10018608m.g
Carubv10023429m.g	Carubv10000822m.g	Carubv10003695m.g	Carubv10018881m.g
Carubv10025052m.g	Carubv10001745m.g	Carubv10002669m.g	Carubv10018741m.g
Carubv10022769m.g	Carubv10003417m.g	Carubv10000435m.g	Carubv10019320m.g
Carubv10023265m.g	Carubv10003823m.g	Carubv10002171m.g	Carubv10018731m.g
Carubv10024341m.g	Carubv10000589m.g	Carubv10002115m.g	Carubv10018980m.g
Carubv10024103m.g	Carubv10002098m.g	Carubv10000818m.g	Carubv10019177m.g
Carubv10024299m.g	Carubv10003506m.g	Carubv10001878m.g	Carubv10019342m.g
Carubv10023669m.g	Carubv10000564m.g	Carubv10000575m.g	Carubv10018414m.g
Carubv10023274m.g	Carubv10001176m.g	Carubv10000296m.g	Carubv10019282m.g
Carubv10025587m.g	Carubv10000750m.g	Carubv10003585m.g	Carubv10019027m.g
Carubv10022856m.g	Carubv10001483m.g	Carubv10003785m.g	Carubv10019012m.g
Carubv10025141m.g	Carubv10001496m.g	Carubv10001386m.g	Carubv10018774m.g
Carubv10024255m.g	Carubv10002794m.g	Carubv10001757m.g	Carubv10018553m.g
Carubv10025569m.g	Carubv10002872m.g	Carubv10003722m.g	Carubv10018545m.g
Carubv10024944m.g	Carubv10002649m.g	Carubv10002337m.g	Carubv10018749m.g
Carubv10025230m.g	Carubv10002453m.g	Carubv10002654m.g	Carubv10017274m.g
Carubv10025412m.g	Carubv10003695m.g	Carubv10002673m.g	Carubv10019215m.g
Carubv10025427m.g	Carubv10002669m.g	Carubv10002574m.g	Carubv10018532m.g
Carubv10025177m.g	Carubv10002993m.g	Carubv10000781m.g	Carubv10019245m.g
Carubv10024858m.g	Carubv10000634m.g	Carubv10003528m.g	Carubv10018903m.g
Carubv10023678m.g	Carubv10002115m.g	Carubv10002871m.g	Carubv10016655m.g
Carubv10023085m.g	Carubv10001878m.g	Carubv10002817m.g	Carubv10017512m.g
Carubv10024516m.g	Carubv10003785m.g	Carubv10003257m.g	Carubv10018344m.g
Carubv10025120m.g	Carubv10002931m.g	Carubv10002269m.g	Carubv10018711m.g
Carubv10023891m.g	Carubv10001757m.g	Carubv10003487m.g	Carubv10018803m.g
Carubv10023764m.g	Carubv10001291m.g	Carubv10003336m.g	Carubv10018210m.g
Carubv10024948m.g	Carubv10002337m.g	Carubv10001764m.g	Carubv10019522m.g
Carubv10024540m.g	Carubv10002900m.g	Carubv10003286m.g	Carubv10019545m.g
Carubv10025471m.g	Carubv10001847m.g	Carubv10001980m.g	Carubv10017532m.g
Carubv10025690m.g	Carubv10000624m.g	Carubv10002603m.g	Carubv10017534m.g
Carubv10022684m.g	Carubv10003408m.g	Carubv10002706m.g	Carubv10017550m.g
Carubv10025017m.g	Carubv10000680m.g	Carubv10003529m.g	Carubv10019421m.g
Carubv10024804m.g	Carubv10002574m.g	Carubv10000708m.g	Carubv10017937m.g
Carubv10025301m.g	Carubv10000781m.g	Carubv10003689m.g	Carubv10018462m.g
Carubv10025640m.g	Carubv10002817m.g	Carubv10000690m.g	Carubv10018336m.g
Carubv10023456m.g	Carubv10003257m.g	Carubv10003332m.g	Carubv10018955m.g
Carubv10024890m.g	Carubv10003427m.g	Carubv10003160m.g	Carubv10018652m.g
Carubv10024871m.g	Carubv10001655m.g	Carubv10002768m.g	Carubv10018602m.g
Carubv10025115m.g	Carubv10002165m.g	Carubv10002838m.g	Carubv10018870m.g
Carubv10024741m.g	Carubv10001894m.g	Carubv10000162m.g	Carubv10018252m.g
Carubv10024955m.g	Carubv10001764m.g	Carubv10002667m.g	Carubv10017002m.g
Carubv10024330m.g	Carubv10003286m.g	Carubv10003627m.g	Carubv10018039m.g
Carubv10025385m.g	Carubv10002578m.g	Carubv10002800m.g	Carubv10018796m.g
Carubv10023694m.g	Carubv10003769m.g	Carubv10000821m.g	Carubv10016639m.g
Carubv10024196m.g	Carubv10002603m.g	Carubv10003231m.g	Carubv10017694m.g
Carubv10024022m.g	Carubv10002706m.g	Carubv10000636m.g	Carubv10018720m.g
Carubv10025473m.g	Carubv10000121m.g	Carubv10003589m.g	Carubv10016753m.g
Carubv10024648m.g	Carubv10003529m.g	Carubv10002721m.g	Carubv10017805m.g
Carubv10024953m.g	Carubv10000708m.g	Carubv10001544m.g	Carubv10018701m.g
Carubv10025546m.g	Carubv10000690m.g	Carubv10000693m.g	Carubv10019070m.g
Carubv10023453m.g	Carubv10003332m.g	Carubv10003348m.g	Carubv10019104m.g
Carubv10023292m.g	Carubv10003160m.g	Carubv10002643m.g	Carubv10018165m.g
Carubv10023889m.g	Carubv10002768m.g	Carubv10002342m.g	Carubv10018519m.g
Carubv10023066m.g	Carubv10002838m.g	Carubv10002576m.g	Carubv10017448m.g
Carubv10023080m.g	Carubv10000882m.g	Carubv10003328m.g	Carubv10017457m.g
Carubv10023380m.g	Carubv10002301m.g	Carubv10000871m.g	Carubv10018306m.g
Carubv10024104m.g	Carubv10003892m.g	Carubv10002416m.g	Carubv10018847m.g
Carubv10024961m.g	Carubv10000162m.g	Carubv10003358m.g	Carubv10018971m.g
Carubv10024574m.g	Carubv10003887m.g	Carubv10003553m.g	Carubv10019608m.g
Carubv10018437m.g	Carubv10002667m.g	Carubv10002099m.g	Carubv10017113m.g
Carubv10016856m.g	Carubv10002800m.g	Carubv10001423m.g	Carubv10017350m.g
Carubv10019618m.g	Carubv10001251m.g	Carubv10002781m.g	Carubv10019211m.g
Carubv10018395m.g	Carubv10003205m.g	Carubv10002076m.g	Carubv10019266m.g
Carubv10019360m.g	Carubv10000821m.g	Carubv10001114m.g	Carubv10018766m.g
Carubv10018405m.g	Carubv10000636m.g	Carubv10001920m.g	Carubv10018603m.g
Carubv10019106m.g	Carubv10003479m.g	Carubv10003757m.g	Carubv10018769m.g
Carubv10018538m.g	Carubv10000447m.g	Carubv10001166m.g	Carubv10019032m.g
Carubv10018549m.g	Carubv10003589m.g	Carubv10002555m.g	Carubv10016921m.g
Carubv10018516m.g	Carubv10002721m.g	Carubv10003362m.g	Carubv10019543m.g
Carubv10019562m.g	Carubv10000693m.g	Carubv10003078m.g	Carubv10019338m.g
Carubv10017969m.g	Carubv10003348m.g	Carubv10002897m.g	Carubv10017705m.g
Carubv10018335m.g	Carubv10001549m.g	Carubv10000150m.g	Carubv10017306m.g
Carubv10018613m.g	Carubv10001491m.g	Carubv10002924m.g	Carubv10017248m.g
Carubv10019386m.g	Carubv10003762m.g	Carubv10003384m.g	Carubv10019540m.g
Carubv10018457m.g	Carubv10002576m.g	Carubv10000479m.g	Carubv10018952m.g
Carubv10018961m.g	Carubv10000871m.g	Carubv10001421m.g	Carubv10016946m.g
Carubv10019192m.g	Carubv10002416m.g	Carubv10002788m.g	Carubv10017328m.g
Carubv10018694m.g	Carubv10003192m.g	Carubv10002687m.g	Carubv10018988m.g
Carubv10019075m.g	Carubv10003358m.g	Carubv10003452m.g	Carubv10000906m.g
Carubv10019328m.g	Carubv10001423m.g	Carubv10001454m.g	Carubv10003893m.g
Carubv10018127m.g	Carubv10002781m.g	Carubv10002558m.g	Carubv10003527m.g
Carubv10018783m.g	Carubv10001114m.g	Carubv10002778m.g	Carubv10003433m.g
Carubv10018757m.g	Carubv10001920m.g	Carubv10002904m.g	Carubv10003472m.g
Carubv10017195m.g	Carubv10003161m.g	Carubv10002421m.g	Carubv10002582m.g
Carubv10019200m.g	Carubv10003757m.g	Carubv10003504m.g	Carubv10001272m.g
Carubv10018398m.g	Carubv10001166m.g	Carubv10002886m.g	Carubv10002986m.g
Carubv10019126m.g	Carubv10002555m.g	Carubv10002744m.g	Carubv10003534m.g
Carubv10018576m.g	Carubv10003362m.g	Carubv10002895m.g	Carubv10000723m.g
Carubv10018570m.g	Carubv10003078m.g	Carubv10002599m.g	Carubv10003478m.g
Carubv10017495m.g	Carubv10000150m.g	Carubv10003182m.g	Carubv10001943m.g
Carubv10019170m.g	Carubv10002924m.g	Carubv10002725m.g	Carubv10003209m.g
Carubv10019351m.g	Carubv10003834m.g	Carubv10003588m.g	Carubv10000596m.g
Carubv10016594m.g	Carubv10000479m.g	Carubv10002428m.g	Carubv10002000m.g
Carubv10018755m.g	Carubv10001421m.g	Carubv10003118m.g	Carubv10003460m.g
Carubv10017155m.g	Carubv10002372m.g	Carubv10002827m.g	Carubv10001685m.g
Carubv10018951m.g	Carubv10002687m.g	Carubv10002858m.g	Carubv10002046m.g
Carubv10017888m.g	Carubv10003237m.g	Carubv10003026m.g	Carubv10001745m.g
Carubv10017413m.g	Carubv10003666m.g	Carubv10002455m.g	Carubv10003417m.g
Carubv10017070m.g	Carubv10003096m.g	Carubv10003379m.g	Carubv10000589m.g
Carubv10018346m.g	Carubv10001007m.g	Carubv10002458m.g	Carubv10002098m.g
Carubv10018218m.g	Carubv10001454m.g	Carubv10002967m.g	Carubv10003506m.g
Carubv10016764m.g	Carubv10003925m.g	Carubv10003066m.g	Carubv10000564m.g
Carubv10018973m.g	Carubv10002778m.g	Carubv10002738m.g	Carubv10001176m.g
Carubv10018472m.g	Carubv10002886m.g	Carubv10002507m.g	Carubv10000138m.g
Carubv10017182m.g	Carubv10002744m.g	Carubv10003218m.g	Carubv10000817m.g
Carubv10019153m.g	Carubv10003444m.g	Carubv10002732m.g	Carubv10000901m.g
Carubv10019113m.g	Carubv10003756m.g	Carubv10003524m.g	Carubv10002872m.g
Carubv10018509m.g	Carubv10003480m.g	Carubv10003059m.g	Carubv10001365m.g
Carubv10019066m.g	Carubv10002599m.g	Carubv10002869m.g	Carubv10003340m.g
Carubv10018042m.g	Carubv10003182m.g	Carubv10000551m.g	Carubv10002669m.g
Carubv10019229m.g	Carubv10003118m.g	Carubv10000354m.g	Carubv10003173m.g
Carubv10018179m.g	Carubv10002082m.g	Carubv10000773m.g	Carubv10002834m.g
Carubv10016966m.g	Carubv10002827m.g	Carubv10002694m.g	Carubv10003004m.g
Carubv10018439m.g	Carubv10002858m.g	Carubv10003147m.g	Carubv10001878m.g
Carubv10016743m.g	Carubv10003783m.g	Carubv10002606m.g	Carubv10003585m.g
Carubv10019112m.g	Carubv10003026m.g	Carubv10002495m.g	Carubv10003785m.g
Carubv10019028m.g	Carubv10002458m.g	Carubv10000887m.g	Carubv10001386m.g
Carubv10017269m.g	Carubv10002501m.g	Carubv10003551m.g	Carubv10002931m.g
Carubv10017289m.g	Carubv10002967m.g	Carubv10003742m.g	Carubv10001291m.g
Carubv10019541m.g	Carubv10003066m.g	Carubv10003420m.g	Carubv10003722m.g
Carubv10019474m.g	Carubv10002738m.g	Carubv10002464m.g	Carubv10002309m.g
Carubv10016634m.g	Carubv10002824m.g	Carubv10003895m.g	Carubv10001433m.g
Carubv10019430m.g	Carubv10002507m.g	Carubv10000126m.g	Carubv10000442m.g
Carubv10019051m.g	Carubv10001294m.g	Carubv10002486m.g	Carubv10002673m.g
Carubv10019419m.g	Carubv10002809m.g	Carubv10002545m.g	Carubv10003528m.g
Carubv10017078m.g	Carubv10000553m.g	Carubv10000691m.g	Carubv10001084m.g
Carubv10019559m.g	Carubv10003284m.g	Carubv10001882m.g	Carubv10003190m.g
Carubv10019341m.g	Carubv10002869m.g	Carubv10001308m.g	Carubv10001894m.g
Carubv10017367m.g	Carubv10002726m.g	Carubv10003789m.g	Carubv10003010m.g
Carubv10019216m.g	Carubv10003905m.g	Carubv10001406m.g	Carubv10001764m.g
Carubv10019561m.g	Carubv10000773m.g	Carubv10000453m.g	Carubv10003286m.g
Carubv10019291m.g	Carubv10002823m.g	Carubv10004509m.g	Carubv10003535m.g
Carubv10018994m.g	Carubv10003392m.g	Carubv10005815m.g	Carubv10002603m.g
Carubv10019454m.g	Carubv10003152m.g	Carubv10007572m.g	Carubv10002706m.g
Carubv10017775m.g	Carubv10003643m.g	Carubv10004548m.g	Carubv10000708m.g
Carubv10018565m.g	Carubv10003420m.g	Carubv10007432m.g	Carubv10003689m.g
Carubv10018220m.g	Carubv10003700m.g	Carubv10006520m.g	Carubv10003332m.g
Carubv10018533m.g	Carubv10003040m.g	Carubv10005624m.g	Carubv10003160m.g
Carubv10018987m.g	Carubv10002464m.g	Carubv10006311m.g	Carubv10002838m.g
Carubv10018561m.g	Carubv10003456m.g	Carubv10007246m.g	Carubv10003892m.g
Carubv10018708m.g	Carubv10001997m.g	Carubv10004461m.g	Carubv10000162m.g
Carubv10018508m.g	Carubv10001008m.g	Carubv10007778m.g	Carubv10000147m.g
Carubv10018374m.g	Carubv10002545m.g	Carubv10005320m.g	Carubv10002800m.g
Carubv10018589m.g	Carubv10002081m.g	Carubv10006362m.g	Carubv10002949m.g
Carubv10017524m.g	Carubv10001714m.g	Carubv10007197m.g	Carubv10002792m.g
Carubv10016758m.g	Carubv10000558m.g	Carubv10005013m.g	Carubv10003231m.g
Carubv10019214m.g	Carubv10000691m.g	Carubv10006996m.g	Carubv10000693m.g
Carubv10018673m.g	Carubv10002644m.g	Carubv10007644m.g	Carubv10002660m.g
Carubv10018123m.g	Carubv10001882m.g	Carubv10005277m.g	Carubv10003762m.g
Carubv10017740m.g	Carubv10001406m.g	Carubv10004530m.g	Carubv10003028m.g
Carubv10018608m.g	Carubv10001462m.g	Carubv10004804m.g	Carubv10003313m.g
Carubv10018881m.g	Carubv10003862m.g	Carubv10007343m.g	Carubv10002576m.g
Carubv10018741m.g	Carubv10000453m.g	Carubv10007396m.g	Carubv10003328m.g
Carubv10019320m.g	Carubv10002477m.g	Carubv10007614m.g	Carubv10000871m.g
Carubv10018980m.g	Carubv10002104m.g	Carubv10006442m.g	Carubv10001211m.g
Carubv10019179m.g	Carubv10005815m.g	Carubv10005102m.g	Carubv10002416m.g
Carubv10019342m.g	Carubv10007572m.g	Carubv10007471m.g	Carubv10003358m.g
Carubv10019282m.g	Carubv10006818m.g	Carubv10007694m.g	Carubv10003553m.g
Carubv10019027m.g	Carubv10004365m.g	Carubv10007132m.g	Carubv10003837m.g
Carubv10019012m.g	Carubv10005624m.g	Carubv10007307m.g	Carubv10002522m.g
Carubv10018774m.g	Carubv10006311m.g	Carubv10006065m.g	Carubv10003709m.g
Carubv10018553m.g	Carubv10007246m.g	Carubv10006567m.g	Carubv10002781m.g
Carubv10018545m.g	Carubv10004461m.g	Carubv10006920m.g	Carubv10001114m.g
Carubv10018749m.g	Carubv10007778m.g	Carubv10006248m.g	Carubv10001920m.g
Carubv10017526m.g	Carubv10005320m.g	Carubv10007828m.g	Carubv10003161m.g
Carubv10019215m.g	Carubv10007197m.g	Carubv10006650m.g	Carubv10003757m.g
Carubv10016909m.g	Carubv10004568m.g	Carubv10006294m.g	Carubv10001166m.g
Carubv10018532m.g	Carubv10004412m.g	Carubv10007313m.g	Carubv10002555m.g
Carubv10019245m.g	Carubv10006648m.g	Carubv10006747m.g	Carubv10003362m.g
Carubv10018463m.g	Carubv10007644m.g	Carubv10004371m.g	Carubv10003078m.g
Carubv10017010m.g	Carubv10005221m.g	Carubv10005214m.g	Carubv10002897m.g
Carubv10017612m.g	Carubv10004530m.g	Carubv10006278m.g	Carubv10000150m.g
Carubv10016655m.g	Carubv10004804m.g	Carubv10007237m.g	Carubv10003834m.g
Carubv10018028m.g	Carubv10007343m.g	Carubv10006804m.g	Carubv10000479m.g
Carubv10018344m.g	Carubv10006800m.g	Carubv10007451m.g	Carubv10000134m.g
Carubv10018711m.g	Carubv10005930m.g	Carubv10007393m.g	Carubv10001421m.g
Carubv10018697m.g	Carubv10007396m.g	Carubv10007028m.g	Carubv10001363m.g
Carubv10018908m.g	Carubv10007557m.g	Carubv10007125m.g	Carubv10002788m.g
Carubv10019090m.g	Carubv10006442m.g	Carubv10006578m.g	Carubv10002687m.g
Carubv10018515m.g	Carubv10007640m.g	Carubv10005397m.g	Carubv10003237m.g
Carubv10018803m.g	Carubv10005102m.g	Carubv10004305m.g	Carubv10003666m.g
Carubv10019522m.g	Carubv10007471m.g	Carubv10006428m.g	Carubv10003096m.g
Carubv10019545m.g	Carubv10007694m.g	Carubv10007092m.g	Carubv10001454m.g
Carubv10016881m.g	Carubv10004508m.g	Carubv10007230m.g	Carubv10002558m.g
Carubv10017937m.g	Carubv10006836m.g	Carubv10007819m.g	Carubv10003925m.g
Carubv10017584m.g	Carubv10005237m.g	Carubv10007095m.g	Carubv10002778m.g
Carubv10018336m.g	Carubv10007828m.g	Carubv10004177m.g	Carubv10002421m.g
Carubv10017473m.g	Carubv10004187m.g	Carubv10007285m.g	Carubv10003504m.g
Carubv10018955m.g	Carubv10004503m.g	Carubv10006333m.g	Carubv10002886m.g
Carubv10018652m.g	Carubv10004951m.g	Carubv10007490m.g	Carubv10002712m.g
Carubv10018039m.g	Carubv10006848m.g	Carubv10007808m.g	Carubv10002683m.g
Carubv10016639m.g	Carubv10005214m.g	Carubv10005225m.g	Carubv10002895m.g
Carubv10019332m.g	Carubv10005100m.g	Carubv10007746m.g	Carubv10002725m.g
Carubv10017954m.g	Carubv10007237m.g	Carubv10007108m.g	Carubv10003588m.g
Carubv10017176m.g	Carubv10007451m.g	Carubv10005412m.g	Carubv10002428m.g
Carubv10017694m.g	Carubv10007393m.g	Carubv10006471m.g	Carubv10003118m.g
Carubv10018720m.g	Carubv10004780m.g	Carubv10007084m.g	Carubv10002827m.g
Carubv10017251m.g	Carubv10007028m.g	Carubv10005014m.g	Carubv10001798m.g
Carubv10017511m.g	Carubv10006578m.g	Carubv10007779m.g	Carubv10002507m.g
Carubv10018445m.g	Carubv10005397m.g	Carubv10006146m.g	Carubv10001601m.g
Carubv10016752m.g	Carubv10007583m.g	Carubv10007240m.g	Carubv10002732m.g
Carubv10016698m.g	Carubv10004305m.g	Carubv10004855m.g	Carubv10002809m.g
Carubv10017805m.g	Carubv10006428m.g	Carubv10006640m.g	Carubv10000553m.g
Carubv10018271m.g	Carubv10007402m.g	Carubv10007003m.g	Carubv10003284m.g
Carubv10019255m.g	Carubv10007092m.g	Carubv10006667m.g	Carubv10003059m.g
Carubv10018723m.g	Carubv10006664m.g	Carubv10006470m.g	Carubv10002869m.g
Carubv10018149m.g	Carubv10004771m.g	Carubv10004098m.g	Carubv10000354m.g
Carubv10017773m.g	Carubv10007311m.g	Carubv10007678m.g	Carubv10000773m.g
Carubv10017459m.g	Carubv10006083m.g	Carubv10006896m.g	Carubv10002694m.g
Carubv10017225m.g	Carubv10007819m.g	Carubv10006494m.g	Carubv10003147m.g
Carubv10018701m.g	Carubv10007095m.g	Carubv10007419m.g	Carubv10002823m.g
Carubv10019070m.g	Carubv10004177m.g	Carubv10007106m.g	Carubv10002606m.g
Carubv10019104m.g	Carubv10006333m.g	Carubv10006223m.g	Carubv10003210m.g
Carubv10016918m.g	Carubv10007490m.g	Carubv10007252m.g	Carubv10003186m.g
Carubv10018306m.g	Carubv10005225m.g	Carubv10006797m.g	Carubv10002243m.g
Carubv10018847m.g	Carubv10007746m.g	Carubv10006427m.g	Carubv10003228m.g
Carubv10018971m.g	Carubv10005994m.g	Carubv10007153m.g	Carubv10003364m.g
Carubv10019608m.g	Carubv10004424m.g	Carubv10006505m.g	Carubv10002464m.g
Carubv10018396m.g	Carubv10006471m.g	Carubv10006337m.g	Carubv10002095m.g
Carubv10016994m.g	Carubv10007084m.g	Carubv10006784m.g	Carubv10002274m.g
Carubv10017350m.g	Carubv10007779m.g	Carubv10007639m.g	Carubv10001008m.g
Carubv10016670m.g	Carubv10004133m.g	Carubv10007477m.g	Carubv10000540m.g
Carubv10018766m.g	Carubv10006402m.g	Carubv10005858m.g	Carubv10000558m.g
Carubv10018603m.g	Carubv10004013m.g	Carubv10007111m.g	Carubv10000691m.g
Carubv10017760m.g	Carubv10007003m.g	Carubv10007504m.g	Carubv10003600m.g
Carubv10018769m.g	Carubv10006667m.g	Carubv10006292m.g	Carubv10000809m.g
Carubv10017342m.g	Carubv10006470m.g	Carubv10005314m.g	Carubv10003789m.g
Carubv10019032m.g	Carubv10004098m.g	Carubv10005967m.g	Carubv10001462m.g
Carubv10018948m.g	Carubv10006792m.g	Carubv10007080m.g	Carubv10000453m.g
Carubv10016921m.g	Carubv10005957m.g	Carubv10006821m.g	Carubv10005815m.g
Carubv10019450m.g	Carubv10005160m.g	Carubv10004008m.g	Carubv10007572m.g
Carubv10019544m.g	Carubv10006260m.g	Carubv10006259m.g	Carubv10004548m.g
Carubv10019543m.g	Carubv10007172m.g	Carubv10007038m.g	Carubv10005810m.g
Carubv10018832m.g	Carubv10006494m.g	Carubv10007682m.g	Carubv10007039m.g
Carubv10018025m.g	Carubv10007316m.g	Carubv10006097m.g	Carubv10006311m.g
Carubv10018865m.g	Carubv10004983m.g	Carubv10007406m.g	Carubv10007246m.g
Carubv10018384m.g	Carubv10005295m.g	Carubv10006329m.g	Carubv10007778m.g
Carubv10018120m.g	Carubv10006463m.g	Carubv10006407m.g	Carubv10006362m.g
Carubv10018840m.g	Carubv10004487m.g	Carubv10007352m.g	Carubv10004303m.g
Carubv10017909m.g	Carubv10007419m.g	Carubv10005851m.g	Carubv10004734m.g
Carubv10017705m.g	Carubv10006929m.g	Carubv10006973m.g	Carubv10004568m.g
Carubv10017306m.g	Carubv10007106m.g	Carubv10007506m.g	Carubv10005081m.g
Carubv10018750m.g	Carubv10006223m.g	Carubv10006492m.g	Carubv10007644m.g
Carubv10016946m.g	Carubv10007252m.g	Carubv10007277m.g	Carubv10005072m.g
Carubv10018155m.g	Carubv10005684m.g	Carubv10007521m.g	Carubv10005221m.g
Carubv10017523m.g	Carubv10006195m.g	Carubv10007185m.g	Carubv10004530m.g
Carubv10017013m.g	Carubv10007153m.g	Carubv10006787m.g	Carubv10004804m.g
Carubv10018988m.g	Carubv10007870m.g	Carubv10007403m.g	Carubv10006800m.g
Carubv10016666m.g	Carubv10007331m.g	Carubv10007600m.g	Carubv10005664m.g
Carubv10003758m.g	Carubv10007312m.g	Carubv10004968m.g	Carubv10005930m.g
Carubv10000906m.g	Carubv10006337m.g	Carubv10007404m.g	Carubv10007396m.g
Carubv10000830m.g	Carubv10007639m.g	Carubv10006516m.g	Carubv10007697m.g
Carubv10003527m.g	Carubv10006868m.g	Carubv10006393m.g	Carubv10006442m.g
Carubv10000525m.g	Carubv10007477m.g	Carubv10005711m.g	Carubv10005102m.g
Carubv10000953m.g	Carubv10004470m.g	Carubv10007191m.g	Carubv10007471m.g
Carubv10003881m.g	Carubv10006842m.g	Carubv10007055m.g	Carubv10007694m.g
Carubv10001761m.g	Carubv10007111m.g	Carubv10005117m.g	Carubv10005023m.g
Carubv10003889m.g	Carubv10007843m.g	Carubv10007236m.g	Carubv10006745m.g
Carubv10003433m.g	Carubv10006235m.g	Carubv10007353m.g	Carubv10004408m.g
Carubv10003472m.g	Carubv10004540m.g	Carubv10007447m.g	Carubv10006836m.g
Carubv10000712m.g	Carubv10006292m.g	Carubv10006616m.g	Carubv10004406m.g
Carubv10002413m.g	Carubv10006993m.g	Carubv10007497m.g	Carubv10006920m.g
Carubv10002582m.g	Carubv10006821m.g	Carubv10006158m.g	Carubv10006248m.g
Carubv10001272m.g	Carubv10006259m.g	Carubv10006424m.g	Carubv10007828m.g
Carubv10001582m.g	Carubv10007263m.g	Carubv10006244m.g	Carubv10006650m.g
Carubv10003104m.g	Carubv10006504m.g	Carubv10006685m.g	Carubv10007313m.g
Carubv10001358m.g	Carubv10006699m.g	Carubv10006711m.g	Carubv10005643m.g
Carubv10002986m.g	Carubv10006097m.g	Carubv10006850m.g	Carubv10006533m.g
Carubv10003661m.g	Carubv10007245m.g	Carubv10006380m.g	Carubv10004695m.g
Carubv10003137m.g	Carubv10007406m.g	Carubv10006793m.g	Carubv10005382m.g
Carubv10003534m.g	Carubv10007370m.g	Carubv10006944m.g	Carubv10004951m.g
Carubv10000026m.g	Carubv10006329m.g	Carubv10006317m.g	Carubv10005214m.g
Carubv10003478m.g	Carubv10004015m.g	Carubv10007858m.g	Carubv10005316m.g
Carubv10002881m.g	Carubv10007352m.g	Carubv10005663m.g	Carubv10005852m.g
Carubv10003828m.g	Carubv10007506m.g	Carubv10005017m.g	Carubv10006278m.g
Carubv10003209m.g	Carubv10006492m.g	Carubv10004164m.g	Carubv10007207m.g
Carubv10001966m.g	Carubv10004244m.g	Carubv10006446m.g	Carubv10005373m.g
Carubv10002376m.g	Carubv10007277m.g	Carubv10006851m.g	Carubv10006378m.g
Carubv10002000m.g	Carubv10007521m.g	Carubv10007531m.g	Carubv10007237m.g
Carubv10000893m.g	Carubv10007185m.g	Carubv10007606m.g	Carubv10006804m.g
Carubv10002184m.g	Carubv10006787m.g	Carubv10004863m.g	Carubv10007451m.g
Carubv10003460m.g	Carubv10007403m.g	Carubv10006786m.g	Carubv10007125m.g
Carubv10002761m.g	Carubv10007700m.g	Carubv10007215m.g	Carubv10005397m.g
Carubv10003499m.g	Carubv10004968m.g	Carubv10007272m.g	Carubv10007208m.g
Carubv10002046m.g	Carubv10006516m.g	Carubv10007454m.g	Carubv10004305m.g
Carubv10001398m.g	Carubv10006393m.g	Carubv10007796m.g	Carubv10006428m.g
Carubv10003826m.g	Carubv10005711m.g	Carubv10006409m.g	Carubv10007402m.g
Carubv10003296m.g	Carubv10007191m.g	Carubv10006992m.g	Carubv10007092m.g
Carubv10000757m.g	Carubv10007055m.g	Carubv10004478m.g	Carubv10006664m.g
Carubv10001745m.g	Carubv10007353m.g	Carubv10007595m.g	Carubv10005516m.g
Carubv10001850m.g	Carubv10007447m.g	Carubv10006582m.g	Carubv10005229m.g
Carubv10003417m.g	Carubv10006158m.g	Carubv10007216m.g	Carubv10007095m.g
Carubv10000589m.g	Carubv10006424m.g	Carubv10007789m.g	Carubv10004593m.g
Carubv10002098m.g	Carubv10005790m.g	Carubv10004891m.g	Carubv10007050m.g
Carubv10000509m.g	Carubv10006711m.g	Carubv10006374m.g	Carubv10006333m.g
Carubv10001370m.g	Carubv10006850m.g	Carubv10007556m.g	Carubv10007746m.g
Carubv10003506m.g	Carubv10006380m.g	Carubv10007304m.g	Carubv10007108m.g
Carubv10000564m.g	Carubv10006944m.g	Carubv10004077m.g	Carubv10004961m.g
Carubv10001176m.g	Carubv10006317m.g	Carubv10007079m.g	Carubv10006309m.g
Carubv10000817m.g	Carubv10007858m.g	Carubv10007626m.g	Carubv10006471m.g
Carubv10000901m.g	Carubv10004164m.g	Carubv10005874m.g	Carubv10007084m.g
Carubv10001786m.g	Carubv10006230m.g	Carubv10004609m.g	Carubv10005014m.g
Carubv10002980m.g	Carubv10005700m.g	Carubv10007781m.g	Carubv10007779m.g
Carubv10001215m.g	Carubv10006851m.g	Carubv10006874m.g	Carubv10007240m.g
Carubv10002453m.g	Carubv10007077m.g	Carubv10006990m.g	Carubv10006640m.g
Carubv10001365m.g	Carubv10007531m.g	Carubv10006405m.g	Carubv10006402m.g
Carubv10003695m.g	Carubv10005037m.g	Carubv10006284m.g	Carubv10004942m.g
Carubv10002669m.g	Carubv10007606m.g	Carubv10007747m.g	Carubv10007003m.g
Carubv10000435m.g	Carubv10006786m.g	Carubv10006761m.g	Carubv10006667m.g
Carubv10002993m.g	Carubv10007215m.g	Carubv10007058m.g	Carubv10006470m.g
Carubv10000634m.g	Carubv10007272m.g	Carubv10007119m.g	Carubv10006666m.g
Carubv10001964m.g	Carubv10006957m.g	Carubv10007814m.g	Carubv10006221m.g
Carubv10002834m.g	Carubv10006341m.g	Carubv10006921m.g	Carubv10005628m.g
Carubv10000228m.g	Carubv10007068m.g	Carubv10005716m.g	Carubv10007172m.g
Carubv10000960m.g	Carubv10006760m.g	Carubv10007251m.g	Carubv10006966m.g
Carubv10002115m.g	Carubv10006956m.g	Carubv10007762m.g	Carubv10007726m.g
Carubv10001534m.g	Carubv10006992m.g	Carubv10007235m.g	Carubv10006494m.g
Carubv10002852m.g	Carubv10004253m.g	Carubv10004762m.g	Carubv10007419m.g
Carubv10002548m.g	Carubv10007595m.g	Carubv10007777m.g	Carubv10006751m.g
Carubv10001878m.g	Carubv10006367m.g	Carubv10007705m.g	Carubv10005836m.g
Carubv10001162m.g	Carubv10006582m.g	Carubv10004722m.g	Carubv10007818m.g
Carubv10003585m.g	Carubv10007216m.g	Carubv10007361m.g	Carubv10007178m.g
Carubv10003804m.g	Carubv10004891m.g	Carubv10006940m.g	Carubv10006929m.g
Carubv10001386m.g	Carubv10007304m.g	Carubv10006401m.g	Carubv10007252m.g
Carubv10002931m.g	Carubv10007079m.g	Carubv10007628m.g	Carubv10005684m.g
Carubv10002968m.g	Carubv10007626m.g	Carubv10027774m.g	Carubv10006427m.g
Carubv10001757m.g	Carubv10004520m.g	Carubv10028547m.g	Carubv10007555m.g
Carubv10000531m.g	Carubv10007781m.g	Carubv10028336m.g	Carubv10006481m.g
Carubv10003920m.g	Carubv10006874m.g	Carubv10027645m.g	Carubv10004229m.g
Carubv10001291m.g	Carubv10006405m.g	Carubv10028216m.g	Carubv10006337m.g
Carubv10002542m.g	Carubv10006284m.g	Carubv10027571m.g	Carubv10004939m.g
Carubv10003722m.g	Carubv10007747m.g	Carubv10027244m.g	Carubv10007639m.g
Carubv10000991m.g	Carubv10006597m.g	Carubv10027589m.g	Carubv10007477m.g
Carubv10000109m.g	Carubv10007058m.g	Carubv10028151m.g	Carubv10005858m.g
Carubv10002309m.g	Carubv10006825m.g	Carubv10027840m.g	Carubv10007111m.g
Carubv10001433m.g	Carubv10007119m.g	Carubv10027948m.g	Carubv10007716m.g
Carubv10001482m.g	Carubv10007814m.g	Carubv10027853m.g	Carubv10006502m.g
Carubv10000624m.g	Carubv10005716m.g	Carubv10027433m.g	Carubv10006235m.g
Carubv10002673m.g	Carubv10006902m.g	Carubv10028446m.g	Carubv10006912m.g
Carubv10000418m.g	Carubv10007139m.g	Carubv10027648m.g	Carubv10006292m.g
Carubv10003329m.g	Carubv10005940m.g	Carubv10028331m.g	Carubv10006993m.g
Carubv10002574m.g	Carubv10007235m.g	Carubv10028582m.g	Carubv10006821m.g
Carubv10000781m.g	Carubv10004762m.g	Carubv10027656m.g	Carubv10006767m.g
Carubv10002057m.g	Carubv10007777m.g	Carubv10025895m.g	Carubv10006259m.g
Carubv10003528m.g	Carubv10007047m.g	Carubv10027693m.g	Carubv10007038m.g
Carubv10002871m.g	Carubv10004722m.g	Carubv10027982m.g	Carubv10007263m.g
Carubv10002418m.g	Carubv10004959m.g	Carubv10028004m.g	Carubv10004447m.g
Carubv10003257m.g	Carubv10004617m.g	Carubv10027823m.g	Carubv10007665m.g
Carubv10000842m.g	Carubv10006940m.g	Carubv10027554m.g	Carubv10006097m.g
Carubv10003190m.g	Carubv10007472m.g	Carubv10026496m.g	Carubv10007581m.g
Carubv10001894m.g	Carubv10006401m.g	Carubv10027542m.g	Carubv10007245m.g
Carubv10003010m.g	Carubv10027345m.g	Carubv10028116m.g	Carubv10007406m.g
Carubv10003336m.g	Carubv10026646m.g	Carubv10025795m.g	Carubv10006078m.g
Carubv10001764m.g	Carubv10027676m.g	Carubv10028403m.g	Carubv10006329m.g
Carubv10003286m.g	Carubv10028336m.g	Carubv10027077m.g	Carubv10006434m.g
Carubv10003694m.g	Carubv10027645m.g	Carubv10027902m.g	Carubv10006140m.g
Carubv10001980m.g	Carubv10027420m.g	Carubv10027654m.g	Carubv10006407m.g
Carubv10002603m.g	Carubv10028216m.g	Carubv10028577m.g	Carubv10007352m.g
Carubv10002706m.g	Carubv10027520m.g	Carubv10027299m.g	Carubv10005851m.g
Carubv10000121m.g	Carubv10025764m.g	Carubv10027205m.g	Carubv10006973m.g
Carubv10003529m.g	Carubv10026500m.g	Carubv10026286m.g	Carubv10007506m.g
Carubv10000578m.g	Carubv10026939m.g	Carubv10026463m.g	Carubv10006492m.g
Carubv10000569m.g	Carubv10027408m.g	Carubv10026318m.g	Carubv10007277m.g
Carubv10000708m.g	Carubv10027589m.g	Carubv10028581m.g	Carubv10007521m.g
Carubv10003689m.g	Carubv10025753m.g	Carubv10027394m.g	Carubv10007185m.g
Carubv10000690m.g	Carubv10027954m.g	Carubv10028066m.g	Carubv10007403m.g
Carubv10003332m.g	Carubv10028518m.g	Carubv10027791m.g	Carubv10007700m.g
Carubv10003160m.g	Carubv10027171m.g	Carubv10028415m.g	Carubv10007600m.g
Carubv10002838m.g	Carubv10026773m.g	Carubv10028604m.g	Carubv10004968m.g
Carubv10000664m.g	Carubv10027648m.g	Carubv10027637m.g	Carubv10007404m.g
Carubv10003892m.g	Carubv10025917m.g	Carubv10028637m.g	Carubv10006516m.g
Carubv10003278m.g	Carubv10027964m.g	Carubv10028268m.g	Carubv10006393m.g
Carubv10000162m.g	Carubv10028331m.g	Carubv10027789m.g	Carubv10006649m.g
Carubv10002800m.g	Carubv10028280m.g	Carubv10028175m.g	Carubv10007191m.g
Carubv10001251m.g	Carubv10026015m.g	Carubv10026771m.g	Carubv10007055m.g
Carubv10000821m.g	Carubv10027656m.g	Carubv10027768m.g	Carubv10007076m.g
Carubv10003231m.g	Carubv10027693m.g	Carubv10028395m.g	Carubv10006456m.g
Carubv10000636m.g	Carubv10027982m.g	Carubv10028594m.g	Carubv10006855m.g
Carubv10001208m.g	Carubv10026306m.g	Carubv10027907m.g	Carubv10007236m.g
Carubv10000858m.g	Carubv10028004m.g	Carubv10028037m.g	Carubv10007353m.g
Carubv10003589m.g	Carubv10027823m.g	Carubv10027063m.g	Carubv10007447m.g
Carubv10000693m.g	Carubv10026565m.g	Carubv10027134m.g	Carubv10007134m.g
Carubv10002660m.g	Carubv10027143m.g	Carubv10028511m.g	Carubv10006616m.g
Carubv10003348m.g	Carubv10027542m.g	Carubv10027682m.g	Carubv10006930m.g
Carubv10003762m.g	Carubv10028116m.g	Carubv10027729m.g	Carubv10006158m.g
Carubv10003313m.g	Carubv10028585m.g	Carubv10027705m.g	Carubv10006424m.g
Carubv10002576m.g	Carubv10028403m.g	Carubv10027601m.g	Carubv10006390m.g
Carubv10001020m.g	Carubv10028632m.g	Carubv10027368m.g	Carubv10006711m.g
Carubv10000871m.g	Carubv10025854m.g	Carubv10025881m.g	Carubv10006850m.g
Carubv10003358m.g	Carubv10027902m.g	Carubv10028110m.g	Carubv10006189m.g
Carubv10003553m.g	Carubv10028627m.g	Carubv10026398m.g	Carubv10006079m.g
Carubv10002716m.g	Carubv10027698m.g	Carubv10028184m.g	Carubv10006793m.g
Carubv10003145m.g	Carubv10028060m.g	Carubv10027756m.g	Carubv10006916m.g
Carubv10003709m.g	Carubv10027205m.g	Carubv10028267m.g	Carubv10006944m.g
Carubv10002781m.g	Carubv10026318m.g	Carubv10027862m.g	Carubv10007858m.g
Carubv10001114m.g	Carubv10026900m.g	Carubv10027714m.g	Carubv10004164m.g
Carubv10001920m.g	Carubv10028581m.g	Carubv10028639m.g	Carubv10006522m.g
Carubv10003161m.g	Carubv10026968m.g	Carubv10027187m.g	Carubv10004672m.g
Carubv10003757m.g	Carubv10028009m.g	Carubv10027876m.g	Carubv10006196m.g
Carubv10001166m.g	Carubv10027291m.g	Carubv10026288m.g	Carubv10007116m.g
Carubv10002555m.g	Carubv10028066m.g	Carubv10027407m.g	Carubv10006851m.g
Carubv10003362m.g	Carubv10027791m.g	Carubv10028311m.g	Carubv10007077m.g
Carubv10003078m.g	Carubv10028415m.g	Carubv10027700m.g	Carubv10004829m.g
Carubv10002897m.g	Carubv10027637m.g	Carubv10027916m.g	Carubv10007606m.g
Carubv10000150m.g	Carubv10027801m.g	Carubv10027293m.g	Carubv10004863m.g
Carubv10003834m.g	Carubv10028637m.g	Carubv10026299m.g	Carubv10006786m.g
Carubv10000857m.g	Carubv10028239m.g	Carubv10028092m.g	Carubv10006399m.g
Carubv10000479m.g	Carubv10028175m.g	Carubv10027931m.g	Carubv10007272m.g
Carubv10000134m.g	Carubv10028395m.g	Carubv10028134m.g	Carubv10006142m.g
Carubv10001421m.g	Carubv10028594m.g	Carubv10027926m.g	Carubv10006341m.g
Carubv10001363m.g	Carubv10027907m.g	Carubv10028431m.g	Carubv10007454m.g
Carubv10002788m.g	Carubv10027316m.g	Carubv10026924m.g	Carubv10004521m.g
Carubv10001454m.g	Carubv10028352m.g	Carubv10028700m.g	Carubv10007184m.g
Carubv10002558m.g	Carubv10028037m.g	Carubv10027014m.g	Carubv10007654m.g
Carubv10002778m.g	Carubv10026978m.g	Carubv10026914m.g	Carubv10007708m.g
Carubv10002904m.g	Carubv10027063m.g	Carubv10027732m.g	Carubv10006992m.g
Carubv10002971m.g	Carubv10027671m.g	Carubv10027452m.g	Carubv10005374m.g
Carubv10002421m.g	Carubv10028511m.g	Carubv10026242m.g	Carubv10007595m.g
Carubv10002886m.g	Carubv10027729m.g	Carubv10027719m.g	Carubv10007629m.g
Carubv10002712m.g	Carubv10027705m.g	Carubv10025952m.g	Carubv10004701m.g
Carubv10002683m.g	Carubv10028221m.g	Carubv10025945m.g	Carubv10005798m.g
Carubv10002895m.g	Carubv10025738m.g	Carubv10028580m.g	Carubv10007216m.g
Carubv10001324m.g	Carubv10027601m.g	Carubv10028614m.g	Carubv10007789m.g
Carubv10003673m.g	Carubv10025881m.g	Carubv10028616m.g	Carubv10004891m.g
Carubv10002725m.g	Carubv10026048m.g	Carubv10025828m.g	Carubv10007556m.g
Carubv10003588m.g	Carubv10028080m.g	Carubv10026327m.g	Carubv10006067m.g
Carubv10002428m.g	Carubv10027665m.g	Carubv10028086m.g	Carubv10007710m.g
Carubv10003118m.g	Carubv10027623m.g	Carubv10027278m.g	Carubv10007079m.g
Carubv10002827m.g	Carubv10028027m.g	Carubv10028421m.g	Carubv10007626m.g
Carubv10002967m.g	Carubv10028417m.g	Carubv10028018m.g	Carubv10005874m.g
Carubv10002738m.g	Carubv10028110m.g	Carubv10026355m.g	Carubv10004609m.g
Carubv10002977m.g	Carubv10027844m.g	Carubv10027294m.g	Carubv10006874m.g
Carubv10002507m.g	Carubv10026398m.g	Carubv10026025m.g	Carubv10006990m.g
Carubv10001601m.g	Carubv10027905m.g	Carubv10027991m.g	Carubv10007169m.g
Carubv10002809m.g	Carubv10028247m.g	Carubv10028172m.g	Carubv10006405m.g
Carubv10000553m.g	Carubv10028648m.g	Carubv10026450m.g	Carubv10006284m.g
Carubv10003284m.g	Carubv10028184m.g	Carubv10027206m.g	Carubv10007033m.g
Carubv10003059m.g	Carubv10027756m.g	Carubv10027319m.g	Carubv10005829m.g
Carubv10002869m.g	Carubv10028267m.g		Carubv10007747m.g
Carubv10000551m.g	Carubv10028099m.g		Carubv10006761m.g
Carubv10000354m.g	Carubv10027717m.g		Carubv10006490m.g
Carubv10000773m.g	Carubv10027862m.g		Carubv10007119m.g
Carubv10002694m.g	Carubv10026963m.g		Carubv10007814m.g
Carubv10003147m.g	Carubv10028287m.g		Carubv10006921m.g
Carubv10002823m.g	Carubv10028639m.g		Carubv10005716m.g
Carubv10000587m.g	Carubv10027187m.g		Carubv10007251m.g
Carubv10003454m.g	Carubv10027876m.g		Carubv10007762m.g
Carubv10003228m.g	Carubv10028311m.g		Carubv10006902m.g
Carubv10003364m.g	Carubv10027700m.g		Carubv10007795m.g
Carubv10002464m.g	Carubv10026578m.g		Carubv10004762m.g
Carubv10003449m.g	Carubv10026299m.g		Carubv10007777m.g
Carubv10001553m.g	Carubv10028092m.g		Carubv10007479m.g
Carubv10002486m.g	Carubv10028187m.g		Carubv10006216m.g
Carubv10000540m.g	Carubv10028226m.g		Carubv10005907m.g
Carubv10002338m.g	Carubv10027926m.g		Carubv10004722m.g
Carubv10000558m.g	Carubv10028431m.g		Carubv10006940m.g
Carubv10000691m.g	Carubv10027426m.g		Carubv10007472m.g
Carubv10000583m.g	Carubv10028439m.g		Carubv10006708m.g
Carubv10001882m.g	Carubv10026924m.g		Carubv10007628m.g
Carubv10003789m.g	Carubv10028700m.g		Carubv10027995m.g
Carubv10001406m.g	Carubv10027363m.g		Carubv10027336m.g
Carubv10001462m.g	Carubv10026221m.g		Carubv10027345m.g
Carubv10003091m.g	Carubv10026429m.g		Carubv10028547m.g
Carubv10000453m.g	Carubv10027014m.g		Carubv10027539m.g
Carubv10000780m.g	Carubv10027120m.g		Carubv10028336m.g
Carubv10001078m.g	Carubv10026353m.g		Carubv10027645m.g
Carubv10005815m.g	Carubv10026803m.g		Carubv10028670m.g
Carubv10004627m.g	Carubv10027732m.g		Carubv10026188m.g
Carubv10007838m.g	Carubv10027719m.g		Carubv10027690m.g
Carubv10007572m.g	Carubv10025952m.g		Carubv10028329m.g
Carubv10007053m.g	Carubv10025945m.g		Carubv10027170m.g
Carubv10005116m.g	Carubv10026268m.g		Carubv10027734m.g
Carubv10007420m.g	Carubv10028580m.g		Carubv10026769m.g
Carubv10005810m.g	Carubv10028041m.g		Carubv10027571m.g
Carubv10007039m.g	Carubv10026441m.g		Carubv10026934m.g
Carubv10007246m.g	Carubv10027586m.g		Carubv10027021m.g
Carubv10004461m.g	Carubv10028616m.g		Carubv10027408m.g
Carubv10007778m.g	Carubv10025828m.g		Carubv10027244m.g
Carubv10005320m.g	Carubv10027127m.g		Carubv10027589m.g
Carubv10006362m.g	Carubv10028588m.g		Carubv10027954m.g
Carubv10005081m.g	Carubv10027012m.g		Carubv10028151m.g
Carubv10004955m.g	Carubv10028086m.g		Carubv10027840m.g
Carubv10007328m.g	Carubv10027278m.g		Carubv10028028m.g
Carubv10006554m.g	Carubv10026568m.g		Carubv10028174m.g
Carubv10005013m.g	Carubv10026111m.g		Carubv10027171m.g
Carubv10006648m.g	Carubv10027950m.g		Carubv10026222m.g
Carubv10006996m.g	Carubv10028018m.g		Carubv10027648m.g
Carubv10007644m.g	Carubv10027811m.g		Carubv10027304m.g
Carubv10005221m.g	Carubv10028586m.g		Carubv10028331m.g
Carubv10004530m.g	Carubv10026355m.g		Carubv10028582m.g
Carubv10004804m.g	Carubv10028622m.g		Carubv10027656m.g
Carubv10006800m.g	Carubv10026304m.g		Carubv10027693m.g
Carubv10005969m.g	Carubv10027373m.g		Carubv10027976m.g
Carubv10005930m.g	Carubv10026025m.g		Carubv10027606m.g
Carubv10004638m.g	Carubv10027873m.g		Carubv10027982m.g
Carubv10007396m.g	Carubv10026786m.g		Carubv10026920m.g
Carubv10007697m.g	Carubv10027206m.g		Carubv10026306m.g
Carubv10006442m.g	Carubv10027738m.g		Carubv10027823m.g
Carubv10007640m.g			Carubv10027554m.g
Carubv10005102m.g			Carubv10026496m.g
Carubv10007471m.g			Carubv10028116m.g
Carubv10007694m.g			Carubv10028585m.g
Carubv10007737m.g			Carubv10028403m.g
Carubv10006251m.g			Carubv10028632m.g
Carubv10005640m.g			Carubv10028297m.g
Carubv10006745m.g			Carubv10028498m.g
Carubv10004408m.g			Carubv10027249m.g
Carubv10005237m.g			Carubv10027215m.g
Carubv10006968m.g			Carubv10027902m.g
Carubv10006920m.g			Carubv10027654m.g
Carubv10006248m.g			Carubv10028577m.g
Carubv10007828m.g			Carubv10026227m.g
Carubv10005636m.g			Carubv10027299m.g
Carubv10006650m.g			Carubv10027205m.g
Carubv10007313m.g			Carubv10026318m.g
Carubv10004951m.g			Carubv10028204m.g
Carubv10006069m.g			Carubv10028005m.g
Carubv10005214m.g			Carubv10028066m.g
Carubv10005852m.g			Carubv10027791m.g
Carubv10006278m.g			Carubv10028145m.g
Carubv10007207m.g			Carubv10028604m.g
Carubv10007127m.g			Carubv10027637m.g
Carubv10004075m.g			Carubv10027801m.g
Carubv10007237m.g			Carubv10028166m.g
Carubv10006804m.g			Carubv10028641m.g
Carubv10007451m.g			Carubv10028175m.g
Carubv10004780m.g			Carubv10027413m.g
Carubv10007028m.g			Carubv10027768m.g
Carubv10007125m.g			Carubv10028395m.g
Carubv10006578m.g			Carubv10028594m.g
Carubv10007060m.g			Carubv10027907m.g
Carubv10005397m.g			Carubv10028037m.g
Carubv10007583m.g			Carubv10026846m.g
Carubv10004932m.g			Carubv10028653m.g
Carubv10004305m.g			Carubv10027134m.g
Carubv10006428m.g			Carubv10027639m.g
Carubv10007402m.g			Carubv10028511m.g
Carubv10007092m.g			Carubv10027759m.g
Carubv10006664m.g			Carubv10027682m.g
Carubv10007502m.g			Carubv10027705m.g
Carubv10007061m.g			Carubv10028299m.g
Carubv10007857m.g			Carubv10026524m.g
Carubv10005229m.g			Carubv10027412m.g
Carubv10007034m.g			Carubv10028646m.g
Carubv10007095m.g			Carubv10026048m.g
Carubv10004179m.g			Carubv10027665m.g
Carubv10004177m.g			Carubv10028027m.g
Carubv10005286m.g			Carubv10028110m.g
Carubv10007285m.g			Carubv10027844m.g
Carubv10006333m.g			Carubv10027756m.g
Carubv10005225m.g			Carubv10026504m.g
Carubv10007746m.g			Carubv10028267m.g
Carubv10007108m.g			Carubv10027717m.g
Carubv10006043m.g			Carubv10027862m.g
Carubv10004387m.g			Carubv10028287m.g
Carubv10006471m.g			Carubv10027714m.g
Carubv10004442m.g			Carubv10028639m.g
Carubv10007084m.g			Carubv10027151m.g
Carubv10004256m.g			Carubv10027876m.g
Carubv10007779m.g			Carubv10028311m.g
Carubv10004855m.g			Carubv10027700m.g
Carubv10006640m.g			Carubv10027916m.g
Carubv10006402m.g			Carubv10027293m.g
Carubv10007003m.g			Carubv10026987m.g
Carubv10006667m.g			Carubv10028092m.g
Carubv10006470m.g			Carubv10027931m.g
Carubv10004098m.g			Carubv10027926m.g
Carubv10007678m.g			Carubv10028431m.g
Carubv10006221m.g			Carubv10026924m.g
Carubv10005628m.g			Carubv10025793m.g
Carubv10007037m.g			Carubv10027014m.g
Carubv10005957m.g			Carubv10026487m.g
Carubv10007172m.g			Carubv10027120m.g
Carubv10006966m.g			Carubv10027274m.g
Carubv10007726m.g			Carubv10027732m.g
Carubv10006494m.g			Carubv10027452m.g
Carubv10006279m.g			Carubv10026176m.g
Carubv10007419m.g			Carubv10025945m.g
Carubv10004615m.g			Carubv10028075m.g
Carubv10007774m.g			Carubv10028428m.g
Carubv10007178m.g			Carubv10028308m.g
Carubv10006929m.g			Carubv10026713m.g
Carubv10006846m.g			Carubv10028675m.g
Carubv10007106m.g			Carubv10028580m.g
Carubv10007252m.g			Carubv10028041m.g
Carubv10005684m.g			Carubv10028614m.g
Carubv10005998m.g			Carubv10028063m.g
Carubv10007555m.g			Carubv10028616m.g
Carubv10006481m.g			Carubv10025828m.g
Carubv10006676m.g			Carubv10028362m.g
Carubv10007153m.g			Carubv10027012m.g
Carubv10004229m.g			Carubv10028086m.g
Carubv10006505m.g			Carubv10027278m.g
Carubv10006337m.g			Carubv10028421m.g
Carubv10004939m.g			Carubv10027366m.g
Carubv10007004m.g			Carubv10026643m.g
Carubv10004157m.g			Carubv10026761m.g
Carubv10007639m.g			Carubv10026774m.g
Carubv10006868m.g			Carubv10026681m.g
Carubv10006404m.g			Carubv10025959m.g
Carubv10007477m.g			Carubv10027294m.g
Carubv10005515m.g			Carubv10026304m.g
Carubv10005858m.g			Carubv10026025m.g
Carubv10007111m.g			Carubv10026786m.g
Carubv10005038m.g			Carubv10028172m.g
Carubv10005088m.g			Carubv10028560m.g
Carubv10007716m.g			Carubv10027206m.g
Carubv10006235m.g
Carubv10006912m.g
Carubv10006292m.g
Carubv10006993m.g
Carubv10005312m.g
Carubv10005314m.g
Carubv10006821m.g
Carubv10006767m.g
Carubv10006259m.g
Carubv10007038m.g
Carubv10007744m.g
Carubv10007263m.g
Carubv10004447m.g
Carubv10007682m.g
Carubv10005842m.g
Carubv10006097m.g
Carubv10007581m.g
Carubv10007406m.g
Carubv10006078m.g
Carubv10007370m.g
Carubv10004937m.g
Carubv10006329m.g
Carubv10006434m.g
Carubv10006140m.g
Carubv10005849m.g
Carubv10006407m.g
Carubv10007352m.g
Carubv10005851m.g
Carubv10006973m.g
Carubv10007506m.g
Carubv10006492m.g
Carubv10007692m.g
Carubv10007277m.g
Carubv10007521m.g
Carubv10007185m.g
Carubv10007403m.g
Carubv10006262m.g
Carubv10007700m.g
Carubv10007600m.g
Carubv10004968m.g
Carubv10007404m.g
Carubv10006516m.g
Carubv10006393m.g
Carubv10004238m.g
Carubv10005711m.g
Carubv10006649m.g
Carubv10007191m.g
Carubv10007055m.g
Carubv10005626m.g
Carubv10005335m.g
Carubv10006855m.g
Carubv10007236m.g
Carubv10005896m.g
Carubv10007353m.g
Carubv10007447m.g
Carubv10007497m.g
Carubv10006930m.g
Carubv10006158m.g
Carubv10006424m.g
Carubv10006390m.g
Carubv10006244m.g
Carubv10006685m.g
Carubv10006711m.g
Carubv10006850m.g
Carubv10006380m.g
Carubv10007450m.g
Carubv10007113m.g
Carubv10006793m.g
Carubv10006916m.g
Carubv10006944m.g
Carubv10007858m.g
Carubv10005017m.g
Carubv10004164m.g
Carubv10006230m.g
Carubv10004672m.g
Carubv10006370m.g
Carubv10006446m.g
Carubv10006196m.g
Carubv10007116m.g
Carubv10006851m.g
Carubv10006684m.g
Carubv10007606m.g
Carubv10004863m.g
Carubv10006786m.g
Carubv10006399m.g
Carubv10007042m.g
Carubv10007454m.g
Carubv10007796m.g
Carubv10006409m.g
Carubv10006992m.g
Carubv10007595m.g
Carubv10005963m.g
Carubv10005897m.g
Carubv10006582m.g
Carubv10007216m.g
Carubv10007470m.g
Carubv10007789m.g
Carubv10004891m.g
Carubv10006624m.g
Carubv10007556m.g
Carubv10007710m.g
Carubv10007079m.g
Carubv10007626m.g
Carubv10005874m.g
Carubv10006874m.g
Carubv10006990m.g
Carubv10007169m.g
Carubv10006405m.g
Carubv10006284m.g
Carubv10007033m.g
Carubv10005829m.g
Carubv10007747m.g
Carubv10006761m.g
Carubv10006183m.g
Carubv10007119m.g
Carubv10007814m.g
Carubv10006921m.g
Carubv10005716m.g
Carubv10007251m.g
Carubv10007762m.g
Carubv10006902m.g
Carubv10007756m.g
Carubv10007139m.g
Carubv10005940m.g
Carubv10007235m.g
Carubv10004762m.g
Carubv10006386m.g
Carubv10007777m.g
Carubv10006216m.g
Carubv10007705m.g
Carubv10004722m.g
Carubv10004959m.g
Carubv10004617m.g
Carubv10006940m.g
Carubv10007472m.g
Carubv10007628m.g
Carubv10027995m.g
Carubv10027345m.g
Carubv10028547m.g
Carubv10027676m.g
Carubv10027539m.g
Carubv10028336m.g
Carubv10027794m.g
Carubv10027645m.g
Carubv10028670m.g
Carubv10027053m.g
Carubv10025764m.g
Carubv10028212m.g
Carubv10027734m.g
Carubv10026769m.g
Carubv10027571m.g
Carubv10026934m.g
Carubv10026005m.g
Carubv10028618m.g
Carubv10026655m.g
Carubv10027408m.g
Carubv10027244m.g
Carubv10027954m.g
Carubv10028151m.g
Carubv10027840m.g
Carubv10026267m.g
Carubv10026133m.g
Carubv10027567m.g
Carubv10026235m.g
Carubv10026222m.g
Carubv10027648m.g
Carubv10027304m.g
Carubv10027471m.g
Carubv10028331m.g
Carubv10028582m.g
Carubv10027656m.g
Carubv10028677m.g
Carubv10025844m.g
Carubv10025895m.g
Carubv10028696m.g
Carubv10027042m.g
Carubv10027693m.g
Carubv10027606m.g
Carubv10027982m.g
Carubv10026306m.g
Carubv10027823m.g
Carubv10027554m.g
Carubv10027143m.g
Carubv10026496m.g
Carubv10028116m.g
Carubv10028403m.g
Carubv10028632m.g
Carubv10027902m.g
Carubv10027654m.g
Carubv10028577m.g
Carubv10026227m.g
Carubv10027299m.g
Carubv10027205m.g
Carubv10026463m.g
Carubv10028581m.g
Carubv10028009m.g
Carubv10028482m.g
Carubv10028066m.g
Carubv10027791m.g
Carubv10028145m.g
Carubv10028604m.g
Carubv10027637m.g
Carubv10027801m.g
Carubv10028166m.g
Carubv10028641m.g
Carubv10028637m.g
Carubv10028175m.g
Carubv10027768m.g
Carubv10025919m.g
Carubv10028037m.g
Carubv10028653m.g
Carubv10027134m.g
Carubv10025918m.g
Carubv10027671m.g
Carubv10028511m.g
Carubv10027759m.g
Carubv10027729m.g
Carubv10027705m.g
Carubv10026582m.g
Carubv10026230m.g
Carubv10027942m.g
Carubv10027330m.g
Carubv10026048m.g
Carubv10027665m.g
Carubv10028533m.g
Carubv10028027m.g
Carubv10028348m.g
Carubv10028417m.g
Carubv10028110m.g
Carubv10027844m.g
Carubv10028184m.g
Carubv10026497m.g
Carubv10027756m.g
Carubv10028267m.g
Carubv10028099m.g
Carubv10027717m.g
Carubv10027862m.g
Carubv10028287m.g
Carubv10027714m.g
Carubv10028639m.g
Carubv10027187m.g
Carubv10027876m.g
Carubv10026288m.g
Carubv10027407m.g
Carubv10028311m.g
Carubv10027700m.g
Carubv10028334m.g
Carubv10027916m.g
Carubv10027355m.g
Carubv10026013m.g
Carubv10027293m.g
Carubv10026299m.g
Carubv10028092m.g
Carubv10028187m.g
Carubv10027931m.g
Carubv10027926m.g
Carubv10028439m.g
Carubv10026924m.g
Carubv10026079m.g
Carubv10027497m.g
Carubv10027014m.g
Carubv10026914m.g
Carubv10028404m.g
Carubv10027120m.g
Carubv10026263m.g
Carubv10026803m.g
Carubv10027732m.g
Carubv10025952m.g
Carubv10025945m.g
Carubv10025949m.g
Carubv10028075m.g
Carubv10026268m.g
Carubv10028308m.g
Carubv10026062m.g
Carubv10028675m.g
Carubv10028580m.g
Carubv10026363m.g
Carubv10028614m.g
Carubv10028063m.g
Carubv10028616m.g
Carubv10025828m.g
Carubv10028362m.g
Carubv10027127m.g
Carubv10028588m.g
Carubv10026473m.g
Carubv10027012m.g
Carubv10028086m.g
Carubv10026788m.g
Carubv10027278m.g
Carubv10028421m.g
Carubv10026568m.g
Carubv10026614m.g
Carubv10027366m.g
Carubv10026016m.g
Carubv10027915m.g
Carubv10026673m.g
Carubv10025787m.g
Carubv10026839m.g
Carubv10028332m.g
Carubv10028018m.g
Carubv10026355m.g
Carubv10027373m.g
Carubv10025970m.g
Carubv10026025m.g
Carubv10027495m.g
Carubv10026786m.g
Carubv10028172m.g
Carubv10026450m.g
Carubv10028560m.g
Carubv10027206m.g
Carubv10027319m.g
