# Supplementary material for: Dosage-sensitive maternal siRNAs determine hybridization success in Capsella
Source: Nat Plants. 2024 Nov 11;10(12):1969–83. doi: 10.1038/s41477-024-01844-3 (PMC11649575; doi:10.1038/s41477-024-01844-3)
Supplement: Supplementary file 14 — Statistical source data. [file 41477_2024_1844_MOESM14_ESM.xlsx]

## Sheet: Extended Data Fig 2a,b
Data for Extended Data Figure 2a,b																							Results of two-sided Wilcoxon's test
	Genes CG						Genes CHG							Genes CHH											W	p-value	p-value adjusted with Benjaminin and Hochberg correction
Gene	Cg x Cg rep1	Cg x Cg rep2	4xCr x Cg rep1	4xCr x Cg rep2	4xCr x 4xCr rep1	4xCr x 4xCr rep2	Gene	Cg x Cg rep1	Cg x Cg rep2	4xCr x Cg rep1	4xCr x Cg rep2	4xCr x 4xCr rep1	4xCr x 4xCr rep2	Gene	Cg x Cg rep1	Cg x Cg rep2	4xCr x Cg rep1	4xCr x Cg rep2	4xCr x 4xCr rep1	4xCr x 4xCr rep2			CG	Cg x Cg - 4xCr x Cg	333700442	0.8463	0.8463
Carubv10000018m.g	0.58058	0.59377	0.68023	0.65724	0.6533	0.63096	Carubv10000018m.g	0.0114	0.01079	0.01671	0.02063	0.01176	0.01225	Carubv10000018m.g	0.00657	0.00414	0.005	0.00473	0.004	0.00407				Cg x Cg - 4xCr x 4xCr	337409431	0.005922	0.008883
Carubv10000019m.g	0.49666	0.49938	0.30666	0.31598	0.26839	0.29156	Carubv10000019m.g	0.01111	0.00581	0.00469	0.00519	0.00289	0.0062	Carubv10000019m.g	0.00545	0.00539	0.00425	0.00388	0.00339	0.00346				4xCr x Cg - 4xCr x 4xCr	337501790	0.103	0.115875
Carubv10000020m.g	0.55034	0.58731	0.71737	0.69605	0.6853	0.69985	Carubv10000020m.g	0.01048	0.01333	0.00853	0.00837	0.0078	0.00879	Carubv10000020m.g	0.0049	0.00655	0.00503	0.00447	0.00497	0.00447			CHG	Cg x Cg - 4xCr x Cg	407205062	< 0.00000000000000022	3.96e-16
Carubv10000021m.g	0.61409	0.57998	0.66487	0.65177	0.64038	0.65685	Carubv10000021m.g	0.00906	0.00921	0.00926	0.01093	0.01108	0.01072	Carubv10000021m.g	0.00741	0.00607	0.00536	0.00409	0.00471	0.00501				Cg x Cg - 4xCr x 4xCr	410530580	< 0.00000000000000022	3.96e-16
Carubv10000022m.g	0.50559	0.52197	0.62735	0.61359	0.54423	0.58304	Carubv10000022m.g	0.00684	0.00865	0.00635	0.00764	0.00573	0.00946	Carubv10000022m.g	0.00508	0.00666	0.00491	0.00492	0.00346	0.00269				4xCr x Cg - 4xCr x 4xCr	337806241	0.09459	0.115875
Carubv10000023m.g	0.48001	0.49605	0.62336	0.62124	0.61995	0.62489	Carubv10000023m.g	0.00848	0.00943	0.0086	0.00637	0.00855	0.00781	Carubv10000023m.g	0.00469	0.00616	0.00451	0.00343	0.00299	0.00445			CHH	Cg x Cg - 4xCr x Cg	451538577	< 0.00000000000000022	3.96e-16
Carubv10000024m.g	0.47106	0.51749	0.62557	0.59042	0.57189	0.6112	Carubv10000024m.g	0.01317	0.01018	0.00707	0.01031	0.01589	0.00782	Carubv10000024m.g	0.00591	0.00498	0.00346	0.00449	0.00447	0.0027				Cg x Cg - 4xCr x 4xCr	476877083	< 0.00000000000000022	3.96e-16
Carubv10000025m.g	0.42202	0.41224	0.47724	0.4455	0.42783	0.42296	Carubv10000025m.g	0.00934	0.00677	0.00523	0.00632	0.00787	0.01025	Carubv10000025m.g	0.00644	0.00381	0.00308	0.00372	0.0045	0.00423				4xCr x Cg - 4xCr x 4xCr	369099342	< 0.00000000000000022	3.96e-16
Carubv10000026m.g	0.14117	0.14189	0.10688	0.09054	0.08575	0.09141	Carubv10000026m.g	0.00461	0.00855	0.00388	0.00507	0.00546	0.00408	Carubv10000026m.g	0.00412	0.00539	0.00429	0.00393	0.00294	0.00323
Carubv10000027m.g	0.43122	0.42275	0.54202	0.50218	0.52692	0.50071	Carubv10000027m.g	0.006	0.00544	0.00431	0.00465	0.00583	0.00332	Carubv10000027m.g	0.00615	0.00582	0.00426	0.00301	0.00295	0.00326
Carubv10000028m.g	0.41788	0.4284	0.52363	0.48499	0.50755	0.52301	Carubv10000028m.g	0.01059	0.01583	0.00641	0.00616	0.00786	0.01321	Carubv10000028m.g	0.00679	0.00698	0.00407	0.00362	0.00391	0.00419
Carubv10000029m.g	0.43864	0.47281	0.47151	0.46822	0.44174	0.46032	Carubv10000029m.g	0.012	0.01446	0.01889	0.02209	0.01446	0.01909	Carubv10000029m.g	0.00845	0.00532	0.00903	0.00923	0.0091	0.01001
Carubv10000030m.g	0.5222	0.59042	0.65696	0.6858	0.60661	0.62206	Carubv10000030m.g	0.01039	0.00957	0.00629	0.00777	0.01272	0.00856	Carubv10000030m.g	0.00563	0.00709	0.00387	0.00476	0.00389	0.00396
Carubv10000031m.g	0.44298	0.42508	0.59723	0.61632	0.57203	0.61878	Carubv10000031m.g	0.0068	0.00557	0.00854	0.00628	0.00406	0.00866	Carubv10000031m.g	0.00561	0.00498	0.00508	0.00366	0.00236	0.00359
Carubv10000032m.g	0.17136	0.20744	0.39558	0.3434	0.43215	0.3969	Carubv10000032m.g	0.00277	0.00578	0.00534	0.00634	0.00376	0.00846	Carubv10000032m.g	0.00296	0.00378	0.00348	0.00232	0.00385	0.0038
Carubv10000033m.g	0.41485	0.39061	0.59655	0.60686	0.54526	0.61309	Carubv10000033m.g	0.0118	0.01172	0.01908	0.0128	0.01024	0.01708	Carubv10000033m.g	0.00706	0.00649	0.00894	0.00512	0.00625	0.00665
Carubv10000034m.g	0.43035	0.39852	0.44927	0.43536	0.42412	0.42308	Carubv10000034m.g	0.0262	0.01406	0.00601	0.00711	0.00357	0.00645	Carubv10000034m.g	0.00642	0.0044	0.00421	0.00581	0.00205	0.00339
Carubv10000035m.g	0.50372	0.53077	0.47735	0.47908	0.4705	0.45303	Carubv10000035m.g	0.00425	0.00845	0.00371	0.00603	0.01108	0.01607	Carubv10000035m.g	0.00459	0.00469	0.00323	0.00411	0.00373	0.00549
Carubv10000036m.g	0.42147	0.43986	0.42225	0.39396	0.38925	0.37294	Carubv10000036m.g	0.01206	0.01311	0.00702	0.00676	0.00608	0.00991	Carubv10000036m.g	0.00683	0.00425	0.00473	0.00458	0.00416	0.00443
Carubv10000037m.g	0.42223	0.4562	0.51344	0.49781	0.48907	0.4836	Carubv10000037m.g	0.00742	0.01192	0.00738	0.00246	0.01045	0.00739	Carubv10000037m.g	0.00558	0.00721	0.00461	0.0031	0.00462	0.00468
Carubv10000038m.g	0.62137	0.55989	0.66583	0.56308	0.59778	0.56079	Carubv10000038m.g	0.00837	0.00899	0.01714	0.01319	0.01074	0.01049	Carubv10000038m.g	0.00588	0.0054	0.00947	0.00665	0.00797	0.00738
Carubv10000039m.g	0.43999	0.49283	0.51694	0.56085	0.47715	0.53994	Carubv10000039m.g	0.01353	0.00883	0.00377	0.00294	0.00457	0.00629	Carubv10000039m.g	0.00343	0.00502	0.00362	0.0039	0.00438	0.00369
Carubv10000040m.g	0.52307	0.51405	0.56649	0.52594	0.50801	0.56073	Carubv10000040m.g	0.0062	0.00623	0.00528	0.00405	0.01096	0.00863	Carubv10000040m.g	0.00415	0.00504	0.00586	0.00372	0.0044	0.00308
Carubv10000043m.g	0.50852	0.44836	0.50808	0.49011	0.47578	0.50039	Carubv10000043m.g	0.00901	0.00853	0.00645	0.00853	0.00558	0.00672	Carubv10000043m.g	0.00817	0.00582	0.00389	0.00477	0.0035	0.00322
Carubv10000044m.g	0.31181	0.29596	0.14001	0.13243	0.09478	0.11095	Carubv10000044m.g	0.00346	0.00775	0.0023	0.0044	0.00414	0.00391	Carubv10000044m.g	0.00474	0.0057	0.00365	0.00379	0.0022	0.00405
Carubv10000045m.g	0.2573	0.25681	0.30602	0.29146	0.25544	0.26535	Carubv10000045m.g	0.01506	0.0132	0.0056	0.00483	0.00498	0.0053	Carubv10000045m.g	0.00567	0.0064	0.00362	0.00335	0.0045	0.00381
Carubv10000046m.g	0.40686	0.37338	0.1306	0.13628	0.11985	0.14325	Carubv10000046m.g	0.00805	0.00981	0.0013	0.00313	0.00491	0.00355	Carubv10000046m.g	0.00365	0.00617	0.00667	0.00399	0.00456	0.00395
Carubv10000047m.g	0.43715	0.47397	0.50783	0.4764	0.49095	0.48774	Carubv10000047m.g	0.00658	0.00922	0.00388	0.00633	0.00828	0.00891	Carubv10000047m.g	0.00543	0.00626	0.00284	0.00356	0.00348	0.00216
Carubv10000048m.g	0.41124	0.35408	0.40763	0.4182	0.4025	0.42202	Carubv10000048m.g	0.0174	0.00977	0.00755	0.00597	0.00715	0.00549	Carubv10000048m.g	0.01369	0.00588	0.0036	0.00442	0.00471	0.0039
Carubv10000050m.g	0.47744	0.5073	0.48568	0.50629	0.54688	0.49008	Carubv10000050m.g	0.01066	0.00351	0.00749	0.00869	0.00947	0.00767	Carubv10000050m.g	0.00707	0.00783	0.00289	0.0043	0.00319	0.00341
Carubv10000051m.g	0.43131	0.46576	0.5091	0.48915	0.50633	0.5172	Carubv10000051m.g	0.01016	0.01058	0.00723	0.00427	0.00511	0.00813	Carubv10000051m.g	0.00853	0.00281	0.00343	0.00444	0.00344	0.00286
Carubv10000052m.g	0.39992	0.42481	0.50794	0.54909	0.48246	0.5112	Carubv10000052m.g	0.01964	0.0105	0.00686	0.00512	0.00742	0.00797	Carubv10000052m.g	0.00872	0.00522	0.00344	0.00452	0.00397	0.00421
Carubv10000053m.g	0.27465	0.34763	0.39041	0.38964	0.28412	0.36031	Carubv10000053m.g	0.00774	0.00524	0.00557	0.00512	0.00582	0.00562	Carubv10000053m.g	0.01059	0.00425	0.00407	0.00378	0.00408	0.0029
Carubv10000054m.g	0.4847	0.49729	0.55777	0.56161	0.53948	0.54001	Carubv10000054m.g	0.00731	0.0065	0.00229	0.01102	0.00998	0.00635	Carubv10000054m.g	0.00841	0.00695	0.00505	0.00576	0.00423	0.00631
Carubv10000056m.g	0.4135	0.37316	0.47752	0.46776	0.50179	0.47754	Carubv10000056m.g	0.01526	0.00619	0.00494	0.00537	0.00685	0.01092	Carubv10000056m.g	0.00812	0.0058	0.00474	0.00428	0.00389	0.00325
Carubv10000057m.g	0.36466	0.32612	0.46465	0.46193	0.42066	0.46254	Carubv10000057m.g	0.00707	0.00558	0.00979	0.01033	0.00516	0.01006	Carubv10000057m.g	0.00538	0.00473	0.00191	0.00475	0.00389	0.00454
Carubv10000058m.g	0.28178	0.30659	0.20562	0.19288	0.15302	0.1646	Carubv10000058m.g	0.01703	0.01447	0.00503	0.00607	0.00776	0.00367	Carubv10000058m.g	0.008	0.00884	0.00427	0.00343	0.00363	0.00444
Carubv10000059m.g	0.43806	0.46167	0.55461	0.53268	0.56972	0.56505	Carubv10000059m.g	0.00745	0.00612	0.00419	0.0065	0.01121	0.00599	Carubv10000059m.g	0.00444	0.00588	0.00343	0.0032	0.00289	0.00375
Carubv10000060m.g	0.45239	0.48002	0.56646	0.55713	0.59476	0.56129	Carubv10000060m.g	0.01308	0.01518	0.01115	0.01194	0.01467	0.01068	Carubv10000060m.g	0.01437	0.01133	0.00986	0.00798	0.00374	0.00466
Carubv10000061m.g	0.35613	0.35819	0.40557	0.38114	0.39621	0.38063	Carubv10000061m.g	0.00591	0.00573	0.00356	0.00421	0.01068	0.00527	Carubv10000061m.g	0.00389	0.0029	0.00352	0.00248	0.00466	0.0043
Carubv10000062m.g	0.33511	0.34323	0.39026	0.38602	0.39795	0.35513	Carubv10000062m.g	0.01257	0.00777	0.00686	0.00459	0.00577	0.00718	Carubv10000062m.g	0.00673	0.00334	0.0047	0.00519	0.0047	0.00442
Carubv10000063m.g	0.41035	0.43599	0.52913	0.54603	0.46856	0.46885	Carubv10000063m.g	0.02125	0.03975	0.02795	0.02795	0.0308	0.03385	Carubv10000063m.g	0.00614	0.00507	0.00496	0.00504	0.00348	0.00282
Carubv10000064m.g	0.46464	0.45047	0.38812	0.41464	0.42572	0.40446	Carubv10000064m.g	0.01544	0.01067	0.0069	0.00512	0.00888	0.00716	Carubv10000064m.g	0.0049	0.00398	0.00346	0.00396	0.00391	0.00399
Carubv10000065m.g	0.48161	0.49099	0.45454	0.49555	0.4303	0.46392	Carubv10000065m.g	0.01045	0.01147	0.00375	0.00625	0.00724	0.00577	Carubv10000065m.g	0.00699	0.00714	0.00417	0.00224	0.00237	0.00378
Carubv10000066m.g	0.3638	0.36548	0.1805	0.17972	0.12613	0.11815	Carubv10000066m.g	0.00952	0.00574	0.00487	0.00601	0.00768	0.00543	Carubv10000066m.g	0.0042	0.01041	0.0021	0.0038	0.00208	0.00356
Carubv10000067m.g	0.2629	0.27892	0.23803	0.21097	0.29603	0.24744	Carubv10000067m.g	0.0114	0.01738	0.00558	0.0054	0.00584	0.00131	Carubv10000067m.g	0.01052	0.01083	0.00291	0.00321	0.00432	0.00484
Carubv10000068m.g	0.15771	0.1193	0.13051	0.14045	0.21343	0.12801	Carubv10000068m.g	0.0089	0.00892	0.00551	0.00291	0.0039	0.00411	Carubv10000068m.g	0.00561	0.00816	0.00284	0.00164	0.00331	0.00362
Carubv10000070m.g	0.40929	0.43893	0.50746	0.52452	0.50797	0.51844	Carubv10000070m.g	0.02467	0.02354	0.00927	0.00503	0.00432	0.00532	Carubv10000070m.g	0.00888	0.00906	0.00256	0.00435	0.00336	0.00373
Carubv10000071m.g	0.38966	0.44242	0.45328	0.39901	0.45928	0.39882	Carubv10000071m.g	0.00553	0.01187	0.00408	0.00458	0.01082	0.00623	Carubv10000071m.g	0.00353	0.00399	0.0029	0.00451	0.0037	0.00346
Carubv10000072m.g	0.5657	0.55339	0.62001	0.62007	0.62203	0.63203	Carubv10000072m.g	0.00853	0.01089	0.01113	0.00845	0.01194	0.00893	Carubv10000072m.g	0.00371	0.00339	0.00309	0.00488	0.00323	0.0035
Carubv10000074m.g	0.25856	0.20912	0.27653	0.25254	0.26856	0.26728	Carubv10000074m.g	0.0086	0.00845	0.0049	0.00688	0.00592	0.00646	Carubv10000074m.g	0.00779	0.00862	0.00414	0.0039	0.00404	0.00452
Carubv10000075m.g	0.29197	0.31662	0.27519	0.31146	0.28457	0.29284	Carubv10000075m.g	0.00393	0.00716	0.00436	0.00251	0.00534	0.00388	Carubv10000075m.g	0.00222	0.00255	0.00312	0.00293	0.00326	0.00468
Carubv10000076m.g	0.40516	0.45549	0.59501	0.50993	0.56418	0.50776	Carubv10000076m.g	0.0107	0.01104	0.00559	0.00593	0.00811	0.00616	Carubv10000076m.g	0.00563	0.0046	0.00467	0.00446	0.00368	0.00432
Carubv10000077m.g	0.42634	0.50849	0.44901	0.44204	0.41519	0.46391	Carubv10000077m.g	0.01906	0.00991	0.003	0.00601	0.00531	0.00682	Carubv10000077m.g	0.00901	0.00542	0.00513	0.00235	0.00295	0.0024
Carubv10000079m.g	0.54155	0.51228	0.46332	0.47316	0.39392	0.42078	Carubv10000079m.g	0.02447	0.02917	0.00994	0.00828	0.01309	0.00661	Carubv10000079m.g	0.01724	0.01911	0.00788	0.00527	0.00596	0.00438
Carubv10000080m.g	0.42481	0.46097	0.48778	0.48782	0.44207	0.49929	Carubv10000080m.g	0.00889	0.01075	0.00526	0.00838	0.00805	0.01154	Carubv10000080m.g	0.00341	0.00559	0.00288	0.00337	0.00363	0.00273
Carubv10000081m.g	0.4178	0.43856	0.49124	0.50672	0.51583	0.51351	Carubv10000081m.g	0.0134	0.01605	0.01034	0.00736	0.01252	0.01169	Carubv10000081m.g	0.00366	0.00565	0.00384	0.0038	0.00268	0.00484
Carubv10000082m.g	0.44689	0.52432	0.46195	0.47177	0.49039	0.47766	Carubv10000082m.g	0.01013	0.00765	0.00784	0.00646	0.00338	0.00972	Carubv10000082m.g	0.00447	0.00691	0.00518	0.00443	0.00485	0.00471
Carubv10000083m.g	0.37866	0.4043	0.31182	0.27453	0.27951	0.28507	Carubv10000083m.g	0.00726	0.01249	0.00407	0.00453	0.00723	0.00414	Carubv10000083m.g	0.00602	0.00865	0.00405	0.00369	0.0036	0.0039
Carubv10000084m.g	0.31414	0.31489	0.33121	0.29547	0.26164	0.27806	Carubv10000084m.g	0.0074	0.01012	0.00591	0.00372	0.00398	0.00535	Carubv10000084m.g	0.00483	0.00405	0.00297	0.00306	0.00206	0.00383
Carubv10000085m.g	0.20777	0.20071	0.21541	0.20031	0.23965	0.23559	Carubv10000085m.g	0.00909	0.00977	0.00938	0.00547	0.00205	0.00274	Carubv10000085m.g	0.00495	0.00615	0.00377	0.00281	0.00323	0.00308
Carubv10000086m.g	0.38947	0.41963	0.42885	0.43875	0.47018	0.44128	Carubv10000086m.g	0.02736	0.02126	0.00553	0.00784	0.0045	0.00589	Carubv10000086m.g	0.00789	0.01106	0.0022	0.00503	0.0047	0.00294
Carubv10000087m.g	0.45382	0.47418	0.56768	0.5493	0.49107	0.54031	Carubv10000087m.g	0.01083	0.00777	0.0046	0.00709	0.00626	0.0061	Carubv10000087m.g	0.00472	0.00537	0.00379	0.0039	0.00195	0.00391
Carubv10000088m.g	0.4892	0.44592	0.50602	0.53873	0.49527	0.53151	Carubv10000088m.g	0.00842	0.00497	0.00485	0.00423	0.00452	0.00857	Carubv10000088m.g	0.00396	0.00443	0.00427	0.00492	0.00337	0.00329
Carubv10000089m.g	0.44633	0.40764	0.45724	0.46825	0.4595	0.45961	Carubv10000089m.g	0.01222	0.00866	0.00985	0.00551	0.01085	0.01044	Carubv10000089m.g	0.00651	0.0062	0.00785	0.00696	0.00745	0.00574
Carubv10000090m.g	0.40081	0.44572	0.49417	0.45793	0.44012	0.42462	Carubv10000090m.g	0.01075	0.00805	0.00415	0.0047	0.00617	0.00418	Carubv10000090m.g	0.0061	0.00555	0.00372	0.00384	0.00295	0.00509
Carubv10000091m.g	0.58042	0.64739	0.68606	0.71152	0.68097	0.71724	Carubv10000091m.g	0.01354	0.01529	0.01109	0.01312	0.01225	0.00898	Carubv10000091m.g	0.00566	0.00339	0.00619	0.00459	0.00329	0.00442
Carubv10000092m.g	0.35996	0.24921	0.14999	0.14809	0.1255	0.12971	Carubv10000092m.g	0.00829	0.00904	0.00819	0.00716	0.0072	0.00247	Carubv10000092m.g	0.01021	0.00989	0.00373	0.00365	0.00148	0.00352
Carubv10000093m.g	0.50186	0.55641	0.63912	0.62334	0.54697	0.58862	Carubv10000093m.g	0.00855	0.00883	0.00553	0.01096	0.00323	0.00691	Carubv10000093m.g	0.00465	0.00334	0.00366	0.00485	0.00488	0.00211
Carubv10000094m.g	0.56693	0.45946	0.49496	0.48472	0.41131	0.46961	Carubv10000094m.g	0.0322	0.0345	0.01265	0.0212	0.02412	0.02587	Carubv10000094m.g	0.00557	0.00531	0.00346	0.0036	0.00406	0.00454
Carubv10000095m.g	0.36326	0.38069	0.50044	0.49182	0.49735	0.5193	Carubv10000095m.g	0.00779	0.00563	0.00267	0.00674	0.00627	0.00634	Carubv10000095m.g	0.00446	0.00401	0.0034	0.00441	0.0022	0.00401
Carubv10000096m.g	0.39155	0.42212	0.51105	0.46202	0.4185	0.45094	Carubv10000096m.g	0.01253	0.01252	0.00609	0.00286	0.00612	0.01164	Carubv10000096m.g	0.00639	0.00848	0.00343	0.00423	0.00304	0.00324
Carubv10000097m.g	0.35806	0.33682	0.48611	0.4734	0.44033	0.46578	Carubv10000097m.g	0.00793	0.00727	0.0049	0.00401	0.00785	0.00313	Carubv10000097m.g	0.00869	0.00781	0.00318	0.00465	0.00406	0.00505
Carubv10000098m.g	0.31209	0.29556	0.34418	0.3612	0.37377	0.35828	Carubv10000098m.g	0.01657	0.00872	0.00234	0.00235	0.00901	0.00679	Carubv10000098m.g	0.00741	0.00448	0.00375	0.00451	0.00432	0.0045
Carubv10000099m.g	0.42711	0.45434	0.45666	0.39569	0.37617	0.37801	Carubv10000099m.g	0.01189	0.00904	0.00168	0.00681	0.00808	0.00721	Carubv10000099m.g	0.00831	0.00938	0.0029	0.00378	0.0032	0.00404
Carubv10000100m.g	0.1823	0.1533	0.22033	0.20858	0.1303	0.16132	Carubv10000100m.g	0.02973	0.02194	0.04079	0.04302	0.01287	0.01786	Carubv10000100m.g	0.00988	0.01154	0.02108	0.03129	0.01541	0.01007
Carubv10000101m.g	0.52089	0.58781	0.70581	0.70914	0.68238	0.65073	Carubv10000101m.g	0.01982	0.02502	0.00921	0.00617	0.01358	0.00773	Carubv10000101m.g	0.0065	0.00712	0.00507	0.00277	0.00445	0.00349
Carubv10000104m.g	NA	NA	NA	NA	NA	NA	Carubv10000104m.g	NA	NA	NA	NA	NA	NA	Carubv10000104m.g	NA	NA	NA	NA	NA	NA
Carubv10000105m.g	0.27314	0.28594	0.40081	0.41482	0.38144	0.41667	Carubv10000105m.g	0.00588	0.01401	0.01081	0.01054	0.01016	0.00646	Carubv10000105m.g	0.01143	0.00795	0.00643	0.00614	0.00259	0.00351
Carubv10000107m.g	0.00372	0.00418	0.00534	0.00281	0.00479	0.00514	Carubv10000107m.g	0.00317	0.00485	0.0048	0.00315	0.00324	0.00405	Carubv10000107m.g	0.00194	0.00202	0.00273	0.00216	0.00165	0.00264
Carubv10000108m.g	0.37676	0.35602	0.10908	0.1126	0.08167	0.07039	Carubv10000108m.g	0.06331	0.09237	0.02016	0.03423	0.06428	0.04592	Carubv10000108m.g	0.01034	0.01279	0.00573	0.0048	0.00429	0.00691
Carubv10000109m.g	0.34887	0.37775	0.41899	0.38665	0.36678	0.37341	Carubv10000109m.g	0.01039	0.01936	0.00924	0.00818	0.00627	0.00539	Carubv10000109m.g	0.00844	0.00306	0.00516	0.00279	0.00424	0.00367
Carubv10000110m.g	0.32776	0.4255	0.42787	0.37322	0.39471	0.41831	Carubv10000110m.g	0.02423	0.0283	0.01056	0.02209	0.01746	0.03239	Carubv10000110m.g	0.01077	0.01235	0.00706	0.00781	0.00563	0.01283
Carubv10000111m.g	0.31321	0.31363	0.30609	0.34144	0.34961	0.36208	Carubv10000111m.g	0.00398	0.00799	0.00679	0.00653	0.00762	0.01076	Carubv10000111m.g	0.00273	0.00221	0.00513	0.00314	0.00328	0.00441
Carubv10000112m.g	0.53466	0.5563	0.64523	0.65045	0.65481	0.66215	Carubv10000112m.g	0.0116	0.01144	0.0081	0.0075	0.00745	0.00466	Carubv10000112m.g	0.00422	0.00369	0.00417	0.0034	0.00345	0.00375
Carubv10000113m.g	0.13499	0.18546	0.10162	0.105	0.10273	0.10448	Carubv10000113m.g	0.07527	0.10492	0.04769	0.05623	0.10928	0.11068	Carubv10000113m.g	0.01081	0.02011	0.00856	0.00749	0.00971	0.00727
Carubv10000114m.g	0.39763	0.32603	0.4238	0.43489	0.40522	0.42809	Carubv10000114m.g	0.03361	0.01251	0.00499	0.00601	0.00526	0.00494	Carubv10000114m.g	0.01594	0.00602	0.0043	0.00476	0.00341	0.00369
Carubv10000115m.g	0.48789	0.43789	0.52874	0.50052	0.53269	0.56067	Carubv10000115m.g	0.01412	0.00965	0.00514	0.00509	0.00586	0.00538	Carubv10000115m.g	0.00772	0.0048	0.00298	0.00385	0.00521	0.00405
Carubv10000116m.g	0.60513	0.62473	0.76364	0.69455	0.72137	0.76195	Carubv10000116m.g	0.00865	0.01208	0.00597	0.00527	0.00399	0.00397	Carubv10000116m.g	0.00649	0.00888	0.00306	0.00453	0.00333	0.0036
Carubv10000117m.g	0.41121	0.40214	0.47928	0.49049	0.41254	0.44452	Carubv10000117m.g	0.01052	0.00643	0.00994	0.00445	0.00616	0.00691	Carubv10000117m.g	0.00824	0.00516	0.0043	0.00556	0.00433	0.00306
Carubv10000118m.g	0.29811	0.31545	0.41636	0.37329	0.38091	0.36174	Carubv10000118m.g	0.0099	0.00398	0.00853	0.00383	0.00988	0.00681	Carubv10000118m.g	0.00639	0.00916	0.00321	0.0031	0.00372	0.00359
Carubv10000119m.g	0.29263	0.32019	0.38103	0.42296	0.42646	0.42424	Carubv10000119m.g	0.00754	0.00295	0.00297	0.00489	0.00761	0.00613	Carubv10000119m.g	0.0056	0.00542	0.00612	0.00514	0.00442	0.00361
Carubv10000120m.g	0.51123	0.46036	0.29825	0.30038	0.26366	0.26232	Carubv10000120m.g	0.0126	0.00619	0.00452	0.00491	0.00487	0.00526	Carubv10000120m.g	0.00847	0.00609	0.00428	0.00345	0.00298	0.00241
Carubv10000121m.g	0.44251	0.41847	0.25428	0.23848	0.23485	0.19659	Carubv10000121m.g	0.01676	0.0093	0.00706	0.00383	0.00455	0.0073	Carubv10000121m.g	0.0055	0.00377	0.00342	0.00385	0.00426	0.00425
Carubv10000122m.g	0.34757	0.38832	0.39865	0.39554	0.37649	0.40179	Carubv10000122m.g	0.00388	0.0058	0.00036	0.00524	0.00654	0.00652	Carubv10000122m.g	0.00635	0.00417	0.00403	0.00392	0.0029	0.00195
Carubv10000123m.g	0.49537	0.46528	0.64412	0.57067	0.56003	0.53458	Carubv10000123m.g	0.00585	0.00709	0.00459	0.00468	0.00568	0.00499	Carubv10000123m.g	0.00343	0.00269	0.00359	0.00288	0.004	0.00447
Carubv10000124m.g	0.24298	0.25505	0.2309	0.26373	0.2155	0.25752	Carubv10000124m.g	0.01324	0.02883	0.02191	0.01579	0.00597	0.01113	Carubv10000124m.g	0.00416	0.00848	0.00698	0.00802	0.00358	0.00332
Carubv10000126m.g	0.27056	0.31145	0.45974	0.4822	0.35568	0.52217	Carubv10000126m.g	0.01031	0.0085	0.2258	0.2752	0.12913	0.17968	Carubv10000126m.g	0.00402	0.00474	0.02132	0.02928	0.01393	0.0175
Carubv10000128m.g	0.48268	0.43293	0.49343	0.5118	0.53867	0.51694	Carubv10000128m.g	0.00963	0.00557	0.00372	0.00702	0.00185	0.00555	Carubv10000128m.g	0.0073	0.00614	0.00386	0.0038	0.00178	0.0038
Carubv10000130m.g	0.29652	0.35148	0.05064	0.07928	0.02977	0.02545	Carubv10000130m.g	0.00818	0.02551	0.00205	0.00877	0.00827	0.00713	Carubv10000130m.g	0.00548	0.0132	0.00315	0.00425	0.00225	0.00224
Carubv10000132m.g	0.22515	0.24686	0.39434	0.44174	0.46789	0.50079	Carubv10000132m.g	0.01639	0.01228	0.11111	0.10253	0.05554	0.05885	Carubv10000132m.g	0.00887	0.00915	0.01072	0.01434	0.0117	0.00849
Carubv10000133m.g	0.34608	0.39668	0.30264	0.27963	0.30392	0.327	Carubv10000133m.g	0.01626	0.01401	0.00572	0.00697	0.00752	0.00567	Carubv10000133m.g	0.00492	0.00474	0.00389	0.00547	0.00418	0.00387
Carubv10000134m.g	0.33161	0.37184	0.42557	0.4081	0.38213	0.4391	Carubv10000134m.g	0.00798	0.0136	0.01303	0.00527	0.01485	0.01065	Carubv10000134m.g	0.00812	0.00833	0.00774	0.00603	0.00527	0.00699
Carubv10000135m.g	0.4367	0.42618	0.37654	0.37014	0.27679	0.32146	Carubv10000135m.g	0.00691	0.01089	0.00235	0.00894	0.00396	0.00648	Carubv10000135m.g	0.00365	0.00447	0.0044	0.005	0.00333	0.00462
Carubv10000136m.g	0.46151	0.40414	0.32771	0.39767	0.34131	0.41018	Carubv10000136m.g	0.0969	0.06053	0.00789	0.02204	0.01065	0.00753	Carubv10000136m.g	0.0174	0.00988	0.00356	0.00532	0.00257	0.00509
Carubv10000137m.g	0.49602	0.45817	0.54038	0.54817	0.49074	0.49015	Carubv10000137m.g	0.00818	0.00765	0.00537	0.00644	0.01025	0.00833	Carubv10000137m.g	0.00395	0.0051	0.00349	0.004	0.00464	0.00444
Carubv10000138m.g	0.4295	0.4742	0.44978	0.46169	0.51423	0.47714	Carubv10000138m.g	0.01076	0.00634	0.00654	0.00771	0.00748	0.01042	Carubv10000138m.g	0.0082	0.00605	0.00527	0.00392	0.00351	0.00479
Carubv10000139m.g	0.25436	0.31635	0.37476	0.37629	0.34288	0.34576	Carubv10000139m.g	0.00878	0.00498	0.00567	0.00432	0.00851	0.01082	Carubv10000139m.g	0.00742	0.00404	0.00378	0.00185	0.00253	0.00507
Carubv10000140m.g	0.3229	0.33637	0.48002	0.42748	0.37622	0.37004	Carubv10000140m.g	0.00652	0.00732	0.00491	0.00763	0.00695	0.00576	Carubv10000140m.g	0.00447	0.0058	0.00301	0.00421	0.00418	0.00342
Carubv10000141m.g	0.52052	0.46332	0.49736	0.45784	0.52814	0.43628	Carubv10000141m.g	0.01591	0.00816	0.01192	0.01039	0.00499	0.00477	Carubv10000141m.g	0.00773	0.00561	0.00957	0.00883	0.01285	0.01151
Carubv10000143m.g	0.4932	0.56171	0.53177	0.54888	0.59697	0.57614	Carubv10000143m.g	0.00946	0.00686	0.01044	0.00444	0.00984	0.01068	Carubv10000143m.g	0.00521	0.00336	0.00381	0.00373	0.00251	0.00339
Carubv10000146m.g	0.52864	0.481	0.4372	0.40481	0.37205	0.38102	Carubv10000146m.g	0.00929	0.00569	0.00598	0.0028	0.00705	0.00661	Carubv10000146m.g	0.00655	0.00239	0.00447	0.00415	0.00434	0.00403
Carubv10000147m.g	0.26438	0.31538	0.36385	0.37663	0.33968	0.37382	Carubv10000147m.g	0.00694	0.00726	0.00152	0.00489	0.00759	0.00636	Carubv10000147m.g	0.00217	0.00268	0.0034	0.00329	0.00293	0.00305
Carubv10000148m.g	0.45766	0.46572	0.49584	0.53953	0.50702	0.51679	Carubv10000148m.g	0.01149	0.00956	0.01306	0.01267	0.01099	0.0079	Carubv10000148m.g	0.00965	0.00809	0.00688	0.00584	0.00483	0.00739
Carubv10000149m.g	0.42238	0.3597	0.43989	0.43654	0.35405	0.39154	Carubv10000149m.g	0.0429	0.01814	0.00634	0.00752	0.00487	0.01079	Carubv10000149m.g	0.01843	0.00673	0.00357	0.003	0.00283	0.00401
Carubv10000150m.g	0.34466	0.38081	0.48924	0.42783	0.46837	0.43581	Carubv10000150m.g	0.00797	0.009	0.01203	0.00539	0.02212	0.03366	Carubv10000150m.g	0.00799	0.00661	0.00541	0.00426	0.00657	0.00569
Carubv10000151m.g	0.32997	0.36945	0.41625	0.41519	0.42389	0.40402	Carubv10000151m.g	0.00227	0.00851	0.00522	0.00615	0.00577	0.0033	Carubv10000151m.g	0.00578	0.00504	0.00415	0.00342	0.00305	0.0045
Carubv10000153m.g	0.15028	0.16554	0.31853	0.30748	0.29269	0.3041	Carubv10000153m.g	0.0307	0.02107	0.00493	0.00282	0.00486	0.00442	Carubv10000153m.g	0.01525	0.01605	0.00515	0.00318	0.00395	0.00323
Carubv10000154m.g	0.34073	0.42738	0.36482	0.36489	0.40269	0.40046	Carubv10000154m.g	0.00499	0.01159	0.00501	0.00577	0.00591	0.01125	Carubv10000154m.g	0.00611	0.00357	0.00339	0.00261	0.00346	0.00518
Carubv10000155m.g	0.27385	0.30143	0.13412	0.08702	0.10233	0.0945	Carubv10000155m.g	0.01329	0.00891	0.0048	0.00581	0.00472	0.00505	Carubv10000155m.g	0.00961	0.00644	0.00403	0.00479	0.00616	0.00408
Carubv10000156m.g	0.48444	0.48507	0.48853	0.45838	0.39467	0.42979	Carubv10000156m.g	0.00532	0.00586	0.0094	0.00416	0.00824	0.00521	Carubv10000156m.g	0.00616	0.00528	0.00308	0.00389	0.00305	0.00364
Carubv10000157m.g	0.28339	0.27733	0.38178	0.34602	0.34837	0.3501	Carubv10000157m.g	0.00997	0.00549	0.00693	0.00571	0.00889	0.00768	Carubv10000157m.g	0.00679	0.0036	0.00323	0.00335	0.00297	0.00326
Carubv10000158m.g	0.44987	0.47653	0.54579	0.51931	0.55302	0.55349	Carubv10000158m.g	0.00714	0.00955	0.0111	0.00762	0.00902	0.006	Carubv10000158m.g	0.00935	0.00613	0.00609	0.00435	0.00258	0.0033
Carubv10000159m.g	0.14971	0.1262	0.05494	0.04044	0.02534	0.02019	Carubv10000159m.g	0.00762	0.00544	0.00689	0.00424	0.00305	0.00547	Carubv10000159m.g	0.00458	0.00643	0.00317	0.00337	0.00717	0.00234
Carubv10000160m.g	0.34516	0.38297	0.36719	0.33288	0.39226	0.40438	Carubv10000160m.g	0.00757	0.00866	0.00354	0.00876	0.00806	0.00864	Carubv10000160m.g	0.00525	0.00508	0.0038	0.00356	0.00329	0.00268
Carubv10000161m.g	0.4335	0.35688	0.41183	0.36005	0.32057	0.32179	Carubv10000161m.g	0.01016	0.00872	0.00638	0.00948	0.01259	0.00715	Carubv10000161m.g	0.00548	0.00687	0.0036	0.00682	0.00714	0.00505
Carubv10000162m.g	0.31995	0.31459	0.36385	0.38643	0.33863	0.34513	Carubv10000162m.g	0.00927	0.00593	0.0051	0.00532	0.003	0.00614	Carubv10000162m.g	0.00732	0.00278	0.00398	0.00444	0.00133	0.00262
Carubv10000163m.g	0.1503	0.29258	0.25786	0.24919	0.29401	0.29308	Carubv10000163m.g	0.01557	0.01759	0.00137	0.00774	0.01173	0.01009	Carubv10000163m.g	0.00677	0.00624	0.00375	0.00433	0.00574	0.00331
Carubv10000164m.g	0.45868	0.46952	0.16732	0.12843	0.08957	0.07443	Carubv10000164m.g	0.00993	0.00711	0.00678	0.00886	0.00795	0.00281	Carubv10000164m.g	0.00722	0.00537	0.00317	0.00372	0.00266	0.00429
Carubv10000165m.g	0.34685	0.40202	0.44148	0.45803	0.39693	0.4489	Carubv10000165m.g	0.00793	0.00874	0.00499	0.00648	0.01465	0.01449	Carubv10000165m.g	0.00915	0.00353	0.00333	0.00413	0.00257	0.00209
Carubv10000166m.g	0.12049	0.17304	0.07477	0.04108	0.02019	0.03036	Carubv10000166m.g	0.01642	0.00914	0.0017	0.0036	0.0081	0.00425	Carubv10000166m.g	0.00724	0.00716	0.00425	0.00334	0.00282	0.00274
Carubv10000167m.g	0.30006	0.31496	0.37498	0.36463	0.35593	0.30887	Carubv10000167m.g	0.00922	0.0062	0.00305	0.00323	0.00532	0.00445	Carubv10000167m.g	0.00808	0.00746	0.0034	0.00313	0.00258	0.00302
Carubv10000168m.g	0.39105	0.41589	0.46498	0.49592	0.44991	0.42989	Carubv10000168m.g	0.01398	0.01114	0.00968	0.00667	0.00258	0.00843	Carubv10000168m.g	0.00605	0.00461	0.00422	0.00313	0.00615	0.003
Carubv10000169m.g	0.44749	0.35787	0.35692	0.29757	0.32388	0.29778	Carubv10000169m.g	0.0193	0.0042	0.01033	0.00642	0.00331	0.0042	Carubv10000169m.g	0.0093	0.00441	0.00355	0.00373	0.00316	0.00272
Carubv10000170m.g	0.39229	0.43042	0.58943	0.60449	0.50967	0.61612	Carubv10000170m.g	0.0115	0.01299	0.01009	0.00954	0.00819	0.01078	Carubv10000170m.g	0.00451	0.00647	0.00269	0.00219	0.00382	0.00223
Carubv10000171m.g	0.21116	0.15665	0.26881	0.28562	0.26175	0.28749	Carubv10000171m.g	0.06006	0.02017	0.0827	0.08974	0.05619	0.05985	Carubv10000171m.g	0.01901	0.00804	0.01875	0.01954	0.01091	0.00982
Carubv10000172m.g	0.45193	0.43961	0.43882	0.42515	0.47292	0.42718	Carubv10000172m.g	0.00787	0.0057	0.00474	0.00369	0.00655	0.00548	Carubv10000172m.g	0.00509	0.00541	0.00309	0.00411	0.00288	0.00371
Carubv10000173m.g	0.52225	0.55308	0.62256	0.63882	0.62322	0.64247	Carubv10000173m.g	0.00699	0.00763	0.00808	0.00702	0.00732	0.01186	Carubv10000173m.g	0.00396	0.00416	0.00384	0.00476	0.00668	0.00498
Carubv10000174m.g	0.38371	0.38552	0.40351	0.38399	0.41302	0.39377	Carubv10000174m.g	0.02333	0.01163	0.0123	0.01015	0.01313	0.01365	Carubv10000174m.g	0.00956	0.00841	0.00633	0.00564	0.00579	0.00582
Carubv10000175m.g	0.46256	0.40435	0.4094	0.3884	0.39019	0.40189	Carubv10000175m.g	0.0061	0.00518	0.00497	0.00663	0.00968	0.00822	Carubv10000175m.g	0.0059	0.00582	0.00372	0.0023	0.00291	0.00345
Carubv10000176m.g	0.33441	0.33572	0.29859	0.37311	0.3287	0.37045	Carubv10000176m.g	0.00945	0.0155	0.01551	0.01254	0.00545	0.01021	Carubv10000176m.g	0.00653	0.00966	0.0028	0.0076	0.00428	0.00499
Carubv10000177m.g	0.10832	0.10091	0.07832	0.09852	0.07047	0.06467	Carubv10000177m.g	0.00304	0.00452	0.00264	0.00274	0.00578	0.00565	Carubv10000177m.g	0.00405	0.00285	0.00374	0.004	0.00307	0.00367
Carubv10000178m.g	0.40027	0.43417	0.3927	0.41378	0.3801	0.37984	Carubv10000178m.g	0.00465	0.00713	0.00928	0.00573	0.00543	0.00369	Carubv10000178m.g	0.00885	0.00489	0.0046	0.0043	0.00263	0.00426
Carubv10000179m.g	0.06159	0.04022	0.05125	0.05252	0.05319	0.05837	Carubv10000179m.g	0.00309	0.00637	0.00301	0.00223	0.00632	0.00629	Carubv10000179m.g	0.00383	0.00318	0.00294	0.00305	0.00373	0.00358
Carubv10000180m.g	0.07045	0.06306	0.02847	0.04289	0.02871	0.03927	Carubv10000180m.g	0.00556	0.00958	0.00411	0.00447	0.00179	0.00784	Carubv10000180m.g	0.00544	0.00367	0.00334	0.00315	0.00242	0.00482
Carubv10000181m.g	0.42283	0.42144	0.48454	0.49797	0.38317	0.41569	Carubv10000181m.g	0.0084	0.01637	0.01045	0.01026	0.01525	0.01082	Carubv10000181m.g	0.00449	0.00408	0.00449	0.00463	0.00411	0.00268
Carubv10000182m.g	0.43918	0.45326	0.48181	0.507	0.42822	0.44133	Carubv10000182m.g	0.01386	0.00506	0.01156	0.00536	0.00852	0.00752	Carubv10000182m.g	0.00799	0.00627	0.0026	0.00496	0.0027	0.00275
Carubv10000183m.g	0.5267	0.55282	0.64589	0.66363	0.69515	0.66867	Carubv10000183m.g	0.00853	0.01536	0.00942	0.01118	0.01348	0.01101	Carubv10000183m.g	0.00425	0.00862	0.00375	0.00551	0.00515	0.00448
Carubv10000184m.g	0.15178	0.1221	0.17978	0.17103	0.15967	0.14191	Carubv10000184m.g	0.00697	0.01029	0.00544	0.00524	0.00376	0.00526	Carubv10000184m.g	0.00708	0.00547	0.00372	0.00305	0.00378	0.00325
Carubv10000185m.g	0.36239	0.34637	0.44391	0.36175	0.34731	0.35754	Carubv10000185m.g	0.01473	0.01029	0.00884	0.00639	0.00533	0.00836	Carubv10000185m.g	0.00778	0.00497	0.00415	0.005	0.00272	0.00276
Carubv10000186m.g	0.27655	0.25486	0.27945	0.21808	0.22312	0.16528	Carubv10000186m.g	0.00998	0.00482	0.00443	0.01108	0.00996	0.00479	Carubv10000186m.g	0.00465	0.00106	0.00153	0.00362	0.00578	0.00269
Carubv10000187m.g	0.40008	0.44005	0.56295	0.54379	0.56482	0.54435	Carubv10000187m.g	0.01173	0.00734	0.01817	0.01537	0.01178	0.01328	Carubv10000187m.g	0.01565	0.00922	0.01255	0.0088	0.00743	0.00737
Carubv10000188m.g	0.61936	0.57523	0.71551	0.70951	0.71193	0.7252	Carubv10000188m.g	0.01057	0.00794	0.00473	0.00426	0.01169	0.01006	Carubv10000188m.g	0.00746	0.00586	0.00378	0.00502	0.00313	0.00396
Carubv10000189m.g	0.04219	0.04938	0.00848	0.01947	0.01476	0.00672	Carubv10000189m.g	0.00982	0.01342	0.00419	0.00779	0.00414	0.00542	Carubv10000189m.g	0.00525	0.00819	0.00276	0.00295	0.0042	0.00347
Carubv10000190m.g	0.47991	0.53492	0.59084	0.57754	0.5692	0.57817	Carubv10000190m.g	0.00959	0.00678	0.00837	0.00945	0.00895	0.00893	Carubv10000190m.g	0.00762	0.00834	0.00336	0.00259	0.00374	0.00297
Carubv10000191m.g	0.41709	0.55199	0.57344	0.50642	0.47239	0.47058	Carubv10000191m.g	0.00532	0.01054	0.0074	0.01	0.00535	0.0146	Carubv10000191m.g	0.00386	0.00371	0.00218	0.00391	0.00314	0.00399
Carubv10000192m.g	0.23757	0.26069	0.178	0.16833	0.10784	0.15297	Carubv10000192m.g	0.00907	0.00787	0.00399	0.00237	0.0051	0.00459	Carubv10000192m.g	0.00393	0.00393	0.00585	0.00305	0.00219	0.00307
Carubv10000193m.g	0.35314	0.41869	0.47	0.45053	0.42263	0.47853	Carubv10000193m.g	0.00586	0.00485	0.00729	0.00543	0.00635	0.00692	Carubv10000193m.g	0.00407	0.00506	0.00379	0.00205	0.00234	0.00272
Carubv10000194m.g	0.57801	0.55451	0.61784	0.60529	0.64127	0.59755	Carubv10000194m.g	0.01789	0.01522	0.00592	0.00692	0.00903	0.00954	Carubv10000194m.g	0.00838	0.00609	0.00395	0.00425	0.00298	0.00475
Carubv10000195m.g	0.28247	0.25363	0.25142	0.28374	0.29044	0.2563	Carubv10000195m.g	0.00375	0.00734	0.0034	0.00353	0.00253	0.00518	Carubv10000195m.g	0.00452	0.00587	0.00317	0.00362	0.00227	0.00437
Carubv10000196m.g	0.46879	0.43188	0.43698	0.46847	0.48505	0.42513	Carubv10000196m.g	0.00542	0.00984	0.00773	0.00743	0.0086	0.0073	Carubv10000196m.g	0.00679	0.00607	0.00312	0.00378	0.00364	0.00294
Carubv10000197m.g	0.41451	0.3604	0.39146	0.4576	0.47112	0.45454	Carubv10000197m.g	0.01175	0.00686	0.00582	0.00906	0.00988	0.00895	Carubv10000197m.g	0.00524	0.00483	0.00311	0.00366	0.004	0.00589
Carubv10000198m.g	0.25446	0.25579	0.03951	0.05827	0.02305	0.01921	Carubv10000198m.g	0.0092	0.00974	0.00144	0.00347	0.00257	0.00325	Carubv10000198m.g	0.00378	0.00396	0.00295	0.00545	0.00204	0.00359
Carubv10000199m.g	0.06039	0.08608	0.01375	0.0316	0.01736	0.01474	Carubv10000199m.g	0.03779	0.01005	0.00389	0.00474	0	0.00749	Carubv10000199m.g	0.02867	0.01712	0.00457	0.00413	0.00293	0.00248
Carubv10000200m.g	0.3302	0.34796	0.29261	0.29875	0.30931	0.29057	Carubv10000200m.g	0.01315	0.01133	0.00581	0.00574	0.00894	0.00461	Carubv10000200m.g	0.00356	0.00336	0.00405	0.00417	0.00399	0.00324
Carubv10000201m.g	0.37447	0.34533	0.35596	0.38464	0.36746	0.38335	Carubv10000201m.g	0.0158	0.01865	0.00526	0.00854	0.00376	0.00824	Carubv10000201m.g	0.00732	0.00405	0.00547	0.00423	0.00246	0.00412
Carubv10000202m.g	0.25078	0.2582	0.30962	0.29492	0.2523	0.24901	Carubv10000202m.g	0.01146	0.01011	0.00863	0.01186	0.0121	0.01805	Carubv10000202m.g	0.00395	0.00605	0.00308	0.00248	0.00427	0.00403
Carubv10000203m.g	0.07386	0.07381	0.07337	0.11829	0.14169	0.11989	Carubv10000203m.g	0.01666	0.00915	0.00271	0.00084	0.00708	0.00293	Carubv10000203m.g	0.01298	0.00803	0.0036	0.00508	0.00258	0.00341
Carubv10000204m.g	0.53303	0.47399	0.43941	0.43383	0.38402	0.40975	Carubv10000204m.g	0.02409	0.02866	0.01275	0.01143	0.00625	0.0024	Carubv10000204m.g	0.0251	0.01792	0.0101	0.0119	0.00747	0.00888
Carubv10000205m.g	0.40853	0.45475	0.44732	0.42419	0.40607	0.41953	Carubv10000205m.g	0.00617	0.01124	0.00439	0.00605	0.00715	0.00979	Carubv10000205m.g	0.00332	0.00441	0.00293	0.00377	0.00384	0.00573
Carubv10000206m.g	0.00674	0.00751	0.00604	0.00885	0.01089	0.01319	Carubv10000206m.g	0.00128	0	0.00332	0.00217	0	0.00273	Carubv10000206m.g	0.00268	0.0045	0.00204	0.00519	0.00309	0.00431
Carubv10000208m.g	0.21869	0.21785	0.24142	0.17603	0.24	0.25261	Carubv10000208m.g	0.00573	0.00613	0.0025	0.00371	0.00752	0.00551	Carubv10000208m.g	0.00501	0.00192	0.0044	0.0027	0.00359	0.00349
Carubv10000209m.g	0.43859	0.39534	0.41477	0.42614	0.50974	0.44442	Carubv10000209m.g	0.00371	0.00676	0.00253	0.00759	0.00614	0.00568	Carubv10000209m.g	0.00683	0.00642	0.00297	0.00456	0.00554	0.00617
Carubv10000210m.g	0.26578	0.31113	0.41421	0.3856	0.46608	0.43633	Carubv10000210m.g	0.00496	0.00376	0.0043	0.00497	0.00264	0.00714	Carubv10000210m.g	0.00346	0.00563	0.00727	0.00514	0.00668	0.0067
Carubv10000211m.g	0.47343	0.47579	0.57173	0.5498	0.4769	0.51163	Carubv10000211m.g	0.00866	0.0042	0.00792	0.00722	0.00939	0.00585	Carubv10000211m.g	0.0023	0.00298	0.00422	0.00335	0.00292	0.002
Carubv10000213m.g	0.36642	0.34796	0.35076	0.30173	0.29727	0.32519	Carubv10000213m.g	0.02416	0.01093	0.00607	0.00848	0.00871	0.00659	Carubv10000213m.g	0.00818	0.00738	0.00493	0.00362	0.00412	0.00468
Carubv10000214m.g	0.18626	0.19577	0.34849	0.31091	0.27678	0.27184	Carubv10000214m.g	0.00788	0.01098	0.00501	0.00525	0.00843	0.01167	Carubv10000214m.g	0.02319	0.01057	0.00237	0.00388	0.00269	0.00419
Carubv10000215m.g	0.50346	0.49807	0.58784	0.60481	0.59195	0.5918	Carubv10000215m.g	0.01129	0.00924	0.01044	0.00904	0.00717	0.0124	Carubv10000215m.g	0.00557	0.00466	0.00591	0.00358	0.00588	0.00323
Carubv10000216m.g	0.09326	0.11027	0.11424	0.15352	0.13907	0.14264	Carubv10000216m.g	0.00266	0.00417	0.00196	0.00296	0.00418	0.00159	Carubv10000216m.g	0.00589	0.00356	0.00283	0.0036	0.00397	0.00363
Carubv10000217m.g	0.45921	0.52454	0.44587	0.46757	0.43694	0.38607	Carubv10000217m.g	0.01544	0.01376	0.01057	0.01234	0.00983	0.01001	Carubv10000217m.g	0.01039	0.01354	0.00753	0.00797	0.00509	0.00538
Carubv10000219m.g	0.48591	0.44347	0.53505	0.52365	0.52905	0.52016	Carubv10000219m.g	0.01257	0.01468	0.00795	0.00736	0.00909	0.01248	Carubv10000219m.g	0.01076	0.01198	0.00396	0.00295	0.00311	0.00306
Carubv10000220m.g	0.21381	0.30148	0.30297	0.26183	0.26239	0.27763	Carubv10000220m.g	0.02122	0.02814	0.00698	0.01441	0.006	0.00851	Carubv10000220m.g	0.01696	0.0147	0.00455	0.00727	0.00529	0.00873
Carubv10000221m.g	0.19861	0.32009	0.35624	0.34767	0.26274	0.283	Carubv10000221m.g	0.11769	0.19033	0.20713	0.22382	0.05457	0.09972	Carubv10000221m.g	0.0166	0.02085	0.02776	0.0154	0.01089	0.0169
Carubv10000222m.g	0.27219	0.29977	0.23137	0.23866	0.21792	0.22618	Carubv10000222m.g	0.02903	0.03153	0.01155	0.00956	0.02842	0.01621	Carubv10000222m.g	0.00738	0.0067	0.00306	0.00466	0.00233	0.00381
Carubv10000223m.g	0.2246	0.17135	0.27945	0.2701	0.31814	0.31653	Carubv10000223m.g	0.00983	0.01048	0.00675	0.00738	0.00211	0.00731	Carubv10000223m.g	0.00387	0.00565	0.00923	0.0039	0.00497	0.00332
Carubv10000224m.g	0.4015	0.35532	0.37003	0.37479	0.38716	0.38825	Carubv10000224m.g	0.02159	0.01781	0.01484	0.01085	0.00937	0.00789	Carubv10000224m.g	0.01204	0.00851	0.00382	0.00347	0.00394	0.00424
Carubv10000225m.g	0.26717	0.24429	0.32052	0.31505	0.29502	0.35583	Carubv10000225m.g	0.01261	0.01429	0.00593	0.0037	0.00359	0.01222	Carubv10000225m.g	0.01855	0.01119	0.00328	0.009	0.00485	0.00572
Carubv10000227m.g	0.34344	0.35475	0.40549	0.37895	0.33571	0.36398	Carubv10000227m.g	0.00365	0.00662	0.00704	0.00809	0.00753	0.0133	Carubv10000227m.g	0.00286	0.00689	0.0051	0.00349	0.00571	0.00622
Carubv10000228m.g	0.31597	0.30466	0.30027	0.29839	0.26185	0.28587	Carubv10000228m.g	0.01125	0.00744	0.00814	0.00528	0.00752	0.00386	Carubv10000228m.g	0.00334	0.0066	0.00616	0.00324	0.00386	0.00428
Carubv10000229m.g	0.46616	0.502	0.57207	0.47057	0.57916	0.50338	Carubv10000229m.g	0.00353	0.00626	0.00697	0.00445	0.00848	0.00552	Carubv10000229m.g	0.00741	0.00932	0.00495	0.00278	0.00326	0.00305
Carubv10000230m.g	0.24572	0.27489	0.34469	0.29331	0.25883	0.34438	Carubv10000230m.g	0.00851	0.00601	0.0153	0.00557	0.00738	0.01007	Carubv10000230m.g	0.0058	0.00425	0.00313	0.00235	0.00425	0.0033
Carubv10000231m.g	0.03561	0.02593	0.19869	0.19869	0.11948	0.18018	Carubv10000231m.g	0.01615	0.02297	0.01695	0.01188	0.00479	0.00934	Carubv10000231m.g	0.00508	0.00571	0.00527	0.00365	0.0051	0.00282
Carubv10000232m.g	0.25572	0.25052	0.45425	0.46669	0.48654	0.47265	Carubv10000232m.g	0.00717	0.00444	0.00503	0.00523	0.01177	0.00703	Carubv10000232m.g	0.00624	0.00834	0.00369	0.00407	0.00386	0.003
Carubv10000233m.g	0.03119	0.04584	0.02754	0.02306	0.02007	0.01685	Carubv10000233m.g	0.01097	0.00325	0.00565	0.0056	0.00556	0.0022	Carubv10000233m.g	0.00416	0.00428	0.00266	0.00297	0.00414	0.00223
Carubv10000234m.g	0.5051	0.52901	0.26918	0.24494	0.18066	0.21205	Carubv10000234m.g	0.02489	0.01107	0.01346	0.01345	0.01127	0.00736	Carubv10000234m.g	0.00785	0.00413	0.00302	0.00473	0.0023	0.00342
Carubv10000235m.g	0.36342	0.38933	0.40602	0.40459	0.34945	0.41479	Carubv10000235m.g	0.0078	0.00436	0.00607	0.00841	0.00577	0.01038	Carubv10000235m.g	0.00894	0.01225	0.00343	0.00372	0.00329	0.00318
Carubv10000236m.g	0.3952	0.40142	0.29281	0.33556	0.33075	0.33039	Carubv10000236m.g	0.00718	0.00876	0.00208	0.00581	0.00198	0.00936	Carubv10000236m.g	0.00466	0.00608	0.00523	0.00398	0.00854	0.00556
Carubv10000237m.g	0.43932	0.41513	0.45968	0.46623	0.46308	0.45811	Carubv10000237m.g	0.00481	0.0075	0.03009	0.02742	0.00804	0.01278	Carubv10000237m.g	0.00718	0.00735	0.00266	0.00454	0.00322	0.00569
Carubv10000238m.g	0.12604	0.10631	0.20102	0.17733	0.17812	0.21726	Carubv10000238m.g	0.01488	0.02305	0.00745	0.00857	0.0062	0.01269	Carubv10000238m.g	0.00713	0.0077	0.0049	0.0043	0.0051	0.00309
Carubv10000240m.g	0.38378	0.37524	0.43434	0.45759	0.36614	0.42997	Carubv10000240m.g	0.01239	0.00477	0.00617	0.01402	0.00481	0.00716	Carubv10000240m.g	0.00625	0.00983	0.00253	0.00675	0.00312	0.00273
Carubv10000241m.g	0.25035	0.26139	0.11166	0.15681	0.12772	0.12513	Carubv10000241m.g	0.01257	0.01135	0.00995	0.00682	0.00892	0.01079	Carubv10000241m.g	0.00572	0.00519	0.00424	0.00358	0.00266	0.00277
Carubv10000242m.g	0.192	0.1851	0.165	0.18218	0.14765	0.16522	Carubv10000242m.g	0.00152	0.00219	0.00233	0.00252	0.00793	0.00837	Carubv10000242m.g	0.01062	0.01211	0.00977	0.00842	0.00722	0.00757
Carubv10000243m.g	0.38024	0.35544	0.464	0.45414	0.36489	0.40711	Carubv10000243m.g	0.0112	0.00705	0.00629	0.00893	0.00892	0.00803	Carubv10000243m.g	0.0058	0.00373	0.00276	0.00359	0.00207	0.00361
Carubv10000244m.g	0.33658	0.40545	0.41376	0.48829	0.30284	0.43639	Carubv10000244m.g	0.00605	0.01192	0.00519	0.00661	0.0052	0.00796	Carubv10000244m.g	0.00381	0.00324	0.00292	0.00192	0.00305	0.00289
Carubv10000246m.g	0.08903	0.08336	0.12954	0.15804	0.12673	0.13901	Carubv10000246m.g	0.0153	0.0149	0.00717	0.00608	0.00927	0.00574	Carubv10000246m.g	0.01037	0.01025	0.00258	0.00495	0.00249	0.00244
Carubv10000247m.g	0.42252	0.44868	0.4822	0.4302	0.42352	0.45526	Carubv10000247m.g	0.00736	0.01238	0.00774	0.00778	0.00903	0.00608	Carubv10000247m.g	0.01123	0.00671	0.0043	0.0042	0.00407	0.00435
Carubv10000248m.g	0.2466	0.26821	0.35541	0.33514	0.35501	0.39674	Carubv10000248m.g	0.00404	0.00779	0.00717	0.01202	0.00559	0.00478	Carubv10000248m.g	0.00537	0.00587	0.00424	0.00452	0.00363	0.00469
Carubv10000249m.g	0.24413	0.29177	0.12719	0.10968	0.08263	0.08382	Carubv10000249m.g	0.02683	0.03635	0.01001	0.00679	0.00772	0.00626	Carubv10000249m.g	0.00964	0.02024	0.00296	0.00533	0.0051	0.00388
Carubv10000250m.g	0.47613	0.39263	0.49361	0.45935	0.44519	0.46102	Carubv10000250m.g	0.0264	0.03693	0.07027	0.06973	0.03962	0.03728	Carubv10000250m.g	0.00234	0.01216	0.03241	0.02801	0.00864	0.01399
Carubv10000251m.g	0.46318	0.46126	0.1068	0.10911	0.03497	0.04543	Carubv10000251m.g	0.00499	0.00679	0.00813	0.00322	0.00213	0.00485	Carubv10000251m.g	0.00456	0.00477	0.00285	0.00302	0.00334	0.00191
Carubv10000252m.g	0.10822	0.09656	0.22557	0.21882	0.22122	0.20329	Carubv10000252m.g	0.00663	0.00602	0.00878	0.00438	0.00662	0.00748	Carubv10000252m.g	0.00441	0.00554	0.00431	0.00255	0.00557	0.00363
Carubv10000253m.g	0.49579	0.56496	0.56844	0.52344	0.51405	0.54217	Carubv10000253m.g	0.01515	0.00803	0.00882	0.02211	0.00874	0.00936	Carubv10000253m.g	0.00694	0.00639	0.00349	0.00293	0.00371	0.00571
Carubv10000254m.g	0.32772	0.34256	0.27204	0.25335	0.23886	0.24876	Carubv10000254m.g	0.00449	0.00859	0.00524	0.00631	0.00779	0.00509	Carubv10000254m.g	0.00452	0.00548	0.0036	0.00284	0.00354	0.00406
Carubv10000255m.g	0.50825	0.45716	0.44684	0.46281	0.46354	0.48151	Carubv10000255m.g	0.02471	0.02446	0.01094	0.0136	0.0093	0.00881	Carubv10000255m.g	0.01846	0.01421	0.00515	0.00477	0.00226	0.00524
Carubv10000256m.g	0.1423	0.15318	0.09088	0.07473	0.05983	0.04886	Carubv10000256m.g	0.00434	0.00412	0.00358	0.00729	0.00874	0.00934	Carubv10000256m.g	0.00244	0.00356	0.0033	0.00264	0.00155	0.00318
Carubv10000257m.g	0.02219	0.01496	0.00477	0.01082	0.00762	0.00952	Carubv10000257m.g	0.01641	0.0083	0.00266	0.00146	0.00372	0.00496	Carubv10000257m.g	0.01786	0.01381	0.00099	0.00206	0.00211	0.00388
Carubv10000259m.g	0.31318	0.31493	0.23584	0.19096	0.19226	0.20231	Carubv10000259m.g	0.01093	0.01371	0.00913	0.00646	0.00884	0.00388	Carubv10000259m.g	0.00423	0.00574	0.00362	0.00417	0.00374	0.00326
Carubv10000261m.g	0.17269	0.22135	0.28028	0.31117	0.3014	0.34646	Carubv10000261m.g	0.0585	0.01477	0.00394	0.00973	0.0058	0.00639	Carubv10000261m.g	0.01988	0.0097	0.00465	0.00326	0.00464	0.0025
Carubv10000263m.g	0.43386	0.46795	0.55578	0.63593	0.62481	0.61425	Carubv10000263m.g	0.00103	0.01031	0.01238	0.02211	0.01154	0.02437	Carubv10000263m.g	0.00387	0.0032	0.00927	0.00639	0.00666	0.00553
Carubv10000264m.g	0.47033	0.39581	0.50009	0.47754	0.52483	0.50265	Carubv10000264m.g	0.00613	0.01439	0.00808	0.00623	0.00991	0.00488	Carubv10000264m.g	0.00823	0.00706	0.00437	0.0071	0.00678	0.00782
Carubv10000265m.g	0.35178	0.34117	0.4737	0.44708	0.48209	0.45393	Carubv10000265m.g	0.0129	0.00966	0.0115	0.01366	0.007	0.00524	Carubv10000265m.g	0.00721	0.00557	0.00299	0.00409	0.0042	0.00423
Carubv10000267m.g	0.02816	0.05258	0.02004	0.01623	0.01844	0.01467	Carubv10000267m.g	0.00609	0.00451	0.01238	0.00614	0.00142	0.00215	Carubv10000267m.g	0.00388	0.00574	0.00533	0.00165	0.00434	0.00491
Carubv10000268m.g	0.32636	0.36743	0.4815	0.45574	0.49826	0.45142	Carubv10000268m.g	0.0114	0.00645	0.01368	0.01368	0.01763	0.01537	Carubv10000268m.g	0.00296	0.01001	0.00337	0.00462	0.00281	0.00409
Carubv10000269m.g	0.49368	0.46497	0.56252	0.56707	0.57395	0.55909	Carubv10000269m.g	0.02933	0.00857	0.00463	0.01191	0.01587	0.00667	Carubv10000269m.g	0.01397	0.01004	0.00422	0.00297	0.0037	0.00491
Carubv10000270m.g	0.37224	0.46394	0.49886	0.485	0.48432	0.50543	Carubv10000270m.g	0.01609	0.01099	0.00471	0.0074	0.01955	0.01065	Carubv10000270m.g	0.00575	0.00409	0.00783	0.00429	0.00629	0.00304
Carubv10000271m.g	0.33914	0.3321	0.40816	0.41227	0.44057	0.40473	Carubv10000271m.g	0.00738	0.00784	0.00541	0.00721	0.00699	0.00817	Carubv10000271m.g	0.00405	0.00582	0.00404	0.00332	0.00524	0.00361
Carubv10000272m.g	0.34407	0.38603	0.33316	0.29713	0.26423	0.27248	Carubv10000272m.g	0.00642	0.00845	0.00889	0.00325	0.01108	0.00839	Carubv10000272m.g	0.00281	0.00405	0.00319	0.00249	0.00881	0.00247
Carubv10000273m.g	0.40379	0.44747	0.54185	0.62128	0.56791	0.61046	Carubv10000273m.g	0.01896	0.02687	0.00813	0.00824	0.01074	0.00875	Carubv10000273m.g	0.00594	0.00748	0.00304	0.00425	0.00222	0.00373
Carubv10000274m.g	0.37782	0.34093	0.40524	0.36757	0.37986	0.39059	Carubv10000274m.g	0.00612	0.0015	0.00278	0.00342	0.00149	0.00385	Carubv10000274m.g	0.00679	0.00362	0.00378	0.00251	0.00305	0.0037
Carubv10000275m.g	0.06734	0.04771	0.02	0.02336	0.01692	0.01616	Carubv10000275m.g	0.00783	0.01022	0.00567	0.00325	0.00416	0.00525	Carubv10000275m.g	0.00742	0.01127	0.00425	0.00345	0.00499	0.00372
Carubv10000276m.g	0.20481	0.24446	0.12838	0.1382	0.09778	0.13262	Carubv10000276m.g	0.01071	0.00905	0.00081	0.00491	0.00678	0.00721	Carubv10000276m.g	0.00358	0.00495	0.00557	0.00472	0.00171	0.0023
Carubv10000277m.g	0.38722	0.37889	0.47114	0.39876	0.45914	0.38694	Carubv10000277m.g	0.01055	0.00927	0.00855	0.00641	0.00511	0.00691	Carubv10000277m.g	0.00675	0.00391	0.00484	0.00263	0.00231	0.00267
Carubv10000278m.g	0.31525	0.41023	0.55563	0.60538	0.57841	0.566	Carubv10000278m.g	0.02095	0.01721	0.0178	0.01905	0.01373	0.0133	Carubv10000278m.g	0.00388	0.0046	0.00295	0.00474	0.00496	0.00211
Carubv10000279m.g	0.29823	0.37285	0.46037	0.39633	0.41495	0.37369	Carubv10000279m.g	0.00628	0.00543	0.00703	0.00909	0.00778	0.01012	Carubv10000279m.g	0.0042	0.00595	0.00471	0.00566	0.00555	0.00351
Carubv10000280m.g	0.0958	0.09234	0.10274	0.09828	0.09323	0.10442	Carubv10000280m.g	0.00738	0.00242	0.00643	0.00529	0.00848	0.00978	Carubv10000280m.g	0.00525	0.0044	0.00348	0.00358	0.00354	0.00182
Carubv10000281m.g	0.28055	0.25437	0.23916	0.23456	0.2075	0.22575	Carubv10000281m.g	0.00936	0.00631	0.00699	0.00446	0.0084	0.0033	Carubv10000281m.g	0.0037	0.00734	0.00382	0.00409	0.00346	0.00321
Carubv10000282m.g	0.27172	0.27149	0.26259	0.30112	0.2757	0.29361	Carubv10000282m.g	0.00767	0.00203	0.00099	0.00533	0.00324	0.00153	Carubv10000282m.g	0.00593	0.00418	0.00326	0.00381	0.00427	0.00339
Carubv10000283m.g	0.37374	0.3337	0.2164	0.2433	0.24422	0.25806	Carubv10000283m.g	0.00819	0.0126	0.00531	0.00525	0.00523	0.0073	Carubv10000283m.g	0.00499	0.00665	0.00393	0.00269	0.00151	0.0045
Carubv10000284m.g	0.02098	0.04445	0.05507	0.03558	0.05681	0.05295	Carubv10000284m.g	0.01225	0.007	0.00448	0.00261	0.0084	0.00418	Carubv10000284m.g	0.00836	0.00487	0.0042	0.00617	0.00513	0.0036
Carubv10000287m.g	0.13801	0.15181	0.30423	0.24246	0.2876	0.3015	Carubv10000287m.g	0.00461	0.00382	0.00803	0.00531	0.00635	0.00941	Carubv10000287m.g	0.00363	0.00851	0.00275	0.00435	0.00364	0.0042
Carubv10000288m.g	0.34504	0.39531	0.26908	0.30382	0.2561	0.23351	Carubv10000288m.g	0.01	0.07513	0.01529	0.00468	0.00703	0.00591	Carubv10000288m.g	0.00484	0.01367	0.00313	0.00393	0.00505	0.0033
Carubv10000289m.g	0.23487	0.20758	0.15347	0.21804	0.16975	0.14641	Carubv10000289m.g	0.01746	0.01762	0.00549	0.0117	0.00225	0.00668	Carubv10000289m.g	0.01254	0.00698	0.00489	0.00538	0.00233	0.00656
Carubv10000290m.g	0.42156	0.27347	0.03334	0	NA	NA	Carubv10000290m.g	0.01191	0.03333	0	0.01715	NA	NA	Carubv10000290m.g	0.01283	0.01707	0.00538	0.00556	NA	NA
Carubv10000292m.g	0.0072	0.00966	0.01024	0.00483	0.01051	0.00875	Carubv10000292m.g	0.00134	0.00467	0.00306	0.00384	0.00396	0.00061	Carubv10000292m.g	0.0033	0.0047	0.0037	0.00284	0.00217	0.00308
Carubv10000293m.g	0.31968	0.33383	0.63473	0.62006	0.62571	0.63664	Carubv10000293m.g	0.01244	0.01712	0.06498	0.06906	0.0444	0.04476	Carubv10000293m.g	0.00337	0.0056	0.00561	0.01128	0.00641	0.00551
Carubv10000294m.g	0.12968	0.17496	0.06569	0.08346	0.05353	0.05982	Carubv10000294m.g	0.01028	0.00686	0.00362	0.00245	0.00282	0.00314	Carubv10000294m.g	0.00777	0.00557	0.00329	0.00255	0.00309	0.00475
Carubv10000295m.g	0.12158	0.10151	0.15794	0.14859	0.18833	0.16687	Carubv10000295m.g	0.03978	0.03613	0.04294	0.03313	0.03812	0.0293	Carubv10000295m.g	0.02718	0.01632	0.00902	0.0044	0.00842	0.00592
Carubv10000296m.g	0.02677	0.01591	0.0063	0.01092	0.01655	0.01101	Carubv10000296m.g	0.00271	0.01741	0.00377	0.00194	0.00629	0.00269	Carubv10000296m.g	0.00546	0.00622	0.00218	0.00174	0.00387	0.00358
Carubv10000297m.g	0.35807	0.40965	0.63839	0.5977	0.55608	0.57392	Carubv10000297m.g	0.02127	0.02781	0.0098	0.00618	0.01409	0.01506	Carubv10000297m.g	0.00788	0.01892	0.00441	0.00681	0.01033	0.00682
Carubv10000298m.g	0.05283	0.06314	0.0976	0.09877	0.09071	0.10198	Carubv10000298m.g	0.02181	0.02	0.01213	0.01751	0.01713	0.01297	Carubv10000298m.g	0.00583	0.01296	0.00283	0.0022	0.00247	0.0042
Carubv10000299m.g	0.07092	0.09328	0.11406	0.0997	0.11968	0.12371	Carubv10000299m.g	0.00925	0.00542	0.00331	0.00281	0.00749	0.00354	Carubv10000299m.g	0.00647	0.0041	0.00338	0.00341	0.00243	0.00407
Carubv10000300m.g	0.06877	0.06494	0.11194	0.06571	0.107	0.10307	Carubv10000300m.g	0.01961	0.00643	0.00307	0.00448	0.00612	0.0117	Carubv10000300m.g	0.0084	0.00368	0.00355	0.00373	0.00264	0.00351
Carubv10000301m.g	0.35235	0.33151	0.52516	0.53575	0.44939	0.48992	Carubv10000301m.g	0.00784	0.00735	0.0063	0.01213	0.01028	0.0062	Carubv10000301m.g	0.00767	0.00558	0.00405	0.00458	0.00282	0.00339
Carubv10000302m.g	0.02513	0.04916	0.01449	0.01589	0.038	0.02487	Carubv10000302m.g	0.04628	0.06155	0.03393	0.02042	0.04988	0.06926	Carubv10000302m.g	0.00699	0.0133	0.01161	0.00368	0.00411	0.00698
Carubv10000304m.g	0.45877	0.49036	0.5411	0.52353	0.48833	0.50796	Carubv10000304m.g	0.01619	0.01169	0.0045	0.00645	0.00507	0.00696	Carubv10000304m.g	0.00849	0.00496	0.0026	0.00317	0.00141	0.00204
Carubv10000305m.g	0.50242	0.50028	0.68193	0.62022	0.66435	0.64723	Carubv10000305m.g	0.02288	0.02468	0.01614	0.01233	0.01065	0.01134	Carubv10000305m.g	0.01013	0.00479	0.00501	0.0038	0.00348	0.00383
Carubv10000306m.g	0.4422	0.48197	0.59382	0.6029	0.54075	0.54904	Carubv10000306m.g	0.0091	0.00817	0.00197	0.00916	0.00599	0.00737	Carubv10000306m.g	0.0027	0.00481	0.00401	0.0043	0.00372	0.00418
Carubv10000307m.g	0.00882	0.00301	0.00383	0.00348	0.00622	0.01436	Carubv10000307m.g	0.0051	0.01155	0.00554	0.00764	0.01719	0.00314	Carubv10000307m.g	0.00489	0.00508	0.00587	0.0037	0.001	0.00303
Carubv10000308m.g	0.24663	0.23911	0.20664	0.21594	0.22229	0.19224	Carubv10000308m.g	0.00731	0.0111	0.00283	0.00473	0.00945	0.00447	Carubv10000308m.g	0.00356	0.00617	0.0036	0.0038	0.00515	0.00456
Carubv10000309m.g	0.15601	0.14624	0.1154	0.10111	0.08688	0.0944	Carubv10000309m.g	0.00333	0.00229	0.00546	0.00723	0.00534	0.00184	Carubv10000309m.g	0.00518	0.00651	0.00283	0.00493	0.00336	0.00375
Carubv10000310m.g	0.39425	0.39612	0.42382	0.4139	0.44124	0.41385	Carubv10000310m.g	0.00553	0.00696	0.00603	0.0073	0.00641	0.00405	Carubv10000310m.g	0.00606	0.00694	0.00402	0.00234	0.00474	0.00361
Carubv10000311m.g	0.30637	0.27693	0.12447	0.1394	0.08607	0.1033	Carubv10000311m.g	0.009	0.01482	0.00384	0.00824	0	0.00659	Carubv10000311m.g	0.00523	0.00684	0.00384	0.00407	0.00423	0.00346
Carubv10000312m.g	0.17201	0.23185	0.05973	0.04364	0.02931	0.0366	Carubv10000312m.g	0.00855	0.0044	0.00199	0.00427	0.00307	0.00756	Carubv10000312m.g	0.00447	0.00477	0.00327	0.00334	0.00258	0.00296
Carubv10000313m.g	0.29489	0.30292	0.28435	0.2804	0.18942	0.2593	Carubv10000313m.g	0.02123	0.00629	0.00419	0.0082	0.00605	0.00781	Carubv10000313m.g	0.01198	0.00635	0.0031	0.00303	0.00304	0.00336
Carubv10000314m.g	0.36194	0.34885	0.49665	0.48965	0.58719	0.50859	Carubv10000314m.g	0.00951	0.01189	0.00765	0.00817	0.01857	0.0106	Carubv10000314m.g	0.00384	0.00695	0.0044	0.00523	0.00401	0.0046
Carubv10000316m.g	0.26824	0.28412	0.28933	0.31504	0.37543	0.32338	Carubv10000316m.g	0.00749	0.00208	0.00533	0.00463	0.00476	0.00992	Carubv10000316m.g	0.00607	0.00513	0.00274	0.00485	0.00188	0.004
Carubv10000317m.g	0.53708	0.56824	0.62721	0.61117	0.58704	0.63288	Carubv10000317m.g	0.01283	0.00952	0.00926	0.006	0.00918	0.00667	Carubv10000317m.g	0.00382	0.00549	0.00382	0.0053	0.00336	0.00253
Carubv10000318m.g	0.21948	0.19275	0.3168	0.28933	0.24501	0.24286	Carubv10000318m.g	0.00182	0.00844	0.01552	0.01002	0.00304	0.00555	Carubv10000318m.g	0.00314	0.00267	0.00323	0.00431	0.00397	0.00282
Carubv10000319m.g	0.26154	0.2853	0.3554	0.36381	0.25623	0.32642	Carubv10000319m.g	0.06339	0.06786	0.0415	0.04786	0.07592	0.08456	Carubv10000319m.g	0.00658	0.00977	0.00581	0.00424	0.00485	0.00662
Carubv10000320m.g	0.38955	0.40062	0.45613	0.46499	0.3733	0.43312	Carubv10000320m.g	0.00828	0.01024	0.00611	0.0058	0.00397	0.00502	Carubv10000320m.g	0.00414	0.00436	0.00345	0.00307	0.00195	0.00423
Carubv10000321m.g	0.35857	0.39176	0.51479	0.46438	0.42266	0.44141	Carubv10000321m.g	0.01455	0.02754	0.12607	0.13398	0.07539	0.10858	Carubv10000321m.g	0.00275	0.0061	0.01431	0.00802	0.01103	0.00966
Carubv10000322m.g	0.13975	0.12903	0.10746	0.10265	0.08473	0.10748	Carubv10000322m.g	0.00284	0.01062	0.00377	0.00048	0.00156	0.00369	Carubv10000322m.g	0.00456	0.00362	0.00198	0.00181	0.00303	0.0026
Carubv10000324m.g	0.35067	0.33772	0.40496	0.37798	0.39226	0.40468	Carubv10000324m.g	0.00676	0.00868	0.01043	0.00639	0.00448	0.00723	Carubv10000324m.g	0.00814	0.00888	0.00409	0.00433	0.00192	0.00274
Carubv10000325m.g	0.05082	0.04237	0.05067	0.03199	0.03362	0.01583	Carubv10000325m.g	0.01689	0.01843	0.00207	0.00327	0.00829	0.01043	Carubv10000325m.g	0.00445	0.00362	0.00839	0.00506	0.00812	0.00518
Carubv10000326m.g	0.40083	0.38002	0.29141	0.24116	0.26247	0.23538	Carubv10000326m.g	0.00098	0.0058	0.00523	0.00178	0.00668	0.00508	Carubv10000326m.g	0.00224	0.00405	0.00229	0.00488	0.00323	0.0034
Carubv10000328m.g	0.52321	0.48597	0.56146	0.61349	0.55478	0.60809	Carubv10000328m.g	0.01542	0.01141	0.01133	0.00163	0.00607	0.01099	Carubv10000328m.g	0.00523	0.00682	0.00468	0.00456	0.00381	0.00445
Carubv10000329m.g	0.27551	0.29883	0.26372	0.24931	0.29498	0.27034	Carubv10000329m.g	0.01048	0.0055	0.00783	0.00952	0.00761	0.00546	Carubv10000329m.g	0.00666	0.00341	0.00567	0.00286	0.00506	0.00328
Carubv10000330m.g	0.40587	0.36083	0.46133	0.46021	0.4307	0.44806	Carubv10000330m.g	0.02462	0.01221	0.01142	0.01105	0.00753	0.01448	Carubv10000330m.g	0.01222	0.0084	0.00571	0.00393	0.00381	0.00383
Carubv10000331m.g	0.31941	0.39456	0.51688	0.47848	0.3997	0.44807	Carubv10000331m.g	0.00515	0.00761	0.00725	0.00611	0.00669	0.0109	Carubv10000331m.g	0.00749	0.00252	0.00301	0.00427	0.00245	0.00228
Carubv10000332m.g	0.38571	0.40144	0.41647	0.4184	0.419	0.36862	Carubv10000332m.g	0.0118	0.00852	0.00616	0.00509	0.01081	0.00289	Carubv10000332m.g	0.00732	0.00323	0.00277	0.00404	0.00415	0.00354
Carubv10000333m.g	0.48216	0.47594	0.60466	0.62178	0.58294	0.57098	Carubv10000333m.g	0.00431	0.01817	0.00497	0.01545	0.00487	0.01348	Carubv10000333m.g	0.00634	0.01008	0.0064	0.00801	0.01013	0.00697
Carubv10000335m.g	0.11911	0.16341	0.07507	0.05337	0.04723	0.0438	Carubv10000335m.g	0.00603	0.00457	0.00572	0.00526	0.00389	0.00435	Carubv10000335m.g	0.00504	0.00552	0.00279	0.00526	0.00418	0.00304
Carubv10000336m.g	0.45776	0.36444	0.41689	0.39806	0.26713	0.30061	Carubv10000336m.g	0.06653	0.1278	0.03704	0.04363	0.10412	0.08806	Carubv10000336m.g	0.01012	0.01814	0.00707	0.00503	0.00969	0.0088
Carubv10000337m.g	0.44994	0.46209	0.58364	0.58845	0.51046	0.54371	Carubv10000337m.g	0.01039	0.00454	0.00903	0.00541	0.01287	0.00632	Carubv10000337m.g	0.00487	0.00717	0.00347	0.00261	0.00504	0.00511
Carubv10000338m.g	0.33484	0.29943	0.31932	0.35777	0.36669	0.33978	Carubv10000338m.g	0.01386	0.01311	0.01037	0.00814	0.00589	0.0072	Carubv10000338m.g	0.00312	0.00368	0.00279	0.0032	0.00363	0.00371
Carubv10000339m.g	0.03823	0.04859	0.03592	0.0374	0.0486	0.03798	Carubv10000339m.g	0.02074	0.00568	0.00573	0.00641	0.00121	0.0036	Carubv10000339m.g	0.0118	0.00745	0.00377	0.00265	0.00238	0.00279
Carubv10000340m.g	0.31404	0.32075	0.22888	0.26789	0.15868	0.23493	Carubv10000340m.g	0.01848	0.01459	0.00509	0.00782	0.00411	0.00592	Carubv10000340m.g	0.00893	0.00715	0.00402	0.00698	0.00316	0.00394
Carubv10000341m.g	0.42707	0.31345	0.42911	0.36231	0.4818	0.40931	Carubv10000341m.g	0.0154	0.00957	0.01145	0.00723	0.0069	0.00607	Carubv10000341m.g	0.0115	0.00669	0.00355	0.00489	0.0049	0.00278
Carubv10000342m.g	0.34524	0.32836	0.39931	0.37919	0.37826	0.34934	Carubv10000342m.g	0.14285	0.12057	0.06643	0.05986	0.12819	0.09832	Carubv10000342m.g	0.0189	0.01872	0.01241	0.00704	0.00936	0.00918
Carubv10000344m.g	0.14873	0.17496	0.15297	0.15453	0.15054	0.14126	Carubv10000344m.g	0.00351	0.00419	0.00941	0.0057	0.00305	0.00319	Carubv10000344m.g	0.00439	0.00416	0.00347	0.00473	0.0019	0.00384
Carubv10000345m.g	0.21706	0.25734	0.17337	0.13749	0.1513	0.13666	Carubv10000345m.g	0.00432	0.0046	0.00534	0.00603	0.00428	0.00813	Carubv10000345m.g	0.004	0.0035	0.00384	0.00272	0.00422	0.00801
Carubv10000347m.g	0.18234	0.22596	0.24995	0.23819	0.26971	0.24161	Carubv10000347m.g	0.00387	0.00934	0.00256	0.00337	0.00347	0.00387	Carubv10000347m.g	0.00421	0.00352	0.00554	0.00383	0.00322	0.00364
Carubv10000349m.g	0.00417	0.00791	0.00561	0.00633	0.00519	0.00891	Carubv10000349m.g	0.00345	0.0035	0.00317	0.00403	0.00339	0.00628	Carubv10000349m.g	0.00206	0.00167	0.00431	0.00425	0.00376	0.00346
Carubv10000350m.g	0.30786	0.33911	0.32427	0.28343	0.22743	0.28252	Carubv10000350m.g	0.0179	0.01395	0.008	0.00608	0.01851	0.02898	Carubv10000350m.g	0.00755	0.01249	0.00634	0.00463	0.00692	0.0116
Carubv10000351m.g	0.32347	0.31036	0.35343	0.40955	0.36022	0.33388	Carubv10000351m.g	0.00563	0.01357	0.00351	0.0104	0.00656	0.00914	Carubv10000351m.g	0.00444	0.0038	0.00282	0.00399	0.00331	0.00512
Carubv10000352m.g	0.21002	0.19033	0.14751	0.1585	0.14019	0.14771	Carubv10000352m.g	0.00829	0.0101	0.00757	0.00375	0.00445	0.00498	Carubv10000352m.g	0.00419	0.00511	0.00386	0.00345	0.00575	0.004
Carubv10000353m.g	0.11505	0.11941	0.12751	0.15756	0.1302	0.11818	Carubv10000353m.g	0.00329	0.01426	0.00413	0.00725	0.00327	0.00338	Carubv10000353m.g	0.00739	0.01298	0.00198	0.00494	0.00285	0.00351
Carubv10000354m.g	0.36365	0.39576	0.23707	0.29318	0.19462	0.2992	Carubv10000354m.g	0.0068	0.01034	0.01106	0.00945	0.00476	0.00428	Carubv10000354m.g	0.00728	0.00268	0.00317	0.00307	0.00237	0.00364
Carubv10000355m.g	0.18802	0.21944	0.31206	0.2965	0.23908	0.28077	Carubv10000355m.g	0.00289	0.00916	0.00562	0.00477	0.00417	0.0053	Carubv10000355m.g	0.00723	0.00674	0.00531	0.00297	0.00209	0.00269
Carubv10000356m.g	0.28401	0.30545	0.30343	0.29531	0.22836	0.24982	Carubv10000356m.g	0.00677	0.0089	0.00552	0.00541	0.00936	0.00496	Carubv10000356m.g	0.0047	0.00271	0.00399	0.00266	0.00351	0.00261
Carubv10000358m.g	0.37891	0.36757	0.39435	0.42951	0.46867	0.43149	Carubv10000358m.g	0.00692	0.00934	0.00567	0.00817	0.00808	0.01015	Carubv10000358m.g	0.00771	0.00883	0.0049	0.00405	0.00305	0.00501
Carubv10000359m.g	0.2939	0.31806	0.34366	0.32594	0.29378	0.22939	Carubv10000359m.g	0.01465	0.01266	0.01391	0.01194	0.01032	0.01172	Carubv10000359m.g	0.00669	0.00578	0.00363	0.00674	0.00711	0.00457
Carubv10000360m.g	0.03054	0.04054	0.00927	0.01268	0.01048	0.01392	Carubv10000360m.g	0.00629	0.00441	0.00547	0.00199	0.00493	0.00378	Carubv10000360m.g	0.00286	0.00671	0.00232	0.00288	0.00397	0.00382
Carubv10000361m.g	0.43005	0.40315	0.5104	0.46863	0.44624	0.52005	Carubv10000361m.g	0.01552	0.011	0.01437	0.01599	0.00949	0.01403	Carubv10000361m.g	0.00745	0.00505	0.00304	0.0042	0.00256	0.00285
Carubv10000362m.g	0.27909	0.25035	0.32423	0.33748	0.31799	0.33915	Carubv10000362m.g	0.00783	0.01116	0.00661	0.00726	0.00653	0.00809	Carubv10000362m.g	0.00743	0.01021	0.00541	0.00526	0.0028	0.0052
Carubv10000363m.g	0.14155	0.16491	0.23108	0.22236	0.25659	0.24009	Carubv10000363m.g	0.0224	0.00845	0.00234	0.00791	0.00356	0.00637	Carubv10000363m.g	0.01346	0.01002	0.0053	0.00293	0.00303	0.0026
Carubv10000364m.g	0.02385	0.05045	0.02149	0.03726	0.02805	0.02975	Carubv10000364m.g	0.01128	0.00613	0.00495	0.0058	0.00799	0.00376	Carubv10000364m.g	0.00656	0.00554	0.00319	0.00207	0.00239	0.00473
Carubv10000365m.g	0.25692	0.22666	0.32195	0.28733	0.27277	0.28399	Carubv10000365m.g	0.01939	0.01253	0.02261	0.01485	0.01845	0.01855	Carubv10000365m.g	0.02525	0.02277	0.0152	0.00876	0.01026	0.00814
Carubv10000366m.g	0.51005	0.46424	0.60441	0.57742	0.6285	0.67346	Carubv10000366m.g	0.05236	0.02562	0.0223	0.02997	0.01655	0.01115	Carubv10000366m.g	0.01417	0.00886	0.00716	0.01866	0.00227	0.00562
Carubv10000367m.g	0.40176	0.36831	0.30279	0.364	0.38567	0.36306	Carubv10000367m.g	0.02065	0.01334	0.00367	0.00798	0.01571	0.01007	Carubv10000367m.g	0.00583	0.00289	0.00357	0.00745	0.00725	0.00484
Carubv10000368m.g	0.26694	0.27496	0.35516	0.28452	0.23525	0.26134	Carubv10000368m.g	0.0151	0.01095	0.00911	0.00596	0.00397	0.006	Carubv10000368m.g	0.00945	0.00622	0.00434	0.00275	0.00573	0.00474
Carubv10000369m.g	0.04716	0.05439	0.07205	0.06044	0.08407	0.07069	Carubv10000369m.g	0.01573	0.01524	0.00252	0.00501	0.0045	0.00291	Carubv10000369m.g	0.01111	0.01403	0.00346	0.00403	0.00398	0.00512
Carubv10000370m.g	0.01494	0.01689	0.03112	0.03397	0.02725	0.02666	Carubv10000370m.g	0.00275	0.00274	0.00365	0.00224	0.00449	0.00292	Carubv10000370m.g	0.0079	0.00607	0.00105	0.00329	0.00128	0.00522
Carubv10000371m.g	0.24736	0.22994	0.15338	0.17111	0.12364	0.18513	Carubv10000371m.g	0.00953	0.00551	0.00483	0.00199	0.00164	0.00642	Carubv10000371m.g	0.01301	0.00281	0.00387	0.00348	0.00222	0.0033
Carubv10000372m.g	0.2546	0.3058	0.29239	0.40666	0.19324	0.31139	Carubv10000372m.g	0.012	0.00606	0.00391	0.01213	0.00202	0.00267	Carubv10000372m.g	0.00798	0.00373	0.00669	0.00379	0.00116	0.00399
Carubv10000373m.g	0.17696	0.22656	0.31709	0.31216	0.32535	0.32535	Carubv10000373m.g	0.01268	0.01301	0.00798	0.00449	0.0085	0.00584	Carubv10000373m.g	0.01564	0.00991	0.00681	0.00569	0.0074	0.00352
Carubv10000374m.g	0.33218	0.34061	0.31879	0.31646	0.29161	0.27122	Carubv10000374m.g	0.00726	0.00873	0.00743	0.00594	0.00485	0.00656	Carubv10000374m.g	0.00424	0.00397	0.00482	0.00312	0.00145	0.00295
Carubv10000375m.g	0.012	0.00945	0.01435	0.0146	0.01565	0.01882	Carubv10000375m.g	0.01406	0.01037	0.00443	0.00139	0.00542	0.00733	Carubv10000375m.g	0.01162	0.00654	0.00316	0.00541	0.0018	0.0052
Carubv10000376m.g	0.38281	0.40796	0.51613	0.54867	0.52668	0.51161	Carubv10000376m.g	0.00801	0.01574	0.01461	0.01115	0.00889	0.00993	Carubv10000376m.g	0.00578	0.00525	0.00668	0.00473	0.00339	0.00513
Carubv10000377m.g	0.28499	0.30234	0.26375	0.27134	0.22715	0.23025	Carubv10000377m.g	0.00749	0.00881	0.00355	0.00523	0.00354	0.00358	Carubv10000377m.g	0.00412	0.00231	0.00244	0.0042	0.00365	0.00303
Carubv10000378m.g	NA	NA	NA	NA	NA	NA	Carubv10000378m.g	NA	NA	NA	NA	NA	NA	Carubv10000378m.g	NA	NA	NA	NA	NA	NA
Carubv10000379m.g	0.45822	0.41619	0.4683	0.45308	0.46325	0.46609	Carubv10000379m.g	0.00732	0.00932	0.00552	0.00485	0.00564	0.00955	Carubv10000379m.g	0.00546	0.005	0.0055	0.00364	0.00446	0.00533
Carubv10000380m.g	0.40879	0.43994	0.34032	0.30441	0.34077	0.31373	Carubv10000380m.g	0.01576	0.00639	0.01217	0.00748	0.01264	0.00572	Carubv10000380m.g	0.00819	0.0047	0.0033	0.00264	0.00331	0.00255
Carubv10000381m.g	0.3138	0.28918	0.2056	0.23093	0.18418	0.20119	Carubv10000381m.g	0.00953	0.00728	0.00677	0.00828	0.01079	0.00486	Carubv10000381m.g	0.00257	0.00303	0.00182	0.00443	0.00295	0.00544
Carubv10000382m.g	0.24569	0.28229	0.24196	0.26729	0.23953	0.25132	Carubv10000382m.g	0.00953	0.00848	0.00864	0.008	0.00649	0.00908	Carubv10000382m.g	0.00377	0.00469	0.00398	0.00435	0.00226	0.0028
Carubv10000384m.g	0.01578	0.01035	0.00481	0.011	0.01184	0.00784	Carubv10000384m.g	0.02117	0.00895	0.00333	0.0057	0.00143	0.00684	Carubv10000384m.g	0.01242	0.00569	0.00234	0.00558	0.00605	0.0088
Carubv10000385m.g	0.20407	0.18371	0.23203	0.18372	0.22379	0.20261	Carubv10000385m.g	0.01138	0.0011	0.00239	0.00486	0.00506	0.00338	Carubv10000385m.g	0.00796	0.00539	0.00493	0.00386	0.00337	0.00201
Carubv10000386m.g	0.00991	0.0132	0.02852	0.0194	0.03027	0.03683	Carubv10000386m.g	0.00725	0.00241	0.00498	0.00373	0.01013	0.00729	Carubv10000386m.g	0.00685	0.0045	0.00398	0.00453	0.00496	0.0034
Carubv10000388m.g	0.27807	0.18374	0.30698	0.2652	0.3885	0.27587	Carubv10000388m.g	0.00578	0.00452	0.00546	0.00229	0.00078	0.00311	Carubv10000388m.g	0.00971	0.00526	0.0034	0.00299	0.00437	0.00508
Carubv10000389m.g	0.36484	0.3695	0.30084	0.38978	0.31865	0.3287	Carubv10000389m.g	0.00741	0.00546	0.00428	0.00848	0.00475	0.00508	Carubv10000389m.g	0.00374	0.00546	0.00335	0.00459	0.00338	0.00438
Carubv10000390m.g	0.01551	0.03121	0.01438	0.01744	0.01265	0.01506	Carubv10000390m.g	0.00993	0.00787	0.00621	0.0102	0.00154	0.00727	Carubv10000390m.g	0.00399	0.00541	0.00538	0.00552	0.003	0.00424
Carubv10000391m.g	0.08213	0.05088	0.0352	0.02085	0.01821	0.01228	Carubv10000391m.g	0.02967	0.0134	0.00999	0.00642	0.00569	0.00393	Carubv10000391m.g	0.01083	0.00374	0.00569	0.00379	0.00264	0.00281
Carubv10000392m.g	0.53917	0.49968	0.65386	0.59533	0.65788	0.65578	Carubv10000392m.g	0.04796	0.04203	0.075	0.08419	0.0768	0.07514	Carubv10000392m.g	0.00513	0.00751	0.01413	0.01213	0.01709	0.02053
Carubv10000393m.g	0.26257	0.24233	0.18271	0.20842	0.16896	0.18335	Carubv10000393m.g	0.00359	0.00365	0.00494	0.00502	0.01067	0.00366	Carubv10000393m.g	0.00345	0.00236	0.0047	0.0059	0.00309	0.00489
Carubv10000394m.g	0.20676	0.25593	0.2925	0.2809	0.21529	0.2188	Carubv10000394m.g	0.00753	0.00435	0.00633	0.00114	0.00971	0.0098	Carubv10000394m.g	0.00203	0.00279	0.00515	0.00855	0.00239	0.00314
Carubv10000395m.g	0.13548	0.17093	0.24727	0.18683	0.28	0.20922	Carubv10000395m.g	0.01514	0.02653	0.01189	0.01196	0.00448	0.00868	Carubv10000395m.g	0.00903	0.01195	0.00785	0.00756	0.00644	0.00537
Carubv10000396m.g	0.32426	0.35269	0.19696	0.22516	0.19514	0.20663	Carubv10000396m.g	0.01294	0.01182	0.00689	0.00212	0.00185	0.00675	Carubv10000396m.g	0.01121	0.0066	0.00361	0.00431	0.0021	0.00529
Carubv10000397m.g	0.38746	0.35447	0.46555	0.45208	0.4139	0.41044	Carubv10000397m.g	0.01281	0.01418	0.00625	0.00294	0.0081	0.00385	Carubv10000397m.g	0.01284	0.01487	0.0055	0.00384	0.00195	0.00443
Carubv10000398m.g	0.32822	0.34685	0.20891	0.23493	0.23657	0.23455	Carubv10000398m.g	0.007	0.00773	0.00802	0.0042	0.00303	0.00259	Carubv10000398m.g	0.00151	0.00134	0.00385	0.00477	0.00291	0.00628
Carubv10000399m.g	0.43414	0.25319	0.23703	0.28223	0.27569	0.26089	Carubv10000399m.g	0.00511	0.00484	0.00383	0.00523	0.01783	0.01397	Carubv10000399m.g	0.00584	0.00522	0.0046	0.0062	0.00791	0.00312
Carubv10000400m.g	0.11259	0.10515	0.18072	0.12503	0.09917	0.14822	Carubv10000400m.g	0.00113	0.00319	0.00376	0.00764	0.007	0.00481	Carubv10000400m.g	0.00306	0.00346	0.00304	0.00456	0.00221	0.0032
Carubv10000401m.g	0.38813	0.35453	0.43448	0.43952	0.42723	0.40795	Carubv10000401m.g	0.02186	0.01826	0.00456	0.00608	0.01295	0.01681	Carubv10000401m.g	0.01149	0.02131	0.00497	0.00724	0.0045	0.00482
Carubv10000402m.g	0.17818	0.15104	0.06727	0.09688	0.0124	0.01048	Carubv10000402m.g	0.10401	0.07274	0.00847	0.04574	0.00376	0	Carubv10000402m.g	0.01135	0.0108	0.00343	0.00965	0.00093	0.00257
Carubv10000403m.g	0.23787	0.29043	0.07799	0.08767	0.04815	0.0647	Carubv10000403m.g	0.05897	0.08736	0.02189	0.05093	0.10173	0.06397	Carubv10000403m.g	0.01217	0.01052	0.00379	0.00273	0.00706	0.01056
Carubv10000404m.g	0.40261	0.3993	0.53527	0.54522	0.59032	0.566	Carubv10000404m.g	0.00064	0.00439	0.00425	0.00569	0.00364	0.00565	Carubv10000404m.g	0.0046	0.00556	0.0036	0.00326	0.00291	0.00503
Carubv10000405m.g	0.24105	0.33184	0.45016	0.42611	0.44186	0.3803	Carubv10000405m.g	0.01924	0.01257	0.0067	0.0061	0.00395	0.00407	Carubv10000405m.g	0.01492	0.00769	0.00495	0.00728	0.00557	0.0067
Carubv10000406m.g	0.00761	0.00718	0.00646	0.00569	0.01418	0.00526	Carubv10000406m.g	0.02136	0.00389	0.00598	0.00764	0.00451	0.00742	Carubv10000406m.g	0.028	0.00426	0.00542	0.00274	0.00509	0.00285
Carubv10000407m.g	0.33179	0.36222	0.33703	0.30627	0.3	0.26085	Carubv10000407m.g	0.07023	0.07478	0.01154	0.01364	0.00906	0.00936	Carubv10000407m.g	0.00862	0.01297	0.01156	0.00838	0.00559	0.00928
Carubv10000408m.g	0.00847	0.01115	0.08356	0.06496	0.04782	0.03276	Carubv10000408m.g	0.00547	0.0077	0.05596	0.03473	0.01672	0.00401	Carubv10000408m.g	0.01037	0.00477	0.01339	0.00766	0.00516	0.00344
Carubv10000409m.g	0.45087	0.47907	0.16709	0.12525	0.03339	0.03407	Carubv10000409m.g	0.25937	0.28698	0.05443	0.07291	0.01223	0.00955	Carubv10000409m.g	0.04259	0.04431	0.00974	0.01671	0.00438	0.0064
Carubv10000410m.g	0.05933	0.03371	0.61475	0.58039	0.67048	0.71058	Carubv10000410m.g	0.0173	0.00806	0.46052	0.39773	0.24623	0.35684	Carubv10000410m.g	0.01284	0.00719	0.03638	0.04386	0.02198	0.02025
Carubv10000411m.g	0.35427	0.47816	0.50245	0.53792	0.55026	0.50481	Carubv10000411m.g	0.00265	0.0044	0.02528	0.01722	0.01097	0.01118	Carubv10000411m.g	0.00398	0.00273	0.00245	0.00235	0.00508	0.00445
Carubv10000412m.g	0.08147	0.06489	0.21377	0.18615	0.15267	0.20298	Carubv10000412m.g	0.00336	0.00233	0.00727	0.0056	0.00452	0.00505	Carubv10000412m.g	0.00307	0.00519	0.00895	0.00563	0.00883	0.00523
Carubv10000413m.g	0.4595	0.36116	0.46787	0.55272	0.48256	0.46479	Carubv10000413m.g	0.0183	0.02402	0.01886	0.01727	0.00743	0.01288	Carubv10000413m.g	0.00655	0.0063	0.00464	0.00383	0.00241	0.00561
Carubv10000414m.g	0.11533	0.1249	0.12426	0.10897	0.12199	0.15853	Carubv10000414m.g	0.01119	0.01985	0.01332	0.00968	0.00645	0.00521	Carubv10000414m.g	0.00619	0.00324	0.00634	0.00619	0.00522	0.00612
Carubv10000415m.g	0.01043	0.00904	0.02371	0.02318	0.01872	0.0275	Carubv10000415m.g	0.00532	0.01065	0.00483	0.00227	0.0052	0.00656	Carubv10000415m.g	0.01242	0.00407	0.00398	0.00487	0.00405	0.006
Carubv10000416m.g	0.0278	0.04711	0.01308	0.0075	0.00425	0.00781	Carubv10000416m.g	0.01154	0.02551	0.00228	0.0053	0	0.00172	Carubv10000416m.g	0.0171	0.00893	0.00456	0.00253	0.00275	0.00204
Carubv10000418m.g	0.01499	0.02261	0.00294	0.04021	0.01254	0.00485	Carubv10000418m.g	0.01703	0.01467	0.01112	0.00144	0.00689	0.00182	Carubv10000418m.g	0.02459	0.01374	0.00508	0.00926	0.00341	0.00371
Carubv10000419m.g	0.095	0.13916	0.30547	0.31901	0.27709	0.3247	Carubv10000419m.g	0.0255	0.01842	0.02772	0.01655	0.03132	0.02475	Carubv10000419m.g	0.00602	0.01126	0.00624	0.00588	0.0044	0.00805
Carubv10000420m.g	0.02395	0.04096	0.03707	0.04061	0.03865	0.05902	Carubv10000420m.g	0.02217	0.03258	0.00441	0	0.00966	0.00925	Carubv10000420m.g	0.02254	0.02347	0.00494	0.00735	0.00294	0.00492
Carubv10000421m.g	0.28208	0.32185	0.62304	0.53701	0.60902	0.5681	Carubv10000421m.g	0.13175	0.12434	0.30922	0.33367	0.18919	0.26817	Carubv10000421m.g	0.01548	0.01188	0.03346	0.04006	0.02094	0.02616
Carubv10000422m.g	0.36269	0.36357	0.34847	0.32701	0.31844	0.30029	Carubv10000422m.g	0.01379	0.00915	0.00477	0.0055	0.00597	0.00589	Carubv10000422m.g	0.00608	0.00467	0.00221	0.00386	0.00312	0.00267
Carubv10000423m.g	0.40801	0.41892	0.59078	0.55605	0.54761	0.45769	Carubv10000423m.g	0.02685	0.0202	0.02043	0.02895	0.01544	0.01152	Carubv10000423m.g	0.00793	0.01057	0.00146	0.00429	0.00309	0.00461
Carubv10000426m.g	0.28054	0.24424	0.18334	0.17478	0.15624	0.15799	Carubv10000426m.g	0.07273	0.13333	0.03656	0.08702	0.12102	0.09653	Carubv10000426m.g	0.00978	0.00721	0.0042	0.00798	0.00796	0.0074
Carubv10000427m.g	0.53064	0.53265	0.39451	0.37934	0.27947	0.33245	Carubv10000427m.g	0.00585	0.01059	0.00588	0.00988	0.00835	0.00734	Carubv10000427m.g	0.01295	0.01042	0.00657	0.00909	0.00903	0.00948
Carubv10000428m.g	0.14926	0.17124	0.13595	0.13249	0.09773	0.12717	Carubv10000428m.g	0.00321	0.00648	0.00598	0.00407	0.01677	0.01123	Carubv10000428m.g	0.00546	0.00383	0.0024	0.00248	0.00218	0.00328
Carubv10000429m.g	0.40207	0.46511	0.43201	0.44561	0.38242	0.51816	Carubv10000429m.g	0.00927	0.00499	0.00508	0.00826	0.00929	0.00947	Carubv10000429m.g	0.00974	0.00652	0.00351	0.00524	0.00279	0.00505
Carubv10000430m.g	0.13894	0.2092	0.12875	0.13508	0.12632	0.14274	Carubv10000430m.g	0.0067	0.00884	0.0019	0.00347	0.00474	0.00431	Carubv10000430m.g	0.00959	0.00989	0.00151	0.00173	0.00339	0.00406
Carubv10000433m.g	0.27221	0.19319	0.12338	0.1156	0.11532	0.08668	Carubv10000433m.g	0.00451	0.00569	0.00306	0.00428	0.00253	0.00526	Carubv10000433m.g	0.00383	0.00396	0.00331	0.00347	0.00258	0.00256
Carubv10000434m.g	0.35274	0.40826	0.48285	0.47688	0.48949	0.47881	Carubv10000434m.g	0.00761	0.01017	0.00695	0.00753	0.01392	0.00585	Carubv10000434m.g	0.00503	0.0047	0.00299	0.00445	0.00374	0.00253
Carubv10000435m.g	0.00696	0.01056	0.01254	0.01549	0.00481	0.00664	Carubv10000435m.g	0	0.00494	0.00851	0.0064	0	0.00412	Carubv10000435m.g	0.00606	0.01107	0.00207	0.00242	0.00413	0.00234
Carubv10000436m.g	0.26088	0.23904	0.31967	0.27523	0.30457	0.2941	Carubv10000436m.g	0.00736	0.01381	0.00196	0.00433	0.01032	0.00641	Carubv10000436m.g	0.0108	0.00654	0.00417	0.00203	0.00317	0.00452
Carubv10000437m.g	0.15047	0.12474	0.17794	0.15791	0.11668	0.09053	Carubv10000437m.g	0.02505	0.00624	0.00318	0.00214	0.00432	0.00265	Carubv10000437m.g	0.01336	0.00383	0.00467	0.00442	0.00312	0.00237
Carubv10000438m.g	0.44859	0.46937	0.38924	0.38841	0.35668	0.36035	Carubv10000438m.g	0.0089	0.01829	0.00548	0.00589	0.00844	0.00374	Carubv10000438m.g	0.02027	0.01889	0.0127	0.01795	0.0159	0.01606
Carubv10000439m.g	0.64338	0.67058	0.27182	0.24594	0.1939	0.23997	Carubv10000439m.g	0.03645	0.05413	0.0047	0.01317	0.00767	0.01097	Carubv10000439m.g	0.00962	0.03538	0.00758	0.00571	0.00401	0.00421
Carubv10000440m.g	NA	NA	0.36154	0.30546	0.34	0.38713	Carubv10000440m.g	NA	NA	0.06532	0.0419	0.01788	0.02079	Carubv10000440m.g	NA	NA	0.00949	0.00675	0.00459	0.00622
Carubv10000441m.g	0.28172	0.26161	0.44519	0.33372	0.3483	0.34343	Carubv10000441m.g	0.0393	0.08157	0.02836	0.01964	0.05789	0.03567	Carubv10000441m.g	0.01834	0.00794	0.0033	0.00635	0.00401	0.00772
Carubv10000442m.g	0.10538	0.11579	0.03586	0.03321	0.01471	0.0352	Carubv10000442m.g	0.02073	0.00458	0.00454	0.00348	0.00156	0.00315	Carubv10000442m.g	0.00847	0.00769	0.00454	0.00468	0.00197	0.0019
Carubv10000444m.g	0.033	0.02406	0.05736	0.0436	0.05844	0.05849	Carubv10000444m.g	0	0.00508	0.00346	0.01158	0.00246	0.00353	Carubv10000444m.g	0.00476	0.00682	0.00399	0.00659	0.00429	0.00325
Carubv10000445m.g	0.29222	0.28075	0.37902	0.39851	0.38001	0.383	Carubv10000445m.g	0.01158	0.00745	0.00759	0.00789	0.00617	0.00524	Carubv10000445m.g	0.01299	0.00448	0.00406	0.00401	0.00356	0.00441
Carubv10000446m.g	0.0294	0.02885	0.01507	0.0164	0.00534	0.01208	Carubv10000446m.g	0.02031	0.01975	0.00912	0.01624	0.01364	0.01694	Carubv10000446m.g	0.0053	0.00252	0.00189	0.00395	0.00264	0.00285
Carubv10000447m.g	0.14266	0.11956	0.044	0.07271	0.09611	0.09253	Carubv10000447m.g	0.0047	0.00801	0.00361	0.00518	0.00647	0.01133	Carubv10000447m.g	0.00462	0.00284	0.0035	0.00614	0.00196	0.0044
Carubv10000448m.g	0.03147	0.01569	0.01317	0.00883	0.01154	0.00502	Carubv10000448m.g	0.01006	0.01957	0.00965	0.00594	0.00341	0.00333	Carubv10000448m.g	0.00352	0.00453	0.00334	0.00256	0.00622	0.00357
Carubv10000449m.g	0.42056	0.43299	0.40242	0.40494	0.34366	0.34333	Carubv10000449m.g	0.00841	0.00929	0.00558	0.00514	0.00943	0.00846	Carubv10000449m.g	0.00961	0.00952	0.00362	0.00595	0.00185	0.00351
Carubv10000450m.g	0.32157	0.34112	0.27265	0.26081	0.20796	0.24654	Carubv10000450m.g	0.00889	0.00804	0.00918	0.00781	0.00516	0.00646	Carubv10000450m.g	0.00478	0.00361	0.0034	0.00494	0.0049	0.00307
Carubv10000452m.g	0.23526	0.29751	0.35782	0.32044	0.3605	0.33113	Carubv10000452m.g	0.04394	0.02251	0.0084	0.00941	0.00581	0.00646	Carubv10000452m.g	0.04173	0.00793	0.00445	0.00539	0.0037	0.00509
Carubv10000453m.g	0.22299	0.17774	0.16531	0.17644	0.15954	0.15679	Carubv10000453m.g	0.00483	0.00643	0.00592	0.00696	0.01454	0.01115	Carubv10000453m.g	0.00458	0.00705	0.00281	0.00393	0.0043	0.00312
Carubv10000454m.g	0.31752	0.33572	0.40343	0.42822	0.39277	0.44381	Carubv10000454m.g	0.0068	0.01577	0.00653	0.00704	0.00625	0.00977	Carubv10000454m.g	0.00375	0.00486	0.00322	0.0032	0.00397	0.00349
Carubv10000455m.g	0.40372	0.30417	0.18087	0.22455	0.20294	0.18813	Carubv10000455m.g	0.00087	0.00952	0.0027	0.00789	0.00688	0.00465	Carubv10000455m.g	0.00529	0.00432	0.00509	0.0038	0.00263	0.00279
Carubv10000456m.g	0.17972	0.14841	0.0716	0.11673	0.1089	0.09757	Carubv10000456m.g	0.0085	0.00933	0.00053	0.00335	0.0035	0.00231	Carubv10000456m.g	0.0071	0.00631	0.00435	0.00435	0.00097	0.00552
Carubv10000457m.g	0.28958	0.32422	0.25811	0.25099	0.2392	0.25667	Carubv10000457m.g	0.0131	0.0037	0.00382	0.00499	0.01082	0.00972	Carubv10000457m.g	0.00765	0.00334	0.00461	0.00505	0.00091	0.00535
Carubv10000458m.g	0.03851	0.14393	0.1796	0.20264	0.18654	0.18299	Carubv10000458m.g	0.0056	0.01597	0.00772	0.00312	0.00231	0.00412	Carubv10000458m.g	0.00485	0.00232	0.00389	0.00243	0.00294	0.00269
Carubv10000460m.g	0.29719	0.26497	0.27587	0.26349	0.2602	0.25001	Carubv10000460m.g	0.00358	0.0074	0.0062	0.0055	0.00759	0.00664	Carubv10000460m.g	0.00374	0.00308	0.00271	0.00247	0.00372	0.00422
Carubv10000461m.g	0.07806	0.09407	0.10951	0.07706	0.11863	0.11692	Carubv10000461m.g	0.00602	0.01221	0.00407	0.00278	0.00447	0.00438	Carubv10000461m.g	0.00462	0.00718	0.00182	0.00461	0.00301	0.0047
Carubv10000464m.g	0.40344	0.42179	0.48569	0.53103	0.55693	0.46888	Carubv10000464m.g	0.01397	0.0198	0.00958	0.00972	0.00769	0.00885	Carubv10000464m.g	0.00862	0.00959	0.00309	0.00314	0.00071	0.00444
Carubv10000465m.g	0.52045	0.36802	0.51693	0.50488	0.54452	0.55855	Carubv10000465m.g	0.02054	0.01634	0.01849	0.0224	0.02014	0.01645	Carubv10000465m.g	0.00707	0.01714	0.02322	0.02056	0.03168	0.01831
Carubv10000466m.g	0.40144	0.35863	0.4501	0.42868	0.32995	0.39772	Carubv10000466m.g	0.01147	0.01494	0.00223	0.0028	0.00667	0.00507	Carubv10000466m.g	0.01115	0.0056	0.00367	0.00391	0.00405	0.00528
Carubv10000467m.g	0.22498	0.14535	0.16592	0.10064	0.12542	0.15756	Carubv10000467m.g	0.04435	0.01045	0.00328	0.00398	0	0.00393	Carubv10000467m.g	0.01259	0.00106	0.00198	0.00328	0.00204	0.00403
Carubv10000468m.g	0.27156	0.28971	0.23576	0.26783	0.24439	0.24596	Carubv10000468m.g	0.02527	0.03077	0.01268	0.01719	0.00759	0.00886	Carubv10000468m.g	0.01112	0.00993	0.00452	0.00527	0.00426	0.00495
Carubv10000469m.g	0.12967	0.13492	0.04377	0.03593	0.02831	0.03064	Carubv10000469m.g	0.01316	0.01042	0.01081	0.00684	0.01096	0.00384	Carubv10000469m.g	0.00789	0.00521	0.00395	0.00312	0.00151	0.00329
Carubv10000470m.g	0.18356	0.24484	0.33788	0.3524	0.31999	0.31246	Carubv10000470m.g	0.00721	0.00484	0.00419	0.0058	0.00772	0.00706	Carubv10000470m.g	0.00596	0.00401	0.00291	0.00399	0.0024	0.00228
Carubv10000471m.g	0.13869	0.14276	0.19026	0.22553	0.23155	0.23112	Carubv10000471m.g	0.00844	0.00673	0.00612	0.00239	0.00267	0.00866	Carubv10000471m.g	0.01577	0.0104	0.00732	0.00775	0.00644	0.00456
Carubv10000472m.g	0.44824	0.41007	0.33172	0.32934	0.31419	0.28037	Carubv10000472m.g	0.01897	0.01908	0.00513	0.00301	0.00755	0.00064	Carubv10000472m.g	0.0037	0.00582	0.0046	0.00365	0.00193	0.00445
Carubv10000473m.g	0.29046	0.35108	0.46168	0.35611	0.43536	0.37014	Carubv10000473m.g	0.00807	0.01074	0.00899	0.00455	0.00635	0.00926	Carubv10000473m.g	0.00911	0.00366	0.00181	0.00363	0.00284	0.00486
Carubv10000474m.g	0.17611	0.28386	0.22377	0.26898	0.24714	0.25336	Carubv10000474m.g	0.00242	0.01358	0.0041	0.00809	0.00295	0.0027	Carubv10000474m.g	0.00336	0.00471	0.00252	0.00348	0.00254	0.00333
Carubv10000475m.g	0.35165	0.33408	0.42831	0.42378	0.42449	0.40742	Carubv10000475m.g	0.00358	0.00639	0.00284	0.00627	0.00559	0.00855	Carubv10000475m.g	0.00631	0.0051	0.00448	0.00237	0.00292	0.00225
Carubv10000476m.g	0.39604	0.42512	0.42255	0.44438	0.40688	0.46289	Carubv10000476m.g	0.0053	0.00782	0.00442	0.00441	0.0033	0.01044	Carubv10000476m.g	0.0045	0.00495	0.00557	0.00502	0.00484	0.00542
Carubv10000478m.g	0.25176	0.22952	0.13086	0.19755	0.14139	0.18467	Carubv10000478m.g	0.02271	0.01363	0.01059	0.0096	0.00137	0.00827	Carubv10000478m.g	0.01212	0.00349	0.00333	0.00204	0.00341	0.0033
Carubv10000479m.g	0.17065	0.13999	0.19532	0.21459	0.18543	0.15416	Carubv10000479m.g	0.0077	0	0.00502	0.00715	0.009	0.00468	Carubv10000479m.g	0.00622	0.00362	0.0061	0.00506	0.00451	0.00323
Carubv10000480m.g	0.08643	0.04881	0	0.1	NA	0.10848	Carubv10000480m.g	0.00752	0.03407	0	0	NA	0	Carubv10000480m.g	0.01217	0.00269	0	0.00357	0	0.00659
Carubv10000481m.g	0.12239	0.1768	0.27842	0.24595	0.26255	0.23148	Carubv10000481m.g	0.00386	0.01361	0.00512	0.00578	0.01596	0.0046	Carubv10000481m.g	0.00408	0.00666	0.00438	0.00499	0.00681	0.00427
Carubv10000482m.g	0.15527	0.24809	0.02231	0.06525	0.00688	0.01366	Carubv10000482m.g	0.02845	0.01866	0.00506	0.00581	0.00234	0.00383	Carubv10000482m.g	0.00973	0.01558	0.00232	0.00281	0.00162	0.00309
Carubv10000483m.g	0.06718	0.0773	0.03007	0.02707	0.02655	0.02653	Carubv10000483m.g	0.0075	0.00987	0.00752	0.0094	0.00393	0.00746	Carubv10000483m.g	0.0039	0.0044	0.00306	0.00536	0.00407	0.00283
Carubv10000484m.g	0.39192	0.36213	0.47274	0.41616	0.47652	0.4561	Carubv10000484m.g	0.00848	0.00885	0.01694	0.02309	0.01642	0.02524	Carubv10000484m.g	0.00749	0.00344	0.00524	0.00518	0.00392	0.0036
Carubv10000485m.g	0.08917	0.10429	0.02185	0.01334	0.00484	0.01223	Carubv10000485m.g	0.00878	0.00604	0.01063	0.00556	0.00358	0.00225	Carubv10000485m.g	0.00526	0.00387	0.00271	0.00195	0.00637	0.00599
Carubv10000486m.g	0.2895	0.21061	0.26444	0.25499	0.2285	0.22665	Carubv10000486m.g	0.01004	0.01455	0.00403	0.00125	0.00627	0.00288	Carubv10000486m.g	0.00944	0.00511	0.00208	0.00361	0.0054	0.00335
Carubv10000487m.g	0.29606	0.28466	0.32858	0.31296	0.32449	0.32067	Carubv10000487m.g	0.02	0.0055	0.00554	0.00648	0.00355	0.00576	Carubv10000487m.g	0.00761	0.00727	0.00383	0.00328	0.00355	0.00171
Carubv10000488m.g	0.32233	0.26643	0.26043	0.22139	0.27803	0.23628	Carubv10000488m.g	0.01192	0.00847	0.00226	0.00668	0.00351	0.00602	Carubv10000488m.g	0.01468	0.01271	0.00395	0.00727	0.00665	0.00527
Carubv10000489m.g	0.05747	0.04635	0.14826	0.10529	0.16384	0.15861	Carubv10000489m.g	0.01893	0.00917	0.03555	0.03365	0.03332	0.01284	Carubv10000489m.g	0.00941	0.00969	0.00342	0.00556	0.00525	0.0011
Carubv10000490m.g	0.00882	0.03322	0.00877	0.00999	0.00473	0.00595	Carubv10000490m.g	0.00553	0.00187	0.00713	0.00341	0.00544	0.0026	Carubv10000490m.g	0.00335	0.00213	0.00383	0.00255	0.00208	0.00392
Carubv10000491m.g	0.00868	0.00986	0.46709	0.43291	0.60325	0.53192	Carubv10000491m.g	0.00368	0.00433	0.17026	0.1632	0.07018	0.09439	Carubv10000491m.g	0.00275	0.00647	0.0249	0.02101	0.0189	0.00896
Carubv10000492m.g	0.29701	0.23863	0.72179	0.69864	0.78471	0.81897	Carubv10000492m.g	0.03083	0.01373	0.60664	0.55719	0.50219	0.44229	Carubv10000492m.g	0.01544	0.00443	0.07369	0.07636	0.05892	0.05513
Carubv10000493m.g	0.22028	0.25659	0.21694	0.22407	0.23911	0.22358	Carubv10000493m.g	0.03977	0.04617	0.01286	0.00814	0.00931	0.00866	Carubv10000493m.g	0.01391	0.01414	0.0039	0.00372	0.00353	0.00466
Carubv10000494m.g	0.29605	0.31638	0.41179	0.41465	0.36433	0.39948	Carubv10000494m.g	0.03514	0.01741	0.01428	0.00849	0.0098	0.00953	Carubv10000494m.g	0.01267	0.00824	0.00366	0.00364	0.00485	0.00288
Carubv10000495m.g	0.32681	0.33143	0.43199	0.42989	0.41574	0.43807	Carubv10000495m.g	0.00726	0.00529	0.02701	0.01652	0.02887	0.02386	Carubv10000495m.g	0.00658	0.00559	0.01079	0.00968	0.01507	0.01283
Carubv10000496m.g	0.4008	0.4527	0.54214	0.52992	0.53266	0.53924	Carubv10000496m.g	0.00911	0.00796	0.00847	0.00979	0.00328	0.01134	Carubv10000496m.g	0.00615	0.00506	0.00474	0.00401	0.00157	0.00263
Carubv10000497m.g	0.39807	0.36224	0.32454	0.33671	0.24123	0.25318	Carubv10000497m.g	0.00773	0.00459	0.05297	0.05024	0.01101	0.0306	Carubv10000497m.g	0.00621	0.00337	0.0085	0.00663	0.00301	0.00507
Carubv10000498m.g	0.59165	0.68655	0.7397	0.74094	0.72944	0.70175	Carubv10000498m.g	0.31197	0.29317	0.31974	0.32732	0.17572	0.14005	Carubv10000498m.g	0.0763	0.04136	0.0442	0.04417	0.0296	0.01967
Carubv10000499m.g	0.29041	0.33261	0.25701	0.23128	0.22726	0.26088	Carubv10000499m.g	0.00123	0.0009	0.00402	0.00759	0.01083	0.01429	Carubv10000499m.g	0.01014	0.00595	0.00192	0.00415	0.00314	0.00325
Carubv10000501m.g	0.3486	0.303	0.15809	0.20655	0.16456	0.09534	Carubv10000501m.g	0.0926	0.09004	0.04202	0.03446	0.12631	0.12053	Carubv10000501m.g	0.01047	0.01141	0.00483	0.00502	0.00758	0.01214
Carubv10000502m.g	0.22936	0.23486	0.21834	0.18735	0.21891	0.20385	Carubv10000502m.g	0.02039	0.01304	0.01205	0.005	0.00492	0.00598	Carubv10000502m.g	0.00508	0.0042	0.00288	0.00227	0.00531	0.00333
Carubv10000503m.g	0.15831	0.17044	0.08269	0.066	0.02606	0.03031	Carubv10000503m.g	0.00329	0.00289	0.0042	0.00364	0.00506	0.00843	Carubv10000503m.g	0.00393	0.00171	0.0015	0.00333	0.00402	0.00398
Carubv10000505m.g	0.2138	0.20235	0.04074	0.06132	0.0025	0.00987	Carubv10000505m.g	0.00703	0.0061	0.00219	0.00795	0.00179	0.00384	Carubv10000505m.g	0.00819	0.00464	0.0023	0.00562	0.00506	0.00407
Carubv10000506m.g	0.32235	0.31035	0.32606	0.33012	0.34081	0.33619	Carubv10000506m.g	0.00383	0.00695	0.00644	0.00992	0.00748	0.00633	Carubv10000506m.g	0.00705	0.00458	0.00406	0.00661	0.00327	0.00211
Carubv10000507m.g	0.41893	0.19948	0.26222	0.26696	0.23436	0.25572	Carubv10000507m.g	0.00563	0.00457	0.00124	0.00494	0.00348	0.00522	Carubv10000507m.g	0.00235	0.00579	0.0019	0.00393	0.00263	0.00529
Carubv10000508m.g	0.19175	0.18256	0.04855	0.02314	0.0159	0.01312	Carubv10000508m.g	0.00616	0.00807	0.00141	0.00769	0.00378	0.00581	Carubv10000508m.g	0.00739	0.00782	0.00275	0.00553	0.00226	0.00294
Carubv10000509m.g	0.40049	0.39369	0.44406	0.41586	0.31769	0.34337	Carubv10000509m.g	0.01054	0.0041	0.00447	0.01045	0.00393	0.00634	Carubv10000509m.g	0.00403	0.00249	0.00484	0.00338	0.00405	0.00333
Carubv10000510m.g	0.25857	0.23231	NA	0.33333	NA	NA	Carubv10000510m.g	0.01057	0.0105	NA	0.05	NA	NA	Carubv10000510m.g	0.01132	0.00581	NA	0.01053	NA	NA
Carubv10000511m.g	0.12626	0.16148	0.11505	0.09586	0.11279	0.12705	Carubv10000511m.g	0.02091	0.00779	0.01026	0.0034	0.01332	0.00726	Carubv10000511m.g	0.01055	0.00605	0.00518	0.00489	0.00295	0.0029
Carubv10000512m.g	0.31192	0.34291	0.28631	0.29602	0.24746	0.22381	Carubv10000512m.g	0.01389	0.01858	0.00486	0.00586	0.00387	0.00629	Carubv10000512m.g	0.00699	0.00575	0.00537	0.00528	0.00422	0.00519
Carubv10000513m.g	0.23915	0.21319	0.24752	0.23968	0.23166	0.19922	Carubv10000513m.g	0.0526	0.08551	0.06143	0.06259	0.09772	0.09814	Carubv10000513m.g	0.00875	0.01117	0.00534	0.00641	0.00838	0.00832
Carubv10000515m.g	0.26168	0.33234	0.3513	0.34721	0.30693	0.35517	Carubv10000515m.g	0.00944	0.01466	0.0026	0.0069	0.00736	0.00293	Carubv10000515m.g	0.00213	0.00602	0.00331	0.00368	0.00397	0.00254
Carubv10000516m.g	0.33018	0.44475	0.53911	0.47373	0.49954	0.53649	Carubv10000516m.g	0.00201	0.00642	0.00502	0.00777	0.00214	0.01413	Carubv10000516m.g	0.00801	0.00498	0.00387	0.00653	0.00647	0.0041
Carubv10000518m.g	0.24917	0.20187	0.09177	0.06747	0.05126	0.05063	Carubv10000518m.g	0.02387	0.01482	0.00544	0.00581	0.00293	0.01067	Carubv10000518m.g	0.01263	0.00449	0.00404	0.00321	0.00284	0.0039
Carubv10000519m.g	0.42046	0.43804	0.4382	0.43092	0.41549	0.44405	Carubv10000519m.g	0.013	0.01555	0.00538	0.00439	0.00846	0.0022	Carubv10000519m.g	0.00709	0.00504	0.00411	0.00296	0.00507	0.00339
Carubv10000520m.g	0.04739	0.04422	0.0379	0.04143	0.04935	0.04685	Carubv10000520m.g	0.00416	0.00384	0.00099	0.00607	0.0061	0.00501	Carubv10000520m.g	0.00511	0.00407	0.00321	0.0031	0.00316	0.00343
Carubv10000522m.g	0.32715	0.36343	0.4086	0.37917	0.3428	0.35703	Carubv10000522m.g	0.00214	0.00483	0.00663	0.01049	0.00794	0.00395	Carubv10000522m.g	0.00501	0.00199	0.00325	0.00218	0.00437	0.00162
Carubv10000523m.g	0.00981	0.04319	0.02465	0.07385	0.01667	0.04167	Carubv10000523m.g	0.02347	0.0223	0.01293	0.03322	0	0.0161	Carubv10000523m.g	0.00911	0.01	0.00542	0.00799	0.00184	0.00459
Carubv10000524m.g	0.3463	0.33056	0.41886	0.38092	0.35643	0.42015	Carubv10000524m.g	0.00536	0.01669	0.00757	0.00851	0.01038	0.01107	Carubv10000524m.g	0.01168	0.01192	0.00408	0.00395	0.0039	0.00334
Carubv10000525m.g	0.03073	0.0306	0.04595	0.04212	0.02893	0.04484	Carubv10000525m.g	0.003	0.00656	0.00277	0.00175	0.00137	0.00301	Carubv10000525m.g	0.0043	0.00375	0.00275	0.00434	0.00138	0.00245
Carubv10000526m.g	0.2295	0.26597	0.32534	0.3323	0.38096	0.36235	Carubv10000526m.g	0.01823	0.0151	0.00459	0.01	0.01619	0.007	Carubv10000526m.g	0.02796	0.01577	0.00447	0.0052	0.00299	0.00544
Carubv10000528m.g	0.11737	0.11417	0.0167	0.02926	0.03048	0.02741	Carubv10000528m.g	0.04889	0.05061	0.00794	0.01232	0.00472	0.01412	Carubv10000528m.g	0.03714	0.02656	0.0067	0.0087	0.00283	0.00491
Carubv10000529m.g	0.3657	0.31597	0.30933	0.3073	0.2154	0.27283	Carubv10000529m.g	0.01007	0.007	0.00184	0.0071	0.00253	0.00496	Carubv10000529m.g	0.00286	0.00475	0.00437	0.00528	0.00158	0.00449
Carubv10000530m.g	0.64429	0.53882	0.57912	0.56102	0.52957	0.51783	Carubv10000530m.g	0.01685	0.01771	0.01189	0.0079	0.00685	0.00708	Carubv10000530m.g	0.00474	0.00597	0.0024	0.00502	0.00645	0.00524
Carubv10000531m.g	0.31486	0.39001	0.31572	0.27973	0.27472	0.28478	Carubv10000531m.g	0.03069	0.01377	0.01132	0.00455	0.01037	0.00621	Carubv10000531m.g	0.01279	0.00452	0.0043	0.00501	0.00121	0.00571
Carubv10000532m.g	0.06086	0.04836	0.06617	0.06685	0.09139	0.05244	Carubv10000532m.g	0.02127	0.03224	0.01481	0.00756	0.00863	0.00779	Carubv10000532m.g	0.00411	0.00519	0.00467	0.00196	0.00209	0.00398
Carubv10000533m.g	0.1268	0.15875	0.04177	0.03072	0.04942	0.03543	Carubv10000533m.g	0.01373	0.03443	0.00256	0.0057	0.0016	0.00099	Carubv10000533m.g	0.01563	0.01343	0.00345	0.00397	0.00372	0.00232
Carubv10000534m.g	0.00798	0.00396	0	0.00119	0.01312	0.01078	Carubv10000534m.g	0.03884	0.0118	0.01046	0.0237	0.06025	0.05167	Carubv10000534m.g	0.02325	0.01175	0.00487	0.00512	0.01054	0.00423
Carubv10000536m.g	NA	NA	0.22579	0.30604	0.36578	0.33453	Carubv10000536m.g	NA	NA	0.00865	0.01064	0.00323	0.00196	Carubv10000536m.g	NA	NA	0.00219	0.00506	0.00417	0.00588
Carubv10000537m.g	0.08484	0.06814	0.02529	0.03242	0.01294	0.00503	Carubv10000537m.g	0.00344	0.00164	0.00532	0.00473	0.00644	0.00452	Carubv10000537m.g	0.00236	0.00686	0.00623	0.00337	0.00569	0.00442
Carubv10000538m.g	0.22514	0.21793	0.24755	0.2578	0.2672	0.23656	Carubv10000538m.g	0.02098	0.02137	0.00726	0.00479	0.01058	0.00954	Carubv10000538m.g	0.00607	0.00316	0.00348	0.00261	0.00299	0.00289
Carubv10000539m.g	0.11991	0.14571	0.13615	0.11926	0.15233	0.13907	Carubv10000539m.g	0.0284	0.01711	0.02541	0.01083	0.00626	0.01228	Carubv10000539m.g	0.01611	0.01436	0.01175	0.01147	0.0014	0.00577
Carubv10000540m.g	0.28009	0.2122	0.32621	0.25146	0.19655	0.22848	Carubv10000540m.g	0.0084	0.00221	0.0046	0.00306	0.00498	0.00071	Carubv10000540m.g	0.00682	0.00471	0.00298	0.00319	0.00387	0.00462
Carubv10000541m.g	0.53504	0.54852	0.57399	0.54791	0.53923	0.57283	Carubv10000541m.g	0.01469	0.01383	0.00678	0.01248	0.00596	0.00961	Carubv10000541m.g	0.00921	0.00846	0.00488	0.00369	0.00288	0.00478
Carubv10000542m.g	0.37024	0.40386	0.32185	0.33348	0.33213	0.33183	Carubv10000542m.g	0.04226	0.02356	0.00956	0.01153	0.00669	0.00885	Carubv10000542m.g	0.0101	0.01253	0.00189	0.00295	0.00388	0.00385
Carubv10000543m.g	0.44299	0.42086	0.49757	0.42031	0.46272	0.48548	Carubv10000543m.g	0.0047	0.01522	0.00627	0.00755	0.00343	0.00912	Carubv10000543m.g	0.0073	0.00296	0.00343	0.00368	0.00177	0.00436
Carubv10000544m.g	0.41358	0.38353	0.41879	0.44617	0.44342	0.43087	Carubv10000544m.g	0.00595	0.00723	0.00756	0.00493	0.00738	0.00638	Carubv10000544m.g	0.00592	0.00597	0.00378	0.00349	0.00254	0.00364
Carubv10000545m.g	0.21394	0.22782	0.05728	0.04451	0.00652	0.01048	Carubv10000545m.g	0.01876	0.0128	0.00813	0.00571	0.00482	0.00404	Carubv10000545m.g	0.00403	0.00188	0.00405	0.00499	0.00146	0.0034
Carubv10000546m.g	0.22497	0.33316	0.38826	0.37931	0.39219	0.37215	Carubv10000546m.g	0.01943	0.01399	0.00347	0.00667	0.00619	0.01251	Carubv10000546m.g	0.01219	0.00803	0.00427	0.0023	0.00401	0.0071
Carubv10000547m.g	0.00857	0.00948	0.01904	0.01946	0.03382	0.03718	Carubv10000547m.g	0.01224	0.00671	0.00405	0.00163	0.00567	0.00456	Carubv10000547m.g	0.00399	0.00476	0.00261	0.00414	0.00201	0.00545
Carubv10000548m.g	0.00543	0.00444	0.01413	0.01027	0.01711	0.0256	Carubv10000548m.g	0.01574	0.00588	0.02321	0.01015	0.02591	0.02798	Carubv10000548m.g	0.00609	0.00671	0.00357	0.00278	0.00473	0.00337
Carubv10000549m.g	0.24633	0.2596	0.37823	0.3002	0.39197	0.32992	Carubv10000549m.g	0.01335	0.01099	0.00086	0.00682	0.005	0.00798	Carubv10000549m.g	0.02	0.01192	0.00849	0.00788	0.00613	0.00718
Carubv10000550m.g	0.17348	0.14401	0.24486	0.19839	0.23238	0.23174	Carubv10000550m.g	0.01097	0.00666	0.00878	0.01043	0.00938	0.01091	Carubv10000550m.g	0.00864	0.00374	0.0068	0.00377	0.00278	0.0019
Carubv10000551m.g	0.38177	0.37002	0.47009	0.47519	0.52843	0.49896	Carubv10000551m.g	0.06464	0.12302	0.03407	0.03417	0.04127	0.04824	Carubv10000551m.g	0.00825	0.01287	0.01097	0.00327	0.00594	0.00217
Carubv10000553m.g	0.22925	0.27527	0.31201	0.31932	0.31498	0.35528	Carubv10000553m.g	0.06269	0.08744	0.06886	0.04993	0.0775	0.11191	Carubv10000553m.g	0.01358	0.01231	0.00952	0.0126	0.01329	0.01015
Carubv10000554m.g	0.2022	0.2259	0.08167	0.0937	0.04419	0.05528	Carubv10000554m.g	0.00792	0.01003	0.00344	0.00555	0.00697	0.00614	Carubv10000554m.g	0.0042	0.0098	0.00371	0.00302	0.00527	0.0046
Carubv10000556m.g	0.39544	0.33866	0.30007	0.33515	0.441	0.34519	Carubv10000556m.g	0.00576	0.00949	0.00477	0.00436	0.00327	0.0015	Carubv10000556m.g	0.00385	0.00554	0.00287	0.00393	0.00403	0.00223
Carubv10000557m.g	0.33064	0.28471	0.10761	0.12551	0.06555	0.0692	Carubv10000557m.g	0.00961	0.00836	0.00412	0.00302	0.00185	0.00371	Carubv10000557m.g	0.00434	0.00585	0.00256	0.00344	0.0046	0.00225
Carubv10000558m.g	0.00228	0.01525	0.00376	0.00234	0.0124	0.0121	Carubv10000558m.g	0.00562	0.02428	0.0053	0.00089	0.00332	0.00161	Carubv10000558m.g	0.00293	0.01008	0.00438	0.00248	0.00379	0.00468
Carubv10000559m.g	0.33709	0.24493	0.36043	0.34362	0.35455	0.33768	Carubv10000559m.g	0.00356	0.00802	0.00084	0.00249	0.00359	0.00816	Carubv10000559m.g	0.0035	0.00455	0.00244	0.00254	0.00377	0.00353
Carubv10000560m.g	0.12524	0.13366	0.03154	0.04899	0.04138	0.03859	Carubv10000560m.g	0.02877	0.0116	0.0038	0.00606	0.00236	0.00079	Carubv10000560m.g	0.00953	0.0053	0.00286	0.00466	0.00616	0.00434
Carubv10000563m.g	0.18424	0.19044	0.12243	0.13012	0.10177	0.10615	Carubv10000563m.g	0.0052	0.00525	0.00992	0.0074	0.00587	0.00854	Carubv10000563m.g	0.01004	0.00725	0.00491	0.00298	0.00233	0.00264
Carubv10000564m.g	0.04435	0.04788	0.01858	0.01264	0.01536	0.00727	Carubv10000564m.g	0.01697	0.00652	0.00732	0.00401	0.00141	0.00846	Carubv10000564m.g	0.00059	0.01245	0.00779	0.00436	0.00443	0.00682
Carubv10000565m.g	0.12815	0.16495	0.02835	0.02196	0.00833	0.00535	Carubv10000565m.g	0.01648	0.01995	0.0039	0.00439	0.00467	0.00608	Carubv10000565m.g	0.01665	0.02291	0.00325	0.00307	0.00458	0.00217
Carubv10000566m.g	0.12098	0.16062	0.06066	0.07725	0.07254	0.08325	Carubv10000566m.g	0.00363	0.00717	0.00289	0.00834	0.00444	0.00536	Carubv10000566m.g	0.00329	0.00365	0.00282	0.00256	0.00339	0.00508
Carubv10000567m.g	0.13294	0.11846	0.06354	0.07816	0.06389	0.07965	Carubv10000567m.g	0.00739	0.00968	0.00675	0.00504	0.00141	0.00224	Carubv10000567m.g	0.00265	0.01059	0.00107	0.00519	0.0036	0.00436
Carubv10000568m.g	0.28247	0.36104	0.24846	0.27397	0.24725	0.34554	Carubv10000568m.g	0.01197	0.0096	0.00693	0.00442	0.00412	0.00593	Carubv10000568m.g	0.01503	0.01085	0.00347	0.00256	0.00485	0.00372
Carubv10000569m.g	0.01663	0.00678	0.00764	0.00772	0.01598	0.01843	Carubv10000569m.g	0.03264	0.0208	0.00613	0	0.00089	0.00455	Carubv10000569m.g	0.0226	0.01137	0.00426	0.00225	0.00313	0.00384
Carubv10000570m.g	0.10304	0.13363	0.03061	0.02669	0.01679	0.00991	Carubv10000570m.g	0.01899	0.0172	0.00357	0.00519	0.00394	0.00726	Carubv10000570m.g	0.01544	0.00467	0.00297	0.00454	0.00272	0.00413
Carubv10000573m.g	0.21855	0.2988	0.3	0.2375	0.2631	0.24719	Carubv10000573m.g	0.09297	0.07772	0.08037	0.07279	0.11777	0.13402	Carubv10000573m.g	0.02482	0.01824	0.0137	0.01078	0.01034	0.01261
Carubv10000575m.g	0.04463	0.0406	0.02468	0.04034	0.03355	0.04165	Carubv10000575m.g	0.01674	0.01772	0.00288	0.00578	0.00407	0.00272	Carubv10000575m.g	0.01323	0.01315	0.00493	0.00348	0.00712	0.00508
Carubv10000576m.g	0.04748	0.05686	0.06567	0.0622	0.05187	0.07541	Carubv10000576m.g	0.02086	0.00957	0.01584	0.01609	0.00826	0.00668	Carubv10000576m.g	0.01152	0.00354	0.00477	0.00376	0.00341	0.00301
Carubv10000578m.g	0.02781	0.02442	0.01779	0.0102	0.0089	0.00387	Carubv10000578m.g	0.0321	0.02015	0.00614	0.00587	0.00147	0.00343	Carubv10000578m.g	0.01186	0.0265	0.00396	0.00534	0.00251	0.0026
Carubv10000579m.g	0.31022	0.34434	0.20574	0.22901	0.19932	0.18028	Carubv10000579m.g	0.00852	0.00739	0.00413	0.00394	0.00471	0.00642	Carubv10000579m.g	0.00574	0.00341	0.00345	0.00266	0.00302	0.00439
Carubv10000580m.g	0.52192	0.30522	0.35178	0.3562	0.38907	0.35117	Carubv10000580m.g	0.01024	0.00681	0.00906	0.00407	0.00756	0.01381	Carubv10000580m.g	0.00291	0.00403	0.00364	0.00474	0.00234	0.00383
Carubv10000581m.g	0.20387	0.20544	0.12751	0.13709	0.09968	0.1024	Carubv10000581m.g	0.01092	0.00203	0.00338	0.00399	0.00474	0.00495	Carubv10000581m.g	0.00877	0.00599	0.00476	0.00579	0.00418	0.00346
Carubv10000582m.g	0.0728	0.07992	0.14567	0.11798	0.06086	0.0955	Carubv10000582m.g	0.01031	0.03405	0.01002	0.02218	0.00949	0	Carubv10000582m.g	0.00597	0.00907	0.01013	0.01137	0.00415	0.0034
Carubv10000583m.g	0.00952	0.00474	0.00168	0.00442	0.01615	0.00513	Carubv10000583m.g	0.00353	0.00214	0.0047	0.00277	0	0.00324	Carubv10000583m.g	0.00574	0.00107	0.00422	0.00165	0.00218	0.00369
Carubv10000584m.g	0.06125	0.09808	0.09898	0.1125	0.16858	0.12734	Carubv10000584m.g	0.00946	0.00592	0.00108	0.0017	0.00783	0.00259	Carubv10000584m.g	0.00853	0.00097	0.0067	0.0034	0.00136	0.00116
Carubv10000585m.g	0.3824	0.35174	0.63948	0.48678	0.57403	0.58823	Carubv10000585m.g	0.00763	0.00315	0.0077	0.00578	0.00807	0.00662	Carubv10000585m.g	0.0042	0.0046	0.00862	0.00645	0.00582	0.00749
Carubv10000586m.g	0.37441	0.36615	0.15055	0.14386	0.13083	0.12653	Carubv10000586m.g	0.00903	0.00557	0.00498	0.00606	0.00223	0.00512	Carubv10000586m.g	0.00396	0.00162	0.00298	0.00244	0.0027	0.00381
Carubv10000587m.g	0.28064	0.32391	0.38788	0.34399	0.33692	0.319	Carubv10000587m.g	0.02712	0.01842	0.12852	0.09864	0.04785	0.05612	Carubv10000587m.g	0.00355	0.00497	0.02135	0.01571	0.00943	0.00947
Carubv10000588m.g	0.34514	0.37673	0.37187	0.40066	0.40574	0.39123	Carubv10000588m.g	0.00555	0.00528	0.00592	0.00482	0.00953	0.00352	Carubv10000588m.g	0.00794	0.00514	0.00394	0.00295	0.00263	0.00471
Carubv10000589m.g	0.14304	0.09581	0.12876	0.10067	0.11271	0.09022	Carubv10000589m.g	0.07038	0.04165	0.01389	0.02959	0.0094	0.01163	Carubv10000589m.g	0.02167	0.00658	0.01352	0.00942	0.003	0.01064
Carubv10000590m.g	0.45919	0.47145	0.62336	0.59052	0.53891	0.55251	Carubv10000590m.g	0.00401	0.00173	0.00885	0.00732	0.00343	0.00823	Carubv10000590m.g	0.00389	0.00415	0.00387	0.0037	0.00273	0.00308
Carubv10000591m.g	0.07372	0.05014	0.09236	0.08908	0.14247	0.0932	Carubv10000591m.g	0.00967	0.00761	0.0106	0.00599	0.01417	0.00571	Carubv10000591m.g	0.00612	0.00373	0.00244	0.00634	0.00935	0.00408
Carubv10000592m.g	0.37535	0.3234	0.35019	0.25731	0.2897	0.31123	Carubv10000592m.g	0.00713	0.00902	0.00592	0.00454	0.00582	0.00772	Carubv10000592m.g	0.00646	0.00309	0.00338	0.00319	0.00184	0.0043
Carubv10000593m.g	0.14724	0.13872	0.07218	0.07702	0.03399	0.05532	Carubv10000593m.g	0.00806	0.00693	0.00381	0.00284	0.00285	0.0044	Carubv10000593m.g	0.00567	0.00367	0.0037	0.00438	0.00384	0.00239
Carubv10000594m.g	0.13382	0.14333	0.03287	0.05179	0.05701	0.03941	Carubv10000594m.g	0.01316	0.00518	0.00739	0.00234	0.0012	0.00283	Carubv10000594m.g	0.00743	0.00761	0.00302	0.00306	0.00255	0.0039
Carubv10000595m.g	0.00804	0.0128	0.00922	0.00577	0.01035	0.01114	Carubv10000595m.g	0.00692	0.01269	0.00074	0.00363	0.00311	0.00458	Carubv10000595m.g	0.00325	0.00622	0.00376	0.00288	0.00355	0.00423
Carubv10000596m.g	0.01727	0.01289	0	0.00637	0.01052	0.00883	Carubv10000596m.g	0.01166	0	0.00527	0.00299	0.00143	0.00069	Carubv10000596m.g	0.01025	0.00464	0.0031	0.00331	0.00242	0.00401
Carubv10000597m.g	0.00631	0.00677	0.00373	0.00326	0.00894	0.00597	Carubv10000597m.g	0.00603	0.00378	0.00437	0.00475	0.00213	0.00396	Carubv10000597m.g	0.00438	0.00093	0.00139	0.00205	0.00188	0.00201
Carubv10000598m.g	0.0168	0.04738	0.13974	0.15992	0.1698	0.18001	Carubv10000598m.g	0.02113	0.01216	0.0242	0.0587	0.02039	0.05433	Carubv10000598m.g	0.00677	0.00818	0.00235	0.00321	0.0037	0.00945
Carubv10000599m.g	0.30931	0.28318	0.28055	0.28607	0.3006	0.29253	Carubv10000599m.g	0.02303	0.0101	0.15686	0.17499	0.11266	0.07637	Carubv10000599m.g	0.01186	0.0037	0.00552	0.01406	0.01159	0.00235
Carubv10000600m.g	0.35515	0.3802	0.39308	0.37113	0.40609	0.45838	Carubv10000600m.g	0.01129	0.01918	0.0083	0.00657	0.01126	0.00502	Carubv10000600m.g	0.00451	0.01003	0.0065	0.00469	0.00796	0.0084
Carubv10000601m.g	0.12818	0.12975	0.09647	0.07381	0.0424	0.08481	Carubv10000601m.g	0.07927	0.09404	0.02117	0.03265	0.03992	0.05692	Carubv10000601m.g	0.00599	0.00443	0.00552	0.00722	0.00494	0.00496
Carubv10000602m.g	0.42222	0.41893	0.37411	0.38708	0.32668	0.35768	Carubv10000602m.g	0.01727	0.01433	0.00735	0.01391	0.00908	0.01677	Carubv10000602m.g	0.00145	0.00375	0.00462	0.00541	0.00649	0.00624
Carubv10000603m.g	0.27326	0.24574	0.32018	0.29775	0.34319	0.27075	Carubv10000603m.g	0.00448	0.00459	0.00808	0.00718	0.0051	0.00335	Carubv10000603m.g	0.00429	0.00378	0.00451	0.00214	0.00436	0.00343
Carubv10000604m.g	0.24675	0.16357	0.29037	0.27962	0.13314	0.27775	Carubv10000604m.g	0.00732	0.00249	0.00251	0.00517	0.00698	0.0048	Carubv10000604m.g	0.00311	0.00339	0.00297	0.00304	0.00231	0.00637
Carubv10000605m.g	0.01166	0.0349	0.01674	0.01509	0.00645	0.00701	Carubv10000605m.g	0.00121	0.01197	0.00205	0.00143	0.00431	0.00597	Carubv10000605m.g	0.00593	0.00569	0.00366	0.00333	0.00234	0.00207
Carubv10000606m.g	0.00083	0.00443	0.0118	0.06349	0.07345	0.05135	Carubv10000606m.g	0.01167	0.01029	0.00317	0.01059	0.00862	0.01614	Carubv10000606m.g	0.00323	0.00563	0.00685	0.00745	0.00402	0.00344
Carubv10000607m.g	0.18082	0.14181	0.08648	0.10384	0.05046	0.07549	Carubv10000607m.g	0.00344	0.00645	0.00433	0.00504	0.00327	0.00557	Carubv10000607m.g	0.002	0.003	0.00382	0.00317	0.00457	0.00437
Carubv10000608m.g	0.19902	0.22182	0.16335	0.12431	0.08552	0.1431	Carubv10000608m.g	0.00526	0.00336	0.00573	0.00643	0.00649	0.00106	Carubv10000608m.g	0.00513	0.00315	0.00472	0.00366	0.00596	0.00339
Carubv10000609m.g	0.04905	0.03051	0.06073	0.07994	0.11161	0.07201	Carubv10000609m.g	0.00483	0.00249	0.00246	0	0	0.00172	Carubv10000609m.g	0.00363	0.00133	0.00164	0.00226	0.00411	0.00341
Carubv10000610m.g	0.0108	0.00904	0.00307	0.00283	0.00887	0.00989	Carubv10000610m.g	0.00585	0.00861	0.00634	0.00103	0.00202	0.00267	Carubv10000610m.g	0.0046	0.00419	0.00213	0.00423	0.00288	0.00288
Carubv10000611m.g	0.26448	0.25636	0.27957	0.31675	0.38461	0.34295	Carubv10000611m.g	0.01314	0.01293	0.00366	0.00524	0.01057	0.00934	Carubv10000611m.g	0.00559	0.00837	0.00433	0.00382	0.00277	0.00333
Carubv10000612m.g	0.17701	0.22099	0.33458	0.35916	0.33809	0.31519	Carubv10000612m.g	0.00476	0.00988	0.03286	0.04442	0.04127	0.01911	Carubv10000612m.g	0.00702	0.00592	0.00428	0.00525	0.00359	0.00159
Carubv10000613m.g	0.32764	0.36216	0.36607	0.38914	0.33581	0.40155	Carubv10000613m.g	0.02132	0.01597	0.00089	0.00509	0.0046	0.00794	Carubv10000613m.g	0.01636	0.0153	0.00495	0.00462	0.00452	0.0049
Carubv10000614m.g	0.3751	0.32233	0.44995	0.37544	0.37027	0.35807	Carubv10000614m.g	0.00332	0.00376	0.00413	0.00417	0.01074	0.01149	Carubv10000614m.g	0.00239	0.00462	0.00261	0.00532	0.00272	0.00312
Carubv10000615m.g	0.39586	0.41269	0.43939	0.44242	0.41815	0.43894	Carubv10000615m.g	0.0193	0.00648	0.0073	0.00424	0.00282	0.00419	Carubv10000615m.g	0.01628	0.00606	0.00337	0.00455	0.00249	0.00408
Carubv10000616m.g	0.28732	0.1875	0.24117	0.35057	0.16675	0.36492	Carubv10000616m.g	0.00535	0.00645	0.00564	0.00806	0.00786	0.01004	Carubv10000616m.g	0.00256	0.00465	0.00497	0.00447	0.00157	0.00273
Carubv10000617m.g	0.00327	0.0049	0.00639	0.00362	0.01352	0.01339	Carubv10000617m.g	0	0.0036	0.00464	0.00291	0.00365	0	Carubv10000617m.g	0.00186	0.00396	0.00537	0.00258	0.0041	0.00343
Carubv10000618m.g	0.44475	0.36594	0.45157	0.4811	0.45528	0.51601	Carubv10000618m.g	0.02186	0.01858	0.00217	0.00611	0.0091	0.00778	Carubv10000618m.g	0.00841	0.00413	0.00371	0.00252	0.00264	0.00382
Carubv10000619m.g	0.35159	0.31492	0.37654	0.37458	0.47218	0.47747	Carubv10000619m.g	0.02223	0.01719	0.01325	0.00689	0.01005	0.00823	Carubv10000619m.g	0.01082	0.01049	0.00457	0.00541	0.004	0.00233
Carubv10000620m.g	0.0877	0.06674	0.02529	0.03391	0.04553	0.02015	Carubv10000620m.g	0.00849	0.00325	0.00482	0.00186	0.03507	0.00519	Carubv10000620m.g	0.00381	0.00604	0.00587	0.00288	0.00351	0.0043
Carubv10000621m.g	0.00245	0.004	0.00453	0.00418	0.01467	0.01162	Carubv10000621m.g	0.00364	0.00385	0.00266	0.00122	0.00656	0.00523	Carubv10000621m.g	0.00701	0.00546	0.00212	0.0066	0.00219	0.00497
Carubv10000622m.g	0.28013	0.27266	0.32795	0.34217	0.29349	0.32322	Carubv10000622m.g	0.00945	0.00823	0.00492	0.00854	0.00653	0.00759	Carubv10000622m.g	0.00162	0.00446	0.00304	0.00695	0.00299	0.00295
Carubv10000624m.g	0.00391	0.01084	0.00689	0.0053	0.00959	0.00952	Carubv10000624m.g	0.00282	0.0045	0.00782	0.00451	0.00119	0.00374	Carubv10000624m.g	0.00538	0.00852	0.00233	0.00189	0.00251	0.00306
Carubv10000625m.g	0.10742	0.14395	0.08002	0.10037	0.08615	0.11434	Carubv10000625m.g	0.00956	0.01327	0.0039	0.00475	0.00347	0.0024	Carubv10000625m.g	0.00295	0.00338	0.00339	0.00432	0.00351	0.00522
Carubv10000626m.g	0.00142	0.00246	0.00397	0.00291	0.00939	0.00355	Carubv10000626m.g	0.00156	0.00496	0.0046	0.00383	0.00094	0.00201	Carubv10000626m.g	0.00173	0.00465	0.0039	0.00279	0.00351	0.00179
Carubv10000627m.g	0.29856	0.34657	0.40713	0.34604	0.37217	0.38527	Carubv10000627m.g	0.01087	0.00437	0.00421	0.00747	0.00404	0.00508	Carubv10000627m.g	0.00801	0.01591	0.00336	0.00224	0.0022	0.00381
Carubv10000628m.g	0.22136	0.20741	0.14438	0.16878	0.17572	0.17687	Carubv10000628m.g	0.00259	0.00939	0.00782	0.00287	0.00291	0.00388	Carubv10000628m.g	0.00504	0.00988	0.00278	0.00318	0.00178	0.00274
Carubv10000629m.g	0.1466	0.14108	0.29674	0.21213	0.24646	0.22609	Carubv10000629m.g	0.01423	0.00431	0.01852	0.01391	0.01978	0.02164	Carubv10000629m.g	0.00487	0.0062	0.00419	0.00672	0.00205	0.00734
Carubv10000630m.g	0.32869	0.36676	0.46888	0.50377	0.46697	0.48884	Carubv10000630m.g	0.00858	0.00498	0.00755	0.00419	0.01193	0.01059	Carubv10000630m.g	0.00861	0.00513	0.00279	0.00235	0.00291	0.00363
Carubv10000631m.g	0.26619	0.22986	0.16455	0.19831	0.16411	0.17184	Carubv10000631m.g	0.00924	0.00868	0.00865	0.00393	0.00331	0.00278	Carubv10000631m.g	0.00623	0.00657	0.00604	0.0025	0.00254	0.00463
Carubv10000632m.g	0.06556	0.12258	0.06777	0.05998	0.06907	0.08281	Carubv10000632m.g	0.00357	0.00255	0.00575	0.00439	0.00147	0.00285	Carubv10000632m.g	0.00495	0.00328	0.00402	0.00554	0.00381	0.00194
Carubv10000633m.g	0.24243	0.22973	0.21316	0.26331	0.15067	0.15678	Carubv10000633m.g	0.00492	0.00627	0.01098	0.01333	0.01192	0.0045	Carubv10000633m.g	0.01058	0.00749	0.00461	0.0058	0.00197	0.00344
Carubv10000634m.g	0.07622	0.06401	0.03066	0.04307	0.00987	0.02509	Carubv10000634m.g	0.00967	0.01497	0.00486	0.00506	0.01081	0.01455	Carubv10000634m.g	0.00319	0.01062	0.00226	0.0042	0.00277	0.00511
Carubv10000635m.g	0.22821	0.16738	0.16961	0.19518	0.1877	0.1819	Carubv10000635m.g	0.00495	0.00709	0.00245	0.00595	0.00378	0.0064	Carubv10000635m.g	0.00645	0.00684	0.00453	0.00617	0.0033	0.00301
Carubv10000636m.g	0.09488	0.10528	0.07573	0.09071	0.08696	0.07336	Carubv10000636m.g	0.01149	0.00802	0.00581	0.00316	0.00512	0.00261	Carubv10000636m.g	0.00196	0.00388	0.00483	0.00294	0.00434	0.00454
Carubv10000637m.g	0.39149	0.36074	0.30704	0.3582	0.27894	0.39069	Carubv10000637m.g	0.00849	0.00185	0.01114	0.0068	0.01353	0.0105	Carubv10000637m.g	0.00572	0.00576	0.00274	0.00203	0.0028	0.00343
Carubv10000638m.g	0.13846	0.15029	0.42703	0.35597	0.31417	0.41839	Carubv10000638m.g	0.04711	0.01426	0.00677	0	0.00233	0.01159	Carubv10000638m.g	0.01902	0.00665	0.00223	0.00415	0.00281	0.00167
Carubv10000639m.g	0.61852	0.56274	0.4877	0.46793	0.47773	0.53965	Carubv10000639m.g	0.01836	0.01451	0.00781	0.00973	0.00773	0.00824	Carubv10000639m.g	0.01323	0.00508	0.00293	0.00509	0.00096	0.00473
Carubv10000640m.g	0.39687	0.43719	0.34993	0.32629	0.33286	0.31774	Carubv10000640m.g	0.00126	0.00969	0.00709	0.00484	0.00982	0.00954	Carubv10000640m.g	0.00584	0.00625	0.00325	0.00354	0.00268	0.0039
Carubv10000641m.g	0.1717	0.15563	0.12238	0.13403	0.11853	0.13847	Carubv10000641m.g	0.00737	0.00349	0.01278	0.0056	0.00393	0.00509	Carubv10000641m.g	0.00433	0.00418	0.0026	0.00395	0.0033	0.00378
Carubv10000642m.g	NA	0	0.06689	0.0539	0.07683	0.06775	Carubv10000642m.g	NA	0	0.01422	0.0086	0.00513	0.00556	Carubv10000642m.g	NA	0	0.00325	0.00487	0.00114	0.00428
Carubv10000643m.g	0.37396	0.36771	0.4307	0.44265	0.41509	0.41776	Carubv10000643m.g	0.00798	0.01159	0.00789	0.00659	0.00437	0.00461	Carubv10000643m.g	0.00751	0.0074	0.00357	0.00482	0.00093	0.00218
Carubv10000646m.g	0.04446	0.08173	0.07741	0.06107	0.0768	0.07835	Carubv10000646m.g	0.0047	0.00766	0.00225	0.0037	0.00186	0.00434	Carubv10000646m.g	0.00324	0.00283	0.00256	0.00431	0.00374	0.00496
Carubv10000647m.g	0.37972	0.35254	0.31681	0.28526	0.28825	0.29674	Carubv10000647m.g	0.01622	0.01536	0	0.00736	0.00449	0.00356	Carubv10000647m.g	0.01488	0.00626	0.00719	0.00609	0.00383	0.00394
Carubv10000648m.g	0.03574	0.06882	0.00565	0.01146	0.01108	0.00884	Carubv10000648m.g	0.01569	0.02425	0.00348	0.00849	0.00523	0.00283	Carubv10000648m.g	0.00535	0.00534	0.00521	0.00368	0.003	0.00351
Carubv10000649m.g	0.31706	0.28569	0.25145	0.26184	0.23409	0.24952	Carubv10000649m.g	0.02789	0.0148	0.00918	0.00737	0.0042	0.00304	Carubv10000649m.g	0.00611	0.00618	0.00399	0.00251	0.0032	0.00455
Carubv10000652m.g	0.16673	0.07282	0.1184	0.13212	0.09938	0.12041	Carubv10000652m.g	0.06776	0.06661	0.07163	0.04843	0.06252	0.05721	Carubv10000652m.g	0.01799	0.01181	0.00459	0.00552	0.00621	0.00573
Carubv10000653m.g	0.17089	0.21715	0.227	0.1964	0.15282	0.1399	Carubv10000653m.g	0.00997	0.00437	0.00532	0.0042	0.00392	0.00363	Carubv10000653m.g	0.00516	0.00289	0.00392	0.00297	0.003	0.00251
Carubv10000654m.g	0.36885	0.36831	0.41789	0.39243	0.4404	0.47638	Carubv10000654m.g	0.00319	0.00534	0.00439	0.0043	0.00596	0.00799	Carubv10000654m.g	0.00961	0.00824	0.00473	0.00457	0.00569	0.00576
Carubv10000655m.g	0.23036	0.21219	0.27943	0.32376	0.1963	0.34481	Carubv10000655m.g	0.04433	0.04037	0.14113	0.17489	0.09377	0.09391	Carubv10000655m.g	0.00946	0.01054	0.0316	0.03105	0.01534	0.01716
Carubv10000656m.g	0.07893	0.08252	0.05328	0.04781	0.04577	0.02369	Carubv10000656m.g	0	0.00174	0	0.00794	0	0.00484	Carubv10000656m.g	0.00364	0.00494	0.00138	0.00428	0.00477	0.00344
Carubv10000657m.g	0.01625	0.03909	0.00789	0.0025	0.01891	0.01331	Carubv10000657m.g	0.02078	0.05241	0.00455	0.00764	0.0062	0.00339	Carubv10000657m.g	0.00369	0.00506	0.00258	0.00325	0.00228	0.00145
Carubv10000658m.g	0.31658	0.34876	0.37807	0.39838	0.40789	0.40827	Carubv10000658m.g	0.00532	0.00509	0.00396	0.00327	0.00639	0.00811	Carubv10000658m.g	0.00381	0.00257	0.00462	0.00299	0.00518	0.00325
Carubv10000659m.g	0.29293	0.3619	0.45449	0.4558	0.47345	0.43346	Carubv10000659m.g	0.04543	0.02594	0.01368	0.01766	0.00985	0.00683	Carubv10000659m.g	0.03082	0.02826	0.00629	0.01057	0.00657	0.00265
Carubv10000660m.g	0.00745	0.00444	0.00649	0.0158	0.01824	0.00891	Carubv10000660m.g	0.0053	0.0076	0.00192	0.00246	0.01072	0.00147	Carubv10000660m.g	0.00676	0.00221	0.00346	0.00369	0.00431	0.00371
Carubv10000661m.g	0.21789	0.19028	0.18436	0.17453	0.14126	0.16201	Carubv10000661m.g	0.00622	0.00809	0.00471	0.00474	0.00469	0.00339	Carubv10000661m.g	0.00641	0.00547	0.00395	0.00413	0.00398	0.00439
Carubv10000662m.g	0.16789	0.22303	0.42642	0.36873	0.40976	0.42535	Carubv10000662m.g	0.0093	0.00747	0.00948	0.00394	0.00877	0.0057	Carubv10000662m.g	0.0052	0.00791	0.00413	0.0048	0.00189	0.00327
Carubv10000663m.g	0.21201	0.29951	0.36678	0.30924	0.31293	0.33664	Carubv10000663m.g	0.01654	0.01707	0.00426	0.00529	0.01176	0.00445	Carubv10000663m.g	0.00669	0.00537	0.00563	0.00331	0.0057	0.00262
Carubv10000664m.g	0.03167	0.02102	0.04315	0.06004	0.09107	0.08678	Carubv10000664m.g	0.0059	0.00532	0.00157	0.01079	0.00793	0.00866	Carubv10000664m.g	0.00632	0.00485	0.00368	0.00569	0.00226	0.00315
Carubv10000669m.g	0.46016	0.50586	0.47162	0.45062	0.42082	0.44049	Carubv10000669m.g	0.00939	0.01079	0.00429	0.00511	0.002	0.0093	Carubv10000669m.g	0.00229	0.00485	0.00512	0.00116	0.00405	0.00456
Carubv10000670m.g	0.40937	0.40609	0.33482	0.32362	0.35992	0.30165	Carubv10000670m.g	0.00686	0.00931	0.01233	0.00566	0.00814	0.0162	Carubv10000670m.g	0.00508	0.00422	0.00374	0.00308	0.00192	0.0039
Carubv10000671m.g	0.00562	0.00776	0.00657	0.00612	0.01022	0.00763	Carubv10000671m.g	0	0.00609	0.00742	0.0115	0.00486	0.00543	Carubv10000671m.g	0.0032	0.00119	0.00159	0.00285	0.00382	0.00066
Carubv10000672m.g	0.01629	0.00646	0.02015	0.0057	0.01527	0.00807	Carubv10000672m.g	0.00754	0.00519	0.00074	0.00084	0.00369	0.00563	Carubv10000672m.g	0.00465	0.00519	0.00067	0.00221	0.00336	0.00602
Carubv10000674m.g	0.38277	0.34362	0.43154	0.38867	0.3993	0.38325	Carubv10000674m.g	0.02391	0.0092	0.00541	0.00902	0.00652	0.01067	Carubv10000674m.g	0.00734	0.00382	0.00216	0.00381	0.0043	0.00429
Carubv10000676m.g	0.59017	0.60839	0.75684	0.76969	0.73747	0.68893	Carubv10000676m.g	0.13216	0.07069	0.23142	0.19998	0.12465	0.10864	Carubv10000676m.g	0.01573	0.01024	0.02746	0.02467	0.01554	0.01436
Carubv10000678m.g	0.35079	0.35001	0.38791	0.41986	0.35338	0.34022	Carubv10000678m.g	0.01191	0.00665	0.0031	0.00322	0.00503	0.00533	Carubv10000678m.g	0.01276	0.00915	0.00225	0.00413	0.00324	0.00327
Carubv10000679m.g	0.26679	0.31439	0.35973	0.38981	0.32465	0.35955	Carubv10000679m.g	0.0053	0.00565	0.00829	0.01102	0.00579	0.00495	Carubv10000679m.g	0.00186	0.00255	0.00214	0.00437	0.00332	0.0026
Carubv10000680m.g	0.16117	0.10495	0.09685	0.10416	0.1673	0.10372	Carubv10000680m.g	0.02299	0.01817	0.00295	0.00477	0.00349	0.00819	Carubv10000680m.g	0.02178	0.00779	0.00237	0.00639	0.0066	0.00196
Carubv10000681m.g	0.03606	0.01973	0.00285	0.00652	0.0106	0.00583	Carubv10000681m.g	0.0375	0.01424	0.00204	0.00087	0.00134	0.00226	Carubv10000681m.g	0.02682	0.01442	0.00314	0.00324	0.00494	0.00349
Carubv10000682m.g	0.1619	0.16112	0.17963	0.14683	0.18123	0.16521	Carubv10000682m.g	0.00903	0.00333	0.00377	0.00283	0.00108	0.00337	Carubv10000682m.g	0.0084	0.00713	0.00287	0.00316	0.00269	0.00289
Carubv10000683m.g	0.01401	0.02493	0.00674	0.01085	0.01354	0.02146	Carubv10000683m.g	0.00386	0.00331	0.00381	0.00376	0.00349	0.00415	Carubv10000683m.g	0.00245	0.0083	0.00196	0.00484	0.00351	0.00304
Carubv10000684m.g	0.41273	0.43343	0.47901	0.45549	0.44563	0.46768	Carubv10000684m.g	0.00948	0.01351	0.00342	0.00885	0.00621	0.00992	Carubv10000684m.g	0.00679	0.00599	0.00583	0.00574	0.00416	0.00526
Carubv10000685m.g	0.25163	0.24899	0.29897	0.30011	0.28509	0.3231	Carubv10000685m.g	0.00446	0.00643	0.00353	0.00677	0.00638	0.00558	Carubv10000685m.g	0.00453	0.00565	0.00304	0.00286	0.00377	0.00348
Carubv10000686m.g	0.25648	0.33922	0.26238	0.27563	0.27649	0.24435	Carubv10000686m.g	0.00514	0.00527	0.00571	0.00464	0.00599	0.00486	Carubv10000686m.g	0.00294	0.00535	0.00444	0.00289	0.00387	0.00289
Carubv10000687m.g	0.26548	0.31161	0.32355	0.33512	0.34651	0.33252	Carubv10000687m.g	0.00217	0.01343	0.00409	0.01431	0.00703	0.0074	Carubv10000687m.g	0.00441	0.00704	0.00524	0.00419	0.00449	0.00647
Carubv10000688m.g	0.4402	0.3708	0.38564	0.46536	0.44584	0.41765	Carubv10000688m.g	0.00758	0.01744	0.01254	0.02146	0.00609	0.01212	Carubv10000688m.g	0.00573	0.00652	0.00474	0.00562	0.00195	0.00519
Carubv10000689m.g	0.27642	0.30317	0.30388	0.35207	0.36246	0.36709	Carubv10000689m.g	0.01401	0.01109	0.00209	0.00781	0.00672	0.00362	Carubv10000689m.g	0.00569	0.00668	0.0027	0.00294	0.0031	0.00282
Carubv10000690m.g	0.14149	0.11061	0.18971	0.16447	0.18423	0.16121	Carubv10000690m.g	0.01654	0	0.0034	0.00782	0.00812	0.0083	Carubv10000690m.g	0.00878	0.00212	0.00194	0.00371	0.00637	0.00455
Carubv10000691m.g	0.03867	0.03095	0.05914	0.04958	0.03792	0.04413	Carubv10000691m.g	0.03007	0.01916	0.00546	0.01116	0.00511	0.01104	Carubv10000691m.g	0.00391	0.00208	0.00216	0.00521	0.00481	0.00228
Carubv10000692m.g	0.45104	0.4763	0.51533	0.56601	0.47403	0.46684	Carubv10000692m.g	0.06451	0.08096	0.01421	0.01389	0.06096	0.10253	Carubv10000692m.g	0.02106	0.02273	0.00357	0.00534	0.01461	0.01798
Carubv10000693m.g	0.16032	0.12093	0.15139	0.14532	0.12763	0.15307	Carubv10000693m.g	0.08673	0.14976	0.00938	0.05896	0.11373	0.11307	Carubv10000693m.g	0.00814	0.00916	0.00261	0.00399	0.00654	0.00663
Carubv10000694m.g	0.10166	0.11736	0.06794	0.08845	0.01513	0.08827	Carubv10000694m.g	0.00544	0.00854	0.00192	0.00335	0.00482	0.00511	Carubv10000694m.g	0.00476	0.00493	0.0033	0.00305	0.00396	0.00363
Carubv10000695m.g	0.21914	0.26182	0.01455	0.04129	0.01307	0.01144	Carubv10000695m.g	0.19772	0.13707	0.0125	0.02197	0.00355	0.01354	Carubv10000695m.g	0.01402	0.00975	0.00513	0.00726	0.00671	0.00537
Carubv10000696m.g	0.10846	0.11506	0.07177	0.07853	0.06533	0.0552	Carubv10000696m.g	0.00768	0.0058	0.00351	0.00462	0.00455	0.00353	Carubv10000696m.g	0.00248	0.00286	0.00471	0.00322	0.00511	0.00315
Carubv10000697m.g	0.27044	0.27026	0.32525	0.28909	0.39371	0.24878	Carubv10000697m.g	0.00218	0.006	0.00784	0.00705	0.00694	0.00808	Carubv10000697m.g	0.00329	0.00402	0.00323	0.00282	0.00349	0.00207
Carubv10000698m.g	0.07334	0.02047	0.01278	0.00995	0.00979	0.00832	Carubv10000698m.g	0.00385	0.00687	0.00367	0.00093	0.00563	0.0036	Carubv10000698m.g	0.006	0.00742	0.0029	0.0059	0.00131	0.00397
Carubv10000699m.g	0.20849	0.21563	0.37199	0.34831	0.38996	0.32362	Carubv10000699m.g	0.00699	0.00379	0.00517	0.00478	0.00257	0.00566	Carubv10000699m.g	0.00278	0.00174	0.00206	0.00265	0.00264	0.00375
Carubv10000700m.g	0.30937	0.31474	0.12149	0.13171	0.11226	0.09794	Carubv10000700m.g	0.00377	0.00183	0.00557	0.01229	0.00661	0.00527	Carubv10000700m.g	0.00674	0.00661	0.00376	0.00562	0.00206	0.0031
Carubv10000701m.g	0.52223	0.50139	0.30426	0.29532	0.27221	0.27974	Carubv10000701m.g	0.00829	0.01305	0.0037	0.00341	0.00217	0.00919	Carubv10000701m.g	0.00329	0.00222	0.00375	0.00307	0.00394	0.00322
Carubv10000702m.g	0.00943	0.01488	0.00971	0.00871	0.01421	0.01348	Carubv10000702m.g	0.02292	0.01626	0.00721	0.00354	0.01555	0.00973	Carubv10000702m.g	0.01511	0.01074	0.002	0.00421	0.0079	0.0045
Carubv10000703m.g	0.01576	0.02376	0.13152	0.10358	0.12178	0.17921	Carubv10000703m.g	0.00595	0.00662	0.01519	0.01228	0.02119	0.02531	Carubv10000703m.g	0.00729	0.00231	0.00243	0.00354	0.0031	0.00479
Carubv10000704m.g	0.31784	0.32209	0.348	0.35608	0.36545	0.34247	Carubv10000704m.g	0.01047	0.01294	0.00732	0.01024	0.01205	0.00621	Carubv10000704m.g	0.00486	0.00542	0.00419	0.00367	0.00295	0.0025
Carubv10000705m.g	0.45609	0.45553	0.48817	0.41677	0.43801	0.40975	Carubv10000705m.g	0.01624	0.02013	0.01269	0.01123	0.00598	0.0061	Carubv10000705m.g	0.00443	0.00664	0.00195	0.00354	0.00276	0.0038
Carubv10000706m.g	0.01774	0.01505	0.0207	0.01627	0.01922	0.01828	Carubv10000706m.g	0.00349	0.02916	0.01151	0.00697	0.01071	0.01462	Carubv10000706m.g	0.00745	0.00401	0.00418	0.00279	0.00514	0.00275
Carubv10000707m.g	0.15584	0.16162	0.32991	0.30382	0.30277	0.34818	Carubv10000707m.g	0.01607	0.01973	0.03356	0.04516	0.01843	0.02597	Carubv10000707m.g	0.00424	0.00627	0.00463	0.00318	0.00401	0.00725
Carubv10000708m.g	0.14954	0.13583	0.04992	0.09284	0.0042	0.08705	Carubv10000708m.g	0	0.00685	0.00517	0.00453	0.00604	0	Carubv10000708m.g	0.00378	0.00543	0.00536	0.00239	0.00285	0.00651
Carubv10000709m.g	0.18083	0.21448	0.1835	0.17091	0.1072	0.1713	Carubv10000709m.g	0.00901	0.00265	0.00272	0.00717	0.0046	0.0022	Carubv10000709m.g	0.0107	0.00425	0.00182	0.00456	0.00317	0.00305
Carubv10000711m.g	0.28906	0.25587	0.21997	0.2356	0.213	0.20712	Carubv10000711m.g	0.01157	0.01109	0.00729	0.0072	0.00574	0.00547	Carubv10000711m.g	0.00593	0.00291	0.00501	0.00208	0.00457	0.00373
Carubv10000712m.g	0.16477	0.17327	0.15634	0.13978	0.13214	0.13952	Carubv10000712m.g	0.01658	0.00669	0.00589	0.00545	0.0092	0.00407	Carubv10000712m.g	0.00525	0.00297	0.00319	0.00412	0.00141	0.00355
Carubv10000713m.g	0.3297	0.27289	0.18267	0.28398	0.25166	0.25687	Carubv10000713m.g	0.00099	0.00818	0.00881	0.00486	0.00538	0.00649	Carubv10000713m.g	0.0058	0.00265	0.00068	0.00172	0.0064	0.00374
Carubv10000714m.g	0.30447	0.30753	0.43724	0.42653	0.38374	0.42177	Carubv10000714m.g	0.00419	0.00828	0.00451	0.00183	0.01317	0.00846	Carubv10000714m.g	0.01003	0.01462	0.00385	0.00456	0.00534	0.00412
Carubv10000715m.g	0.35468	0.35623	0.41515	0.36753	0.29203	0.27554	Carubv10000715m.g	0.00607	0.00451	0.00524	0.00392	0.00672	0.00457	Carubv10000715m.g	0.00289	0.00251	0.0033	0.00333	0.00557	0.00425
Carubv10000716m.g	0.34642	0.34625	0.39122	0.43686	0.45861	0.39251	Carubv10000716m.g	0.00705	0.00448	0.00557	0.00976	0.01087	0.0063	Carubv10000716m.g	0.00361	0.00294	0.00335	0.00303	0.0036	0.00466
Carubv10000717m.g	0.27342	0.23842	0.20739	0.26582	0.24952	0.25518	Carubv10000717m.g	0.0122	0.00657	0.00144	0.00416	0.00679	0.00401	Carubv10000717m.g	0.00605	0.00629	0.00266	0.00532	0.00249	0.00614
Carubv10000718m.g	0.05983	0	0.00193	0.00985	0.00568	0.01126	Carubv10000718m.g	0.0141	0	0.00128	0.00947	0	0.00206	Carubv10000718m.g	0.01865	0.00338	0.00436	0.0092	0.00355	0.00252
Carubv10000719m.g	0.13494	0.15752	0.12148	0.13314	0.13243	0.15863	Carubv10000719m.g	0.0267	0.02745	0.01036	0.00572	0.00956	0.01386	Carubv10000719m.g	0.00438	0.00871	0.00381	0.0047	0.0027	0.00247
Carubv10000720m.g	0.42486	0.42326	0.44088	0.48757	0.44774	0.50099	Carubv10000720m.g	0.00783	0.00697	0.0057	0.0093	0.00632	0.00707	Carubv10000720m.g	0.00394	0.00585	0.00353	0.00454	0.00303	0.00441
Carubv10000722m.g	0.28569	0.29275	0.28909	0.2697	0.25229	0.18696	Carubv10000722m.g	0.04134	0.12312	0.04596	0.04191	0.06782	0.06732	Carubv10000722m.g	0.00515	0.00676	0.00238	0.00382	0.00518	0.00565
Carubv10000723m.g	0.00313	0.00858	0.0064	0.00675	0.02296	0.02289	Carubv10000723m.g	0.00624	0.00286	0.00892	0.01665	0.03723	0.03353	Carubv10000723m.g	0.00599	0.00626	0.00205	0.00375	0.00657	0.00488
Carubv10000724m.g	0.27865	0.27116	0.28367	0.29826	0.36878	0.34354	Carubv10000724m.g	0.00551	0.00714	0.00327	0.00269	0.0051	0.00331	Carubv10000724m.g	0.00309	0.00291	0.00886	0.00309	0.00154	0.0033
Carubv10000725m.g	0.05469	0.03889	0.01963	0.03958	0.01819	0.04613	Carubv10000725m.g	0	0.00348	0.0068	0.00609	0.01499	0.0016	Carubv10000725m.g	0.00489	0.00566	0.00301	0.0043	0.00491	0.00391
Carubv10000726m.g	0.15991	0.18947	0.27349	0.23775	0.26026	0.31642	Carubv10000726m.g	0.0049	0.00208	0.00433	0.00957	0.009	0.00827	Carubv10000726m.g	0.00931	0.0052	0.0036	0.00181	0.00145	0.00345
Carubv10000727m.g	0.14211	0.17882	0.21303	0.19423	0.15929	0.15732	Carubv10000727m.g	0.02816	0.03241	0.00604	0.00623	0.00837	0.00846	Carubv10000727m.g	0.02226	0.01844	0.00777	0.00566	0.0044	0.00366
Carubv10000728m.g	0.16678	0.18406	0.1732	0.14329	0.16561	0.1462	Carubv10000728m.g	0.00841	0.00696	0.01225	0.00973	0.01578	0.01082	Carubv10000728m.g	0.00511	0.00555	0.00244	0.00314	0.0016	0.00311
Carubv10000729m.g	0.00615	0.0031	0.00671	0.01379	0.00477	0.00941	Carubv10000729m.g	0.00576	0.00188	0.00236	0.00978	0.00367	0.0024	Carubv10000729m.g	0.00405	0.00371	0.00213	0.0051	0.00336	0.0045
Carubv10000730m.g	0.2827	0.32828	0.32362	0.33807	0.38639	0.35832	Carubv10000730m.g	0.01118	0.00452	0.00632	0.00776	0.00735	0.00509	Carubv10000730m.g	0.00445	0.0043	0.00496	0.00367	0.00466	0.0041
Carubv10000731m.g	0.04405	0.03278	0.0247	0.02643	0.02932	0.0318	Carubv10000731m.g	0.00747	0.01624	0	0.00962	0.005	0.0068	Carubv10000731m.g	0.01549	0.00983	0.00436	0.00503	0.00437	0.00489
Carubv10000732m.g	0.11019	0.11874	0.0937	0.06734	0.1078	0.08382	Carubv10000732m.g	0	0.00723	0.00251	0.00653	0.00363	0.00215	Carubv10000732m.g	0.00295	0.00413	0.00223	0.00429	0.00378	0.00324
Carubv10000733m.g	0.32983	0.28075	0.35067	0.33037	0.33089	0.35809	Carubv10000733m.g	0.00556	0.00567	0.00541	0.00303	0.00567	0.00614	Carubv10000733m.g	0.01074	0.00849	0.00379	0.00401	0.00465	0.00296
Carubv10000734m.g	0.19759	0.21765	0.22943	0.24661	0.2295	0.24959	Carubv10000734m.g	0.00259	0.00624	0.00096	0.00461	0.00565	0.00476	Carubv10000734m.g	0.00475	0.00645	0.00267	0.00343	0.00337	0.00364
Carubv10000735m.g	0.37938	0.33279	0.1799	0.19548	0.1748	0.17902	Carubv10000735m.g	0.01086	0.00804	0.008	0.0025	0.00578	0.00703	Carubv10000735m.g	0.01311	0.00828	0.00313	0.004	0.00412	0.00652
Carubv10000736m.g	0.00667	0.0213	0.00931	0.00749	0.00607	0.0181	Carubv10000736m.g	0.00831	0.00757	0.00473	0	0.00595	0.00724	Carubv10000736m.g	0.0034	0.00203	0.00315	0.00426	0.00327	0.00647
Carubv10000737m.g	0.06351	0.05598	0.08791	0.05021	0.07311	0.06137	Carubv10000737m.g	0.00441	0.01303	0.00215	0.00623	0.00498	0.00522	Carubv10000737m.g	0.00613	0.00737	0.00272	0.00283	0.00406	0.00344
Carubv10000739m.g	0.29236	0.2717	0.32561	0.35	0.36064	0.35634	Carubv10000739m.g	0.00631	0.0075	0.0098	0.00836	0.00454	0.00601	Carubv10000739m.g	0.00955	0.00496	0.00497	0.00344	0.00316	0.00447
Carubv10000741m.g	0.01183	0.00284	0.00983	0.00715	0.00774	0.00654	Carubv10000741m.g	0.00595	0.0045	0.01	0.00981	0.00784	0.00392	Carubv10000741m.g	0.00444	0.00313	0.00693	0.0029	0.00343	0.00259
Carubv10000742m.g	0.06376	0.09937	0.13896	0.17297	0.13168	0.13835	Carubv10000742m.g	0.04284	0.03998	0.0169	0.01338	0.01346	0.01973	Carubv10000742m.g	0.00718	0.01628	0.00887	0.00613	0.00482	0.00453
Carubv10000743m.g	0.4167	0.38119	0.54979	0.55398	0.50352	0.59363	Carubv10000743m.g	0.02393	0.01833	0.00238	0.0056	0.0101	0.0091	Carubv10000743m.g	0.00936	0.00617	0.00456	0.00669	0.00491	0.00601
Carubv10000745m.g	0.19672	0.13991	0.13504	0.11906	0.0927	0.06055	Carubv10000745m.g	0.05028	0.03082	0.02991	0.01155	0.0047	0.00299	Carubv10000745m.g	0.00836	0.01027	0.01032	0.00608	0.00191	0.00279
Carubv10000748m.g	0.22498	0.24752	0.30907	0.28031	0.1831	0.30499	Carubv10000748m.g	0.00732	0.00668	0.00817	0.00701	0.00871	0.00606	Carubv10000748m.g	0.01051	0.00978	0.00681	0.00451	0.00271	0.00561
Carubv10000749m.g	0.20053	0.2563	0.21242	0.29208	0.29376	0.23255	Carubv10000749m.g	0.01083	0.01096	0.0064	0.01376	0.02014	0.00898	Carubv10000749m.g	0.00574	0.00569	0.003	0.00483	0.00597	0.00217
Carubv10000750m.g	0.03352	0.04718	0.00945	0.00842	0.01267	0.01533	Carubv10000750m.g	0.01869	0.01532	0.00848	0.00504	0.00844	0.00943	Carubv10000750m.g	0.0206	0.01534	0.00527	0.00364	0.00209	0.00463
Carubv10000751m.g	0.31861	0.31751	0.28532	0.28912	0.29001	0.27644	Carubv10000751m.g	0.00648	0.02237	0.00949	0.01348	0.00712	0.00617	Carubv10000751m.g	0.00337	0.01131	0.00355	0.00356	0.00383	0.00374
Carubv10000752m.g	0.2456	0.24672	0.10887	0.1624	0.1171	0.10342	Carubv10000752m.g	0.01529	0.004	0.00837	0.00512	0.00738	0.00815	Carubv10000752m.g	0.01292	0.01179	0.00177	0.00326	0.00612	0.00604
Carubv10000753m.g	0.12574	0.16735	0.11382	0.10502	0.12719	0.09612	Carubv10000753m.g	0.00809	0.00803	0.03044	0.01868	0.02248	0.01124	Carubv10000753m.g	0.01105	0.00915	0.02407	0.01411	0.01263	0.00691
Carubv10000754m.g	0.00552	0.00747	0.00405	0.00447	0.00619	0.00611	Carubv10000754m.g	0.00695	0.01046	0.00204	0.0024	0.00107	0.00478	Carubv10000754m.g	0.01187	0.00776	0.00429	0.00461	0.00463	0.00182
Carubv10000755m.g	0.3504	0.38699	0.33333	0.32407	0.27384	0.28395	Carubv10000755m.g	0.00388	0.0117	0.0059	0.00919	0.01217	0.00682	Carubv10000755m.g	0.00294	0.00463	0.00501	0.00377	0.00402	0.00308
Carubv10000756m.g	0.46656	0.33471	0.27058	0.326	0.25638	0.27617	Carubv10000756m.g	0.01753	0.00123	0.00226	0.00583	0.01419	0.00709	Carubv10000756m.g	0.00272	0.00658	0.00517	0.00403	0.00488	0.00512
Carubv10000757m.g	0.15541	0.1041	0.13874	0.11469	0.15191	0.12051	Carubv10000757m.g	0.00494	0.00357	0.00152	0	0.01046	0.0127	Carubv10000757m.g	0.0058	0.00441	0.00472	0.004	0.00509	0.00353
Carubv10000758m.g	0.39985	0.41584	0.47018	0.47117	0.4723	0.49217	Carubv10000758m.g	0.00681	0.00393	0.00278	0.01039	0.00546	0.00432	Carubv10000758m.g	0.00363	0.0043	0.00352	0.00275	0.00544	0.00408
Carubv10000759m.g	0.09666	0.1192	0.1289	0.0914	0.10003	0.11764	Carubv10000759m.g	0.00469	0.00278	0.01233	0.00518	0.00843	0.00379	Carubv10000759m.g	0.00385	0.00056	0.00238	0.00261	0.00385	0.00371
Carubv10000760m.g	0.21359	0.32183	0.36104	0.35257	0.2348	0.28127	Carubv10000760m.g	0.08795	0.06912	0.05429	0.03059	0.08365	0.08178	Carubv10000760m.g	0.01148	0.013	0.00473	0.00215	0.01064	0.00436
Carubv10000761m.g	0.38628	0.32025	0.22119	0.23191	0.16231	0.19236	Carubv10000761m.g	0.01171	0.01465	0.00123	0.00576	0.00678	0.00819	Carubv10000761m.g	0.00486	0.00395	0.00391	0.00382	0.00257	0.00619
Carubv10000762m.g	0.00601	0.01693	0.00218	0.00775	0.01094	0.00861	Carubv10000762m.g	0	0.00336	0.00544	0.00453	0.00844	0.00454	Carubv10000762m.g	0.00371	0.0033	0.00362	0.0029	0.00331	0.00326
Carubv10000763m.g	0.29447	0.26063	0.26403	0.26832	0.24588	0.28403	Carubv10000763m.g	0.00638	0.01324	0.01308	0.00744	0.1086	0.09302	Carubv10000763m.g	0.0074	0.00594	0.0079	0.00413	0.02301	0.01977
Carubv10000764m.g	0.23747	0.30536	0.22097	0.22343	0.18481	0.19165	Carubv10000764m.g	0.01242	0.0058	0.0017	0.0061	0.0029	0.00194	Carubv10000764m.g	0.0079	0.00664	0.0027	0.00313	0.00395	0.00493
Carubv10000765m.g	0.42135	0.34918	0.29276	0.31282	0.22369	0.29522	Carubv10000765m.g	0.03382	0.02034	0.00509	0.00381	0.00417	0.00616	Carubv10000765m.g	0.01097	0.00571	0.00462	0.00405	0.00371	0.00319
Carubv10000766m.g	0.25908	0.24279	0.16436	0.12472	0.162	0.15814	Carubv10000766m.g	0.08379	0.04743	0.04129	0.00709	0.00699	0.00451	Carubv10000766m.g	0.012	0.01376	0.00341	0.00325	0.00603	0.00507
Carubv10000767m.g	0.04669	0.03931	0.00243	0.0092	0.00596	0.01314	Carubv10000767m.g	0.00612	0.00406	0	0	0.00795	0.00499	Carubv10000767m.g	0.00522	0.0054	0.00275	0.00464	0.00378	0.00186
Carubv10000768m.g	0.27227	0.26133	0.36226	0.34864	0.32439	0.3624	Carubv10000768m.g	0.03395	0.01919	0.00832	0.00548	0.00376	0.01782	Carubv10000768m.g	0.0128	0.01756	0.00294	0.00218	0.00406	0.00454
Carubv10000769m.g	0.05607	0.03774	0.03938	0.02457	0.03703	0.03714	Carubv10000769m.g	0.00474	0.00407	0.00181	0.00169	0.00478	0.00432	Carubv10000769m.g	0.01051	0.00372	0.00586	0.00274	0.00285	0.00584
Carubv10000770m.g	0.28951	0.3766	0.17112	0.19322	0.15002	0.19222	Carubv10000770m.g	0.01106	0.01615	0.00144	0.00462	0.00982	0.00634	Carubv10000770m.g	0.00507	0.00988	0.00513	0.00431	0.00536	0.00321
Carubv10000772m.g	0.38913	0.35003	0.30581	0.35388	0.34514	0.29229	Carubv10000772m.g	0.01558	0.00848	0.00661	0.01294	0.01511	0.01173	Carubv10000772m.g	0.00973	0.00486	0.00266	0.00335	0.00418	0.00356
Carubv10000773m.g	0.66218	0.57252	0.79832	0.72982	0.67609	0.8078	Carubv10000773m.g	0.33003	0.36001	0.57061	0.4592	0.19138	0.25575	Carubv10000773m.g	0.05252	0.07218	0.10229	0.0756	0.03256	0.03713
Carubv10000774m.g	0.01934	0.02331	0.00862	0.01392	0.00669	0.00896	Carubv10000774m.g	0.031	0.00526	0.00477	0.00771	0.00904	0.00557	Carubv10000774m.g	0.01832	0.00869	0.0003	0.00361	0.00458	0.00301
Carubv10000775m.g	0.18874	0.20009	0.14728	0.15225	0.17548	0.13117	Carubv10000775m.g	0.00197	0.0127	0.00628	0.0041	0.0061	0.0027	Carubv10000775m.g	0.00489	0.00345	0.00281	0.00342	0.00518	0.00412
Carubv10000776m.g	0.35089	0.34947	0.326	0.29277	0.32968	0.29254	Carubv10000776m.g	0.00475	0.0073	0.01388	0.00803	0.01292	0.01456	Carubv10000776m.g	0.00818	0.00485	0.00223	0.00477	0.00113	0.01004
Carubv10000777m.g	0.66189	0.54805	0.71472	0.63178	0.66417	0.68579	Carubv10000777m.g	0.01669	0.01474	0.01298	0.01248	0.0223	0.01729	Carubv10000777m.g	0.00301	0.00514	0.00582	0.00435	0.00372	0.00466
Carubv10000778m.g	0.04857	0.05372	0.03115	0.03411	0.04129	0.03643	Carubv10000778m.g	0.00986	0.00289	0.0055	0.00649	0.00765	0.00267	Carubv10000778m.g	0.00192	0.00294	0.00233	0.0027	0.00135	0.00371
Carubv10000779m.g	0.27117	0.30581	0.35766	0.38443	0.34566	0.31872	Carubv10000779m.g	0.01517	0.01282	0.01603	0.0087	0.00928	0.0127	Carubv10000779m.g	0.00605	0.00555	0.00267	0.00316	0.00322	0.00321
Carubv10000780m.g	0.01548	0.02936	0.00886	0.01	0.01191	0.02393	Carubv10000780m.g	0.01736	0.04806	0.0229	0.04306	0.03089	0.05247	Carubv10000780m.g	0.00635	0.01467	0.0035	0.00135	0.00403	0.00552
Carubv10000781m.g	0.01225	0.00663	0.00186	0.00604	0.01214	0.00625	Carubv10000781m.g	0.0247	0.00731	0.00691	0.00677	0.00193	0.00105	Carubv10000781m.g	0.01868	0.00783	0.00211	0.0028	0.00309	0.00643
Carubv10000782m.g	0.07207	0.05771	0.05836	0.03755	0.03827	0.02449	Carubv10000782m.g	0.13362	0.06719	0.0203	0.01901	0.00479	0.01685	Carubv10000782m.g	0.08441	0.06336	0.01443	0.025	0.00778	0.00999
Carubv10000783m.g	0.00942	0.01807	0.00767	0.00211	0.0059	0.00261	Carubv10000783m.g	0.09387	0.05487	0.00565	0.01027	0.00355	0.00159	Carubv10000783m.g	0.03794	0.02514	0.00161	0.00818	0.00425	0.00398
Carubv10000784m.g	0.39883	0.44043	0.51261	0.46536	0.37692	0.44504	Carubv10000784m.g	0.0098	0.00891	0.00568	0.00766	0.00875	0.00965	Carubv10000784m.g	0.00583	0.00363	0.003	0.00381	0.0032	0.00406
Carubv10000785m.g	0.41405	0.39139	0.52497	0.52379	0.5173	0.5437	Carubv10000785m.g	0.00943	0.00589	0.00728	0.00447	0.00237	0.00216	Carubv10000785m.g	0.00545	0.0049	0.00341	0.002	0.00353	0.00217
Carubv10000786m.g	0.28274	0.2774	0.25869	0.296	0.33122	0.32285	Carubv10000786m.g	0.01781	0.01412	0.00602	0.00704	0.00172	0.01241	Carubv10000786m.g	0.00709	0.01135	0.00316	0.00349	0.00313	0.0035
Carubv10000787m.g	0.19155	0.21969	0.12341	0.13305	0.11061	0.10971	Carubv10000787m.g	0.01264	0.01539	0.02279	0.00649	0.00706	0.0086	Carubv10000787m.g	0.00762	0.00405	0.00397	0.00656	0.00119	0.00513
Carubv10000788m.g	0.00514	0.02305	0.00631	0.00895	0.02667	0.01631	Carubv10000788m.g	0.00776	0.01998	0.016	0.02879	0.04803	0.03797	Carubv10000788m.g	0.00802	0.00461	0.00606	0.00448	0.00658	0.00362
Carubv10000789m.g	0.0841	0.11408	0.14227	0.1236	0.18148	0.167	Carubv10000789m.g	0.01089	0.00839	0.00824	0.00489	0.00837	0.0036	Carubv10000789m.g	0.00453	0.00403	0.00229	0.00531	0.00315	0.00352
Carubv10000790m.g	0.05113	0.04729	0.04039	0.04196	0.04345	0.04125	Carubv10000790m.g	0.00782	0.00601	0.01219	0.00603	0.00356	0.00866	Carubv10000790m.g	0.00967	0.0047	0.00493	0.00445	0.00314	0.00657
Carubv10000791m.g	0.17772	0.18572	0.07922	0.11433	0.04739	0.06971	Carubv10000791m.g	0.01048	0.01055	0.00725	0.00337	0.00325	0.00651	Carubv10000791m.g	0.00762	0.01515	0.00433	0.00491	0.0039	0.00719
Carubv10000792m.g	0.36142	0.36579	0.3527	0.35991	0.34739	0.35792	Carubv10000792m.g	0.00741	0.00729	0.00589	0.00513	0.00355	0.00582	Carubv10000792m.g	0.00426	0.004	0.00366	0.00477	0.0027	0.00395
Carubv10000793m.g	0.30688	0.38565	0.37155	0.34052	0.33959	0.31004	Carubv10000793m.g	0.00789	0.00929	0.006	0.00742	0.00834	0.00762	Carubv10000793m.g	0.00748	0.00747	0.00325	0.00476	0.00244	0.00246
Carubv10000794m.g	0.05608	0.07804	0.17695	0.15478	0.20292	0.22373	Carubv10000794m.g	0.01736	0.03067	0.02238	0.01816	0.05569	0.05226	Carubv10000794m.g	0.00977	0.00515	0.00366	0.00319	0.00242	0.00594
Carubv10000795m.g	0.34937	0.28887	0.3418	0.35155	0.29459	0.23334	Carubv10000795m.g	0.00541	0.00582	0.00682	0.00373	0.00394	0.00318	Carubv10000795m.g	0.0051	0.0031	0.00367	0.00312	0.00339	0.00307
Carubv10000796m.g	0.20515	0.23285	0.30033	0.23936	0.27289	0.26437	Carubv10000796m.g	0.03898	0.04577	0.03561	0.04618	0.0731	0.04404	Carubv10000796m.g	0.01809	0.00568	0.00544	0.00442	0.0058	0.00731
Carubv10000798m.g	0.12659	0.09727	0.12081	0.12026	0.10107	0.12276	Carubv10000798m.g	0.01847	0.00414	0.00335	0.00206	0.0093	0.0082	Carubv10000798m.g	0.00952	0.00378	0.00287	0.00337	0.00504	0.00321
Carubv10000799m.g	0.14763	0.13736	0.25825	0.23693	0.26404	0.27098	Carubv10000799m.g	0.00394	0.0021	0.00392	0.00336	0.00834	0.00661	Carubv10000799m.g	0.00251	0.00227	0.00274	0.00289	0.00197	0.00355
Carubv10000800m.g	0.22025	0.36416	0.41213	0.44367	0.47384	0.48156	Carubv10000800m.g	0.0058	0.0029	0.00729	0.00395	0.00188	0.00337	Carubv10000800m.g	0.00495	0.00695	0.01761	0.01324	0.01486	0.01711
Carubv10000801m.g	0.24592	0.19561	0.29616	0.2681	0.25642	0.27713	Carubv10000801m.g	0.01861	0.02982	0.03558	0.05732	0.01292	0.03213	Carubv10000801m.g	0.0017	0.00342	0.00152	0.00852	0.00672	0.00511
Carubv10000802m.g	0.00746	0.00315	0.01818	0.01563	0.03022	0.01682	Carubv10000802m.g	0	0.00416	0.00555	0.00495	0.00898	0.00596	Carubv10000802m.g	0.00374	0.00263	0.00417	0.00437	0.00734	0.00215
Carubv10000803m.g	0.2099	0.22409	0.1446	0.12817	0.13541	0.12917	Carubv10000803m.g	0.01004	0.00094	0.00314	0.00475	0.00369	0.00542	Carubv10000803m.g	0.00662	0.00806	0.00317	0.00386	0.00328	0.00383
Carubv10000805m.g	0.08786	0.05849	0.05835	0.04685	0.06601	0.06755	Carubv10000805m.g	0.00622	0.00708	0.00126	0.00531	0.00585	0.00115	Carubv10000805m.g	0.00447	0.00891	0.00286	0.0058	0.0031	0.00328
Carubv10000807m.g	0.3893	0.40772	0.36096	0.37003	0.36795	0.35542	Carubv10000807m.g	0.01434	0.01261	0.00208	0.00455	0.00665	0.00414	Carubv10000807m.g	0.01446	0.01286	0.00422	0.00379	0.00452	0.0036
Carubv10000808m.g	0.03555	0.05096	0.01293	0.01727	0.0134	0.01972	Carubv10000808m.g	0.00644	0.00171	0.00167	0.00614	0.00533	0.00449	Carubv10000808m.g	0.00329	0.00412	0.00111	0.00248	0.00368	0.00304
Carubv10000809m.g	0.0395	0.03843	0.00545	0.00994	0.03129	0.01624	Carubv10000809m.g	0.00357	0.01168	0.00768	0.00601	0.0037	0	Carubv10000809m.g	0.00582	0.00179	0.00654	0.00299	0.00217	0.00366
Carubv10000810m.g	NA	NA	NA	NA	NA	NA	Carubv10000810m.g	NA	NA	NA	NA	NA	NA	Carubv10000810m.g	NA	NA	NA	NA	NA	NA
Carubv10000811m.g	0.23885	0.22399	0.27438	0.24467	0.2897	0.25199	Carubv10000811m.g	0.01034	0.01313	0.00431	0.00637	0.00309	0.00487	Carubv10000811m.g	0.00778	0.00572	0.00449	0.00456	0.00392	0.00406
Carubv10000812m.g	0.24324	0.22857	0.24654	0.24728	0.22154	0.22721	Carubv10000812m.g	0.02279	0.02595	0.00979	0.01815	0.00341	0.00381	Carubv10000812m.g	0.00781	0.00312	0.00323	0.00368	0.00333	0.0032
Carubv10000813m.g	0.16149	0.15729	0.24279	0.25338	0.18194	0.20124	Carubv10000813m.g	0.01388	0.0141	0.00799	0.01211	0.00475	0.0103	Carubv10000813m.g	0.00679	0.01588	0.00277	0.00422	0.00368	0.00448
Carubv10000814m.g	0.0062	0.01374	0.0147	0.01725	0.01898	0.0084	Carubv10000814m.g	0.00178	0.00646	0.00465	0.00105	0.00444	0.00308	Carubv10000814m.g	0.00286	0.00764	0.00051	0.00192	0.00314	0.00387
Carubv10000815m.g	0.16243	0.19208	0.1463	0.1323	0.1324	0.0982	Carubv10000815m.g	0.0175	0.01266	0.00516	0.00559	0.00417	0.00591	Carubv10000815m.g	0.01249	0.0095	0.00192	0.00418	0.00407	0.00439
Carubv10000816m.g	0.23067	0.21279	0.11955	0.10849	0.0982	0.01979	Carubv10000816m.g	0.00905	0.00313	0.00814	0.00707	0.00923	0.00353	Carubv10000816m.g	0.01476	0.00921	0.00472	0.00674	0.00526	0.00285
Carubv10000817m.g	0.02666	0.03685	0.01362	0.00981	0.01071	0.01087	Carubv10000817m.g	0.00219	0.00169	0.00925	0.00542	0.00219	0.00399	Carubv10000817m.g	0.00199	0.00496	0.00216	0.00359	0.00446	0.00491
Carubv10000818m.g	0.07584	0.04457	0.04882	0.05289	0.05755	0.05593	Carubv10000818m.g	0.00222	0.00992	0	0.004	0.00303	0.00565	Carubv10000818m.g	0.00271	0.01128	0.00116	0.00546	0.00558	0.00452
Carubv10000819m.g	0.04469	0.03842	0.02117	0.02149	0.02283	0.01178	Carubv10000819m.g	0.00199	0.00378	0.00232	0.00544	0.00451	0.00352	Carubv10000819m.g	0.0029	0.00542	0.00376	0.00394	0.00325	0.00381
Carubv10000820m.g	0.15998	0.14796	0.11931	0.08265	0.11031	0.11337	Carubv10000820m.g	0.01918	0.00304	0.01826	0.01926	0.00864	0.01425	Carubv10000820m.g	0.00507	0.00722	0.00259	0.00312	0.00188	0.00342
Carubv10000821m.g	0.36894	0.35149	0.35009	0.35613	0.32345	0.30543	Carubv10000821m.g	0.00697	0.00341	0.01031	0.00632	0.00177	0.00535	Carubv10000821m.g	0.00298	0.003	0.00214	0.00427	0.00318	0.00129
Carubv10000822m.g	0.30504	0.29414	0.18377	0.15097	0.18909	0.17438	Carubv10000822m.g	0.01848	0.01719	0.00434	0.00663	0.00749	0.00797	Carubv10000822m.g	0.00427	0.0076	0.00261	0.00253	0.00298	0.00238
Carubv10000823m.g	0.03014	0.10314	0.05071	0.07113	0.06112	0.06724	Carubv10000823m.g	0.04159	0.01051	0.00535	0.00589	0	0.00457	Carubv10000823m.g	0.0516	0.0114	0.00498	0.00467	0.00487	0.00215
Carubv10000824m.g	0.38128	0.25906	0.29518	0.23923	0.26193	0.20564	Carubv10000824m.g	0.03655	0.01992	0.00824	0.00349	0.00519	0.00336	Carubv10000824m.g	0.01921	0.00529	0.00472	0.00394	0.00378	0.00336
Carubv10000825m.g	0.24851	0.17633	0.18947	0.18499	0.16266	0.16013	Carubv10000825m.g	0.00194	0.00577	0.00289	0.00535	0.00617	0.01158	Carubv10000825m.g	0.00576	0.00352	0.0053	0.00575	0.0034	0.00325
Carubv10000826m.g	0.16175	0.15488	0.04483	0.05337	0.03413	0.03665	Carubv10000826m.g	0.00538	0.01576	0.00738	0.00634	0.00442	0.00257	Carubv10000826m.g	0.00642	0.00406	0.005	0.00353	0.00383	0.00289
Carubv10000827m.g	0.23258	0.28335	0.38075	0.35906	0.36123	0.36923	Carubv10000827m.g	0.0131	0.01191	0.00692	0.00833	0.00489	0.0073	Carubv10000827m.g	0.01378	0.00815	0.00312	0.00554	0.00573	0.00409
Carubv10000828m.g	0.25036	0.26589	0.22502	0.2393	0.13715	0.21169	Carubv10000828m.g	0.02406	0.00803	0.00683	0.01007	0.00162	0.00586	Carubv10000828m.g	0.00697	0.00582	0.00366	0.00285	0.00397	0.00277
Carubv10000829m.g	0.30895	0.31968	0.40981	0.38574	0.46989	0.4558	Carubv10000829m.g	0.01833	0.01568	0.00538	0.01129	0.00719	0.00677	Carubv10000829m.g	0.00213	0.00446	0.00441	0.00246	0.00424	0.00418
Carubv10000830m.g	0.01545	0.00539	0.01164	0.00379	0.00205	0.01127	Carubv10000830m.g	0.00774	0.00772	0.00634	0.0063	0.00393	0.00686	Carubv10000830m.g	0.00249	0.00418	0.00257	0.00489	0.00236	0.00395
Carubv10000831m.g	0.33561	0.39579	0.21614	0.21952	0.13998	0.20397	Carubv10000831m.g	0.01733	0.03304	0.0132	0.01475	0.00817	0.00421	Carubv10000831m.g	0.00346	0.00524	0.00444	0.00583	0.00329	0.00319
Carubv10000832m.g	0.33927	0.29328	0.46348	0.49214	0.47764	0.48975	Carubv10000832m.g	0.01882	0.01402	0.1239	0.09652	0.0706	0.08022	Carubv10000832m.g	0.0072	0.006	0.02035	0.02267	0.01264	0.01605
Carubv10000833m.g	0.05308	0.02962	0.03254	0.03556	0.02601	0.03	Carubv10000833m.g	0.00304	0.00474	0.01001	0.00771	0.00715	0.00366	Carubv10000833m.g	0.00215	0.00292	0.00551	0.0033	0.00354	0.00352
Carubv10000834m.g	0.30319	0.25176	0.05053	0.0645	0.01849	0.02118	Carubv10000834m.g	0.01695	0.0172	0.00544	0	0.00485	0.00674	Carubv10000834m.g	0.00855	0.01158	0.00307	0.0038	0.00188	0.0033
Carubv10000835m.g	0.17983	0.14053	0.2471	0.23296	0.24693	0.22309	Carubv10000835m.g	0.03088	0.0172	0.01182	0.00316	0.00653	0.00395	Carubv10000835m.g	0.0087	0.00822	0.00627	0.00278	0.00348	0.00423
Carubv10000836m.g	0.34113	0.33408	0.44655	0.38715	0.3628	0.41592	Carubv10000836m.g	0.02474	0.00436	0.0031	0.00987	0.00263	0.0011	Carubv10000836m.g	0.01784	0.00676	0.00394	0.00466	0.00264	0.00286
Carubv10000837m.g	0.183	0.17461	0.53369	0.56275	0.59465	0.62435	Carubv10000837m.g	0.02791	0.01001	0.00656	0.00586	0.00249	0.00588	Carubv10000837m.g	0.00792	0.00412	0.003	0.00449	0.00264	0.00371
Carubv10000838m.g	0.02898	0.05085	0.01039	0.01115	0.01709	0.01661	Carubv10000838m.g	0.02603	0.00512	0.00872	0.0054	0.01446	0.00302	Carubv10000838m.g	0.00931	0.00351	0.00321	0.0054	0.00423	0.00207
Carubv10000839m.g	0.10584	0.09266	0.26076	0.28492	0.2879	0.32034	Carubv10000839m.g	0.02648	0.00987	0.00472	0.00854	0.01276	0.01368	Carubv10000839m.g	0.0034	0.00228	0.00296	0.00464	0.00319	0.00501
Carubv10000840m.g	0.27869	0.39211	0.25991	0.27305	0.26524	0.25782	Carubv10000840m.g	0.00422	0.01179	0.00629	0.0084	0.0068	0.0067	Carubv10000840m.g	0.0021	0.00579	0.00263	0.003	0.00407	0.00194
Carubv10000841m.g	0.01056	0.01426	0.0068	0.00644	0.00585	0.00869	Carubv10000841m.g	0.0052	0.01055	0.00231	0.00281	0.00382	0.00357	Carubv10000841m.g	0.00299	0.00422	0.0051	0.00308	0.00502	0.00335
Carubv10000842m.g	0.08756	0.08244	0.09725	0.07284	0.08371	0.10592	Carubv10000842m.g	0.00325	0.00812	0.00189	0.00442	0.00332	0.00586	Carubv10000842m.g	0.00585	0.00628	0.00312	0.00606	0.00293	0.00342
Carubv10000843m.g	0.00226	0.00324	0.00059	0.00513	0.00589	0.0067	Carubv10000843m.g	0.00187	0.00163	0.00328	0	0	0	Carubv10000843m.g	0.0047	0.00256	0.00208	0.00315	0.00077	0.00354
Carubv10000844m.g	0.17722	0.21988	0.18764	0.14888	0.12861	0.14464	Carubv10000844m.g	0.01019	0.01507	0.00593	0.00616	0.01002	0.00403	Carubv10000844m.g	0.00508	0.00374	0.00318	0.00218	0.00282	0.00285
Carubv10000845m.g	0.02206	0.02866	0.00794	0.00674	0.00613	0.02919	Carubv10000845m.g	0.01523	0.00554	0	0.00427	0	0.00991	Carubv10000845m.g	0.00919	0.00715	0.0034	0.00229	0.00352	0.00318
Carubv10000846m.g	0.08498	0.13849	0.14773	0.12506	0.16105	0.13231	Carubv10000846m.g	0.00801	0.00662	0.00189	0.01117	0.00098	0.00608	Carubv10000846m.g	0.00371	0.00334	0.00443	0.00494	0.00463	0.00248
Carubv10000847m.g	0.20219	0.10795	0.25038	0.20755	0.2004	0.22395	Carubv10000847m.g	0.03776	0.01013	0.01594	0.01863	0.02037	0.02567	Carubv10000847m.g	0.03893	0.00666	0.00285	0.00282	0.00476	0.00381
Carubv10000848m.g	0	0.00673	0.00608	0.00658	0.00843	0.00878	Carubv10000848m.g	0.0107	0.00317	0.00556	0.00301	0	0.00108	Carubv10000848m.g	0.00255	0.00177	0.00367	0.00233	0.00256	0.00425
Carubv10000849m.g	0.10963	0.1248	0.14106	0.11807	0.16505	0.13068	Carubv10000849m.g	0.00599	0.00222	0.00311	0.00252	0.00828	0.00624	Carubv10000849m.g	0.00928	0.00612	0.00423	0.00215	0.00467	0.0045
Carubv10000850m.g	0.4007	0.40252	0.46919	0.52909	0.44532	0.43772	Carubv10000850m.g	0.00687	0.00687	0.00708	0.00274	0.00916	0.00563	Carubv10000850m.g	0.00577	0.00405	0.00436	0.0037	0.00542	0.00565
Carubv10000851m.g	0.17266	0.18008	0.08058	0.05224	0.07628	0.05761	Carubv10000851m.g	0.02957	0.01207	0.00082	0.0059	0.00358	0.00596	Carubv10000851m.g	0.03887	0.00531	0.00184	0.00496	0.00465	0.00238
Carubv10000854m.g	0.39771	0.37058	0.44933	0.44024	0.4479	0.43355	Carubv10000854m.g	0.01074	0.00825	0.00701	0.00719	0.00963	0.00523	Carubv10000854m.g	0.00844	0.00469	0.00312	0.00351	0.00441	0.00295
Carubv10000855m.g	0.287	0.23309	0.0848	0.11036	0.05535	0.09125	Carubv10000855m.g	0.01404	0.00614	0.0018	0.00637	0.00616	0.00624	Carubv10000855m.g	0.00775	0.00227	0.00337	0.0031	0.00698	0.0029
Carubv10000856m.g	0.03362	0.02453	0.0107	0.00365	0.01067	0.01177	Carubv10000856m.g	0.00303	0.00354	0.00322	0.00296	0.01016	0.00596	Carubv10000856m.g	0.00412	0.00345	0.00304	0.00393	0.00131	0.00395
Carubv10000857m.g	0.24013	0.31972	0.21791	0.21257	0.09467	0.12328	Carubv10000857m.g	0.02316	0.02886	0.01854	0.01075	0.00747	0.00964	Carubv10000857m.g	0.0052	0.00752	0.00463	0.00549	0.00543	0.00422
Carubv10000858m.g	0.00798	0.00805	0.003	0.00381	0.00536	0.00648	Carubv10000858m.g	0.00623	0.01835	0.00114	0.00309	0.00354	0.00345	Carubv10000858m.g	0.00479	0.0045	0.00266	0.00234	0.00165	0.00238
Carubv10000859m.g	0.44125	0.25851	0.27632	0.26692	0.29173	0.22581	Carubv10000859m.g	0.08494	0.08227	0.0392	0.03743	0.06215	0.06972	Carubv10000859m.g	0.00314	0.01188	0.00565	0.00411	0.00196	0.00455
Carubv10000860m.g	0.1215	0.13255	0.15268	0.13536	0.15047	0.13413	Carubv10000860m.g	0.0011	0.00735	0.00269	0.00554	0.00448	0.00166	Carubv10000860m.g	0.00283	0.00304	0.00289	0.00167	0.00658	0.00188
Carubv10000861m.g	0.00442	0.01203	0.00501	0.0061	0.01009	0.00519	Carubv10000861m.g	0.00427	0.005	0	0.00268	0.00306	0.00587	Carubv10000861m.g	0.00625	0.00382	0.00517	0.00175	0.00223	0.003
Carubv10000862m.g	0.24549	0.05556	0.03178	0.01687	0.00691	0.00785	Carubv10000862m.g	0	0.01437	0.00384	0.00274	0.00195	0.00132	Carubv10000862m.g	0.00758	0.01454	0.00616	0.00307	0.00436	0.00327
Carubv10000863m.g	0.10423	0.20242	0.05223	0.05224	0.02536	0.02956	Carubv10000863m.g	0.00529	0.01131	0.00413	0.00243	0.00657	0.00362	Carubv10000863m.g	0.00454	0.00532	0.00212	0.00595	0.00343	0.00248
Carubv10000864m.g	0.32478	0.3217	0.3665	0.27	0.24963	0.26346	Carubv10000864m.g	0.01574	0.0112	0.006	0.00851	0.00539	0.00156	Carubv10000864m.g	0.0078	0.00598	0.00179	0.00271	0.00425	0.00251
Carubv10000865m.g	0.39201	0.34999	0.42051	0.4088	0.36586	0.44222	Carubv10000865m.g	0.08729	0.12104	0.03925	0.05242	0.10292	0.0915	Carubv10000865m.g	0.00712	0.00642	0.00245	0.00667	0.00829	0.00769
Carubv10000866m.g	0.35062	0.24712	0.30431	0.32772	0.26056	0.2871	Carubv10000866m.g	0.01228	0.0034	0.0075	0.00535	0.00276	0.00842	Carubv10000866m.g	0.00939	0.00476	0.00419	0.00368	0.00485	0.00256
Carubv10000867m.g	0.0789	0.06087	0.01243	0.03266	0.00184	0.00667	Carubv10000867m.g	0.00595	0.01099	0	0.00246	0.02065	0.0065	Carubv10000867m.g	0.00205	0.0093	0.00294	0.0034	0.01141	0.01049
Carubv10000868m.g	0.04599	0.02603	0.13594	0.14004	0.16465	0.15245	Carubv10000868m.g	0.01509	0.00587	0.02012	0.0085	0.0013	0.00481	Carubv10000868m.g	0.01065	0.0049	0.00291	0.00435	0.0022	0.00338
Carubv10000869m.g	0.03984	0.05284	0.08339	0.07483	0.07335	0.05001	Carubv10000869m.g	0	0.0039	0.00217	0.00159	0.00882	0.00323	Carubv10000869m.g	0.00171	0.00225	0.0027	0.00638	0.00288	0.00208
Carubv10000870m.g	0.20586	0.14169	0.17022	0.22271	0.16241	0.21985	Carubv10000870m.g	0.00984	0.00435	0.02309	0.01723	0.02143	0.02232	Carubv10000870m.g	0.01385	0.00098	0.00803	0.00718	0.00861	0.00502
Carubv10000871m.g	0.08164	0.11308	0.15799	0.12465	0.19849	0.18299	Carubv10000871m.g	0.00925	0.01123	0.00487	0.00568	0.00492	0.00744	Carubv10000871m.g	0.00408	0.00269	0.0044	0.00504	0.00041	0.00367
Carubv10000872m.g	0.31103	0.28983	0.22304	0.22662	0.23044	0.26743	Carubv10000872m.g	0.00505	0.01838	0.02199	0.02163	0.0114	0.01354	Carubv10000872m.g	0.00944	0.00601	0.00256	0.00319	0.00185	0.00527
Carubv10000873m.g	0.08575	0.1012	0.11054	0.06305	0.07227	0.07746	Carubv10000873m.g	0.00637	0.00541	0.00738	0.00209	0.00585	0.00188	Carubv10000873m.g	0.00243	0.00571	0.00409	0.00561	0.00174	0.00281
Carubv10000874m.g	0.29854	0.30746	0.26272	0.25804	0.2362	0.23862	Carubv10000874m.g	0.00698	0.00324	0.01121	0.00457	0.00515	0.00726	Carubv10000874m.g	0.0026	0.00435	0.00866	0.00482	0.00631	0.00601
Carubv10000875m.g	0.18588	0.21039	0.34855	0.28161	0.23776	0.28093	Carubv10000875m.g	0.02194	0.00786	0.00869	0.00189	0.00583	0.0102	Carubv10000875m.g	0.02001	0.01521	0.00261	0.00538	0.00423	0.00502
Carubv10000876m.g	0.14844	0.15676	0.06544	0.05929	0.0346	0.01997	Carubv10000876m.g	0.00608	0.00948	0.00494	0.00205	0.00593	0.00846	Carubv10000876m.g	0.00341	0.00702	0.00443	0.00377	0.00094	0.00099
Carubv10000877m.g	0.34411	0.37766	0.38164	0.40501	0.35998	0.40882	Carubv10000877m.g	0.00556	0.00203	0.00329	0.00599	0.00656	0.00613	Carubv10000877m.g	0.00787	0.00355	0.00307	0.0066	0.00574	0.00518
Carubv10000878m.g	0.122	0.08802	0.27486	0.18704	0.17239	0.21769	Carubv10000878m.g	0.00268	0.00634	0.00722	0.00788	0.00638	0.0099	Carubv10000878m.g	0.0079	0.00314	0.00458	0.00611	0.00342	0.0043
Carubv10000879m.g	0.07749	0.07515	0.09795	0.0803	0.09799	0.10657	Carubv10000879m.g	0.00899	0.00534	0.00207	0.00455	0	0.00368	Carubv10000879m.g	0.00516	0.00522	0.00264	0.00258	0.00293	0.00297
Carubv10000880m.g	0.15239	0.15917	0.03657	0.04226	0.04757	0.04496	Carubv10000880m.g	0.0075	0.00429	0.00231	0.00297	0.00229	0.00725	Carubv10000880m.g	0.01043	0.00622	0.00356	0.00147	0.00564	0.00364
Carubv10000881m.g	0.09593	0.07515	0.0489	0.05487	0.04226	0.0527	Carubv10000881m.g	0.00418	0.01561	0.00775	0.00071	0.00846	0.006	Carubv10000881m.g	0.00077	0.00275	0.00745	0.00338	0.00107	0.00107
Carubv10000882m.g	0	0	0.1567	0.1257	0.18426	0.1582	Carubv10000882m.g	0	0	0.00627	0.00431	0.00957	0.01056	Carubv10000882m.g	0	0.01176	0.00665	0.00517	0.00502	0.00505
Carubv10000883m.g	0.21884	0.25294	0.21193	0.20488	0.22817	0.21134	Carubv10000883m.g	0.00548	0.0103	0.00237	0.00391	0.0009	0.00371	Carubv10000883m.g	0.00307	0.00562	0.00177	0.00475	0.00278	0.00328
Carubv10000884m.g	0.00516	0.00486	0	0.00652	0.01124	0.01206	Carubv10000884m.g	0.00678	0.00725	0.00283	0.003	0.00576	0.00202	Carubv10000884m.g	0.00721	0.00403	0.00256	0.00486	0.00433	0.00371
Carubv10000885m.g	0.27227	0.23994	0.10389	0.09094	0.08352	0.09155	Carubv10000885m.g	0.0084	0.00551	0.00692	0.00751	0.00813	0.00672	Carubv10000885m.g	0.01469	0.01109	0.00446	0.00428	0.00246	0.00336
Carubv10000886m.g	0.13035	0.14691	0.06554	0.05839	0.06451	0.05606	Carubv10000886m.g	0.01667	0.01194	0.01164	0.00653	0.0034	0.00716	Carubv10000886m.g	0.00472	0.00588	0.00484	0.00462	0.00566	0.00278
Carubv10000887m.g	0.22643	0.26247	0.26766	0.18381	0.16805	0.24634	Carubv10000887m.g	0.00588	0	0.00658	0.00635	0.00598	0.00326	Carubv10000887m.g	0.00758	0.00275	0.00324	0.00228	0.00313	0.00484
Carubv10000888m.g	0.16852	0.14428	0.2056	0.20557	0.20752	0.18383	Carubv10000888m.g	0.00993	0.00405	0.00524	0.00399	0.00512	0.00428	Carubv10000888m.g	0.00619	0.00561	0.00214	0.00355	0.00231	0.00339
Carubv10000889m.g	0	0.02607	0.01562	0.00344	0.00954	0.02505	Carubv10000889m.g	0.00188	0.00463	0.00541	0.00302	0.0129	0.00728	Carubv10000889m.g	0.00314	0.00375	0.00164	0.0035	0.00228	0.00141
Carubv10000890m.g	0.55336	0.41167	0.40889	0.39534	0.35911	0.38491	Carubv10000890m.g	0.02111	0.01741	0.00712	0.00673	0.00543	0.00716	Carubv10000890m.g	0.01785	0.00897	0.00218	0.00452	0.0039	0.00327
Carubv10000892m.g	0.07115	0.0991	0.11368	0.12442	0.14019	0.10287	Carubv10000892m.g	0.00727	0.00877	0.0027	0.00553	0.00391	0.00629	Carubv10000892m.g	0.00848	0.00207	0.00432	0.00345	0.00378	0.0036
Carubv10000893m.g	0.21709	0.14645	0.08519	0.11	0.06345	0.10478	Carubv10000893m.g	0.03441	0.01379	0.00822	0.00697	0.00874	0.00295	Carubv10000893m.g	0.01456	0.00889	0.00154	0.00231	0.00517	0.00164
Carubv10000894m.g	0.20137	0.30958	0.22748	0.23581	0.21474	0.25197	Carubv10000894m.g	0.01563	0.01409	0.00233	0.00245	0.01154	0.022	Carubv10000894m.g	0.00791	0.00652	0.00368	0.00381	0.00328	0.00619
Carubv10000895m.g	0.01551	0.01919	0.00378	0.00315	0.01331	0.00838	Carubv10000895m.g	0.01111	0.00518	0.00118	0.01087	0.00126	0.01014	Carubv10000895m.g	0.01785	0.0151	0.0028	0.00452	0.00555	0.00253
Carubv10000896m.g	0.31589	0.3868	0.08047	0.07908	0.00948	0.00886	Carubv10000896m.g	0.01797	0.0289	0.01398	0.00798	0.01462	0.00255	Carubv10000896m.g	0.00611	0.00629	0.00575	0.00524	0.00417	0.00465
Carubv10000897m.g	0.04047	0.03966	0.01441	0.0053	0.00385	0.00704	Carubv10000897m.g	0.00463	0.00198	0.01409	0.00211	0	0	Carubv10000897m.g	0.00592	0.00848	0.00173	0.00372	0.0021	0.00361
Carubv10000898m.g	0.0091	0.01068	0	0.00455	0	NA	Carubv10000898m.g	0.0049	0	0	0	0	NA	Carubv10000898m.g	0.00728	0.00467	0	0	0.00794	NA
Carubv10000899m.g	0.49323	0.47217	0.3109	0.32044	0.33945	0.28678	Carubv10000899m.g	0.01185	0.00452	0.00392	0.00598	0.00904	0.00239	Carubv10000899m.g	0.00757	0.00443	0.00506	0.0046	0.00335	0.00335
Carubv10000901m.g	0.11523	0.09254	0.01869	0.02168	0.01101	0.02587	Carubv10000901m.g	0.00107	0.00405	0.00096	0.0052	0	0.00469	Carubv10000901m.g	0.00214	0.00575	0.00514	0.00543	0.0034	0.00393
Carubv10000903m.g	0.25571	0.25786	0.18299	0.19002	0.11657	0.12787	Carubv10000903m.g	0.01454	0.0126	0.00499	0.00714	0.00373	0.0055	Carubv10000903m.g	0.00942	0.00899	0.00628	0.00366	0.00185	0.00359
Carubv10000904m.g	0.06821	0.05153	0.0197	0.01233	0.00503	0.00342	Carubv10000904m.g	0.00242	0.00699	0.00218	0.00438	0.00093	0.00137	Carubv10000904m.g	0.00785	0.00523	0.00578	0.00657	0.00247	0.00401
Carubv10000905m.g	0.33519	0.39218	0.39875	0.38988	0.36352	0.36911	Carubv10000905m.g	0.00603	0.00775	0.0109	0.00459	0.00732	0.01558	Carubv10000905m.g	0.0073	0.00508	0.00433	0.00299	0.00395	0.00397
Carubv10000906m.g	0.00223	0.00667	0.00769	0.00077	0.01457	0.01573	Carubv10000906m.g	0.00463	0.01716	0.00093	0.00592	0.00256	0.0037	Carubv10000906m.g	0.00584	0.00788	0.00356	0.00345	0.00416	0.00335
Carubv10000907m.g	0.17069	0.14733	0.09097	0.09218	0.06114	0.07041	Carubv10000907m.g	0.03083	0.02352	0.00171	0.00626	0.00785	0.00459	Carubv10000907m.g	0.00587	0.00863	0.00475	0.0043	0.00207	0.00299
Carubv10000908m.g	0.05448	0.0633	0.03154	0.02792	0.05018	0.03495	Carubv10000908m.g	0.00314	0.00846	0.00457	0.00526	0.00802	0.01582	Carubv10000908m.g	0.00452	0.00486	0.00341	0.00181	0.00194	0.00306
Carubv10000909m.g	0.12665	0.15272	0.11826	0.13753	0.17615	0.09535	Carubv10000909m.g	0.01656	0.00518	0.00227	0.00202	0	0.00318	Carubv10000909m.g	0.00338	0.00252	0.00523	0.00233	0.00163	0.00183
Carubv10000910m.g	0.44906	0.51421	0.36876	0.41055	0.49134	0.39051	Carubv10000910m.g	0.00704	0.00784	0.01842	0.01422	0.0172	0.0124	Carubv10000910m.g	0.00741	0.00208	0.003	0.00261	0.00411	0.00589
Carubv10000911m.g	0.01597	0.03142	0.01428	0.02503	0.03551	0.00392	Carubv10000911m.g	0.00362	0.01352	0.00321	0	0.00182	0.00185	Carubv10000911m.g	0.00434	0.01158	0.00356	0.00181	0.00196	0.00372
Carubv10000912m.g	0.257	0.10987	0.27513	0.38107	0.32403	0.28704	Carubv10000912m.g	0.025	0.00332	0.00227	0.00152	0.00634	0.00222	Carubv10000912m.g	0.01136	0.00083	0.00284	0.00471	0.00536	0.00533
Carubv10000913m.g	0.16937	0.14588	0.0153	0.04061	0.00606	0.00982	Carubv10000913m.g	0.01533	0.01776	0.00377	0.00321	0	0	Carubv10000913m.g	0.0079	0.00307	0.00356	0.00381	0.00119	0.00361
Carubv10000914m.g	0.22165	0.18324	0.2924	0.27166	0.32236	0.34327	Carubv10000914m.g	0.03988	0.01928	0.03589	0.03122	0.00838	0.02755	Carubv10000914m.g	0.0053	0.00562	0.00755	0.008	0.0045	0.00458
Carubv10000915m.g	0.15846	0.17546	0.18021	0.1669	0.19762	0.16865	Carubv10000915m.g	0.00706	0.00348	0.0014	0.00202	0	0.00812	Carubv10000915m.g	0.00174	0.00165	0.00489	0.00229	0.00547	0.00267
Carubv10000916m.g	0.24527	0.3154	0.20668	0.29962	0.24941	0.27557	Carubv10000916m.g	0.00504	0.00154	0.00272	0.00707	0.00874	0.01074	Carubv10000916m.g	0.01027	0.0042	0.00345	0.00505	0.002	0.00165
Carubv10000919m.g	0.00859	0.01025	0.017	0.0104	0.0236	0.0289	Carubv10000919m.g	0	0.00946	0.00523	0.00504	0.007	0.01658	Carubv10000919m.g	0.00437	0.00453	0.00259	0.00368	0.00156	0.00546
Carubv10000920m.g	0.34036	0.26927	0.44381	0.38681	0.42759	0.43385	Carubv10000920m.g	0.01027	0.0046	0.00688	0.0062	0.0071	0.01137	Carubv10000920m.g	0.01476	0.0104	0.00415	0.00423	0.00276	0.00324
Carubv10000921m.g	0.04494	0.02571	0.00956	0.00621	0.01401	0.0128	Carubv10000921m.g	0.00175	0.00864	0.00516	0	0.01033	0.00433	Carubv10000921m.g	0.00827	0.0037	0.0022	0.0018	0.00286	0.00471
Carubv10000922m.g	0.01051	0.00441	0	0.0063	0.01947	0.00813	Carubv10000922m.g	0.00198	0.00351	0.00554	0.00401	0.00357	0.00365	Carubv10000922m.g	0.00476	0.00375	0.00366	0.00264	0.00556	0.00368
Carubv10000923m.g	0.39191	0.38183	0.41534	0.34604	0.39761	0.35376	Carubv10000923m.g	0.01184	0.00677	0.00581	0.00268	0.00408	0.00177	Carubv10000923m.g	0.00614	0.00766	0.00245	0.00234	0.00358	0.00396
Carubv10000925m.g	0.31355	0.39781	0.44427	0.40501	0.59156	0.42095	Carubv10000925m.g	0.00736	0.00299	0.00103	0.00409	0.01204	0.00369	Carubv10000925m.g	0.00216	0.00384	0.00404	0.00309	0.00386	0.00193
Carubv10000926m.g	0.15522	0.13464	0.02534	0.03933	0.03738	0.05023	Carubv10000926m.g	0.00567	0	0.00539	0.00157	0.00303	0.00188	Carubv10000926m.g	0.00892	0.00126	0.00313	0.0039	0.00115	0.00446
Carubv10000927m.g	0.00326	0.00116	0.00308	0.00496	0.00902	0.00868	Carubv10000927m.g	0.00463	0	0.00973	0.00089	0.00516	0.00431	Carubv10000927m.g	0.00375	0.0027	0.00404	0.00464	0.0028	0.00364
Carubv10000928m.g	0.04472	0.07825	0.14508	0.17014	0.09743	0.18826	Carubv10000928m.g	0.02023	0.01728	0.01339	0.01755	0.00952	0.02531	Carubv10000928m.g	0.00291	0.00302	0.00411	0.00376	0.00764	0.00588
Carubv10000929m.g	0.03688	0.0261	0.00565	0.00695	0.01196	0.01065	Carubv10000929m.g	0	0.00402	0.00312	0.00499	0.00397	0.00137	Carubv10000929m.g	0.001	0.00832	0.00398	0.00338	0.00504	0.00373
Carubv10000930m.g	0.08083	0.05848	0.05731	0.04256	0.03381	0.03997	Carubv10000930m.g	0.0101	0.01283	0.00605	0.00347	0.00306	0.00276	Carubv10000930m.g	0.00385	0.00546	0.00318	0.00534	0.00204	0.00283
Carubv10000931m.g	0.15067	0.15036	0.13665	0.12246	0.04416	0.05135	Carubv10000931m.g	0.0025	0.00286	0.00234	0.00189	0.00882	0.01043	Carubv10000931m.g	0.0063	0.00511	0.00477	0.00327	0.00278	0.00242
Carubv10000932m.g	0.30214	0.30452	0.361	0.35243	0.30978	0.32072	Carubv10000932m.g	0.01113	0.00682	0.01623	0.02229	0.01175	0.01586	Carubv10000932m.g	0.007	0.00484	0.00852	0.00839	0.00639	0.00747
Carubv10000933m.g	0.15933	0.19721	0.33325	0.28292	0.31063	0.26533	Carubv10000933m.g	0.00408	0.00926	0.01441	0.00682	0.00561	0.00502	Carubv10000933m.g	0.01208	0.01012	0.00577	0.00684	0.00455	0.00422
Carubv10000934m.g	0.20946	0.19881	0.17912	0.12466	0.16176	0.14454	Carubv10000934m.g	0.00751	0.01849	0.00494	0.0065	0.00647	0.00264	Carubv10000934m.g	0.00355	0.00539	0.00709	0.00244	0.00229	0.0021
Carubv10000935m.g	0.05479	0.0407	0.02542	0.04197	0.059	0.04205	Carubv10000935m.g	0.0093	0.00792	0.00154	0.00123	0.00672	0.00373	Carubv10000935m.g	0.00825	0.00267	0.00581	0.00284	0.00181	0.00491
Carubv10000936m.g	0.2634	0.32326	0.47101	0.36988	0.37237	0.38406	Carubv10000936m.g	0.04026	0.0382	0.0202	0.02029	0.00487	0.00918	Carubv10000936m.g	0.02231	0.02407	0.00898	0.00733	0.00233	0.00373
Carubv10000937m.g	0.10204	0.07828	0.03443	0.03751	0.03449	0.04101	Carubv10000937m.g	0.0139	0.00513	0.00115	0.00189	0.00246	0.00624	Carubv10000937m.g	0.01028	0.00374	0.00248	0.00383	0.0024	0.00363
Carubv10000938m.g	0.21718	0.29669	0.34804	0.36626	0.32174	0.37213	Carubv10000938m.g	0.00527	0.00471	0.0096	0.00194	0.02327	0.01168	Carubv10000938m.g	0.00262	0.00357	0.00457	0.00579	0.00199	0.00239
Carubv10000939m.g	0.00313	0.05157	0.00339	0.02185	0.00347	0.03921	Carubv10000939m.g	0.02399	0.04156	0.01182	0.0026	0	0.01223	Carubv10000939m.g	0.00842	0.01958	0.0022	0.00414	0.00491	0.00267
Carubv10000940m.g	0.20399	0.18375	0.28567	0.28833	0.25108	0.2726	Carubv10000940m.g	0.01737	0.01007	0.00618	0.00627	0.01002	0.00456	Carubv10000940m.g	0.00853	0.01427	0.00344	0.00452	0.00238	0.00703
Carubv10000941m.g	0.36802	0.37369	0.32812	0.3393	0.30221	0.33908	Carubv10000941m.g	0.00426	0.00699	0.00657	0.00785	0.01035	0.01414	Carubv10000941m.g	0.00677	0.00578	0.00458	0.00468	0.00433	0.00405
Carubv10000942m.g	0.44753	0.39053	0.48638	0.48899	0.46094	0.48184	Carubv10000942m.g	0.03113	0.03902	0.00908	0.00977	0.00239	0.00916	Carubv10000942m.g	0.00803	0.00503	0.00542	0.00481	0.00292	0.0027
Carubv10000944m.g	0.0885	0.09459	0.10127	0.09347	0.04263	0.08667	Carubv10000944m.g	0.01107	0.02721	0.00598	0.01304	0.00486	0.00811	Carubv10000944m.g	0.00482	0.00544	0.00315	0.0034	0.00451	0.00291
Carubv10000946m.g	0.22149	0.15612	0.24611	0.2381	0.22525	0.25956	Carubv10000946m.g	0.00961	0.00472	0.00592	0.00713	0.0078	0.00816	Carubv10000946m.g	0.00292	0.00243	0.00343	0.0024	0.0033	0.00189
Carubv10000947m.g	0.43115	0.33754	0.3634	0.33289	0.22234	0.28381	Carubv10000947m.g	0.00653	0.02066	0.00533	0.00525	0.0022	0.00355	Carubv10000947m.g	0.00851	0.00859	0.00282	0.00605	0.00318	0.00342
Carubv10000948m.g	0.13016	0.1859	0.19327	0.15012	0.16095	0.14618	Carubv10000948m.g	0.00525	0.02109	0.00207	0.00955	0.00366	0.00376	Carubv10000948m.g	0.00704	0.00696	0.00498	0.00557	0.00297	0.00196
Carubv10000949m.g	0.00515	0.09147	0.16105	0.19021	0.13845	0.11645	Carubv10000949m.g	0.00132	0.00513	0.00388	0.00329	0.00163	0.00379	Carubv10000949m.g	0.00287	0.00278	0.00273	0.00521	0.00267	0.00449
Carubv10000950m.g	0.24871	0.27757	0.29563	0.2779	0.29004	0.24761	Carubv10000950m.g	0.02449	0.01195	0.00112	0.00394	0.00239	0.00547	Carubv10000950m.g	0.00545	0.00252	0.00387	0.00387	0.00456	0.00299
Carubv10000951m.g	0.10892	0.13305	0.18755	0.17895	0.15474	0.22282	Carubv10000951m.g	0.02491	0.0095	0.00429	0.00372	0.00628	0.00791	Carubv10000951m.g	0.01852	0.01543	0.00291	0.00342	0.00201	0.00351
Carubv10000952m.g	0.36275	0.37236	0.36096	0.29511	0.44947	0.28469	Carubv10000952m.g	0.01547	0.01313	0.01091	0.01268	0.00384	0.0095	Carubv10000952m.g	0.00436	0.00368	0.00296	0.00284	0.00391	0.00341
Carubv10000953m.g	0.00545	0	0.0029	0.00097	0.00628	0.00575	Carubv10000953m.g	0.00833	0.00299	0.00231	0.00509	0.00934	0.00357	Carubv10000953m.g	0.00632	0.00241	0.00273	0.00116	0.00322	0.00393
Carubv10000954m.g	0.0804	0.12766	0.18145	0.18634	0.18049	0.19052	Carubv10000954m.g	0.01614	0.005	0.01909	0.00954	0.00126	0.00829	Carubv10000954m.g	0.00288	0.0018	0.00545	0.00277	0.00403	0.00214
Carubv10000955m.g	0.36585	0.3877	0.42151	0.42838	0.44854	0.49919	Carubv10000955m.g	0.00186	0.00373	0.0078	0.00934	0.00202	0.00264	Carubv10000955m.g	0.00692	0.00958	0.00387	0.00502	0.0032	0.00445
Carubv10000956m.g	0.06204	0.02453	0.04446	0.04181	0.03422	0.0533	Carubv10000956m.g	0.00401	0.00805	0.0036	0.01214	0.0032	0.00341	Carubv10000956m.g	0.00565	0.00383	0.00538	0.0037	0.00247	0.004
Carubv10000957m.g	0.41819	0.43721	0.31661	0.384	0.27713	0.32759	Carubv10000957m.g	0.00818	0.00964	0.02226	0.00348	0.0082	0.00253	Carubv10000957m.g	0.00443	0.00478	0.00614	0.00538	0.00388	0.00489
Carubv10000958m.g	0.19917	0.20656	0.19445	0.19277	0.16103	0.18339	Carubv10000958m.g	0.01212	0.0059	0.00478	0.0083	0.00832	0.01715	Carubv10000958m.g	0.00424	0.00371	0.00395	0.00528	0.0029	0.00276
Carubv10000959m.g	0.41021	0.23978	0.09746	0.15083	0.025	0.02394	Carubv10000959m.g	0.18456	0.04881	0.01284	0.03263	0	0.0077	Carubv10000959m.g	0.02223	0.01015	0.01145	0.00613	0.00204	0.00457
Carubv10000960m.g	0.01148	0.02553	0.00317	0.00601	0.0036	0.01722	Carubv10000960m.g	0.0164	0.01358	0.00424	0.00213	0.00669	0.00418	Carubv10000960m.g	0.00537	0.0051	0.00531	0.00373	0.00502	0.0029
Carubv10000961m.g	0.00945	0.00861	0.00485	0.00314	0.00652	0.0089	Carubv10000961m.g	0.00374	0.00298	0.00094	0.00411	0.0036	0.0025	Carubv10000961m.g	0.00103	0.00381	0.00375	0.00239	0.0025	0.00254
Carubv10000962m.g	0.11853	0.11276	0.18	0.14906	0.15931	0.17084	Carubv10000962m.g	0.01814	0.00683	0.0057	0.00536	0.00125	0.00877	Carubv10000962m.g	0.01036	0.00544	0.00248	0.0025	0.00474	0.00357
Carubv10000963m.g	0.00878	0.02767	0.01842	0.01123	0.03747	0.01443	Carubv10000963m.g	0.00362	0.00186	0	0.00208	0.0047	0.00458	Carubv10000963m.g	0.00158	0.00125	0.00068	0.00509	0.00169	0.00235
Carubv10000964m.g	0.02783	0.0246	0.00632	0.00617	0.00736	0.00795	Carubv10000964m.g	0.01944	0	0.00256	0.00171	0.00239	0.00855	Carubv10000964m.g	0.01515	0.0029	0.00916	0.00331	0.00682	0.00231
Carubv10000965m.g	0.00504	0.00162	0.00581	0.00791	0.00441	0.00817	Carubv10000965m.g	0.00429	0.00745	0.0068	0.00349	0.0013	0.00094	Carubv10000965m.g	0.00637	0.00486	0.00197	0.00282	0.00226	0.00124
Carubv10000966m.g	0.23152	0.28524	0.36221	0.28392	0.34682	0.31501	Carubv10000966m.g	0.00714	0.01043	0.00177	0.00778	0.0109	0.00679	Carubv10000966m.g	0.006	0.00283	0.00426	0.00399	0.00625	0.00368
Carubv10000967m.g	0.38711	0.38578	0.29284	0.25661	0.25615	0.26168	Carubv10000967m.g	0.00729	0.01148	0.01257	0.00057	0.00827	0.00969	Carubv10000967m.g	0.00912	0.0048	0.0019	0.00379	0.00415	0.00175
Carubv10000968m.g	0.24577	0.22966	0.28106	0.32048	0.31378	0.30793	Carubv10000968m.g	0.00905	0.00439	0.00609	0.00402	0.01019	0.00863	Carubv10000968m.g	0.00677	0.00618	0.00151	0.00514	0.00342	0.00195
Carubv10000969m.g	0.08847	0.10052	0.02757	0.06164	0.07305	0.06275	Carubv10000969m.g	0.01771	0.03011	0.00316	0.00599	0.00196	0.00561	Carubv10000969m.g	0.01447	0.02522	0.0027	0.00703	0.0034	0.00355
Carubv10000970m.g	0.01256	0.01876	0.02853	0.01599	0.02004	0.02441	Carubv10000970m.g	0.01193	0	0	0.00231	0	0	Carubv10000970m.g	0.00711	0.00346	0.00205	0.00367	0.00314	0.00627
Carubv10000971m.g	0.29242	0.28802	0.4395	0.41547	0.36857	0.42127	Carubv10000971m.g	0.00568	0.00206	0.00259	0.00689	0.00867	0.00263	Carubv10000971m.g	0.00534	0.00521	0.00159	0.00326	0.00423	0.00348
Carubv10000972m.g	0.33091	0.32066	0.4017	0.37494	0.36188	0.34366	Carubv10000972m.g	0.0041	0.00892	0.00662	0.00441	0.01723	0.00606	Carubv10000972m.g	0.00601	0.00253	0.00376	0.00208	0.0017	0.00554
Carubv10000974m.g	0.34154	0.28359	0.41152	0.37086	0.32656	0.31076	Carubv10000974m.g	0.01356	0.0132	0.02087	0.02921	0.01214	0.01145	Carubv10000974m.g	0.00423	0.00467	0.00381	0.00404	0.00386	0.00207
Carubv10000975m.g	0.24551	0.27291	0.39086	0.33593	0.32965	0.31816	Carubv10000975m.g	0.01459	0.01798	0.0078	0.00654	0.03459	0.03236	Carubv10000975m.g	0.00885	0.00548	0.00446	0.0055	0.00618	0.00677
Carubv10000976m.g	0.02004	0.01363	0.00667	0.00744	0.01171	0.00958	Carubv10000976m.g	0.00798	0.0074	0.00286	0.00345	0.0034	0.00387	Carubv10000976m.g	0.00388	0.00188	0.00294	0.00299	0.00423	0.00475
Carubv10000977m.g	0.17401	0.26591	0.2939	0.29043	0.30158	0.27403	Carubv10000977m.g	0.00244	0.00612	0.00348	0.005	0.0055	0.00487	Carubv10000977m.g	0.00459	0.0039	0.00405	0.00266	0.00255	0.00299
Carubv10000978m.g	0.05575	0.06409	0.05053	0.03035	0.04062	0.03772	Carubv10000978m.g	0.01901	0.00397	0.00645	0.01823	0.0082	0.00677	Carubv10000978m.g	0.01037	0.00404	0.00525	0.00507	0.00351	0.0053
Carubv10000979m.g	0.26114	0.21942	0.26403	0.2783	0.19404	0.19973	Carubv10000979m.g	0.08026	0.07851	0.06619	0.07143	0.09374	0.07107	Carubv10000979m.g	0.00776	0.00997	0.00527	0.00423	0.00573	0.00325
Carubv10000980m.g	0.34854	0.32784	0.39322	0.38329	0.44805	0.378	Carubv10000980m.g	0.01026	0.00521	0.00578	0.00837	0.00327	0.01473	Carubv10000980m.g	0.00852	0.0058	0.00346	0.00419	0.00288	0.00437
Carubv10000981m.g	0.03692	0.03503	0.25653	0.36245	0.41665	0.45349	Carubv10000981m.g	0.01589	0.0117	0.1155	0.25325	0.11058	0.13105	Carubv10000981m.g	0.00221	0.01056	0.01249	0.03022	0.01865	0.0091
Carubv10000982m.g	0.34907	0.29262	0.21582	0.18115	0.16153	0.19237	Carubv10000982m.g	0.00217	0.00395	0.01614	0.00561	0.0115	0.0045	Carubv10000982m.g	0.00344	0.00328	0.00328	0.00284	0.00143	0.00328
Carubv10000983m.g	0.31182	0.27811	0.31983	0.31364	0.44591	0.33842	Carubv10000983m.g	0.00538	0.00614	0.00326	0.00467	0.00114	0.00903	Carubv10000983m.g	0.00367	0.00219	0.00349	0.0038	0.00551	0.00181
Carubv10000984m.g	0.13968	0.15549	0.22733	0.24265	0.23757	0.24127	Carubv10000984m.g	0.00425	0.00151	0.00554	0.01169	0.00446	0.00263	Carubv10000984m.g	0.00441	0.00365	0.00349	0.00265	0.00275	0.00458
Carubv10000985m.g	0.09247	0.23276	0.73697	0.7887	0.69464	0.7672	Carubv10000985m.g	0.018	0.01001	0.38615	0.43178	0.36065	0.35183	Carubv10000985m.g	0.00658	0.00847	0.05235	0.06545	0.05034	0.04659
Carubv10000986m.g	0.50073	0.4258	0.22913	0.27474	0.23036	0.18234	Carubv10000986m.g	0.03814	0.04396	0.02805	0.04599	0.07506	0.05469	Carubv10000986m.g	0.00878	0.00979	0.005	0.0051	0.00592	0.00565
Carubv10000987m.g	0.04093	0.0442	0.04867	0.06288	0.09855	0.07692	Carubv10000987m.g	0.01076	0.00149	0.00465	0.00251	0.00748	0.00283	Carubv10000987m.g	0.00502	0.00192	0.00161	0.00103	0.00389	0.00488
Carubv10000988m.g	0.01106	0.03249	0.00592	0.0064	0.01371	0.01051	Carubv10000988m.g	0.02598	0.02733	0.01152	0.00667	0.00737	0.00832	Carubv10000988m.g	0.00493	0.01565	0.00785	0.00437	0.00282	0.00317
Carubv10000989m.g	0.28253	0.25845	0.30112	0.31065	0.25527	0.35378	Carubv10000989m.g	0.00357	0.00761	0.00135	0.00537	0.00351	0.00463	Carubv10000989m.g	0.0046	0.00214	0.00488	0.004	0.00555	0.00382
Carubv10000990m.g	0.02807	0.03016	0.00723	0.00183	0.01215	0.00751	Carubv10000990m.g	0.0032	0.0033	0.0014	0.00104	0	0.0079	Carubv10000990m.g	0.00458	0.00133	0.00261	0.00529	0.00302	0.00295
Carubv10000991m.g	0.03682	0.09325	0.14965	0.11725	0.1061	0.11688	Carubv10000991m.g	0.00444	0.02296	0.00227	0.00621	0.00256	0.00154	Carubv10000991m.g	0.00739	0.01016	0.00292	0.00452	0.00426	0.00143
Carubv10000993m.g	0.51603	0.34992	0.33572	0.34259	0.31913	0.31677	Carubv10000993m.g	0	0.00911	0.00671	0.00856	0.00622	0.01544	Carubv10000993m.g	0.00489	0.0073	0.00629	0.00471	0.00559	0.00603
Carubv10000994m.g	0.14918	0.1662	0.21065	0.21435	0.28946	0.22445	Carubv10000994m.g	0.00349	0.01247	0	0.00184	0.00461	0.01362	Carubv10000994m.g	0.00165	0.00865	0.00207	0.00445	0.00317	0.00358
Carubv10000995m.g	0.15818	0.18166	0.08463	0.10255	0.06321	0.05378	Carubv10000995m.g	0.00689	0.0057	0.00164	0.01097	0.00642	0.00601	Carubv10000995m.g	0.00552	0.00436	0.00371	0.00294	0.0042	0.00357
Carubv10000996m.g	0.20457	0.1789	0.21522	0.25479	0.19758	0.22075	Carubv10000996m.g	0.00251	0.00416	0.00271	0.00684	0.00566	0.0049	Carubv10000996m.g	0.0028	0.0033	0.00322	0.00322	0.00222	0.00394
Carubv10000997m.g	0.18437	0.19386	0.18043	0.21216	0.18563	0.23097	Carubv10000997m.g	0.00752	0.00216	0.00935	0.00435	0.00573	0.00413	Carubv10000997m.g	0.00413	0.00415	0.00308	0.00418	0.00209	0.00406
Carubv10000998m.g	0.07616	0.02784	0.02445	0.03493	0.05537	0.06018	Carubv10000998m.g	0.00668	0.00309	0.00388	0.00567	0.00578	0.00964	Carubv10000998m.g	0.00465	0.00309	0.00533	0.0022	0.00141	0.00475
Carubv10001000m.g	0.4336	0.39035	0.4849	0.44464	0.49067	0.45935	Carubv10001000m.g	0.01262	0.00416	0.01171	0.01414	0.01322	0.01403	Carubv10001000m.g	0.00409	0.00403	0.0049	0.00288	0.00775	0.00472
Carubv10001001m.g	0.3321	0.31734	0.38988	0.34874	0.35257	0.34869	Carubv10001001m.g	0.01476	0.00698	0.00862	0.00147	0.00801	0.00469	Carubv10001001m.g	0.00812	0.00248	0.00135	0.00169	0.00765	0.00088
Carubv10001002m.g	0.30956	0.28749	0.14753	0.21906	0.22251	0.21652	Carubv10001002m.g	0.02979	0.02077	0.04659	0.01312	0.02787	0.03614	Carubv10001002m.g	0.00355	0.00216	0.00756	0.00723	0.00349	0.00523
Carubv10001003m.g	0.25656	0.2654	0.3533	0.35648	0.32554	0.27508	Carubv10001003m.g	0.00783	0.00915	0.01074	0.00594	0.0146	0.01198	Carubv10001003m.g	0.01456	0.00737	0.0043	0.00502	0.00344	0.00131
Carubv10001004m.g	0.05421	0.05473	0.03995	0.05865	0.06077	0.03755	Carubv10001004m.g	0.0595	0.07995	0.00958	0.02594	0.04496	0.04558	Carubv10001004m.g	0.00777	0.00883	0.00341	0.00635	0.00267	0.0075
Carubv10001005m.g	0.36268	0.31185	0.30064	0.27351	0.21414	0.26341	Carubv10001005m.g	0.00397	0.00633	0.00621	0.00691	0.00525	0.0028	Carubv10001005m.g	0.00394	0.00214	0.00203	0.00313	0.00442	0.00367
Carubv10001006m.g	0.14336	0.11709	0.10119	0.13009	0.1261	0.1199	Carubv10001006m.g	0.01043	0.00593	0.00481	0.00742	0.00605	0.00274	Carubv10001006m.g	0.00493	0.00319	0.00501	0.00377	0.00315	0.00354
Carubv10001007m.g	0.32591	0.20304	0.21187	0.34059	0.24527	0.23601	Carubv10001007m.g	0.04744	0.01819	0.00491	0.02838	0.0068	0.01258	Carubv10001007m.g	0.00754	0.00773	0.00366	0.00211	0.00442	0.0056
Carubv10001008m.g	0.00451	0.00227	0.0082	0.00399	0.02133	0.01004	Carubv10001008m.g	0.01021	0.00287	0.00883	0.00309	0	0.00174	Carubv10001008m.g	0.00936	0.00092	0.00501	0.00323	0.00231	0.00531
Carubv10001009m.g	0.12508	0.06741	0.09541	0.10052	0.0855	0.0853	Carubv10001009m.g	0.00387	0.00262	0.00782	0.00302	0.01049	0	Carubv10001009m.g	0.00707	0.00565	0.00537	0.00327	0.00167	0.00307
Carubv10001010m.g	0.30722	0.28504	0.16038	0.18987	0.14516	0.1571	Carubv10001010m.g	0.00743	0.01046	0.00763	0.00603	0.00552	0.00314	Carubv10001010m.g	0.00509	0.00753	0.00261	0.00303	0.00189	0.00466
Carubv10001011m.g	0.00589	0.01933	0.00396	0.01197	0.00888	0.01973	Carubv10001011m.g	0.00885	0.00083	0.00235	0.00151	0.00692	0.00844	Carubv10001011m.g	0.00777	0.00606	0.00412	0.0035	0.00442	0.00213
Carubv10001013m.g	0.25018	0.28806	0.30816	0.33373	0.31596	0.28182	Carubv10001013m.g	0	0.01692	0.00454	0.00406	0	0.00762	Carubv10001013m.g	0.00298	0.00375	0.00526	0.00607	0.00394	0.00424
Carubv10001014m.g	0.04815	0.0687	0.04734	0.03717	0.00539	0.03512	Carubv10001014m.g	0.00962	0.00111	0.00776	0.00175	0.00501	0.00239	Carubv10001014m.g	0.00341	0.00989	0.00258	0.00581	0.00143	0.00248
Carubv10001015m.g	0.20555	0.21088	0.34406	0.26393	0.29532	0.30623	Carubv10001015m.g	0.01672	0.01072	0.01878	0.0084	0.00387	0.00556	Carubv10001015m.g	0.00978	0.00627	0.00405	0.00608	0.00352	0.00272
Carubv10001016m.g	0.10642	0.06776	0.0374	0.03013	0.03772	0.02999	Carubv10001016m.g	0.01111	0.0109	0.00429	0.00647	0.00149	0.00227	Carubv10001016m.g	0.00403	0.00245	0.00539	0.00519	0.00239	0.004
Carubv10001017m.g	0.33173	0.29664	0.32273	0.27152	0.28251	0.27294	Carubv10001017m.g	0.00407	0.01006	0.00701	0.00607	0.00621	0.00878	Carubv10001017m.g	0.00702	0.01119	0.00512	0.00348	0.00252	0.00339
Carubv10001018m.g	0.06809	0.08521	0.06089	0.09693	0.11433	0.08553	Carubv10001018m.g	0.00398	0.00529	0.00901	0.00621	0.00252	0.00518	Carubv10001018m.g	0.00343	0.00424	0.00188	0.00293	0.0016	0.00549
Carubv10001019m.g	0.29672	0.21457	0.45385	0.418	0.38975	0.40888	Carubv10001019m.g	0.02771	0.01784	0.01052	0.01794	0.01115	0.01621	Carubv10001019m.g	0.00555	0.00357	0.00441	0.00408	0.00359	0.00563
Carubv10001020m.g	0.07555	0.09494	0.03577	0.01761	0.01755	0.03077	Carubv10001020m.g	0.00959	0.01383	0.0085	0.00358	0.0065	0	Carubv10001020m.g	0.00418	0.00258	0.00257	0.0042	0.00511	0.00508
Carubv10001021m.g	0.40597	0.43221	0.48037	0.45755	0.45248	0.47743	Carubv10001021m.g	0.00922	0.00691	0.00438	0.00469	0.01	0.00544	Carubv10001021m.g	0.00743	0.00473	0.0021	0.00457	0.00306	0.00289
Carubv10001022m.g	0.17462	0.12309	0.21976	0.21483	0.27259	0.24559	Carubv10001022m.g	0.01239	0.00641	0.00668	0.01061	0.00622	0.00374	Carubv10001022m.g	0.0115	0.00425	0.00225	0.003	0.00284	0.00742
Carubv10001023m.g	0.19336	0.31387	0.26912	0.27748	0.27674	0.28347	Carubv10001023m.g	0.01289	0.00242	0.00689	0.00446	0.00127	0.00262	Carubv10001023m.g	0.00358	0.00533	0.0033	0.00334	0.00269	0.00342
Carubv10001024m.g	0.18477	0.23133	0.1258	0.13139	0.13118	0.11217	Carubv10001024m.g	0.00283	0.003	0.00164	0.005	0.01035	0.00865	Carubv10001024m.g	0.00508	0.00218	0.00676	0.00326	0.01101	0.00183
Carubv10001025m.g	0.27716	0.27426	0.32537	0.28198	0.24587	0.23511	Carubv10001025m.g	0.01436	0.00557	0.00826	0.00555	0.00397	0.00556	Carubv10001025m.g	0.00679	0.00579	0.00384	0.00363	0.00278	0.00483
Carubv10001026m.g	0.06325	0.06423	0.03001	0.04334	0.03202	0.02445	Carubv10001026m.g	0.00506	0.01357	0.0108	0.0099	0	0.0139	Carubv10001026m.g	0.00668	0.00687	0.00746	0.00376	0.00419	0.00208
Carubv10001027m.g	0.06329	0.05725	0.00749	0.01751	0.00948	0.00989	Carubv10001027m.g	0.02789	0.02254	0.0026	0	0	0.00412	Carubv10001027m.g	0.01979	0.00729	0.00166	0.00426	0	0.00334
Carubv10001029m.g	0.23421	0.24283	0.21349	0.18305	0.23235	0.21078	Carubv10001029m.g	0.00885	0.00722	0.00623	0.00215	0.00509	0.00528	Carubv10001029m.g	0.0063	0.00361	0.00385	0.0023	0.00194	0.00374
Carubv10001030m.g	0.06844	0.11717	0.2141	0.16788	0.19121	0.26701	Carubv10001030m.g	0.01524	0.00927	0.00226	0.00317	0.00431	0.00402	Carubv10001030m.g	0.01024	0.00713	0.00366	0.00402	0.00258	0.00507
Carubv10001032m.g	0.2088	0.20421	0.1729	0.16108	0.1667	0.16035	Carubv10001032m.g	0.00331	0.00849	0.00291	0.00373	0.00074	0.00643	Carubv10001032m.g	0.00409	0.00195	0.00433	0.00244	0.00315	0.00356
Carubv10001034m.g	0.2777	0.20446	0.20532	0.1883	0.19284	0.19735	Carubv10001034m.g	0.01782	0.00458	0.00478	0.00827	0.00848	0.012	Carubv10001034m.g	0.00999	0.00801	0.00216	0.00401	0.00348	0.00393
Carubv10001036m.g	0.16699	0.14689	0.34362	0.33944	0.30165	0.32464	Carubv10001036m.g	0.03532	0.01797	0.12986	0.13718	0.05992	0.08127	Carubv10001036m.g	0.00684	0.0111	0.01517	0.01228	0.00457	0.01337
Carubv10001037m.g	0.00585	0.01356	0.00156	0.00253	0.00667	0.00859	Carubv10001037m.g	0.00238	0.00824	0	0.00785	0.00298	0.00676	Carubv10001037m.g	0.00224	0.00367	0.00108	0.00364	0.00433	0.00512
Carubv10001038m.g	0.00706	0.00163	0.0022	0.02774	0.04028	0.03962	Carubv10001038m.g	0	0.00388	0.00265	0.00908	0.00266	0.03122	Carubv10001038m.g	0.00324	0.00341	0.00243	0.00933	0.00497	0.00929
Carubv10001039m.g	0.22184	0.21629	0.34281	0.28961	0.31582	0.2738	Carubv10001039m.g	0.01083	0.00604	0.00211	0.00329	0.0044	0.00961	Carubv10001039m.g	0.00851	0.00689	0.00426	0.00429	0.00409	0.00377
Carubv10001040m.g	0.1952	0.15619	0.16054	0.12535	0.11852	0.08648	Carubv10001040m.g	0.00556	0.00851	0.02687	0.01317	0.00635	0.00541	Carubv10001040m.g	0.02202	0.01018	0.00864	0.00412	0.00736	0.00972
Carubv10001041m.g	0.21258	0.09383	0.25192	0.24945	0.22881	0.28858	Carubv10001041m.g	0.00133	0.00838	0.00657	0.01431	0.00303	0.00243	Carubv10001041m.g	0.00736	0.00379	0.00681	0.00711	0	0.00218
Carubv10001042m.g	0.30677	0.32254	0.3545	0.4417	0.3327	0.4029	Carubv10001042m.g	0.00871	0.00585	0.00614	0.00642	0.00551	0.00689	Carubv10001042m.g	0.00409	0.0029	0.00691	0.00177	0.0015	0.00552
Carubv10001043m.g	0.32403	0.36215	0.33642	0.31819	0.42111	0.33488	Carubv10001043m.g	0.01583	0.01221	0.00344	0.00629	0.0071	0.00593	Carubv10001043m.g	0.01494	0.01032	0.00377	0.00363	0.00495	0.00334
Carubv10001044m.g	0.07717	0.13129	0.04317	0.02714	0.01483	0.01691	Carubv10001044m.g	0.00103	0.00761	0.00376	0.00246	0.00343	0.0055	Carubv10001044m.g	0.00264	0.00907	0.00229	0.00234	0.00429	0.00224
Carubv10001045m.g	0.27449	0.33582	0.13077	0.15043	0.13755	0.11912	Carubv10001045m.g	0.01218	0.00617	0.00246	0.00211	0.00269	0.0048	Carubv10001045m.g	0.00678	0.00458	0.0015	0.00241	0.00308	0.00234
Carubv10001046m.g	0.01134	0.00555	0.0021	0.00173	0.01185	0.00525	Carubv10001046m.g	0.0061	0.00404	0.00423	0	0.0062	0.00499	Carubv10001046m.g	0.00944	0.00515	0.00259	0.00205	0.00359	0.00269
Carubv10001048m.g	0.00448	0.00925	0.01799	0.02305	0.03534	0.02557	Carubv10001048m.g	0.00198	0.00556	0.00413	0.0044	0.00526	0.00566	Carubv10001048m.g	0.00226	0.00894	0.00185	0.00526	0.00296	0.00374
Carubv10001049m.g	0.16992	0.22708	0.28799	0.30275	0.27421	0.29836	Carubv10001049m.g	0.00932	0.00689	0.00559	0.00229	0.00281	0.00296	Carubv10001049m.g	0.00403	0.00466	0.00222	0.00397	0.00185	0.00272
Carubv10001050m.g	0.2224	0.21524	0.22143	0.22866	0.18549	0.27687	Carubv10001050m.g	0.00423	0.0042	0.00508	0.00214	0.00734	0.00316	Carubv10001050m.g	0.00571	0.00892	0.00156	0.00149	0.00364	0.00204
Carubv10001051m.g	0.10906	0.07816	0.11695	0.10016	0.09238	0.09601	Carubv10001051m.g	0	0.00969	0.00623	0.01297	0	0	Carubv10001051m.g	0.00424	0.00837	0.00634	0.00482	0.00379	0.00328
Carubv10001052m.g	0.26615	0.2952	0.35669	0.3981	0.37297	0.36091	Carubv10001052m.g	0.00753	0.00887	0.00915	0.00776	0.00772	0.00655	Carubv10001052m.g	0.00405	0.01052	0.00394	0.00365	0.00273	0.00387
Carubv10001054m.g	0.09284	0.09246	0.03906	0.03655	0.03078	0.03132	Carubv10001054m.g	0.02996	0.01412	0.01078	0.00635	0.0064	0.00212	Carubv10001054m.g	0.01383	0.00647	0.00289	0.00259	0.00203	0.0031
Carubv10001055m.g	0.06737	0.12343	0.14271	0.178	0.25642	0.2077	Carubv10001055m.g	0.00435	0.01188	0.00726	0.00317	0.00622	0.01029	Carubv10001055m.g	0.00609	0.00935	0.00284	0.0058	0.0014	0.00469
Carubv10001056m.g	0.34969	0.33373	0.31173	0.38541	0.33416	0.32782	Carubv10001056m.g	0.01465	0.01918	0.0071	0.0063	0.00837	0.01131	Carubv10001056m.g	0.00225	0.00321	0.00458	0.00246	0.00461	0.00362
Carubv10001057m.g	0.12358	0.15821	0.04481	0.05292	0.03496	0.06121	Carubv10001057m.g	0.00856	0.00391	0.00599	0.00479	0.0067	0.00384	Carubv10001057m.g	0.00717	0.00568	0.00457	0.00368	0.0036	0.00266
Carubv10001058m.g	0.14344	0.15588	0.22286	0.2193	0.20156	0.22285	Carubv10001058m.g	0.00255	0.00582	0.00499	0.005	0.00763	0.00658	Carubv10001058m.g	0.00589	0.00527	0.00272	0.00468	0.00374	0.00451
Carubv10001060m.g	0.34257	0.39302	0.42486	0.43308	0.42648	0.44317	Carubv10001060m.g	0.0116	0.02019	0.0041	0.00286	0.00253	0.01164	Carubv10001060m.g	0.00506	0.01039	0.00315	0.00406	0.00122	0.00446
Carubv10001061m.g	0.25611	0.2221	0.20161	0.21804	0.201	0.19233	Carubv10001061m.g	0.00311	0.00577	0.0044	0.00319	0.00283	0.00159	Carubv10001061m.g	0.00404	0.00674	0.00529	0.0026	0.00441	0.00421
Carubv10001062m.g	0.00785	0.00625	0.00342	0.00378	0.0101	0.00496	Carubv10001062m.g	0.00547	0.00419	0.00661	0.0009	0.00152	0.00086	Carubv10001062m.g	0.0062	0.00254	0.00323	0.00417	0.00185	0.00315
Carubv10001064m.g	0.40167	0.46913	0.56534	0.55927	0.55547	0.54313	Carubv10001064m.g	0.02045	0.01048	0.03417	0.01552	0.01866	0.0402	Carubv10001064m.g	0.00468	0.00528	0.0033	0.00481	0.00464	0.00813
Carubv10001065m.g	0.20504	0.13824	0.33419	0.271	0.39261	0.29575	Carubv10001065m.g	0.0359	0.00741	0.01676	0.00585	0	0.00981	Carubv10001065m.g	0.00724	0.00789	0.00341	0.00291	0.00256	0.00475
Carubv10001066m.g	0.00781	0.0061	0.0148	0.01171	0.01863	0.01825	Carubv10001066m.g	0.01716	0.04139	0.00296	0.00625	0.00553	0.00364	Carubv10001066m.g	0.00456	0.01683	0.00707	0.0035	0.0033	0.00373
Carubv10001068m.g	0.0238	0.02568	0.01832	0.00956	0.00505	0.0131	Carubv10001068m.g	0.00962	0.0087	0.0075	0.01453	0.0017	0.00433	Carubv10001068m.g	0.01275	0.00709	0.00327	0.00776	0.0034	0.00308
Carubv10001069m.g	0.00495	0.00406	0.02078	0.00574	0.01252	0.04979	Carubv10001069m.g	0	0.00668	0	0	0	0	Carubv10001069m.g	0.00993	0.00515	0.00729	0.00298	0.00363	0.00398
Carubv10001070m.g	0.22416	0.17202	0.21264	0.26133	0.22831	0.1995	Carubv10001070m.g	0.01621	0.01185	0.00671	0.01515	0.00732	0.00704	Carubv10001070m.g	0.00736	0.00402	0.00317	0.00124	0.00245	0.00321
Carubv10001071m.g	0.248	0.18819	0.3099	0.2794	0.27545	0.23107	Carubv10001071m.g	0.0359	0.05055	0.03907	0.04117	0.07894	0.07481	Carubv10001071m.g	0.00516	0.00842	0.00662	0.00503	0.00647	0.00583
Carubv10001073m.g	0.31341	0.36322	0.26963	0.31851	0.27107	0.28552	Carubv10001073m.g	0.01191	0.02544	0.0059	0.00684	0.00266	0.01072	Carubv10001073m.g	0.01528	0.01221	0.00434	0.00298	0.00138	0.0031
Carubv10001076m.g	0.27903	0.27673	0.20574	0.22744	0.22412	0.15638	Carubv10001076m.g	0.01028	0.01081	0.01054	0.00078	0.00942	0.00368	Carubv10001076m.g	0.00557	0.00292	0.00528	0.00462	0.00299	0.004
Carubv10001077m.g	0.247	0.25383	0.17076	0.16542	0.16522	0.14518	Carubv10001077m.g	0.00695	0.00528	0.00721	0.00688	0.00563	0.00436	Carubv10001077m.g	0.0067	0.0023	0.00405	0.00499	0.00109	0.00175
Carubv10001078m.g	0.07303	0.08691	0.04611	0.05268	0.03318	0.03465	Carubv10001078m.g	0.0179	0.03906	0.01075	0.03718	0.08037	0.08193	Carubv10001078m.g	0.02107	0.00736	0.00455	0.00237	0.00457	0.00426
Carubv10001079m.g	0.25018	0.15608	0.23759	0.2673	0.23947	0.23672	Carubv10001079m.g	0.00318	0.01667	0.00825	0.01221	0.01334	0.01236	Carubv10001079m.g	0.00426	0.0031	0.00568	0.00404	0.00397	0.00464
Carubv10001080m.g	0.09888	0.10374	0.24683	0.1681	0.13291	0.15343	Carubv10001080m.g	0.00379	0.00393	0.00538	0.00492	0.00562	0.00193	Carubv10001080m.g	0.00433	0.00254	0.00509	0.00412	0.0039	0.00293
Carubv10001081m.g	0.20778	0.13363	0.09195	0.09128	0.09161	0.07754	Carubv10001081m.g	0.01057	0.00779	0.00599	0.00551	0.011	0.00628	Carubv10001081m.g	0.00749	0.00661	0.00084	0.00409	0.00403	0.00255
Carubv10001082m.g	0.01007	0.00132	0.01245	0.01017	0.00416	0.01009	Carubv10001082m.g	0.00532	0.003	0.02981	0.01018	0.00571	0.00292	Carubv10001082m.g	0.00242	0.00387	0.00673	0.00767	0.00435	0.00181
Carubv10001083m.g	0.08145	0.07355	0.03271	0.01663	0.01404	0.00742	Carubv10001083m.g	0.00617	0	0.00164	0.00427	0	0	Carubv10001083m.g	0.00291	0.0039	0.00306	0.00509	0.00806	0.00515
Carubv10001084m.g	0.06548	0.09829	0.03258	0.0526	0.03444	0.03187	Carubv10001084m.g	0.00979	0.01	0.00512	0.00481	0.00415	0.0014	Carubv10001084m.g	0.00438	0.00509	0.00411	0.00328	0.00131	0.00493
Carubv10001086m.g	0.23744	0.30058	0.33753	0.32004	0.44605	0.34751	Carubv10001086m.g	0.01377	0.00887	0.00223	0.00662	0.01384	0.00761	Carubv10001086m.g	0.00512	0.00274	0.00218	0.00269	0.00369	0.00427
Carubv10001087m.g	0.31091	0.27462	0.10147	0.11658	0.09204	0.09376	Carubv10001087m.g	0.00389	0.0012	0.00195	0.00511	0.00359	0.00353	Carubv10001087m.g	0.00113	0.0031	0.0027	0.0041	0.00526	0.00301
Carubv10001089m.g	0.25775	0.1826	0.1095	0.09909	0.08753	0.10446	Carubv10001089m.g	0.00816	0.00838	0.00449	0.00787	0.00434	0.00238	Carubv10001089m.g	0.01496	0.00802	0.00467	0.00353	0.00399	0.00391
Carubv10001090m.g	0.32399	0.23824	0.1565	0.15072	0.17788	0.13619	Carubv10001090m.g	0.00859	0.01232	0.00879	0.00576	0.00139	0.0043	Carubv10001090m.g	0.0101	0.00752	0.00563	0.00492	0.00228	0.00327
Carubv10001092m.g	0.12461	0.08068	0.1972	0.16133	0.19876	0.17106	Carubv10001092m.g	0.00275	0.0176	0.00369	0	0.00996	0.0057	Carubv10001092m.g	0.00227	0.01075	0.00416	0.0019	0.00131	0.0049
Carubv10001093m.g	0.03076	0.01202	0.02881	0.01934	0.02619	0.02262	Carubv10001093m.g	0.01111	0.00386	0.00498	0.00683	0.01009	0.0147	Carubv10001093m.g	0.00132	0.00371	0.0035	0.00458	0.00221	0.00205
Carubv10001094m.g	0.00952	0.0011	0.00922	0.00405	0.01162	0.00346	Carubv10001094m.g	0	0	0	0.00362	0	0.00102	Carubv10001094m.g	0	0.00235	0.0014	0.00626	0.01417	0.00348
Carubv10001095m.g	0.44266	0.42583	0.57225	0.46674	0.50754	0.50504	Carubv10001095m.g	0.00881	0.01108	0.00813	0.00718	0.00966	0.00945	Carubv10001095m.g	0.00499	0.00448	0.00451	0.00404	0.00274	0.00384
Carubv10001096m.g	0.00411	0.00845	0.0115	0.02235	0.0305	0.01913	Carubv10001096m.g	0.0045	0.00102	0.00584	0.00111	0.01816	0.01086	Carubv10001096m.g	0.00488	0.00182	0.00404	0.00336	0.0038	0.00179
Carubv10001097m.g	0.37741	0.33843	0.36152	0.36377	0.46051	0.36718	Carubv10001097m.g	0.01345	0.01131	0.00775	0.00539	0.01002	0.0064	Carubv10001097m.g	0.00497	0.00857	0.00586	0.00385	0.0016	0.00455
Carubv10001098m.g	0.2194	0.19312	0.17003	0.17247	0.13943	0.16051	Carubv10001098m.g	0.00734	0.00627	0.00586	0.00284	0.00293	0.00566	Carubv10001098m.g	0.00404	0.00516	0.0039	0.00403	0.00389	0.00225
Carubv10001099m.g	0.01761	0.02904	0.03686	0.03213	0.03014	0.03484	Carubv10001099m.g	0.00975	0.00651	0.00365	0.00268	0.00347	0.00681	Carubv10001099m.g	0.00662	0.00151	0.00171	0.00607	0.00355	0.00701
Carubv10001100m.g	0.30841	0.42909	0.47085	0.51697	0.38918	0.46516	Carubv10001100m.g	0.01341	0.01064	0.00537	0.0058	0.0066	0.00659	Carubv10001100m.g	0.00423	0.00508	0.00672	0.00626	0.00599	0.00678
Carubv10001101m.g	0.11052	0.09462	0.01395	0.02445	0.00865	0.00258	Carubv10001101m.g	0.0116	0.0069	0.01436	0.00256	0.00768	0.01017	Carubv10001101m.g	0.01437	0.00785	0.00528	0.00207	0.00162	0.00042
Carubv10001102m.g	0.15349	0.18422	0.15107	0.25966	0.21541	0.29273	Carubv10001102m.g	0.00824	0.00438	0.00796	0.00788	0.00416	0.01241	Carubv10001102m.g	0.00378	0.00466	0.00259	0.00413	0.00207	0.00525
Carubv10001103m.g	0.22713	0.24246	0.1978	0.19885	0.16219	0.18767	Carubv10001103m.g	0.01444	0.01532	0.00705	0.00471	0.00682	0.00595	Carubv10001103m.g	0.01357	0.01382	0.0044	0.00296	0.00385	0.00432
Carubv10001104m.g	0.01622	0.02084	0.04709	0.02863	0.01965	0.04524	Carubv10001104m.g	0.02173	0.01759	0.01127	0.01163	0.0252	0.0258	Carubv10001104m.g	0.00515	0.00666	0.00544	0.00482	0.00372	0.00454
Carubv10001105m.g	0.21722	0.2938	0.27902	0.28904	0.31301	0.27098	Carubv10001105m.g	0.01137	0.01186	0.00744	0.00704	0.00791	0.01103	Carubv10001105m.g	0.00574	0.00452	0.00506	0.0039	0.00216	0.00465
Carubv10001106m.g	0.49769	0.52381	0.69584	0.66242	0.68294	0.66622	Carubv10001106m.g	0.00285	0.00589	0.00804	0.00762	0.00868	0.00751	Carubv10001106m.g	0.00525	0.00292	0.00176	0.0038	0.00135	0.00302
Carubv10001107m.g	0.1328	0.13784	0.02035	0.02684	0.02311	0.01636	Carubv10001107m.g	0.01855	0.00484	0.00665	0.0037	0.01051	0.00904	Carubv10001107m.g	0.01274	0.00206	0.00047	0.00274	0.00257	0.00311
Carubv10001108m.g	0.03853	0.02725	0.01048	0.01232	0.00713	0.00719	Carubv10001108m.g	0.0026	0	0	0.01494	0.00528	0.00568	Carubv10001108m.g	0.00229	0.00403	0.00586	0.00525	0.0025	0.00149
Carubv10001109m.g	0.05869	0.0602	0.14624	0.12179	0.12289	0.13865	Carubv10001109m.g	0.00227	0.00643	0.00551	0.00535	0.00273	0.0026	Carubv10001109m.g	0.0026	0.00432	0.00289	0.00202	0.00092	0.00185
Carubv10001110m.g	0.04062	0.03816	0.03918	0.0414	0.03	0.03803	Carubv10001110m.g	0.00951	0.01263	0	0.00585	0.00204	0.00398	Carubv10001110m.g	0.00721	0.00674	0.00369	0.0059	0.00363	0.00456
Carubv10001111m.g	0.16608	0.16115	0.10725	0.10246	0.11441	0.09733	Carubv10001111m.g	0.00298	0.00282	0.00113	0.00187	0.00571	0.00451	Carubv10001111m.g	0.01202	0.0065	0.00348	0.00254	0.00299	0.00172
Carubv10001113m.g	0.25397	0.35428	0.22725	0.31488	0.21289	0.178	Carubv10001113m.g	0.00185	0.00806	0.00718	0.00273	0.00545	0.00538	Carubv10001113m.g	0.00163	0.00295	0.00375	0.00362	0.0034	0.00323
Carubv10001114m.g	0.52903	0.55185	0.55178	0.83815	0.60644	0.55186	Carubv10001114m.g	0.40337	0.29277	0.52329	0.60929	0.13053	0.14325	Carubv10001114m.g	0.08915	0.06275	0.04023	0.05303	0.01936	0.0152
Carubv10001116m.g	0.23712	0.22807	0.24439	0.24033	0.24698	0.21862	Carubv10001116m.g	0.00488	0.0109	0.02512	0.0065	0.00725	0.00915	Carubv10001116m.g	0.00771	0.00762	0.01642	0.01209	0.01605	0.01004
Carubv10001118m.g	0.18098	0.11123	0.18646	0.13966	0.15415	0.14285	Carubv10001118m.g	0.02462	0.01453	0.00564	0.00572	0	0.00518	Carubv10001118m.g	0.00923	0.00542	0.00402	0.00188	0.00335	0.00661
Carubv10001119m.g	0.25516	0.30998	0.38382	0.39624	0.40953	0.42081	Carubv10001119m.g	0.00633	0.00691	0.00127	0.00235	0.00953	0.00578	Carubv10001119m.g	0.00294	0.00708	0.00462	0.00666	0.00702	0.00481
Carubv10001121m.g	0.00864	0.00564	0	0.00425	0.00933	0	Carubv10001121m.g	0	0	0	0.00393	0.00406	0	Carubv10001121m.g	0.00327	0.00467	0.00312	0.00578	0.0039	0.00631
Carubv10001122m.g	0.25281	0.18823	0.05529	0.05919	0.03592	0.02978	Carubv10001122m.g	0.00803	0.01363	0.005	0.00296	0.00248	0.00418	Carubv10001122m.g	0.00547	0.00836	0.00503	0.00457	0.00372	0.00455
Carubv10001123m.g	0.28228	0.35807	0.38596	0.34348	0.34393	0.29764	Carubv10001123m.g	0.01381	0.0159	0.0042	0.00348	0.00593	0.00359	Carubv10001123m.g	0.01942	0.03063	0.00825	0.00703	0.00199	0.00202
Carubv10001124m.g	0.18346	0.23209	0.1607	0.16947	0.13374	0.14568	Carubv10001124m.g	0.00349	0.00375	0.0017	0.00238	0	0.0041	Carubv10001124m.g	0.00512	0.00384	0.00372	0.00335	0.00583	0.00343
Carubv10001125m.g	0.04871	0.01265	0.20738	0.19594	0.17056	0.1959	Carubv10001125m.g	0.02704	0.05926	0.01333	0.02558	0.01632	0.00697	Carubv10001125m.g	0.00704	0.01271	0.00124	0.00759	0.00333	0.00424
Carubv10001126m.g	0.15446	0.17304	0.06897	0.10632	0.0559	0.07307	Carubv10001126m.g	0.00233	0.01014	0.00284	0.01131	0.00394	0.00331	Carubv10001126m.g	0.00473	0.01324	0.00301	0.00365	0.00135	0.00209
Carubv10001127m.g	0.12344	0.16016	0.1341	0.10328	0.1794	0.15644	Carubv10001127m.g	0.00451	0.00219	0.00309	0.00386	0.00085	0.00541	Carubv10001127m.g	0.00581	0.00398	0.00248	0.00309	0.00387	0.00361
Carubv10001128m.g	0.02847	0.03504	0.02058	0.03358	0.06094	0.07514	Carubv10001128m.g	0.02852	0.01028	0.00379	0.00786	0.00789	0.01236	Carubv10001128m.g	0.02523	0.01021	0.00119	0.00557	0.00386	0.00589
Carubv10001129m.g	0.23195	0.19306	0.02582	0.08426	0.03799	0.07341	Carubv10001129m.g	0.01384	0.01148	0	0.01022	0.00475	0.01218	Carubv10001129m.g	0.00844	0.00607	0.00292	0.01028	0.00354	0.00292
Carubv10001130m.g	0	0.00391	0.00143	0.00328	0.01258	0.00587	Carubv10001130m.g	0.01693	0	0.00965	0.0016	0.01625	0.01371	Carubv10001130m.g	0.01174	0.01107	0.0039	0.00289	0.00462	0.00244
Carubv10001131m.g	0.10054	0.12157	0.13945	0.11544	0.16402	0.18449	Carubv10001131m.g	0.01107	0.00128	0.01023	0.0062	0.00444	0.00703	Carubv10001131m.g	0.00438	0.00333	0.00402	0.00437	0.0015	0.00655
Carubv10001132m.g	0.16162	0.14258	0.08226	0.08655	0.09694	0.09485	Carubv10001132m.g	0.0067	0.01086	0.00921	0.00714	0.0027	0.00966	Carubv10001132m.g	0.01096	0.00699	0.00557	0.00377	0.00441	0.00318
Carubv10001133m.g	0.02955	0.11965	0.0125	0.06897	0.08453	0.09736	Carubv10001133m.g	0.00926	0.00444	0.01528	0.00609	0	0.01082	Carubv10001133m.g	0.00705	0.00644	0.0024	0.00517	0.00272	0.00688
Carubv10001134m.g	0.00598	0.00819	0.0052	0.00438	0.00973	0.00968	Carubv10001134m.g	0.00471	0.00626	0.0063	0.00286	0.00703	0.00731	Carubv10001134m.g	0.0051	0.00386	0.00261	0.00472	0.00325	0.0034
Carubv10001135m.g	0.19972	0.18885	0.11951	0.13456	0.14564	0.1436	Carubv10001135m.g	0.00391	0.00819	0.00147	0.00117	0.00512	0.00468	Carubv10001135m.g	0.00407	0.00605	0.0024	0.00346	0.00131	0.00452
Carubv10001136m.g	0.07325	0.05398	0.05614	0.06117	0.03803	0.07086	Carubv10001136m.g	0.00603	0.00469	0.00648	0.00343	0.00278	0.00297	Carubv10001136m.g	0.00402	0.00151	0.00157	0.00228	0.0055	0.00451
Carubv10001137m.g	0.01878	0.06038	0.12064	0.10169	0.0604	0.08466	Carubv10001137m.g	0.00392	0.0163	0.01759	0.01882	0.01912	0.01469	Carubv10001137m.g	0.00623	0.00629	0.00738	0.00979	0.00466	0.00966
Carubv10001138m.g	0.12327	0.10202	0.18799	0.17657	0.18948	0.26087	Carubv10001138m.g	0.01329	0.01611	0.01053	0.0011	0.00687	0.0055	Carubv10001138m.g	0.01749	0.00499	0.00644	0.00269	0.00354	0.00365
Carubv10001139m.g	0.16081	0.16001	0.23854	0.21033	0.19309	0.1842	Carubv10001139m.g	0.01062	0.00674	0.00363	0.00616	0.00766	0.00475	Carubv10001139m.g	0.00564	0.0058	0.00376	0.00465	0.00373	0.0029
Carubv10001140m.g	0.14302	0.15052	0.21529	0.19416	0.17178	0.19305	Carubv10001140m.g	0.00293	0.00547	0.00179	0.00219	0.01139	0.00641	Carubv10001140m.g	0.0012	0.00032	0.00279	0.00344	0.00627	0.00478
Carubv10001141m.g	0.03744	0.02349	0.01143	0.01345	0.0238	0.01634	Carubv10001141m.g	0.01259	0.00885	0.00811	0.00324	0	0.00344	Carubv10001141m.g	0.00604	0.00884	0.00258	0.00325	0.00202	0.00408
Carubv10001142m.g	0.2711	0.27656	0.27486	0.32477	0.32353	0.31536	Carubv10001142m.g	0.01017	0.00638	0.00347	0.00868	0.01114	0.00207	Carubv10001142m.g	0.00339	0.00847	0.00278	0.00374	0.00428	0.00169
Carubv10001143m.g	0.04649	0.05187	0.00459	0.01168	0.00168	0.00686	Carubv10001143m.g	0	0.00347	0	0.01293	0.00154	0.00347	Carubv10001143m.g	0.00467	0.00324	0.00123	0.00696	0.00355	0.00107
Carubv10001144m.g	0.03006	0.01813	0.03193	0.01131	0.01072	0.01084	Carubv10001144m.g	0.01927	0.00789	0.03692	0.01108	0.00323	0.00628	Carubv10001144m.g	0.0127	0.00378	0.02665	0.00408	0.00359	0.00333
Carubv10001145m.g	0.37433	0.43571	0.41062	0.39573	0.37269	0.36949	Carubv10001145m.g	0.02652	0.01326	0.00214	0.00398	0.01324	0.00869	Carubv10001145m.g	0.00667	0.0077	0.00437	0.00439	0.00265	0.0039
Carubv10001146m.g	0	0.00625	0.00147	0.00871	0.00101	0.0079	Carubv10001146m.g	0.00663	0	0.0021	0.00182	0.00219	0.00444	Carubv10001146m.g	0.00858	0.00492	0.00428	0.0067	0.00307	0
Carubv10001147m.g	0.20552	0.30358	0.23711	0.21276	0.18289	0.17907	Carubv10001147m.g	0.00584	0.00548	0	0.00583	0.00536	0.00626	Carubv10001147m.g	0.00455	0.00346	0.00262	0.00246	0.00421	0.00324
Carubv10001149m.g	0.17725	0.24323	0.19065	0.22321	0.19468	0.2125	Carubv10001149m.g	0.01033	0.00638	0.00563	0.00294	0.00887	0.00701	Carubv10001149m.g	0.01083	0.00726	0.00391	0.00521	0.00303	0.00408
Carubv10001150m.g	0.0226	0.02957	0.00521	0.01015	0.00779	0.01723	Carubv10001150m.g	0.00765	0.00848	0	0.00349	0.00738	0.0033	Carubv10001150m.g	0.00336	0.00471	0.00244	0.00239	0.00616	0.00375
Carubv10001152m.g	0.39134	0.27864	0.2972	0.26015	0.26656	0.25958	Carubv10001152m.g	0.01448	0.0108	0.00499	0.0051	0	0.00731	Carubv10001152m.g	0.00437	0.00632	0.00879	0.0059	0.00541	0.0103
Carubv10001153m.g	0.41211	0.43191	0.53206	0.51878	0.58356	0.53263	Carubv10001153m.g	0.02852	0.01339	0.01145	0.0136	0.00653	0.00858	Carubv10001153m.g	0.01412	0.00961	0.00501	0.00197	0.00303	0.00188
Carubv10001154m.g	0.29705	0.27068	0.07244	0.11615	0.06828	0.06864	Carubv10001154m.g	0.02808	0.01505	0.00494	0.00872	0.00241	0.01398	Carubv10001154m.g	0.00604	0.00647	0.00568	0.007	0.00364	0.01154
Carubv10001155m.g	0.20761	0.24416	0.25761	0.25337	0.24586	0.23977	Carubv10001155m.g	0.00478	0.00516	0.00878	0.00342	0.00609	0.0038	Carubv10001155m.g	0.00451	0.0035	0.0041	0.00355	0.00292	0.00513
Carubv10001156m.g	0.10007	0.15905	0.05068	0.0732	0.09209	0.04431	Carubv10001156m.g	0.00468	0.01019	0.00174	0.00274	0.00739	0.00207	Carubv10001156m.g	0.00869	0.005	0.00351	0.00358	0.0043	0.00181
Carubv10001157m.g	0.241	0.34386	0.42967	0.44774	0.56841	0.49172	Carubv10001157m.g	0.00814	0.00286	0.02075	0.00787	0.01957	0.02424	Carubv10001157m.g	0.00711	0.00644	0.01795	0.02422	0.01102	0.01142
Carubv10001158m.g	0.2986	0.33114	0.20816	0.2323	0.2185	0.19435	Carubv10001158m.g	0.01641	0.01286	0.00199	0.00721	0.01214	0.00225	Carubv10001158m.g	0.00555	0.00362	0.00415	0.00382	0.00296	0.00164
Carubv10001159m.g	0.006	0.00999	0.00718	0.0191	0.02314	0.01627	Carubv10001159m.g	0.01902	0.00687	0.00556	0.00431	0.00315	0.00328	Carubv10001159m.g	0.00569	0.00512	0.00424	0.00402	0.00452	0.00385
Carubv10001160m.g	0.17385	0.14622	0.15843	0.22113	0.004	0.12642	Carubv10001160m.g	0.00433	0.00867	0.00662	0.00255	0.00667	0.00811	Carubv10001160m.g	0.00412	0.00334	0.0029	0.00308	0.00147	0.00522
Carubv10001161m.g	0.14685	0.15778	0.07445	0.08549	0.06555	0.04779	Carubv10001161m.g	0.00986	0.00192	0.00128	0.00911	0.00645	0.00625	Carubv10001161m.g	0.00891	0.00481	0.00376	0.00346	0.00262	0.003
Carubv10001162m.g	0.21954	0.23981	0.12321	0.09565	0.08544	0.07044	Carubv10001162m.g	0.00528	0.00603	0.00323	0.00403	0.00342	0.00278	Carubv10001162m.g	0.00236	0.00528	0.00225	0.00249	0.0023	0.00657
Carubv10001163m.g	0.22756	0.41175	0.20305	0.22151	0.17984	0.19109	Carubv10001163m.g	0.02899	0.04095	0.00766	0.01014	0.00238	0.00915	Carubv10001163m.g	0.00437	0.00427	0.00339	0.00293	0.00052	0.00326
Carubv10001164m.g	0.22757	0.20978	0.24449	0.23959	0.27626	0.26553	Carubv10001164m.g	0.01041	0.00791	0.00415	0.00362	0.00471	0.00581	Carubv10001164m.g	0.01224	0.00835	0.00281	0.00396	0.00704	0.00317
Carubv10001165m.g	0.35137	0.37632	0.32817	0.3651	0.34685	0.33212	Carubv10001165m.g	0.00439	0.004	0.00418	0.0032	0.00577	0.00653	Carubv10001165m.g	0.0067	0.00421	0.00433	0.006	0.00253	0.00481
Carubv10001166m.g	0.52556	0.67217	0.7249	0.75796	0.69648	0.62774	Carubv10001166m.g	0.5096	0.35453	0.5155	0.55204	0.07518	0.16238	Carubv10001166m.g	0.05354	0.05404	0.04687	0.07168	0.01189	0.01154
Carubv10001167m.g	0.20293	0.09508	0.34711	0.29898	0.40153	0.38767	Carubv10001167m.g	0.02994	0.00254	0.00549	0	0	0.00202	Carubv10001167m.g	0.02077	0.00481	0.00551	0.0028	0.0034	0.00289
Carubv10001168m.g	0.30745	0.30744	0.32702	0.36036	0.33576	0.29919	Carubv10001168m.g	0	0.00923	0.00642	0.00462	0.00526	0.01041	Carubv10001168m.g	0.00464	0.00897	0.00279	0.00272	0.00338	0.00292
Carubv10001169m.g	0.00978	0.00704	0.00427	0.00737	0.00422	0.01296	Carubv10001169m.g	0	0.00544	0.00597	0.00338	0	0.01009	Carubv10001169m.g	0.00432	0.00418	0.00214	0.00244	0.00365	0.00502
Carubv10001170m.g	0.26364	0.20032	0.28774	0.29227	0.34026	0.25812	Carubv10001170m.g	0.00769	0.00661	0	0.00407	0.00412	0.0038	Carubv10001170m.g	0.00441	0.00266	0.00293	0.00301	0.00321	0.0025
Carubv10001171m.g	0.26854	0.24629	0.38726	0.34734	0.40597	0.37268	Carubv10001171m.g	0.03199	0.06305	0.22003	0.18391	0.1617	0.13055	Carubv10001171m.g	0.01735	0.0164	0.0172	0.01572	0.01261	0.0138
Carubv10001172m.g	0.14564	0.16795	0.07433	0.09231	0.04667	0.08449	Carubv10001172m.g	0.02082	0	0.00457	0.00244	0.0023	0.00205	Carubv10001172m.g	0.0064	0.00373	0.00311	0.00098	0.00169	0.00288
Carubv10001173m.g	0.40537	0.43959	0.38656	0.38043	0.38107	0.40673	Carubv10001173m.g	0.02419	0.01134	0.00551	0.0018	0.0009	0.0039	Carubv10001173m.g	0.01623	0.00849	0.00476	0.00359	0.0042	0.00367
Carubv10001174m.g	0.0478	0.05246	0.0047	0.01667	0.01232	0.01177	Carubv10001174m.g	0.00115	0.0028	0.00684	0.00331	0.00365	0.00526	Carubv10001174m.g	0.00464	0.00177	0.00239	0.00489	0.00619	0.00367
Carubv10001175m.g	0.39424	0.41436	0.40637	0.4776	0.41713	0.39635	Carubv10001175m.g	0.01258	0.00393	0.00227	0.00488	0.00947	0.00805	Carubv10001175m.g	0.00749	0.00607	0.00524	0.00572	0.0045	0.00506
Carubv10001176m.g	0.23895	0.32331	0.18293	0.18329	0.17236	0.17037	Carubv10001176m.g	0.02049	0.07014	0.01799	0.02266	0.05167	0.08389	Carubv10001176m.g	0.01178	0.00738	0.00407	0.00488	0.00158	0.00466
Carubv10001177m.g	0.26061	0.37566	0.64512	0.56786	0.43184	0.46091	Carubv10001177m.g	0.01872	0.02179	0.05067	0.07091	0.03411	0.06644	Carubv10001177m.g	0.00966	0.00607	0.00803	0.00623	0.00591	0.00731
Carubv10001178m.g	0.19377	0.19615	0.10476	0.1515	0.18818	0.17921	Carubv10001178m.g	0.00162	0.00813	0.00311	0.00556	0.00409	0.00219	Carubv10001178m.g	0.00992	0.00828	0.00242	0.00694	0.00359	0.00403
Carubv10001179m.g	0.4244	0.20119	0.17183	0.13216	0.12638	0.12232	Carubv10001179m.g	0.0289	0	0	0.00397	0	0.0045	Carubv10001179m.g	0.01077	0.00493	0.00235	0.00225	0.00393	0.00316
Carubv10001180m.g	0.00785	0.00592	0.00663	0.00692	0.02419	0.02412	Carubv10001180m.g	0.00212	0.00278	0	0.00369	0	0.00595	Carubv10001180m.g	0.00244	0.00398	0.00465	0.00162	0.00503	0.00241
Carubv10001181m.g	0.43683	0.43477	0.56668	0.52378	0.42299	0.46792	Carubv10001181m.g	0.00462	0.01116	0.01137	0.00653	0.00822	0.01236	Carubv10001181m.g	0.00561	0.00427	0.00206	0.00251	0.00601	0.00603
Carubv10001182m.g	0.4128	0.42368	0.67892	0.6268	0.59903	0.57044	Carubv10001182m.g	0.00373	0.00481	0.00944	0.01083	0.01385	0.00731	Carubv10001182m.g	0.00291	0.00391	0.00564	0.00274	0.00593	0.0047
Carubv10001183m.g	0.16955	0.17013	0.05876	0.08989	0.03086	0.03892	Carubv10001183m.g	0.04802	0.03746	0.0079	0.01872	0.00673	0.00556	Carubv10001183m.g	0.00619	0.00632	0.00542	0.00611	0.0011	0.00302
Carubv10001184m.g	0.04718	0.02922	0.06438	0.07332	0.06822	0.06401	Carubv10001184m.g	0.00811	0.00718	0.02273	0.01332	0.00407	0.00665	Carubv10001184m.g	0.00508	0.00215	0.00433	0.00298	0.00119	0.00453
Carubv10001185m.g	0.14384	0.19689	0.17091	0.11032	0.29625	0.15419	Carubv10001185m.g	0.0288	0.0078	0.00426	0.0029	0	0.00619	Carubv10001185m.g	0.01585	0.00199	0.00201	0.00459	0.00353	0.0016
Carubv10001186m.g	0.27754	0.27744	0.37692	0.33614	0.37515	0.30061	Carubv10001186m.g	0.01888	0.01812	0.00557	0.00971	0.01209	0.0063	Carubv10001186m.g	0.0103	0.00308	0.00296	0.00453	0.00446	0.00388
Carubv10001188m.g	0.27496	0.25145	0.27136	0.29142	0.41884	0.29458	Carubv10001188m.g	0.00394	0.0053	0	0.00285	0.00292	0.00314	Carubv10001188m.g	0.00437	0.00298	0.00321	0.00325	0.00348	0.0044
Carubv10001189m.g	0.1612	0.14064	0.17501	0.1353	0.08981	0.13797	Carubv10001189m.g	0.0127	0.05757	0.03348	0.03618	0.00276	0.03252	Carubv10001189m.g	0.00615	0.00192	0.0061	0.00664	0.00458	0.00636
Carubv10001190m.g	0.41814	0.34936	0.49827	0.44666	0.4196	0.33666	Carubv10001190m.g	0.01188	0.00971	0.00924	0.00471	0.00674	0.01187	Carubv10001190m.g	0.00568	0.00449	0.00214	0.00396	0.00349	0.00567
Carubv10001191m.g	0.47393	0.42297	0.42184	0.36073	0.23985	0.31505	Carubv10001191m.g	0.00256	0.00481	0.00519	0.00607	0.009	0.00337	Carubv10001191m.g	0.00638	0.00425	0.00347	0.00263	0.00286	0.00271
Carubv10001192m.g	0.30491	0.25059	0.28065	0.31502	0.3052	0.30868	Carubv10001192m.g	0.01036	0.00641	0.00303	0.00259	0.00397	0.00706	Carubv10001192m.g	0.00585	0.01325	0.00163	0.00306	0.00278	0.00373
Carubv10001193m.g	0	0.01567	0.03292	0.03178	0.03863	0.02696	Carubv10001193m.g	0.00894	0.00385	0.00185	0.00494	0.00352	0.00311	Carubv10001193m.g	0.00465	0.00343	0.00255	0.00154	0.00176	0.00291
Carubv10001194m.g	0.0806	0.06848	0.03102	0.0219	0.05988	0.02757	Carubv10001194m.g	0.00859	0.00487	0.01201	0.00329	0.00484	0.00907	Carubv10001194m.g	0.01933	0.00674	0.00342	0.00479	0.00231	0.00265
Carubv10001195m.g	0.18177	0.25903	0.32418	0.24808	0.25238	0.24393	Carubv10001195m.g	0.0065	0.00503	0.00218	0.00896	0.00702	0.006	Carubv10001195m.g	0.00671	0.00706	0.00861	0.0079	0.01006	0.00794
Carubv10001196m.g	0.01156	0.00823	0.02231	0.00552	0.00948	0.03512	Carubv10001196m.g	0.00309	0.00284	0.00202	0.01483	0	0.0067	Carubv10001196m.g	0.00136	0.00455	0.00511	0.00465	0.00313	0.0034
Carubv10001197m.g	0.26666	0.2262	0.25305	0.26788	0.24449	0.24442	Carubv10001197m.g	0.00232	0.00553	0.00368	0.00356	0.00771	0.01015	Carubv10001197m.g	0.00315	0.00309	0.00253	0.00345	0.00183	0.00434
Carubv10001198m.g	0.38236	0.39733	0.74902	0.76648	0.84122	0.80298	Carubv10001198m.g	0.01682	0.01338	0.56023	0.48519	0.6331	0.56611	Carubv10001198m.g	0.0124	0.01251	0.05149	0.06041	0.08847	0.06758
Carubv10001199m.g	0.01548	0.02916	0	NA	NA	NA	Carubv10001199m.g	0.01567	0.00492	0	NA	NA	NA	Carubv10001199m.g	0.0054	0.00506	0.01191	NA	NA	NA
Carubv10001201m.g	0.1	0.2	NA	NA	NA	NA	Carubv10001201m.g	0	0	NA	NA	NA	NA	Carubv10001201m.g	0.00833	0.01243	NA	NA	NA	NA
Carubv10001202m.g	0.00517	0.00175	0.01605	0.00702	0.00582	0.00402	Carubv10001202m.g	0.00208	0.00741	0	0	0	0.00383	Carubv10001202m.g	0.00247	0	0.00247	0.00272	0.0104	0.00303
Carubv10001203m.g	0.20673	0.19376	0.33186	0.31927	0.30047	0.34115	Carubv10001203m.g	0.00328	0.00168	0.00799	0.0054	0.00198	0.0096	Carubv10001203m.g	0.01187	0.01053	0.00461	0.00546	0.00575	0.00998
Carubv10001204m.g	0.23889	0.25658	0.51867	0.36386	0.61226	0.44975	Carubv10001204m.g	0.01036	0.02999	0.00772	0.01403	0.00701	0.0086	Carubv10001204m.g	0.00304	0.00421	0.00305	0.00247	0.00318	0.00234
Carubv10001205m.g	0.44362	0.42167	0.48933	0.51082	0.50277	0.48496	Carubv10001205m.g	0.00481	0.00321	0.00522	0.01525	0.00879	0.01351	Carubv10001205m.g	0.00259	0.0036	0.00301	0.00495	0.00465	0.00285
Carubv10001207m.g	0.33391	0.34131	0.37974	0.35606	0.27641	0.2808	Carubv10001207m.g	0.01083	0.00586	0.00358	0.00594	0.00666	0.00362	Carubv10001207m.g	0.00695	0.00489	0.00387	0.00326	0.00394	0.0031
Carubv10001208m.g	0.01127	0.00476	0.00918	0.00574	0.00776	0.00597	Carubv10001208m.g	0	0.00521	0	0.00825	0.00513	0	Carubv10001208m.g	0.0025	0.00478	0.00361	0.00305	0.00272	0.0046
Carubv10001209m.g	0.3915	0.27787	0.36409	0.34482	0.32968	0.31368	Carubv10001209m.g	0.01207	0.01959	0.01245	0.01963	0.01425	0.00868	Carubv10001209m.g	0.00722	0.00912	0.0049	0.00481	0.00513	0.00487
Carubv10001210m.g	0.02454	0.00902	0.00357	0.00335	0.02222	0.01334	Carubv10001210m.g	0.0052	0.01051	0.00236	0.00662	0.00193	0.00473	Carubv10001210m.g	0.00374	0.00898	0.00284	0.00881	0.00187	0.00201
Carubv10001211m.g	0.04664	0.10487	0.02371	0.0266	0.00989	0.02329	Carubv10001211m.g	0.01286	0.01704	0	0.01132	0.01322	0.00949	Carubv10001211m.g	0.00674	0.00849	0.0009	0.00399	0.00428	0.00159
Carubv10001212m.g	0.15802	0.25185	0.23574	0.21926	0.28133	0.25873	Carubv10001212m.g	0.00613	0.00256	0.0057	0.00755	0.01124	0.00847	Carubv10001212m.g	0.00452	0.00585	0.00528	0.00657	0.00185	0.00405
Carubv10001213m.g	0.00639	0.01032	0.00691	0.01758	0.01606	0.01242	Carubv10001213m.g	0.01916	0.00288	0.00207	0.00456	0.00176	0.00725	Carubv10001213m.g	0.02415	0.00517	0.00378	0.00305	0.00244	0.0028
Carubv10001214m.g	0.23205	0.18192	0.10717	0.16452	0.14295	0.13422	Carubv10001214m.g	0.00435	0.00707	0.00264	0.00422	0.00695	0.0101	Carubv10001214m.g	0.00815	0.0044	0.00494	0.00452	0.00223	0.00414
Carubv10001215m.g	0.01028	0.02265	0.01202	0.01207	0.00971	0.01207	Carubv10001215m.g	0.00737	0.00614	0.00582	0.00218	0	0.00611	Carubv10001215m.g	0.01797	0.00189	0.00587	0.00259	0.00211	0.00605
Carubv10001216m.g	0.04591	0.01576	0.07639	0.08729	0.13572	0.09822	Carubv10001216m.g	0.00777	0.00183	0.00296	0.00491	0	0.00374	Carubv10001216m.g	0.00398	0.00341	0.00532	0.00207	0.00088	0.00971
Carubv10001217m.g	0.03288	0.02692	0.03378	0.04209	0.03024	0.04023	Carubv10001217m.g	0.00142	0.00708	0.00299	0.00629	0.00804	0.00185	Carubv10001217m.g	0.00527	0.00381	0.00386	0.00379	0.00462	0.00268
Carubv10001218m.g	0.06443	0.07554	0.04484	0.0548	0.06991	0.06434	Carubv10001218m.g	0.00172	0.00195	0.01444	0.00281	0.00924	0.00137	Carubv10001218m.g	0.00211	0.01032	0.00386	0.0053	0.00235	0.00208
Carubv10001219m.g	0.33293	0.20369	0.28196	0.23035	0.30054	0.23869	Carubv10001219m.g	0.01373	0.01573	0.01002	0.00524	0.00368	0.00478	Carubv10001219m.g	0.00706	0.00496	0.0023	0.00483	0.00598	0.00396
Carubv10001220m.g	0.06817	0.05866	0.07736	0.03986	0.04766	0.04204	Carubv10001220m.g	0.03461	0.03254	0.00696	0.00656	0.00643	0.00148	Carubv10001220m.g	0.01433	0.00955	0.0011	0.00233	0.00179	0.00147
Carubv10001221m.g	0.32008	0.24427	0.24506	0.23581	0.21545	0.2261	Carubv10001221m.g	0.00265	0.01594	0.00431	0.009	0.01046	0.00789	Carubv10001221m.g	0.00587	0.00525	0.00341	0.00291	0.0013	0.00336
Carubv10001222m.g	0.0603	0.06481	0.04238	0.06356	0.06921	0.07409	Carubv10001222m.g	0.01323	0.01298	0.01604	0.02018	0.00554	0.01248	Carubv10001222m.g	0.00922	0.00611	0.00531	0.00737	0.00266	0.00312
Carubv10001223m.g	0.01462	0.01063	0.00339	0.00973	0.00377	0.00145	Carubv10001223m.g	0.02175	0.0034	0	0.00945	0.00362	0.00982	Carubv10001223m.g	0	0.00119	0.00123	0	0.0053	0.00614
Carubv10001224m.g	0.00735	0.00255	0.0087	0.01604	0.04711	0.02913	Carubv10001224m.g	0	0.00712	0.02846	0.01107	0.01547	0.0068	Carubv10001224m.g	0	0.00176	0.00826	0.00235	0.00336	0.00278
Carubv10001225m.g	0.00315	0.00357	0.0029	0.00275	0.00867	0.00856	Carubv10001225m.g	0.0085	0.03534	0.00146	0.00251	0.00505	0.00495	Carubv10001225m.g	0.00552	0.00648	0.0044	0.0019	0.00293	0.00346
Carubv10001226m.g	0.2477	0.22628	0.43156	0.48566	0.42412	0.47471	Carubv10001226m.g	0.015	0.02034	0.02019	0.00608	0	0.00583	Carubv10001226m.g	0.0056	0.00255	0.00515	0.00387	0.00241	0.00637
Carubv10001227m.g	0.1737	0.20304	0.15064	0.17881	0.07653	0.15124	Carubv10001227m.g	0.00463	0.00415	0.00686	0.00725	0.0103	0.0034	Carubv10001227m.g	0.00579	0.00576	0.0045	0.00599	0.0036	0.00505
Carubv10001228m.g	0.02993	0.03379	0.0838	0.09311	0.12867	0.1223	Carubv10001228m.g	0.00357	0.00938	0.00514	0.00207	0.01108	0.00872	Carubv10001228m.g	0.00104	0.00517	0.00105	0.00538	0.00448	0.00473
Carubv10001229m.g	0.23142	0.2111	0.21336	0.17095	0.1284	0.14882	Carubv10001229m.g	0.00109	0.0053	0.00581	0.00225	0	0.00446	Carubv10001229m.g	0.00375	0.00502	0.00358	0.0042	0.00358	0.00485
Carubv10001230m.g	0.11682	0.11169	0.16487	0.16584	0.15325	0.19226	Carubv10001230m.g	0.00341	0.00074	0.00498	0.0083	0.00526	0.00453	Carubv10001230m.g	0.0079	0.00502	0.00597	0.00382	0.00627	0.00428
Carubv10001231m.g	0.22361	0.20214	0.27498	0.21995	0.25052	0.26385	Carubv10001231m.g	0.0026	0.00118	0.00511	0.00519	0.00368	0.0056	Carubv10001231m.g	0.004	0.00416	0.00362	0.00414	0.00311	0.00319
Carubv10001232m.g	0.36075	0.33535	0.19475	0.17569	0.15105	0.16822	Carubv10001232m.g	0.00394	0.01088	0.00179	0.00852	0.01007	0.00343	Carubv10001232m.g	0.005	0.00446	0.00313	0.00379	0.00195	0.00417
Carubv10001233m.g	0.31208	0.26675	0.3278	0.28499	0.22038	0.25123	Carubv10001233m.g	0.00338	0.00396	0.00568	0.00676	0.00398	0.00352	Carubv10001233m.g	0.00482	0.00386	0.00282	0.0033	0.00399	0.00377
Carubv10001234m.g	0.38579	0.34262	0.25673	0.23735	0.23725	0.23165	Carubv10001234m.g	0.00694	0.00612	0.008	0.00475	0.00973	0.00313	Carubv10001234m.g	0.0084	0.00817	0.00238	0.00392	0.00116	0.00299
Carubv10001236m.g	0.4119	0.38473	0.77956	0.72493	0.77283	0.76273	Carubv10001236m.g	0.01488	0.00794	0.5937	0.52687	0.53134	0.53734	Carubv10001236m.g	0.0055	0.00238	0.0726	0.07369	0.07566	0.07054
Carubv10001237m.g	0.23277	0.2093	0.05794	0.04621	0.00649	0.00531	Carubv10001237m.g	0.00629	0.00521	0.00633	0.00496	0.0025	0.00383	Carubv10001237m.g	0.00692	0.00389	0.00256	0.00219	0.00183	0.00259
Carubv10001238m.g	0.14567	0.20689	0.0513	0.04989	0.05434	0.06542	Carubv10001238m.g	0.00258	0	0.0061	0.00863	0	0.00217	Carubv10001238m.g	0.00669	0.0037	0.00242	0.00363	0.00533	0.0015
Carubv10001239m.g	0.38961	0.38165	0.34822	0.38566	0.43052	0.36499	Carubv10001239m.g	0.02526	0.00869	0.00728	0.00736	0.00508	0.00513	Carubv10001239m.g	0.01401	0.00659	0.00351	0.00546	0.00403	0.00525
Carubv10001240m.g	0.27704	0.22724	0.2716	0.24128	0.21974	0.23139	Carubv10001240m.g	0.00508	0.0063	0.00846	0.00408	0.00319	0.00591	Carubv10001240m.g	0.00271	0.00449	0.00441	0.00439	0.00151	0.00198
Carubv10001241m.g	0.06281	0.10983	0.08246	0.06558	0.06526	0.0678	Carubv10001241m.g	0.01274	0.00233	0.00328	0.00527	0.0023	0.00215	Carubv10001241m.g	0.01047	0.00366	0.00418	0.00674	0.00505	0.00285
Carubv10001242m.g	0.23966	0.15814	0.1527	0.26501	0.33084	0.27351	Carubv10001242m.g	0.01074	0.00396	0	0.00352	0.01019	0.00456	Carubv10001242m.g	0.01163	0.00374	0.00188	0.00693	0.00603	0.00263
Carubv10001243m.g	0.01641	0.00952	0.008	0.00712	0.00618	0.00673	Carubv10001243m.g	0.00265	0.00566	0.00428	0.00775	0.0039	0.01211	Carubv10001243m.g	0.00742	0.00213	0.00081	0.00292	0.00449	0.00372
Carubv10001244m.g	0.20734	0.1321	0.09066	0.0851	0.12217	0.07652	Carubv10001244m.g	0.01947	0.01083	0.00717	0.00381	0.00505	0.00597	Carubv10001244m.g	0.00225	0.00483	0.00314	0.00292	0.00211	0.0028
Carubv10001245m.g	0.23733	0.23646	0.30266	0.28472	0.29095	0.32001	Carubv10001245m.g	0.00483	0	0.00315	0.00539	0.00316	0.0066	Carubv10001245m.g	0.00247	0.00226	0.00601	0.00621	0.00806	0.00722
Carubv10001246m.g	0.20154	0.15091	0.10428	0.10986	0.10036	0.09769	Carubv10001246m.g	0.01065	0.01094	0.02015	0.0255	0.02528	0.02345	Carubv10001246m.g	0.00616	0.00316	0.00361	0.00354	0.00264	0.00331
Carubv10001247m.g	0.24643	0.2749	0.12559	0.12984	0.0565	0.07462	Carubv10001247m.g	0.00704	0.00678	0.00428	0.01364	0.00162	0.00096	Carubv10001247m.g	0.01014	0.0035	0.00382	0.00469	0.00398	0.00227
Carubv10001248m.g	0.0057	0.00601	0.00212	0.00543	0.00443	0.00842	Carubv10001248m.g	0.00552	0.01005	0.00401	0.00537	0	0.00234	Carubv10001248m.g	0.00678	0.00529	0.00306	0.00268	0.00156	0.00459
Carubv10001249m.g	0.07991	0.0623	0.03899	0.0413	0.02609	0.02836	Carubv10001249m.g	0.00827	0.00143	0.0042	0.00878	0.00505	0.00219	Carubv10001249m.g	0.00745	0.00356	0.00393	0.00472	0.00593	0.00446
Carubv10001250m.g	0.00793	0.00607	0.00523	0.01314	0.00798	0.01794	Carubv10001250m.g	0.00439	0.0184	0.04865	0.03819	0.02087	0.02957	Carubv10001250m.g	0.01977	0.00101	0.00691	0.00414	0.00085	0.00401
Carubv10001251m.g	0.26	0.24632	0.30043	0.20482	0.24667	0.23028	Carubv10001251m.g	0.06639	0.1299	0.04844	0.05387	0.09462	0.08538	Carubv10001251m.g	0.00589	0.01278	0.00579	0.01035	0.00464	0.00961
Carubv10001252m.g	0.19799	0.16595	0.24075	0.2238	0.23081	0.31635	Carubv10001252m.g	0.01281	0.0062	0.0064	0.00163	0.00286	0.0055	Carubv10001252m.g	0.00547	0.00499	0.00624	0.00318	0.00351	0.00412
Carubv10001253m.g	0.008	0.01395	0.11936	0.18296	0.04898	0.16072	Carubv10001253m.g	0.00682	0.01191	0.01463	0.01241	0.00159	0.00742	Carubv10001253m.g	0.00634	0.00284	0.00349	0.00436	0.00134	0.00497
Carubv10001254m.g	0.29306	0.1785	0.21023	0.19637	0.09333	0.17134	Carubv10001254m.g	0.00675	0.00679	0.00508	0.00798	0.00212	0.00585	Carubv10001254m.g	0.008	0.0094	0.00331	0.00454	0.00051	0.0044
Carubv10001255m.g	0.00357	0.0064	0.00455	0.0014	0	0.01224	Carubv10001255m.g	0.00577	0.01326	0	0.00278	0	0.005	Carubv10001255m.g	0.00793	0.00205	0.00325	0.00421	0.0024	0.00299
Carubv10001256m.g	0.11583	0.10926	0.12587	0.11877	0.10992	0.11143	Carubv10001256m.g	0.00403	0.00323	0.00565	0.00709	0.00238	0.00449	Carubv10001256m.g	0.0084	0.0033	0.00278	0.00288	0.00274	0.00374
Carubv10001257m.g	0.38756	0.36826	0.23246	0.2439	0.19745	0.2095	Carubv10001257m.g	0.00587	0.00554	0.00336	0.00795	0.00855	0.00833	Carubv10001257m.g	0.00641	0.00549	0.00665	0.00528	0.0049	0.0036
Carubv10001258m.g	0.20136	0.13201	0.03816	0.06277	0.032	0.01866	Carubv10001258m.g	0.00478	0.01379	0	0.00464	0.00363	0.00587	Carubv10001258m.g	0.00578	0.00116	0.00466	0.00579	0.00675	0.00403
Carubv10001259m.g	0.01749	0.0195	0.00185	0.00207	0.00481	0.00488	Carubv10001259m.g	0	0.00369	0.00369	0.00333	0.00889	0.00645	Carubv10001259m.g	0.0061	0.00269	0.00272	0.003	0.00583	0.00163
Carubv10001260m.g	0.53749	0.53244	0.81512	0.75639	0.67512	0.90525	Carubv10001260m.g	0.03858	0.00572	0.57166	0.58509	0.48212	0.56558	Carubv10001260m.g	0.03103	0.0098	0.05998	0.08285	0.03959	0.04622
Carubv10001261m.g	0.29821	0.32733	0.34108	0.29295	0.37151	0.30298	Carubv10001261m.g	0.00854	0.00523	0.01181	0.00302	0.01168	0.00843	Carubv10001261m.g	0.00943	0.00485	0.00774	0.00828	0.01057	0.01063
Carubv10001263m.g	0.21376	0.24044	0.40921	0.3781	0.47384	0.45074	Carubv10001263m.g	0.00588	0.01135	0.00916	0.01169	0.016	0.00818	Carubv10001263m.g	0.00534	0.00532	0.00394	0.00319	0.0024	0.0025
Carubv10001264m.g	0.00656	0.00876	0.00179	0.0063	0.00847	0.01108	Carubv10001264m.g	0	0.00349	0.00321	0.00332	0	0.00565	Carubv10001264m.g	0	0.00338	0.00585	0.00293	0.00395	0.00485
Carubv10001265m.g	0.03405	0.03395	0.01077	0.0115	0.01125	0.01054	Carubv10001265m.g	0.01022	0.0071	0	0	0	0.00133	Carubv10001265m.g	0.01267	0.00375	0.00315	0.00347	0.00348	0.00112
Carubv10001266m.g	0.32439	0.37119	0.29821	0.2683	0.30075	0.24284	Carubv10001266m.g	0	0.00346	0.00965	0.00851	0.00625	0.00714	Carubv10001266m.g	0.00328	0.00879	0.00355	0.00376	0.00233	0.00701
Carubv10001268m.g	0.05204	0.05116	0.06172	0.04761	0.04685	0.04888	Carubv10001268m.g	0.01421	0.01414	0.00409	0	0.00227	0.00434	Carubv10001268m.g	0.00289	0.00381	0.00185	0.00247	0.00704	0.0042
Carubv10001270m.g	0.009	0.01285	0.00182	0.00197	0.01029	0.01024	Carubv10001270m.g	0.03859	0.03084	0.00929	0.00185	0	0.00637	Carubv10001270m.g	0.02942	0.00927	0.00387	0.0047	0.00382	0.00434
Carubv10001271m.g	0.01416	0.03562	0.05312	0.03158	0.03023	0.04082	Carubv10001271m.g	0.01538	0.03613	0.00469	0.00348	0.00192	0.01145	Carubv10001271m.g	0.02238	0.03206	0.00311	0.00451	0.00152	0.00407
Carubv10001272m.g	0.03529	0.03859	0.0242	0.02345	0.00397	0.00366	Carubv10001272m.g	0	0	0	0.00394	0	0.00748	Carubv10001272m.g	0.00899	0.00396	0.00077	0.00268	0.00147	0.00197
Carubv10001273m.g	0.46932	0.49018	0.0848	0.08423	0.02089	0.03906	Carubv10001273m.g	0.01459	0.01198	0.01383	0.00778	0.00093	0.00584	Carubv10001273m.g	0.01687	0.00949	0.00579	0.00443	0.00235	0.00365
Carubv10001274m.g	0.12928	0.13361	0.12563	0.08042	0.02118	0.09068	Carubv10001274m.g	0.00718	0.00507	0.00346	0.00748	0.00471	0.00778	Carubv10001274m.g	0.01094	0.01128	0.00609	0.00734	0.00404	0.00278
Carubv10001277m.g	0.02721	0.02535	0.01806	0.00722	0.00286	0.02515	Carubv10001277m.g	0.00676	0.00597	0.00472	0.00394	0.00949	0.00098	Carubv10001277m.g	0.00255	0.0055	0.00405	0.00295	0.00078	0.00506
Carubv10001278m.g	0.26222	0.25259	0.2894	0.32087	0.28934	0.33207	Carubv10001278m.g	0.00292	0.00268	0.00444	0.00398	0.01204	0.00564	Carubv10001278m.g	0.00695	0.00826	0.00088	0.00537	0.0032	0.00448
Carubv10001279m.g	0.14706	0.09597	0.37518	0.3406	0.28882	0.37392	Carubv10001279m.g	0.01967	0.00921	0.00873	0.0061	0.00954	0.00662	Carubv10001279m.g	0.01478	0.00369	0.00616	0.00698	0.00235	0.00334
Carubv10001280m.g	0.02119	0.03389	0.0081	0.00786	0.00187	0.00211	Carubv10001280m.g	0.00716	0.00696	0.00474	0.00379	0.00353	0.00325	Carubv10001280m.g	0.0068	0.00282	0.00171	0.00439	0.00343	0.00189
Carubv10001281m.g	0.38798	0.37445	0.45157	0.4512	0.48681	0.45658	Carubv10001281m.g	0.01135	0.0036	0.00725	0.00544	0.00425	0.00602	Carubv10001281m.g	0.00561	0.00464	0.00351	0.00351	0.00409	0.00438
Carubv10001282m.g	0.1859	0.18367	0.2753	0.25582	0.36256	0.31825	Carubv10001282m.g	0.01425	0.00385	0.01359	0.00672	0.00876	0.00943	Carubv10001282m.g	0.01082	0.0036	0.00423	0.00537	0.00642	0.00363
Carubv10001283m.g	0.29697	0.38363	0.34289	0.42767	0.38798	0.41219	Carubv10001283m.g	0.02149	0.01943	0.00558	0.01025	0.0077	0.01043	Carubv10001283m.g	0.00703	0.00587	0.00213	0.00473	0.00105	0.00529
Carubv10001284m.g	0.08198	0.03801	0.02692	0.0203	0.02146	0.00577	Carubv10001284m.g	0.00951	0.00516	0.0041	0.00179	0.00823	0.00783	Carubv10001284m.g	0.00546	0.00616	0.00294	0.0017	0.00435	0.00463
Carubv10001285m.g	0.29505	0.2991	0.11301	0.13934	0.07232	0.07556	Carubv10001285m.g	0.00376	0.00967	0.06257	0.05025	0.01032	0.01888	Carubv10001285m.g	0.00421	0.00612	0.01087	0.00466	0.00465	0.00555
Carubv10001286m.g	0.12403	0.05	0.11232	0.08619	0.16509	0.09464	Carubv10001286m.g	0.04	0.075	0.00665	0.00163	0.0199	0.0118	Carubv10001286m.g	0.01234	0	0.00321	0.00288	0.00512	0.00435
Carubv10001287m.g	0.16122	0.27753	0.26062	0.24324	0.274	0.25612	Carubv10001287m.g	0.07542	0.07271	0.01334	0.02938	0.00892	0.01456	Carubv10001287m.g	0.01184	0.01575	0.0035	0.00427	0.00344	0.00342
Carubv10001288m.g	0.08901	0.08346	0.02585	0.0151	0.00347	0.02285	Carubv10001288m.g	0.03426	0.05435	0.04408	0.05453	0.02941	0.01831	Carubv10001288m.g	0.00372	0.00388	0.00535	0.00844	0.00147	0.00436
Carubv10001289m.g	0.17883	0.25568	0.06281	0.05874	0.02999	0.02983	Carubv10001289m.g	0.06826	0.08293	0.01767	0.01544	0.00833	0.00639	Carubv10001289m.g	0.00556	0.01037	0.00617	0.00469	0.00166	0.00368
Carubv10001290m.g	0.01629	0.00832	0.01742	0.01236	0.02854	0.02133	Carubv10001290m.g	0.01523	0.00678	0.01003	0.0226	0.00653	0.00567	Carubv10001290m.g	0.00766	0.006	0.00325	0.0064	0.00395	0.00503
Carubv10001291m.g	0.07845	0.10037	0.05561	0.03507	0.05844	0.05733	Carubv10001291m.g	0.01833	0.04376	0.02709	0.01898	0.11949	0.04878	Carubv10001291m.g	0.00473	0.00498	0.00262	0.00383	0.0063	0.0067
Carubv10001292m.g	0.37215	0.24596	0.2223	0.20302	0.20069	0.19834	Carubv10001292m.g	0.02442	0.00741	0.00561	0.00853	0.00678	0.00535	Carubv10001292m.g	0.00719	0.0111	0.00338	0.00256	0.00398	0.00188
Carubv10001293m.g	0	0	0.00906	0.0013	0.00315	0.0076	Carubv10001293m.g	0	0	0.00214	0.00904	0.0048	0.00728	Carubv10001293m.g	0.0087	0	0.0027	0.00267	0.00289	0.00365
Carubv10001294m.g	0.48827	0.47393	0.61699	0.54498	0.60456	0.59326	Carubv10001294m.g	0.01082	0.00903	0.0026	0.00891	0.00781	0.00661	Carubv10001294m.g	0.00978	0.00455	0.00155	0.00509	0.0055	0.00186
Carubv10001296m.g	0.11656	0.23256	0.08296	0.08046	0.05853	0.03977	Carubv10001296m.g	0.02806	0.01852	0.01101	0.01901	0	0.00782	Carubv10001296m.g	0.00375	0.00496	0.00611	0.00178	0.00453	0.00064
Carubv10001297m.g	0.18446	0.19456	0.09785	0.08261	0.07942	0.06936	Carubv10001297m.g	0.03394	0.01077	0.00296	0.00488	0.00481	0.00423	Carubv10001297m.g	0.01278	0.00596	0.00795	0.0023	0.00126	0.00449
Carubv10001298m.g	0.01057	0.01297	0	0.01427	0.00634	0.0207	Carubv10001298m.g	0.006	0	0.00432	0.00241	0	0.00898	Carubv10001298m.g	0.00172	0.0015	0.00189	0.00369	0.0006	0.00153
Carubv10001299m.g	0.00446	0.00781	0.00478	0	0.00658	0.00438	Carubv10001299m.g	0.00373	0.00325	0.00408	0.00617	0.00318	0.00125	Carubv10001299m.g	0.00287	0.00152	0.00269	0.00426	0.00581	0.00586
Carubv10001300m.g	0.1528	0.17465	0.05519	0.08458	0.04523	0.06925	Carubv10001300m.g	0.00875	0.00707	0.00774	0.01323	0.00597	0.01055	Carubv10001300m.g	0.00663	0.00552	0.00315	0.00551	0.00363	0.00576
Carubv10001301m.g	0.18942	0.16203	0.45849	0.38828	0.48916	0.46755	Carubv10001301m.g	0.01755	0.03616	0.00933	0.0303	0.02027	0.04526	Carubv10001301m.g	0.01203	0.00903	0.0088	0.00686	0.01006	0.00678
Carubv10001302m.g	NA	NA	NA	NA	NA	NA	Carubv10001302m.g	NA	NA	NA	NA	NA	NA	Carubv10001302m.g	NA	NA	NA	NA	NA	NA
Carubv10001303m.g	0.02235	0.03922	0.01651	0.01589	0.00742	0.01216	Carubv10001303m.g	0.00461	0.00491	0.00214	0	0.00861	0.00242	Carubv10001303m.g	0.00228	0.00329	0.00243	0.0027	0.00717	0.00371
Carubv10001304m.g	0.28121	0.37873	0.40611	0.41048	0.42545	0.43778	Carubv10001304m.g	0.00848	0.01293	0.00254	0.00655	0.01142	0.00625	Carubv10001304m.g	0.00179	0.00501	0.00192	0.00446	0.00221	0.00368
Carubv10001305m.g	0.09532	0.09977	0.19581	0.1537	0.15238	0.16903	Carubv10001305m.g	0.00847	0.01246	0.0013	0.01022	0	0.02671	Carubv10001305m.g	0.00149	0.00235	0.00248	0.00289	0.00288	0.00597
Carubv10001306m.g	0.04412	0.03035	0.04358	0.05062	0.05309	0.03588	Carubv10001306m.g	0.0127	0.00635	0.0045	0.01032	0.01245	0.00297	Carubv10001306m.g	0.00613	0.00534	0.00361	0.0037	0.00943	0.00454
Carubv10001307m.g	0.07232	0.02593	0.05734	0.02837	0.05145	0.05535	Carubv10001307m.g	0.00568	0.00864	0	0.00685	0.01144	0.01878	Carubv10001307m.g	0.00206	0.00555	0.00187	0.00242	0.00855	0.00353
Carubv10001308m.g	0	0.02238	0.00636	0.00652	0.00478	0.0045	Carubv10001308m.g	0.00558	0.00766	0.00459	0.0016	0.00292	0.00318	Carubv10001308m.g	0.00479	0.00106	0.00543	0.00266	0.00336	0.0023
Carubv10001309m.g	0.00453	0.00658	0.00634	0.00915	0.00256	0.00764	Carubv10001309m.g	0.00219	0.01552	0.00388	0.00149	0.0091	0.00639	Carubv10001309m.g	0.00687	0.00234	0.00282	0.00332	0.00202	0.00393
Carubv10001310m.g	0.42286	0.47973	0.51978	0.44905	0.47824	0.44769	Carubv10001310m.g	0.00404	0.00814	0.0047	0.00643	0.00354	0.0059	Carubv10001310m.g	0.00612	0.00472	0.00303	0.00339	0.00444	0.00341
Carubv10001311m.g	0.06524	0.08807	0.03859	0.04065	0.01566	0.00741	Carubv10001311m.g	0.00626	0.00189	0.00154	0.00433	0.00476	0.00426	Carubv10001311m.g	0.00353	0.00397	0.00305	0.00172	0.00326	0
Carubv10001312m.g	0.05	0.00641	0	0	0	0.00646	Carubv10001312m.g	0	0.00252	0	0.00379	0	0	Carubv10001312m.g	0.01538	0.00252	0.01108	0.00093	0.00179	0.00605
Carubv10001313m.g	0.15783	0.21286	0.31661	0.33843	0.26398	0.36031	Carubv10001313m.g	0.00396	0.00684	0.01169	0.01285	0.0045	0.00547	Carubv10001313m.g	0.00362	0.00674	0.00385	0.00365	0.00602	0.00276
Carubv10001314m.g	0.03722	0.04431	0.04298	0.03128	0.04957	0.02822	Carubv10001314m.g	0.05754	0.02754	0.00595	0.01537	0.00933	0.00599	Carubv10001314m.g	0.01483	0.01286	0.00407	0.00296	0.00448	0.00436
Carubv10001315m.g	0.00645	0.00781	0.01067	0.01274	0.01812	0.003	Carubv10001315m.g	0	0.00226	0.00356	0.00915	0	0.00179	Carubv10001315m.g	0.00569	0.00338	0.00189	0.01186	0.00158	0.00408
Carubv10001316m.g	0.21894	0.27109	0.2156	0.17754	0.14115	0.17659	Carubv10001316m.g	0.00834	0.01212	0.0058	0.00671	0.00846	0.00588	Carubv10001316m.g	0.00814	0.0047	0.00223	0.00175	0.00299	0.00281
Carubv10001317m.g	0.1727	0.15668	0.22225	0.17212	0.12219	0.13937	Carubv10001317m.g	0.01002	0.00176	0.006	0.00527	0.00924	0.00426	Carubv10001317m.g	0.00292	0.00541	0.00333	0.00592	0.00518	0.0026
Carubv10001318m.g	0.1809	0.24939	0.1913	0.17844	0.15679	0.13775	Carubv10001318m.g	0.01531	0.03049	0.00305	0.00958	0.005	0.0063	Carubv10001318m.g	0.0134	0.01435	0.00393	0.0038	0.00611	0.00356
Carubv10001319m.g	0.16961	0.18381	0.20341	0.21053	0.15824	0.23218	Carubv10001319m.g	0.0108	0.00343	0.01661	0.00957	0.00481	0.0099	Carubv10001319m.g	0.00419	0.00447	0.00651	0.00357	0.00135	0.00399
Carubv10001320m.g	0.18127	0.18698	0.08071	0.05395	0.07191	0.07792	Carubv10001320m.g	0.00152	0.01034	0.00518	0	0.00151	0.00213	Carubv10001320m.g	0.00343	0.00285	0.00273	0.00137	0.00412	0.0025
Carubv10001321m.g	0.02305	0.04283	0.03633	0.03441	0.05743	0.04066	Carubv10001321m.g	0.02032	0.00758	0.00516	0.00329	0.00172	0.0076	Carubv10001321m.g	0.00866	0.00355	0.00167	0.00354	0.00321	0.00395
Carubv10001322m.g	0.29366	0.25154	0.20266	0.18262	0.17021	0.18224	Carubv10001322m.g	0.00638	0.00739	0.00726	0.0031	0.00266	0.00898	Carubv10001322m.g	0.00487	0.00618	0.00413	0.00432	0.00287	0.00421
Carubv10001324m.g	0	0.01222	0.0057	0.01674	0.00794	0.01327	Carubv10001324m.g	0	0.00769	0	0.00694	0.00269	0.00942	Carubv10001324m.g	0.00311	0.00392	0.00393	0.00341	0	0.00783
Carubv10001325m.g	0.26901	0.2896	0.51676	0.4766	0.36266	0.40858	Carubv10001325m.g	0.07039	0.04917	0.0718	0.13731	0.01768	0.04833	Carubv10001325m.g	0.02776	0.02278	0.01634	0.01359	0.0047	0.00688
Carubv10001326m.g	0.4249	0.43705	0.65147	0.64741	0.61611	0.69014	Carubv10001326m.g	0.03313	0.04771	0.08075	0.02492	0.01205	0.01909	Carubv10001326m.g	0.00646	0.00765	0	0.0018	0.00549	0.00403
Carubv10001328m.g	0.05509	0.04687	0.02628	0.04052	0.06263	0.047	Carubv10001328m.g	0.01852	0.01588	0.01278	0.01579	0.00961	0.00397	Carubv10001328m.g	0.00644	0.00668	0.01163	0.00327	0.00367	0.00291
Carubv10001329m.g	0.15438	0.15919	0.24378	0.26367	0.17765	0.18767	Carubv10001329m.g	0.00818	0.02802	0.01061	0.01303	0.01413	0.00867	Carubv10001329m.g	0.00333	0.01068	0.00353	0.00407	0.0027	0.00226
Carubv10001330m.g	0.3352	0.31638	0.40871	0.42466	0.37685	0.34241	Carubv10001330m.g	0.00909	0.01697	0.01044	0.00458	0.00942	0.01217	Carubv10001330m.g	0.00322	0.00224	0.00368	0.00414	0.00266	0.00398
Carubv10001331m.g	0.21193	0.1839	0.19359	0.18125	0.20335	0.1905	Carubv10001331m.g	0.01154	0.01046	0.05765	0.07338	0.08748	0.06072	Carubv10001331m.g	0.0101	0.00568	0.00599	0.0056	0.00291	0.00571
Carubv10001332m.g	0.49911	0.44755	0.75492	0.7822	0.77657	0.79993	Carubv10001332m.g	0.03234	0.02735	0.49272	0.56431	0.46404	0.30555	Carubv10001332m.g	0.0047	0.00697	0.07121	0.07939	0.03419	0.02622
Carubv10001333m.g	0.28258	0.22823	0.27203	0.24363	0.34669	0.25465	Carubv10001333m.g	0.02418	0.01809	0.00888	0.0044	0.01095	0.00895	Carubv10001333m.g	0.00504	0.0029	0.00338	0.00261	0.00553	0.00453
Carubv10001335m.g	0.08655	0.0941	0.05807	0.05549	0.04463	0.04675	Carubv10001335m.g	0.00265	0.00911	0.00809	0.0041	0	0.00478	Carubv10001335m.g	0.00493	0.00399	0.00385	0.00481	0.00389	0.00322
Carubv10001336m.g	0.33973	0.29678	0.24534	0.23856	0.21417	0.27236	Carubv10001336m.g	0.01548	0.02149	0.00574	0.00861	0.01006	0.00682	Carubv10001336m.g	0.00939	0.01214	0.00408	0.00491	0.00399	0.0041
Carubv10001337m.g	0.05645	0.11261	0.1919	0.14659	0.18645	0.19518	Carubv10001337m.g	0.01951	0.04077	0.02008	0.01604	0.00924	0.00933	Carubv10001337m.g	0.00737	0.00836	0.00406	0.00205	0.00305	0.00368
Carubv10001338m.g	0.01397	0.01365	0.00342	0.00168	0.0073	0.01113	Carubv10001338m.g	0.02341	0.0365	0.01068	0.00195	0.00278	0.00944	Carubv10001338m.g	0.04171	0.07209	0.00226	0.00211	0.00361	0.00845
Carubv10001339m.g	0.11155	0.12963	0.16975	0.18003	0.201	0.18803	Carubv10001339m.g	0.00595	0.00915	0.00621	0.00062	0.00484	0.00239	Carubv10001339m.g	0.00995	0.01603	0.00325	0.0048	0.00329	0.00599
Carubv10001340m.g	0.08209	0.06542	0.00825	0.03108	0.04028	0.04282	Carubv10001340m.g	0.00543	0.00529	0.00286	0.01225	0	0.001	Carubv10001340m.g	0.00035	0.00247	0.00092	0.00197	0.00263	0.00284
Carubv10001341m.g	0.20341	0.1714	0.26041	0.24028	0.27268	0.23481	Carubv10001341m.g	0.01073	0.009	0.00138	0.0058	0.00336	0.00464	Carubv10001341m.g	0.00394	0.00246	0.00319	0.00313	0.00244	0.00293
Carubv10001342m.g	0.15855	0.1207	0.20406	0.13257	0.1773	0.19682	Carubv10001342m.g	0.00159	0.00293	0.00737	0.00837	0.00676	0.00097	Carubv10001342m.g	0.00626	0.00421	0.0046	0.00292	0.00228	0.00353
Carubv10001343m.g	0.20089	0.43067	0.11113	0.14254	0.05915	0.01191	Carubv10001343m.g	0.0862	0.10161	0.01995	0.04446	0.01191	0.00366	Carubv10001343m.g	0.00718	0.008	0.00388	0.00491	0.00857	0.00745
Carubv10001344m.g	0.42641	0.42028	0.35859	0.36375	0.33806	0.34965	Carubv10001344m.g	0.02357	0.02327	0.01204	0.02294	0.01386	0.01266	Carubv10001344m.g	0.00742	0.00754	0.00236	0.00411	0.00671	0.00474
Carubv10001345m.g	0.13786	0.1258	0.17272	0.16277	0.19292	0.17666	Carubv10001345m.g	0.01127	0.00407	0.01415	0.00508	0.00668	0.01606	Carubv10001345m.g	0.00966	0.00413	0.0061	0.00336	0.00435	0.0039
Carubv10001346m.g	0.3211	0.26974	0.4385	0.35447	0.378	0.32187	Carubv10001346m.g	0.01776	0.00732	0.01138	0.00453	0.00601	0.00439	Carubv10001346m.g	0.00299	0.00455	0.0044	0.00375	0.00424	0.00321
Carubv10001347m.g	0.01228	0.02655	0.00472	0.02095	0.00815	0.02368	Carubv10001347m.g	0.0308	0.0177	0.01565	0.02677	0.02564	0.03117	Carubv10001347m.g	0.00927	0.01057	0.00305	0.00437	0.00299	0.0032
Carubv10001348m.g	0.14402	0.18614	0.18845	0.34341	0.33393	0.29308	Carubv10001348m.g	0.00566	0.00566	0.01301	0.00465	0.01668	0.02519	Carubv10001348m.g	0.01284	0.00515	0.00328	0.00534	0.00281	0.00231
Carubv10001349m.g	0.24767	0.21614	0.4479	0.31063	0.37126	0.43214	Carubv10001349m.g	0.073	0.08314	0.0275	0.01909	0.01048	0.00979	Carubv10001349m.g	0.01202	0.01257	0.00255	0.00261	0.00202	0.00381
Carubv10001352m.g	0.05108	0.04535	0.02238	0.0118	0.00931	0.00879	Carubv10001352m.g	0.00216	0.00357	0.00525	0.01982	0.00667	0.00285	Carubv10001352m.g	0.00619	0.00337	0.00311	0.00492	0.00352	0.00247
Carubv10001353m.g	0.03678	0.084	0.00654	0.14477	0.05748	0.07834	Carubv10001353m.g	0.01818	0.00788	0.01505	0.06889	0.01783	0.00258	Carubv10001353m.g	0.00332	0.00386	0.00674	0.02087	0.00987	0.00509
Carubv10001354m.g	0.06272	0.08528	0.03865	0.04921	0.04062	0.0521	Carubv10001354m.g	0	0.0071	0.00646	0.00177	0.00652	0.0017	Carubv10001354m.g	0.00117	0.0012	0.00115	0.00079	0.00312	0.00148
Carubv10001355m.g	0.21066	0.2324	0.12114	0.09615	0.11416	0.10734	Carubv10001355m.g	0.00352	0.00154	0.00681	0.00557	0	0.00158	Carubv10001355m.g	0.00285	0.00375	0.00403	0.00407	0.00357	0.00295
Carubv10001356m.g	0.00514	0.00736	0.00635	0.00603	0.00903	0.00269	Carubv10001356m.g	0.01121	0.00409	0.0128	0.01215	0.00944	0.01083	Carubv10001356m.g	0.00531	0.00622	0.0094	0.0062	0.00443	0.00433
Carubv10001357m.g	0.03109	0.02119	0.03497	0.02838	0.03544	0.04256	Carubv10001357m.g	0.00182	0	0.00185	0.00464	0.0062	0.00216	Carubv10001357m.g	0.00389	0.0042	0.00362	0.00551	0.00523	0.0025
Carubv10001358m.g	0.01091	0.00564	0.00617	0.00227	0.02938	0.01717	Carubv10001358m.g	0.00833	0.01518	0.00403	0.01835	0.00526	0.00291	Carubv10001358m.g	0.0036	0.00234	0.00335	0.00276	0.00357	0.00303
Carubv10001359m.g	0.2302	0.21702	0.2766	0.23502	0.17069	0.19354	Carubv10001359m.g	0.00955	0.00277	0.00525	0.00236	0.00396	0.00207	Carubv10001359m.g	0.00845	0.00599	0.00276	0.00293	0.00177	0.00297
Carubv10001360m.g	0.04212	0.06282	0.02556	0.02714	0.05701	0.06593	Carubv10001360m.g	0.00721	0.01872	0.01598	0.02559	0.00476	0.00631	Carubv10001360m.g	0.00821	0.01648	0.01434	0.02456	0.00455	0.00577
Carubv10001361m.g	0.35498	0.41841	0.40107	0.39647	0.38907	0.30523	Carubv10001361m.g	0.01806	0.04156	0.02569	0.02126	0.04487	0.02727	Carubv10001361m.g	0.00618	0.00352	0.00625	0.00461	0.0032	0.00395
Carubv10001362m.g	0.09127	0.07577	0.06241	0.04951	0.0627	0.05112	Carubv10001362m.g	0.00352	0.00495	0.00419	0.00541	0.00413	0.00619	Carubv10001362m.g	0.00318	0.00435	0.00535	0.00398	0.00323	0.00277
Carubv10001363m.g	0.12811	0.13776	0.09057	0.1086	0.1475	0.09196	Carubv10001363m.g	0.00656	0.01006	0.00675	0.00338	0.00493	0.00196	Carubv10001363m.g	0.00489	0.00818	0.00574	0.00476	0.00382	0.00306
Carubv10001364m.g	0.0051	0.02091	0.00647	0	0.01494	0.00767	Carubv10001364m.g	0.00988	0.00608	0.00154	0.00438	0.01053	0	Carubv10001364m.g	0.00452	0.00326	0.00567	0.00207	0.00422	0.00179
Carubv10001365m.g	0.09496	0.07685	0.02414	0.0128	0.02258	0.01561	Carubv10001365m.g	0.05876	0.09518	0.06652	0.05508	0.11381	0.14903	Carubv10001365m.g	0.0134	0.00798	0.00742	0.00383	0.01094	0.00701
Carubv10001366m.g	0	0	0.00446	0.00553	0.00572	0	Carubv10001366m.g	0	0	0	0.0103	0.01087	0.00804	Carubv10001366m.g	0.00374	0.00107	0.00481	0.00313	0	0.00532
Carubv10001367m.g	0.18068	0.17157	0.18532	0.17223	0.1155	0.14612	Carubv10001367m.g	0	0.00701	0.00409	0.0045	0.00945	0.00869	Carubv10001367m.g	0.00617	0.00204	0.00247	0.00573	0.00274	0.00527
Carubv10001368m.g	0.00486	0.01047	0.00297	0.00402	0.00518	0.00816	Carubv10001368m.g	0.00585	0.00417	0.00689	0.00599	0.00168	0.00336	Carubv10001368m.g	0.00169	0.00433	0.00348	0.00482	0.00408	0.00302
Carubv10001370m.g	0.01111	0.00707	0.00485	0.00236	0.00772	0.00782	Carubv10001370m.g	0.00318	0.0037	0.00292	0.00297	0.01183	0.00321	Carubv10001370m.g	0.00759	0.00286	0.0048	0.00106	0.00437	0.00252
Carubv10001372m.g	0	0.01848	0.01389	0.00617	0	0.00509	Carubv10001372m.g	0.01195	0	0.00348	0.00265	0.00538	0.00597	Carubv10001372m.g	0.00728	0.00113	0.00404	0.00224	0	0.00542
Carubv10001373m.g	0	0.02266	0.0101	0.03727	0.05338	0.05218	Carubv10001373m.g	0	0.00541	0.02667	0.01269	0	0.01264	Carubv10001373m.g	0.00252	0.00094	0.00589	0.00501	0.00216	0.00516
Carubv10001375m.g	0.00987	0.00644	0.00451	0.01558	0.00972	0.01095	Carubv10001375m.g	0	0.00668	0.00594	0.00572	0.00469	0.00688	Carubv10001375m.g	0.00076	0.00151	0.0022	0.00444	0.00273	0.00172
Carubv10001376m.g	0.00904	0.01418	0.01083	0	0.00543	0.01801	Carubv10001376m.g	0.0239	0.01737	0.01202	0.0057	0	0.00442	Carubv10001376m.g	0.01	0.01415	0.0014	0.0024	0.00309	0.00424
Carubv10001377m.g	0.20888	0.18398	0.17596	0.18636	0.15044	0.16989	Carubv10001377m.g	0.00566	0.00391	0.00294	0.0136	0.00342	0.00251	Carubv10001377m.g	0.00319	0.00153	0.00347	0.00605	0.00369	0.00281
Carubv10001378m.g	0.0035	0.00337	0.04292	0.00379	0.00555	0.04215	Carubv10001378m.g	0.00805	0.01389	0.0023	0	0	0.00854	Carubv10001378m.g	0.00643	0.0036	0.00392	0.00462	0.00696	0.00594
Carubv10001379m.g	0.53518	0.49296	0.4153	0.40682	0.25913	0.29721	Carubv10001379m.g	0.09076	0.12895	0.09154	0.04024	0.16907	0.14127	Carubv10001379m.g	0.00828	0.01168	0.00674	0.00936	0.01396	0.00963
Carubv10001380m.g	0.01575	0.0133	0.04436	0.04435	0.04622	0.05539	Carubv10001380m.g	0.0297	0.05714	0.0022	0.00941	0.02097	0.01353	Carubv10001380m.g	0.0058	0.00907	0.00262	0.00453	0.00388	0.00284
Carubv10001381m.g	0.00832	0.01523	0.00484	0.00523	0.00504	0.00537	Carubv10001381m.g	0.01369	0.00983	0.00135	0.00256	0.00693	0.00759	Carubv10001381m.g	0.00227	0.00466	0.00544	0.00313	0.00698	0.00365
Carubv10001382m.g	0.37177	0.33143	0.38334	0.43406	0.37451	0.38564	Carubv10001382m.g	0.00958	0.00985	0.00383	0.00488	0.00895	0.00504	Carubv10001382m.g	0.00648	0.00595	0.00418	0.00319	0.00579	0.00415
Carubv10001383m.g	0.15883	0.07628	0.18478	0.17832	0.25351	0.21423	Carubv10001383m.g	0.02611	0.01917	0.00402	0	0.00309	0.00829	Carubv10001383m.g	0.01557	0.03748	0.00509	0.00234	0.00316	0.00353
Carubv10001384m.g	0.24863	0.30859	0.27307	0.26981	0.14535	0.19299	Carubv10001384m.g	0.00126	0.00152	0.00417	0.00123	0.00298	0	Carubv10001384m.g	0.00441	0.00251	0.00341	0.00266	0.00408	0.00207
Carubv10001385m.g	0.18254	0.26574	0.30183	0.24793	0.2564	0.25655	Carubv10001385m.g	0.00462	0.0095	0.00394	0.00424	0.00887	0.00579	Carubv10001385m.g	0.00344	0.00559	0.00287	0.00468	0.00067	0.00371
Carubv10001386m.g	0.01091	0.00644	0.00303	0.01011	0.00771	0.01392	Carubv10001386m.g	0.01064	0.00177	0.00321	0.0026	0.00256	0.00601	Carubv10001386m.g	0.00748	0.00401	0.00192	0.00447	0.00189	0.00344
Carubv10001387m.g	0.36196	0.33416	0.3063	0.31104	0.30178	0.30375	Carubv10001387m.g	0.00852	0.00179	0.00191	0.00514	0.00107	0.00888	Carubv10001387m.g	0.00289	0.003	0.00445	0.00283	0.00242	0.00414
Carubv10001388m.g	0.29225	0.27011	0.30551	0.32484	0.28327	0.28883	Carubv10001388m.g	0.00313	0.01383	0.00203	0.00355	0.00221	0.00155	Carubv10001388m.g	0.00956	0.00906	0.00654	0.00495	0.00216	0.00187
Carubv10001391m.g	0.06123	0.08441	0.22246	0.15527	0.06184	0.12876	Carubv10001391m.g	0.00893	0	0.0051	0.00275	0.00326	0.01805	Carubv10001391m.g	0.00987	0.00316	0.00134	0.00379	0.0011	0.00607
Carubv10001392m.g	0.14145	0.16424	0.28837	0.31216	0.25988	0.29615	Carubv10001392m.g	0.02525	0.00513	0.00179	0.00581	0.00594	0.00985	Carubv10001392m.g	0.01938	0.00861	0.00677	0.00258	0.00501	0.00501
Carubv10001393m.g	0.18971	0.21244	0.23211	0.21776	0.26208	0.23581	Carubv10001393m.g	0.01392	0.01676	0.00522	0.01125	0.00368	0.00376	Carubv10001393m.g	0.00501	0.00784	0.00282	0.00338	0.00296	0.00194
Carubv10001394m.g	0.27806	0.30538	0.50951	0.40284	0.3508	0.38254	Carubv10001394m.g	0.012	0.00428	0.00408	0.00404	0.00454	0.00864	Carubv10001394m.g	0.00486	0.00403	0.00528	0.00407	0.00299	0.00424
Carubv10001396m.g	0.10606	0.11855	0.13068	0.12125	0.14583	0.13408	Carubv10001396m.g	0.0147	0.01594	0.0076	0.01289	0.0115	0.00562	Carubv10001396m.g	0.00695	0.00816	0.00401	0.00416	0.00424	0.00377
Carubv10001397m.g	0.09534	0.12317	0.10024	0.10544	0.08872	0.10242	Carubv10001397m.g	0.00159	0.01553	0.00389	0.00516	0.00976	0.00859	Carubv10001397m.g	0.00814	0.00378	0.00346	0.00377	0.0019	0.00452
Carubv10001398m.g	0.00858	0.00303	0.0042	0	0	0	Carubv10001398m.g	0.0443	0.02172	0.0026	0	0.00673	0	Carubv10001398m.g	0.06451	0.01016	0.00272	0.00074	0.00247	0.003
Carubv10001399m.g	0.0967	0.10359	0.07697	0.07319	0.0776	0.08222	Carubv10001399m.g	0.0185	0.00663	0.00778	0.00636	0.0059	0.00817	Carubv10001399m.g	0.00921	0.00214	0.00294	0.00317	0.00242	0.00478
Carubv10001400m.g	0.0034	0.00628	0.00142	0.00329	0	0.01523	Carubv10001400m.g	0	0.0051	0.0023	0.00157	0.00113	0.00676	Carubv10001400m.g	0	0.00077	0.00122	0.00141	0.00319	0.00619
Carubv10001401m.g	0.0216	0.01504	0.01316	0.01938	0.01468	0.01631	Carubv10001401m.g	0.04793	0.03666	0.01775	0.0235	0.03299	0.02186	Carubv10001401m.g	0.01936	0.00627	0.00328	0.00277	0.00515	0.0053
Carubv10001402m.g	0.00439	0.00321	0	0.00434	0.00429	0.01905	Carubv10001402m.g	0	0.00761	0.00603	0.00488	0.0064	0.00643	Carubv10001402m.g	0.00773	0.00326	0.00469	0.00308	0.00247	0.00472
Carubv10001403m.g	0.17432	0.19734	0.29206	0.22555	0.26339	0.23046	Carubv10001403m.g	0.01894	0.00265	0.0108	0.00664	0.00213	0.00771	Carubv10001403m.g	0.01515	0.00664	0.00238	0.00458	0.00225	0.00085
Carubv10001404m.g	0.02177	0.04741	0.00537	0.00313	0.0069	0.00436	Carubv10001404m.g	0.00481	0	0.0072	0.00256	0.00446	0.00303	Carubv10001404m.g	0.00157	0.00509	0.00364	0.00483	0.00424	0.00204
Carubv10001405m.g	0.24796	0.1904	0.21925	0.17212	0.10667	0.13861	Carubv10001405m.g	0.00642	0.01915	0.00467	0.00903	0.00626	0.00643	Carubv10001405m.g	0.00336	0.00321	0.00503	0.00221	0.00253	0.00206
Carubv10001406m.g	0.05826	0.09822	0.03079	0.03026	0.03499	0.04975	Carubv10001406m.g	0.12477	0.19768	0.05152	0.0445	0.01179	0.00401	Carubv10001406m.g	0.04987	0.1296	0.03714	0.06042	0.00534	0.00421
Carubv10001407m.g	0.1616	0.20922	0.28917	0.25413	0.38091	0.34428	Carubv10001407m.g	0.00651	0	0.00385	0.0133	0.00252	0.00483	Carubv10001407m.g	0.00508	0.00425	0.00521	0.00801	0.00267	0.00439
Carubv10001408m.g	0.00676	0.00355	0.00168	0.00399	0.00586	0.00163	Carubv10001408m.g	0.00244	0.00582	0.00325	0.00404	0.00284	0.00242	Carubv10001408m.g	0.00206	0.00255	0.00674	0.00415	0.00221	0.00376
Carubv10001409m.g	0.4273	0.47847	0.45602	0.46543	0.48157	0.4733	Carubv10001409m.g	0.04004	0.01829	0.00501	0.00686	0.00393	0.00867	Carubv10001409m.g	0.0111	0.00573	0.0029	0.00459	0.00097	0.00439
Carubv10001410m.g	NA	0.6	0.74725	0.66532	0.69291	0.81818	Carubv10001410m.g	NA	0	0.05477	0.02698	0	0.02361	Carubv10001410m.g	NA	0	0.02482	0.01935	0.01276	0.02026
Carubv10001411m.g	0.19552	0.16176	0.21249	0.21059	0.21734	0.21056	Carubv10001411m.g	0.01789	0.01005	0	0	0	0.00451	Carubv10001411m.g	0.00954	0.00484	0.0037	0.0024	0.00521	0.00335
Carubv10001412m.g	0.53474	0.54478	0.54416	0.40829	0.49965	0.45762	Carubv10001412m.g	0.02758	0.02508	0.01308	0.00862	0.01733	0.01298	Carubv10001412m.g	0.0128	0.00825	0.00747	0.0068	0.00439	0.00554
Carubv10001413m.g	0.41841	0.40276	0.24143	0.18189	0.19743	0.2058	Carubv10001413m.g	0.00404	0.00915	0.00618	0.00118	0.00275	0.00246	Carubv10001413m.g	0.00373	0.00406	0.00339	0.00179	0.00278	0.00429
Carubv10001415m.g	0.05663	0.09576	0.13786	0.1174	0.09314	0.05231	Carubv10001415m.g	0.02581	0.02058	0.00208	0.00305	0.00774	0.01687	Carubv10001415m.g	0.01737	0.00555	0.00087	0.00345	0.00265	0.0029
Carubv10001416m.g	0.21358	0.19106	0.08486	0.1188	0.09784	0.08662	Carubv10001416m.g	0.00787	0.00353	0.00451	0.00468	0.00446	0.00772	Carubv10001416m.g	0.0072	0.00435	0.00621	0.00191	0.00461	0.00267
Carubv10001418m.g	0.0202	0.04026	0.0376	0.04179	0.01295	0.03101	Carubv10001418m.g	0.01032	0.0061	0.00435	0.00369	0.00613	0.0045	Carubv10001418m.g	0.0035	0.00321	0.00428	0.00306	0.00332	0.00272
Carubv10001419m.g	0.01379	0.03079	0.14352	0.14549	0.14467	0.14887	Carubv10001419m.g	0.0254	0.00316	0.00507	0.00285	0.00963	0.00955	Carubv10001419m.g	0.00365	0.00283	0.00939	0.00278	0.00588	0.00682
Carubv10001420m.g	0.41407	0.38761	0.26582	0.22699	0.32781	0.26195	Carubv10001420m.g	0.01392	0.01786	0.00672	0	0.01104	0.00222	Carubv10001420m.g	0.0065	0.00637	0.00176	0.00277	0.00343	0.00503
Carubv10001421m.g	0.00476	0.03247	0.00556	0.00682	0.01159	0.00729	Carubv10001421m.g	0.00972	0.02986	0.00806	0.0024	0	0.00347	Carubv10001421m.g	0.00518	0.03257	0.00214	0.00083	0	0.00148
Carubv10001422m.g	0.10248	0.05565	0.07077	0.06979	0.08665	0.05572	Carubv10001422m.g	0.0026	0.00359	0.00744	0.0043	0.00309	0.00337	Carubv10001422m.g	0.01071	0.00212	0.0039	0.00476	0.00147	0.00059
Carubv10001423m.g	0.15334	0.1634	0.15202	0.12595	0.16209	0.13311	Carubv10001423m.g	0.01739	0.02305	0.01055	0.01595	0	0.00848	Carubv10001423m.g	0.0037	0.01653	0.00371	0.00303	0.00084	0.00563
Carubv10001424m.g	0.23306	0.13774	0.05897	0.10757	0.10135	0.08873	Carubv10001424m.g	0.00417	0.00431	0.00083	0.00231	0.00338	0.0016	Carubv10001424m.g	0.0021	0.00326	0.00335	0.00334	0.00447	0.00349
Carubv10001425m.g	0.00192	0.00702	0.00896	0.00533	0.03378	0.0141	Carubv10001425m.g	0.00278	0	0.00194	0	0.01042	0.00421	Carubv10001425m.g	0.00267	0.00229	0.00809	0.00234	0.00738	0.0012
Carubv10001427m.g	0.11469	0.14998	0.0775	0.07496	0.0679	0.06471	Carubv10001427m.g	0	0.00819	0.00414	0.00619	0.00484	0.00167	Carubv10001427m.g	0.00441	0.0063	0.00393	0.00472	0.00323	0.00457
Carubv10001430m.g	0.00397	0.00538	0.00839	0.00529	0.00721	0.00658	Carubv10001430m.g	0	0.00466	0.00323	0.00169	0	0.00694	Carubv10001430m.g	0.00196	0.00102	0.00214	0.00355	0.00265	0.00126
Carubv10001431m.g	0.21371	0.23987	0.20587	0.20237	0.21638	0.201	Carubv10001431m.g	0.04234	0.03339	0.01145	0.00168	0.00682	0.00581	Carubv10001431m.g	0.02053	0.00934	0.00259	0.00496	0.00292	0.00314
Carubv10001432m.g	0.00697	0.01385	0.00593	0.00446	0.01326	0.01478	Carubv10001432m.g	0	0.02829	0.02076	0.01356	0.03829	0.02869	Carubv10001432m.g	0.00312	0.00436	0.00686	0.00236	0.0055	0.00419
Carubv10001433m.g	0.0016	0.00787	0.00143	0.00617	0.0115	0	Carubv10001433m.g	0.01369	0.0084	0.00149	0.00729	0.00212	0	Carubv10001433m.g	0.00161	0.00555	0.00081	0.00444	0.00604	0.0039
Carubv10001435m.g	0.17603	0.12651	0.07937	0.09953	0.10425	0.11045	Carubv10001435m.g	0.00578	0.00612	0.01635	0.01222	0.01358	0.00887	Carubv10001435m.g	0.00625	0.00678	0.00224	0.0041	0.00509	0.00136
Carubv10001436m.g	0.09672	0.10634	0.18626	0.16733	0.1621	0.22199	Carubv10001436m.g	0.01334	0.01145	0.00325	0.00456	0.0051	0.00397	Carubv10001436m.g	0.00961	0.00875	0.00318	0.00209	0.00472	0.00364
Carubv10001437m.g	0.02363	0.04772	0.09835	0.10658	0.09775	0.11203	Carubv10001437m.g	0.00574	0.00705	0.00298	0.01454	0.00579	0.02861	Carubv10001437m.g	0.00401	0.00162	0.00384	0.00436	0.0056	0.0056
Carubv10001438m.g	0.01675	0.02146	0.11826	0.09736	0.09579	0.12705	Carubv10001438m.g	0.02449	0.02993	0.00469	0.01692	0.00986	0.01263	Carubv10001438m.g	0.00523	0.00331	0.00491	0.00302	0.00385	0.00737
Carubv10001439m.g	0.08309	0.12855	0.06563	0.05581	0.04762	0.05772	Carubv10001439m.g	0.01026	0.01866	0.00263	0.00766	0.00984	0.00517	Carubv10001439m.g	0.00783	0.00452	0.00387	0.00409	0.00589	0.00419
Carubv10001440m.g	0.25898	0.2701	0.27044	0.25084	0.25458	0.2483	Carubv10001440m.g	0.00457	0.01107	0.0156	0.00999	0.00611	0.00862	Carubv10001440m.g	0.00451	0.00298	0.00708	0.00273	0.0053	0.00426
Carubv10001442m.g	NA	NA	0.00852	0.00144	0.01988	0.01977	Carubv10001442m.g	NA	NA	0.00212	0	0.00525	0.00876	Carubv10001442m.g	NA	NA	0.00251	0.00355	0.00363	0.00405
Carubv10001443m.g	0.14884	0.14595	0.08875	0.09731	0.08957	0.07919	Carubv10001443m.g	0.0023	0.00479	0.00235	0.00094	0	0.00542	Carubv10001443m.g	0.00548	0.00812	0.00162	0.00205	0.00422	0.00221
Carubv10001445m.g	0.02784	0.0378	0.19169	0.1619	0.27771	0.23459	Carubv10001445m.g	0.01572	0.0145	0.05568	0.06254	0.06275	0.04897	Carubv10001445m.g	0.00734	0.00425	0.01313	0.00481	0.00944	0.00895
Carubv10001446m.g	0.00936	0.00608	0.01973	0.01507	0.00689	0.00736	Carubv10001446m.g	0.00198	0.00716	0.01445	0.00273	0	0.01135	Carubv10001446m.g	0.00183	0.00187	0.00695	0.00077	0.00251	0.00397
Carubv10001447m.g	0.05067	0.05911	0.05392	0.06359	0.07775	0.04413	Carubv10001447m.g	0.00721	0.0313	0.00429	0.00362	0.00447	0.00354	Carubv10001447m.g	0.00242	0.00244	0.00367	0.00258	0.00241	0.00287
Carubv10001448m.g	0.32298	0.28085	0.4182	0.41033	0.40002	0.43369	Carubv10001448m.g	0.00628	0.0058	0.00633	0.00488	0.01267	0.00973	Carubv10001448m.g	0.00754	0.00239	0.00239	0.00676	0.00337	0.00419
Carubv10001449m.g	0.01143	0.00463	0.00741	0.00718	0.0032	0.00682	Carubv10001449m.g	0.0101	0	0.00256	0.00147	0.00903	0.0047	Carubv10001449m.g	0.02107	0.00345	0.00411	0.00682	0.00446	0.00444
Carubv10001450m.g	0.01095	0.00318	0.00349	0	0.00758	0.01014	Carubv10001450m.g	0.00804	0.01293	0.0025	0.004	0	0	Carubv10001450m.g	0.01381	0.00962	0.00133	0.00391	0.00404	0.00328
Carubv10001451m.g	0.30715	0.26022	0.25507	0.18522	0.19947	0.19246	Carubv10001451m.g	0.00731	0.01134	0.00137	0.00605	0.00734	0.00856	Carubv10001451m.g	0.00628	0.00893	0.00344	0.00473	0.00381	0.00277
Carubv10001452m.g	0.20702	0.20458	0.23862	0.28541	0.25924	0.34942	Carubv10001452m.g	0.00823	0.00902	0.0169	0.00808	0.01571	0.01581	Carubv10001452m.g	0.00801	0.00687	0.0046	0.00541	0.00384	0.00598
Carubv10001453m.g	0.03254	0.01093	0.05824	0.05418	0.04941	0.04621	Carubv10001453m.g	0.00909	0.02564	0.0118	0.01457	0.00601	0	Carubv10001453m.g	0.00803	0.01568	0.00149	0.00448	0.00302	0.00264
Carubv10001454m.g	0.18779	0.22233	0.10429	0.10691	0.17426	0.13069	Carubv10001454m.g	0.01053	0.01974	0.02917	0.05096	0.05556	0.04376	Carubv10001454m.g	0.0104	0.01729	0.00453	0.00224	0.00396	0.00188
Carubv10001455m.g	0.01732	0.01845	0.06729	0.00662	0.09658	0.09102	Carubv10001455m.g	0	0.01158	0.00182	0.00134	0.00609	0.00915	Carubv10001455m.g	0.00973	0.01044	0.00509	0.0068	0.00281	0.00319
Carubv10001456m.g	0.37978	0.42637	0.37288	0.32534	0.30136	0.34332	Carubv10001456m.g	0.03189	0.01052	0.00509	0.00332	0	0.00619	Carubv10001456m.g	0.02093	0.00727	0.0026	0.00573	0.00158	0.00453
Carubv10001457m.g	0.10955	0.19306	0.15139	0.16783	0.14693	0.14321	Carubv10001457m.g	0.00244	0.01642	0.00614	0.00815	0.00604	0.00993	Carubv10001457m.g	0.00374	0.01107	0.0021	0.00332	0.00687	0.00356
Carubv10001458m.g	0.14551	0.14965	0.32999	0.24793	0.29947	0.37892	Carubv10001458m.g	0.00388	0.0212	0.00164	0.00196	0.00778	0.01599	Carubv10001458m.g	0.00684	0.00661	0.00457	0.00466	0.00665	0.00359
Carubv10001459m.g	0.25681	0.27743	0.32149	0.31677	0.35592	0.32998	Carubv10001459m.g	0.00729	0.00337	0.00156	0.00159	0.00443	0.00604	Carubv10001459m.g	0.00304	0.00212	0.00164	0.00199	0.00312	0.00285
Carubv10001461m.g	0.3679	0.34381	0.47371	0.43008	0.4123	0.40899	Carubv10001461m.g	0.01831	0.01708	0.01597	0.01358	0.01678	0.01571	Carubv10001461m.g	0.00263	0.00711	0.00607	0.00328	0.00254	0.00369
Carubv10001462m.g	0.05696	0.0525	0.01437	0.01607	0.03077	0.02522	Carubv10001462m.g	0.0032	0.00718	0.00972	0.01111	0.01574	0.00632	Carubv10001462m.g	0.00691	0.00693	0.00417	0.00506	0.00296	0.0038
Carubv10001463m.g	0.10342	0.12327	0.02677	0.08148	0.04697	0.02933	Carubv10001463m.g	0.02924	0.01545	0.0025	0.00496	0.00654	0.00348	Carubv10001463m.g	0.0137	0.01898	0.00128	0.00317	0.00271	0.00513
Carubv10001466m.g	0.51925	0.53566	0.30415	0.30499	0.27987	0.25833	Carubv10001466m.g	0.00835	0.00608	0.00705	0.00754	0.00404	0.00594	Carubv10001466m.g	0.00657	0.00213	0.00296	0.00348	0.00217	0.00501
Carubv10001467m.g	0.28779	0.29518	0.34283	0.22496	0.25329	0.27121	Carubv10001467m.g	0.00622	0.00394	0.00847	0.0082	0.01302	0.00921	Carubv10001467m.g	0.01215	0.00566	0.00225	0.00653	0.00208	0.00445
Carubv10001468m.g	0.32437	0.2855	0.32418	0.35497	0.29147	0.31829	Carubv10001468m.g	0.00692	0.00142	0.01011	0.01171	0.00548	0.00854	Carubv10001468m.g	0.00812	0.0076	0.00293	0.00649	0.00286	0.00568
Carubv10001469m.g	0.15631	0.28405	0.27361	0.3139	0.29599	0.2763	Carubv10001469m.g	0.01849	0.01835	0.01079	0.01311	0.00462	0.00507	Carubv10001469m.g	0.00501	0.00753	0.00265	0.00539	0.00496	0.00201
Carubv10001470m.g	0.01377	0.00625	0.00675	0.0043	0.01156	0.01346	Carubv10001470m.g	0.01358	0	0.01886	0.01795	0.01007	0.01365	Carubv10001470m.g	0.00196	0.00256	0.00333	0.00288	0.00283	0.00389
Carubv10001471m.g	0.43223	0.43812	0.45394	0.45535	0.47673	0.45136	Carubv10001471m.g	0.00864	0.00768	0.0046	0.00435	0.00819	0.00915	Carubv10001471m.g	0.00395	0.0056	0.00507	0.00315	0.00237	0.0078
Carubv10001472m.g	0.01407	0.0137	0.0125	0.00611	0.01909	0.01109	Carubv10001472m.g	0.01632	0.00772	0.0026	0.00298	0.00198	0.00222	Carubv10001472m.g	0.01468	0.00226	0.00295	0.0071	0.00238	0.00446
Carubv10001473m.g	0.26236	0.2534	0.33003	0.3231	0.34147	0.31232	Carubv10001473m.g	0.00469	0.00339	0.0099	0.01179	0.00609	0.01289	Carubv10001473m.g	0.00168	0.00485	0.00234	0.00204	0.00509	0.00326
Carubv10001475m.g	0.00915	0	0.01146	0.01281	0.0125	0.02125	Carubv10001475m.g	0.00958	0.00715	0.00216	0.00379	0.00325	0.01057	Carubv10001475m.g	0.003	0.00923	0.0035	0.00234	0.00464	0.00215
Carubv10001476m.g	0.13652	0.09952	0.19447	0.2045	0.19176	0.20821	Carubv10001476m.g	0.00684	0.00053	0.00779	0.00699	0.00647	0.00487	Carubv10001476m.g	0.00915	0.00548	0.00536	0.00349	0.00211	0.00323
Carubv10001478m.g	0	0.03263	0.06098	0.05078	0.09969	0.0585	Carubv10001478m.g	0.01384	0.00881	0.00233	0.01263	0.00231	0.00579	Carubv10001478m.g	0.0087	0.00523	0.00159	0.00494	0.00047	0.00264
Carubv10001479m.g	0.15065	0.23336	0.22434	0.18086	0.30651	0.24363	Carubv10001479m.g	0.02717	0.01441	0.0049	0.00704	0.00611	0.01078	Carubv10001479m.g	0.00617	0.00624	0.00345	0.00335	0.00329	0.00345
Carubv10001480m.g	0.32181	0.30395	0.40702	0.38857	0.36728	0.36524	Carubv10001480m.g	0.01433	0.01974	0.01803	0.01276	0.0073	0.02514	Carubv10001480m.g	0.00754	0.00641	0.00623	0.00764	0.01045	0.0032
Carubv10001482m.g	0.37361	0.28572	0.18075	0.18792	0.16074	0.14816	Carubv10001482m.g	0.00765	0.00636	0.00216	0.00396	0.00652	0.00956	Carubv10001482m.g	0.0089	0.00639	0.00617	0.00333	0.00397	0.00351
Carubv10001483m.g	0.04359	0.04658	0.06018	0.05315	0.04503	0.05977	Carubv10001483m.g	0.0145	0.02892	0.00836	0.00714	0.00529	0.00463	Carubv10001483m.g	0.01394	0.01212	0.0042	0.00302	0.00323	0.00456
Carubv10001484m.g	0	0.00826	0.00855	0	0	0	Carubv10001484m.g	0.01152	0	0	0.00714	0.00275	0.01386	Carubv10001484m.g	0.00208	0.0037	0.00213	0.00233	0.00277	0.00715
Carubv10001485m.g	0.08068	0.0991	0.02457	0.01708	0.02325	0.00721	Carubv10001485m.g	0.00315	0	0.00144	0.00308	0	0.00386	Carubv10001485m.g	0.0055	0.00573	0.00324	0.00162	0.00291	0.00253
Carubv10001486m.g	0	0.00656	0.00252	0.00943	0.00565	0.00759	Carubv10001486m.g	0.00945	0.00911	0.00198	0	0.00852	0.01418	Carubv10001486m.g	0.01184	0.00345	0.00198	0.00298	0.00062	0.00307
Carubv10001487m.g	0.14441	0.14211	0.10933	0.11252	0.10618	0.10426	Carubv10001487m.g	0.01327	0.0101	0.00628	0.00845	0.00634	0.0066	Carubv10001487m.g	0.00836	0.01335	0.00267	0.00552	0.00353	0.0027
Carubv10001488m.g	0.19893	0.3174	0.30481	0.31562	0.31848	0.35947	Carubv10001488m.g	0.00185	0.00363	0.00308	0.00709	0	0.00466	Carubv10001488m.g	0.00779	0.00954	0.00417	0.00534	0.00456	0.00263
Carubv10001489m.g	0.54708	0.56449	0.6171	0.61245	0.48051	0.61919	Carubv10001489m.g	0.04879	0.06789	0.04354	0.0585	0.15001	0.10722	Carubv10001489m.g	0.00779	0.00739	0.0071	0.00419	0.00991	0.00848
Carubv10001491m.g	0.00329	0.0144	0.00919	0.00066	0.01537	0.00877	Carubv10001491m.g	0.01388	0.00388	0	0.00299	0.00979	0.00542	Carubv10001491m.g	0.00489	0.00209	0.00336	0.00271	0.01426	0.00238
Carubv10001492m.g	0.39459	0.3702	0.40824	0.31331	0.36653	0.2787	Carubv10001492m.g	0.01135	0	0.00575	0.00675	0.00712	0.00629	Carubv10001492m.g	0.00236	0.00217	0.0035	0.00132	0.00383	0.00324
Carubv10001493m.g	0.00888	0.00709	0.00512	0.00142	0.00375	0.00837	Carubv10001493m.g	0.00266	0.00435	0.00269	0.00169	0.00518	0	Carubv10001493m.g	0.00467	0.00687	0.00623	0.00615	0.00282	0.0018
Carubv10001494m.g	0.24257	0.31299	0.32915	0.3325	0.16418	0.30636	Carubv10001494m.g	0.00526	0.00258	0.00172	0.00261	0.00162	0.00488	Carubv10001494m.g	0.00246	0.00136	0.00423	0.00451	0.00289	0.00242
Carubv10001496m.g	0.04784	0.04965	0.01508	0.01136	0.03059	0.0064	Carubv10001496m.g	0.00575	0.01371	0	0	0.00952	0.01442	Carubv10001496m.g	0.00082	0.00371	0.00207	0.00275	0.00403	0.0073
Carubv10001497m.g	0.1439	0.22198	0.26185	0.27981	0.27533	0.28959	Carubv10001497m.g	0.03618	0.02	0.02922	0.02847	0.11779	0.09961	Carubv10001497m.g	0.01676	0.01866	0.00638	0.00462	0.02695	0.02055
Carubv10001498m.g	0.00784	0.03305	0.06587	0.03548	0.05647	0.06157	Carubv10001498m.g	0.00521	0.02334	0.00968	0.00146	0.00694	0.01578	Carubv10001498m.g	0.01994	0.0073	0.00656	0.00392	0.00283	0.00525
Carubv10001499m.g	0.2232	0.20023	0.15969	0.19192	0.20938	0.15054	Carubv10001499m.g	0.00455	0.013	0.00251	0.00647	0.01107	0.004	Carubv10001499m.g	0.00797	0.00496	0.0038	0.00384	0.0029	0.00195
Carubv10001500m.g	0.3038	0.31729	0.12171	0.19197	0.13374	0.17858	Carubv10001500m.g	0.00872	0.00696	0	0.00554	0	0.00574	Carubv10001500m.g	0.00605	0.00256	0.00468	0.00508	0.00281	0.00406
Carubv10001502m.g	0.1337	0.11572	0.02333	0.03299	0.00819	0.00641	Carubv10001502m.g	0.00975	0.00662	0	0.00492	0.00182	0.00993	Carubv10001502m.g	0.00851	0.00508	0.00205	0.00114	0.00265	0.00391
Carubv10001503m.g	0.2781	0.31777	0.11855	0.12259	0.17007	0.10705	Carubv10001503m.g	0.01934	0.02268	0.00793	0.00492	0.00385	0.00282	Carubv10001503m.g	0.01004	0.01825	0.00259	0.00237	0.00262	0.00215
Carubv10001504m.g	0.13632	0.02857	0.07082	0.05243	0.04689	0.05597	Carubv10001504m.g	0.00601	0.03393	0.0097	0.02189	0.00182	0.01096	Carubv10001504m.g	0.0049	0.01146	0.00324	0.00764	0.00093	0.00399
Carubv10001505m.g	0.3066	0.28934	0.30974	0.25947	0.26971	0.22834	Carubv10001505m.g	0.00976	0.00084	0.01163	0.00932	0.01685	0.009	Carubv10001505m.g	0.01238	0.00496	0.00308	0.00399	0.00541	0.00347
Carubv10001507m.g	0.24445	0.1388	0.18056	0.21379	0.00794	0.26141	Carubv10001507m.g	0.06607	0.05448	0.1973	0.18326	0.06	0.09811	Carubv10001507m.g	0.00504	0.0065	0.01489	0.0237	0.00414	0.00807
Carubv10001508m.g	0.29703	0.29064	0.40308	0.33002	0.51594	0.3069	Carubv10001508m.g	0.01119	0.00819	0.00501	0.00938	0.00657	0.0157	Carubv10001508m.g	0.00337	0.0051	0.00332	0.00204	0.00432	0.00614
Carubv10001509m.g	0.38696	0.31122	0.27964	0.29339	0.32302	0.3018	Carubv10001509m.g	0.04223	0.00883	0.00455	0.00373	0.00928	0.0079	Carubv10001509m.g	0.02244	0.00615	0.00642	0.0054	0.00739	0.00381
Carubv10001510m.g	0.26205	0.34665	0.31928	0.33933	0.38305	0.2903	Carubv10001510m.g	0.01993	0.00888	0.00514	0.00545	0.01191	0.00545	Carubv10001510m.g	0.01849	0.00838	0.00517	0.0045	0.0031	0.00397
Carubv10001511m.g	0.00246	0.0033	0.00419	0.00094	0.00469	0.00641	Carubv10001511m.g	0.00585	0.00327	0	0.0083	0.00505	0.00603	Carubv10001511m.g	0.0099	0.00314	0.00147	0.00341	0.00322	0.00466
Carubv10001512m.g	0.06524	0.07486	0.00926	0.02311	0.00617	0.00789	Carubv10001512m.g	0.00329	0.00416	0.00346	0.00532	0	0.00373	Carubv10001512m.g	0.00348	0.00397	0.00381	0.00516	0.00238	0.00282
Carubv10001513m.g	0.38702	0.33609	0.25419	0.19459	0.12107	0.13226	Carubv10001513m.g	0.01559	0.004	0.00463	0.00104	0.00765	0.01621	Carubv10001513m.g	0.00249	0.00244	0.00263	0.0036	0.00419	0.00222
Carubv10001514m.g	0.25274	0.27339	0.32377	0.33531	0.2471	0.36678	Carubv10001514m.g	0.00985	0.00632	0.00677	0.03147	0.00515	0.01387	Carubv10001514m.g	0.00543	0.00273	0.00397	0.00528	0.00687	0.00365
Carubv10001515m.g	0.11733	0.09584	0.1123	0.07797	0.07792	0.03852	Carubv10001515m.g	0.00484	0.00289	0.00188	0.01155	0.00184	0.00399	Carubv10001515m.g	0.00365	0.0026	0.00418	0.00231	0.00303	0.00313
Carubv10001516m.g	0.03112	0.02515	0.10058	0.04316	0.09258	0.06531	Carubv10001516m.g	0	0.01361	0.00298	0.00522	0.00778	0.00156	Carubv10001516m.g	0.0033	0.01161	0.0031	0.00286	0.00588	0.00422
Carubv10001518m.g	0.00559	0.00185	0.00472	0.00867	0	0	Carubv10001518m.g	0.02889	0.01088	0.00938	0	0	0	Carubv10001518m.g	0.02259	0.02197	0.00576	0.00339	0.00247	0.00419
Carubv10001519m.g	0.18883	0.18188	0.08365	0.11458	0.07297	0.07122	Carubv10001519m.g	0.00747	0.00625	0.01612	0.00386	0	0.00345	Carubv10001519m.g	0.00697	0.00272	0.00384	0.00505	0.00393	0.00489
Carubv10001520m.g	0.0094	0.01137	0.02126	0.00996	0.01306	0.03025	Carubv10001520m.g	0.00992	0.02357	0.0102	0.01528	0	0.00408	Carubv10001520m.g	0.00747	0.00989	0.0047	0.00208	0.00863	0.00233
Carubv10001521m.g	0.1854	0.22973	0.00997	0.03281	0.01724	0.00646	Carubv10001521m.g	0.0951	0.08546	0.00684	0.00427	0	0	Carubv10001521m.g	0.0083	0.01154	0.00523	0.00405	0.00361	0.0043
Carubv10001522m.g	0.34977	0.3897	0.44518	0.49685	0.56553	0.5081	Carubv10001522m.g	0.00554	0.0066	0.00688	0.00668	0.00442	0.00915	Carubv10001522m.g	0.00512	0.00368	0.00344	0.00334	0.00335	0.00363
Carubv10001523m.g	0.07245	0.13969	0.21239	0.20748	0.23902	0.21239	Carubv10001523m.g	0.02475	0.03913	0.05144	0.04697	0.01964	0.01696	Carubv10001523m.g	0.00765	0.00628	0.03678	0.03426	0.01089	0.00934
Carubv10001524m.g	0.19298	0.10072	0.10192	0.10757	0.10373	0.11756	Carubv10001524m.g	0.00715	0.00764	0.04721	0.04881	0.01053	0.01248	Carubv10001524m.g	0.00398	0.00505	0.004	0.01497	0.00366	0.00611
Carubv10001525m.g	0.34473	0.38364	0.40949	0.38971	0.48554	0.37182	Carubv10001525m.g	0.00347	0.00603	0.00544	0.01597	0.01249	0.00614	Carubv10001525m.g	0.00181	0.00489	0.0041	0.01414	0.00299	0.00683
Carubv10001526m.g	0.00139	0.00929	0.00356	0.00499	0.01028	0.00711	Carubv10001526m.g	0.00329	0.00274	0.01152	0.00289	0.00387	0.0086	Carubv10001526m.g	0.00315	0.00162	0.00411	0.00315	0.00363	0.0033
Carubv10001527m.g	0.30477	0.30896	0.27288	0.23647	0.29675	0.2026	Carubv10001527m.g	0.01262	0.01469	0.00799	0.00206	0.00174	0.00233	Carubv10001527m.g	0.00585	0.01159	0.00523	0.00334	0.00334	0.00235
Carubv10001528m.g	0.2825	0.19571	0.29284	0.23724	0.20427	0.21315	Carubv10001528m.g	0.01825	0.01105	0.00926	0.01054	0.00339	0.01509	Carubv10001528m.g	0.00521	0.00247	0.00281	0.004	0.0027	0.00192
Carubv10001529m.g	0.29166	0.28734	0.33915	0.29266	0.37703	0.35603	Carubv10001529m.g	0.01069	0.01377	0.00911	0.01123	0.01068	0.00403	Carubv10001529m.g	0.01123	0.00365	0.00395	0.00407	0.00341	0.00421
Carubv10001530m.g	0.27653	0.32455	0.33353	0.34268	0.37557	0.37748	Carubv10001530m.g	0.0044	0.00296	0.00696	0.00647	0.0069	0.00987	Carubv10001530m.g	0.0037	0.00222	0.00235	0.00264	0.00236	0.00344
Carubv10001531m.g	0.25904	0.30189	0.17374	0.1595	0.17336	0.17188	Carubv10001531m.g	0.00775	0.0071	0.00437	0.00897	0.0051	0.00366	Carubv10001531m.g	0.00346	0.00105	0.00467	0.00489	0.00422	0.00277
Carubv10001532m.g	0.2863	0.32025	0.4903	0.53583	0.49281	0.4541	Carubv10001532m.g	0.02308	0.00794	0.00644	0.01038	0.0302	0.01344	Carubv10001532m.g	0.00908	0.00869	0.00286	0.0038	0.00413	0.00326
Carubv10001533m.g	0.25983	0.2065	0.22799	0.22277	0.27653	0.20245	Carubv10001533m.g	0.01213	0.01642	0.00446	0.00413	0.00704	0.0029	Carubv10001533m.g	0.00236	0.00458	0.00311	0.00261	0.00307	0.00636
Carubv10001534m.g	0.49798	0.50635	0.20193	0.20149	0.17203	0.15468	Carubv10001534m.g	0.01189	0.01091	0.00089	0.00435	0.00596	0.00934	Carubv10001534m.g	0.00803	0.00674	0.00304	0.00357	0.00344	0.00359
Carubv10001535m.g	0.1209	0.14184	0.04506	0.05143	0.02256	0.04043	Carubv10001535m.g	0.01941	0.03663	0.05101	0.05606	0.03014	0.0354	Carubv10001535m.g	0.00402	0.01223	0.00729	0.00836	0.00479	0.00372
Carubv10001536m.g	0.12222	0.15914	0.13598	0.13921	0.23837	0.17214	Carubv10001536m.g	0.00752	0.00286	0.004	0.00096	0.00179	0.00492	Carubv10001536m.g	0.00266	0.00228	0.00313	0.00206	0.0037	0.00218
Carubv10001537m.g	0.17017	0.17765	0.20646	0.209	0.20843	0.20053	Carubv10001537m.g	0.0025	0.00644	0.00413	0.00607	0.00999	0.00121	Carubv10001537m.g	0.0044	0.00225	0.00226	0.00368	0.003	0.00435
Carubv10001538m.g	0.16714	0.14666	0.11158	0.11866	0.10084	0.1077	Carubv10001538m.g	0.0084	0.00479	0.00797	0.00501	0.00682	0.00554	Carubv10001538m.g	0.0061	0.00507	0.00391	0.00312	0.00428	0.0047
Carubv10001539m.g	0.00419	0	0.00347	0.00792	0.00868	0.00789	Carubv10001539m.g	0.01449	0	0.0037	0.00368	0	0.00583	Carubv10001539m.g	0.01043	0.00331	0.00105	0.00584	0.00192	0.0027
Carubv10001540m.g	0.04874	0.0243	0.01396	0.00278	0.01988	0.01179	Carubv10001540m.g	0.01284	0.00236	0.00364	0.01617	0.00393	0	Carubv10001540m.g	0.0131	0.0006	0.00309	0.00608	0.00257	0.00465
Carubv10001541m.g	0.00298	0	0.00319	0.00299	0.02015	0.00363	Carubv10001541m.g	0.01876	0.00623	0.0041	0.0013	0	0.00299	Carubv10001541m.g	0.01166	0.00286	0.00454	0.00243	0.00662	0.00482
Carubv10001543m.g	0.35624	0.38403	0.2192	0.20675	0.09908	0.17827	Carubv10001543m.g	0.00997	0.01042	0.00798	0.0041	0.00658	0.00443	Carubv10001543m.g	0.00296	0.00237	0.00386	0.00263	0.00424	0.00202
Carubv10001544m.g	0.24695	0.24345	0.20663	0.23371	0.20636	0.20068	Carubv10001544m.g	0.00391	0.01325	0.00342	0.01067	0.00502	0.01248	Carubv10001544m.g	0.00698	0.01348	0.00282	0.0052	0.00309	0.00548
Carubv10001546m.g	0.04514	0.04133	0.00443	0.00978	0.0067	0.00508	Carubv10001546m.g	0.00737	0	0	0.01134	0.01625	0.00504	Carubv10001546m.g	0.0024	0.00215	0.00207	0.00517	0.00517	0.0028
Carubv10001547m.g	0.22098	0.23493	0.08494	0.09773	0.10888	0.09619	Carubv10001547m.g	0.00495	0.00298	0	0.0055	0.00117	0.00657	Carubv10001547m.g	0.00703	0.00298	0.00324	0.00217	0.00624	0.00388
Carubv10001548m.g	0.03089	0.00371	0.02955	0.03311	0.05204	0.03175	Carubv10001548m.g	0.00496	0.00405	0.00242	0.00416	0.00278	0.00448	Carubv10001548m.g	0.00605	0.00941	0.00483	0.00447	0.00311	0.00369
Carubv10001549m.g	0.12077	0.08162	0.13938	0.13251	0.14332	0.12578	Carubv10001549m.g	0.02211	0.011	0.00792	0.00407	0.00507	0.00326	Carubv10001549m.g	0.012	0.0093	0.00435	0.00253	0.0056	0.003
Carubv10001550m.g	0.26868	0.40865	0.31154	0.19336	0.14293	0.23033	Carubv10001550m.g	0.00418	0.00695	0.00595	0.00787	0.00578	0.00736	Carubv10001550m.g	0.0025	0	0.00436	0.0036	0.00253	0.00207
Carubv10001551m.g	0.06712	0.04638	0.02615	0.02814	0	0.01685	Carubv10001551m.g	0.01114	0.03077	0.0072	0.00567	0.00256	0.01145	Carubv10001551m.g	0.00441	0.01563	0.00459	0.0053	0.00373	0.0083
Carubv10001552m.g	0.59524	0.18257	0.84181	0.71929	0.77222	0.8317	Carubv10001552m.g	0.17249	0.03397	0.47227	0.39154	0.3016	0.322	Carubv10001552m.g	0.01564	0.01546	0.05419	0.03646	0.07128	0.04703
Carubv10001553m.g	0.11576	0.11705	0.14486	0.14336	0.14585	0.12709	Carubv10001553m.g	0.00815	0.00816	0.00476	0.00812	0.00559	0.00432	Carubv10001553m.g	0.00216	0.00596	0.00274	0.00461	0.0015	0.00416
Carubv10001555m.g	0.35585	0.25443	0.3011	0.31619	0.29576	0.20379	Carubv10001555m.g	0.02921	0.0151	0.00894	0.01262	0.00953	0.00309	Carubv10001555m.g	0.00886	0.00557	0.00315	0.00255	0.00233	0.00551
Carubv10001556m.g	0.47743	0.44324	0.38245	0.40085	0.38438	0.42149	Carubv10001556m.g	0.02127	0.04705	0.02502	0.02594	0.02103	0.02321	Carubv10001556m.g	0.00269	0.00462	0.00419	0.00355	0.00615	0.00275
Carubv10001557m.g	0.29082	0.28327	0.29563	0.30518	0.29742	0.28975	Carubv10001557m.g	0.01092	0.01015	0.00749	0.00744	0.00513	0.00759	Carubv10001557m.g	0.00708	0.00753	0.00246	0.00125	0.00428	0.00321
Carubv10001558m.g	0.03279	0.10442	0.12147	0.07027	0.05667	0.09606	Carubv10001558m.g	0	0.02609	0.04074	0.0208	0.02366	0.00796	Carubv10001558m.g	0.00644	0.00522	0.00787	0.00523	0.00474	0.0072
Carubv10001559m.g	0.11537	0.12238	0.03472	0.0183	0.0307	0.02094	Carubv10001559m.g	0.00758	0.01727	0	0	0.00795	0.01171	Carubv10001559m.g	0.00382	0.0021	0.00332	0.00366	0.00799	0.00433
Carubv10001560m.g	0.37158	0.34267	0.46505	0.44051	0.42737	0.44134	Carubv10001560m.g	0.00195	0.00847	0.00285	0.006	0.00602	0.00192	Carubv10001560m.g	0.00711	0.0038	0.00335	0.00341	0.00176	0.00405
Carubv10001562m.g	0.01003	0.00409	0.00396	0.00074	0.00426	0.01449	Carubv10001562m.g	0.00183	0	0.00207	0.00269	0.00433	0.00118	Carubv10001562m.g	0.00495	0.00228	0.00297	0.00261	0.001	0.003
Carubv10001563m.g	0.26355	0.28039	0.30962	0.26768	0.17124	0.18904	Carubv10001563m.g	0.01652	0.02296	0.0107	0.00489	0.0094	0.00685	Carubv10001563m.g	0.00504	0.00444	0.00316	0.0031	0.00405	0.0061
Carubv10001564m.g	0.39788	0.37298	0.4018	0.47299	0.38911	0.41917	Carubv10001564m.g	0.00903	0.00696	0.00491	0.00348	0.00694	0.01006	Carubv10001564m.g	0.00177	0.00833	0.00335	0.00243	0.00177	0.00238
Carubv10001566m.g	0.00853	0.00787	0.06096	0.03638	0.04683	0.047	Carubv10001566m.g	0.00714	0.00764	0.00649	0.00445	0.01153	0.00684	Carubv10001566m.g	0.00272	0.00473	0.00363	0.00307	0.00559	0.00423
Carubv10001567m.g	0.02282	0.02853	0.00966	0.00256	0.01418	0.01237	Carubv10001567m.g	0.00601	0.02649	0.01358	0.013	0.01462	0.00428	Carubv10001567m.g	0.00599	0.00707	0.00376	0.00485	0.00385	0.00422
Carubv10001568m.g	0.00852	0.00094	0.005	0.0088	0.00411	0.01437	Carubv10001568m.g	0.00592	0.0065	0.00174	0.00651	0.00186	0.00492	Carubv10001568m.g	0.00918	0.00821	0.00372	0.00417	0.00321	0.00235
Carubv10001569m.g	0.24284	0.20027	0.19704	0.2505	0.2796	0.2423	Carubv10001569m.g	0.04107	0.02545	0.014	0.00988	0.00508	0.00571	Carubv10001569m.g	0.02077	0.0223	0.00358	0.00285	0.00187	0.00225
Carubv10001570m.g	0.16627	0.15719	0.19057	0.17996	0.15148	0.19406	Carubv10001570m.g	0.01366	0.00418	0.00609	0.0062	0.00607	0.00427	Carubv10001570m.g	0.00676	0.00529	0.00246	0.00223	0.00434	0.00477
Carubv10001571m.g	0	0.00868	0.01199	0.00713	0.02332	0.01315	Carubv10001571m.g	0.00643	0.00488	0.00332	0.00284	0.003	0.00244	Carubv10001571m.g	0.0024	0.00187	0.003	0.00236	0.00084	0.00428
Carubv10001573m.g	0.01529	0	0.00621	0	0.01278	0.02655	Carubv10001573m.g	0.00391	0.00286	0.0177	0.00214	0.00772	0.00579	Carubv10001573m.g	0.0006	0.00181	0.00272	0.00156	0.00306	0.00311
Carubv10001574m.g	0.19272	0.15547	0.20914	0.22617	0.22029	0.20688	Carubv10001574m.g	0.02032	0.0065	0	0.00788	0.00542	0.01188	Carubv10001574m.g	0.00385	0.00135	0.0032	0.00708	0.00505	0.00184
Carubv10001575m.g	0	0.00783	0.00605	0.00442	0	0.01175	Carubv10001575m.g	0	0	0.00404	0.00142	0.00813	0.00528	Carubv10001575m.g	0.00116	0.00584	0.00224	0.00276	0.00512	0.00357
Carubv10001576m.g	0.58055	0.53151	0.62746	0.76768	0.49808	0.54514	Carubv10001576m.g	0.37183	0.30548	0.38575	0.41074	0.20276	0.1948	Carubv10001576m.g	0.05004	0.022	0.03192	0.04354	0.01165	0.01729
Carubv10001577m.g	0.19656	0.19077	0.21019	0.20826	0.26498	0.2218	Carubv10001577m.g	0.02261	0.01509	0	0.00462	0.00924	0.00204	Carubv10001577m.g	0.0087	0.0143	0.00249	0.00453	0.00372	0.00387
Carubv10001578m.g	0.16852	0.14668	0.18279	0.19691	0.16885	0.20148	Carubv10001578m.g	0.00523	0.00516	0.00603	0.00179	0	0.00353	Carubv10001578m.g	0.00319	0.00516	0.00461	0.0047	0.00298	0.00354
Carubv10001579m.g	0.01299	0.03448	0.08236	0.08163	0.0835	0.07677	Carubv10001579m.g	0.0146	0.03328	0.05162	0.07303	0.0732	0.08151	Carubv10001579m.g	0.0007	0.00313	0.00414	0.00363	0.00665	0.00875
Carubv10001580m.g	0.18432	0.34001	0.23585	0.23959	0.19542	0.20162	Carubv10001580m.g	0.0085	0.01174	0.00865	0.00317	0.00365	0.01023	Carubv10001580m.g	0.00167	0.0094	0.00512	0.00369	0.0037	0.00528
Carubv10001581m.g	0.02126	0.0115	0.0088	0.01505	0.01679	0.01226	Carubv10001581m.g	0.02132	0.00401	0	0.00964	0.00223	0.00592	Carubv10001581m.g	0.00444	0.00306	0.00208	0.00304	0.00327	0.00385
Carubv10001582m.g	0.01399	0.00496	0.00451	0.00341	0.01279	0.00539	Carubv10001582m.g	0	0.00271	0	0.00188	0.00222	0.00743	Carubv10001582m.g	0.00509	0.00174	0.0012	0.00212	0.01108	0.00356
Carubv10001583m.g	0.30932	0.269	0.31437	0.30859	0.22258	0.26525	Carubv10001583m.g	0.01528	0.00595	0.0054	0.00571	0.00815	0.01691	Carubv10001583m.g	0.00663	0.0038	0.00314	0.00372	0.00341	0.0031
Carubv10001585m.g	0.13785	0.12314	0.07339	0.13951	0.0872	0.12896	Carubv10001585m.g	0.01261	0.00451	0.00758	0.00372	0	0.00492	Carubv10001585m.g	0.006	0.00465	0.00258	0.00287	0.00169	0.00394
Carubv10001586m.g	0.19417	0.19849	0.22017	0.17868	0.23611	0.22393	Carubv10001586m.g	0.00292	0.00576	0.01065	0.00144	0	0.00357	Carubv10001586m.g	0.00287	0.00649	0.00264	0.00277	0.00144	0.00148
Carubv10001587m.g	0.19066	0.21869	0.21213	0.16898	0.04712	0.20951	Carubv10001587m.g	0.00672	0.00611	0.00626	0.00379	0.01482	0.00219	Carubv10001587m.g	0.01428	0.00719	0.00104	0.00591	0.00302	0.00352
Carubv10001588m.g	0.01454	0.00525	0.00349	0.00572	0	0.00746	Carubv10001588m.g	0.01816	0	0	0.01242	0	0	Carubv10001588m.g	0.02527	0	0.00903	0.00528	0.00132	0.00536
Carubv10001590m.g	0.27768	0.29131	0.28199	0.32537	0.3033	0.30878	Carubv10001590m.g	0.01492	0.01427	0.00955	0.00749	0.00814	0.01263	Carubv10001590m.g	0.00226	0.01478	0.00391	0.00439	0.00346	0.00715
Carubv10001591m.g	0.2775	0.28068	0.22963	0.23105	0.23355	0.23648	Carubv10001591m.g	0.00657	0.00984	0.00842	0.00647	0.0046	0.00598	Carubv10001591m.g	0.00437	0.00394	0.00219	0.00237	0.00532	0.00146
Carubv10001592m.g	0.23835	0.24841	0.22401	0.23618	0.23527	0.19584	Carubv10001592m.g	0.0125	0.00694	0.00323	0.00642	0.00773	0.00435	Carubv10001592m.g	0.00625	0.00696	0.00229	0.00228	0.00525	0.00351
Carubv10001593m.g	0.18893	0.1343	0.29491	0.306	0.26736	0.25721	Carubv10001593m.g	0.00748	0.00447	0.01117	0.00517	0.00964	0.00496	Carubv10001593m.g	0.00972	0.01014	0.00472	0.00359	0.00181	0.00465
Carubv10001595m.g	0.12699	0.22	0.0433	0.04513	0	0	Carubv10001595m.g	0.00679	0.01468	0.01736	0.00218	0.02034	0.00601	Carubv10001595m.g	0.00247	0.01081	0.00898	0.0032	0.00437	0.0031
Carubv10001596m.g	0.22554	0.27873	0.31492	0.32004	0.27471	0.31267	Carubv10001596m.g	0.01147	0.01278	0	0.01356	0.06459	0.04816	Carubv10001596m.g	0.00806	0.00359	0.00296	0.00514	0.00421	0.00471
Carubv10001597m.g	0.38204	0.24446	0.3131	0.38813	0.27359	0.30065	Carubv10001597m.g	0.0101	0.01364	0.00493	0.00341	0.00812	0.0054	Carubv10001597m.g	0.00915	0.00811	0.00488	0.00315	0.00286	0.00389
Carubv10001598m.g	0.028	0.04795	0.06717	0.05927	0.13011	0.10099	Carubv10001598m.g	0.00913	0.00314	0.00427	0.01064	0.01934	0.00688	Carubv10001598m.g	0.01408	0.00335	0.00295	0.00245	0.00232	0.0039
Carubv10001599m.g	0.01111	0.08553	0.00752	0.00585	0	0.01267	Carubv10001599m.g	0.00227	0.00482	0	0.00093	0.00981	0.00864	Carubv10001599m.g	0.00809	0.00278	0.00084	0.00663	0.002	0.00448
Carubv10001600m.g	0.31842	0.38429	0.28311	0.29643	0.26376	0.2686	Carubv10001600m.g	0.00798	0.01443	0.01128	0.00511	0.00584	0.00576	Carubv10001600m.g	0.00548	0.00811	0.00347	0.00293	0.00216	0.00295
Carubv10001601m.g	0.24261	0.21357	0.16794	0.2067	0.18506	0.15329	Carubv10001601m.g	0.05988	0.08576	0.03289	0.04971	0.05368	0.12717	Carubv10001601m.g	0.00419	0.00676	0.00543	0.00653	0.00249	0.00686
Carubv10001602m.g	0.31588	0.26765	0.13396	0.09623	0.04901	0.09004	Carubv10001602m.g	0.00476	0.01092	0.0023	0.00523	0.01157	0.00386	Carubv10001602m.g	0.00359	0.00054	0.00249	0.0039	0.00254	0.00483
Carubv10001603m.g	0.33386	0.27236	0.25691	0.25187	0.24412	0.24811	Carubv10001603m.g	0.0208	0.02173	0.02207	0.0089	0.01054	0.0049	Carubv10001603m.g	0.0041	0.00961	0.00515	0.00381	0.00283	0.00186
Carubv10001604m.g	0.41542	0.35758	0.16173	0.16636	0.15201	0.12612	Carubv10001604m.g	0.00709	0.00525	0.00568	0.00708	0.00651	0.006	Carubv10001604m.g	0.00311	0.00394	0.0031	0.00359	0.00244	0.00171
Carubv10001606m.g	0.06164	0.08898	0.05728	0.03227	0.05955	0.03803	Carubv10001606m.g	0.01161	0.01202	0.0063	0.0049	0.00704	0.00116	Carubv10001606m.g	0.00278	0.01109	0.00367	0.00503	0.00322	0.00401
Carubv10001608m.g	0.35448	0.28992	0.35625	0.38284	0.36842	0.33089	Carubv10001608m.g	0.01087	0.00488	0.0014	0.00881	0.01416	0.01145	Carubv10001608m.g	0.00302	0.00532	0.00329	0.00325	0.00336	0.00679
Carubv10001609m.g	0.01034	0.01157	0.00278	0.01296	0.00284	0.00308	Carubv10001609m.g	0.04617	0.00957	0.00986	0	0.00667	0.00889	Carubv10001609m.g	0.03321	0.02123	0.00739	0.00381	0.00239	0.00251
Carubv10001610m.g	0.21853	0.21124	0.30692	0.31601	0.33691	0.29359	Carubv10001610m.g	0.003	0.00939	0.00789	0.00325	0.00903	0.00367	Carubv10001610m.g	0.00405	0.00363	0.00241	0.00483	0.00486	0.00581
Carubv10001611m.g	NA	NA	0.41897	0.45046	0.45303	0.4231	Carubv10001611m.g	NA	NA	0.00871	0.00485	0.00547	0.00709	Carubv10001611m.g	NA	NA	0.00311	0.00432	0.0017	0.00166
Carubv10001612m.g	0.00789	0.01326	0.01999	0.01202	0.03877	0.02577	Carubv10001612m.g	0.0064	0.02125	0.0277	0.03436	0.03317	0.03702	Carubv10001612m.g	0.00455	0.00887	0.01038	0.00304	0.00205	0.00227
Carubv10001614m.g	0.1821	0.21184	0.31003	0.21585	0.21777	0.30579	Carubv10001614m.g	0.02963	0.00444	0.00722	0.01179	0.0085	0.00809	Carubv10001614m.g	0.00696	0.00361	0.00483	0.00179	0.0014	0.00306
Carubv10001615m.g	0.0763	0.11726	0.15541	0.18657	0.214	0.19745	Carubv10001615m.g	0.00358	0.00709	0.00068	0.00259	0.00376	0.01061	Carubv10001615m.g	0.00381	0.00296	0.00446	0.00497	0.00393	0.00482
Carubv10001618m.g	0.00271	0.00386	0.00233	0.00278	0.0027	0.01494	Carubv10001618m.g	0.00397	0.00292	0.00444	0.00334	0.00806	0.0079	Carubv10001618m.g	0.00228	0.00265	0.00099	0.00225	0.00157	0.00348
Carubv10001619m.g	0.20883	0.20322	0.20647	0.23768	0.18808	0.26048	Carubv10001619m.g	0.00632	0.00386	0.00942	0.00723	0	0.0023	Carubv10001619m.g	0.00536	0.00648	0.00507	0.00319	0.00262	0.00357
Carubv10001620m.g	0.32357	0.28337	0.27684	0.23831	0.25176	0.23655	Carubv10001620m.g	0.06482	0.04903	0.01368	0.00985	0.05174	0.04712	Carubv10001620m.g	0.01512	0.0161	0.00397	0.00484	0.00971	0.00989
Carubv10001621m.g	0.19509	0.41191	0.2274	0.22136	0.13486	0.22349	Carubv10001621m.g	0.00692	0.01014	0.00405	0.00244	0.00939	0.00508	Carubv10001621m.g	0.00541	0.00865	0.00872	0.00869	0.00932	0.01089
Carubv10001622m.g	0.34187	0.32332	0.43281	0.43991	0.3906	0.45379	Carubv10001622m.g	0.00581	0.01489	0.00131	0.00319	0.01478	0.00296	Carubv10001622m.g	0.00491	0.00508	0.00256	0.00184	0.0043	0.00385
Carubv10001623m.g	0.20167	0.2246	0.23494	0.22544	0.23549	0.2371	Carubv10001623m.g	0.00489	0.0071	0.00232	0.00157	0.01419	0.00398	Carubv10001623m.g	0.00346	0.00257	0.00205	0.00226	0.00708	0.00431
Carubv10001624m.g	0.01	0.09338	0.02542	0.00481	0.02	0.01697	Carubv10001624m.g	0.01542	0.01074	0.03971	0.00425	0.00327	0.01371	Carubv10001624m.g	0.00233	0.00692	0.00882	0.00465	0.00292	0.01255
Carubv10001626m.g	0.19605	0.23455	0.43938	0.44363	0.54331	0.40852	Carubv10001626m.g	0.02818	0.00634	0.00969	0.00576	0.0177	0.01239	Carubv10001626m.g	0.00449	0.00345	0.0039	0.00481	0.00534	0.00828
Carubv10001627m.g	0.02199	0.0189	0.00755	0.01055	0.052	0.02116	Carubv10001627m.g	0.08579	0.10222	0.03665	0.01808	0.04329	0.07118	Carubv10001627m.g	0.00733	0.01145	0.00381	0.00456	0.01009	0.0037
Carubv10001628m.g	0.02275	0.03491	0.02395	0.01833	0.01915	0.0199	Carubv10001628m.g	0.00204	0.00115	0.00267	0.00263	0.00505	0.00543	Carubv10001628m.g	0.0021	0.00592	0.00365	0.0023	0.0016	0.00261
Carubv10001629m.g	0.06801	0.05756	0.03906	0.04596	0.06452	0.0527	Carubv10001629m.g	0.00752	0.01294	0.01797	0.01881	0.0149	0.01255	Carubv10001629m.g	0.00335	0.00598	0.00395	0.00395	0.00433	0.00311
Carubv10001630m.g	0.1425	0.12605	0.10131	0.12707	0.12788	0.13569	Carubv10001630m.g	0.00444	0.00667	0	0	0.00568	0.00802	Carubv10001630m.g	0.00645	0.00417	0.00585	0.0035	0.00254	0.00464
Carubv10001631m.g	0.09583	0.115	0.02315	0.00256	0.0088	0.00955	Carubv10001631m.g	0.03581	0.05322	0	0.00883	0.01182	0.02687	Carubv10001631m.g	0.01169	0.02245	0.00036	0.00552	0.00741	0.00601
Carubv10001632m.g	0.36714	0.33402	0.41615	0.45908	0.42726	0.42009	Carubv10001632m.g	0.00793	0.00845	0.00831	0.00477	0.00629	0.00602	Carubv10001632m.g	0.00432	0.00627	0.00294	0.00421	0.00252	0.00349
Carubv10001633m.g	0	0.02117	0.01054	0.02208	0.01553	0.00968	Carubv10001633m.g	0	0.00617	0.00347	0.00729	0	0.00837	Carubv10001633m.g	0.00588	0.00474	0.00152	0.00527	0.00204	0.00454
Carubv10001634m.g	0.5176	0.47021	0.28798	0.27839	0.25973	0.28406	Carubv10001634m.g	0.00496	0.00653	0.00642	0.00538	0.00722	0.00783	Carubv10001634m.g	0.00694	0.00768	0.00381	0.00626	0.00194	0.00306
Carubv10001635m.g	0.35361	0.23391	0.33054	0.32864	0.19983	0.19825	Carubv10001635m.g	0.02587	0.01744	0.01346	0.00648	0.00948	0.00478	Carubv10001635m.g	0.0038	0.00329	0.00666	0.00497	0.00626	0.00278
Carubv10001636m.g	0.21861	0.12753	0.1541	0.15974	0.14337	0.17279	Carubv10001636m.g	0	0.00491	0.00278	0.00104	0.00897	0.0048	Carubv10001636m.g	0.00039	0.00455	0.00117	0.00401	0.00669	0.00407
Carubv10001637m.g	0.2457	0.30434	0.01983	0.07684	0.00585	0	Carubv10001637m.g	0.00635	0.01463	0.0049	0.00289	0.00145	0.00369	Carubv10001637m.g	0.00221	0.00421	0.00143	0.0018	0.00341	0.00495
Carubv10001638m.g	0.24293	0.38368	0.37329	0.31772	0.21569	0.23647	Carubv10001638m.g	0.00549	0.00575	0.00808	0.00638	0.00866	0.00821	Carubv10001638m.g	0.0024	0.00341	0.00397	0.00305	0.00433	0.00253
Carubv10001640m.g	0.0562	0.06716	0.15539	0.12745	0.22916	0.14927	Carubv10001640m.g	0.00159	0.00889	0.00542	0.00141	0.00341	0.00501	Carubv10001640m.g	0.00459	0.00342	0.00494	0.00513	0.00152	0.00776
Carubv10001641m.g	0.0263	0.01748	0.00855	0.00808	0.01179	0.01191	Carubv10001641m.g	0.00536	0.01108	0.00556	0.00789	0.00748	0.00444	Carubv10001641m.g	0.00208	0.01573	0.0055	0.00292	0.00697	0.00646
Carubv10001643m.g	0.00585	0.00228	0	0.00563	0.00317	0.00215	Carubv10001643m.g	0.02255	0.00817	0	0	0.0069	0.00231	Carubv10001643m.g	0.00181	0.00822	0.00343	0.00541	0.00501	0.00277
Carubv10001644m.g	0.336	0.32808	0.39812	0.40882	0.48674	0.31737	Carubv10001644m.g	0.0224	0.02364	0.01234	0.01307	0.01331	0.00707	Carubv10001644m.g	0.00382	0.00834	0.00527	0.00707	0.00206	0.00415
Carubv10001645m.g	0.03687	0.04148	0.03378	0.04423	0.02557	0.02425	Carubv10001645m.g	0.00898	0.00259	0.00263	0.00259	0.00735	0.00539	Carubv10001645m.g	0.00468	0.0028	0.00289	0.00339	0.00462	0.00251
Carubv10001647m.g	0.16846	0.14088	0.27276	0.26646	0.179	0.24973	Carubv10001647m.g	0.01171	0.00721	0.00172	0.00764	0.00692	0.00511	Carubv10001647m.g	0.00512	0.00244	0.0046	0.00356	0.00205	0.007
Carubv10001648m.g	0.16718	0.13096	0.06543	0.07054	0.03612	0.01708	Carubv10001648m.g	0.00487	0.01278	0.00841	0.0042	0	0.00174	Carubv10001648m.g	0.0016	0.00382	0.00341	0.00269	0.00561	0.0046
Carubv10001651m.g	0.27701	0.21758	0.28007	0.25591	0.27874	0.30628	Carubv10001651m.g	0.02881	0.02234	0.00414	0.00949	0.00671	0.00448	Carubv10001651m.g	0.00953	0.00525	0.00486	0.00291	0.00427	0.00202
Carubv10001652m.g	0.03348	0.03418	0.00778	0.01191	0.01843	0.01205	Carubv10001652m.g	0.00345	0	0.01013	0.00388	0	0.00227	Carubv10001652m.g	0.00663	0.0081	0.0041	0.00495	0.00064	0.00333
Carubv10001653m.g	0.23202	0.25071	0.31883	0.28339	0.31646	0.33041	Carubv10001653m.g	0.00476	0.00601	0.00717	0.0056	0.00651	0.00812	Carubv10001653m.g	0.00268	0.00523	0.00403	0.00364	0.00247	0.00338
Carubv10001654m.g	0.26982	0.13951	0.10152	0.09095	0.08961	0.09876	Carubv10001654m.g	0.04644	0.01101	0.0036	0.00308	0.00126	0.00108	Carubv10001654m.g	0.03962	0.00788	0.00417	0.00262	0.00227	0.00416
Carubv10001655m.g	0.32975	0.525	0.01578	0.02664	0	0.00595	Carubv10001655m.g	0.61427	0.73819	0.02612	0.0397	0.00439	0	Carubv10001655m.g	0.07001	0.10144	0.006	0.00784	0.00404	0.0014
Carubv10001656m.g	0.32272	0.30504	0.42093	0.40645	0.44306	0.40687	Carubv10001656m.g	0.02445	0.01603	0.00395	0.01008	0.00907	0.00538	Carubv10001656m.g	0.00743	0.00741	0.00401	0.00375	0.00471	0.003
Carubv10001657m.g	0.12862	0.11225	0.13842	0.14052	0.13455	0.13263	Carubv10001657m.g	0.02352	0.00405	0.01228	0.01241	0.02742	0.02551	Carubv10001657m.g	0.01439	0.00741	0.01108	0.00498	0.00686	0.00876
Carubv10001658m.g	0.25717	0.21872	0.26781	0.25118	0.24311	0.24811	Carubv10001658m.g	0.00673	0.00341	0.0027	0.00726	0.00655	0.01149	Carubv10001658m.g	0.00899	0.0054	0.00402	0.00332	0.00434	0.00328
Carubv10001659m.g	0.25959	0.25445	0.35153	0.3089	0.30573	0.32858	Carubv10001659m.g	0.00713	0.00634	0.0046	0.00931	0.01069	0.01205	Carubv10001659m.g	0.00305	0.00204	0.00218	0.0034	0.00343	0.00241
Carubv10001660m.g	0.31093	0.31265	0.48605	0.38403	0.3693	0.41267	Carubv10001660m.g	0.00347	0.01397	0.03922	0.02455	0.01823	0.02778	Carubv10001660m.g	0.00623	0.00433	0.00058	0.00323	0.00782	0.0027
Carubv10001662m.g	0.20451	0.21328	0.15628	0.12087	0.13865	0.13431	Carubv10001662m.g	0.01111	0.0045	0.00748	0.00293	0.00293	0.00125	Carubv10001662m.g	0.00532	0.00125	0.00397	0.00563	0.00088	0.00608
Carubv10001663m.g	0.00931	0.01277	0.00519	0.01581	0.01622	0.02013	Carubv10001663m.g	0	0	0.00296	0.00598	0.0026	0.00806	Carubv10001663m.g	0.00453	0.00372	0.00208	0.00591	0.00268	0.00595
Carubv10001665m.g	0.19946	0.21219	0.21878	0.19458	0.09296	0.15385	Carubv10001665m.g	0.00566	0.00323	0.00165	0.00489	0.00187	0.00531	Carubv10001665m.g	0.0079	0.00472	0.00462	0.00281	0.00452	0.00248
Carubv10001666m.g	0.22267	0.24975	0.25913	0.21194	0.24209	0.21632	Carubv10001666m.g	0.01545	0.01299	0.0087	0.00751	0.00724	0	Carubv10001666m.g	0.00351	0.00527	0.00527	0.00648	0.0047	0.00269
Carubv10001667m.g	0.13652	0.0946	0.11716	0.11888	0.11565	0.10435	Carubv10001667m.g	0.00783	0.00343	0.00529	0.00468	0.00292	0.00424	Carubv10001667m.g	0.00314	0.00523	0.00435	0.00324	0.0024	0.00375
Carubv10001668m.g	0.32369	0.3605	0.41559	0.49392	0.64089	0.50618	Carubv10001668m.g	0.00784	0.00678	0.00664	0.00413	0.0205	0.00837	Carubv10001668m.g	0.00662	0.00187	0.00386	0.00207	0.00816	0.00294
Carubv10001670m.g	0.18061	0.16633	0.15688	0.15684	0.15532	0.15585	Carubv10001670m.g	0.01832	0.0103	0.00965	0.00654	0.00458	0.00434	Carubv10001670m.g	0.00919	0.00762	0.00647	0.00384	0.0037	0.00463
Carubv10001671m.g	0.3203	0.31361	0.20186	0.16462	0.19309	0.17135	Carubv10001671m.g	0.00571	0.00608	0.00675	0.00538	0.0179	0.00502	Carubv10001671m.g	0.0049	0.00444	0.00253	0.00408	0.00582	0.00342
Carubv10001673m.g	0.13952	0.09272	0.1244	0.09454	0.14661	0.10924	Carubv10001673m.g	0.00982	0.00725	0.007	0.00278	0.00393	0.00636	Carubv10001673m.g	0.01449	0.00326	0.00268	0.00351	0.00565	0.00363
Carubv10001675m.g	0.11448	0.13285	0.18968	0.24212	0.14551	0.21625	Carubv10001675m.g	0.01142	0.00655	0.01734	0.01316	0.01536	0.01032	Carubv10001675m.g	0.01129	0.0022	0.00215	0.00408	0.005	0.00235
Carubv10001676m.g	0.23546	0.23985	0.1947	0.15731	0.09355	0.15217	Carubv10001676m.g	0.0076	0.00378	0.00341	0.00483	0.00422	0.00458	Carubv10001676m.g	0.00697	0.00551	0.0041	0.00331	0.00202	0.0033
Carubv10001677m.g	0.1355	0.19425	0.04574	0.01662	0.01117	0.01317	Carubv10001677m.g	0.01269	0.02395	0.00869	0.02957	0.00462	0.01223	Carubv10001677m.g	0.00607	0.0114	0.00468	0.00814	0.00176	0.00307
Carubv10001678m.g	0.10385	0.23073	0.2609	0.2991	0.28507	0.22732	Carubv10001678m.g	0.00969	0.00236	0.00329	0	0.01136	0.00694	Carubv10001678m.g	0.00667	0.00225	0.00212	0.00273	0.00531	0.00388
Carubv10001679m.g	0.17571	0.19251	0.16388	0.20701	0.20587	0.2062	Carubv10001679m.g	0.00417	0.00184	0.00624	0.00756	0.0063	0.00676	Carubv10001679m.g	0.00509	0.00244	0.00382	0.00377	0.00197	0.00447
Carubv10001680m.g	0.00859	0.00655	0.00358	0.00484	0.01176	0.0178	Carubv10001680m.g	0.00178	0.00387	0.00144	0.0043	0.00377	0.0049	Carubv10001680m.g	0.00532	0.00456	0.00392	0.00427	0.00298	0.00326
Carubv10001681m.g	0.15985	0.14081	0.17653	0.21997	0.24475	0.22375	Carubv10001681m.g	0.00403	0.00505	0.01002	0.00993	0.00304	0.00196	Carubv10001681m.g	0.00768	0.00641	0.00438	0.00508	0.00398	0.00323
Carubv10001682m.g	0	0.00278	0	0.00139	0.01264	0.00668	Carubv10001682m.g	0	0.00532	0	0.00142	0.00513	0.00142	Carubv10001682m.g	0.0036	0.00372	0.00184	0.00331	0.00444	0.00419
Carubv10001683m.g	0.06969	0.0877	0.03289	0.05937	0.06288	0.0575	Carubv10001683m.g	0.00624	0.00307	0.00393	0.00842	0.003	0.00883	Carubv10001683m.g	0.00851	0.00176	0.00254	0.00238	0.00209	0.00265
Carubv10001684m.g	0.00725	0.00962	0.00227	0.00733	0.01595	0.01313	Carubv10001684m.g	0.01359	0.00403	0.00833	0.00231	0.00727	0.00325	Carubv10001684m.g	0.00586	0.00124	0.00451	0.00273	0.00603	0.0004
Carubv10001685m.g	0.00296	0.0031	0.00449	0.00414	0.00372	0.0034	Carubv10001685m.g	0.00292	0.00323	0.00315	0.00346	0.00306	0.00296	Carubv10001685m.g	0.00303	0.00322	0.00324	0.0031	0.00308	0.00337
Carubv10001686m.g	0.28503	0.33205	0.27564	0.30106	0.29762	0.29359	Carubv10001686m.g	0.00983	0.00953	0.00096	0.0079	0.00341	0.00331	Carubv10001686m.g	0.00541	0.00644	0.00149	0.0042	0.00224	0.00482
Carubv10001687m.g	0.41006	0.2727	0.23542	0.23705	0.21048	0.23676	Carubv10001687m.g	0.009	0.00841	0.00726	0.00714	0.00196	0.00237	Carubv10001687m.g	0.00222	0.0058	0.00137	0.00435	0.00392	0.00209
Carubv10001688m.g	0.01307	0.01471	0	0.0025	0.01137	0.00685	Carubv10001688m.g	0.00358	0.00337	0.00563	0	0.00964	0.01108	Carubv10001688m.g	0.00444	0.00185	0.00796	0.00575	0.00348	0.00577
Carubv10001689m.g	0.01444	0.00281	0.00132	0	0.00553	0.00984	Carubv10001689m.g	0.04443	0.01045	0.00342	0.00458	0.00476	0.00387	Carubv10001689m.g	0.01786	0.00576	0.00325	0.00345	0.00357	0.00539
Carubv10001690m.g	0.06193	0.06918	0.07142	0.07906	0.05513	0.06673	Carubv10001690m.g	0.03935	0.03484	0.04	0.01916	0.0285	0.04033	Carubv10001690m.g	0.02272	0.03136	0.00482	0.00413	0.00244	0.00341
Carubv10001691m.g	0.40395	0.38553	0.2205	0.19664	0.153	0.15846	Carubv10001691m.g	0.01298	0.02109	0.0058	0.00342	0.00596	0.00453	Carubv10001691m.g	0.00591	0.00882	0.00395	0.00286	0.00388	0.00225
Carubv10001692m.g	0.29691	0.34553	0.18763	0.17821	0.10713	0.15959	Carubv10001692m.g	0.02335	0.01459	0.00128	0.00819	0.0024	0.00431	Carubv10001692m.g	0.00374	0.00339	0.00238	0.00246	0.00351	0.00317
Carubv10001693m.g	0.00749	0.00534	0.00327	0.00289	0.0074	0.01457	Carubv10001693m.g	0.01106	0.00714	0	0.00771	0	0.00699	Carubv10001693m.g	0.01181	0.00852	0.00599	0.00599	0.00351	0.00285
Carubv10001694m.g	0.17016	0.18081	0.24481	0.22561	0.23817	0.22846	Carubv10001694m.g	0.00766	0.00246	0.00481	0.00918	0.0122	0.00302	Carubv10001694m.g	0.00995	0.00572	0.00204	0.00343	0.00131	0.00522
Carubv10001695m.g	0.02593	0.02098	0.02271	0.02479	0.01928	0.05714	Carubv10001695m.g	0.00912	0.00459	0.00779	0.0065	0.00549	0.00731	Carubv10001695m.g	0.00238	0.00432	0.00238	0.00305	0.00357	0.00366
Carubv10001696m.g	0.3849	0.53523	0.23007	0.18938	0.22414	0.17334	Carubv10001696m.g	0.01455	0.00296	0	0.00481	0.00369	0.00392	Carubv10001696m.g	0.00769	0.00742	0.00343	0.0049	0.00338	0.00272
Carubv10001699m.g	0.02016	0.05221	0.08019	0.09177	0.04883	0.11047	Carubv10001699m.g	0.00591	0.00251	0.0048	0.00125	0	0.01164	Carubv10001699m.g	0.00146	0.00504	0.0029	0.00398	0.0026	0.00272
Carubv10001701m.g	0.19534	0.13264	0.25119	0.20248	0.19918	0.23197	Carubv10001701m.g	0.0099	0.01141	0.00612	0.00095	0	0.00624	Carubv10001701m.g	0.00645	0.00501	0.00692	0.00427	0.00352	0.00847
Carubv10001703m.g	0.00185	0	0.00192	0.00254	0.00463	0.00605	Carubv10001703m.g	0.00444	0.00481	0.00871	0.0024	0	0.00972	Carubv10001703m.g	0.0021	0.00169	0.00901	0.00396	0	0.01261
Carubv10001704m.g	0.02684	0.041	0.06518	0.10469	0.09705	0.11214	Carubv10001704m.g	0	0.00544	0.01686	0.00928	0.00407	0.00258	Carubv10001704m.g	0.00579	0.00266	0.00262	0.00412	0.00375	0.00335
Carubv10001705m.g	0.14498	0.11565	0.08823	0.07233	0.10487	0.07734	Carubv10001705m.g	0.0119	0.00446	0.00836	0.00407	0.00517	0.0061	Carubv10001705m.g	0.0063	0.00582	0.00479	0.00306	0.00326	0.00488
Carubv10001706m.g	0.04767	0.05521	0.01756	0.01136	0.01749	0.01797	Carubv10001706m.g	0.00625	0.00745	0.00318	0.00898	0.00192	0.00214	Carubv10001706m.g	0.00178	0.00261	0.00243	0.00932	0.00576	0.00316
Carubv10001707m.g	0.20175	0.31361	0.00438	0.06658	0.01021	0.01297	Carubv10001707m.g	0.00563	0.01286	0.00175	0.00775	0.00357	0.00622	Carubv10001707m.g	0.01088	0.00404	0.00364	0.00403	0.00747	0.00449
Carubv10001708m.g	0.00476	0.00925	0.00662	0.01535	0.01131	0.00233	Carubv10001708m.g	0.02445	0.0251	0.01698	0.00649	0.01332	0.02036	Carubv10001708m.g	0.00314	0.01107	0.00683	0.0049	0.00218	0.0052
Carubv10001709m.g	0.20518	0.14407	0.20182	0.1466	0.19942	0.23092	Carubv10001709m.g	0.00317	0.00193	0.00278	0.00424	0.00317	0.00434	Carubv10001709m.g	0.00255	0.00467	0.00251	0.00364	0.00613	0.00278
Carubv10001711m.g	0.23931	0.2505	0.25962	0.21005	0.30348	0.27264	Carubv10001711m.g	0.01456	0.00202	0.00174	0.00275	0	0.00479	Carubv10001711m.g	0.01276	0.00191	0.00263	0.00279	0.00483	0.00567
Carubv10001712m.g	0.11677	0.11714	0.01046	0.01963	0.01058	0.01228	Carubv10001712m.g	0.00155	0.00478	0.00439	0.00553	0	0.00524	Carubv10001712m.g	0.003	0.00255	0.00246	0.00297	0.00362	0.00469
Carubv10001713m.g	0.05181	0.05656	0.15911	0.12767	0.15324	0.1613	Carubv10001713m.g	0.00515	0.00919	0.02901	0.00774	0.01456	0.00328	Carubv10001713m.g	0.00871	0.00534	0.00591	0.00352	0.00565	0.00863
Carubv10001714m.g	0.48954	0.46508	0.85877	0.79072	0.6947	0.55205	Carubv10001714m.g	0.25821	0.21586	0.55752	0.43175	0.18182	0.13597	Carubv10001714m.g	0.0283	0.03162	0.04953	0.02168	0.00969	0.01036
Carubv10001715m.g	0.00397	0.00488	0.0024	0.0035	0.00244	0.00844	Carubv10001715m.g	0.00817	0.00617	0.00503	0.00613	0	0.01226	Carubv10001715m.g	0.00133	0.00212	0.00388	0.00431	0.0044	0.00218
Carubv10001716m.g	0.16777	0.21788	0.14246	0.13518	0.11959	0.12592	Carubv10001716m.g	0.01764	0.01445	0.00819	0.00181	0.00678	0.00682	Carubv10001716m.g	0.01161	0.00361	0.00615	0.00272	0.00322	0.00264
Carubv10001717m.g	0.2466	0.25914	0.27219	0.32088	0.28294	0.32267	Carubv10001717m.g	0.00918	0.00521	0.00567	0.0084	0.00402	0.00741	Carubv10001717m.g	0.00462	0.00455	0.00306	0.0026	0.00224	0.00505
Carubv10001718m.g	0.2415	0.16224	0.18181	0.2127	0.25626	0.18506	Carubv10001718m.g	0.01866	0.02241	0.02745	0.00855	0.01154	0.02182	Carubv10001718m.g	0.00585	0.00928	0.00836	0.0063	0.00563	0.00697
Carubv10001719m.g	0.06071	0.25683	0.01888	0.0134	0.02063	0.01212	Carubv10001719m.g	0.00556	0.0025	0.00446	0.00221	0.00192	0.0083	Carubv10001719m.g	0.00136	0.00218	0.00279	0.0038	0.00404	0.00227
Carubv10001720m.g	0.0203	0.02004	0.02929	0	0.0087	0.04677	Carubv10001720m.g	0.01242	0.0051	0	0	0.0125	0	Carubv10001720m.g	0.00492	0.00519	0.00397	0.00054	0.00295	0.00316
Carubv10001721m.g	0.20302	0.20153	0.10395	0.14746	0.04869	0.06317	Carubv10001721m.g	0.05421	0.04645	0.0292	0.02028	0.0056	0.01303	Carubv10001721m.g	0.01416	0.01169	0.0052	0.0051	0	0.00597
Carubv10001722m.g	0	0.00899	0.00774	0.00459	0.00589	0.00687	Carubv10001722m.g	0.0037	0	0	0.00198	0.00177	0.00213	Carubv10001722m.g	0.00039	0.00348	0.00493	0.00542	0.00328	0.00295
Carubv10001723m.g	0.16868	0.15011	0.16896	0.17932	0.16423	0.15506	Carubv10001723m.g	0.00638	0.00281	0.00398	0.00302	0.00441	0.00764	Carubv10001723m.g	0.00906	0.00586	0.00325	0.00489	0.00356	0.004
Carubv10001724m.g	0.09051	0.13279	0.19678	0.16583	0.12698	0.08684	Carubv10001724m.g	0.0016	0.00242	0	0.00833	0.00593	0.00883	Carubv10001724m.g	0.00587	0.00313	0.00254	0.00527	0.00355	0.00289
Carubv10001725m.g	0.32342	0.33342	0.39852	0.39622	0.34333	0.38343	Carubv10001725m.g	0.00891	0.00451	0.00444	0.00743	0.00504	0.00824	Carubv10001725m.g	0.00919	0.00366	0.0028	0.00359	0.00338	0.00237
Carubv10001726m.g	0.09536	0.12712	0.18061	0.20909	0.22989	0.19091	Carubv10001726m.g	0.00152	0.00928	0.00524	0.00166	0.00785	0.01061	Carubv10001726m.g	0.00469	0.00379	0.00405	0.0037	0.0044	0.00289
Carubv10001728m.g	0.33851	0.26714	0.31733	0.35658	0.28812	0.26869	Carubv10001728m.g	0.08038	0.05507	0.04551	0.05355	0.02188	0.03017	Carubv10001728m.g	0.0244	0.01242	0.01429	0.00822	0.00469	0.00638
Carubv10001729m.g	0.13567	0.18199	0.19288	0.17346	0.19021	0.19035	Carubv10001729m.g	0.00235	0.00545	0.00933	0.00608	0.00864	0.00326	Carubv10001729m.g	0.00302	0.00253	0.00281	0.00289	0.00494	0.00397
Carubv10001730m.g	0	0.01536	0.02025	0.02675	0.03234	0.00745	Carubv10001730m.g	0.00455	0.00313	0	0.00156	0.00761	0	Carubv10001730m.g	0.01237	0.00254	0.00311	0.00461	0.00459	0.00339
Carubv10001731m.g	0	0.00151	0.00167	0.00462	0.00315	0.01278	Carubv10001731m.g	0.0049	0.00263	0.00377	0.00868	0.00557	0.00493	Carubv10001731m.g	0.00273	0.00498	0.00331	0.00732	0.00677	0.00611
Carubv10001732m.g	0.12344	0.09795	0.04441	0.05064	0.02899	0.03257	Carubv10001732m.g	0.0333	0.00501	0.00264	0.00738	0	0.00656	Carubv10001732m.g	0.02264	0.00774	0.00489	0.0021	0.00158	0.00379
Carubv10001733m.g	0.14401	0.09196	0.11658	0.0952	0.1258	0.13161	Carubv10001733m.g	0.00526	0.01758	0.00492	0.00333	0.00417	0.004	Carubv10001733m.g	0.00337	0.00949	0.00447	0.00382	0.0059	0.00664
Carubv10001734m.g	0.00877	0	0.0552	0.07295	0.06825	0.04484	Carubv10001734m.g	0.02019	0.01053	0.01068	0	0.00864	0.00379	Carubv10001734m.g	0.01345	0.00525	0.00475	0.00272	0.00584	0.00587
Carubv10001736m.g	0.20587	0.25704	0.10829	0.07458	0.05319	0.08077	Carubv10001736m.g	0.01696	0.01166	0	0.00812	0.003	0.00836	Carubv10001736m.g	0.00183	0.00531	0.00236	0.00521	0.00373	0.00449
Carubv10001737m.g	0.24075	0.28179	0.12511	0.14191	0.08774	0.10961	Carubv10001737m.g	0.00591	0.01216	0.0091	0.00444	0.00639	0.00429	Carubv10001737m.g	0.00323	0.00889	0.01016	0.00295	0.0066	0.00339
Carubv10001738m.g	0.21254	0.17277	0.06462	0.12455	0.10444	0.08009	Carubv10001738m.g	0.00676	0.00823	0.0042	0.00176	0.00526	0.00286	Carubv10001738m.g	0.00292	0.00869	0.00427	0.00151	0.00216	0.00651
Carubv10001739m.g	0.49131	0.40617	0.33322	0.34924	0.31005	0.31532	Carubv10001739m.g	0.02478	0.01578	0.0051	0.00618	0.00839	0.00228	Carubv10001739m.g	0.01627	0.00836	0.00314	0.00502	0.00437	0.00261
Carubv10001740m.g	0.33647	0.40115	0.54276	0.58678	0.54302	0.5534	Carubv10001740m.g	0.00497	0.00343	0.00935	0.0089	0.0064	0.0078	Carubv10001740m.g	0.00665	0.00432	0.00289	0.00512	0.00492	0.00436
Carubv10001741m.g	0.04876	0.07825	0.03951	0.04057	0.05663	0.04859	Carubv10001741m.g	0.07644	0.1061	0.03431	0.01978	0.02218	0.02635	Carubv10001741m.g	0.08106	0.10718	0.02773	0.03153	0.01634	0.00885
Carubv10001742m.g	0	0.01764	0	0.01899	0.01141	0.00239	Carubv10001742m.g	0.02433	0.00731	0.0026	0.00376	0	0	Carubv10001742m.g	0.03296	0.00544	0.00206	0.00236	0	0.00443
Carubv10001743m.g	0.09772	0.13213	0.23735	0.15332	0.13804	0.15432	Carubv10001743m.g	0	0	0.01115	0.00675	0.00572	0.00309	Carubv10001743m.g	0.00476	0.00526	0.00434	0.00446	0.00205	0.00411
Carubv10001744m.g	0.17808	0.25941	0.09317	0.10908	0.07253	0.07634	Carubv10001744m.g	0	0.00159	0.0039	0.00793	0	0.00277	Carubv10001744m.g	0.00365	0.00466	0.0045	0.00404	0.00386	0.00314
Carubv10001745m.g	0.00423	0.01084	0.0126	0.01619	0.02712	0.02051	Carubv10001745m.g	0	0.00285	0	0.00551	0	0.00621	Carubv10001745m.g	0.00446	0.00665	0.00317	0.01004	0.00291	0.00499
Carubv10001746m.g	0.06819	0.13519	0.00565	0.02615	0.00212	0.00159	Carubv10001746m.g	0.0068	0.00213	0.00354	0.00112	0.0037	0.00397	Carubv10001746m.g	0.01021	0.00315	0.00239	0.00267	0.00471	0.00819
Carubv10001747m.g	0.18647	0.11409	0.16298	0.17214	0.1062	0.15305	Carubv10001747m.g	0.03483	0.00957	0.0057	0.00552	0.00357	0.01568	Carubv10001747m.g	0.00347	0.00911	0.00217	0.00181	0.00368	0.00528
Carubv10001748m.g	0.23037	0.20712	0.2463	0.20604	0.18186	0.20428	Carubv10001748m.g	0.00953	0.01941	0.00169	0.00275	0.00667	0.00234	Carubv10001748m.g	0.0058	0.01458	0.00249	0.00277	0.00476	0.00231
Carubv10001749m.g	0.27878	0.16623	0.24554	0.22803	0.22489	0.18438	Carubv10001749m.g	0.04251	0.02141	0.00643	0.01793	0.02064	0.0019	Carubv10001749m.g	0.01414	0.0061	0.00289	0.00536	0.00478	0.00247
Carubv10001751m.g	0.27427	0.27193	0.17181	0.19903	0.11562	0.10947	Carubv10001751m.g	0.08336	0.07866	0.02761	0.03361	0.06766	0.06728	Carubv10001751m.g	0.0035	0.00929	0.00327	0.00259	0.00503	0.00476
Carubv10001752m.g	0.03074	0.02802	0.01714	0.01342	0.00595	0	Carubv10001752m.g	0.03715	0.04897	0.01087	0.00207	0.01746	0.00175	Carubv10001752m.g	0.00773	0.03324	0.00297	0.00421	0.00064	0.0034
Carubv10001754m.g	0.24982	0.21037	0.07483	0.16539	0.10225	0.14609	Carubv10001754m.g	0.0303	0	0.00267	0.00715	0	0.00405	Carubv10001754m.g	0.0127	0.00316	0.00192	0.00224	0.00167	0.00091
Carubv10001755m.g	0.17431	0.10071	0.14978	0.15154	0.10234	0.07832	Carubv10001755m.g	0.00339	0.0031	0.00922	0.00373	0.00324	0.0073	Carubv10001755m.g	0.00254	0.00241	0.00595	0.00274	0.00427	0.00508
Carubv10001756m.g	0.1282	0.28382	0.33929	0.28529	0.42702	0.23455	Carubv10001756m.g	0.01077	0.00531	0.00504	0.00941	0.00327	0.00779	Carubv10001756m.g	0.00215	0.00585	0.00409	0.00328	0.00397	0.00347
Carubv10001757m.g	0.00759	0.00964	0.00589	0.00352	0.0077	0.00624	Carubv10001757m.g	0.00836	0.00677	0.01198	0.00429	0.01215	0.00377	Carubv10001757m.g	0.00536	0.00462	0.00371	0.0026	0.00891	0.00657
Carubv10001758m.g	0.01383	0.0775	0.08375	0.0952	0.06655	0.08435	Carubv10001758m.g	0.01217	0.01287	0.0014	0.00787	0.00195	0.00115	Carubv10001758m.g	0.00334	0.00614	0.00944	0.0031	0.00257	0.00352
Carubv10001759m.g	0.15207	0.141	0.18967	0.13969	0.13253	0.14706	Carubv10001759m.g	0	0.00606	0.00256	0.00516	0.00688	0.00694	Carubv10001759m.g	0.00448	0.00376	0.00138	0.00359	0.00183	0.00311
Carubv10001760m.g	0.00447	0.01161	0.0125	0.00433	0.03053	0.03504	Carubv10001760m.g	0.01414	0.03475	0.03326	0.02709	0.0566	0.03738	Carubv10001760m.g	0.01203	0.00846	0.00208	0.00264	0.00226	0.00479
Carubv10001761m.g	0.02708	0.01289	0.24469	0.3734	0.31854	0.36544	Carubv10001761m.g	0.0117	0.01685	0.22504	0.23805	0.1475	0.12235	Carubv10001761m.g	0.01166	0.00553	0.02394	0.0403	0.02649	0.02247
Carubv10001762m.g	0.38111	0.29394	0.24921	0.22799	0.23431	0.20619	Carubv10001762m.g	0.00949	0.01019	0.0027	0.00324	0.00374	0.00306	Carubv10001762m.g	0.00305	0.00554	0.00403	0.00458	0.00721	0.00594
Carubv10001764m.g	0.57148	0.51212	0.66641	0.48419	0.46804	0.47588	Carubv10001764m.g	0.00482	0.00738	0.00614	0.00875	0.0048	0.00325	Carubv10001764m.g	0.00398	0.00425	0.00659	0.00287	0.00413	0.00582
Carubv10001766m.g	0.06129	0.05614	0.19876	0.18175	0.20152	0.22114	Carubv10001766m.g	0.00645	0.00417	0	0.01969	0.01614	0.01652	Carubv10001766m.g	0.00358	0.0006	0.00704	0.00448	0.00206	0.00339
Carubv10001767m.g	0.16941	0.16047	0.12551	0.12592	0.12616	0.11668	Carubv10001767m.g	0.00551	0.00254	0.00316	0.00203	0.01052	0.00774	Carubv10001767m.g	0.00458	0.00325	0.00271	0.00335	0.00234	0.0039
Carubv10001769m.g	0.16679	0.13161	0.18435	0.11747	0.14654	0.18627	Carubv10001769m.g	0.0109	0.00366	0.00581	0.00459	0.01153	0.00288	Carubv10001769m.g	0.00564	0.00394	0.00235	0.00749	0.00144	0.00545
Carubv10001770m.g	0.02138	0.01278	0.00885	0.00876	0.00278	0.02418	Carubv10001770m.g	0	0.01686	0.00519	0.00623	0	0.00737	Carubv10001770m.g	0.00295	0.01455	0.00443	0.00452	0.00206	0.00174
Carubv10001771m.g	0.26637	0.26486	0.31546	0.31566	0.33082	0.28361	Carubv10001771m.g	0.00547	0.00833	0.00169	0.00526	0.01121	0.00816	Carubv10001771m.g	0.00357	0.00575	0.00354	0.0038	0.00238	0.00411
Carubv10001772m.g	0.16723	0.13335	0.10443	0.08784	0.07045	0.08091	Carubv10001772m.g	0.02206	0.01613	0.01033	0.00936	0.00098	0.00655	Carubv10001772m.g	0.00984	0.00817	0.00455	0.00212	0.00102	0.00258
Carubv10001775m.g	0.21632	0.20318	0.19975	0.22316	0.136	0.21084	Carubv10001775m.g	0.03092	0.0119	0.01316	0.00343	0.00618	0.00434	Carubv10001775m.g	0.013	0.0035	0.00279	0.00303	0.00248	0.00286
Carubv10001776m.g	0.12698	0.13543	0.09422	0.07632	0.08459	0.07241	Carubv10001776m.g	0.00359	0.01397	0.00931	0.01004	0.00202	0.0052	Carubv10001776m.g	0.0035	0.00965	0.00364	0.00378	0.00182	0.00482
Carubv10001777m.g	0.12969	0.16027	0.21028	0.22889	0.13442	0.15717	Carubv10001777m.g	0.0115	0.0309	0.05815	0.05295	0.01988	0.01655	Carubv10001777m.g	0.00284	0.00945	0.01616	0.02626	0.01062	0.01136
Carubv10001778m.g	0.37748	0.34121	0.4922	0.47028	0.52567	0.40464	Carubv10001778m.g	0.00501	0.00125	0.00335	0.01028	0	0.00135	Carubv10001778m.g	0.00457	0.00482	0.00338	0.00138	0.00068	0.00295
Carubv10001779m.g	0.16754	0.15794	0.33015	0.36351	0.28009	0.30095	Carubv10001779m.g	0.00286	0.00412	0.00793	0.00679	0.00713	0.00495	Carubv10001779m.g	0.00756	0.00586	0.00482	0.00281	0.00187	0.00362
Carubv10001780m.g	0	0	0.00623	0.00506	0.00122	0.02107	Carubv10001780m.g	0.009	0	0.00481	0.00431	0.00285	0	Carubv10001780m.g	0.01094	0.00107	0.00622	0.00263	0.0031	0.00319
Carubv10001781m.g	0.13436	0.20199	0.10936	0.14219	0.10998	0.15021	Carubv10001781m.g	0.0081	0.00736	0.00921	0.00783	0.00468	0.00945	Carubv10001781m.g	0.00451	0.00584	0.00277	0.00412	0.0019	0.00226
Carubv10001782m.g	0.33435	0.33592	0.35072	0.34829	0.25713	0.37009	Carubv10001782m.g	0.00534	0.00524	0.00598	0.00829	0.00497	0.01267	Carubv10001782m.g	0.00296	0.00445	0.00426	0.00367	0.00198	0.00247
Carubv10001783m.g	0.00926	0.02361	0.03605	0.01837	0.03628	0.02372	Carubv10001783m.g	0.04831	0.03196	0.00167	0.00284	0.00441	0.00563	Carubv10001783m.g	0.02542	0.00842	0.0034	0.00178	0.00162	0.00495
Carubv10001784m.g	0.17956	0.16819	0.15024	0.24321	0.14974	0.05287	Carubv10001784m.g	0.05474	0.08885	0.06021	0.07308	0.0284	0	Carubv10001784m.g	0.00774	0.01349	0	0.00398	0.00556	0.00757
Carubv10001785m.g	0.32033	0.21383	0.28814	0.25348	0.25897	0.25407	Carubv10001785m.g	0.00447	0.03897	0.01383	0.0054	0.00681	0.00275	Carubv10001785m.g	0.01441	0.02497	0.00424	0.00417	0.00154	0.00696
Carubv10001786m.g	0.21321	0.17929	0.22754	0.22406	0.22546	0.21835	Carubv10001786m.g	0.00909	0.00788	0.01094	0.00483	0.00695	0.00735	Carubv10001786m.g	0.00472	0.00468	0.00191	0.0027	0.00092	0.0037
Carubv10001787m.g	0.01271	0	0.07617	0.05433	0.10536	0.05662	Carubv10001787m.g	0	0.00381	0.00537	0.00299	0.00794	0.00198	Carubv10001787m.g	0.00823	0.00339	0.00311	0.00432	0.00368	0.00205
Carubv10001788m.g	0.02266	0.02905	0.00407	0.0054	0.00263	0.00823	Carubv10001788m.g	0.00678	0	0.00385	0.00233	0	0.00574	Carubv10001788m.g	0.00472	0.00397	0.00225	0.00296	0.00303	0.00447
Carubv10001789m.g	0.01662	0.01996	0.01144	0.01115	0.02353	0.01533	Carubv10001789m.g	0.01513	0.00878	0.00643	0.01523	0.00283	0.00112	Carubv10001789m.g	0.00673	0.00489	0.00171	0.00418	0.00309	0.00306
Carubv10001790m.g	0.17092	0.1433	0.14466	0.1324	0.13507	0.13711	Carubv10001790m.g	0.01988	0.01792	0.00399	0.00822	0.0087	0.00098	Carubv10001790m.g	0.02084	0.00505	0.00515	0.00035	0.00366	0.00294
Carubv10001791m.g	0.04681	0.08624	0.02222	0.04084	0.02635	0.02721	Carubv10001791m.g	0.04624	0.04679	0.13333	0.03442	0.05918	0.0545	Carubv10001791m.g	0.00452	0.00767	0.00727	0.00479	0.00927	0.00714
Carubv10001792m.g	0.18234	0.27857	0.33893	0.30491	0.3391	0.29861	Carubv10001792m.g	0.03595	0.00728	0.00442	0.0113	0.00317	0.00807	Carubv10001792m.g	0.03312	0.00526	0.00358	0.0035	0.00457	0.00261
Carubv10001793m.g	0.13139	0.20778	0.1115	0.22382	0.05708	0.11444	Carubv10001793m.g	0.02152	0.00512	0	0.01106	0	0.01007	Carubv10001793m.g	0.00889	0.0036	0.00609	0.00313	0.0033	0.00125
Carubv10001794m.g	0.13193	0.12496	0.16746	0.17002	0.17807	0.12759	Carubv10001794m.g	0	0.00414	0.0082	0.00509	0.00808	0.00088	Carubv10001794m.g	0.01109	0.00743	0.00309	0.00318	0.00473	0.00376
Carubv10001795m.g	0.27096	0.25674	0.35436	0.35758	0.3339	0.35928	Carubv10001795m.g	0.00662	0.00563	0.00438	0.00605	0.00508	0.00704	Carubv10001795m.g	0.00338	0.00509	0.00671	0.00462	0.00247	0.00425
Carubv10001796m.g	0.021	0.05114	0.00953	0.0211	0.00536	0.01169	Carubv10001796m.g	0.03088	0.05937	0.02291	0.01738	0.03007	0.0275	Carubv10001796m.g	0.00532	0.00794	0.00583	0.0078	0.00604	0.00207
Carubv10001798m.g	0.05315	0.02308	0.0463	0.09302	0.0604	0.06718	Carubv10001798m.g	0.03834	0.11277	0.04528	0.04086	0.05761	0.06249	Carubv10001798m.g	0.00301	0.00904	0.00485	0.00297	0.00489	0.00534
Carubv10001799m.g	0.02154	0.09161	0.07254	0.03829	0.0231	0.06575	Carubv10001799m.g	0.00612	0.00218	0.00397	0.00445	0.00277	0.00388	Carubv10001799m.g	0.00653	0.00296	0.00211	0.00585	0.00262	0.00245
Carubv10001800m.g	0.19286	0.20021	0.51973	0.53089	0.48323	0.52319	Carubv10001800m.g	0.07672	0.04757	0.03719	0.01229	0.02325	0.02971	Carubv10001800m.g	0.00826	0.01087	0.01614	0.00542	0.00706	0.00798
Carubv10001802m.g	0.00246	0.0068	0.02157	0.03366	0.02219	0.05454	Carubv10001802m.g	0	0.00694	0	0.00542	0.01029	0.00222	Carubv10001802m.g	0.00446	0.00474	0.0067	0.00753	0.00166	0.00599
Carubv10001803m.g	0.0923	0.07896	0.06075	0.05222	0.05498	0.05942	Carubv10001803m.g	0.00348	0.00491	0.00285	0.004	0.0044	0.00671	Carubv10001803m.g	0.00446	0.00515	0.00312	0.00482	0.00306	0.0042
Carubv10001804m.g	0.42178	0.48328	0.37393	0.39842	0.43672	0.39316	Carubv10001804m.g	0.00813	0.00427	0.00325	0.00311	0.00292	0.00665	Carubv10001804m.g	0.00557	0.00567	0.00432	0.00307	0.00184	0.00425
Carubv10001805m.g	0.00625	0.01026	0.00166	0.00148	0.00886	0.00859	Carubv10001805m.g	0	0.00699	0.00303	0.00463	0	0.00433	Carubv10001805m.g	0.01353	0.00375	0.00183	0.00214	0.01098	0.00242
Carubv10001807m.g	0.30391	0.17764	0.32415	0.32932	0.34179	0.30887	Carubv10001807m.g	0.0384	0.01559	0	0.00686	0.0105	0.0046	Carubv10001807m.g	0.0284	0.00985	0.00246	0.00384	0.00267	0.00261
Carubv10001808m.g	0.01111	0.01458	0.00952	0.00189	0.00388	0.00532	Carubv10001808m.g	0.00403	0.00317	0.00423	0	0.00752	0.00635	Carubv10001808m.g	0.01217	0.00065	0.00299	0.00605	0.00131	0
Carubv10001809m.g	0.07512	0.06585	0.10715	0.09819	0.08592	0.06932	Carubv10001809m.g	0.00433	0.00357	0.00467	0.00528	0.00404	0.00303	Carubv10001809m.g	0.00319	0.00355	0.00386	0.00525	0.00552	0.00478
Carubv10001810m.g	0.00844	0.01069	0.01449	0.00684	0.01101	0.02778	Carubv10001810m.g	0.00313	0.00638	0.00632	0.00294	0	0	Carubv10001810m.g	0.00399	0.00247	0.00668	0.00136	0.00236	0.00345
Carubv10001811m.g	NA	NA	0.32968	0.29887	0.2838	0.29015	Carubv10001811m.g	NA	NA	0.00683	0.00792	0.00357	0.00185	Carubv10001811m.g	NA	NA	0.00108	0.00459	0.00311	0.001
Carubv10001812m.g	0.00652	0.007	0	0.00576	0.02045	0.00374	Carubv10001812m.g	0.00568	0.00235	0	0	0.00944	0.00164	Carubv10001812m.g	0	0.00231	0.00111	0.00155	0.00367	0.00176
Carubv10001813m.g	0.40832	0.2533	0.09206	0.1324	0.08943	0.03943	Carubv10001813m.g	0.00195	0.01104	0	0.00586	0.00641	0.00785	Carubv10001813m.g	0.00841	0.00607	0.00259	0.00321	0.00245	0.0058
Carubv10001815m.g	0.26194	0.23996	0.22732	0.22987	0.1947	0.2358	Carubv10001815m.g	0.01115	0.01097	0.00426	0	0.00726	0.0058	Carubv10001815m.g	0.0046	0.0097	0.00369	0.00318	0.00127	0.00321
Carubv10001818m.g	0.21816	0.17747	0.3946	0.3644	0.37264	0.39245	Carubv10001818m.g	0.00893	0.007	0.0051	0.01089	0.00238	0.00887	Carubv10001818m.g	0.00602	0.00585	0.00521	0.00273	0.00147	0.00563
Carubv10001819m.g	0.18457	0.16053	0.17685	0.14722	0.13594	0.19621	Carubv10001819m.g	0.03412	0.03217	0.00685	0.01205	0.00668	0.01026	Carubv10001819m.g	0.01067	0.00658	0.00553	0.00235	0.00229	0.00451
Carubv10001820m.g	0.27022	0.25227	0.28203	0.26189	0.26295	0.24407	Carubv10001820m.g	0.01672	0.0103	0.0067	0.00557	0.01642	0.01541	Carubv10001820m.g	0.00445	0.00606	0.0081	0.00361	0.00306	0.00362
Carubv10001821m.g	0.44225	0.29819	0.19928	0.14716	0.21953	0.18471	Carubv10001821m.g	0.01447	0.02561	0.00636	0.00762	0.00763	0.00555	Carubv10001821m.g	0.00971	0.01456	0.0039	0.00293	0.00265	0.00309
Carubv10001822m.g	0.07047	0.13524	0.13967	0.13091	0.11797	0.2574	Carubv10001822m.g	0.08831	0.13246	0.06782	0.02715	0.09815	0.25658	Carubv10001822m.g	0.03639	0.02278	0.0087	0.01178	0.01379	0.05048
Carubv10001823m.g	0.11064	0.06632	0.07091	0.06407	0.07721	0.10346	Carubv10001823m.g	0.02007	0	0.01984	0.01988	0.00788	0.02233	Carubv10001823m.g	0.01145	0.00372	0.01023	0.0072	0.00977	0.01714
Carubv10001824m.g	0.16302	0.16759	0.14702	0.12169	0.13234	0.15557	Carubv10001824m.g	0.00565	0.01183	0.00631	0.00816	0.02484	0.03356	Carubv10001824m.g	0.0026	0.00656	0.00234	0.00362	0	0.00857
Carubv10001825m.g	0.21972	0.20791	0.19738	0.25831	0.26052	0.22027	Carubv10001825m.g	0.00383	0.00623	0.00712	0.00776	0.00661	0.00478	Carubv10001825m.g	0.00644	0.00457	0.00329	0.00569	0.00347	0.00501
Carubv10001826m.g	0.09052	0.11735	0.0419	0.03952	0.02267	0.03699	Carubv10001826m.g	0.00314	0.00567	0.00109	0.00266	0	0.00323	Carubv10001826m.g	0.00893	0.00792	0.00276	0.00704	0.00409	0.00779
Carubv10001828m.g	0.008	0.0195	0.008	0	0.00841	0.01165	Carubv10001828m.g	0	0.00309	0.00222	0.00633	0	0.0066	Carubv10001828m.g	0.00412	0.00582	0.00322	0.00349	0.00129	0.00212
Carubv10001829m.g	0.12289	0.13029	0.10729	0.08843	0.11146	0.06974	Carubv10001829m.g	0.00872	0.00403	0.00101	0.00107	0	0.00228	Carubv10001829m.g	0.00315	0.00129	0.00277	0.00228	0.00064	0.00438
Carubv10001830m.g	0.02864	0.01299	0.01001	0.01481	0.00314	0.01054	Carubv10001830m.g	0.00453	0.00108	0.00704	0	0.00318	0.00992	Carubv10001830m.g	0.01068	0.00551	0.00382	0.00192	0.00416	0.00621
Carubv10001831m.g	0.05195	0.03718	0.0105	0.00515	0.00838	0.00389	Carubv10001831m.g	0.0297	0.01002	0	0.00454	0.00632	0.00505	Carubv10001831m.g	0.03116	0.0076	0.00256	0.00206	0.00103	0.00261
Carubv10001832m.g	0.01716	0.00915	0.0023	0.0234	0.01042	0.00449	Carubv10001832m.g	0.01481	0.00694	0.00246	0.03323	0.02847	0.00252	Carubv10001832m.g	0.00755	0.00376	0.00299	0.02384	0.0031	0.00194
Carubv10001833m.g	0.02695	0.01766	0.01927	0.01493	0.01463	0.03038	Carubv10001833m.g	0.00635	0.0214	0.02817	0.01821	0.03614	0.02516	Carubv10001833m.g	0.0062	0.00547	0.0027	0.00422	0.00299	0.00515
Carubv10001835m.g	0.11875	0.26437	0.05619	0.04281	0.05166	0.03414	Carubv10001835m.g	0.01928	0.02219	0.00532	0.00912	0.00147	0.01472	Carubv10001835m.g	0.00956	0.00736	0.00315	0.00344	0.00479	0.00246
Carubv10001836m.g	0.13356	0.11426	0.13938	0.12394	0.12863	0.10866	Carubv10001836m.g	0.00588	0.01052	0.00584	0.00601	0.00801	0.00463	Carubv10001836m.g	0.00706	0.00637	0.00752	0.00459	0.00474	0.00485
Carubv10001837m.g	0.14311	0.09673	0.08782	0.10053	0.13988	0.17386	Carubv10001837m.g	0.09629	0.06477	0.01783	0.03435	0.01745	0.03214	Carubv10001837m.g	0.01365	0.00793	0.00593	0.00212	0.00534	0.00398
Carubv10001838m.g	0.44735	0.38549	0.33199	0.39825	0.42664	0.385	Carubv10001838m.g	0.01049	0.00503	0.00798	0.00759	0	0.00323	Carubv10001838m.g	0.01314	0.00601	0.01048	0.00467	0.00238	0.00259
Carubv10001840m.g	0.0456	0.05442	0.05405	0.04129	0.02989	0.03889	Carubv10001840m.g	0.00137	0.00367	0.00232	0.00498	0.00112	0.00541	Carubv10001840m.g	0.00376	0.00331	0.00128	0.00189	0.0034	0.00223
Carubv10001841m.g	0.15114	0.12601	0.27551	0.25518	0.19324	0.25534	Carubv10001841m.g	0.00556	0.00803	0.0868	0.06959	0.02985	0.02636	Carubv10001841m.g	0.00617	0.00602	0.01571	0.00793	0.00397	0.00348
Carubv10001842m.g	0.13478	0.07408	0.12194	0.1394	0.153	0.13346	Carubv10001842m.g	0.00185	0.00495	0.00487	0.00364	0.00266	0.00265	Carubv10001842m.g	0.0074	0.00648	0.00616	0.00572	0.00411	0.00222
Carubv10001844m.g	0.07639	0.07317	0.05012	0.05713	0.06959	0.01456	Carubv10001844m.g	0.06763	0.0737	0.03284	0.06139	0.03803	0.06089	Carubv10001844m.g	0.00497	0.00566	0.00536	0.00424	0.00506	0.00366
Carubv10001845m.g	0.06735	0.04391	0.01943	0.01754	0.00358	0.01009	Carubv10001845m.g	0.00219	0.00547	0.0046	0.00392	0	0.00309	Carubv10001845m.g	0.00301	0.00129	0.00488	0.00385	0.00338	0.00508
Carubv10001846m.g	0.21239	0.18727	0.28928	0.25358	0.17853	0.20901	Carubv10001846m.g	0.00777	0.01267	0.00607	0.01162	0.00797	0.00989	Carubv10001846m.g	0.00545	0.00603	0.00282	0.00241	0.00458	0.00214
Carubv10001847m.g	0.12498	0.18554	0.04943	0.05439	0.0119	0.03567	Carubv10001847m.g	0.00833	0.0152	0.01078	0.01076	0.00269	0.00233	Carubv10001847m.g	0.00781	0.00532	0.00565	0.00368	0.00609	0.0045
Carubv10001848m.g	0.01686	0	0.12329	0.09379	0.08958	0.06565	Carubv10001848m.g	0.00837	0	0	0.01226	0.0078	0.00706	Carubv10001848m.g	0.00899	0.00241	0.00245	0.00529	0.0049	0.0021
Carubv10001850m.g	0.00595	0.00321	0.00292	0.00502	0.01131	0.0136	Carubv10001850m.g	0.00202	0.00384	0.00343	0.0035	0.00392	0.00097	Carubv10001850m.g	0.00204	0.00501	0.00408	0.005	0.00251	0.00257
Carubv10001851m.g	0.24557	0.19323	0.13726	0.12442	0.13978	0.10169	Carubv10001851m.g	0.00578	0.00652	0.01135	0.00339	0.00598	0.00766	Carubv10001851m.g	0.01063	0.00532	0.00229	0.0036	0.00316	0.00313
Carubv10001852m.g	0.12061	0.14732	0.2951	0.29947	0.2775	0.35259	Carubv10001852m.g	0.01626	0.01971	0.00622	0.00791	0.00541	0.00169	Carubv10001852m.g	0.00563	0.00322	0.00114	0.00489	0.00217	0.00213
Carubv10001853m.g	0.03288	0.0373	0.1022	0.09957	0.13768	0.12479	Carubv10001853m.g	0.00335	0.00189	0.00175	0.00414	0.01585	0.0245	Carubv10001853m.g	0.00447	0.00102	0.00625	0.00629	0.00684	0.00755
Carubv10001854m.g	0.32152	0.40936	0.43519	0.42088	0.38831	0.41344	Carubv10001854m.g	0.01014	0.00898	0.00358	0.00862	0.01065	0.01085	Carubv10001854m.g	0.00187	0.00419	0.00464	0.00366	0.00249	0.00528
Carubv10001856m.g	0.00988	0.00738	0.01699	0.01029	0.00829	0.01706	Carubv10001856m.g	0	0.00616	0.00323	0.00729	0.01111	0.00313	Carubv10001856m.g	0.00183	0.00435	0.00119	0.00229	0.00314	0.00407
Carubv10001858m.g	0.09371	0.06289	0.09334	0.07501	0.05185	0.0571	Carubv10001858m.g	0	0	0.00739	0.00311	0.00623	0.0029	Carubv10001858m.g	0.00688	0.00582	0.00943	0.00491	0.00196	0.00478
Carubv10001859m.g	0.16698	0.2261	0.2364	0.25349	0.26269	0.28452	Carubv10001859m.g	0.10864	0.07956	0.00623	0.00203	0.00551	0.00765	Carubv10001859m.g	0.0059	0.00807	0.00338	0.00286	0.00204	0.00332
Carubv10001860m.g	0	0.00716	0.00748	0.00525	0.00893	0.01027	Carubv10001860m.g	0.0037	0.00547	0.00534	0.00721	0.0238	0.03383	Carubv10001860m.g	0.00189	0.00359	0.00137	0.00089	0.00602	0.00092
Carubv10001861m.g	0.20346	0.23898	0.26739	0.20875	0.19097	0.20252	Carubv10001861m.g	0.00964	0.00988	0.01421	0.00887	0.0026	0.00921	Carubv10001861m.g	0.00757	0.01671	0.00561	0.0076	0.00265	0.00403
Carubv10001862m.g	0.22092	0.23842	0.39019	0.40957	0.12332	0.30437	Carubv10001862m.g	0.00429	0.00233	0.01995	0.00754	0	0.01122	Carubv10001862m.g	0.00117	0.00838	0.00167	0.00252	0	0.00311
Carubv10001863m.g	0.10339	0.15623	0.12882	0.12741	0.17407	0.18519	Carubv10001863m.g	0.02117	0.03129	0	0.0098	0	0.00872	Carubv10001863m.g	0.0104	0.01794	0.00244	0.00405	0.00259	0.00321
Carubv10001865m.g	0.16824	0.13716	0.06009	0.11557	0.10193	0.09306	Carubv10001865m.g	0.05142	0.0753	0.01053	0.01547	0.0273	0.01657	Carubv10001865m.g	0.00706	0.00695	0.00442	0.00918	0.00209	0.00287
Carubv10001866m.g	0.15567	0.19555	0.10972	0.09018	0.06205	0.0763	Carubv10001866m.g	0.00202	0.0126	0.00476	0.00514	0	0.00386	Carubv10001866m.g	0.00151	0.00269	0.0041	0.00245	0.00226	0.003
Carubv10001867m.g	0.0638	0.05648	0.0537	0.05484	0.062	0.04799	Carubv10001867m.g	0.04104	0.02248	0.00337	0.00606	0.00276	0.0013	Carubv10001867m.g	0.03196	0.02254	0.00581	0.00411	0.00431	0.00424
Carubv10001868m.g	0	0.01191	0.01419	0.0054	0.00547	0.00494	Carubv10001868m.g	0.02382	0.01307	0.0322	0.0035	0	0.00617	Carubv10001868m.g	0.00355	0.02671	0.01035	0.00078	0.00128	0.0038
Carubv10001870m.g	0.06252	0.04034	0.00795	0.01307	0.01742	0.00831	Carubv10001870m.g	0.00524	0.00702	0.01218	0.00635	0	0.0077	Carubv10001870m.g	0.00794	0.01197	0.00135	0.00323	0.00314	0.0049
Carubv10001871m.g	0	0.00291	0	0.0113	0.01654	0.01385	Carubv10001871m.g	0	0	0	0	0	0	Carubv10001871m.g	0.00171	0.00238	0.00295	0.00231	0.00518	0.00365
Carubv10001872m.g	0.29881	0.16711	0.17121	0.13862	0.13622	0.17822	Carubv10001872m.g	0.00332	0	0.00175	0	0.01495	0.00221	Carubv10001872m.g	0.01045	0.00917	0.00181	0.00743	0.00982	0.00253
Carubv10001873m.g	0	0.00358	0	0	0.00556	0.0097	Carubv10001873m.g	0.00658	0	0.0032	0.00411	0.02173	0.0166	Carubv10001873m.g	0.00325	0.00173	0.00429	0.00144	0.00192	0.00137
Carubv10001874m.g	0.23809	0.16984	0.74672	0.69879	0.8651	0.85138	Carubv10001874m.g	0.07517	0.0881	0.23796	0.22015	0.20046	0.32078	Carubv10001874m.g	0.01538	0.0268	0.02956	0.01155	0.01204	0.02736
Carubv10001875m.g	0.01502	0.02621	0.0057	0.00531	0.01155	0.00835	Carubv10001875m.g	0.01238	0.00233	0.0121	0.00242	0.01378	0.00439	Carubv10001875m.g	0.00284	0.00336	0.00231	0.00485	0.00318	0.00418
Carubv10001876m.g	0.17696	0.11597	0.05903	0.05892	0.0605	0.06042	Carubv10001876m.g	0.00265	0.00266	0.0032	0.00345	0.00713	0.00473	Carubv10001876m.g	0.00269	0.00523	0.00197	0.00212	0.0063	0.00343
Carubv10001877m.g	0.17093	0.19561	0.22852	0.16904	0.11829	0.15555	Carubv10001877m.g	0.00572	0.00226	0.00216	0.0035	0.00696	0.00309	Carubv10001877m.g	0.0105	0.00249	0.00597	0.00158	0	0.00473
Carubv10001878m.g	0.00422	0.00195	0.00081	0.00704	0.00645	0.01124	Carubv10001878m.g	0.00952	0.00309	0.00733	0.0052	0.00647	0.00377	Carubv10001878m.g	0.00999	0.01094	0.00289	0.00341	0.00052	0.00574
Carubv10001880m.g	0.42125	0.36306	0.37066	0.25276	0.30099	0.23877	Carubv10001880m.g	0.01848	0.00411	0.00892	0.01005	0.01492	0.00668	Carubv10001880m.g	0.00379	0.00773	0.00785	0.0066	0	0.00624
Carubv10001881m.g	0.30909	0.20798	0.36529	0.38365	0.29934	0.39831	Carubv10001881m.g	0.00941	0.00525	0.01649	0.01752	0.01607	0.00767	Carubv10001881m.g	0.00567	0.00774	0.0048	0.00393	0.00287	0.00271
Carubv10001882m.g	0.01429	0.00652	0	0.00477	0.01074	0.01284	Carubv10001882m.g	0.00247	0.00352	0.0026	0.01007	0.0026	0.00732	Carubv10001882m.g	0.01021	0.00435	0.00351	0.00189	0.00327	0.0042
Carubv10001883m.g	0.21621	0.20361	0.22277	0.19408	0.16233	0.23499	Carubv10001883m.g	0.00641	0.00745	0.00488	0.00388	0.01064	0.00773	Carubv10001883m.g	0.00426	0	0.00883	0.00451	0.00469	0.00382
Carubv10001884m.g	0.86893	0.79015	0.64422	0.61297	0.56762	0.61206	Carubv10001884m.g	0.13652	0.4093	0.09968	0.1336	0.06958	0.1337	Carubv10001884m.g	0.04182	0.03835	0.03387	0.03943	0.02179	0.02765
Carubv10001885m.g	0.00338	0.00956	0.00771	0.0014	0.00486	0.00894	Carubv10001885m.g	0	0	0.00334	0.02029	0	0.00447	Carubv10001885m.g	0.00278	0.0031	0.00346	0.00237	0	0.00135
Carubv10001886m.g	0.07539	0.09976	0.02108	0.00502	0	0.00643	Carubv10001886m.g	0.00695	0	0.00543	0	0.00543	0.01131	Carubv10001886m.g	0.00091	0.00234	0.00435	0.00307	0.00136	0.00525
Carubv10001887m.g	0.04152	0.00794	0.00247	0.00303	0.00483	0.00556	Carubv10001887m.g	0.03631	0.00627	0.00403	0.01972	0.02006	0.05512	Carubv10001887m.g	0.00692	0.00504	0.00318	0.00309	0.00501	0.00471
Carubv10001888m.g	0.19676	0.13594	0.15464	0.16408	0.16848	0.12953	Carubv10001888m.g	0.00718	0.00592	0.01276	0.01088	0.01792	0.012	Carubv10001888m.g	0.00572	0.003	0.00745	0.00439	0.00521	0.00439
Carubv10001889m.g	0.2383	0.12818	0.08031	0.12857	0.14702	0.1166	Carubv10001889m.g	0.01943	0.01816	0.00115	0.0045	0.00506	0.00105	Carubv10001889m.g	0.01384	0.00762	0.00498	0.00353	0.00261	0.00279
Carubv10001891m.g	0	0.00824	0.01147	0.01389	0.02381	0.01506	Carubv10001891m.g	0.01162	0.03008	0.00217	0.00771	0	0.00348	Carubv10001891m.g	0.00437	0.01302	0.0028	0.00169	0.00664	0.0035
Carubv10001892m.g	0.28233	0.28379	0.19066	0.21051	0.17975	0.21399	Carubv10001892m.g	0.00303	0.0045	0.00469	0.00906	0.00157	0.00262	Carubv10001892m.g	0.00333	0.00721	0.00342	0.004	0.00404	0.0051
Carubv10001893m.g	0.26836	0.2469	0.4006	0.36712	0.29314	0.32566	Carubv10001893m.g	0.03697	0.01088	0.01554	0.01109	0.00788	0.00622	Carubv10001893m.g	0.01951	0.01411	0.00686	0.0053	0.00416	0.00394
Carubv10001894m.g	0.03804	0.03936	0.02712	0.04427	0.01603	0.02784	Carubv10001894m.g	0.0147	0.0157	0.05236	0.04749	0.11424	0.08735	Carubv10001894m.g	0.00484	0.00415	0.00394	0.01201	0.00166	0.00293
Carubv10001895m.g	0.21129	0.22059	0.1483	0.20806	0.16309	0.18129	Carubv10001895m.g	0.00746	0.00673	0.00399	0.0046	0.00455	0.00856	Carubv10001895m.g	0.00709	0.00626	0.00368	0.00433	0.00535	0.00304
Carubv10001896m.g	0.30489	0.3181	0.31882	0.33546	0.38959	0.36876	Carubv10001896m.g	0.00391	0	0.00463	0.0036	0.00246	0.00528	Carubv10001896m.g	0.00685	0.00372	0.00244	0.0075	0.00097	0.00507
Carubv10001897m.g	0.17209	0.18622	0.11823	0.13428	0.11295	0.12233	Carubv10001897m.g	0.00511	0.00162	0.00851	0.00289	0.0014	0.0036	Carubv10001897m.g	0.0091	0.00712	0.00169	0.00603	0.00364	0.00588
Carubv10001898m.g	0.53884	0.60394	0.74295	0.74656	0.68753	0.72399	Carubv10001898m.g	0.35549	0.3883	0.41793	0.48066	0.35073	0.36581	Carubv10001898m.g	0.04539	0.05904	0.05396	0.05814	0.03655	0.04037
Carubv10001899m.g	0.01525	0.02538	0.02667	0.03849	0.02994	0.03713	Carubv10001899m.g	0.00291	0	0.00388	0	0.00923	0.00125	Carubv10001899m.g	0.01212	0.00347	0.00373	0.00303	0.00262	0.00504
Carubv10001901m.g	0.06091	0.0375	0.01438	0.00978	0	0.01058	Carubv10001901m.g	0.00285	0.01053	0.01062	0.00492	0.00366	0.00545	Carubv10001901m.g	0.00078	0.00829	0.00437	0.00386	0.002	0.00222
Carubv10001902m.g	0.04824	0.00696	0.00748	0.00755	0.00383	0.01291	Carubv10001902m.g	0.05612	0.01577	0.00287	0.00135	0.00437	0.0054	Carubv10001902m.g	0.061	0.01936	0.0052	0.00353	0.00623	0.00095
Carubv10001903m.g	0.00643	0.01079	0.00572	0.00273	0.01052	0.01298	Carubv10001903m.g	0.00427	0.01809	0	0.0047	0.01009	0	Carubv10001903m.g	0.00267	0.00644	0.00519	0.00204	0.00356	0.00333
Carubv10001904m.g	0.0119	0.02819	0.01443	0.01991	0	0.01036	Carubv10001904m.g	0.01378	0.01513	0.00348	0.00273	0.00762	0.00223	Carubv10001904m.g	0.02327	0.00544	0.00276	0.00333	0.00392	0.00294
Carubv10001906m.g	0	0.01734	0.04196	0.025	0.03346	0.02356	Carubv10001906m.g	0.01934	0.00164	0.00575	0.00905	0.00631	0.0125	Carubv10001906m.g	0.00844	0.00343	0.00081	0.00559	0.00507	0.00753
Carubv10001907m.g	0.02268	0.00858	0.00309	0.00164	0.01925	0.01725	Carubv10001907m.g	0	0	0.00427	0.00387	0.00388	0.00483	Carubv10001907m.g	0.00201	0.00071	0.00156	0.00494	0.00551	0.00445
Carubv10001908m.g	0.10953	0.08458	0.1472	0.13062	0.09984	0.09693	Carubv10001908m.g	0.00397	0.02637	0.05139	0.01391	0.02505	0.01068	Carubv10001908m.g	0.00898	0.01008	0.01281	0.00817	0.00424	0.00418
Carubv10001909m.g	0.30656	0.26795	0.25229	0.23761	0.24736	0.26279	Carubv10001909m.g	0.01472	0.01614	0.00542	0.00285	0.00194	0.00702	Carubv10001909m.g	0.00911	0.00515	0.00192	0.00243	0.00466	0.00125
Carubv10001910m.g	0.18319	0.27123	0.26992	0.24874	0.28627	0.28252	Carubv10001910m.g	0.02556	0.00884	0.01069	0.0029	0.0067	0.01438	Carubv10001910m.g	0.00511	0.0062	0.00793	0.00529	0.01095	0.00957
Carubv10001911m.g	0	0.00806	0.00455	0.00562	0.00427	0.00822	Carubv10001911m.g	0	0	0.0125	0	0	0.01041	Carubv10001911m.g	0.0031	0.00426	0	0.00207	0	0.00314
Carubv10001912m.g	0.18505	0.15324	0.16553	0.15552	0.16135	0.1699	Carubv10001912m.g	0.00751	0.01308	0.00454	0.00461	0.00331	0.00669	Carubv10001912m.g	0.00604	0.00343	0.00723	0.00562	0.00377	0.00385
Carubv10001913m.g	0.09339	0.06825	0.0583	0.05425	0.0457	0.03923	Carubv10001913m.g	0	0.00817	0.00444	0.00588	0	0.00078	Carubv10001913m.g	0.00578	0.00401	0.00399	0.00289	0.00149	0.00388
Carubv10001914m.g	0.03354	0.02328	0.00222	0.00648	0.01337	0.02127	Carubv10001914m.g	0.01154	0.00247	0.00418	0.00426	0.00397	0.01319	Carubv10001914m.g	0.00345	0.00176	0.00316	0.00452	0.00128	0.00277
Carubv10001915m.g	0.16139	0.18029	0.01517	0.03591	0.02272	0.01198	Carubv10001915m.g	0.01033	0.00247	0.00267	0.00509	0	0.00242	Carubv10001915m.g	0.00548	0.00744	0.00315	0.00393	0	0.0011
Carubv10001916m.g	0.13267	0.1406	0.09634	0.03651	0.07601	0.08192	Carubv10001916m.g	0.00505	0.00609	0.006	0.01093	0.00429	0.00159	Carubv10001916m.g	0.0201	0.01613	0.00354	0.00319	0.0012	0.00386
Carubv10001917m.g	0.17813	0.18382	0.27446	0.24012	0.27822	0.2816	Carubv10001917m.g	0.01008	0.02282	0.00392	0.01602	0.0026	0.00819	Carubv10001917m.g	0.00312	0.00438	0.00412	0.00306	0.00312	0.00157
Carubv10001918m.g	0.01	0.01491	0.00656	0.01087	0.00926	0.00651	Carubv10001918m.g	0.00313	0.00784	0.00187	0.00579	0.00377	0.00332	Carubv10001918m.g	0.00729	0.00945	0.00328	0.00539	0.00414	0.00302
Carubv10001919m.g	0	0.01282	0	0	0.0087	0.00926	Carubv10001919m.g	0.00623	0.01564	0.00641	0.00179	0	0.00524	Carubv10001919m.g	0.00257	0.00987	0.00362	0.0012	0.00236	0.00386
Carubv10001920m.g	0.66356	0.72451	0.777	0.60644	0.51512	0.57004	Carubv10001920m.g	0.21153	0.28954	0.24067	0.25531	0.08746	0.10853	Carubv10001920m.g	0.11404	0.1623	0.05269	0.07855	0.03422	0.03976
Carubv10001921m.g	0	0.00989	0.00363	0.01827	0.0144	0.00841	Carubv10001921m.g	0.0037	0.00488	0.00297	0.00574	0.00493	0.00127	Carubv10001921m.g	0.00637	0.00605	0.00139	0.0016	0.00303	0.00223
Carubv10001922m.g	0.17778	0.17281	0.10501	0.10244	0.10105	0.14512	Carubv10001922m.g	0.0064	0	0	0.00356	0.00248	0.00694	Carubv10001922m.g	0.00191	0.00529	0.00238	0.00441	0.00523	0.00156
Carubv10001923m.g	0.07847	0.14234	0.17253	0.21789	0.19266	0.23751	Carubv10001923m.g	0.00383	0.00611	0.00196	0.00629	0.00454	0.01768	Carubv10001923m.g	0.00505	0.0068	0.0028	0.00175	0.00265	0.00444
Carubv10001924m.g	0.1009	0.08664	0.04237	0.03626	0.04526	0.03782	Carubv10001924m.g	0.00783	0.00303	0.00429	0.0043	0.00414	0.00259	Carubv10001924m.g	0.00899	0.0018	0.00376	0.00262	0.0048	0.00202
Carubv10001925m.g	0.00765	0.00888	0.0025	0.00237	0.00234	0.00673	Carubv10001925m.g	0	0	0	0.00363	0.00739	0	Carubv10001925m.g	0.00386	0.00258	0.00221	0.00597	0.00237	0.00569
Carubv10001926m.g	0.08034	0.07661	0.05854	0.09765	0.07704	0.07476	Carubv10001926m.g	0.03637	0.03879	0.00333	0.0064	0	0.00614	Carubv10001926m.g	0.00765	0.00358	0.00399	0.00349	0.00362	0.00228
Carubv10001927m.g	0.10969	0.08317	0.03697	0.02614	0.01698	0.00725	Carubv10001927m.g	0.00895	0.00621	0.00869	0.00099	0	0.00435	Carubv10001927m.g	0.00697	0.00052	0.0014	0.00329	0.006	0.00488
Carubv10001928m.g	0.07298	0.07677	0.12358	0.10642	0.09275	0.08326	Carubv10001928m.g	0.05962	0.08745	0.03915	0.03716	0.05993	0.0137	Carubv10001928m.g	0.02365	0.01008	0.03147	0.04684	0.00796	0.00593
Carubv10001929m.g	0.40768	0.26128	0.23471	0.27601	0.29657	0.26757	Carubv10001929m.g	0.00997	0.01971	0.00233	0.00922	0.0042	0.00808	Carubv10001929m.g	0.00522	0.00815	0.0043	0.00345	0.00466	0.0017
Carubv10001930m.g	0	0.00952	0.01806	0.01232	0	0.00949	Carubv10001930m.g	0.0125	0.01349	0	0.00588	0	0.01155	Carubv10001930m.g	0.00282	0.00434	0	0.00489	0.00151	0.00339
Carubv10001931m.g	0.26861	0.20511	0.28205	0.28367	0.1951	0.19268	Carubv10001931m.g	0.00844	0.00441	0.00331	0.00663	0.00719	0.00306	Carubv10001931m.g	0.00686	0.00243	0.00383	0.0043	0.00299	0.00154
Carubv10001932m.g	0.23498	0.14739	0.19557	0.2161	0.21352	0.17355	Carubv10001932m.g	0.0059	0.0035	0.00898	0.00465	0.00679	0.00332	Carubv10001932m.g	0.01095	0.00106	0.00371	0.00432	0.00168	0.00379
Carubv10001933m.g	0.06399	0.13837	0.10487	0.09664	0.05903	0.08292	Carubv10001933m.g	0	0.00407	0.00481	0.0036	0.01	0.00233	Carubv10001933m.g	0.00632	0.00485	0.00313	0.00341	0.00293	0.00122
Carubv10001934m.g	0.01376	0.00641	0.00483	0.01485	0.01257	0.02517	Carubv10001934m.g	0.02207	0.01028	0	0.00393	0.01941	0.0035	Carubv10001934m.g	0.0124	0.01013	0.00131	0.00492	0.00239	0.00346
Carubv10001935m.g	0.29141	0.3126	0.2169	0.25952	0.24203	0.24163	Carubv10001935m.g	0	0.01333	0.00495	0.00232	0.00467	0.0042	Carubv10001935m.g	0.0038	0.00954	0.00287	0.00125	0.0054	0.00523
Carubv10001936m.g	0.01186	0.00298	0.00371	0.01374	0.02293	0.00572	Carubv10001936m.g	0.01587	0.00741	0.0071	0.00273	0.01114	0.00599	Carubv10001936m.g	0.007	0.00353	0.00177	0.00568	0.01067	0.00229
Carubv10001937m.g	0.14012	0.11608	0.14178	0.11493	0.14047	0.12549	Carubv10001937m.g	0.00784	0.01332	0.00225	0.00794	0	0.00125	Carubv10001937m.g	0.00556	0.00587	0.00509	0.00566	0.00357	0.00189
Carubv10001939m.g	0.0087	0.16706	0.19025	0.2769	0.273	0.23679	Carubv10001939m.g	0.00317	0.00423	0.00539	0.01484	0.00476	0.01998	Carubv10001939m.g	0.00468	0.00365	0.00233	0.00389	0.00631	0.00303
Carubv10001940m.g	0.14988	0.16254	0.12194	0.12752	0.11279	0.12989	Carubv10001940m.g	0.00721	0.00538	0.00646	0.00357	0.00612	0.00464	Carubv10001940m.g	0.00295	0.00297	0.00393	0.00352	0.00399	0.00286
Carubv10001942m.g	0.03052	0.10628	0.10558	0.11202	0.11557	0.11637	Carubv10001942m.g	0.01183	0.0031	0.00196	0.0035	0.0029	0.00502	Carubv10001942m.g	0.01145	0.0068	0.00173	0.00268	0.00306	0.00239
Carubv10001943m.g	0.08256	0.1157	0.09844	0.13797	0.09537	0.11562	Carubv10001943m.g	0.018	0.01037	0.00469	0.01291	0.01133	0.00311	Carubv10001943m.g	0.00448	0.00479	0.00569	0.00925	0.00295	0.00494
Carubv10001944m.g	0.10527	0.05916	0.22448	0.21962	0.20373	0.24401	Carubv10001944m.g	0.01234	0.00223	0.09767	0.04193	0.0565	0.05472	Carubv10001944m.g	0.02469	0.01014	0.00196	0.00568	0.00652	0.02016
Carubv10001945m.g	0.65545	0.58625	0.74187	0.72777	0.55557	0.6591	Carubv10001945m.g	0.46569	0.48871	0.68986	0.68619	0.58922	0.51057	Carubv10001945m.g	0.03635	0.03718	0.04413	0.08981	0.0873	0.04652
Carubv10001946m.g	0.27235	0.23566	0.23709	0.21818	0.15886	0.19363	Carubv10001946m.g	0.01538	0.01702	0.01032	0.00435	0	0.0017	Carubv10001946m.g	0.01334	0.01666	0.00339	0.00466	0.00161	0.00412
Carubv10001947m.g	0.00882	0.002	0.01168	0.03985	0.01171	0.0473	Carubv10001947m.g	0.00893	0.0068	0.0087	0.00366	0.00595	0.00364	Carubv10001947m.g	0.00528	0.00285	0.00227	0.0015	0.00498	0.00175
Carubv10001948m.g	0.02259	0.01086	0.0013	0.01251	0.01943	0.00795	Carubv10001948m.g	0.02445	0.00734	0.00772	0.01011	0.00323	0.00316	Carubv10001948m.g	0.01014	0.00713	0.00224	0.00319	0.004	0.00263
Carubv10001949m.g	0.0037	0.00404	0.00264	0.00612	0.00945	0.01442	Carubv10001949m.g	0.00392	0.00414	0.0051	0.00466	0.00594	0.00404	Carubv10001949m.g	0.00861	0.00315	0.00417	0.00721	0.00425	0.00522
Carubv10001950m.g	0.11192	0.13872	0.26229	0.24145	0.26478	0.16575	Carubv10001950m.g	0.00513	0.0259	0.00625	0.0112	0	0.00284	Carubv10001950m.g	0.00629	0.00324	0.00171	0.00203	0.0033	0.00589
Carubv10001951m.g	0.00658	0	0.01208	0.01385	0	0	Carubv10001951m.g	0.00953	0	0	0	0.01035	0	Carubv10001951m.g	0.00428	0	0.00168	0.00147	0.00353	0.00302
Carubv10001952m.g	0.27622	0.26475	0.07164	0.02641	0.07927	0.04286	Carubv10001952m.g	0.04385	0.00782	0	0.00446	0.0064	0	Carubv10001952m.g	0.01848	0.0068	0.00276	0.00288	0.004	0.00078
Carubv10001953m.g	0.13524	0.15833	0.16657	0.17379	0.18143	0.12808	Carubv10001953m.g	0.00366	0.0107	0.01144	0.00497	0.00833	0.00496	Carubv10001953m.g	0.00382	0.00222	0.00334	0.00341	0.00367	0.00283
Carubv10001954m.g	0.02747	0.02967	0	0.0049	0.01094	0.01315	Carubv10001954m.g	0.03522	0.0131	0.00714	0	0.01355	0	Carubv10001954m.g	0.01224	0.00171	0.00205	0	0.00195	0.00307
Carubv10001956m.g	0.01443	0.0158	0.00347	0.02072	0.0119	0.0019	Carubv10001956m.g	0	0.00417	0	0	0	0	Carubv10001956m.g	0.00151	0.01146	0.00114	0.0057	0.00423	0.00156
Carubv10001957m.g	0.33586	0.27918	0.355	0.32145	0.37382	0.36275	Carubv10001957m.g	0.00315	0.01118	0.00624	0.00731	0.00989	0.00935	Carubv10001957m.g	0.00811	0.00346	0.00196	0.00405	0.00545	0.00512
Carubv10001958m.g	0.55893	0.53506	0.54787	0.42412	0.40836	0.43283	Carubv10001958m.g	0.00696	0.00938	0.00911	0.00963	0.01677	0.00203	Carubv10001958m.g	0.00501	0.01	0.00848	0.0046	0.00388	0.00328
Carubv10001959m.g	0.05247	0.05094	0.05371	0.03664	0.05639	0.04035	Carubv10001959m.g	0.01376	0.00299	0.00125	0.00491	0.008	0.00619	Carubv10001959m.g	0.01753	0.00607	0.00441	0.00152	0.00307	0.00315
Carubv10001960m.g	0.32629	0.32067	0.30633	0.36146	0.40904	0.42457	Carubv10001960m.g	0.01072	0.0089	0.00656	0.00803	0.00769	0.01163	Carubv10001960m.g	0.00785	0.00361	0.00482	0.00141	0.00506	0.00463
Carubv10001962m.g	0	0	0.00651	0.01022	0.02911	0.02372	Carubv10001962m.g	0.00591	0.00639	0.01452	0.01022	0.01106	0.00569	Carubv10001962m.g	0.00212	0.00346	0.00239	0.00374	0.00372	0.00702
Carubv10001963m.g	0.17593	0.15994	0.20697	0.19479	0.12305	0.19424	Carubv10001963m.g	0.01676	0.01192	0.00593	0.00248	0.00348	0.00316	Carubv10001963m.g	0.00549	0.00513	0.0024	0.00654	0.00501	0.00463
Carubv10001964m.g	0.06689	0.08431	0.03408	0.02494	0.04714	0.03914	Carubv10001964m.g	0.00502	0.00623	0.00842	0.00361	0	0.00961	Carubv10001964m.g	0.00418	0.00515	0.00414	0.00436	0.00057	0.00613
Carubv10001965m.g	0.00617	0.03817	0.02025	0.01032	0.01623	0.00857	Carubv10001965m.g	0.01307	0.01538	0.0249	0.05553	0.02783	0.04277	Carubv10001965m.g	0.01314	0.00307	0.00442	0.00469	0.00558	0.00637
Carubv10001966m.g	0.01872	0.00358	0.06006	0.06874	0.02407	0.04499	Carubv10001966m.g	0.07008	0.01976	0.0229	0.02083	0.01147	0.04703	Carubv10001966m.g	0.00281	0.0149	0.01874	0.02505	0.01131	0.04651
Carubv10001967m.g	0.32159	0.28236	0.32955	0.12418	0.19547	0.21494	Carubv10001967m.g	0.01453	0.01265	0.00219	0	0.00116	0.00347	Carubv10001967m.g	0.00764	0.00483	0.00316	0.00558	0.00364	0.00211
Carubv10001968m.g	0	0.00909	0.00218	0.00391	0.01338	0.00826	Carubv10001968m.g	0	0	0.00313	0.0026	0	0	Carubv10001968m.g	0.00991	0.00295	0.00473	0.00268	0.00736	0.00403
Carubv10001969m.g	0.3053	0.20505	0.21114	0.20826	0.25461	0.30439	Carubv10001969m.g	0.01584	0.00418	0.01027	0.01047	0.01241	0	Carubv10001969m.g	0.0101	0.0026	0.00364	0.00352	0.00119	0.00124
Carubv10001970m.g	0.18245	0.19651	0.11081	0.09838	0.1119	0.0745	Carubv10001970m.g	0.00545	0.01573	0.00774	0.01065	0.00284	0.00438	Carubv10001970m.g	0.00528	0.01282	0.00385	0.00324	0.00374	0.00564
Carubv10001971m.g	0.30506	0.2475	0.20964	0.29745	0.29528	0.25718	Carubv10001971m.g	0.00353	0.0034	0.00379	0.0073	0.00253	0.0009	Carubv10001971m.g	0.01012	0.00469	0.00422	0.00641	0.00309	0.00309
Carubv10001972m.g	0	0.00909	0.00333	0.00431	0.00435	0.00286	Carubv10001972m.g	0	0.00954	0.00303	0.00333	0	0.00417	Carubv10001972m.g	0.00427	0.00647	0.00085	0.00189	0.00284	0.00243
Carubv10001973m.g	0.11111	0.05446	0.06945	0.0873	0.15164	0.14212	Carubv10001973m.g	0	0.01422	0.00585	0.00294	0	0.01825	Carubv10001973m.g	0.00733	0.02586	0.00447	0.00303	0.00512	0.00241
Carubv10001974m.g	0	0.01637	0.0092	0.00484	0.01827	0	Carubv10001974m.g	0.01176	0.02589	0.01114	0.00592	0.01753	0.01047	Carubv10001974m.g	0.00637	0.03686	0.01181	0.00472	0.00344	0.00324
Carubv10001975m.g	0.35977	0.27159	0.34161	0.33232	0.23462	0.37284	Carubv10001975m.g	0.01825	0.01029	0.01215	0.00515	0.0054	0.00227	Carubv10001975m.g	0.00843	0.00873	0.00399	0.00417	0.00261	0.00671
Carubv10001976m.g	0.03151	0.02502	0.01227	0.01225	0.00865	0.00966	Carubv10001976m.g	0.00412	0.00284	0.00788	0.00463	0.00153	0	Carubv10001976m.g	0.0016	0.00169	0.00329	0.00267	0.00394	0.00265
Carubv10001978m.g	0.00392	0.00133	0.00598	0.0029	0.00428	0.00352	Carubv10001978m.g	0.00794	0.00909	0.00325	0	0.00703	0.0035	Carubv10001978m.g	0.00246	0	0.00313	0.00152	0.0022	0.00583
Carubv10001979m.g	0.19544	0.15808	0.29434	0.26245	0.40061	0.35586	Carubv10001979m.g	0.00478	0.00579	0.00144	0.00407	0.00636	0.01422	Carubv10001979m.g	0.0183	0.00822	0.00462	0.0044	0.00471	0.00296
Carubv10001980m.g	0	0.00597	0	0.00441	0.01739	0.00618	Carubv10001980m.g	0	0.00427	0	0.00956	0	0.00556	Carubv10001980m.g	0.0046	0.00068	0.00531	0.00297	0.0012	0.0022
Carubv10001981m.g	0.21744	0.11161	0.09804	0.08273	0.05547	0.07079	Carubv10001981m.g	0	0.00222	0.002	0	0.00463	0	Carubv10001981m.g	0.00158	0.00129	0.00515	0.00179	0.0063	0.00311
Carubv10001982m.g	0.2316	0.28963	0.02338	0.03265	0	0.00481	Carubv10001982m.g	0.01781	0.03563	0.00193	0.00449	0.01316	0.00251	Carubv10001982m.g	0.01515	0.00211	0.00172	0.00344	0.00337	0.00609
Carubv10001984m.g	0.09939	0.06069	0.0303	0.08255	0.08074	0.03784	Carubv10001984m.g	0	0.06033	0	0	0	0.03556	Carubv10001984m.g	0.00882	0.00956	0.00156	0.00414	0.00322	0.00211
Carubv10001986m.g	0.34432	0.37139	0.25376	0.20998	0.24238	0.24312	Carubv10001986m.g	0.02783	0.00181	0.0045	0.00328	0.00492	0.01096	Carubv10001986m.g	0.01615	0.00783	0.00561	0.00441	0.00332	0.00412
Carubv10001987m.g	0.17821	0.12593	0.08565	0.08245	0.08395	0.07676	Carubv10001987m.g	0.01246	0.00607	0.00322	0.00105	0.00572	0.00269	Carubv10001987m.g	0.00585	0.00632	0.0053	0.00262	0.00226	0.00413
Carubv10001988m.g	0.20234	0.25047	0.20392	0.22284	0.3319	0.22308	Carubv10001988m.g	0.01355	0.01532	0.00399	0.00443	0.00271	0.01002	Carubv10001988m.g	0.00572	0.00583	0.00189	0.00513	0.00603	0.00339
Carubv10001989m.g	0	0.00284	0	0	0.01136	0.01812	Carubv10001989m.g	0.00541	0.00385	0.00677	0.00257	0.00231	0	Carubv10001989m.g	0.00124	0.00348	0.00336	0.00211	0.00197	0.00315
Carubv10001990m.g	0.01818	0.00667	0	0.00649	0	0	Carubv10001990m.g	0.01188	0.01025	0.00588	0	0	0.00752	Carubv10001990m.g	0.00217	0.00337	0.00171	0.00225	0.00188	0.00547
Carubv10001991m.g	0.01026	0.00666	0.00246	0	0.02128	0.01653	Carubv10001991m.g	0	0.00616	0	0.00797	0.01389	0.01095	Carubv10001991m.g	0.00699	0.00446	0	0.00388	0.00204	0.00261
Carubv10001993m.g	0.16055	0.17736	0.13832	0.14185	0.12465	0.13315	Carubv10001993m.g	0.00434	0.0044	0.00402	0.00397	0.00645	0.00522	Carubv10001993m.g	0.00656	0.00743	0.00337	0.00392	0.00276	0.00361
Carubv10001994m.g	0.23504	0.29581	0.34073	0.29431	0.32556	0.35563	Carubv10001994m.g	0	0.00356	0.00994	0.00534	0.01533	0.00084	Carubv10001994m.g	0.00355	0.00507	0.00314	0.00309	0.0073	0.00337
Carubv10001995m.g	0.1906	0.20266	0.33391	0.29889	0.33681	0.32147	Carubv10001995m.g	0.00272	0.01397	0.00404	0.00435	0.00174	0.00501	Carubv10001995m.g	0.00675	0.00106	0.00334	0.00486	0.00325	0.00373
Carubv10001996m.g	0	0.01289	0.00208	0.02254	0.01621	0.01467	Carubv10001996m.g	0.01852	0.10114	0.04543	0.04977	0.07273	0.07792	Carubv10001996m.g	0.00662	0.00508	0.00667	0.00797	0.00327	0.00398
Carubv10001997m.g	0.00242	0.00907	0.00721	0.00277	0.00248	0.01192	Carubv10001997m.g	0.00466	0.006	0.00441	0.0029	0	0.00394	Carubv10001997m.g	0.0098	0.00542	0.0044	0.00164	0.00311	0.00226
Carubv10001998m.g	0.02458	0.01954	0.14699	0.06092	0.04551	0.10429	Carubv10001998m.g	0.01852	0.03755	0.01136	0.00595	0.00529	0	Carubv10001998m.g	0	0.00202	0	0.00454	0.00758	0.00404
Carubv10001999m.g	0.28657	0.33334	0	NA	NA	NA	Carubv10001999m.g	0.10873	0.00909	NA	NA	NA	NA	Carubv10001999m.g	0.00176	0	0	NA	NA	NA
Carubv10002000m.g	0	0.00278	0.00391	0.00231	0.00989	0.01377	Carubv10002000m.g	0.00245	0.00403	0.00376	0	0.00357	0.00946	Carubv10002000m.g	0.00146	0.00375	0.00105	0.00159	0.00564	0.00517
Carubv10002001m.g	0.0028	0.00794	0.00758	0.00521	0.00351	0.00859	Carubv10002001m.g	0	0	0	0.00397	0	0.01337	Carubv10002001m.g	0.00219	0.00624	0.00232	0.0013	0.00254	0.00057
Carubv10002002m.g	0.04944	0.06224	0.09608	0.12531	0.13641	0.18166	Carubv10002002m.g	0.00948	0.02956	0.00808	0.00515	0.00517	0.00536	Carubv10002002m.g	0.00432	0.02114	0.00219	0.0055	0.00147	0.00234
Carubv10002004m.g	0.20254	0.20283	0.16664	0.15648	0.1178	0.14081	Carubv10002004m.g	0.00806	0.00733	0.00692	0.00635	0.00883	0.00623	Carubv10002004m.g	0.00641	0.00466	0.0049	0.00341	0.00359	0.00413
Carubv10002005m.g	0.30478	0.22954	0.07272	0.102	0.08735	0.06636	Carubv10002005m.g	0.01111	0.00466	0.00252	0	0.00837	0.00417	Carubv10002005m.g	0.0107	0.00798	0.0042	0.00378	0.00349	0.00319
Carubv10002006m.g	0.20279	0.21028	0.22188	0.25474	0.23446	0.22324	Carubv10002006m.g	0.01924	0.02535	0.0088	0.01503	0.00292	0.00877	Carubv10002006m.g	0.00651	0.00584	0.00246	0.00513	0.00334	0.00173
Carubv10002007m.g	0.15936	0.19445	0.07382	0.0763	0.0873	0.07494	Carubv10002007m.g	0.01887	0.00471	0.00543	0.00198	0.00141	0.00572	Carubv10002007m.g	0.00828	0.00612	0.003	0.00454	0.00367	0.00367
Carubv10002008m.g	0.00383	0	0.00298	0.00587	0.00296	0.0098	Carubv10002008m.g	0.00455	0.00773	0.00372	0.01863	0.03837	0.02099	Carubv10002008m.g	0.01239	0.00286	0.00213	0.00353	0.00662	0.00353
Carubv10002009m.g	0.01418	0.03307	0.00322	0.009	0.00631	0.00863	Carubv10002009m.g	0.00231	0.00357	0.00236	0.00696	0	0.00236	Carubv10002009m.g	0.00445	0.00395	0.00657	0.00374	0.00258	0.0024
Carubv10002010m.g	0.15839	0.19231	0.12735	0.04222	0.0555	0.03793	Carubv10002010m.g	0.00536	0.00278	0.0037	0.00477	0.00222	0.00248	Carubv10002010m.g	0.00148	0.00188	0.00273	0.00337	0.00382	0.0044
Carubv10002011m.g	0	0.02601	0.0032	0.00619	0.00364	0.00686	Carubv10002011m.g	0.01556	0.05277	0.00701	0.00943	0.00303	0.00786	Carubv10002011m.g	0.00993	0.01919	0.00576	0.00159	0.00168	0.00475
Carubv10002012m.g	0.22679	0.21504	0.21582	0.2221	0.17711	0.19209	Carubv10002012m.g	0	0.00608	0.0116	0.00678	0.00424	0.00316	Carubv10002012m.g	0.00666	0.00476	0.00328	0.00342	0.00198	0.00276
Carubv10002013m.g	0.10506	0.09863	0.15757	0.18521	0.2063	0.18272	Carubv10002013m.g	0.00417	0	0.00417	0.01285	0.00665	0.00432	Carubv10002013m.g	0.004	0.00646	0.00144	0.00203	0.00381	0.00396
Carubv10002014m.g	0.19334	0.16466	0.1129	0.11763	0.06062	0.06552	Carubv10002014m.g	0.02027	0.02924	0.00795	0.00617	0.00533	0.00285	Carubv10002014m.g	0.01295	0.0179	0.00447	0.0046	0.00323	0.00308
Carubv10002015m.g	0.07243	0.09135	0.7863	0.7414	0.81224	0.8135	Carubv10002015m.g	0.05795	0.02741	0.49951	0.50145	0.35713	0.352	Carubv10002015m.g	0.021	0.01491	0.08173	0.06246	0.05691	0.03636
Carubv10002016m.g	0.00933	0.00729	0.00979	0.00323	0.00567	0.00775	Carubv10002016m.g	0	0.00368	0.0016	0.0035	0.005	0.00186	Carubv10002016m.g	0.001	0.01127	0.00094	0.0057	0.00359	0.00232
Carubv10002017m.g	0.04167	0.0625	0.01712	0.00781	0.01191	0.02695	Carubv10002017m.g	0.04	0	0	0.00446	0	0	Carubv10002017m.g	0.04968	0.00203	0.01085	0.01829	0.00763	0.0011
Carubv10002018m.g	0.10625	0.19167	0.25	0.36394	0.41493	0.28099	Carubv10002018m.g	0.04661	0.15575	0.18854	0.30117	0.16121	0.17563	Carubv10002018m.g	0.00556	0.02106	0.01746	0.04665	0.03339	0.01232
Carubv10002019m.g	0.0207	0.03897	0.05137	0.02063	0	0.00956	Carubv10002019m.g	0.04864	0.00202	0	0.00351	0.00769	0.00556	Carubv10002019m.g	0.02956	0.00291	0.00619	0.00391	0.00256	0.00344
Carubv10002020m.g	0.3843	0.24	0.33586	0.35226	0.30369	0.35775	Carubv10002020m.g	0.00546	0.02435	0.0035	0.00288	0.00803	0.00482	Carubv10002020m.g	0.00636	0.0012	0.00359	0.00518	0.001	0.003
Carubv10002021m.g	0.17808	0.24148	0.23946	0.2236	0.27347	0.22467	Carubv10002021m.g	0.02211	0.01789	0.0214	0.02456	0.09	0.09663	Carubv10002021m.g	0.01584	0.00741	0.00546	0.00888	0.01878	0.01731
Carubv10002022m.g	0.44653	0.47459	0.58298	0.56391	0.57933	0.59121	Carubv10002022m.g	0.07515	0.06096	0.26723	0.24988	0.26054	0.29602	Carubv10002022m.g	0.01422	0.01443	0.02573	0.02229	0.02661	0.03108
Carubv10002023m.g	0.03622	0.03727	0.08719	0.08749	0.07581	0.08209	Carubv10002023m.g	0.00463	0	0.00588	0	0.0058	0.00986	Carubv10002023m.g	0.00087	0.00257	0.00085	0.00246	0.00369	0.0017
Carubv10002025m.g	0.01345	0.0079	0.16012	0.23955	0.32451	0.23495	Carubv10002025m.g	0.00778	0.00529	0.00397	0.01073	0	0.02156	Carubv10002025m.g	0.01927	0	0.00477	0.00435	0.00323	0.0044
Carubv10002026m.g	0	0.0805	0.16851	0.16671	0.18247	0.15843	Carubv10002026m.g	0.00433	0.00902	0.00426	0.00415	0.00347	0.00803	Carubv10002026m.g	0.00235	0.01119	0.00417	0.00244	0.00255	0.00338
Carubv10002027m.g	0.27995	0.2175	0.10801	0.10116	0.11707	0.14186	Carubv10002027m.g	0.02823	0.01507	0.01548	0.00675	0.01278	0.00282	Carubv10002027m.g	0.00587	0.005	0.00473	0.00324	0.00486	0.00421
Carubv10002028m.g	0.01818	0.00216	0.00543	0	0.02053	0.00463	Carubv10002028m.g	0	0.00902	0	0.00435	0.00796	0	Carubv10002028m.g	0.00698	0.00196	0	0.00075	0.00115	0.00205
Carubv10002029m.g	0.24262	0.30718	0.36873	0.34424	0.32785	0.36306	Carubv10002029m.g	0.00912	0.0107	0.00925	0.00505	0.00891	0.0078	Carubv10002029m.g	0.00413	0.00451	0.00356	0.00373	0.00236	0.00263
Carubv10002030m.g	0.46054	0.39504	0.42723	0.40928	0.34423	0.35536	Carubv10002030m.g	0.01331	0.00288	0.00102	0.00492	0.00622	0.00267	Carubv10002030m.g	0.00321	0.00353	0.00262	0.0035	0.00263	0.00397
Carubv10002031m.g	0.12016	0.17407	0.1541	0.13861	0.14855	0.15065	Carubv10002031m.g	0.01625	0.00111	0.02195	0.02542	0.02481	0.04496	Carubv10002031m.g	0.01274	0.00736	0.00342	0.006	0.00195	0.00499
Carubv10002032m.g	0.65081	0.6654	0.75329	0.79253	0.73386	0.7682	Carubv10002032m.g	0.50141	0.4598	0.54363	0.54756	0.49599	0.51328	Carubv10002032m.g	0.05757	0.06784	0.05899	0.05316	0.05989	0.06293
Carubv10002033m.g	0	0.00179	0.00284	0	0.0053	0.00223	Carubv10002033m.g	0.00936	0.01606	0.00321	0.00929	0.0034	0.00648	Carubv10002033m.g	0.00185	0.00874	0.00294	0.00403	0.00213	0.00091
Carubv10002036m.g	0.19409	0.12607	0.14276	0.11076	0.11599	0.12815	Carubv10002036m.g	0.00698	0.00494	0.00265	0.00774	0.00399	0.00628	Carubv10002036m.g	0.003	0.00562	0.00375	0.00452	0.00405	0.00299
Carubv10002037m.g	0.01018	0	0	0.00735	0.00715	0	Carubv10002037m.g	0.00204	0	0.01594	0.00451	0.0181	0	Carubv10002037m.g	0.00436	0.00612	0.00871	0.00207	0.00207	0.00418
Carubv10002038m.g	0.17536	0.21546	0.27471	0.27168	0.2588	0.17542	Carubv10002038m.g	0.00569	0.00786	0.00628	0.00366	0.00568	0.00189	Carubv10002038m.g	0.00522	0.006	0.00363	0.00308	0.00307	0.00527
Carubv10002039m.g	0.15593	0.14115	0.22071	0.20817	0.16115	0.19179	Carubv10002039m.g	0.00179	0.00417	0.0057	0.00265	0.00667	0.00664	Carubv10002039m.g	0.00442	0.00353	0.00334	0.00328	0.0018	0.00364
Carubv10002040m.g	0.0056	0.02199	0.00994	0.00676	0.00511	0.0126	Carubv10002040m.g	0.00541	0.00644	0.00329	0.00379	0	0.00142	Carubv10002040m.g	0.00671	0.00276	0.00228	0.00416	0.00621	0.00685
Carubv10002041m.g	0.0899	0.07479	0.08731	0.05836	0.04111	0.09212	Carubv10002041m.g	0.00162	0.00471	0.01394	0.01653	0.03082	0.0265	Carubv10002041m.g	0.00331	0.00225	0.00176	0.00593	0.00775	0.00347
Carubv10002042m.g	0.36788	0.38565	0.25287	0.29785	0.23505	0.3141	Carubv10002042m.g	0.00843	0.00159	0.03455	0.02909	0.04615	0.02406	Carubv10002042m.g	0.00962	0.00616	0.0045	0.00179	0.0026	0.00273
Carubv10002044m.g	0.08699	0.17201	0.17636	0.16685	0.14711	0.19035	Carubv10002044m.g	0.00621	0.01735	0.00908	0.0048	0.00556	0.00505	Carubv10002044m.g	0.00377	0.00536	0.00565	0.00285	0.0048	0.00511
Carubv10002045m.g	0.05198	0.0077	0.13199	0.15167	0.18031	0.15944	Carubv10002045m.g	0.00417	0.00659	0.01963	0.04748	0.01173	0.01993	Carubv10002045m.g	0.00816	0.00391	0.00547	0.00382	0.00319	0.00583
Carubv10002046m.g	0	0	0	0.01421	0	0.00952	Carubv10002046m.g	0.0087	0.02176	0.00463	0.00409	0.00905	0.00441	Carubv10002046m.g	0.00394	0.00409	0.00136	0.00186	0.00157	0.00435
Carubv10002047m.g	0.01071	0.00588	0.00245	0	0.00337	0.00147	Carubv10002047m.g	0.03175	0.0087	0.00149	0	0.00653	0.00551	Carubv10002047m.g	0.01857	0.00322	0.00058	0.00192	0.00539	0.00262
Carubv10002048m.g	0.02125	0.01836	0.00308	0.00974	0.00834	0.01294	Carubv10002048m.g	0.0067	0.00476	0.00183	0.00503	0.00313	0.00287	Carubv10002048m.g	0.0091	0.00271	0.00149	0.00301	0.00414	0.00163
Carubv10002049m.g	0	0.10477	0.025	0.00726	0.03281	0.00758	Carubv10002049m.g	0.02619	0	0	0	0.00345	0.00655	Carubv10002049m.g	0.00315	0.0049	0.00101	0.00061	0.00497	0.00131
Carubv10002050m.g	0.1086	0.09524	0.186	0.17231	0.20383	0.18948	Carubv10002050m.g	0.0393	0.01681	0.00671	0.01078	0	0.00297	Carubv10002050m.g	0.0142	0.00334	0.00406	0.00202	0.00551	0.00408
Carubv10002051m.g	0.14315	0.13565	0.23641	0.21352	0.26514	0.22258	Carubv10002051m.g	0.00509	0.00906	0.00352	0.01249	0.00745	0.01012	Carubv10002051m.g	0.00353	0.00373	0.00543	0.00556	0.00348	0.00406
Carubv10002052m.g	0	0.01576	0.00397	0.00427	0.01349	0.00926	Carubv10002052m.g	0.00303	0.03852	0.00267	0.00204	0.00286	0.0096	Carubv10002052m.g	0.01404	0.01623	0.00715	0.00124	0.00154	0.00183
Carubv10002053m.g	0.04583	0.02487	0.0087	0.01165	0	0.00269	Carubv10002053m.g	0.0256	0.03446	0	0.01282	0.0055	0	Carubv10002053m.g	0.0043	0.00472	0.00126	0.00277	0.00214	0.00259
Carubv10002054m.g	0.16367	0.1752	0.40046	0.34827	0.47645	0.40633	Carubv10002054m.g	0.00516	0.00553	0.00887	0.00648	0.00732	0.01354	Carubv10002054m.g	0.00435	0.00311	0.00996	0.01005	0.0124	0.00986
Carubv10002055m.g	0.01296	0.0037	0.24691	0.34649	NA	0.38443	Carubv10002055m.g	0	0	0.01667	0.0299	NA	0	Carubv10002055m.g	0	0.01858	0.06392	0.00912	NA	0.01099
Carubv10002056m.g	0.20278	0.13381	0.01894	0.03459	0.00694	0.016	Carubv10002056m.g	0	0.00904	0.00663	0.00171	0.00329	0.00364	Carubv10002056m.g	0.01131	0.01265	0.0025	0.00045	0.0027	0.00605
Carubv10002057m.g	0.00368	0.00572	0.00218	0.00555	0.00752	0.00298	Carubv10002057m.g	0	0	0.00296	0.0032	0	0.00552	Carubv10002057m.g	0	0.00303	0.00137	0.00709	0	0.00438
Carubv10002058m.g	0.13713	0.09476	0.03922	0.03407	0.02642	0.02493	Carubv10002058m.g	0.00459	0.00816	0.00304	0.01067	0.0062	0.0031	Carubv10002058m.g	0.00592	0.01158	0.00405	0.00386	0.00587	0.00847
Carubv10002059m.g	0.01876	0.01487	0.02049	0.00326	0.04479	0.05611	Carubv10002059m.g	0	0.00568	0.00647	0.0072	0.00137	0.00265	Carubv10002059m.g	0	0.00408	0.003	0.00257	0.00354	0.00328
Carubv10002060m.g	0.27716	0.32949	0.33559	0.39238	0.37899	0.4023	Carubv10002060m.g	0.01077	0.00428	0.00278	0.00096	0.00204	0.00425	Carubv10002060m.g	0.0034	0.00343	0.00289	0.00315	0.0023	0.00328
Carubv10002061m.g	0.16818	0.20322	0.30331	0.25468	0.18768	0.16271	Carubv10002061m.g	0.0035	0.01199	0.00315	0.00627	0.00881	0.00429	Carubv10002061m.g	0	0.00307	0.00596	0.0014	0.00347	0.00201
Carubv10002062m.g	0	0.00641	0	0.00313	0.00952	0.02346	Carubv10002062m.g	0.0049	0	0.01621	0.01155	0.03119	0.00405	Carubv10002062m.g	0.00222	0.01012	0.00363	0.00302	0.00367	0.00242
Carubv10002063m.g	0.30971	0.32532	0.39706	0.41837	0.38386	0.41844	Carubv10002063m.g	0.01019	0.00639	0.00159	0.00417	0.00496	0.01102	Carubv10002063m.g	0.00939	0.00919	0.00575	0.00502	0.00231	0.00319
Carubv10002064m.g	0.15621	0.1348	0.09147	0.10205	0.10211	0.07612	Carubv10002064m.g	0.00244	0.01131	0.00315	0.00861	0.00741	0.00287	Carubv10002064m.g	0.00307	0.00211	0.00298	0.00407	0.00463	0.00313
Carubv10002066m.g	0.10254	0.0643	0.07141	0.01638	0.03072	0.02347	Carubv10002066m.g	0	0.00478	0	0	0.00833	0	Carubv10002066m.g	0.00681	0.00418	0.02653	0.00384	0.00883	0.00225
Carubv10002067m.g	0	0.01805	0.00794	0.01667	0.03333	0.00481	Carubv10002067m.g	0.02821	0.00476	0.0087	0.00494	0	0.00524	Carubv10002067m.g	0.10018	0.00091	0.00362	0.00394	0.00464	0.00331
Carubv10002068m.g	0	0.02703	0	0.01042	0	0.01588	Carubv10002068m.g	0	0.03364	0.07334	0.02244	0.04103	0.02407	Carubv10002068m.g	0	0.00159	0.01222	0.0031	0.00316	0.00526
Carubv10002069m.g	0.04758	0.02794	0.01277	0.00255	0.00694	0.01031	Carubv10002069m.g	0	0.00479	0.01011	0.00322	0.00364	0.00084	Carubv10002069m.g	0.00324	0.00504	0.0023	0.00151	0.00576	0.00079
Carubv10002070m.g	0.00641	0.00833	0.00694	0	0	0	Carubv10002070m.g	0.0125	0	0.00379	0	0.00758	0.00227	Carubv10002070m.g	0.00467	0.00543	0.00378	0.0081	0.00653	0.00267
Carubv10002071m.g	0.10257	0.05211	0.00631	0.00861	0.00761	0.01424	Carubv10002071m.g	0.01456	0.01402	0.00456	0.0068	0.00268	0.00268	Carubv10002071m.g	0.01109	0.00636	0.0035	0.0042	0.00374	0.00269
Carubv10002072m.g	0.03381	0.04221	0.01604	0.0037	0.00924	0.0023	Carubv10002072m.g	0.00937	0.00357	0.01111	0.005	0.00476	0.00974	Carubv10002072m.g	0.00516	0.00293	0.00978	0.00454	0.00426	0.00115
Carubv10002073m.g	0.2523	0.28259	0.08525	0.05768	0.16001	0.1259	Carubv10002073m.g	0.00179	0	0.01793	0.00982	0.00687	0.00695	Carubv10002073m.g	0.00439	0.00453	0.00695	0.00291	0.00401	0.00297
Carubv10002075m.g	0.17735	0.07696	0.02075	0.03682	0.014	0.01046	Carubv10002075m.g	0.01612	0.00606	0.00613	0.00434	0.00578	0.00271	Carubv10002075m.g	0.00671	0.00878	0.00393	0.00402	0.00404	0.00418
Carubv10002076m.g	0	0	0	0	0	0	Carubv10002076m.g	0	0.04763	0	0	0	0.01161	Carubv10002076m.g	0.00922	0	0.00236	0.0066	0.00779	0.00456
Carubv10002077m.g	0.00488	0.00278	0.00427	0.00375	0.0025	0.00174	Carubv10002077m.g	0.01199	0.00834	0	0	0	0.00505	Carubv10002077m.g	0.00558	0.00448	0.00329	0.00441	0.00119	0.00295
Carubv10002078m.g	0.10511	0.15531	0.01389	0.02329	0.00338	0.00925	Carubv10002078m.g	0.01583	0.00465	0.00227	0.00128	0.00916	0	Carubv10002078m.g	0.00415	0.0055	0.00279	0.00299	0.00527	0.00256
Carubv10002079m.g	0.00527	0.01209	0.03667	0.02754	0.00972	0.05858	Carubv10002079m.g	0.00258	0.00355	0.00292	0.00709	0	0.00282	Carubv10002079m.g	0.00511	0.00506	0.00149	0.00264	0.0043	0.00186
Carubv10002080m.g	0.02574	0.03411	0.00965	0.0335	0.01666	0.02527	Carubv10002080m.g	0.0158	0.00914	0.00126	0.00911	0.01288	0.00738	Carubv10002080m.g	0.00168	0.00593	0.00343	0.00278	0.00256	0.00377
Carubv10002081m.g	0	0.02083	0.00166	0	0.00815	0.01486	Carubv10002081m.g	0.02619	0.02091	0.00649	0.00337	0.00575	0	Carubv10002081m.g	0.00638	0.00303	0.00406	0.00225	0.00359	0.00358
Carubv10002082m.g	0.60516	0.68319	0.86714	0.79836	0.81016	0.71254	Carubv10002082m.g	0.29224	0.22967	0.26755	0.34565	0.20008	0.15062	Carubv10002082m.g	0.04993	0.04145	0.03159	0.04581	0.02223	0.0125
Carubv10002083m.g	0.19496	0.19674	0.32298	0.27617	0.28498	0.27789	Carubv10002083m.g	0.0493	0.04058	0.01333	0.01566	0.017	0.00976	Carubv10002083m.g	0.01458	0.014	0.00354	0.00305	0.00462	0.00372
Carubv10002084m.g	0	0.01191	0	0.01099	0.00694	0.01191	Carubv10002084m.g	0.00826	0.00617	0	0.00556	0.00674	0	Carubv10002084m.g	0	0.00204	0.00498	0.00109	0.00447	0.00332
Carubv10002085m.g	0.04423	0.03385	0	0.00893	0.01667	0.01	Carubv10002085m.g	0	0.01842	0.01316	0.00478	0.01053	0	Carubv10002085m.g	0.03333	0.01234	0.00966	0.00384	0.00561	0.00926
Carubv10002086m.g	0.05601	0.06109	0.00852	0.01943	0.01667	0.01122	Carubv10002086m.g	0.03809	0.00388	0.00991	0.01859	0.01111	0.0058	Carubv10002086m.g	0.02478	0.00405	0.0009	0.00235	0.00184	0.00152
Carubv10002087m.g	0	0	0.01164	0.00694	0	0.04622	Carubv10002087m.g	0.02381	0	0	0	0	0	Carubv10002087m.g	0.00111	0.00311	0.00495	0.00833	0.0028	0.00439
Carubv10002088m.g	0.00433	0.00275	0.00769	0.00967	0.04166	0.03073	Carubv10002088m.g	0.03392	0.0111	0.01428	0.00553	0.01404	0.00391	Carubv10002088m.g	0.0104	0.0048	0.00372	0.00234	0.00471	0.00162
Carubv10002089m.g	0	0.00838	0.00208	0.01089	0.01278	0.01584	Carubv10002089m.g	0.02803	0	0.00152	0.00505	0.00278	0.00142	Carubv10002089m.g	0.00625	0.00231	0.00229	0.00116	0.00487	0.00247
Carubv10002090m.g	0.00337	0.00629	0.00446	0.00192	0.0057	0.01428	Carubv10002090m.g	0.00704	0.00634	0.00248	0.01068	0.00278	0	Carubv10002090m.g	0.00278	0	0.00232	0.00396	0	0.00281
Carubv10002091m.g	0.2314	0.30966	0.39	0.37726	0.38186	0.39764	Carubv10002091m.g	0.00768	0.00228	0.01149	0.00592	0	0.00399	Carubv10002091m.g	0.00701	0.00362	0.0037	0.00254	0.00397	0.00602
Carubv10002092m.g	0.3045	0.31666	0.12604	0.10221	0.05923	0.07794	Carubv10002092m.g	0.00788	0.0164	0	0	0	0.03383	Carubv10002092m.g	0.00114	0.0061	0.00776	0.00136	0.00466	0.00406
Carubv10002093m.g	0.37775	0.28078	0.04987	0.03971	0.00541	0.01631	Carubv10002093m.g	0.00446	0.01445	0.01426	0.00501	0	0.00218	Carubv10002093m.g	0.01048	0.00809	0.00812	0.00172	0.00553	0.00191
Carubv10002094m.g	0	0.00337	0	0.0051	0.01	0.00856	Carubv10002094m.g	0.00764	0.02564	0	0	0.01429	0	Carubv10002094m.g	0.00122	0.00557	0.00514	0.00637	0.00484	0.00338
Carubv10002095m.g	0.01418	0.01667	0.00736	0.005	0.01813	0.01426	Carubv10002095m.g	0	0.01389	0.00255	0	0	0.00833	Carubv10002095m.g	0.00516	0.00552	0.00384	0.00431	0.00317	0.00174
Carubv10002096m.g	0.16033	0.28063	0.20636	0.17899	0.22735	0.20775	Carubv10002096m.g	0.01043	0.01146	0.00586	0.00363	0.00409	0.00303	Carubv10002096m.g	0.0022	0.00229	0.0044	0.00524	0.00404	0.00424
Carubv10002097m.g	0.05683	0.05588	0.01617	0.02181	0.00931	0.00496	Carubv10002097m.g	0.0105	0.00695	0.00535	0.00328	0.00151	0.00928	Carubv10002097m.g	0.0122	0.00364	0.00285	0.0027	0.00608	0.00354
Carubv10002098m.g	0	0	0.00411	0.00681	0.02169	0.00819	Carubv10002098m.g	0	0	0	0.00227	0.00439	0.0017	Carubv10002098m.g	0.00288	0.00185	0.00419	0.00253	0.0057	0.00228
Carubv10002099m.g	0.46386	0.3796	0.25718	0.36457	0.32193	0.34094	Carubv10002099m.g	0.00792	0.00786	0	0.00182	0.0068	0	Carubv10002099m.g	0.00597	0.00242	0.00058	0.00217	0.00183	0.00174
Carubv10002100m.g	0	0.003	0	0.00174	0	0.00905	Carubv10002100m.g	0	0.00505	0	0.00397	0.00379	0.00292	Carubv10002100m.g	0	0	0.00184	0.00446	0.00474	0.00451
Carubv10002101m.g	0.45619	0.38064	0.48507	0.43496	0.39784	0.42274	Carubv10002101m.g	0.08376	0.03233	0.00554	0.01637	0.00708	0.00281	Carubv10002101m.g	0.04926	0.02245	0.00499	0.00711	0.00563	0.00636
Carubv10002102m.g	0.31968	0.34854	0.15241	0.17238	0.14525	0.16738	Carubv10002102m.g	0	0.00897	0.00189	0.00922	0.00298	0.00422	Carubv10002102m.g	0.00086	0.00569	0.00565	0.00348	0.00078	0.00313
Carubv10002103m.g	0.06306	0.07619	0.19764	0.16279	0.20902	0.22222	Carubv10002103m.g	0.00455	0	0.00463	0.0032	0	0.0111	Carubv10002103m.g	0.00229	0.00129	0	0.00182	0.00256	0.00557
Carubv10002104m.g	0	0.02223	0.05619	0.05134	0.0152	0.0219	Carubv10002104m.g	0.00334	0.02164	0	0.00303	0.02419	0.00816	Carubv10002104m.g	0.01226	0.00874	0.00683	0.00551	0.0076	0.00313
Carubv10002106m.g	0.00617	0.00991	0.00285	0.00625	0.01003	0.0148	Carubv10002106m.g	0.01621	0.00856	0.00357	0.00383	0.00878	0.00621	Carubv10002106m.g	0.00198	0.00681	0.00329	0.00422	0.00264	0.00307
Carubv10002107m.g	0.5625	0.64797	0.87333	0.5137	0.4	0.71173	Carubv10002107m.g	0.4	0.44447	0.41113	0.69714	NA	0.16547	Carubv10002107m.g	0.05838	0.03139	0.14849	0.02593	0.025	0.01662
Carubv10002109m.g	0.02071	0.00575	0.00203	0.00826	0.00383	0.01595	Carubv10002109m.g	0.00585	0	0	0	0.00989	0.00357	Carubv10002109m.g	0.00749	0.00254	0.0027	0.00211	0.00288	0.00501
Carubv10002110m.g	0.00403	0.00267	0	0.0085	0.01443	0.00712	Carubv10002110m.g	0	0	0	0.00512	0.00379	0	Carubv10002110m.g	0.00895	0.0006	0.00222	0.0046	0.00271	0.00447
Carubv10002111m.g	0.06032	0.1024	0.00424	0.01044	0.01084	0.01164	Carubv10002111m.g	0.16101	0.25668	0.01916	0.03038	0.00667	0.0124	Carubv10002111m.g	0.17268	0.18687	0.01824	0.01937	0.01703	0.0032
Carubv10002112m.g	0.30541	0.23107	0.48601	0.42307	0.37544	0.44051	Carubv10002112m.g	0.00141	0.00342	0.00793	0.00548	0.00285	0.00601	Carubv10002112m.g	0.00757	0.00529	0.00246	0.00342	0.00501	0.00436
Carubv10002113m.g	0.01413	0.00298	0.00752	0	0.01307	0.01376	Carubv10002113m.g	0.01462	0.01158	0.00284	0.00579	0	0.00476	Carubv10002113m.g	0.01193	0.00512	0.002	0.00439	0.00569	0.00588
Carubv10002114m.g	0.00893	0.02069	0.00263	0.00629	0.00934	0.01008	Carubv10002114m.g	0.02571	0.008	0.00463	0	0.0035	0	Carubv10002114m.g	0.01472	0.00283	0.00084	0.00293	0.00398	0.00099
Carubv10002115m.g	0.02525	0.02958	0.01592	0.01123	0.00718	0.02272	Carubv10002115m.g	0.00617	0.00511	0	0.00316	0	0.00479	Carubv10002115m.g	0.00443	0.00152	0	0.00282	0.00078	0.00218
Carubv10002116m.g	0.28163	0.28762	0.25833	0.27606	0.23354	0.20429	Carubv10002116m.g	0.00879	0.01421	0.00253	0.00341	0.00396	0.00402	Carubv10002116m.g	0.00321	0.01088	0.00307	0.0033	0.0034	0.00251
Carubv10002117m.g	0.07134	0.08042	0.10343	0.09022	0	0.10172	Carubv10002117m.g	0	0	0.01299	0.00699	0	0	Carubv10002117m.g	0.00614	0.00353	0	0.00291	0	0.00302
Carubv10002118m.g	0.13855	0.1134	0.17298	0.14519	0.01588	0.13692	Carubv10002118m.g	0	0	0.0048	0.00298	0.00741	0.00374	Carubv10002118m.g	0.00727	0.00349	0.00452	0.00239	0.00307	0.00109
Carubv10002120m.g	0.22051	0.19965	0.30759	0.30477	0.37259	0.37839	Carubv10002120m.g	0.00981	0.00877	0.00562	0.0048	0.00386	0.00739	Carubv10002120m.g	0.0031	0.00573	0.00149	0.00469	0.00396	0.00273
Carubv10002121m.g	0.20206	0.20903	0.26458	0.23095	0.26838	0.26828	Carubv10002121m.g	0.00371	0.01036	0.0097	0.02098	0.00796	0.00538	Carubv10002121m.g	0.00441	0.00779	0.0033	0.00457	0.00376	0.00461
Carubv10002122m.g	0.36708	0.26012	0.20643	0.20144	0.19869	0.22109	Carubv10002122m.g	0.01293	0.01265	0.00866	0.00256	0.00655	0.00639	Carubv10002122m.g	0.00597	0.01164	0.00399	0.00427	0.00371	0.00121
Carubv10002123m.g	0	0.00592	0.02467	0	0.0268	0.03107	Carubv10002123m.g	0.0652	0.17812	0.04482	0.03707	0.01771	0.08738	Carubv10002123m.g	0.01106	0.01425	0.00562	0.00412	0.00371	0.00483
Carubv10002124m.g	0.1138	0.12712	0.15399	0.13114	0.15118	0.15082	Carubv10002124m.g	0.00285	0.01819	0.01057	0.00852	0.00938	0.01478	Carubv10002124m.g	0.00231	0.00296	0.0062	0.00564	0.00431	0.00557
Carubv10002125m.g	0	0.02143	0.1041	0.06313	0.07397	0.10555	Carubv10002125m.g	0.04	0.00505	0.00505	0.00474	0.01867	0.00556	Carubv10002125m.g	0.0094	0	0.00591	0.00473	0.00339	0.0041
Carubv10002126m.g	0.09111	0.10976	0.11907	0.11796	0.1736	0.11874	Carubv10002126m.g	0.02254	0.02062	0.00317	0.00207	0.00463	0.00264	Carubv10002126m.g	0.01801	0.01258	0.0024	0.00352	0.00531	0.00433
Carubv10002127m.g	0.32835	0.31316	0.25349	0.28894	0.24124	0.25387	Carubv10002127m.g	0.01343	0.01197	0.02415	0.00322	0.00574	0.0047	Carubv10002127m.g	0.00918	0.00841	0.00286	0.00207	0.00227	0.00239
Carubv10002128m.g	0.01216	0.01875	0.01501	0.01099	0.01447	0.0156	Carubv10002128m.g	0.00709	0.00591	0.00321	0.00385	0.00104	0.00269	Carubv10002128m.g	0.01254	0.00416	0.00431	0.00249	0.00437	0.00355
Carubv10002129m.g	0.28274	0.23416	0.07096	0.11288	0.00595	0.02901	Carubv10002129m.g	0.00183	0.00388	0.0058	0.00198	0.00311	0.0068	Carubv10002129m.g	0.00488	0.00125	0.00274	0.00266	0.00332	0.00339
Carubv10002130m.g	0.02037	0.00556	0.00413	0.00391	0.02109	0.02051	Carubv10002130m.g	0.0125	0	0.00758	0.0125	0.00625	0	Carubv10002130m.g	0.00192	0.01045	0.00129	0.00322	0.00519	0.00637
Carubv10002131m.g	0.01061	0.01996	0.07239	0.0788	0.14011	0.08504	Carubv10002131m.g	0	0.0094	0.00197	0	0.00575	0	Carubv10002131m.g	0.00335	0.00182	0.00463	0.00326	0.00615	0.00269
Carubv10002132m.g	0.26469	0.30219	0.23626	0.28532	0.32217	0.28011	Carubv10002132m.g	0.01745	0.00939	0.00601	0.00755	0.00806	0.00513	Carubv10002132m.g	0.00892	0.00362	0.00275	0.00443	0.00329	0.00292
Carubv10002133m.g	0.00284	0.00555	0.05134	0.05616	0.04883	0.05213	Carubv10002133m.g	0.01266	0	0.00208	0.00167	0	0.00456	Carubv10002133m.g	0.01051	0.00342	0.00272	0.00709	0.00062	0.00213
Carubv10002134m.g	0.15379	0.11235	0.08611	0.09705	0.075	0.06842	Carubv10002134m.g	0.01149	0.00447	0.00969	0.00347	0.01179	0.01453	Carubv10002134m.g	0.00279	0.00439	0.00403	0.00286	0.00426	0.0022
Carubv10002135m.g	0.00726	0.02816	0.01107	0.00168	0.01922	0.02138	Carubv10002135m.g	0.00857	0.08317	0.02349	0.02203	0.06569	0.03912	Carubv10002135m.g	0	0.00284	0.00226	0.01037	0.0082	0.00344
Carubv10002136m.g	0.01111	0.00245	0.00521	0.0049	0.0174	0.00433	Carubv10002136m.g	0.01538	0.00313	0.00435	0	0.01976	0	Carubv10002136m.g	0.00647	0.00175	0.00381	0.00389	0.00164	0.00396
Carubv10002137m.g	0.01354	0.00379	0.08389	0.06844	0.01888	0.05983	Carubv10002137m.g	0.03469	0	0.01667	0.00667	0	0	Carubv10002137m.g	0.00492	0.00417	0.00124	0.00456	0.00418	0.00528
Carubv10002138m.g	0.22032	0.31743	0.17538	0.18871	0.16416	0.14299	Carubv10002138m.g	0.00962	0.00606	0.002	0.01016	0.0031	0.00496	Carubv10002138m.g	0.00687	0.00263	0.00319	0.00345	0.00222	0.00337
Carubv10002139m.g	0.04151	0.02077	0.00687	0.00628	0.00736	0.01286	Carubv10002139m.g	0	0	0.00347	0.00772	0.00556	0.00347	Carubv10002139m.g	0.00538	0.00335	0	0.00515	0.00225	0.00114
Carubv10002140m.g	0.01091	0.00801	0.00346	0.00335	0.01384	0.00598	Carubv10002140m.g	0.00503	0.00622	0.00463	0.00627	0.003	0.00227	Carubv10002140m.g	0.00159	0.00325	0.00248	0.00224	0.0016	0.00519
Carubv10002141m.g	0.01192	0.03769	0.01223	0.04494	0.02579	0.02619	Carubv10002141m.g	0.0261	0.02079	0.00278	0	0	0.00382	Carubv10002141m.g	0.01053	0.01035	0.00473	0.00396	0.0033	0.00429
Carubv10002142m.g	0.17462	0.13314	0.0506	0.11727	0.05526	0.01538	Carubv10002142m.g	0.01161	0.01662	0.00788	0.01208	0.00595	0.01482	Carubv10002142m.g	0.00918	0.0073	0.002	0.0019	0.00589	0.00324
Carubv10002143m.g	0.00357	0.00649	0	0.0021	0.00337	0.00861	Carubv10002143m.g	0.00694	0.01063	0.00621	0	0.00962	0.00543	Carubv10002143m.g	0	0.00373	0.00739	0.00329	0.00137	0.00338
Carubv10002144m.g	0.01079	0.01397	0.31863	0.29198	0.29533	0.4818	Carubv10002144m.g	0.0048	0.01059	0.22226	0.18356	0.11485	0.14109	Carubv10002144m.g	0.001	0.00374	0.0391	0.01258	0.01139	0.01217
Carubv10002146m.g	0.1474	0.15945	0.08485	0.05584	0.09243	0.08348	Carubv10002146m.g	0.0103	0.01277	0.00309	0.00282	0.0025	0.01085	Carubv10002146m.g	0.00696	0.0035	0.00336	0.00338	0.00306	0.00316
Carubv10002147m.g	0.30663	0.34553	0.35356	0.33955	0.32459	0.33032	Carubv10002147m.g	0.00182	0.00208	0.00601	0.01091	0.00187	0.00257	Carubv10002147m.g	0.00849	0.00306	0.0031	0.00431	0.00186	0.00165
Carubv10002148m.g	0	0.00571	0	0.01784	0.01981	0.00238	Carubv10002148m.g	0.02041	0.00417	0	0.00238	0	0	Carubv10002148m.g	0.02253	0	0.00313	0.00781	0.00242	0.00306
Carubv10002149m.g	0.07509	0.15098	0.05119	0.01296	0.01768	0.00864	Carubv10002149m.g	0.00233	0.00813	0	0.00529	0.0025	0.00567	Carubv10002149m.g	0.00336	0.00514	0.0072	0.00282	0.00222	0.00413
Carubv10002150m.g	0.003	0.00225	0.00877	0.00167	0	0.00167	Carubv10002150m.g	0	0	0	0	0	0.00893	Carubv10002150m.g	0.0101	0	0.00901	0.00619	0	0.01203
Carubv10002151m.g	0.02568	0.01313	0	0.0192	0.00758	0.01511	Carubv10002151m.g	0.01468	0.00588	0	0	0	0.00535	Carubv10002151m.g	0	0.00532	0.00521	0.00212	0.00767	0.00396
Carubv10002152m.g	0.14616	0.14587	0.04036	0.05329	0.05521	0.0393	Carubv10002152m.g	0	0.0032	0.00188	0.00145	0	0.00371	Carubv10002152m.g	0.00209	0.00372	0.00257	0.00514	0.00543	0.00426
Carubv10002153m.g	0.08343	0.10271	0.06743	0.06394	0.07132	0.04913	Carubv10002153m.g	0.00265	0.00116	0	0.00223	0	0	Carubv10002153m.g	0.00253	0.00198	0.00228	0.00232	0.00239	0.00269
Carubv10002154m.g	0.22762	0.20306	0.04304	0.03533	0.01675	0.00907	Carubv10002154m.g	0.01117	0.0029	0.00139	0.00381	0	0.00181	Carubv10002154m.g	0.00849	0.00401	0.00222	0.00096	0.00424	0.00261
Carubv10002155m.g	0.03519	0.05494	0.01716	0.016	0.01711	0.00214	Carubv10002155m.g	0	0.00377	0.00214	0.00142	0.00189	0.00271	Carubv10002155m.g	0.00109	0.00306	0.00204	0.00414	0.00325	0.003
Carubv10002157m.g	0	0	0	0	0	0	Carubv10002157m.g	0	0	0	0.00661	0.01111	0.01047	Carubv10002157m.g	0	0	0.00605	0.00385	0.00167	0.00222
Carubv10002158m.g	0.16191	0.10476	0.04029	0.00779	0	0.016	Carubv10002158m.g	0.00729	0	0.00615	0.00118	0.00272	0.00607	Carubv10002158m.g	0.00261	0.00054	0.00477	0.00397	0.0021	0.00484
Carubv10002159m.g	0.1195	0.03581	0.0604	0.02625	0.01	0.00198	Carubv10002159m.g	0.0264	0	0.00227	0.00899	0.00329	0.0034	Carubv10002159m.g	0.01188	0	0.00273	0.00113	0.00223	0.0027
Carubv10002160m.g	0.40662	0.44821	0.28551	0.3402	0.26076	0.19465	Carubv10002160m.g	0.0316	0.02303	0.00437	0.01476	0.01051	0.00603	Carubv10002160m.g	0.01004	0.00428	0.0048	0.00189	0.00302	0.00347
Carubv10002161m.g	0.18285	0.12638	0.27918	0.28303	0.26187	0.29608	Carubv10002161m.g	0.01561	0.01105	0.00208	0.00396	0.00675	0.00474	Carubv10002161m.g	0.00167	0.00768	0.00581	0.00264	0.00483	0.00384
Carubv10002162m.g	0.44322	0.3428	0.27538	0.346	0.25687	0.27493	Carubv10002162m.g	0.01508	0.02217	0.00821	0.01564	0.00854	0.00893	Carubv10002162m.g	0.01852	0.00725	0.00541	0.00596	0.00483	0.00541
Carubv10002163m.g	0	0	0.09375	0.06818	0.06667	0.19773	Carubv10002163m.g	0.08589	0.06802	0.05357	0.02687	0	0.00794	Carubv10002163m.g	0.02175	0.02968	0.01081	0.00491	0.00238	0.00096
Carubv10002165m.g	0.00834	0.02143	0.02663	0.00833	0	0.00384	Carubv10002165m.g	0.05024	0.02197	0.00275	0.00238	0.00992	0.00275	Carubv10002165m.g	0.04339	0.00465	0.00108	0.00508	0	0.00554
Carubv10002166m.g	0	0	0.01021	0.01097	0	0.01253	Carubv10002166m.g	0	0.01268	0.00476	0	0.02222	0	Carubv10002166m.g	0.00196	0	0.00724	0.00182	0	0.00497
Carubv10002167m.g	0.06017	0.06115	0.08521	0.06433	0.08903	0.06641	Carubv10002167m.g	0.01437	0.00217	0.00566	0.0036	0.0032	0.0061	Carubv10002167m.g	0.00283	0.00064	0.00486	0.00108	0.00162	0.00306
Carubv10002169m.g	0.29915	0.2722	0.30541	0.26705	0.27286	0.25952	Carubv10002169m.g	0.00521	0.00585	0.00619	0.03036	0.0073	0.01605	Carubv10002169m.g	0.00206	0.00335	0.00176	0.00353	0.00245	0.00355
Carubv10002171m.g	0	0.01111	0.0087	0.00521	0	0	Carubv10002171m.g	0.005	0.00384	0	0.00417	0.01389	0	Carubv10002171m.g	0	0.0065	0.00383	0.01151	0.00283	0.0064
Carubv10002172m.g	0.0432	0.04242	0.01233	0.01495	0.00888	0.00951	Carubv10002172m.g	0.00462	0.00254	0.00439	0.00224	0.00368	0.00281	Carubv10002172m.g	0.00171	0.0016	0.00395	0.00517	0.00214	0.0021
Carubv10002175m.g	0.17151	0.2378	0.13573	0.15147	0.14075	0.1526	Carubv10002175m.g	0.01262	0.01198	0.00853	0.00315	0.00695	0	Carubv10002175m.g	0.00382	0.00222	0.00474	0.00388	0.00322	0.00322
Carubv10002177m.g	0.01481	0.02497	0.01334	0.00519	0.01445	0.00984	Carubv10002177m.g	0.00559	0.00132	0.00871	0.00315	0.00132	0.00743	Carubv10002177m.g	0.00796	0.00298	0.007	0.00355	0.00142	0.00628
Carubv10002178m.g	0.005	0.0125	0	0.005	0	0.00884	Carubv10002178m.g	0	0	0.0051	0.0087	0.01243	0	Carubv10002178m.g	0.00599	0.00956	0.00344	0	0.00716	0.00318
Carubv10002179m.g	0.00878	0.0368	0.00526	0.00769	0	0.0035	Carubv10002179m.g	0.00758	0	0	0.00995	0.00695	0	Carubv10002179m.g	0.01288	0.00419	0.00228	0.00292	0.00548	0.00281
Carubv10002180m.g	0.01407	0.00821	0.00402	0.01254	0.01675	0.01205	Carubv10002180m.g	0.00964	0.00897	0.00303	0	0.00444	0.00623	Carubv10002180m.g	0.00541	0.00522	0.00412	0.00387	0.00403	0.00391
Carubv10002181m.g	0.0131	0	0.00167	0.00909	0.00392	0.0143	Carubv10002181m.g	0	0.00695	0.00697	0	0	0	Carubv10002181m.g	0.01053	0.00377	0	0.0067	0	0.00712
Carubv10002184m.g	0	0.01875	0.00313	0.00292	0	0.05038	Carubv10002184m.g	0.02857	0.04223	0.03166	0.00385	0	0.02449	Carubv10002184m.g	0	0.00179	0.00698	0.00428	0	0.00245
Carubv10002186m.g	0	0.0173	0	0.00751	0.01068	0.0064	Carubv10002186m.g	0.02991	0.01508	0.00213	0.00213	0	0.00298	Carubv10002186m.g	0.01898	0.00538	0.00582	0.00304	0.00177	0.00371
Carubv10002187m.g	0	0.01551	0.01293	0.01468	0.0191	0.01849	Carubv10002187m.g	0	0	0	0	0.01225	0.00347	Carubv10002187m.g	0.00784	0	0.00434	0.00447	0.00486	0.00434
Carubv10002189m.g	0	0	0	0	0	0	Carubv10002189m.g	0	0	0.00877	0.00741	0	0.01162	Carubv10002189m.g	0.00651	0.01194	0.00244	0.00223	0.00152	0.0065
Carubv10002190m.g	0.01336	0	0.01207	0.0075	0.01143	0.01114	Carubv10002190m.g	0.00564	0	0	0.00313	0.00695	0	Carubv10002190m.g	0.00287	0.00459	0.00159	0.00331	0.00196	0.00673
Carubv10002191m.g	0.09675	0.09199	0.06964	0.06936	0.04412	0.0419	Carubv10002191m.g	0.01692	0.01667	0.00931	0.00814	0.01137	0.01149	Carubv10002191m.g	0.00448	0.0044	0.00309	0.0032	0.00159	0.00436
Carubv10002192m.g	0.36355	0.30391	0.47422	0.45281	0.44088	0.49581	Carubv10002192m.g	0.01371	0.00542	0.00759	0.00621	0.00798	0.00451	Carubv10002192m.g	0.00639	0.00321	0.00349	0.00536	0.00393	0.00459
Carubv10002193m.g	0.00726	0.00366	0.00454	0	0.01755	0.02666	Carubv10002193m.g	0.00358	0.01111	0.00808	0.00379	0.01111	0.00379	Carubv10002193m.g	0.00149	0.00748	0.00206	0.00318	0.00636	0
Carubv10002194m.g	0.04539	0	0.02358	0.00645	0.00725	0	Carubv10002194m.g	0	0.00541	0.00425	0.00654	0	0.00222	Carubv10002194m.g	0	0.01678	0.00196	0.00541	0.0025	0.0035
Carubv10002195m.g	0.05047	0.05594	0.11124	0.10724	0.06757	0.11946	Carubv10002195m.g	0	0.00141	0.00119	0.00221	0.0097	0.00651	Carubv10002195m.g	0.01011	0.0072	0.0031	0.00434	0.00279	0.00283
Carubv10002196m.g	0.00385	0.00806	0.00238	0.00239	0.00337	0.01046	Carubv10002196m.g	0	0.00476	0.00536	0.01264	0	0.00384	Carubv10002196m.g	0.00589	0.01035	0.00305	0.00442	0.00391	0.00154
Carubv10002197m.g	0.03855	0.03515	0.06982	0.04611	0.03969	0.04503	Carubv10002197m.g	0.00287	0.00142	0.00374	0.00559	0.00178	0.00452	Carubv10002197m.g	0.00261	0.00321	0.0044	0.00188	0.0051	0.00237
Carubv10002198m.g	0	0.00915	0.00956	0	0.01111	0.00694	Carubv10002198m.g	0	0	0	0.00744	0.01419	0	Carubv10002198m.g	0	0.00273	0.00157	0.00151	0.00799	0.00241
Carubv10002199m.g	0	0.01348	0.02278	0.04063	0.02064	0.03685	Carubv10002199m.g	0.01337	0.01136	0.00298	0.00507	0.00255	0.00473	Carubv10002199m.g	0.00387	0.00928	0.00322	0.00622	0.00391	0.00416
Carubv10002200m.g	0.26424	0.28329	0.21616	0.18137	0.1565	0.15797	Carubv10002200m.g	0.00238	0	0	0.00233	0.00987	0.00606	Carubv10002200m.g	0.009	0.00506	0.00054	0.0036	0.00327	0.00114
Carubv10002201m.g	0.00327	0.01123	0.00327	0.00245	0	0.00662	Carubv10002201m.g	0.01342	0.00379	0.00417	0.00668	0.00817	0.00618	Carubv10002201m.g	0	0	0	0.00619	0.00303	0
Carubv10002202m.g	0.30464	0.28184	0.19543	0.21774	0.23694	0.22105	Carubv10002202m.g	0.02462	0.02965	0.01042	0.02452	0.02613	0.01828	Carubv10002202m.g	0.00736	0.00875	0.00381	0.0054	0.0033	0.00368
Carubv10002203m.g	0.03059	0.0608	0.0327	0.07058	NA	0	Carubv10002203m.g	0.01352	0.01496	0	0.0125	NA	0	Carubv10002203m.g	0.00884	0.01222	0.00185	0.00411	NA	0.00397
Carubv10002204m.g	0.32489	0.22274	0.17247	0.19502	0.14855	0.15512	Carubv10002204m.g	0.00289	0.0024	0.01257	0.00311	0.00316	0.00334	Carubv10002204m.g	0.01011	0.0077	0.00327	0.00256	0.0032	0.00492
Carubv10002205m.g	0.00286	0	0.00398	0.00305	0.00997	0.00192	Carubv10002205m.g	0	0	0	0.00218	0.00909	0.00337	Carubv10002205m.g	0.00614	0.00514	0.00238	0.00243	0.00136	0.00501
Carubv10002207m.g	0	0.00715	0	0.00447	0.00755	0.01094	Carubv10002207m.g	0	0.004	0.00907	0.00595	0.01237	0	Carubv10002207m.g	0.00546	0.00333	0.0082	0	0.00135	0.00538
Carubv10002208m.g	0.26984	0.30658	0.36156	0.25086	0.41688	0.38001	Carubv10002208m.g	0.00753	0.00636	0.00476	0.00844	0.0062	0.01019	Carubv10002208m.g	0.00435	0.00522	0.00104	0.00619	0.00235	0.00229
Carubv10002209m.g	0.08449	0.02996	0.08372	0.09171	0.05965	0.05196	Carubv10002209m.g	0.03311	0.01056	0.02755	0.01721	0	0.01263	Carubv10002209m.g	0.01609	0.00204	0.003	0.00812	0.00669	0.00355
Carubv10002211m.g	0.08632	0.15657	0.39861	0.26213	0.37771	0.33133	Carubv10002211m.g	0	0	0.27897	0.14617	0.13122	0.13128	Carubv10002211m.g	0.00643	0.02759	0.02656	0.02363	0.01809	0.00611
Carubv10002212m.g	0.43333	0.25832	0.06937	0.06431	0.04138	0.04837	Carubv10002212m.g	0.01282	0.00751	0.01503	0.00596	0	0.00217	Carubv10002212m.g	0.01551	0.01143	0.00094	0.00174	0.00555	0.00502
Carubv10002213m.g	0.11427	0.13793	0.0509	0.04899	0.00966	0.02481	Carubv10002213m.g	0.00476	0.00686	0.01151	0.0081	0	0.00484	Carubv10002213m.g	0.0043	0.00181	0.00361	0.00151	0.00082	0.00315
Carubv10002214m.g	0.09646	0.08471	0.17918	0.21715	0.257	0.20905	Carubv10002214m.g	0.00225	0.0017	0.00203	0.00384	0.00556	0.00714	Carubv10002214m.g	0.00337	0.00262	0.00424	0.00289	0	0.00312
Carubv10002215m.g	0.43333	0.34076	0.05378	0.15127	0.17129	0.18205	Carubv10002215m.g	0	0	0.00961	0	0.00296	0.00645	Carubv10002215m.g	0	0.00837	0.001	0.00284	0.00372	0.00073
Carubv10002216m.g	0.16667	0.08571	0.66074	0.77082	0.69143	0.81088	Carubv10002216m.g	0.01852	0	0.38532	0.36548	0.24979	0.27196	Carubv10002216m.g	0	0	0.0493	0.04148	0.04444	0.03386
Carubv10002217m.g	0.3229	0.30265	0.39725	0.44331	0.44589	0.4257	Carubv10002217m.g	0.00553	0.01215	0.00556	0.01281	0.00871	0.01066	Carubv10002217m.g	0.00412	0.00645	0.00435	0.00369	0.00419	0.00321
Carubv10002218m.g	0.25237	0.36556	0.20897	0.21398	0.21026	0.20424	Carubv10002218m.g	0.00556	0.0135	0.00571	0.00547	0.00439	0.00573	Carubv10002218m.g	0.00332	0.00302	0.00463	0.00337	0.00405	0.00507
Carubv10002221m.g	0.01786	0.05883	0.13479	0.09812	0.11223	0.1539	Carubv10002221m.g	0.00856	0.00692	0.00543	0.00764	0.00559	0.00213	Carubv10002221m.g	0.00445	0.00263	0.00277	0.00272	0.00449	0.00378
Carubv10002222m.g	0.00385	0	0.00521	0.00275	0.00833	0.00765	Carubv10002222m.g	0	0.02407	0.00926	0	0.00758	0.00413	Carubv10002222m.g	0.00128	0.00987	0.00531	0.00265	0.00784	0.00132
Carubv10002225m.g	0.13017	0.11442	0.1463	0.15446	0.16412	0.10374	Carubv10002225m.g	0.00619	0.0092	0.00204	0.0043	0	0.00284	Carubv10002225m.g	0.00242	0.00571	0.00435	0.00659	0.00262	0.00394
Carubv10002227m.g	0.11912	0.11995	0.22502	0.16839	0.11646	0.08552	Carubv10002227m.g	0.00406	0.00112	0.01002	0.00198	0.00634	0.00646	Carubv10002227m.g	0.00743	0.00258	0.00597	0.00369	0.0022	0.00417
Carubv10002229m.g	0.01887	0.03317	0.02117	0.02145	0.00714	0.00775	Carubv10002229m.g	0.0047	0.0056	0.00316	0.0071	0.00694	0.00101	Carubv10002229m.g	0.00234	0.00324	0.00301	0.00506	0.00189	0.00463
Carubv10002230m.g	0	0.00313	0.00595	0	0.00893	0.00446	Carubv10002230m.g	0	0	0	0	0	0	Carubv10002230m.g	0	0.00219	0	0.00316	0.00455	0.00538
Carubv10002232m.g	0.30979	0.25019	0.18341	0.1284	0.15719	0.13195	Carubv10002232m.g	0.0254	0.00505	0.00397	0	0.0025	0.01024	Carubv10002232m.g	0.02336	0.01241	0.00649	0.00634	0.00073	0.00908
Carubv10002233m.g	0.09814	0.12708	0	0.00793	0	0.01936	Carubv10002233m.g	0	0.00592	0	0	0.03334	0	Carubv10002233m.g	0.0071	0.00116	0.00887	0.00256	0	0.00576
Carubv10002234m.g	0.05238	0.01818	0.01648	0.04081	0.03234	0.01773	Carubv10002234m.g	0	0	0.00956	0.00932	0.00824	0.00438	Carubv10002234m.g	0.00127	0.00285	0.00643	0.00502	0.00049	0.00335
Carubv10002235m.g	0.28234	0.29967	0.46944	0.39933	0.33922	0.42701	Carubv10002235m.g	0.01223	0.0088	0.00955	0.00218	0.01322	0.00336	Carubv10002235m.g	0.00532	0.00682	0.00295	0.00198	0.00205	0.00172
Carubv10002236m.g	0.25266	0.2442	0.45962	0.40381	0.41584	0.40845	Carubv10002236m.g	0.03411	0.00788	0.14529	0.08477	0.047	0.04905	Carubv10002236m.g	0.01067	0.0082	0.02249	0.01699	0.0127	0.01139
Carubv10002237m.g	0.05481	0.0338	0.1766	0.12716	0.27976	0.20904	Carubv10002237m.g	0.00345	0	0.00955	0.00572	0	0.00706	Carubv10002237m.g	0.00308	0.00288	0.00164	0.0051	0.0008	0.00291
Carubv10002238m.g	0.09596	0.12481	0.00529	0.02407	0.0045	0.00942	Carubv10002238m.g	0.02286	0.01365	0	0.00756	0.00479	0.00586	Carubv10002238m.g	0.01333	0.00389	0.00454	0.00467	0.00053	0.00194
Carubv10002239m.g	0.16554	0.09437	0.02922	0.00203	0	0.00927	Carubv10002239m.g	0.0623	0	0.01634	0.00436	0.00408	0.00231	Carubv10002239m.g	0.02925	0.00446	0.00253	0.00826	0.00407	0.00245
Carubv10002241m.g	0.00983	0.00694	0.03242	0.02503	0.03055	0.02347	Carubv10002241m.g	0.01936	0	0.01057	0.02127	0.00693	0.01925	Carubv10002241m.g	0.00246	0.00506	0.00254	0.00646	0.00057	0.00545
Carubv10002242m.g	0.05769	0.03775	0.01047	0.03275	0.01014	0.02859	Carubv10002242m.g	0.02475	0.00599	0.0025	0.00413	0.00349	0.00697	Carubv10002242m.g	0.01639	0.00837	0.00411	0.00449	0.0039	0.00508
Carubv10002243m.g	0.05262	0	0	0.01035	0.06872	0.02736	Carubv10002243m.g	0.00962	0	0	0	0.00855	0.01282	Carubv10002243m.g	0.00556	0.00774	0.00794	0.00219	0.00683	0.00149
Carubv10002244m.g	0.00333	0.0032	0	0.00833	0	0	Carubv10002244m.g	0.00446	0.00535	0	0.02031	0	0.00841	Carubv10002244m.g	0.00951	0.00166	0.00187	0.00674	0.002	0.00196
Carubv10002245m.g	0.00576	0.00683	0.00804	0.00299	0.00433	0.01111	Carubv10002245m.g	0	0.00566	0.00528	0.00336	0.0142	0.00435	Carubv10002245m.g	0.00189	0.00303	0.00349	0.00256	0.00363	0.00156
Carubv10002246m.g	0	0.02083	0.01176	0.03138	0.01389	0.03202	Carubv10002246m.g	0.01234	0	0	0	0.02708	0	Carubv10002246m.g	0	0.00902	0.0042	0.00231	0.00135	0.00719
Carubv10002247m.g	0.46258	0.18293	0.16482	0.26476	0.28241	0.18099	Carubv10002247m.g	0.01582	0.00884	0.01383	0.03309	0.04712	0.03794	Carubv10002247m.g	0.00756	0.00669	0.00524	0.00552	0.00083	0.00652
Carubv10002248m.g	0	0.01099	0.01894	0.01136	0.01515	0	Carubv10002248m.g	0.02	0	0.01041	0	0	0.00909	Carubv10002248m.g	0.00304	0.00361	0.00118	0.0028	0.00198	0.00315
Carubv10002249m.g	0.00529	0	0.00219	0.00641	0.00861	0.00871	Carubv10002249m.g	0	0	0.0103	0.01275	0.03346	0	Carubv10002249m.g	0.00159	0	0	0.00396	0.00243	0
Carubv10002250m.g	0.15396	0.12449	0.05914	0.01597	0.02327	0.03745	Carubv10002250m.g	0.00444	0	0.00702	0.01058	0.00444	0.00807	Carubv10002250m.g	0.0044	0	0.0007	0.00245	0.00423	0.00361
Carubv10002251m.g	0.14657	0.19335	0.67645	0.76586	0.67707	0.60005	Carubv10002251m.g	0.01429	0.08304	0.55252	0.65602	0.32735	0.30277	Carubv10002251m.g	0.02229	0.15526	0.20978	0.14918	0.02807	0.03927
Carubv10002252m.g	0.44813	0.56986	0.32999	0.27739	0.23339	0.28865	Carubv10002252m.g	0.00449	0.00595	0.01184	0.00142	0.00645	0.0019	Carubv10002252m.g	0.00175	0.0022	0.00432	0.00474	0.00446	0.00572
Carubv10002253m.g	0.21932	0.22602	0.27952	0.23269	0.23468	0.24045	Carubv10002253m.g	0	0	0.00335	0.00683	0	0.00442	Carubv10002253m.g	0.01291	0.00374	0.00173	0.00411	0.00586	0.00219
Carubv10002254m.g	0.00549	0.03838	0.02295	0.0256	0	0.01885	Carubv10002254m.g	0.00671	0.01075	0.00461	0.0061	0.00337	0	Carubv10002254m.g	0.00228	0.00373	0.00642	0.00524	0.01205	0.00463
Carubv10002255m.g	0.26553	0.28779	0.26924	0.19668	0.14036	0.16479	Carubv10002255m.g	0.00648	0.00536	0.00314	0.00164	0.0072	0.00262	Carubv10002255m.g	0.00759	0.00462	0.00362	0.00227	0.00218	0.00437
Carubv10002256m.g	0.04321	0.05612	0.03933	0.03656	0.03482	0.02621	Carubv10002256m.g	0	0.0055	0.00487	0.00698	0	0.00651	Carubv10002256m.g	0.00245	0.00109	0.00361	0.00201	0	0.00638
Carubv10002258m.g	0.00483	0.01249	0.00383	0.00462	0.01379	0.00564	Carubv10002258m.g	0.02381	0.02724	0.00385	0	0	0	Carubv10002258m.g	0.01343	0.00996	0.00393	0.00371	0.0048	0.00514
Carubv10002259m.g	0	0.00962	0	0.0125	0	0.01395	Carubv10002259m.g	0.01562	0.02353	0.00444	0.00641	0.02137	0.00269	Carubv10002259m.g	0.00602	0.00299	0	0.0023	0.00421	0.00262
Carubv10002260m.g	0.22784	0.31575	0.29718	0.34605	0.17892	0.15164	Carubv10002260m.g	0.00972	0.01597	0.01125	0.00536	0.01627	0.00376	Carubv10002260m.g	0.01196	0.00671	0.00329	0.00348	0.00528	0.00667
Carubv10002262m.g	0.00347	0.00967	0	0	0.00433	0	Carubv10002262m.g	0.00395	0	0	0.00379	0.0023	0	Carubv10002262m.g	0.01387	0.01005	0.00352	0.00375	0.00117	0.00349
Carubv10002263m.g	0.22612	0.20786	0.1664	0.14084	0.08557	0.15751	Carubv10002263m.g	0.0024	0.00909	0.00239	0.00375	0.00236	0.00395	Carubv10002263m.g	0.00145	0.00483	0.00504	0.00251	0.00463	0.00158
Carubv10002264m.g	0.00793	0.00194	0.019	0.00952	0.02679	0.01147	Carubv10002264m.g	0	0.00397	0.00278	0.00214	0.00368	0.00231	Carubv10002264m.g	0.00392	0.00706	0.00388	0.00297	0.00194	0.00089
Carubv10002265m.g	0.05635	0.08462	0.00741	0.01066	0.025	0.01214	Carubv10002265m.g	0	0.01099	0	0.00441	0	0.0049	Carubv10002265m.g	0.00122	0.00227	0.00399	0.00153	0.00325	0.00377
Carubv10002266m.g	0.00909	0.00939	0	0.00735	0.00649	0.01745	Carubv10002266m.g	0	0.00385	0	0.01028	0	0.00333	Carubv10002266m.g	0.00568	0.00555	0.00159	0.00549	0.00388	0.00316
Carubv10002267m.g	0.02424	0.07047	0.01603	0.05364	0.06087	0.07547	Carubv10002267m.g	0.00427	0.01072	0	0.0072	0.00296	0.01512	Carubv10002267m.g	0.00409	0.00406	0.00332	0.00206	0.00365	0.00361
Carubv10002268m.g	0.14479	0.14872	0.0625	0.14097	0.06389	0.10396	Carubv10002268m.g	0.00337	0.0145	0.00417	0.01546	0.00379	0.00275	Carubv10002268m.g	0.00548	0.00234	0.00718	0.0034	0.00561	0.00377
Carubv10002269m.g	0	0.02222	0.01282	0	0	0	Carubv10002269m.g	0.12	0.10953	0.03334	0.01852	0	0	Carubv10002269m.g	0.16	0.00357	0	0.00202	0	0
Carubv10002270m.g	0	0.03263	0	0.01511	0.01191	0.00741	Carubv10002270m.g	0.01099	0.06354	0.02472	0.03072	0.11625	0.04732	Carubv10002270m.g	0.00556	0.00752	0.00188	0.0049	0.00154	0.01102
Carubv10002271m.g	0.02061	0.01346	0	0.00309	0.01242	0.00347	Carubv10002271m.g	0.01588	0.01232	0	0.0051	0.01042	0	Carubv10002271m.g	0	0.00739	0.00417	0.00072	0.00192	0.00107
Carubv10002272m.g	0	0.01021	0.00809	0.01316	0.01754	0.01286	Carubv10002272m.g	0	0	0	0.00595	0	0.00208	Carubv10002272m.g	0.00632	0.00174	0.00055	0.00919	0.00354	0.00323
Carubv10002273m.g	0	0.00476	0.00404	0.00741	0.00625	0.02554	Carubv10002273m.g	0	0.03462	0.01086	0.04188	0.0449	0.0349	Carubv10002273m.g	0.00355	0.00317	0.00359	0.0013	0.00606	0.0055
Carubv10002274m.g	0.01136	0	0.03149	0.00379	0	0.01266	Carubv10002274m.g	0.02731	0	0.00841	0	0.00855	0.00784	Carubv10002274m.g	0.00139	0.01053	0.00583	0.00164	0	0.00524
Carubv10002275m.g	0.0079	0.0042	0	0.01472	0.00741	0.0055	Carubv10002275m.g	0.0017	0	0	0.00113	0	0.0027	Carubv10002275m.g	0.00267	0.0017	0.00293	0.00221	0.00371	0.0031
Carubv10002276m.g	0.19174	0.31605	0.02825	0.01442	0.01542	0.00454	Carubv10002276m.g	0.02338	0.01187	0.005	0.00805	0.0007	0.00358	Carubv10002276m.g	0.00611	0.01012	0.00344	0.00268	0.00516	0.00324
Carubv10002277m.g	0.17663	0.16259	0.22196	0.13667	0.2524	0.22282	Carubv10002277m.g	0.02293	0.0086	0.00539	0.00554	0.00247	0.00427	Carubv10002277m.g	0.00452	0.0055	0.00338	0.007	0.00246	0.00155
Carubv10002278m.g	0.05184	0.0574	0.02374	0.02145	0.02233	0.03108	Carubv10002278m.g	0	0.01137	0.00605	0.00984	0.00452	0.01308	Carubv10002278m.g	0.01134	0.00722	0.00498	0.00095	0.00421	0.00187
Carubv10002279m.g	0	0.14375	0.21031	0.22917	0.26213	0.27589	Carubv10002279m.g	0	0.00592	0.07211	0.08726	0.03645	0.06759	Carubv10002279m.g	0	0.01234	0.03838	0.03481	0.01166	0.07881
Carubv10002280m.g	0.31905	0.41504	0.47847	0.47524	0.46329	0.44443	Carubv10002280m.g	0.03918	0.0036	0.00913	0.00783	0.01096	0.00896	Carubv10002280m.g	0.00409	0.00783	0.00357	0.00549	0.00171	0.00663
[truncated: 24,181 more rows]

## Sheet: Extended Data Fig 2c,d
Data for Extended Data Figure 2c,d																	Results of two-sided Wilcoxon's test
	CG genes				CHG genes					CHH genes									W	p-value	p-value adjusted with Benjaminin and Hochberg correction
Gene	Cr x Cr_CG	Cr x Cg_CG	Cg x Cg_CG	Cg x Cr_CG	Gene	Cr x Cr_CHG	Cr x Cg_CHG	Cg x Cg_CHG	Cg x Cr_CHG	Gene	Cr x Cr_CHH	Cr x Cg_CHH	Cg x Cg_CHH	Cg x Cr_CHH			CG	Cr x Cr - Cr x Cg	281920570	< 0.00000000000000022	3.3e-16
Carubv10000018m.g	0.655696	0.668788	0.592691	0.590518	Carubv10000018m.g	0.0112133	0.0121299	0.0178166	0.0135457	Carubv10000018m.g	0.0052778	0.0050921	0.00520832	0.00542817				Cg x Cg - Cg x Cr	367280182	< 0.00000000000000022	3.3e-16
Carubv10000019m.g	0.0779329	0.185033	0.445295	0.466739	Carubv10000019m.g	0.0040784	0.0046953	0.00776853	0.00883054	Carubv10000019m.g	0.00320369	0.00406526	0.00589687	0.00668563			CHG	Cr x Cr - Cr x Cg	326536286	2.757e-10	3.3084e-10
Carubv10000020m.g	0.659285	0.682386	0.628194	0.593383	Carubv10000020m.g	0.00669209	0.00770212	0.0117655	0.00803764	Carubv10000020m.g	0.00787172	0.00761801	0.00626311	0.00703602				Cg x Cg - Cg x Cr	327851108	3.513e-07	3.513e-07
Carubv10000021m.g	0.657257	0.673774	0.650005	0.582206	Carubv10000021m.g	0.00922916	0.00663189	0.0121852	0.00684442	Carubv10000021m.g	0.00421115	0.00383761	0.00636377	0.00847925			CHH	Cr x Cr - Cr x Cg	311616758	< 0.00000000000000022	3.3e-16
Carubv10000022m.g	0.644294	0.649628	0.596022	0.554022	Carubv10000022m.g	0.00644865	0.00629853	0.00865258	0.00680788	Carubv10000022m.g	0.00383543	0.0040481	0.00508892	0.00600274				Cg x Cg - Cg x Cr	205552316	< 0.00000000000000022	3.3e-16
Carubv10000023m.g	0.513531	0.573385	0.583089	0.520426	Carubv10000023m.g	0.00482769	0.00680714	0.00887331	0.00718589	Carubv10000023m.g	0.00332478	0.00374205	0.00485089	0.00602829
Carubv10000024m.g	0.614588	0.603943	0.559064	0.510494	Carubv10000024m.g	0.00611959	0.00606985	0.013068	0.0110108	Carubv10000024m.g	0.00439984	0.00428705	0.00615565	0.00739559
Carubv10000025m.g	0.436649	0.469374	0.485669	0.42171	Carubv10000025m.g	0.00835977	0.00754885	0.0112281	0.00918631	Carubv10000025m.g	0.00431465	0.00338748	0.00478043	0.00638802
Carubv10000026m.g	0.0986588	0.125467	0.160133	0.109375	Carubv10000026m.g	0.00525277	0.00566412	0.0107897	0.00776481	Carubv10000026m.g	0.00360541	0.0028213	0.00553174	0.00632592
Carubv10000027m.g	0.580821	0.570561	0.488681	0.437053	Carubv10000027m.g	0.00515191	0.00525318	0.00499512	0.00560384	Carubv10000027m.g	0.00393495	0.00419603	0.00704519	0.00734884
Carubv10000028m.g	0.494295	0.513483	0.476475	0.42853	Carubv10000028m.g	0.00742481	0.00778817	0.0105092	0.0130372	Carubv10000028m.g	0.00307124	0.00392704	0.00660829	0.00857538
Carubv10000029m.g	0.475683	0.526144	0.50153	0.422258	Carubv10000029m.g	0.006841	0.00891954	0.0121071	0.0120595	Carubv10000029m.g	0.00808806	0.00847166	0.00665641	0.00927634
Carubv10000030m.g	0.657004	0.598164	0.541474	0.561798	Carubv10000030m.g	0.00772609	0.00611243	0.00958261	0.00763333	Carubv10000030m.g	0.00388292	0.00402545	0.00615886	0.00744862
Carubv10000031m.g	0.643653	0.622377	0.515445	0.470143	Carubv10000031m.g	0.00605487	0.00685515	0.00706072	0.00815905	Carubv10000031m.g	0.00363142	0.00467062	0.00462256	0.00669558
Carubv10000032m.g	0.498022	0.485624	0.445279	0.223686	Carubv10000032m.g	0.00699563	0.00548415	0.0123727	0.00680492	Carubv10000032m.g	0.00399597	0.00412745	0.00677658	0.00572207
Carubv10000033m.g	0.544191	0.535285	0.482954	0.467827	Carubv10000033m.g	0.0194964	0.0085496	0.00938122	0.0101637	Carubv10000033m.g	0.00552067	0.00520018	0.00386407	0.00814134
Carubv10000034m.g	0.517088	0.523262	0.488035	0.435791	Carubv10000034m.g	0.00880875	0.00594232	0.0150805	0.0140033	Carubv10000034m.g	0.00556681	0.00319745	0.00486591	0.00688174
Carubv10000035m.g	0.542863	0.572687	0.59958	0.48519	Carubv10000035m.g	0.00767711	0.00769149	0.013604	0.00625484	Carubv10000035m.g	0.00355495	0.00313574	0.00505346	0.00567205
Carubv10000036m.g	0.460699	0.475896	0.516975	0.428269	Carubv10000036m.g	0.0121749	0.0097099	0.0181402	0.0089488	Carubv10000036m.g	0.00572436	0.00521452	0.00594721	0.00797336
Carubv10000037m.g	0.522034	0.529372	0.516725	0.466157	Carubv10000037m.g	0.00529946	0.00592962	0.0121984	0.00788716	Carubv10000037m.g	0.00327209	0.00389435	0.00418808	0.00595812
Carubv10000038m.g	0.545538	0.56585	0.549214	0.517993	Carubv10000038m.g	0.00666533	0.00936844	0.00813822	0.0136592	Carubv10000038m.g	0.00379235	0.00463361	0.0046522	0.00604053
Carubv10000039m.g	0.554436	0.565257	0.51418	0.49418	Carubv10000039m.g	0.00678247	0.00706215	0.00893625	0.00897131	Carubv10000039m.g	0.00360397	0.00382534	0.00584247	0.00533918
Carubv10000040m.g	0.559261	0.577586	0.557408	0.514715	Carubv10000040m.g	0.00673089	0.00856463	0.00716254	0.00443722	Carubv10000040m.g	0.00400607	0.00308163	0.0037267	0.00638335
Carubv10000043m.g	0.513749	0.562001	0.536722	0.47676	Carubv10000043m.g	0.00697152	0.0104085	0.0107415	0.010329	Carubv10000043m.g	0.00297213	0.00416573	0.00527011	0.00584475
Carubv10000044m.g	0.177856	0.215214	0.244462	0.300535	Carubv10000044m.g	0.00393873	0.00610735	0.0103696	0.00531324	Carubv10000044m.g	0.00479064	0.00411443	0.00491224	0.00635748
Carubv10000045m.g	0.28362	0.290213	0.351272	0.262615	Carubv10000045m.g	0.00499258	0.0074131	0.00842588	0.00831965	Carubv10000045m.g	0.0035586	0.00522101	0.00725593	0.00537224
Carubv10000046m.g	0.253669	0.30828	0.44392	0.315183	Carubv10000046m.g	0.00560571	0.0085719	0.0561232	0.00687381	Carubv10000046m.g	0.00424339	0.00280029	0.010571	0.00526262
Carubv10000047m.g	0.543977	0.548954	0.529189	0.429322	Carubv10000047m.g	0.00426388	0.00763612	0.0119784	0.00617313	Carubv10000047m.g	0.00325	0.00415499	0.00323638	0.00575716
Carubv10000048m.g	0.392942	0.398528	0.386734	0.331532	Carubv10000048m.g	0.00549852	0.00711667	0.0129753	0.00800037	Carubv10000048m.g	0.00378414	0.00567423	0.00852387	0.00933631
Carubv10000050m.g	0.581471	0.608643	0.568294	0.523568	Carubv10000050m.g	0.00601208	0.005843	0.00831208	0.0103034	Carubv10000050m.g	0.00332156	0.00378062	0.00468022	0.00819073
Carubv10000051m.g	0.571423	0.590471	0.513406	0.45466	Carubv10000051m.g	0.00615421	0.00543598	0.00728318	0.0117804	Carubv10000051m.g	0.00353592	0.00427521	0.00419336	0.00805676
Carubv10000052m.g	0.544901	0.539647	0.483959	0.418077	Carubv10000052m.g	0.00684828	0.00847897	0.00638854	0.0104931	Carubv10000052m.g	0.00364913	0.00352887	0.00447657	0.00628513
Carubv10000053m.g	0.356449	0.349157	0.395935	0.36433	Carubv10000053m.g	0.0039	0.00463321	0.00616989	0.00633262	Carubv10000053m.g	0.00361502	0.00322982	0.00382148	0.00544907
Carubv10000054m.g	0.677946	0.682139	0.562162	0.536488	Carubv10000054m.g	0.00780038	0.00559654	0.00700731	0.00747423	Carubv10000054m.g	0.00515497	0.00563096	0.00654006	0.00827725
Carubv10000056m.g	0.475748	0.496016	0.42468	0.416142	Carubv10000056m.g	0.00608902	0.00770122	0.00730447	0.00852561	Carubv10000056m.g	0.00400419	0.00422875	0.0042156	0.00630896
Carubv10000057m.g	0.359596	0.395303	0.442207	0.357216	Carubv10000057m.g	0.00659795	0.00618531	0.00882163	0.00688816	Carubv10000057m.g	0.00368398	0.0041927	0.00698654	0.00625473
Carubv10000058m.g	0.141627	0.16179	0.335277	0.284196	Carubv10000058m.g	0.00538618	0.00603224	0.0142667	0.0165579	Carubv10000058m.g	0.00443788	0.00409538	0.00446712	0.00817077
Carubv10000059m.g	0.545223	0.577248	0.531023	0.463292	Carubv10000059m.g	0.00551905	0.00585952	0.00840446	0.0134131	Carubv10000059m.g	0.00356259	0.00254055	0.00455516	0.00764223
Carubv10000060m.g	0.579015	0.607787	0.546487	0.462068	Carubv10000060m.g	0.00658902	0.00583255	0.00985783	0.0121506	Carubv10000060m.g	0.00553729	0.00790673	0.00840996	0.0131695
Carubv10000061m.g	0.486144	0.51523	0.469671	0.379323	Carubv10000061m.g	0.0104631	0.00721	0.00996016	0.00613858	Carubv10000061m.g	0.00392832	0.00447644	0.00770579	0.00498212
Carubv10000062m.g	0.385839	0.424386	0.365276	0.292258	Carubv10000062m.g	0.00479943	0.00562102	0.00551954	0.0109199	Carubv10000062m.g	0.0033477	0.00403939	0.00415473	0.00780747
Carubv10000063m.g	0.524119	0.543172	0.512629	0.475698	Carubv10000063m.g	0.0199441	0.00687378	0.0301122	0.0269046	Carubv10000063m.g	0.00338932	0.0049976	0.00533267	0.00697994
Carubv10000064m.g	0.394864	0.450484	0.449016	0.442442	Carubv10000064m.g	0.00679917	0.00584519	0.0105483	0.00789295	Carubv10000064m.g	0.00440245	0.00375652	0.00521178	0.00646516
Carubv10000065m.g	0.484523	0.489311	0.440203	0.483121	Carubv10000065m.g	0.00597161	0.00708581	0.00957161	0.0094471	Carubv10000065m.g	0.00527445	0.00460353	0.00549072	0.00673488
Carubv10000066m.g	0.249723	0.291325	0.359132	0.336222	Carubv10000066m.g	0.00538866	0.00576092	0.00847595	0.00810546	Carubv10000066m.g	0.00337681	0.00410609	0.00576948	0.00596746
Carubv10000067m.g	0.231749	0.273008	0.311236	0.262146	Carubv10000067m.g	0.0172753	0.00875829	0.00866414	0.0154121	Carubv10000067m.g	0.0216706	0.0112022	0.00657529	0.00988524
Carubv10000068m.g	0.145682	0.131536	0.0852542	0.136227	Carubv10000068m.g	0.00574286	0.0044104	0.00539884	0.00943837	Carubv10000068m.g	0.00300945	0.00384462	0.00336964	0.00680291
Carubv10000070m.g	0.578877	0.575178	0.429496	0.460477	Carubv10000070m.g	0.0045455	0.012338	0.01641	0.024347	Carubv10000070m.g	0.00403794	0.00714052	0.00534637	0.0103547
Carubv10000071m.g	0.411039	0.457597	0.451111	0.438397	Carubv10000071m.g	0.00956398	0.0123751	0.0132985	0.00870581	Carubv10000071m.g	0.00446016	0.00398056	0.00479788	0.00694602
Carubv10000072m.g	0.66972	0.692583	0.616983	0.594043	Carubv10000072m.g	0.00983776	0.00619231	0.0104723	0.0095	Carubv10000072m.g	0.00436068	0.00457841	0.00424571	0.00652545
Carubv10000074m.g	0.218833	0.207031	0.141675	0.188524	Carubv10000074m.g	0.00420141	0.00449718	0.00656308	0.00529299	Carubv10000074m.g	0.00461944	0.00369569	0.00457392	0.00690262
Carubv10000075m.g	0.415178	0.443917	0.423316	0.306069	Carubv10000075m.g	0.00538718	0.00594359	0.00832667	0.0061241	Carubv10000075m.g	0.00349986	0.00385346	0.00445605	0.00547137
Carubv10000076m.g	0.469584	0.482722	0.424805	0.422081	Carubv10000076m.g	0.00670124	0.00905093	0.0147585	0.0133652	Carubv10000076m.g	0.00901395	0.00894207	0.0103725	0.00701654
Carubv10000077m.g	0.38448	0.423407	0.484485	0.459022	Carubv10000077m.g	0.00918795	0.00516875	0.0083692	0.00835	Carubv10000077m.g	0.0048259	0.00441345	0.00431694	0.00754202
Carubv10000079m.g	0.37998	0.397927	0.486157	0.494733	Carubv10000079m.g	0.0182923	0.0129962	0.0149656	0.0168694	Carubv10000079m.g	0.00514379	0.00790182	0.00708515	0.0126114
Carubv10000080m.g	0.516494	0.552143	0.510512	0.461466	Carubv10000080m.g	0.0131104	0.0079	0.00931847	0.0070276	Carubv10000080m.g	0.00416559	0.00360523	0.00336459	0.00480011
Carubv10000081m.g	0.465441	0.504918	0.493081	0.415797	Carubv10000081m.g	0.0100671	0.00700154	0.0209956	0.0105574	Carubv10000081m.g	0.00411771	0.00384916	0.00432505	0.00606979
Carubv10000082m.g	0.461971	0.475288	0.489987	0.447054	Carubv10000082m.g	0.008395	0.00735071	0.00917321	0.00695286	Carubv10000082m.g	0.00399608	0.00436972	0.00482789	0.00756618
Carubv10000083m.g	0.324798	0.354381	0.366355	0.315253	Carubv10000083m.g	0.00610915	0.00544858	0.00757244	0.00739401	Carubv10000083m.g	0.004219	0.00566682	0.00627994	0.0073532
Carubv10000084m.g	0.34451	0.352683	0.320964	0.312535	Carubv10000084m.g	0.00659469	0.00754425	0.00918142	0.00738584	Carubv10000084m.g	0.00414635	0.00466287	0.00568856	0.00532748
[truncated: 26,118 more rows]

## Sheet: Extended Data Fig 2e-h
Data for Extended Data Figure 2e-h																																Results of two-sided Wilcoxon's test
[truncated: 92,892 more rows]

[truncated: 1 more sheets: Extended Data Fig 2i]
