# Supplementary material for: Dosage-sensitive maternal siRNAs determine hybridization success in Capsella
Source: Nat Plants. 2024 Nov 11;10(12):1969–83. doi: 10.1038/s41477-024-01844-3 (PMC11649575; doi:10.1038/s41477-024-01844-3)
Supplement: Supplementary file 15 — Statistical source data. [file 41477_2024_1844_MOESM15_ESM.xlsx]

## Sheet: Extended Data Fig 3a,b
Data for Extended Data Figure 3a,b																							Results of two-sided Wilcoxon's test
	CG TES						CHG TEs								CHH TEs										W	p-value
	Cr x Cr	Cr x 4xCr	Co x Cr	Cr x Co	4xCo x Cr	4xCo x 4xCo	TE	Cr x Cr	Cr x 4xCr	Co x Cr	Cr x Co	4xCo x Cr	4xCo x 4xCo	TE	Cr x Cr	Cr x 4xCr	Co x Cr	Cr x Co	4xCo x Cr	4xCo x 4xCo			CG	Cr x Cr - Co x Cr	180849906	< 0.00000000000000022
te1	NA	NA	NA	NA	NA	NA	te1	NA	NA	NA	NA	NA	NA	te1	NA	NA	NA	NA	NA	NA				Co x Cr - 4xCo x Cr	214131165	< 0.00000000000000022
te10	0	0.03335	0.07145	0	0.03845	0	te10	NA	NA	NA	NA	NA	NA	te10	0.00397	0.0084	0	0.01508	0	0.01587			CGH	Cr x Cr - Co x Cr	931008636	< 0.00000000000000022
te100	0.4	1	NA	0.90746	NA	NA	te100	0.2	0.12	NA	0.54727	NA	NA	te100	0	0.08	NA	0.098645	NA	NA				Co x Cr - 4xCo x Cr	148972028	< 0.00000000000000022
te1000	NA	NA	NA	NA	NA	NA	te1000	NA	NA	NA	NA	NA	NA	te1000	0	0	NA	0	NA	NA			CHH	Cr x Cr - Co x Cr	105001786	< 0.00000000000000022
te10000	0.85715	1	0.8571	0.8619	0.8571	NA	te10000	0.28125	0.166675	0.32145	0.472925	0.14285	NA	te10000	0.029765	0.045545	0.04423	0.13778	0.10206	NA				Co x Cr - 4xCo x Cr	758132908	< 0.00000000000000022
te100000	NA	NA	NA	NA	NA	NA	te100000	0	0	0	0	NA	NA	te100000	0	0.005555	0.01852	0.032545	NA	NA
te100001	0.35715	0.525	0.81665	0.55505	0.300675	0.027775	te100001	NA	NA	NA	NA	NA	NA	te100001	NA	NA	NA	NA	NA	NA
te100002	NA	NA	NA	NA	NA	NA	te100002	0	0	0	0	0	0	te100002	0	0	0	0.113885	0	0.01515
te100003	0	0	0	0	0	0	te100003	NA	NA	NA	NA	NA	NA	te100003	0	0	0	0.011905	0	0
te100004	NA	NA	NA	NA	NA	NA	te100004	NA	NA	NA	NA	NA	NA	te100004	0	0	0	0	0.06695	0
te100005	NA	NA	NA	NA	NA	NA	te100005	NA	NA	NA	NA	NA	NA	te100005	0	0	0	0	0.0238	0
te100006	NA	NA	NA	NA	NA	NA	te100006	NA	NA	NA	NA	NA	NA	te100006	NA	NA	NA	NA	NA	NA
te100007	NA	NA	NA	NA	NA	NA	te100007	NA	NA	NA	NA	NA	NA	te100007	NA	NA	NA	NA	NA	NA
te100008	NA	NA	NA	NA	NA	NA	te100008	NA	NA	NA	NA	NA	NA	te100008	0.06668	0	NA	0.02769	NA	NA
te100009	0.51665	0.46075	0.5	0.9706	0.6	0.5	te100009	0.1	0	NA	0.18055	NA	NA	te100009	0.006885	0.01421	0.004205	0.05476	0.00973	0.02449
te10001	0.770835	0.936115	0.8571	0.9179	0.8571	NA	te10001	0.279765	0.20808	0.32145	0.61608	0.2857	NA	te10001	0.020835	0.04647	0.1032	0.10395	0.09527	NA
te100010	NA	NA	NA	NA	NA	NA	te100010	NA	NA	NA	NA	NA	NA	te100010	NA	NA	NA	NA	NA	NA
te100011	NA	NA	NA	NA	NA	NA	te100011	NA	NA	NA	NA	NA	NA	te100011	0	0	NA	0	NA	0
te100012	0	0	NA	0	0	0	te100012	NA	NA	NA	NA	NA	NA	te100012	0	0	NA	0	NA	0
te100013	0	0	NA	0	0.1548	0	te100013	0	0	NA	0	0	0	te100013	0	0	0	0.00536	0.00493	0.015
te100014	NA	NA	NA	NA	NA	NA	te100014	NA	NA	NA	NA	NA	NA	te100014	0	0	0	0	0	0
te100015	NA	NA	NA	NA	NA	NA	te100015	NA	NA	NA	NA	NA	NA	te100015	NA	NA	NA	NA	NA	NA
te100016	NA	NA	NA	NA	NA	NA	te100016	NA	NA	NA	NA	NA	NA	te100016	NA	NA	NA	NA	NA	NA
te100017	NA	NA	NA	NA	NA	NA	te100017	NA	NA	NA	NA	NA	NA	te100017	NA	NA	NA	NA	NA	NA
te100018	NA	0.2	NA	NA	NA	NA	te100018	NA	NA	NA	NA	NA	NA	te100018	NA	NA	NA	0	NA	NA
te100019	NA	NA	NA	NA	NA	NA	te100019	NA	NA	NA	NA	NA	NA	te100019	NA	NA	NA	NA	NA	NA
te10002	0.68835	0.5987	NA	0.929185	NA	NA	te10002	0.20683	0.07728	NA	0.290865	NA	NA	te10002	0.05021	0.054945	NA	0.08444	NA	NA
te100020	NA	NA	NA	NA	NA	NA	te100020	NA	NA	NA	NA	NA	NA	te100020	NA	NA	NA	NA	NA	NA
te100021	NA	NA	NA	NA	NA	NA	te100021	NA	NA	NA	NA	NA	NA	te100021	NA	NA	NA	NA	NA	NA
te100022	NA	NA	NA	NA	NA	NA	te100022	NA	NA	NA	NA	NA	NA	te100022	NA	NA	NA	NA	NA	NA
te100023	0.51555	0.852585	NA	0.952015	NA	NA	te100023	0.1962	0.249365	NA	0.559995	NA	NA	te100023	0.048245	0.04211	NA	0.213965	NA	NA
te100024	NA	NA	NA	NA	NA	NA	te100024	NA	NA	NA	NA	NA	NA	te100024	NA	NA	NA	NA	NA	NA
te100025	NA	NA	0.8571	NA	0.85	0.726475	te100025	NA	NA	0.05557	NA	0.35415	0.2054	te100025	NA	NA	0.05701	NA	0.114045	0.03958
te100026	NA	NA	NA	NA	NA	NA	te100026	NA	NA	NA	NA	NA	NA	te100026	NA	NA	NA	NA	NA	NA
te100027	0	0.1667	NA	NA	NA	NA	te100027	0.33333	0.1538	NA	0.72223	NA	NA	te100027	0.10465	0.00641	NA	0.12333	NA	NA
te100028	0.4444	0.5812	0.56595	0.54405	0.627775	0.703725	te100028	0.17145	0.03335	0.05	0.1561	0.262975	0.17165	te100028	0.08458	0.002295	0.02501	0.05518	0.03614	0.053305
te100029	NA	NA	NA	NA	NA	NA	te100029	NA	NA	NA	NA	NA	NA	te100029	0.056725	0.005555	NA	0.04171	NA	NA
te10003	NA	NA	NA	NA	NA	NA	te10003	NA	NA	NA	NA	NA	NA	te10003	NA	NA	NA	NA	NA	NA
te100030	NA	NA	NA	NA	NA	NA	te100030	NA	NA	NA	0.1667	NA	NA	te100030	NA	NA	NA	0	NA	NA
te100031	0.05	0.14445	0.26667	0	NA	NA	te100031	0	NA	NA	0	NA	NA	te100031	0	0.00327	0	0	NA	NA
te100032	NA	NA	NA	NA	NA	NA	te100032	NA	NA	NA	NA	NA	NA	te100032	NA	NA	NA	NA	NA	NA
te100033	NA	NA	NA	NA	NA	NA	te100033	NA	NA	NA	NA	NA	NA	te100033	NA	NA	NA	NA	NA	NA
te100034	NA	NA	NA	NA	NA	NA	te100034	NA	NA	NA	NA	NA	NA	te100034	NA	NA	NA	NA	NA	NA
te100035	NA	NA	NA	NA	NA	NA	te100035	NA	NA	NA	NA	NA	NA	te100035	0	0	NA	0.00695	0.05555	0
te100036	NA	NA	NA	NA	NA	NA	te100036	NA	NA	NA	NA	NA	NA	te100036	NA	NA	NA	NA	NA	NA
te100037	NA	NA	NA	NA	NA	NA	te100037	NA	NA	NA	NA	NA	NA	te100037	0	0.0119	0	0.007585	NA	NA
te100038	NA	NA	NA	NA	NA	NA	te100038	NA	NA	NA	NA	NA	NA	te100038	0	0	NA	0.039425	0	0
te100039	NA	NA	NA	NA	NA	NA	te100039	NA	NA	NA	NA	NA	NA	te100039	NA	NA	NA	NA	NA	NA
te10004	NA	NA	NA	NA	NA	NA	te10004	NA	NA	NA	NA	NA	NA	te10004	NA	NA	NA	NA	NA	NA
te100040	NA	NA	NA	NA	NA	NA	te100040	NA	NA	NA	NA	NA	NA	te100040	0.010185	0.000835	0	0.01394	0.00792	0.00492
te100041	0.36815	0.35835	0.43335	0.88725	0.48615	0.5	te100041	NA	NA	NA	NA	NA	NA	te100041	0	0	0	0.0139	0	0
te100042	NA	NA	NA	NA	NA	NA	te100042	0.03125	0	0	0	0.1213	0.03125	te100042	0.0021	0.01085	0	0.002625	0.004445	0.003645
te100043	NA	NA	NA	NA	NA	NA	te100043	NA	NA	NA	NA	NA	NA	te100043	0	0.00486	0.004465	0.017125	0.00754	0.00577
te100044	0	0	0.1429	0	0.0625	NA	te100044	0	0	0	0	0	NA	te100044	0.0012	0.00361	0	0.006185	0.008585	0.063495
te100045	0.011375	0.0272	0.108325	0.0098	0.126975	NA	te100045	0	0	0	0	0	NA	te100045	0.004485	0.005965	0.00681	0.012695	0.001785	NA
te100046	0.05555	0	NA	0.035875	NA	NA	te100046	0	0	NA	0	NA	NA	te100046	0.001135	0.015735	0.01299	0.0078	NA	NA
te100047	NA	NA	NA	NA	NA	NA	te100047	NA	NA	NA	NA	NA	NA	te100047	0.008335	0	0	0.00695	0	0
te100048	0.3881	0.801575	NA	0.970485	NA	NA	te100048	0.059535	0.229765	NA	0.575465	NA	NA	te100048	0.03581	0.0945	0	0.208085	NA	NA
te100049	0.39286	0.604175	0.41665	0.83651	0.581825	0.2	te100049	0.04361	0.05722	0	0.40094	0.0125	0	te100049	0	0	NA	0.09125	0.01818	NA
te10005	NA	NA	NA	NA	NA	NA	te10005	NA	NA	NA	NA	NA	NA	te10005	NA	NA	NA	NA	NA	NA
te100050	NA	NA	NA	NA	NA	NA	te100050	NA	NA	NA	NA	NA	NA	te100050	0	0.0263	0.1429	0.016675	0.1	NA
te100051	NA	NA	NA	NA	NA	NA	te100051	0	0	NA	0	0	NA	te100051	0	0.01377	0	0.039055	0	0
te100052	0.6524	0.814225	0.958325	0.91215	0.85415	NA	te100052	0	0.03645	0	0.27755	0	NA	te100052	0.008925	0.01819	0	0.042175	0.020835	NA
te100053	NA	NA	NA	NA	NA	NA	te100053	NA	NA	NA	NA	NA	NA	te100053	NA	NA	NA	NA	NA	NA
te100054	NA	NA	NA	NA	NA	NA	te100054	NA	NA	NA	NA	NA	NA	te100054	0	0	NA	0.10334	NA	NA
te100055	0.1	0.558335	NA	0.86667	NA	NA	te100055	0	0.1	NA	0.2	NA	NA	te100055	0	0	NA	0.0386	NA	NA
te100056	NA	NA	NA	NA	NA	NA	te100056	NA	NA	NA	NA	NA	NA	te100056	NA	NA	NA	NA	NA	NA
te100057	0.94445	1	NA	0.80546	0.8	NA	te100057	0.380165	0.34682	NA	0.89282	0.65	NA	te100057	0.089115	0.08265	NA	0.286055	0.11667	NA
te100058	0.79066	0.668805	NA	0.82142	NA	NA	te100058	0.558675	0.1655	NA	0.88491	NA	NA	te100058	0.08553	0.031755	NA	0.158775	NA	NA
te100059	0.1429	0.5	NA	NA	NA	NA	te100059	0	0	NA	NA	NA	NA	te100059	0	0.002405	NA	0	NA	NA
te10006	NA	NA	NA	NA	NA	NA	te10006	NA	NA	NA	NA	NA	NA	te10006	NA	NA	NA	NA	NA	NA
te100060	NA	NA	NA	NA	NA	NA	te100060	NA	NA	NA	NA	NA	NA	te100060	NA	NA	NA	NA	NA	NA
te100061	NA	NA	NA	NA	NA	NA	te100061	NA	NA	NA	NA	NA	NA	te100061	0	0	NA	0	0	NA
te100062	NA	NA	NA	NA	NA	NA	te100062	NA	NA	NA	NA	NA	NA	te100062	NA	NA	NA	NA	NA	NA
te100063	NA	NA	NA	NA	NA	NA	te100063	NA	NA	NA	NA	NA	NA	te100063	NA	NA	NA	NA	NA	NA
te100064	0.6	NA	NA	NA	NA	NA	te100064	0	0	NA	0	NA	NA	te100064	0.018315	0.03641	NA	0.025695	NA	NA
te100065	NA	NA	NA	NA	NA	NA	te100065	NA	NA	NA	NA	NA	NA	te100065	NA	NA	NA	NA	NA	NA
te100066	NA	NA	0.8	NA	0.60735	0.67208	te100066	NA	NA	0	NA	0.152675	0.097225	te100066	0	NA	0	NA	0.022405	0.026005
te100067	NA	NA	NA	NA	NA	NA	te100067	NA	NA	NA	NA	NA	NA	te100067	0	0	0.01667	0	0	0.02681
te100068	NA	NA	NA	NA	NA	NA	te100068	NA	NA	NA	NA	NA	NA	te100068	NA	0	NA	0	0	0
te100069	NA	NA	NA	NA	NA	NA	te100069	NA	NA	NA	NA	NA	NA	te100069	NA	0	NA	0	0	0
te10007	NA	NA	NA	NA	NA	NA	te10007	NA	NA	NA	NA	NA	NA	te10007	NA	NA	NA	NA	NA	NA
te100070	NA	NA	NA	NA	NA	NA	te100070	NA	NA	NA	NA	NA	NA	te100070	0	0	NA	0.05	0.03845	0
te100071	NA	NA	NA	NA	NA	NA	te100071	NA	NA	NA	NA	NA	NA	te100071	0	0	NA	0	0	0
te100072	NA	NA	NA	NA	NA	NA	te100072	NA	NA	NA	NA	NA	NA	te100072	NA	NA	NA	NA	NA	NA
te100073	NA	NA	NA	NA	NA	NA	te100073	NA	NA	NA	NA	NA	NA	te100073	NA	NA	NA	NA	NA	NA
te100074	NA	NA	NA	NA	NA	NA	te100074	NA	NA	NA	NA	NA	NA	te100074	0.03845	0	NA	0	0.027775	0
te100075	NA	NA	NA	NA	NA	NA	te100075	NA	NA	NA	NA	NA	NA	te100075	NA	NA	NA	NA	NA	NA
te100076	NA	NA	NA	NA	NA	NA	te100076	NA	NA	NA	NA	NA	NA	te100076	0	0	0	0.03845	NA	NA
te100077	NA	NA	NA	NA	NA	NA	te100077	NA	NA	NA	NA	NA	NA	te100077	0	0	NA	0.02275	NA	NA
te100078	NA	NA	NA	NA	NA	NA	te100078	NA	NA	NA	NA	NA	NA	te100078	NA	NA	NA	NA	NA	NA
te100079	NA	NA	NA	NA	NA	NA	te100079	NA	NA	NA	NA	NA	NA	te100079	NA	0	NA	NA	0	0
te10008	NA	NA	NA	NA	NA	NA	te10008	NA	NA	NA	NA	NA	NA	te10008	NA	NA	NA	NA	NA	NA
te100080	NA	NA	NA	NA	NA	NA	te100080	NA	NA	NA	NA	NA	NA	te100080	NA	NA	NA	NA	NA	NA
te100081	NA	NA	NA	NA	NA	NA	te100081	NA	NA	NA	NA	NA	NA	te100081	0	0.033665	0	0	0.023815	0.018515
te100082	NA	NA	NA	NA	NA	NA	te100082	NA	NA	NA	NA	NA	NA	te100082	NA	NA	NA	NA	NA	NA
te100083	NA	NA	NA	NA	NA	NA	te100083	NA	NA	NA	NA	NA	NA	te100083	NA	NA	NA	NA	NA	NA
te100084	NA	NA	NA	NA	NA	NA	te100084	NA	NA	NA	NA	NA	NA	te100084	0	0	0	0	0	0
te100085	NA	NA	NA	NA	NA	NA	te100085	NA	NA	NA	NA	NA	NA	te100085	0	0	0	0.0238	0	0
te100086	NA	NA	NA	NA	NA	NA	te100086	NA	NA	NA	NA	NA	NA	te100086	NA	NA	NA	NA	NA	NA
te100087	NA	NA	NA	NA	NA	NA	te100087	NA	NA	NA	NA	NA	NA	te100087	NA	NA	NA	NA	NA	NA
te100088	0	0	0	0	0.04165	0	te100088	NA	NA	NA	NA	NA	NA	te100088	NA	NA	NA	NA	NA	NA
te100089	NA	NA	NA	NA	NA	NA	te100089	NA	NA	NA	NA	NA	NA	te100089	0	0	NA	0	0	NA
te10009	NA	NA	NA	NA	NA	NA	te10009	NA	NA	NA	NA	NA	NA	te10009	NA	NA	NA	NA	NA	NA
te100090	NA	NA	NA	NA	NA	NA	te100090	0	0	NA	0	0	NA	te100090	NA	NA	NA	NA	NA	NA
te100091	NA	NA	NA	NA	NA	NA	te100091	NA	NA	NA	NA	NA	NA	te100091	NA	NA	NA	NA	NA	NA
te100092	NA	NA	NA	NA	NA	NA	te100092	NA	NA	NA	NA	NA	NA	te100092	NA	NA	NA	NA	NA	NA
te100093	NA	NA	NA	NA	NA	NA	te100093	NA	NA	NA	NA	NA	NA	te100093	NA	NA	NA	NA	NA	NA
te100094	NA	NA	NA	NA	NA	NA	te100094	NA	NA	NA	NA	NA	NA	te100094	0	NA	NA	0	NA	NA
te100095	NA	NA	NA	NA	NA	NA	te100095	NA	NA	NA	NA	NA	NA	te100095	NA	NA	NA	NA	NA	NA
te100096	0.709845	0.830565	NA	0.987365	NA	NA	te100096	0.135625	0.066665	NA	0.572915	NA	NA	te100096	0.10283	0.066665	NA	0.223425	NA	NA
te100097	0	NA	NA	NA	NA	NA	te100097	0	NA	NA	NA	NA	NA	te100097	0	NA	NA	NA	NA	NA
te100098	NA	NA	NA	NA	NA	NA	te100098	NA	NA	NA	NA	NA	NA	te100098	NA	NA	NA	NA	NA	NA
te100099	0	0	NA	0	NA	0	te100099	0	0.010205	NA	0	NA	0	te100099	0.00476	0.00255	NA	0	NA	0.03077
te1001	0.03335	0.08335	NA	0.6827	NA	NA	te1001	NA	NA	NA	NA	NA	NA	te1001	0.00427	0.002025	0	0.00797	0	NA
te10010	NA	NA	0.6	NA	NA	0.9	te10010	NA	NA	0	NA	NA	0	te10010	NA	NA	0.06667	NA	0	0
te100100	NA	NA	NA	NA	NA	NA	te100100	NA	NA	NA	NA	NA	NA	te100100	NA	NA	NA	NA	NA	NA
te100101	NA	NA	NA	NA	NA	NA	te100101	NA	NA	NA	NA	NA	NA	te100101	NA	NA	NA	NA	NA	NA
te100102	NA	NA	NA	NA	NA	NA	te100102	NA	NA	NA	NA	NA	NA	te100102	NA	NA	NA	NA	NA	NA
te100103	NA	NA	0.141675	NA	0.01154	0.025	te100103	NA	NA	0	NA	0	0.01041	te100103	NA	NA	0	NA	0.001285	0.00327
te100104	NA	NA	NA	NA	NA	NA	te100104	NA	NA	NA	NA	NA	NA	te100104	0	0	NA	0	0	0
te100105	NA	NA	NA	NA	NA	NA	te100105	NA	NA	NA	NA	NA	NA	te100105	NA	NA	NA	NA	NA	NA
te100106	NA	NA	NA	NA	NA	NA	te100106	NA	NA	NA	NA	NA	NA	te100106	NA	NA	NA	NA	NA	NA
te100107	NA	NA	NA	NA	NA	NA	te100107	NA	NA	NA	NA	NA	NA	te100107	0.00909	0	0	0	0	0
te100108	NA	NA	NA	NA	NA	NA	te100108	NA	NA	NA	NA	NA	NA	te100108	NA	NA	NA	NA	NA	NA
te100109	NA	NA	NA	NA	NA	NA	te100109	NA	NA	NA	NA	NA	NA	te100109	NA	NA	NA	NA	NA	NA
te10011	NA	NA	0.485445	0.645155	0.71845	0.72329	te10011	1	NA	0.18805	0.587795	0.41314	0.268395	te10011	0	0	0.09241	0.10988	0.129985	0.08441
te10012	NA	NA	NA	NA	NA	NA	te10012	NA	NA	NA	NA	NA	NA	te10012	NA	NA	NA	NA	NA	NA
te10013	NA	NA	NA	NA	NA	NA	te10013	NA	NA	NA	NA	NA	NA	te10013	0	0.015625	0	0	NA	NA
te10014	0.369875	0.70275	NA	0.86293	NA	NA	te10014	NA	NA	NA	NA	NA	NA	te10014	0.020135	0.02098	NA	0.002605	NA	NA
te10015	0.41106	0.49472	1	0.66785	0.7625	NA	te10015	0	0	0	0.01	0	NA	te10015	0.00967	0.02392	0.04913	0.02365	0.01326	NA
te10016	0.565485	0.64656	NA	0.81081	0.95832	NA	te10016	NA	NA	NA	NA	NA	NA	te10016	0	0	NA	0.01348	0.0381	NA
te10017	NA	NA	NA	NA	NA	NA	te10017	NA	NA	NA	NA	NA	NA	te10017	NA	NA	NA	NA	NA	NA
te10018	0.843605	0.89904	0.975	0.91658	0.974075	NA	te10018	0.57589	0.323795	0.31421	0.794675	0.783335	NA	te10018	0.110745	0.053675	0.007575	0.17583	0.084395	NA
te10019	NA	NA	NA	NA	NA	NA	te10019	NA	NA	NA	NA	NA	NA	te10019	NA	NA	NA	NA	NA	NA
te1002	NA	NA	NA	NA	NA	NA	te1002	NA	NA	NA	NA	NA	NA	te1002	0	NA	NA	0	NA	NA
te10020	NA	NA	NA	NA	NA	NA	te10020	NA	NA	NA	NA	NA	NA	te10020	NA	NA	NA	NA	0	NA
te10021	NA	0.66667	NA	0.85415	0.8	NA	te10021	0	0	NA	0.071425	NA	NA	te10021	0	0.01967	0.3	0.06219	0.03636	NA
te10022	0.44833	0.48337	NA	0.750565	NA	NA	te10022	0.15089	0.31964	NA	0.517225	NA	NA	te10022	0.014895	0.04438	NA	0.08663	NA	NA
te10023	NA	NA	NA	NA	NA	NA	te10023	NA	NA	NA	NA	NA	NA	te10023	NA	NA	NA	NA	NA	NA
te10024	0.38304	0.724105	NA	0.8245	NA	NA	te10024	0.00667	0.0503	NA	0.14832	NA	NA	te10024	0.023345	0.04473	0	0.09218	NA	NA
te10025	NA	NA	NA	NA	NA	NA	te10025	NA	NA	NA	NA	NA	NA	te10025	0	0	NA	0.2857	NA	NA
te10026	NA	NA	NA	NA	NA	NA	te10026	NA	NA	NA	NA	NA	NA	te10026	NA	0	NA	NA	NA	NA
te10027	NA	NA	NA	NA	NA	NA	te10027	NA	NA	NA	NA	NA	NA	te10027	0	0	NA	0	0	NA
te10028	0.46714	0.63171	0.72	0.8043	1	NA	te10028	0.05625	0.09545	0	0.06945	NA	NA	te10028	0.034445	0.03825	0.02222	0.07364	0.1	NA
te10029	NA	NA	NA	NA	NA	NA	te10029	NA	NA	NA	NA	NA	NA	te10029	0	0	0	0.020835	0	0
te1003	NA	NA	NA	NA	NA	NA	te1003	NA	NA	NA	NA	NA	NA	te1003	NA	NA	NA	0	NA	NA
te10030	NA	NA	NA	NA	NA	NA	te10030	NA	NA	NA	NA	NA	NA	te10030	NA	NA	NA	NA	NA	NA
te10031	0.66655	0.73055	0.8	0.73847	NA	NA	te10031	NA	NA	NA	NA	NA	NA	te10031	0.00641	0.020135	0	0.05758	NA	NA
te10032	0.36505	0.425	NA	0.13635	NA	NA	te10032	NA	NA	NA	NA	NA	NA	te10032	0.055845	0.04375	NA	0.074505	NA	NA
te10033	NA	NA	NA	NA	NA	NA	te10033	NA	NA	NA	NA	NA	NA	te10033	0	0.00595	NA	0.004635	NA	NA
te10034	0.516665	0.636505	NA	0.77172	NA	NA	te10034	0.2	0.32649	NA	0.826405	NA	NA	te10034	0.045295	0.043755	NA	0.095525	NA	NA
te10035	NA	NA	NA	NA	NA	NA	te10035	NA	NA	NA	NA	NA	NA	te10035	NA	NA	NA	NA	NA	NA
te10036	NA	NA	NA	NA	NA	NA	te10036	NA	NA	NA	NA	NA	NA	te10036	NA	NA	NA	NA	NA	NA
te10037	NA	NA	NA	NA	NA	NA	te10037	NA	NA	NA	NA	NA	NA	te10037	NA	NA	NA	NA	NA	NA
te10038	NA	NA	0.850595	0.68332	0.897145	0.798155	te10038	NA	NA	0.2573	0.67733	0.533905	0.439995	te10038	NA	NA	0.045465	0.11109	0.08788	0.081995
te10039	NA	NA	NA	NA	NA	NA	te10039	NA	NA	NA	NA	NA	NA	te10039	NA	NA	NA	NA	NA	NA
te1004	NA	NA	NA	NA	NA	NA	te1004	NA	NA	NA	NA	NA	NA	te1004	NA	NA	NA	NA	NA	NA
te10040	0.6	0.94445	NA	0.928575	NA	NA	te10040	NA	0.2	NA	0.8333	NA	NA	te10040	0.010185	0.016935	NA	0.12265	NA	NA
te10041	0.648825	0.7	NA	0.617525	NA	NA	te10041	NA	NA	NA	NA	NA	NA	te10041	0.05403	0.14082	NA	0.07411	NA	NA
te10042	NA	NA	NA	NA	NA	NA	te10042	NA	NA	NA	NA	NA	NA	te10042	NA	NA	NA	NA	NA	NA
te10043	NA	NA	NA	NA	NA	NA	te10043	NA	NA	NA	NA	NA	NA	te10043	NA	NA	NA	NA	NA	NA
te10044	NA	NA	NA	NA	NA	NA	te10044	NA	NA	NA	NA	NA	NA	te10044	NA	NA	NA	NA	NA	NA
te10045	NA	NA	NA	NA	NA	NA	te10045	NA	NA	NA	NA	NA	NA	te10045	NA	NA	NA	NA	NA	NA
te10046	NA	NA	NA	NA	NA	NA	te10046	NA	NA	NA	NA	NA	NA	te10046	NA	NA	NA	NA	NA	NA
te10047	0	NA	NA	NA	NA	NA	te10047	0	NA	NA	NA	NA	NA	te10047	NA	NA	NA	NA	NA	NA
te10048	NA	NA	NA	NA	NA	NA	te10048	NA	NA	NA	NA	NA	NA	te10048	NA	NA	NA	NA	NA	NA
te10049	NA	NA	NA	NA	NA	NA	te10049	NA	NA	NA	NA	NA	NA	te10049	NA	NA	NA	NA	NA	NA
te1005	NA	NA	0	NA	0.02143	0.031115	te1005	NA	NA	0	NA	0	0	te1005	NA	NA	0	NA	0.008585	0
te10050	NA	NA	NA	NA	NA	NA	te10050	NA	NA	NA	NA	NA	NA	te10050	0	0	NA	0	0	NA
te10051	NA	NA	NA	NA	NA	NA	te10051	0.0505	0.03125	NA	0.285725	0	NA	te10051	0	0	NA	0.015225	0	NA
te10052	0.377775	0.825085	NA	0.869735	0.766455	0	te10052	0.066665	0.18087	0	0.423895	0.53756	0.53333	te10052	0.010115	0.011745	0	0.031615	0.0428	0.03529
te10053	0.377775	0.734135	NA	0.81692	1	NA	te10053	0.1	0.12885	0	0.4825	0.25	NA	te10053	0.012925	0.010435	0	0.03315	0.03333	NA
te10054	NA	NA	NA	NA	NA	NA	te10054	NA	NA	NA	NA	NA	NA	te10054	NA	NA	NA	0	NA	NA
te10055	NA	NA	NA	NA	NA	NA	te10055	NA	NA	NA	NA	NA	NA	te10055	NA	NA	NA	NA	NA	NA
te10056	NA	NA	NA	NA	NA	NA	te10056	NA	NA	NA	NA	NA	NA	te10056	NA	0	NA	0.03125	NA	NA
te10057	1	0.697915	NA	0.56219	NA	NA	te10057	0.2	0.0125	NA	0.254495	NA	NA	te10057	0.04	0.002975	NA	0.02116	NA	NA
te10058	0.65492	0.701855	0.52523	0.82764	0.63642	0.599165	te10058	0.13462	0.00505	0.04074	0.197385	0.15837	0.12801	te10058	0.06841	0.001155	0.01249	0.20226	0.097105	0.0407
te10059	NA	NA	NA	NA	NA	NA	te10059	NA	NA	NA	NA	NA	NA	te10059	NA	NA	NA	0	NA	NA
te1006	NA	NA	NA	NA	NA	NA	te1006	NA	NA	NA	NA	NA	NA	te1006	NA	NA	NA	NA	NA	NA
te10060	NA	NA	NA	NA	NA	NA	te10060	NA	NA	NA	NA	NA	NA	te10060	NA	NA	NA	NA	NA	NA
te10061	NA	NA	NA	NA	NA	NA	te10061	NA	NA	NA	NA	NA	NA	te10061	NA	NA	NA	NA	NA	NA
te10062	NA	NA	NA	NA	NA	NA	te10062	NA	NA	NA	NA	NA	NA	te10062	NA	NA	NA	NA	NA	NA
te10063	NA	NA	NA	NA	NA	NA	te10063	NA	NA	NA	NA	NA	NA	te10063	NA	NA	NA	NA	NA	NA
te10064	NA	NA	NA	NA	NA	NA	te10064	NA	NA	NA	NA	NA	NA	te10064	NA	NA	NA	NA	NA	NA
te10065	NA	NA	NA	NA	0.4	NA	te10065	NA	NA	NA	NA	0	NA	te10065	NA	NA	NA	NA	0	NA
te10066	0.2929	0.72145	NA	0.77275	NA	NA	te10066	0	0.0769	NA	0.178	NA	NA	te10066	0.005355	0.00238	NA	0.0134	NA	NA
te10067	0.76231	0.794785	0.92432	0.943595	0.75557	NA	te10067	0.07765	0.11852	0.13667	0.49745	NA	NA	te10067	0.01838	0.00929	0.016305	0.100805	0	NA
te10068	NA	NA	NA	NA	NA	NA	te10068	NA	NA	NA	NA	NA	NA	te10068	0	0.0049	0	0.007575	NA	NA
te10069	NA	NA	NA	NA	NA	NA	te10069	NA	NA	NA	NA	NA	NA	te10069	NA	NA	NA	NA	NA	NA
te1007	NA	NA	NA	NA	NA	NA	te1007	NA	NA	NA	NA	NA	NA	te1007	NA	NA	NA	NA	NA	NA
te10070	0.377115	0.391665	1	0.961535	NA	NA	te10070	NA	NA	NA	NA	NA	NA	te10070	0.003335	0	0	0.02672	NA	NA
te10071	NA	NA	NA	NA	NA	NA	te10071	NA	NA	NA	0	NA	NA	te10071	0	0.02272	0	0.03125	NA	NA
te10072	NA	0.76285	NA	0.94285	NA	NA	te10072	0.30835	0.067075	0.0294	0.396535	0.0437	0	te10072	0.021615	0.02203	0.02182	0.06237	0.028125	0.03133
te10073	NA	NA	NA	NA	NA	NA	te10073	NA	NA	NA	NA	NA	NA	te10073	NA	NA	NA	NA	NA	NA
te10074	NA	NA	NA	NA	NA	NA	te10074	NA	NA	NA	NA	NA	NA	te10074	NA	NA	NA	NA	NA	NA
te10075	NA	NA	NA	NA	NA	NA	te10075	NA	NA	NA	NA	NA	NA	te10075	0	0	NA	0.0357	0	NA
te10076	0.875	0.821	NA	0.861125	0.875	NA	te10076	NA	NA	NA	NA	NA	NA	te10076	0.01786	0.02205	NA	0	0	NA
te10077	0.872915	0.97116	1	0.9339	NA	NA	te10077	0.03335	0	0	0.32145	NA	NA	te10077	0.00147	0	0.02222	0.0506	NA	NA
te10078	0.8846	0.78125	0.875	0.9282	NA	NA	te10078	NA	NA	NA	NA	NA	NA	te10078	0.052655	0.02243	0.02382	0.01794	NA	NA
te10079	0.8695	0.886325	NA	0.8566	0.9	NA	te10079	0.15105	0.046875	NA	0.4799	0	NA	te10079	0.0322	0.03592	0	0.06695	0	NA
te1008	NA	NA	NA	NA	NA	NA	te1008	NA	NA	NA	NA	NA	NA	te1008	NA	NA	NA	NA	0	NA
te10080	0.75365	0.83247	NA	0.77517	0.36665	NA	te10080	0.0397	0.0553	NA	0.352375	NA	NA	te10080	0.022295	0.000955	0	0.06652	0.0125	0
te10081	0.919875	0.90405	NA	1	0.729175	NA	te10081	0.07885	0.1611	NA	0.55	0.275	NA	te10081	0.02491	0.00983	NA	0.10046	0	NA
te10082	0.626275	0.670675	0.775	0.612725	0.8	0.6667	te10082	0	0.14285	NA	0.51875	0.2	NA	te10082	0.02237	0.019165	0.02854	0.114755	0.034565	0.04678
te10083	0.4	0.70505	NA	0.72943	0.59285	NA	te10083	NA	NA	NA	NA	NA	NA	te10083	0.13309	0.01361	NA	0.052245	0.012465	0
te10084	0.645725	0.807005	0.7625	0.849105	1	NA	te10084	0.14753	0.076525	0	0.57478	0.3	NA	te10084	0.026465	0.003685	0	0.09307	0.11319	NA
te10085	NA	NA	NA	NA	NA	NA	te10085	NA	NA	NA	NA	NA	NA	te10085	NA	NA	NA	NA	NA	NA
te10086	1	0.91665	NA	0.9375	NA	NA	te10086	NA	0	NA	0.2271	NA	NA	te10086	0.064285	0.02727	NA	0.12513	NA	NA
te10087	0.792795	0.883585	0.90101	0.884435	0.814855	0.778415	te10087	0.128925	0.222245	0.13757	0.53924	0.221105	0.165625	te10087	0.03131	0.03672	0.0494	0.11876	0.062515	0.06726
te10088	0.8	1	NA	0.91875	0.8	NA	te10088	0.07407	0	NA	0.24999	0	NA	te10088	0.076725	0.01176	NA	0.055015	0.0258	NA
te10089	0.506085	0.395025	0.5	0.4864	0.404775	0.1	te10089	NA	0.272675	0	0.34813	NA	NA	te10089	0.019595	0.03216	0	0.088245	0	0
te1009	NA	NA	NA	NA	NA	NA	te1009	NA	NA	NA	NA	NA	NA	te1009	NA	NA	NA	NA	NA	NA
te10090	NA	1	NA	0.9167	NA	NA	te10090	0	NA	NA	0.3	NA	NA	te10090	0	0	NA	0.029165	0	NA
te10091	0.5721	0.679035	1	0.815685	NA	NA	te10091	NA	NA	NA	NA	NA	NA	te10091	0.041605	0.028	0	0.052945	NA	NA
te10092	0.1131	0.1381	NA	0.54705	NA	NA	te10092	NA	NA	NA	NA	NA	NA	te10092	0.046205	0.045915	NA	0.067175	NA	NA
te10093	0.59523	0.73462	0.4	0.7898	1	NA	te10093	0.07142	0.08609	0	0.505215	0.2	NA	te10093	0.031895	0.03176	0.03889	0.134055	0.01429	NA
te10094	NA	NA	NA	NA	NA	NA	te10094	NA	NA	NA	NA	NA	NA	te10094	0	0	NA	0	0	NA
te10095	0.436	0.77555	NA	0.977275	NA	NA	te10095	0.03125	0.01315	NA	0.12045	NA	NA	te10095	0.01538	0.001735	NA	0.03896	NA	NA
te10096	0.65313	0.485115	NA	0.837965	0.8889	NA	te10096	0.2412	0.16681	NA	0.48918	0.19443	NA	te10096	0.00971	0.00397	NA	0.04753	0.07596	NA
te10097	0.428735	0.423115	NA	0.632785	0.5869	NA	te10097	0.185625	0.071425	NA	0.53229	0.32099	NA	te10097	0.022455	0.00817	NA	0.07062	0.10625	NA
te10098	0.83539	0.867765	NA	0.835375	0.75671	NA	te10098	0.252205	0.12914	0	0.50526	0.3869	NA	te10098	0.028965	0.02194	0	0.06146	0.10576	NA
te10099	0.72364	0.67345	0.9	0.82456	0.91665	NA	te10099	0.216915	0.131145	0.1	0.500245	0.57777	NA	te10099	0.0569	0.031335	0	0.064795	0.02857	NA
te101	NA	NA	NA	NA	NA	NA	te101	NA	NA	NA	NA	NA	NA	te101	NA	NA	NA	NA	NA	NA
te1010	NA	NA	NA	NA	NA	NA	te1010	NA	NA	NA	NA	NA	NA	te1010	NA	NA	NA	NA	NA	NA
te10100	NA	NA	NA	NA	NA	NA	te10100	NA	NA	NA	NA	NA	NA	te10100	0	0	0	0.0357	NA	NA
te10101	NA	NA	NA	NA	NA	NA	te10101	NA	NA	NA	NA	NA	NA	te10101	NA	NA	NA	NA	NA	NA
te10102	NA	NA	NA	NA	NA	NA	te10102	NA	NA	NA	NA	NA	NA	te10102	NA	NA	NA	NA	NA	NA
te10103	NA	NA	NA	NA	NA	NA	te10103	NA	NA	NA	NA	NA	NA	te10103	NA	NA	NA	NA	NA	NA
te10104	NA	NA	NA	NA	NA	NA	te10104	NA	NA	NA	0	NA	NA	te10104	NA	NA	NA	0.016665	0	NA
te10105	NA	NA	NA	NA	NA	NA	te10105	NA	NA	NA	NA	NA	NA	te10105	NA	0	NA	0	NA	NA
te10106	0.343275	0.596425	1	0.92855	NA	NA	te10106	0.08924	0.16409	0.1667	0.400235	NA	NA	te10106	0.04371	0	0.04167	0.05125	NA	NA
te10107	NA	NA	NA	NA	NA	NA	te10107	NA	NA	NA	NA	NA	NA	te10107	0	0	0	0	0	NA
te10108	NA	NA	NA	NA	NA	NA	te10108	NA	NA	NA	NA	NA	NA	te10108	0	0	0	0	0	NA
te10109	NA	NA	NA	NA	NA	NA	te10109	NA	NA	NA	NA	NA	NA	te10109	0	0	NA	0.0238	0	NA
te1011	NA	NA	NA	NA	NA	NA	te1011	NA	NA	NA	NA	NA	NA	te1011	0	0	0	0	0	0
te10110	NA	NA	NA	NA	NA	NA	te10110	NA	NA	NA	NA	NA	NA	te10110	NA	NA	NA	NA	NA	NA
te10111	NA	NA	NA	NA	NA	NA	te10111	NA	NA	NA	NA	NA	NA	te10111	NA	NA	NA	NA	NA	NA
te10112	0.81745	0.90415	NA	0.8125	1	NA	te10112	0.18055	0.0772	NA	0.4601	0.4	NA	te10112	0.039175	0.00858	NA	0.045445	0.06365	NA
te10113	NA	NA	NA	NA	NA	NA	te10113	NA	NA	NA	NA	NA	NA	te10113	NA	0	NA	0.05555	NA	NA
te10114	0.4596	0.7033	NA	0.5	NA	NA	te10114	0.068175	0.177725	NA	0.315975	NA	NA	te10114	0.00912	0.002745	0	0.023125	NA	NA
te10115	NA	NA	NA	NA	NA	NA	te10115	NA	NA	NA	NA	NA	NA	te10115	NA	NA	NA	NA	NA	NA
te10116	0.6889	0.912875	NA	0.827265	1	NA	te10116	0.0625	0.061115	0	0.308715	0.3333	NA	te10116	0.029155	0.025715	0	0.08456	0.039395	NA
te10117	0.75	0.7639	NA	0.7	NA	NA	te10117	0	0	NA	0	NA	NA	te10117	0	0	NA	0	NA	NA
te10118	NA	NA	NA	NA	NA	NA	te10118	NA	NA	NA	NA	NA	NA	te10118	0	0	0	0	NA	NA
te10119	NA	NA	NA	NA	NA	NA	te10119	NA	NA	NA	NA	NA	NA	te10119	NA	NA	NA	NA	NA	NA
te1012	NA	NA	NA	NA	NA	NA	te1012	NA	NA	NA	NA	NA	NA	te1012	NA	NA	NA	NA	NA	NA
te10120	NA	NA	NA	NA	NA	NA	te10120	NA	NA	NA	NA	NA	NA	te10120	NA	NA	NA	NA	NA	NA
te10121	0.46047	0.52441	NA	0.94388	0.68065	NA	te10121	0.134675	0.113955	NA	0.370695	0.13125	NA	te10121	0.026625	0.032835	0	0.09664	0.07243	NA
te10122	NA	NA	NA	NA	NA	NA	te10122	NA	NA	NA	NA	NA	NA	te10122	0.010415	0.027085	NA	0.02168	NA	NA
te10123	0.368505	0.67679	NA	0.927355	NA	NA	te10123	0.10555	0.0603	NA	0.36774	NA	NA	te10123	0.02667	0.00481	NA	0.07625	NA	NA
te10124	NA	NA	NA	NA	NA	NA	te10124	NA	NA	NA	NA	NA	NA	te10124	0	0	NA	0.12145	NA	NA
te10125	0.630945	0.848595	0.83263	0.881575	0.760215	0.75609	te10125	0.05849	0.0824	0.209715	0.22209	0.076385	0.091665	te10125	0.05869	0.00931	0.132765	0.08989	0.094475	0.146485
te10126	NA	NA	NA	NA	NA	NA	te10126	NA	NA	NA	NA	NA	NA	te10126	0	0.03335	NA	0	NA	NA
te10127	0.44749	0.545125	NA	0.94046	0.625	NA	te10127	0	0.344235	NA	0.90475	0	NA	te10127	0.04869	0.059095	NA	0.167635	0.001645	NA
te10128	NA	NA	NA	NA	NA	NA	te10128	NA	NA	NA	NA	NA	NA	te10128	NA	NA	NA	NA	NA	NA
te10129	NA	NA	NA	NA	NA	NA	te10129	NA	NA	NA	NA	NA	NA	te10129	NA	NA	NA	NA	NA	NA
te1013	NA	NA	NA	NA	NA	NA	te1013	NA	NA	NA	NA	NA	NA	te1013	NA	NA	NA	NA	NA	NA
te10130	NA	NA	NA	NA	NA	NA	te10130	NA	NA	NA	NA	NA	NA	te10130	NA	NA	NA	NA	NA	NA
te10131	NA	NA	NA	NA	NA	NA	te10131	NA	NA	NA	NA	NA	NA	te10131	0	0	NA	0.019225	NA	NA
te10132	NA	NA	NA	NA	NA	NA	te10132	0	0.3077	NA	0.175	NA	NA	te10132	0.006945	0.027855	NA	0.01406	NA	NA
te10133	0.6592	0.76972	0.9	0.894505	1	NA	te10133	0.193225	0.230045	0	0.804035	0.2	NA	te10133	0.02241	0.05007	0.03498	0.178555	0	NA
te10134	0.155325	0.49305	0.1429	0.88624	NA	NA	te10134	0.06905	0.1845	NA	0.7841	NA	NA	te10134	0.07985	0.0125	NA	0.197385	0	NA
te10135	NA	NA	NA	NA	NA	NA	te10135	NA	NA	NA	NA	NA	NA	te10135	0.05549	0.016865	NA	0.11045	0	NA
te10136	NA	NA	NA	NA	NA	NA	te10136	NA	NA	NA	NA	NA	NA	te10136	0.01875	0.038285	NA	0.053535	0	NA
te10137	NA	NA	NA	NA	NA	NA	te10137	NA	NA	NA	NA	NA	NA	te10137	0	0	NA	0	NA	NA
te10138	0.631655	0.81797	0.88687	0.97544	NA	NA	te10138	0.322835	0.18961	0.28094	0.6573	NA	NA	te10138	0.16105	0.06145	0.05715	0.135165	NA	NA
te10139	NA	NA	NA	NA	NA	NA	te10139	NA	NA	NA	NA	NA	NA	te10139	NA	NA	NA	NA	NA	NA
te1014	NA	NA	NA	NA	NA	NA	te1014	NA	NA	NA	NA	NA	NA	te1014	NA	NA	NA	NA	NA	NA
te10140	NA	NA	NA	NA	NA	NA	te10140	NA	NA	NA	NA	NA	NA	te10140	0	0	NA	0	NA	NA
te10141	NA	NA	NA	NA	NA	NA	te10141	0.3333	0	NA	0.2083	NA	NA	te10141	0.009605	0	NA	0.023895	NA	NA
te10142	NA	NA	NA	NA	NA	NA	te10142	NA	NA	NA	NA	NA	NA	te10142	0.08335	0	NA	0.075	0	NA
te10143	0.8862	0.94614	1	0.92039	NA	NA	te10143	0.353715	0.224335	0.8333	0.776725	NA	NA	te10143	0.04305	0.025705	0	0.09857	NA	NA
te10144	NA	NA	NA	NA	NA	NA	te10144	0.62275	0.23335	NA	0.9737	NA	NA	te10144	0.069805	0.010315	NA	0.08754	NA	NA
te10145	0.551005	0.78941	NA	0.910005	1	NA	te10145	0.29242	0.110635	NA	0.652445	NA	NA	te10145	0.036635	0.03549	NA	0.139125	0.05	NA
te10146	NA	NA	NA	NA	NA	NA	te10146	NA	NA	NA	NA	NA	NA	te10146	0	0	NA	0.03125	NA	NA
te10147	0	0	NA	0.05	NA	NA	te10147	0	0	NA	0	NA	NA	te10147	0.015735	0	0	0.005625	NA	NA
te10148	NA	NA	NA	NA	NA	NA	te10148	0	0	NA	0	NA	NA	te10148	NA	NA	NA	NA	NA	NA
te10149	NA	NA	NA	NA	NA	NA	te10149	NA	NA	NA	NA	NA	NA	te10149	0	0	NA	0.00909	NA	NA
te1015	NA	NA	NA	NA	NA	NA	te1015	NA	NA	NA	NA	NA	NA	te1015	NA	NA	NA	NA	NA	NA
te10150	0.919605	0.93818	NA	0.92081	NA	NA	te10150	0.33408	0.21169	NA	0.760595	NA	NA	te10150	0.019775	0.00987	NA	0.03404	NA	NA
te10151	NA	NA	NA	NA	NA	NA	te10151	NA	NA	NA	NA	NA	NA	te10151	NA	NA	NA	NA	NA	NA
te10152	NA	NA	NA	NA	NA	NA	te10152	0.05555	0	NA	0.1	NA	NA	te10152	0.016675	0	NA	0.0341	NA	NA
te10153	0.40055	0.5	1	0.83335	NA	NA	te10153	NA	NA	NA	NA	NA	NA	te10153	0	0.008765	0	0	NA	NA
te10154	0.6667	0.5333	NA	0.5691	0.7143	NA	te10154	0	0	NA	0	0	NA	te10154	0.012675	0.002345	0	0.00479	0	NA
te10155	NA	NA	NA	NA	NA	NA	te10155	NA	NA	NA	NA	NA	NA	te10155	0	0	0	0.02	0	NA
te10156	0.874085	0.9375	NA	0.903035	NA	NA	te10156	0.1	0	NA	0.09415	NA	NA	te10156	0.10043	0.00347	NA	0.03806	NA	NA
te10157	NA	NA	NA	NA	NA	NA	te10157	0	0	0	0	NA	NA	te10157	0	0.00694	0.04	0.00725	NA	NA
te10158	NA	NA	NA	NA	NA	NA	te10158	NA	NA	NA	NA	NA	NA	te10158	0.012815	0	NA	0.022415	NA	NA
te10159	0.237735	0.628305	0.55553	0.66458	0.6	NA	te10159	0.1409	0.12386	0.11113	0.44375	0.2	NA	te10159	0.02274	0.02377	0	0.08108	0	NA
te1016	NA	NA	NA	NA	NA	NA	te1016	NA	NA	NA	NA	NA	NA	te1016	NA	NA	NA	NA	NA	NA
te10160	0.503665	0.76175	0.70555	0.945065	0.68055	0.34934	te10160	0.261375	0.1266	0.033335	0.54064	0.22111	0.19338	te10160	0.05628	0.0497	0.0511	0.126935	0.049055	0.032795
te10161	NA	NA	NA	NA	NA	NA	te10161	0.3333	NA	NA	0.81665	NA	NA	te10161	0.06389	0	NA	0.3244	NA	NA
te10162	NA	NA	NA	NA	NA	NA	te10162	NA	NA	NA	NA	NA	NA	te10162	0.018515	0	NA	0	0	NA
te10163	NA	NA	0.338385	0.869255	0.19496	0.00478	te10163	NA	NA	0.069825	0.655755	0.16627	0	te10163	NA	NA	0.019955	0.07622	0.00744	0.0049
te10164	NA	NA	NA	NA	NA	NA	te10164	NA	NA	NA	NA	NA	NA	te10164	NA	NA	NA	NA	NA	NA
te10165	NA	NA	0.4	NA	0.73333	0.70284	te10165	NA	NA	NA	NA	NA	NA	te10165	NA	0	0.05	NA	0.1	0.14472
te10166	0.717785	0.89724	0.9	0.87058	0.88571	NA	te10166	0.085635	0.09863	0.4	0.294225	0.08571	NA	te10166	0.023675	0.02933	0.025	0.05457	0.01333	NA
te10167	0.511215	0.515195	0.6111	0.715895	0.58015	NA	te10167	0.11875	0.023165	0	0.254285	0.06464	NA	te10167	0.021135	0.018075	0.04321	0.05933	0.05914	NA
te10168	0	0.08335	NA	0.04025	0.317815	NA	te10168	0	0	NA	0.021525	0	NA	te10168	0	0.00245	NA	0.005115	0.01307	NA
te10169	NA	NA	NA	NA	NA	NA	te10169	NA	NA	NA	NA	NA	NA	te10169	NA	NA	NA	NA	NA	NA
te1017	NA	NA	NA	NA	NA	NA	te1017	NA	NA	NA	NA	NA	NA	te1017	NA	NA	NA	NA	NA	NA
te10170	NA	NA	NA	NA	NA	NA	te10170	NA	NA	NA	NA	NA	NA	te10170	0	0	NA	0	NA	NA
te10171	NA	NA	NA	NA	NA	NA	te10171	NA	NA	NA	NA	NA	NA	te10171	0	0	0.12084	0.011405	0.06846	NA
te10172	NA	NA	NA	NA	NA	NA	te10172	NA	NA	NA	NA	NA	NA	te10172	NA	NA	NA	NA	NA	NA
te10173	0.12845	0.164985	NA	0	NA	NA	te10173	NA	NA	NA	NA	NA	NA	te10173	0	0.015165	NA	0.00595	NA	NA
te10174	NA	NA	NA	NA	NA	NA	te10174	NA	NA	NA	NA	NA	NA	te10174	NA	NA	NA	NA	NA	NA
te10175	NA	NA	NA	NA	NA	NA	te10175	NA	NA	NA	NA	NA	NA	te10175	NA	NA	NA	NA	NA	NA
te10176	0.963635	0.95999	NA	1	1	NA	te10176	0.07608	0.07274	NA	0.525	0	NA	te10176	0	0.02016	NA	0.051795	0.01515	NA
te10177	0.82194	0.92644	NA	0.98	NA	NA	te10177	0.051515	0.222135	NA	0.601835	NA	NA	te10177	0.00833	0.01	NA	0.02111	NA	NA
te10178	NA	NA	NA	NA	NA	NA	te10178	NA	NA	NA	NA	NA	NA	te10178	0.00542	0	0	0.02833	NA	NA
te10179	NA	NA	NA	NA	NA	NA	te10179	NA	NA	NA	NA	NA	NA	te10179	NA	NA	NA	NA	NA	NA
te1018	NA	NA	NA	NA	NA	NA	te1018	NA	NA	NA	NA	NA	NA	te1018	NA	NA	NA	NA	NA	NA
te10180	0.69152	0.82572	0.859035	0.89316	0.767445	0.495415	te10180	0.30035	0.199285	0.182805	0.723145	0.42807	0.247545	te10180	0.04439	0.036505	0.03058	0.14891	0.05584	0.045575
te10181	NA	NA	NA	NA	NA	NA	te10181	NA	NA	NA	NA	NA	NA	te10181	0	0	0	0.0125	0.1	NA
te10182	0.80355	0.66665	NA	0.9091	0.8	NA	te10182	0.117065	0.077835	NA	0.48908	0.10833	NA	te10182	0.06346	0.042155	0.026195	0.070285	0.06003	0
te10183	1	0.7778	NA	0.81945	NA	NA	te10183	NA	NA	NA	NA	NA	NA	te10183	NA	0	NA	0.143275	NA	NA
te10184	NA	NA	NA	NA	NA	NA	te10184	NA	NA	NA	NA	NA	NA	te10184	0	0.031895	NA	0.09011	0.03256	0.03126
te10185	NA	NA	NA	NA	NA	NA	te10185	0.066975	0.161125	0	0.269125	0.057275	0.033325	te10185	0.00812	0.00769	0.010735	0.023205	0.05353	0.05834
te10186	NA	NA	NA	NA	NA	NA	te10186	0.04545	0.05555	0	0.289225	0	0	te10186	0.008795	0.008335	0.01667	0.02787	0.055725	0.06631
te10187	0.55226	0.58064	0.6	0.89817	0.37238	0.12143	te10187	0.036465	0.015625	0	0.218495	0.045645	0	te10187	0	0.00397	0	0.02026	0.007575	0
te10188	0.79591	0.90912	0.850415	0.893875	0.791435	0.760475	te10188	0.277785	0.191	0.192215	0.68827	0.364695	0.268975	te10188	0.05281	0.0323	0.06153	0.135725	0.060715	0.066395
te10189	0.516975	0.718625	0.6794	0.866975	0.573125	0.570225	te10189	0.10097	0.08535	0.118565	0.583765	0.13503	0.13835	te10189	0.04022	0.02508	0.07865	0.148515	0.060535	0.06979
te1019	NA	NA	NA	NA	NA	NA	te1019	NA	NA	NA	NA	NA	NA	te1019	NA	NA	NA	NA	NA	NA
te10190	NA	NA	NA	NA	NA	NA	te10190	NA	NA	NA	NA	NA	NA	te10190	NA	NA	NA	NA	NA	NA
te10191	0.71085	0.8472	0.8333	0.71075	0.5	0.6	te10191	NA	NA	NA	NA	NA	NA	te10191	0.006665	0.006665	0	0.052315	0.03873	0.1
te10192	NA	NA	NA	NA	NA	NA	te10192	0.240415	0.20115	0.060185	0.865385	0.24212	0.277785	te10192	0.070815	0.066815	0	0.200165	0.05095	0.086985
te10193	0.7328	0.83475	0.875	0.6857	0.8333	NA	te10193	0.393485	0.1886	0.08393	0.81406	0.40384	NA	te10193	0.047635	0.056705	0.04254	0.241535	0.058395	NA
te10194	NA	NA	NA	NA	NA	NA	te10194	0.33075	0.206635	0.108975	0.695155	0.338745	NA	te10194	0.02018	0.016685	0.026095	0.139835	0.01389	NA
te10195	NA	NA	NA	NA	NA	NA	te10195	NA	NA	NA	NA	NA	NA	te10195	NA	NA	NA	NA	NA	NA
te10196	NA	NA	NA	NA	NA	NA	te10196	NA	NA	NA	NA	NA	NA	te10196	NA	NA	NA	NA	NA	NA
te10197	NA	NA	NA	NA	NA	NA	te10197	NA	NA	NA	NA	NA	NA	te10197	NA	NA	NA	NA	NA	NA
te10198	NA	NA	NA	NA	NA	NA	te10198	NA	NA	NA	NA	NA	NA	te10198	NA	NA	NA	NA	NA	NA
te10199	NA	NA	NA	NA	NA	NA	te10199	NA	NA	NA	NA	NA	NA	te10199	0	0	NA	0	0	NA
te102	0.819325	0.950175	0.9243	0.89076	NA	NA	te102	0.29346	0.075275	0.12084	0.428985	NA	NA	te102	0.0812	0.02564	0.01268	0.13139	NA	NA
te1020	NA	NA	NA	NA	NA	NA	te1020	NA	NA	NA	NA	NA	NA	te1020	NA	NA	NA	NA	NA	NA
te10200	NA	NA	NA	NA	NA	NA	te10200	NA	NA	NA	NA	NA	NA	te10200	0.251135	0.010415	NA	0.474465	0.058335	NA
te10201	NA	NA	NA	NA	NA	NA	te10201	NA	NA	NA	NA	NA	NA	te10201	0	0.02	NA	0	NA	NA
te10202	NA	NA	NA	NA	NA	NA	te10202	NA	NA	NA	NA	NA	NA	te10202	0	0	NA	0	NA	NA
te10203	NA	NA	NA	NA	NA	NA	te10203	NA	NA	NA	NA	NA	NA	te10203	0	0.020835	NA	0.084	0	NA
te10204	0.699505	0.828685	1	0.880415	0.797225	NA	te10204	0.212685	0.086775	0.18097	0.392655	0.3162	NA	te10204	0.037705	0.01314	0.03424	0.093685	0.017275	NA
te10205	0.62152	0.84037	0.73333	0.868985	0.9	NA	te10205	0.19285	0.19561	0	0.471065	0.44	NA	te10205	0.036865	0.037385	0.01429	0.08669	0.03924	NA
te10206	0.81517	0.88154	0.607045	0.814035	0.36913	0.350105	te10206	0.61906	0.38378	0.165465	0.71339	0.34473	0.24374	te10206	0.03493	0.011435	0.03531	0.095775	0.049015	0.07408
te10207	NA	NA	NA	NA	NA	NA	te10207	NA	NA	NA	NA	NA	NA	te10207	NA	NA	NA	NA	NA	NA
te10208	NA	NA	NA	NA	NA	NA	te10208	0	0.0278	NA	0.025	NA	NA	te10208	0	0.018515	NA	0.01635	NA	NA
te10209	NA	NA	NA	NA	NA	NA	te10209	NA	NA	NA	NA	NA	NA	te10209	0	0	0	0	NA	NA
te1021	NA	NA	NA	NA	NA	NA	te1021	NA	NA	NA	NA	NA	NA	te1021	NA	NA	NA	NA	NA	NA
te10210	NA	NA	NA	NA	NA	NA	te10210	NA	NA	NA	NA	NA	NA	te10210	0.031815	0	NA	0	0	NA
te10211	NA	NA	NA	NA	NA	NA	te10211	NA	NA	NA	NA	NA	NA	te10211	NA	NA	NA	NA	NA	NA
te10212	NA	NA	NA	NA	NA	NA	te10212	NA	NA	NA	NA	NA	NA	te10212	NA	NA	NA	NA	NA	NA
te10213	NA	NA	NA	NA	NA	NA	te10213	NA	NA	NA	NA	NA	NA	te10213	0.053945	0.021965	0	0.119225	0.096355	0.1
te10214	0.414315	0.58432	0.8	0.837415	0.6126	0.5	te10214	NA	NA	NA	NA	NA	NA	te10214	0.06384	0.01006	0.18553	0.138585	0.042875	0.22294
te10215	NA	NA	NA	NA	NA	NA	te10215	NA	NA	NA	NA	NA	NA	te10215	NA	NA	NA	NA	NA	NA
te10216	NA	NA	NA	NA	NA	NA	te10216	NA	NA	NA	NA	NA	NA	te10216	NA	NA	NA	NA	NA	NA
te10217	NA	NA	NA	NA	NA	NA	te10217	NA	NA	NA	NA	NA	NA	te10217	NA	NA	NA	NA	NA	NA
te10218	0.30459	0.579945	0.954545	0.83034	0.838885	NA	te10218	0.11606	0.08135	0.185725	0.606355	0.1667	NA	te10218	0.01857	0.031295	0.062335	0.092535	0.11251	NA
te10219	0.402175	0.583725	0.93841	0.89274	0.85832	NA	te10219	0.14127	0.05085	0.12365	0.59536	0.2	NA	te10219	0.026625	0.01325	0.02367	0.11485	0.015955	NA
te1022	NA	NA	NA	NA	NA	NA	te1022	NA	NA	NA	NA	NA	NA	te1022	0.0254	0	0.106895	0.004855	0.00426	0.01786
te10220	0.44822	0.48773	0.96666	0.9351	0.91427	NA	te10220	0.166065	0.154465	0.08335	0.617475	0.27382	NA	te10220	0.019025	0.018695	0	0.08838	0.01053	NA
te10221	NA	NA	NA	NA	NA	NA	te10221	NA	NA	NA	NA	NA	NA	te10221	NA	NA	NA	0.0625	NA	NA
te10222	0.541105	0.644045	0.95	0.90806	0.96	NA	te10222	0.201635	0.08636	0.25	0.69994	0.3238	NA	te10222	0.04614	0.01962	0.01111	0.10033	0.0068	NA
te10223	0.49753	0.48805	NA	0.87898	NA	NA	te10223	0.3854	0.076065	NA	0.726585	NA	NA	te10223	0.18084	0.020085	NA	0.22343	NA	NA
te10224	NA	NA	NA	NA	NA	NA	te10224	NA	NA	NA	NA	NA	NA	te10224	NA	0.0463	NA	0	0.08335	0
te10225	NA	NA	NA	NA	NA	NA	te10225	NA	NA	NA	NA	NA	NA	te10225	NA	NA	NA	NA	NA	NA
te10226	NA	NA	NA	NA	NA	NA	te10226	NA	NA	NA	NA	NA	NA	te10226	0	0.022725	0	0	0.016675	0
te10227	NA	NA	NA	NA	NA	NA	te10227	NA	NA	NA	NA	NA	NA	te10227	NA	NA	NA	NA	NA	NA
te10228	NA	NA	NA	NA	NA	NA	te10228	NA	NA	NA	NA	NA	NA	te10228	0	0	0.07145	0.041245	0	NA
te10229	0.8021	0.916615	0.488815	0.835135	0.36567	0.14978	te10229	0.212185	0.08661	0.03745	0.537905	0.0845	0.005595	te10229	0.02035	0.011715	0.015115	0.06913	0.020465	0.018655
te1023	NA	NA	NA	NA	NA	NA	te1023	NA	NA	NA	NA	NA	NA	te1023	NA	NA	NA	NA	NA	NA
te10230	0.811755	0.54001	0.191075	0.582655	0.143905	0.01136	te10230	0.13094	0.020435	0	0.21364	0	0	te10230	0	0	0	0.012315	0	0.003495
te10231	0.08352	0.17818	0.266675	0.21547	0.213325	NA	te10231	0.034525	0	0.1	0.125	0.2	NA	te10231	0.007875	0.003495	0.00481	0.01785	0.051575	0
te10232	0.67631	0.881465	0.81665	0.93609	0.85238	0.3889	te10232	0.413705	0.12734	0.15334	0.67106	0.48042	0.315	te10232	0.14581	0.02227	0.0129	0.178225	0.12608	0.06389
te10233	0.4375	0.325	NA	0.5	0.2857	0.4	te10233	0.1357	0.125	NA	0.3818	0.1	0	te10233	0.053165	0.022785	NA	0.09002	0.05669	0.216675
te10234	NA	0.6667	0.5855	0.94445	0.39865	0.56665	te10234	NA	NA	NA	NA	NA	NA	te10234	0.3	0.03572	0.04836	0.12723	0.03859	0.035865
te10235	0.460075	0.783875	0.435175	0.891575	0.45535	0.6394	te10235	NA	NA	NA	NA	NA	NA	te10235	0.01838	0.00769	0.05672	0.0641	0.13345	0.14047
te10236	0.5	0.520825	0.49655	0.826225	0.3573	0.27245	te10236	0.208325	0.19525	NA	0.439725	0.0347	0	te10236	0.035835	0.019145	0.04422	0.0783	0.040155	0.053985
te10237	0.3077	0.6778	1	0.90835	NA	NA	te10237	0.25	0.2	0.1667	0.53365	NA	NA	te10237	0.138385	0.019875	0.08793	0.112795	NA	NA
te10238	NA	NA	NA	NA	NA	NA	te10238	NA	NA	NA	NA	NA	NA	te10238	NA	NA	NA	NA	NA	NA
te10239	0.67922	0.92765	1	0.94488	NA	NA	te10239	0.1625	0.167285	0	0.89725	NA	NA	te10239	0.025995	0.02292	0	0.201955	0.115285	NA
te1024	NA	NA	NA	NA	NA	NA	te1024	NA	NA	NA	NA	NA	NA	te1024	0	0	0	0.0204	0	0
te10240	0.56454	0.784235	0.48452	0.85747	0.44329	0.429125	te10240	0.24819	0.246725	0.06666	0.79274	0.302385	0.15227	te10240	0.05298	0.0116	0.024545	0.121785	0.04496	0.02267
te10241	NA	NA	NA	NA	NA	NA	te10241	NA	NA	NA	NA	NA	NA	te10241	0	0	NA	0	NA	NA
te10242	NA	NA	NA	NA	NA	NA	te10242	NA	NA	NA	NA	NA	NA	te10242	0.00794	0.01429	NA	0.046235	0	NA
te10243	0.43125	0.553015	1	0.930555	NA	NA	te10243	0.14156	0.184815	0	0.805555	NA	NA	te10243	0.0113	0.023735	0	0.1209	NA	NA
te10244	NA	NA	NA	NA	NA	NA	te10244	NA	NA	NA	NA	NA	NA	te10244	0.01852	0	NA	0.08158	0.00918	0.007575
te10245	0.815765	0.795635	0.92855	0.904565	1	NA	te10245	0.2733	0.17908	0.033335	0.70599	0.15357	NA	te10245	0.028225	0.025585	0.00521	0.105335	0.02008	NA
te10246	0.810695	0.934285	NA	0.902175	0.7398	NA	te10246	0.03547	0.131835	0	0.496915	0.1029	NA	te10246	0.018965	0.02114	0.04444	0.071645	0.025	NA
te10247	NA	NA	NA	NA	NA	NA	te10247	NA	NA	NA	NA	NA	NA	te10247	NA	NA	NA	NA	NA	NA
te10248	0.369425	0.435725	NA	0.651475	0.8	NA	te10248	0.079385	0.13448	NA	0.83094	NA	NA	te10248	0.042405	0.041945	NA	0.39073	0.11191	NA
te10249	NA	NA	NA	NA	NA	NA	te10249	NA	NA	NA	NA	NA	NA	te10249	NA	NA	NA	NA	NA	NA
te1025	NA	NA	NA	NA	NA	NA	te1025	NA	NA	NA	NA	NA	NA	te1025	NA	NA	NA	NA	NA	NA
te10250	NA	NA	NA	NA	NA	NA	te10250	NA	NA	NA	NA	NA	NA	te10250	NA	NA	NA	NA	NA	NA
te10251	NA	NA	NA	NA	NA	NA	te10251	NA	NA	NA	NA	NA	NA	te10251	NA	NA	NA	NA	NA	NA
te10252	NA	NA	NA	NA	NA	NA	te10252	NA	NA	NA	NA	NA	NA	te10252	0	0.0119	0	0.005495	NA	NA
te10253	NA	NA	NA	NA	NA	NA	te10253	NA	NA	NA	NA	NA	NA	te10253	0	0	NA	0	NA	NA
te10254	NA	NA	NA	NA	NA	NA	te10254	NA	NA	NA	NA	NA	NA	te10254	0.03335	0	0	0.0263	0.04905	0
te10255	NA	NA	NA	NA	NA	NA	te10255	NA	NA	NA	NA	NA	NA	te10255	NA	NA	NA	NA	NA	NA
te10256	NA	NA	NA	NA	NA	NA	te10256	NA	NA	NA	NA	NA	NA	te10256	0	0	NA	0	0.0625	0
te10257	0	0	0	0	0	NA	te10257	NA	NA	NA	NA	NA	NA	te10257	0	0	0	0	0	NA
te10258	NA	NA	NA	NA	NA	NA	te10258	NA	NA	NA	NA	NA	NA	te10258	0	0.01111	0	0.0288	0.01111	0
te10259	NA	NA	NA	NA	NA	NA	te10259	NA	NA	NA	NA	NA	NA	te10259	0	0	0	0	0.0278	0.04165
te1026	0.668545	0.6824	0.95	0.93673	0.638865	NA	te1026	0.239295	0.18361	0	0.656075	0.088885	NA	te1026	0.025355	0.021	0	0.10393	0.01806	NA
te10260	NA	NA	NA	NA	NA	NA	te10260	NA	NA	NA	NA	NA	NA	te10260	0	0	NA	0.04545	0	0
te10261	NA	NA	NA	NA	NA	NA	te10261	NA	NA	NA	NA	NA	NA	te10261	0	NA	0	0.04048	NA	0.01852
te10262	NA	NA	NA	NA	NA	NA	te10262	NA	NA	NA	NA	NA	NA	te10262	0	0	0	0	0.016665	0
te10263	NA	NA	NA	NA	NA	NA	te10263	NA	NA	NA	NA	NA	NA	te10263	0	0	NA	0	NA	NA
te10264	NA	NA	NA	NA	NA	NA	te10264	NA	NA	NA	NA	NA	NA	te10264	0	0	NA	0	NA	NA
te10265	0	0	0	0.0238	0	0.0294	te10265	NA	NA	NA	NA	NA	NA	te10265	NA	NA	NA	NA	NA	NA
te10266	NA	NA	NA	NA	NA	NA	te10266	NA	NA	NA	NA	NA	NA	te10266	NA	NA	NA	NA	NA	NA
te10267	NA	NA	NA	NA	NA	NA	te10267	NA	NA	NA	NA	NA	NA	te10267	0	0	0	0.0625	0	NA
te10268	NA	NA	NA	NA	NA	NA	te10268	NA	NA	NA	NA	NA	NA	te10268	0	0	NA	0	NA	NA
te10269	NA	NA	NA	NA	NA	NA	te10269	NA	NA	NA	NA	NA	NA	te10269	NA	NA	NA	NA	NA	NA
te1027	NA	NA	NA	NA	NA	NA	te1027	NA	NA	NA	NA	NA	NA	te1027	0	0	NA	0	NA	NA
te10270	NA	NA	NA	NA	NA	NA	te10270	NA	NA	NA	NA	NA	NA	te10270	NA	NA	NA	NA	NA	NA
te10271	NA	NA	NA	NA	NA	NA	te10271	NA	NA	NA	NA	NA	NA	te10271	NA	NA	NA	NA	NA	NA
te10272	0.019225	0.204175	0.2	0.0389	0.025	0	te10272	NA	NA	NA	NA	NA	NA	te10272	NA	NA	NA	NA	NA	NA
te10273	NA	NA	NA	NA	NA	NA	te10273	NA	NA	NA	NA	NA	NA	te10273	NA	0	0	NA	NA	0
te10274	NA	NA	NA	NA	NA	NA	te10274	NA	NA	NA	NA	NA	NA	te10274	NA	NA	NA	NA	NA	NA
te10275	NA	NA	NA	NA	NA	NA	te10275	NA	NA	NA	NA	NA	NA	te10275	NA	NA	0	NA	0	0
te10276	NA	NA	NA	NA	NA	NA	te10276	NA	NA	NA	NA	NA	NA	te10276	NA	NA	NA	NA	NA	NA
te10277	NA	NA	NA	NA	NA	NA	te10277	NA	NA	NA	NA	NA	NA	te10277	NA	NA	NA	NA	0	NA
te10278	NA	NA	NA	NA	NA	NA	te10278	NA	NA	NA	NA	NA	NA	te10278	NA	NA	NA	NA	NA	NA
te10279	NA	NA	NA	NA	NA	NA	te10279	NA	NA	NA	NA	NA	NA	te10279	0	0	0	0.00556	0.004385	0
te1028	NA	NA	NA	NA	NA	NA	te1028	NA	NA	NA	NA	NA	NA	te1028	NA	NA	NA	NA	NA	NA
te10280	NA	NA	NA	NA	NA	NA	te10280	NA	NA	NA	NA	NA	NA	te10280	0	0	0	0.04705	0	0
te10281	NA	NA	NA	NA	NA	NA	te10281	NA	NA	NA	NA	NA	NA	te10281	NA	NA	NA	NA	NA	NA
te10282	NA	NA	NA	NA	NA	NA	te10282	NA	NA	NA	NA	NA	NA	te10282	NA	NA	NA	NA	NA	NA
te10283	NA	NA	NA	NA	NA	NA	te10283	NA	NA	NA	NA	NA	NA	te10283	NA	NA	NA	NA	NA	NA
te10284	NA	NA	NA	NA	NA	NA	te10284	NA	NA	NA	NA	NA	NA	te10284	NA	NA	NA	NA	NA	NA
te10285	NA	NA	NA	NA	NA	NA	te10285	NA	NA	NA	NA	NA	NA	te10285	NA	NA	NA	NA	NA	NA
te10286	NA	NA	NA	NA	NA	NA	te10286	NA	NA	NA	NA	NA	NA	te10286	NA	NA	NA	NA	NA	NA
te10287	NA	NA	NA	NA	NA	NA	te10287	NA	NA	NA	NA	NA	NA	te10287	NA	NA	NA	NA	NA	NA
te10288	NA	NA	NA	NA	NA	NA	te10288	NA	NA	NA	NA	NA	NA	te10288	NA	NA	NA	NA	NA	NA
te10289	NA	NA	NA	NA	NA	NA	te10289	NA	NA	NA	NA	NA	NA	te10289	0	0	NA	0	0.1429	NA
te1029	NA	NA	NA	NA	NA	NA	te1029	0	0	0	0	0	0	te1029	0.006495	0	0	0	0.006495	0.014885
te10290	NA	NA	NA	NA	NA	NA	te10290	NA	NA	NA	NA	NA	NA	te10290	NA	NA	NA	NA	NA	NA
te10291	NA	NA	NA	NA	NA	NA	te10291	NA	NA	NA	NA	NA	NA	te10291	NA	0	NA	0.0625	NA	NA
te10292	NA	NA	NA	NA	NA	NA	te10292	NA	NA	NA	NA	NA	NA	te10292	0	0	NA	0	NA	NA
te10293	NA	NA	NA	NA	NA	NA	te10293	NA	NA	NA	NA	NA	NA	te10293	NA	NA	NA	0	0	NA
te10294	NA	NA	NA	NA	NA	NA	te10294	NA	NA	NA	NA	NA	NA	te10294	NA	NA	NA	NA	NA	NA
te10295	NA	NA	NA	NA	NA	NA	te10295	NA	NA	NA	NA	NA	NA	te10295	0	0	0	0.04545	0	0
te10296	NA	NA	NA	NA	NA	NA	te10296	NA	NA	NA	NA	NA	NA	te10296	NA	NA	NA	NA	NA	NA
te10297	NA	NA	NA	NA	NA	NA	te10297	0	0	0	0	0	0	te10297	0	0	0	0.0185	0	0
te10298	NA	NA	NA	NA	NA	NA	te10298	NA	NA	NA	NA	NA	NA	te10298	NA	NA	NA	NA	NA	NA
te10299	NA	NA	NA	NA	NA	NA	te10299	NA	NA	NA	NA	NA	NA	te10299	NA	NA	NA	NA	NA	NA
te103	NA	NA	NA	NA	NA	NA	te103	NA	NA	NA	NA	NA	NA	te103	NA	NA	NA	NA	NA	NA
te1030	NA	NA	NA	NA	NA	NA	te1030	NA	NA	NA	NA	NA	NA	te1030	NA	NA	NA	NA	NA	NA
te10300	NA	NA	NA	NA	NA	NA	te10300	NA	NA	NA	NA	NA	NA	te10300	NA	NA	NA	NA	NA	NA
te10301	NA	NA	NA	NA	NA	NA	te10301	NA	NA	NA	NA	NA	NA	te10301	NA	NA	NA	NA	NA	NA
te10302	0.79165	0.75	NA	0.89285	NA	NA	te10302	0	0.0769	NA	0.45	0	NA	te10302	0.04763	0.079385	NA	0.180605	0	NA
te10303	NA	NA	NA	NA	NA	NA	te10303	NA	NA	NA	NA	NA	NA	te10303	0	0	NA	0	NA	NA
te10304	0.79861	0.868315	0.92855	0.93547	1	NA	te10304	0.14466	0.21011	0.1429	0.52492	0.18335	NA	te10304	0.01549	0.05415	0.07795	0.206525	0.03334	NA
te10305	NA	NA	NA	NA	NA	NA	te10305	NA	NA	NA	NA	NA	NA	te10305	NA	NA	NA	NA	NA	NA
te10306	NA	NA	NA	NA	NA	NA	te10306	NA	NA	NA	NA	NA	NA	te10306	0	0	0	0.2019	0.16765	0.25
te10307	NA	NA	NA	NA	NA	NA	te10307	NA	NA	NA	NA	NA	NA	te10307	NA	NA	0	0	0.13542	0.01
te10308	NA	NA	NA	NA	NA	NA	te10308	NA	NA	NA	NA	NA	NA	te10308	NA	NA	NA	NA	NA	NA
te10309	NA	NA	NA	NA	NA	NA	te10309	NA	NA	NA	NA	NA	NA	te10309	0	0	0	0	0	0
te1031	NA	NA	NA	NA	NA	NA	te1031	NA	NA	NA	NA	NA	NA	te1031	NA	NA	NA	0.4	NA	NA
te10310	NA	NA	NA	NA	NA	NA	te10310	NA	NA	NA	NA	NA	NA	te10310	NA	NA	NA	NA	NA	NA
te10311	NA	NA	NA	NA	NA	NA	te10311	NA	NA	NA	NA	NA	NA	te10311	0	0	0.00833	0.007325	0.00303	0.01092
te10312	0.0294	0	NA	0	NA	NA	te10312	NA	NA	NA	NA	NA	NA	te10312	NA	NA	NA	NA	NA	NA
te10313	NA	NA	NA	NA	NA	NA	te10313	NA	NA	NA	NA	NA	NA	te10313	NA	NA	0	NA	0.05555	0
te10314	NA	NA	NA	NA	NA	NA	te10314	NA	NA	NA	NA	NA	NA	te10314	NA	NA	NA	NA	NA	NA
te10315	0.085725	0.3647	NA	0	0.14285	NA	te10315	NA	NA	NA	NA	NA	NA	te10315	0.00417	0	NA	0.00811	0.00893	NA
te10316	0.036	0.1219	NA	0	0	NA	te10316	0	0	NA	0	0	NA	te10316	0	0.00961	NA	0.00781	0	NA
te10317	NA	NA	NA	NA	NA	NA	te10317	0	0	NA	0	0	NA	te10317	0	0	NA	0.00568	0	NA
te10318	NA	NA	NA	NA	NA	NA	te10318	NA	NA	NA	NA	NA	NA	te10318	0	0	NA	0	NA	NA
te10319	NA	NA	NA	NA	NA	NA	te10319	NA	NA	NA	NA	NA	NA	te10319	NA	NA	NA	NA	NA	NA
te1032	NA	NA	NA	NA	NA	NA	te1032	NA	NA	NA	NA	NA	NA	te1032	NA	0	NA	0	0	NA
te10320	NA	NA	NA	NA	NA	NA	te10320	NA	NA	NA	NA	NA	NA	te10320	NA	NA	NA	NA	NA	NA
te10321	NA	NA	NA	NA	NA	NA	te10321	NA	NA	NA	NA	NA	NA	te10321	0	0.03335	0	0	0	0
te10322	0.03125	0.0119	0.05	0	0.102775	NA	te10322	0.01785	0	0	0.01315	0	NA	te10322	0	0	0	0	0	0
te10323	NA	NA	NA	NA	NA	NA	te10323	NA	NA	NA	NA	NA	NA	te10323	NA	NA	NA	NA	NA	NA
te10324	NA	NA	NA	NA	NA	NA	te10324	NA	NA	NA	NA	NA	NA	te10324	0	0	NA	0	NA	NA
te10325	NA	NA	NA	NA	NA	NA	te10325	NA	NA	NA	NA	NA	NA	te10325	0	0	0	0	0.015625	0
te10326	NA	NA	NA	NA	NA	NA	te10326	NA	NA	NA	NA	NA	NA	te10326	0	0	0	0	0	0
te10327	NA	NA	NA	NA	NA	NA	te10327	NA	NA	NA	NA	NA	NA	te10327	NA	NA	NA	NA	NA	NA
te10328	NA	NA	NA	NA	NA	NA	te10328	NA	NA	NA	NA	NA	NA	te10328	NA	NA	NA	NA	NA	NA
te10329	NA	NA	NA	NA	NA	NA	te10329	NA	NA	NA	NA	NA	NA	te10329	0	0	NA	0.03857	0.024245	0.06667
te1033	NA	NA	NA	NA	NA	NA	te1033	NA	NA	NA	NA	NA	NA	te1033	NA	NA	NA	NA	NA	NA
te10330	NA	NA	NA	NA	NA	NA	te10330	NA	NA	NA	NA	NA	NA	te10330	NA	NA	NA	NA	NA	NA
te10331	NA	0	NA	0.0625	0	0	te10331	0	0	0	0.03125	0.04545	0.022725	te10331	0	0.016665	0	0.006465	0	0.00294
te10332	NA	NA	NA	NA	NA	NA	te10332	NA	NA	NA	NA	NA	NA	te10332	NA	NA	0	0.073445	0.011905	0
te10333	NA	NA	NA	NA	NA	NA	te10333	NA	NA	NA	NA	NA	NA	te10333	NA	NA	0	NA	0.022725	0.022725
te10334	NA	NA	NA	NA	NA	NA	te10334	NA	NA	NA	NA	NA	NA	te10334	NA	NA	NA	NA	NA	NA
te10335	NA	NA	NA	NA	NA	NA	te10335	NA	NA	NA	NA	NA	NA	te10335	NA	NA	NA	NA	NA	NA
te10336	NA	NA	NA	NA	NA	NA	te10336	NA	NA	NA	NA	NA	NA	te10336	NA	0	0	0.00953	0.018305	0
te10337	NA	NA	NA	NA	NA	NA	te10337	NA	NA	NA	NA	NA	NA	te10337	NA	NA	NA	NA	NA	NA
te10338	NA	NA	NA	NA	NA	NA	te10338	NA	NA	NA	NA	NA	NA	te10338	NA	NA	NA	NA	NA	NA
te10339	NA	NA	NA	NA	NA	NA	te10339	NA	NA	NA	NA	NA	NA	te10339	NA	NA	NA	NA	NA	NA
te1034	0.146035	0.47215	1	0.771535	0.92855	0.8	te1034	0	0.027285	0	0.0836	0	0	te1034	0	0.010915	0.066665	0.03242	0	0
te10340	NA	NA	NA	NA	NA	NA	te10340	0	0	0	0	NA	NA	te10340	NA	NA	NA	NA	NA	NA
te10341	NA	NA	NA	NA	NA	NA	te10341	NA	NA	NA	NA	NA	NA	te10341	NA	NA	NA	NA	NA	NA
te10342	NA	NA	NA	NA	NA	NA	te10342	NA	NA	NA	NA	NA	NA	te10342	NA	NA	NA	NA	NA	NA
te10343	NA	NA	NA	NA	NA	NA	te10343	NA	NA	NA	NA	NA	NA	te10343	NA	NA	NA	NA	NA	NA
te10344	NA	NA	NA	NA	NA	NA	te10344	NA	NA	NA	NA	NA	NA	te10344	0	NA	0	0.08335	0	0
te10345	NA	NA	NA	NA	NA	NA	te10345	NA	NA	NA	NA	NA	NA	te10345	NA	NA	NA	NA	NA	NA
te10346	NA	NA	NA	NA	NA	NA	te10346	NA	NA	NA	NA	NA	NA	te10346	0.00417	0.01349	0	0.00677	0	NA
te10347	NA	NA	NA	NA	NA	NA	te10347	NA	NA	NA	NA	NA	NA	te10347	NA	NA	NA	NA	NA	NA
te10348	NA	NA	NA	NA	NA	NA	te10348	NA	NA	NA	NA	NA	NA	te10348	NA	NA	NA	NA	NA	NA
te10349	NA	NA	NA	NA	NA	NA	te10349	NA	NA	NA	NA	NA	NA	te10349	NA	NA	NA	NA	NA	NA
te1035	NA	NA	NA	NA	NA	NA	te1035	NA	NA	NA	NA	NA	NA	te1035	NA	NA	NA	NA	NA	NA
te10350	NA	NA	NA	NA	NA	NA	te10350	NA	NA	NA	NA	NA	NA	te10350	NA	NA	NA	NA	NA	NA
te10351	NA	NA	NA	NA	NA	NA	te10351	NA	NA	NA	NA	NA	NA	te10351	NA	NA	NA	NA	NA	NA
te10352	NA	NA	NA	NA	NA	NA	te10352	NA	NA	NA	NA	NA	NA	te10352	0	0	0	0	0.03667	NA
te10353	0.006945	0.005205	0.066665	0	0.003475	0	te10353	0	0	0	0	0.0278	0	te10353	0	0	0	0	0	0
te10354	NA	NA	NA	NA	NA	NA	te10354	NA	NA	NA	NA	NA	NA	te10354	NA	NA	NA	NA	NA	NA
te10355	NA	NA	NA	NA	NA	NA	te10355	NA	NA	NA	NA	NA	NA	te10355	NA	NA	NA	NA	NA	NA
te10356	NA	NA	NA	NA	NA	NA	te10356	NA	NA	NA	NA	NA	NA	te10356	NA	NA	NA	NA	NA	NA
te10357	NA	NA	NA	NA	NA	NA	te10357	NA	NA	NA	NA	NA	NA	te10357	NA	NA	NA	NA	NA	NA
te10358	NA	NA	NA	NA	NA	NA	te10358	NA	NA	NA	NA	NA	NA	te10358	NA	NA	NA	NA	NA	NA
te10359	NA	NA	NA	NA	NA	NA	te10359	NA	NA	NA	NA	NA	NA	te10359	0	0	NA	0	NA	NA
te1036	NA	NA	NA	NA	NA	NA	te1036	NA	NA	NA	NA	NA	NA	te1036	NA	NA	NA	NA	NA	NA
te10360	NA	NA	NA	NA	NA	NA	te10360	NA	NA	NA	NA	NA	NA	te10360	NA	NA	NA	NA	NA	NA
te10361	NA	NA	NA	NA	NA	NA	te10361	NA	NA	NA	NA	NA	NA	te10361	NA	NA	NA	NA	NA	NA
te10362	NA	NA	NA	NA	NA	NA	te10362	NA	NA	NA	NA	NA	NA	te10362	NA	NA	NA	NA	NA	NA
te10363	NA	NA	NA	NA	NA	NA	te10363	NA	NA	NA	NA	NA	NA	te10363	0	0	0	0	0	0.0357
te10364	NA	NA	NA	NA	NA	NA	te10364	NA	NA	NA	NA	NA	NA	te10364	NA	NA	NA	NA	NA	NA
te10365	NA	NA	NA	NA	NA	NA	te10365	NA	NA	NA	NA	NA	NA	te10365	0	0	NA	0.01042	0	NA
te10366	NA	NA	NA	NA	NA	NA	te10366	0	0	NA	NA	NA	NA	te10366	0	0	NA	0	NA	NA
te10367	0	0	NA	0	0	0	te10367	NA	NA	NA	NA	NA	NA	te10367	0	0	0	0	0.00463	0.00617
te10368	NA	NA	NA	NA	NA	NA	te10368	NA	NA	NA	NA	NA	NA	te10368	NA	NA	NA	NA	NA	NA
te10369	NA	NA	NA	NA	NA	NA	te10369	NA	NA	NA	NA	NA	NA	te10369	NA	NA	NA	NA	NA	NA
te1037	NA	NA	NA	NA	NA	NA	te1037	NA	NA	NA	NA	NA	NA	te1037	NA	NA	NA	NA	NA	NA
te10370	NA	NA	NA	NA	NA	NA	te10370	NA	NA	NA	NA	NA	NA	te10370	NA	NA	NA	NA	NA	NA
te10371	0.41062	0.49868	0.40595	0.84721	0.5431	0.611125	te10371	NA	NA	NA	NA	NA	NA	te10371	0.07181	0.077245	0.0557	0.22632	0.06439	0.07775
te10372	NA	NA	NA	0	NA	NA	te10372	NA	NA	NA	NA	NA	NA	te10372	NA	NA	NA	0	NA	NA
te10373	NA	NA	NA	NA	NA	NA	te10373	NA	NA	NA	NA	NA	NA	te10373	0	0	0	0	0	NA
te10374	NA	NA	NA	NA	NA	NA	te10374	NA	NA	NA	NA	NA	NA	te10374	NA	NA	NA	NA	NA	NA
te10375	NA	NA	NA	NA	NA	NA	te10375	NA	NA	NA	NA	NA	NA	te10375	NA	NA	NA	NA	NA	NA
te10376	NA	NA	NA	NA	NA	NA	te10376	NA	NA	NA	NA	NA	NA	te10376	0.066235	0	0	0	0	0.0098
te10377	NA	NA	NA	NA	NA	NA	te10377	NA	NA	NA	NA	NA	NA	te10377	0	0	0	0	0	0
te10378	NA	NA	NA	NA	NA	NA	te10378	NA	NA	NA	NA	NA	NA	te10378	NA	NA	NA	NA	NA	NA
te10379	NA	NA	NA	NA	NA	NA	te10379	NA	NA	NA	NA	NA	NA	te10379	0.00794	0	0.01667	0.002745	0.00361	0.00238
te1038	NA	NA	NA	NA	NA	NA	te1038	NA	NA	NA	NA	NA	NA	te1038	0	0.1	NA	0.07145	0.1667	NA
te10380	NA	NA	NA	NA	NA	NA	te10380	NA	NA	NA	NA	NA	NA	te10380	NA	NA	NA	NA	NA	NA
te10381	0	0	0	0.0357	0.02	0	te10381	NA	NA	NA	NA	NA	NA	te10381	NA	NA	NA	NA	NA	NA
te10382	NA	NA	NA	NA	NA	NA	te10382	NA	NA	NA	NA	NA	NA	te10382	NA	0	NA	0.022725	NA	NA
te10383	NA	NA	NA	NA	NA	NA	te10383	NA	NA	NA	NA	NA	NA	te10383	NA	NA	NA	NA	NA	NA
te10384	NA	NA	NA	NA	NA	NA	te10384	NA	NA	NA	NA	NA	NA	te10384	NA	NA	NA	NA	NA	NA
te10385	NA	NA	NA	NA	NA	NA	te10385	NA	NA	NA	NA	NA	NA	te10385	NA	NA	NA	NA	NA	NA
te10386	NA	NA	NA	NA	NA	NA	te10386	NA	NA	NA	NA	NA	NA	te10386	NA	NA	NA	NA	NA	NA
te10387	NA	NA	NA	NA	NA	NA	te10387	NA	NA	NA	NA	NA	NA	te10387	NA	NA	NA	NA	NA	NA
te10388	NA	NA	NA	NA	NA	NA	te10388	NA	NA	NA	NA	NA	NA	te10388	NA	NA	NA	NA	NA	NA
te10389	NA	NA	NA	NA	NA	NA	te10389	NA	NA	NA	NA	NA	NA	te10389	NA	NA	NA	NA	NA	NA
te1039	NA	NA	NA	NA	NA	NA	te1039	NA	NA	NA	NA	NA	NA	te1039	NA	NA	NA	NA	NA	NA
te10390	0	0.08335	NA	0	0.2	NA	te10390	0	0	NA	0	0	NA	te10390	0	0	0	0	0	NA
te10391	NA	NA	NA	NA	NA	NA	te10391	NA	NA	NA	NA	NA	NA	te10391	NA	NA	NA	NA	NA	NA
te10392	NA	NA	NA	NA	NA	NA	te10392	NA	NA	NA	NA	NA	NA	te10392	NA	NA	NA	NA	NA	NA
te10393	NA	NA	NA	NA	NA	NA	te10393	NA	NA	NA	NA	NA	NA	te10393	NA	NA	NA	NA	NA	NA
te10394	NA	NA	NA	NA	NA	NA	te10394	NA	NA	NA	NA	NA	NA	te10394	0	0	0	0	0	0
te10395	0	0.02083	0	0.01191	0	0	te10395	0	0	0	0.1	NA	0	te10395	0.01346	0.00543	0	0	0	0.008335
te10396	NA	NA	NA	NA	NA	NA	te10396	NA	NA	NA	NA	NA	NA	te10396	NA	NA	NA	NA	NA	NA
te10397	NA	NA	NA	NA	NA	NA	te10397	NA	NA	NA	NA	NA	NA	te10397	NA	NA	NA	NA	NA	NA
te10398	NA	NA	NA	0	0	0	te10398	NA	NA	NA	NA	NA	NA	te10398	NA	NA	NA	0	0	0
te10399	NA	NA	NA	NA	NA	NA	te10399	NA	NA	NA	NA	NA	NA	te10399	0.04165	0	0	0	0	0
te104	0.91665	0.88332	0.95	0.98214	NA	NA	te104	0.4	0.16665	0.6	0.339685	NA	NA	te104	0.07619	0.066665	0.05714	0.161425	NA	NA
te1040	NA	NA	NA	NA	NA	NA	te1040	NA	NA	NA	NA	NA	NA	te1040	0	0	NA	0.07145	0	NA
te10400	NA	NA	NA	NA	NA	NA	te10400	NA	NA	NA	NA	NA	NA	te10400	NA	NA	NA	NA	NA	NA
te10401	NA	NA	NA	NA	NA	NA	te10401	NA	NA	NA	NA	NA	NA	te10401	0.05	0	0	0	0	NA
te10402	0	0	NA	0	0	0	te10402	NA	0	NA	0	0	NA	te10402	0.01143	0.00353	NA	0.009735	0.002565	0
te10403	NA	NA	NA	NA	NA	NA	te10403	NA	NA	NA	NA	NA	NA	te10403	0	0	0	0.011325	0.025	NA
te10404	NA	NA	NA	NA	NA	NA	te10404	NA	NA	NA	NA	NA	NA	te10404	NA	NA	NA	NA	NA	NA
te10405	NA	NA	NA	NA	NA	NA	te10405	NA	NA	NA	NA	NA	NA	te10405	NA	NA	NA	NA	NA	NA
te10406	NA	NA	NA	NA	NA	NA	te10406	NA	NA	NA	NA	NA	NA	te10406	NA	NA	NA	NA	NA	NA
te10407	NA	NA	NA	NA	NA	NA	te10407	NA	NA	NA	NA	NA	NA	te10407	NA	NA	NA	NA	NA	NA
te10408	NA	NA	NA	NA	NA	NA	te10408	NA	NA	NA	NA	NA	NA	te10408	0	0	0	0	0	0
te10409	NA	NA	NA	NA	NA	NA	te10409	NA	NA	NA	NA	NA	NA	te10409	0	0	0	0.0278	0	0
te1041	NA	NA	NA	NA	NA	NA	te1041	NA	NA	NA	NA	NA	NA	te1041	0	0	NA	0	NA	NA
te10410	NA	NA	NA	NA	NA	NA	te10410	NA	NA	NA	NA	NA	NA	te10410	NA	NA	NA	NA	NA	NA
te10411	NA	NA	NA	NA	NA	NA	te10411	NA	NA	NA	NA	NA	NA	te10411	NA	NA	NA	NA	NA	NA
te10412	NA	NA	NA	NA	NA	NA	te10412	NA	NA	NA	NA	NA	NA	te10412	NA	NA	NA	NA	NA	NA
te10413	NA	NA	NA	NA	NA	NA	te10413	NA	NA	NA	NA	NA	NA	te10413	0.031405	0.00909	0	0	0.00826	0
te10414	NA	NA	NA	NA	NA	NA	te10414	NA	NA	NA	NA	NA	NA	te10414	0	0	NA	0	NA	NA
te10415	NA	NA	NA	NA	NA	NA	te10415	NA	NA	NA	NA	NA	NA	te10415	NA	NA	NA	NA	NA	NA
te10416	NA	NA	NA	NA	NA	NA	te10416	NA	NA	NA	NA	NA	NA	te10416	NA	NA	NA	NA	NA	NA
te10417	NA	NA	NA	NA	NA	NA	te10417	NA	NA	NA	NA	NA	NA	te10417	NA	NA	NA	NA	NA	NA
te10418	0.692265	0.75852	NA	0.83136	NA	NA	te10418	0.214575	0	NA	0.3212	NA	NA	te10418	0.01245	0.00286	NA	0.07254	NA	NA
te10419	0.416675	0.75	NA	0.977275	NA	NA	te10419	0.207035	0.124535	NA	0.853575	NA	NA	te10419	0.069235	0.07886	0	0.187845	NA	NA
te1042	0	0	NA	0	0	NA	te1042	NA	NA	NA	NA	NA	NA	te1042	0.003385	0.01072	0	0.030195	0.01361	NA
te10420	0.31665	0.2909	NA	0.5714	0.1667	NA	te10420	0.141035	0.19777	NA	0.735815	NA	NA	te10420	0.07007	0.036535	0.2	0.21481	0	NA
te10421	NA	NA	NA	NA	NA	NA	te10421	NA	NA	NA	NA	NA	NA	te10421	NA	NA	NA	NA	NA	NA
te10422	0.84337	0.863175	0.812695	0.883885	0.91095	NA	te10422	0.250825	0.21934	0.12395	0.820325	0.29324	NA	te10422	0.083595	0.07089	0.10097	0.18596	0.090505	NA
te10423	NA	NA	NA	NA	NA	NA	te10423	NA	NA	NA	NA	NA	NA	te10423	0	0	0	0	0	0
te10424	NA	NA	NA	NA	NA	NA	te10424	NA	NA	NA	NA	NA	NA	te10424	0.027775	0	0.07145	0	0	0
te10425	NA	NA	NA	NA	NA	NA	te10425	NA	NA	NA	NA	NA	NA	te10425	NA	NA	NA	NA	NA	NA
te10426	NA	NA	NA	NA	NA	NA	te10426	NA	NA	NA	NA	NA	NA	te10426	NA	NA	NA	NA	NA	NA
te10427	NA	NA	NA	NA	NA	NA	te10427	NA	NA	NA	NA	NA	NA	te10427	NA	NA	NA	NA	NA	NA
te10428	NA	NA	NA	NA	NA	NA	te10428	NA	NA	NA	NA	NA	NA	te10428	NA	NA	NA	NA	NA	NA
te10429	NA	NA	NA	NA	NA	NA	te10429	NA	NA	NA	NA	NA	NA	te10429	NA	NA	NA	NA	NA	NA
te1043	NA	NA	NA	NA	NA	NA	te1043	NA	NA	NA	NA	NA	NA	te1043	0.100575	0.013235	0.01852	0.1001	NA	NA
te10430	NA	NA	NA	NA	NA	NA	te10430	NA	NA	NA	NA	NA	NA	te10430	NA	NA	NA	NA	NA	NA
te10431	NA	NA	NA	NA	NA	NA	te10431	NA	NA	NA	NA	NA	NA	te10431	NA	NA	NA	NA	NA	NA
te10432	NA	NA	NA	NA	NA	NA	te10432	NA	NA	NA	NA	NA	NA	te10432	NA	NA	NA	NA	NA	NA
te10433	NA	NA	NA	NA	NA	NA	te10433	NA	NA	NA	NA	NA	NA	te10433	NA	NA	NA	NA	NA	NA
te10434	NA	NA	NA	NA	NA	NA	te10434	0.01041	0	0	0	0.01041	0.035725	te10434	0	0	0	0	0.03125	0
te10435	NA	NA	NA	NA	NA	NA	te10435	NA	NA	NA	NA	NA	NA	te10435	NA	NA	NA	NA	NA	NA
te10436	NA	NA	NA	NA	NA	NA	te10436	NA	NA	NA	NA	NA	NA	te10436	NA	NA	NA	NA	NA	NA
te10437	NA	NA	NA	NA	NA	NA	te10437	NA	NA	NA	NA	NA	NA	te10437	NA	NA	NA	NA	NA	NA
te10438	NA	NA	NA	NA	NA	NA	te10438	NA	NA	NA	NA	NA	NA	te10438	NA	NA	NA	NA	NA	NA
te10439	NA	NA	NA	NA	NA	NA	te10439	NA	NA	NA	NA	NA	NA	te10439	0	0	NA	0.023815	NA	NA
te1044	NA	NA	NA	NA	NA	NA	te1044	NA	NA	NA	NA	NA	NA	te1044	0	0	NA	0	0	NA
te10440	NA	NA	NA	NA	NA	NA	te10440	NA	NA	NA	NA	NA	NA	te10440	0	0	NA	0.07485	0	NA
te10441	NA	NA	NA	NA	NA	NA	te10441	NA	NA	NA	NA	NA	NA	te10441	NA	0	NA	NA	NA	NA
te10442	NA	NA	NA	NA	NA	NA	te10442	NA	NA	NA	NA	NA	NA	te10442	NA	NA	NA	NA	NA	NA
te10443	NA	NA	NA	NA	NA	NA	te10443	NA	NA	NA	NA	NA	NA	te10443	NA	NA	NA	NA	0	NA
te10444	NA	NA	NA	NA	NA	NA	te10444	NA	NA	NA	NA	NA	NA	te10444	NA	NA	NA	NA	NA	NA
te10445	NA	NA	NA	NA	NA	NA	te10445	NA	NA	NA	NA	NA	NA	te10445	0	0.022725	0	0	0	0
te10446	NA	NA	NA	NA	NA	NA	te10446	NA	NA	NA	NA	NA	NA	te10446	NA	NA	NA	NA	NA	NA
te10447	NA	NA	NA	NA	NA	NA	te10447	NA	NA	NA	NA	NA	NA	te10447	0	0	0	0.0155	NA	NA
te10448	NA	NA	NA	NA	NA	NA	te10448	NA	NA	NA	NA	NA	NA	te10448	0	0	0	0	0	0
te10449	NA	NA	NA	NA	NA	NA	te10449	NA	NA	NA	NA	NA	NA	te10449	NA	NA	NA	NA	NA	NA
te1045	0.16572	0.49065	NA	0.35512	0.8	NA	te1045	0.07635	0.121865	NA	0.213935	0	NA	te1045	0.01917	0.018435	0.05	0.026605	0	NA
te10450	NA	NA	NA	NA	NA	NA	te10450	NA	NA	NA	NA	NA	NA	te10450	NA	NA	NA	NA	NA	NA
te10451	NA	NA	NA	NA	NA	NA	te10451	NA	NA	NA	NA	NA	NA	te10451	NA	NA	NA	NA	NA	NA
te10452	NA	NA	NA	NA	NA	NA	te10452	NA	NA	NA	NA	NA	NA	te10452	NA	NA	NA	NA	NA	NA
te10453	NA	NA	NA	NA	0	0	te10453	NA	NA	NA	NA	NA	NA	te10453	NA	NA	NA	NA	0	0
te10454	NA	NA	NA	NA	NA	NA	te10454	0.1667	0	NA	NA	0.08335	NA	te10454	0	0	NA	NA	0.0197	0
te10455	NA	NA	NA	NA	NA	NA	te10455	NA	NA	NA	NA	NA	NA	te10455	0	0.01786	0	0.0125	0.0128	0.011115
te10456	NA	NA	NA	NA	NA	NA	te10456	NA	NA	NA	NA	NA	NA	te10456	NA	NA	NA	NA	NA	NA
te10457	NA	NA	NA	NA	NA	NA	te10457	NA	NA	NA	NA	NA	NA	te10457	NA	NA	NA	NA	NA	NA
te10458	NA	NA	NA	NA	NA	NA	te10458	0	0	0.03845	0	0	0	te10458	NA	NA	NA	NA	NA	NA
te10459	NA	NA	NA	NA	NA	NA	te10459	NA	NA	NA	NA	NA	NA	te10459	NA	NA	NA	NA	NA	NA
te1046	NA	NA	NA	NA	NA	NA	te1046	NA	NA	NA	NA	NA	NA	te1046	0.1429	0	NA	0	0	NA
te10460	0	0	NA	0	0	NA	te10460	NA	NA	NA	NA	NA	NA	te10460	0	0	NA	0	0	NA
te10461	NA	NA	NA	NA	NA	NA	te10461	0	0	0	0	0	0	te10461	0	0	0.041675	0	0.027775	0
te10462	NA	NA	NA	NA	NA	NA	te10462	NA	NA	NA	NA	NA	NA	te10462	NA	NA	NA	NA	NA	NA
te10463	NA	NA	NA	NA	NA	NA	te10463	NA	NA	NA	NA	NA	NA	te10463	NA	NA	NA	NA	NA	NA
te10464	NA	NA	NA	NA	NA	NA	te10464	NA	NA	NA	NA	NA	NA	te10464	0	0	NA	0	0	0
te10465	NA	NA	NA	NA	NA	NA	te10465	NA	NA	NA	NA	NA	NA	te10465	0	0	NA	0.02292	0	NA
te10466	0.78791	0.84761	0.8	0.8971	NA	NA	te10466	0.220315	0.100575	0	0.29155	NA	NA	te10466	0.0263	0.08261	0	0.106015	NA	NA
te10467	NA	NA	NA	NA	NA	NA	te10467	NA	NA	NA	NA	NA	NA	te10467	NA	NA	NA	NA	NA	NA
te10468	NA	NA	NA	NA	NA	NA	te10468	NA	NA	NA	NA	NA	NA	te10468	NA	NA	NA	NA	NA	NA
te10469	NA	NA	NA	NA	NA	NA	te10469	NA	NA	NA	NA	NA	NA	te10469	NA	NA	NA	NA	NA	NA
te1047	0.345825	0.470835	NA	0.86875	NA	NA	te1047	0.45834	0.10486	NA	0.56926	NA	NA	te1047	0.03702	0.02346	NA	0.043205	NA	NA
te10470	NA	NA	NA	NA	NA	NA	te10470	NA	NA	NA	NA	NA	NA	te10470	NA	NA	NA	NA	NA	NA
te10471	0	0	0	0.05	0	NA	te10471	0	0	0	0	0	0	te10471	0	0	0	0	0	0
te10472	NA	NA	NA	NA	NA	NA	te10472	NA	NA	NA	NA	NA	NA	te10472	NA	NA	NA	NA	NA	NA
te10473	NA	NA	NA	NA	NA	NA	te10473	NA	NA	NA	NA	NA	NA	te10473	NA	NA	NA	NA	NA	NA
te10474	NA	NA	NA	NA	NA	NA	te10474	NA	NA	NA	NA	NA	NA	te10474	NA	NA	NA	NA	NA	NA
te10475	NA	NA	NA	NA	NA	NA	te10475	NA	NA	NA	NA	NA	NA	te10475	NA	NA	NA	NA	NA	NA
te10476	NA	NA	NA	NA	NA	NA	te10476	NA	NA	NA	NA	NA	NA	te10476	NA	NA	NA	NA	NA	NA
te10477	0	0.06665	0.1429	0	0.0909	0	te10477	NA	NA	NA	NA	NA	NA	te10477	NA	NA	NA	NA	NA	NA
te10478	NA	NA	NA	NA	NA	NA	te10478	NA	NA	NA	NA	NA	NA	te10478	0	0	0	0	0	0
te10479	NA	NA	NA	NA	NA	NA	te10479	NA	NA	NA	NA	NA	NA	te10479	NA	NA	NA	NA	NA	NA
te1048	0.356725	0.5689	1	0.858475	NA	NA	te1048	0.33865	0.0625	0.6	0.530775	NA	NA	te1048	0.04148	0.00505	0	0.12859	NA	NA
te10480	NA	NA	NA	NA	NA	NA	te10480	NA	NA	NA	NA	NA	NA	te10480	NA	NA	NA	NA	NA	NA
te10481	NA	NA	NA	NA	NA	NA	te10481	NA	NA	NA	NA	NA	NA	te10481	NA	NA	NA	NA	NA	NA
te10482	NA	NA	NA	NA	NA	NA	te10482	NA	NA	NA	NA	NA	NA	te10482	NA	0	NA	0	0	0
te10483	NA	NA	NA	NA	NA	NA	te10483	NA	NA	NA	NA	NA	NA	te10483	0	0	NA	0	0	NA
te10484	NA	NA	NA	NA	NA	NA	te10484	NA	NA	NA	NA	NA	NA	te10484	NA	NA	NA	NA	NA	NA
te10485	NA	NA	NA	NA	NA	NA	te10485	NA	NA	NA	NA	NA	NA	te10485	NA	NA	NA	NA	NA	NA
te10486	NA	NA	NA	NA	NA	NA	te10486	NA	NA	NA	NA	NA	NA	te10486	NA	NA	NA	NA	NA	NA
te10487	NA	NA	NA	NA	NA	NA	te10487	0.018515	0	NA	0	0	0	te10487	0.010415	0	NA	NA	0	0
te10488	NA	NA	NA	NA	NA	NA	te10488	NA	NA	NA	NA	NA	NA	te10488	0	0	0	0	0	NA
te10489	NA	NA	NA	NA	NA	NA	te10489	NA	NA	NA	NA	NA	NA	te10489	NA	NA	NA	NA	NA	NA
te1049	0.865275	0.903805	NA	0.84815	NA	NA	te1049	0.50988	0.11636	NA	0.71238	NA	NA	te1049	0.08701	0.00588	NA	0.05456	NA	NA
te10490	NA	NA	NA	NA	NA	NA	te10490	NA	NA	NA	NA	NA	NA	te10490	NA	NA	NA	NA	NA	NA
te10491	NA	NA	NA	NA	NA	NA	te10491	NA	NA	NA	NA	NA	NA	te10491	NA	NA	NA	NA	NA	NA
te10492	NA	NA	NA	NA	NA	NA	te10492	NA	NA	NA	NA	NA	NA	te10492	0.015625	0	0	0	NA	NA
te10493	NA	NA	NA	NA	NA	NA	te10493	NA	NA	NA	NA	NA	NA	te10493	NA	NA	NA	NA	NA	NA
te10494	NA	NA	NA	NA	NA	NA	te10494	NA	NA	NA	NA	NA	NA	te10494	NA	NA	NA	NA	NA	NA
te10495	NA	NA	NA	NA	NA	NA	te10495	NA	NA	NA	NA	NA	NA	te10495	0	0	NA	0.09375	0	NA
te10496	NA	NA	NA	NA	NA	NA	te10496	NA	NA	NA	NA	NA	NA	te10496	0	0	NA	0.00667	0	NA
te10497	NA	NA	NA	NA	NA	NA	te10497	NA	NA	NA	NA	NA	NA	te10497	NA	0	NA	0	NA	NA
te10498	NA	NA	NA	NA	NA	NA	te10498	NA	NA	NA	NA	NA	NA	te10498	0	0	NA	0	NA	NA
te10499	NA	NA	NA	NA	NA	NA	te10499	NA	NA	NA	NA	NA	NA	te10499	NA	NA	NA	NA	NA	NA
te105	0.977275	0.808735	0.75	0.928685	0.56805	0.6	te105	0.5841	0.27455	0	0.536475	0.21875	0.1	te105	0.078235	0.030885	0.02084	0.09851	0.023545	0
te1050	0.687965	0.748285	NA	0.852455	NA	0.8	te1050	0.5029	0.18418	NA	0.607175	NA	0.7	te1050	0.21228	0.01405	NA	0.111335	NA	0.13846
te10500	0.6667	NA	NA	0.5	1	NA	te10500	0.1	0.25	0	0.95	0.469815	0.233135	te10500	0.02909	0.0133	0.042895	0.123005	0.07198	0.059525
te10501	0.4	NA	NA	1	NA	NA	te10501	0.3	NA	NA	0.8	NA	NA	te10501	0.2	NA	NA	0	NA	NA
te10502	0.367715	0.690935	NA	0.92995	NA	NA	te10502	0.058965	0.127525	NA	0.67465	NA	NA	te10502	0.04444	0.043635	NA	0.14561	0	NA
te10503	NA	NA	NA	NA	NA	NA	te10503	NA	NA	NA	NA	NA	NA	te10503	NA	NA	NA	NA	NA	NA
te10504	NA	NA	NA	NA	NA	NA	te10504	NA	NA	NA	NA	NA	NA	te10504	NA	NA	NA	NA	NA	NA
te10505	NA	NA	NA	NA	NA	NA	te10505	NA	NA	NA	NA	NA	NA	te10505	0	0	NA	0	NA	NA
te10506	NA	NA	NA	NA	NA	NA	te10506	NA	NA	NA	NA	NA	NA	te10506	NA	NA	NA	0	NA	NA
te10507	NA	NA	NA	NA	NA	NA	te10507	NA	NA	NA	NA	NA	NA	te10507	NA	NA	NA	NA	NA	NA
te10508	NA	NA	NA	NA	NA	NA	te10508	NA	NA	NA	NA	NA	NA	te10508	NA	NA	NA	NA	NA	NA
te10509	NA	0.8	NA	NA	NA	NA	te10509	NA	0.40633	NA	NA	NA	NA	te10509	NA	0.06495	NA	NA	NA	NA
te1051	NA	NA	NA	NA	NA	NA	te1051	NA	NA	NA	NA	NA	NA	te1051	0	0	0	0	0	0.009625
te10510	NA	NA	NA	NA	NA	NA	te10510	NA	NA	NA	NA	NA	NA	te10510	0.2	0.04524	NA	0.6	NA	NA
te10511	NA	NA	NA	0.9	NA	NA	te10511	NA	NA	NA	0.8	NA	NA	te10511	NA	NA	NA	0.06667	NA	NA
te10512	0.61334	0.91904	NA	0.84957	NA	NA	te10512	0.3	0.325	NA	0.44443	NA	NA	te10512	0.08148	0.00752	NA	0.05641	NA	NA
te10513	0.736995	0.618415	0.822695	0.777305	0.736705	0.7707	te10513	0.539765	0.210035	0.18487	0.54939	0.402325	0.45496	te10513	0.101395	0.019765	0.074145	0.10879	0.09374	0.14863
te10514	NA	0.67589	0.796515	0.819535	0.77186	0.79509	te10514	NA	0.08097	0.34127	0.524815	0.46042	0.3376	te10514	NA	0.02414	0.10931	0.20844	0.132835	0.08846
te10515	NA	NA	NA	0.9875	NA	NA	te10515	NA	NA	NA	0.68333	NA	NA	te10515	NA	NA	NA	0.22656	NA	NA
te10516	NA	0.77083	NA	0.77962	NA	NA	te10516	NA	0.24073	NA	0.53333	NA	NA	te10516	NA	0.07889	NA	0.11359	NA	NA
te10517	NA	NA	NA	NA	NA	0.76667	te10517	NA	NA	NA	NA	NA	0.66667	te10517	NA	NA	NA	NA	NA	0.06667
te10518	NA	NA	NA	NA	NA	0.61904	te10518	NA	NA	NA	NA	NA	0.39998	te10518	NA	NA	NA	NA	NA	0.05491
te10519	0.00714	0.02142	0.1135	0.02713	0.01742	0.01111	te10519	NA	NA	NA	NA	NA	NA	te10519	0	0.002225	0.0034	0.015505	0.005555	0
te1052	NA	NA	NA	NA	NA	NA	te1052	NA	NA	NA	NA	NA	NA	te1052	0	0	0.0294	0	0	0
te10520	NA	NA	NA	NA	NA	NA	te10520	NA	NA	NA	NA	NA	NA	te10520	NA	NA	NA	NA	NA	NA
te10521	NA	NA	NA	NA	NA	NA	te10521	NA	NA	NA	NA	NA	NA	te10521	NA	NA	NA	NA	NA	NA
te10522	NA	NA	NA	NA	NA	NA	te10522	NA	NA	NA	NA	NA	NA	te10522	0	0.07145	0	0.07145	0	0.03335
te10523	NA	NA	NA	NA	NA	NA	te10523	NA	NA	NA	NA	NA	NA	te10523	NA	NA	NA	NA	NA	NA
te10524	NA	NA	NA	NA	NA	NA	te10524	NA	NA	NA	NA	NA	NA	te10524	NA	NA	NA	NA	NA	NA
te10525	NA	NA	NA	NA	NA	NA	te10525	NA	NA	NA	NA	NA	NA	te10525	NA	NA	NA	NA	NA	NA
te10526	NA	NA	NA	NA	NA	NA	te10526	NA	NA	NA	NA	NA	NA	te10526	NA	NA	NA	NA	NA	NA
te10527	NA	NA	NA	NA	NA	NA	te10527	NA	NA	NA	NA	NA	NA	te10527	NA	NA	NA	NA	NA	NA
te10528	NA	NA	NA	NA	NA	NA	te10528	NA	NA	NA	NA	NA	NA	te10528	NA	NA	NA	NA	NA	NA
te10529	NA	NA	NA	NA	NA	NA	te10529	NA	NA	NA	NA	NA	NA	te10529	NA	NA	NA	NA	NA	NA
te1053	NA	NA	NA	NA	NA	NA	te1053	NA	NA	NA	NA	NA	NA	te1053	NA	NA	NA	NA	NA	NA
te10530	0	0	0	0	0	0.0119	te10530	0	0	0	0	0.0213	0	te10530	0	0.00769	0.007035	0.003475	0.001585	0
te10531	NA	NA	NA	NA	NA	NA	te10531	NA	NA	NA	NA	NA	NA	te10531	NA	NA	0	0	0.005	0.003495
te10532	NA	NA	NA	NA	NA	NA	te10532	NA	NA	NA	NA	NA	NA	te10532	0	0	0	0	0.006945	0.03472
te10533	NA	NA	NA	NA	NA	NA	te10533	0	0	NA	0	NA	NA	te10533	0	0	0	0	NA	NA
te10534	0	0.07145	0.2	0	0.07895	0.05	te10534	NA	NA	NA	NA	NA	NA	te10534	0	0	0	0.00467	0	0
te10535	0.94445	0.904175	0.950225	0.861785	0.85505	0.86045	te10535	0.20694	0.18088	0.2729	0.43949	0.223675	0.168785	te10535	0.030345	0.021155	0.032125	0.10279	0.043065	0.0553
te10536	NA	NA	NA	NA	NA	NA	te10536	NA	NA	NA	NA	NA	NA	te10536	NA	NA	NA	NA	NA	NA
te10537	0	0	NA	0	NA	0	te10537	NA	0	NA	0	NA	0	te10537	0	0.006495	NA	0.013635	0	0
te10538	NA	NA	NA	NA	NA	NA	te10538	NA	NA	NA	NA	NA	NA	te10538	NA	NA	NA	NA	0.016665	0
te10539	NA	NA	NA	NA	NA	NA	te10539	NA	NA	NA	NA	NA	NA	te10539	NA	NA	NA	NA	NA	NA
te1054	NA	NA	NA	NA	NA	NA	te1054	NA	NA	NA	NA	NA	NA	te1054	0	0	0	0	0	0.0588
te10540	NA	NA	NA	NA	NA	NA	te10540	NA	NA	NA	NA	NA	NA	te10540	NA	NA	NA	NA	NA	NA
te10541	NA	NA	NA	NA	NA	NA	te10541	NA	NA	NA	NA	NA	NA	te10541	NA	NA	NA	NA	NA	NA
te10542	NA	NA	NA	NA	NA	NA	te10542	NA	NA	NA	NA	NA	NA	te10542	NA	NA	NA	NA	NA	NA
te10543	NA	NA	NA	NA	NA	NA	te10543	NA	NA	NA	NA	NA	NA	te10543	NA	NA	NA	NA	NA	NA
te10544	NA	NA	NA	NA	NA	NA	te10544	NA	NA	NA	NA	NA	NA	te10544	0	0	NA	NA	0.01852	0
te10545	NA	NA	NA	NA	NA	NA	te10545	NA	NA	NA	NA	NA	NA	te10545	NA	NA	NA	NA	NA	NA
te10546	NA	NA	NA	NA	NA	NA	te10546	NA	NA	NA	NA	NA	NA	te10546	NA	NA	NA	NA	NA	NA
te10547	NA	NA	NA	NA	NA	NA	te10547	NA	NA	NA	NA	NA	NA	te10547	NA	NA	NA	NA	NA	NA
te10548	NA	NA	NA	NA	NA	NA	te10548	NA	NA	NA	NA	NA	NA	te10548	NA	NA	NA	NA	NA	NA
te10549	NA	NA	NA	NA	NA	NA	te10549	NA	NA	NA	NA	NA	NA	te10549	NA	NA	NA	NA	NA	NA
te1055	NA	NA	NA	NA	NA	NA	te1055	NA	NA	NA	NA	NA	NA	te1055	NA	NA	NA	NA	NA	NA
te10550	NA	NA	NA	NA	NA	NA	te10550	NA	NA	NA	NA	NA	NA	te10550	NA	NA	NA	NA	NA	NA
te10551	NA	NA	NA	NA	NA	NA	te10551	NA	NA	NA	NA	NA	NA	te10551	0	0	0.041675	0.01315	0.020825	0.0139
te10552	NA	NA	NA	NA	NA	NA	te10552	NA	NA	NA	NA	NA	NA	te10552	0	0	0	0.010415	0	0
te10553	NA	NA	NA	NA	NA	NA	te10553	NA	NA	NA	NA	NA	NA	te10553	NA	NA	NA	NA	NA	NA
te10554	NA	NA	NA	NA	NA	NA	te10554	NA	NA	NA	NA	NA	NA	te10554	0	0	0	0.00595	0	NA
te10555	NA	NA	NA	NA	NA	NA	te10555	0	0	NA	0.04545	NA	NA	te10555	0	0	NA	0.00728	0	NA
te10556	NA	NA	NA	NA	NA	NA	te10556	NA	NA	NA	NA	NA	NA	te10556	NA	NA	NA	NA	NA	NA
te10557	NA	NA	NA	NA	NA	NA	te10557	NA	NA	NA	NA	NA	NA	te10557	NA	NA	NA	NA	NA	NA
te10558	0	0	NA	0	NA	NA	te10558	NA	NA	NA	NA	NA	NA	te10558	0	0.016665	NA	0.00694	NA	NA
te10559	NA	NA	NA	NA	NA	NA	te10559	NA	NA	NA	NA	NA	NA	te10559	0	0	0	0.0127	0	0
te1056	NA	NA	NA	NA	NA	NA	te1056	NA	NA	NA	NA	NA	NA	te1056	NA	NA	NA	0.1875	NA	NA
te10560	0	0.04545	0.375	0.10835	0	NA	te10560	0	0	0	0.035715	0	NA	te10560	0	0	0	0.059195	0	NA
te10561	0.303435	0.39723	0.333335	0.38161	0	NA	te10561	0.012625	0	0	0.01042	0	NA	te10561	0.009985	0.00182	0.01818	0.01344	0	NA
te10562	NA	NA	NA	NA	NA	NA	te10562	NA	NA	NA	NA	NA	NA	te10562	NA	NA	NA	NA	NA	NA
te10563	0.0625	0	0.16665	0	0	0	te10563	NA	NA	NA	NA	NA	NA	te10563	0	0	0	0.006575	0.00961	0
te10564	NA	NA	NA	NA	NA	NA	te10564	NA	NA	NA	NA	NA	NA	te10564	NA	NA	NA	NA	NA	NA
te10565	0.2	0.17855	0.3	0.50575	0.17145	0	te10565	NA	NA	NA	NA	NA	NA	te10565	0	0	0.125	0.020825	0.025	0
te10566	NA	NA	NA	NA	NA	NA	te10566	NA	NA	NA	NA	NA	NA	te10566	NA	NA	NA	NA	NA	NA
te10567	NA	NA	NA	NA	NA	NA	te10567	NA	NA	NA	NA	NA	NA	te10567	0	0.01389	NA	0	NA	NA
te10568	NA	NA	NA	NA	NA	NA	te10568	NA	NA	NA	NA	NA	NA	te10568	NA	NA	NA	NA	NA	NA
te10569	NA	NA	NA	NA	NA	NA	te10569	NA	NA	NA	NA	NA	NA	te10569	NA	NA	NA	NA	NA	NA
te1057	NA	NA	NA	NA	NA	NA	te1057	NA	NA	NA	NA	NA	NA	te1057	NA	NA	NA	NA	NA	NA
te10570	NA	NA	NA	NA	NA	NA	te10570	NA	NA	NA	NA	NA	NA	te10570	NA	NA	NA	NA	NA	NA
te10571	NA	NA	NA	NA	NA	NA	te10571	NA	NA	NA	NA	NA	NA	te10571	NA	NA	NA	NA	NA	NA
te10572	NA	NA	NA	NA	NA	NA	te10572	NA	NA	NA	NA	NA	NA	te10572	0.041675	0	0	0	0.01	0
te10573	NA	NA	NA	NA	NA	NA	te10573	NA	NA	NA	NA	NA	NA	te10573	NA	NA	NA	NA	NA	NA
te10574	0	0	0.022075	0.0119	0.01389	0.023815	te10574	0	0	0	0	0	0	te10574	0.0176	0	0	0	0.033335	0
te10575	0	0	0	0	0	0	te10575	NA	NA	NA	NA	NA	NA	te10575	0	0.00893	0	0	0	0
te10576	NA	NA	NA	NA	NA	NA	te10576	NA	NA	NA	NA	NA	NA	te10576	NA	NA	NA	NA	NA	NA
te10577	NA	NA	NA	NA	NA	NA	te10577	NA	NA	NA	NA	NA	NA	te10577	NA	NA	NA	NA	NA	NA
te10578	NA	NA	NA	NA	NA	NA	te10578	NA	NA	NA	NA	NA	NA	te10578	0.008335	0	0	0.015275	0.003335	0.002085
te10579	NA	NA	NA	NA	NA	NA	te10579	NA	NA	NA	NA	NA	NA	te10579	NA	NA	NA	NA	NA	NA
te1058	0.5111	0.622175	0.8373	0.872925	0.485575	0.2171	te1058	0.414025	0.1457	0.494425	0.75705	0.512175	0.17725	te1058	0.07226	0.02532	0.191655	0.103815	0.135995	0.032945
te10580	NA	NA	NA	NA	NA	NA	te10580	NA	NA	NA	0	0	0	te10580	NA	NA	NA	0	0	0
te10581	NA	NA	NA	NA	NA	NA	te10581	NA	NA	NA	NA	NA	NA	te10581	NA	NA	NA	NA	NA	NA
te10582	NA	NA	NA	NA	NA	NA	te10582	NA	NA	NA	NA	NA	NA	te10582	NA	NA	NA	NA	NA	NA
te10583	NA	NA	NA	NA	NA	NA	te10583	NA	NA	NA	NA	NA	NA	te10583	NA	NA	NA	NA	NA	NA
te10584	NA	NA	NA	NA	NA	NA	te10584	NA	NA	NA	NA	NA	NA	te10584	NA	NA	NA	NA	NA	NA
te10585	0.9356	0.870125	1	0.885175	NA	NA	te10585	0.0875	0.170825	NA	0.6786	NA	NA	te10585	0.145595	0.144365	0	0.12049	NA	NA
te10586	NA	NA	NA	NA	NA	NA	te10586	NA	NA	NA	NA	NA	NA	te10586	0.04763	0	NA	0.06112	NA	NA
te10587	0.74105	0.51665	1	0.9706	1	NA	te10587	0.23335	0.04165	0	0.51825	0	NA	te10587	0.058525	0.00463	0.04	0.122905	0.01389	NA
te10588	0.710065	0.897375	NA	0.97349	NA	NA	te10588	0.19398	0.07833	NA	0.692165	0	NA	te10588	0.015745	0.005265	NA	0.194805	0.05	NA
te10589	0.8182	0.6	NA	0.9	NA	NA	te10589	0.319425	0	NA	0.88195	NA	NA	te10589	0.05481	0	NA	0.30712	NA	NA
te1059	NA	NA	NA	NA	NA	NA	te1059	NA	NA	NA	NA	NA	NA	te1059	0	0	NA	0	0.4444	0
te10590	NA	NA	NA	NA	NA	NA	te10590	NA	NA	NA	NA	NA	NA	te10590	NA	NA	NA	NA	NA	NA
te10591	NA	NA	NA	NA	NA	NA	te10591	NA	NA	NA	NA	NA	NA	te10591	NA	NA	NA	NA	NA	NA
te10592	0.1	0	0.08335	0.03335	0.07145	0	te10592	NA	NA	NA	NA	NA	NA	te10592	NA	NA	NA	NA	NA	NA
te10593	0	0.07145	NA	0	NA	NA	te10593	NA	NA	NA	NA	NA	NA	te10593	0	0.07145	NA	0	0	NA
te10594	NA	NA	NA	NA	NA	NA	te10594	NA	NA	NA	NA	NA	NA	te10594	NA	NA	NA	NA	NA	NA
te10595	NA	NA	NA	NA	NA	NA	te10595	0	0	NA	0	NA	NA	te10595	0	0.01823	0	0.00893	NA	NA
te10596	NA	NA	NA	NA	NA	NA	te10596	NA	NA	NA	NA	NA	NA	te10596	0	0	NA	0.02275	0	NA
te10597	NA	NA	NA	NA	NA	NA	te10597	NA	NA	NA	NA	NA	NA	te10597	NA	NA	NA	NA	NA	NA
te10598	NA	NA	NA	NA	NA	NA	te10598	NA	NA	NA	NA	NA	NA	te10598	0	0	NA	0	NA	NA
te10599	NA	NA	NA	NA	NA	NA	te10599	NA	NA	NA	NA	NA	NA	te10599	NA	0	0	0	0.00926	0
te106	0.6824	0.865785	0.7966	0.84665	0.654615	0.43271	te106	0.23343	0.2032	0	0.439665	0.03055	0	te106	0.087465	0.045445	0.033275	0.125715	0.060725	0.007575
te1060	NA	NA	NA	NA	NA	NA	te1060	NA	NA	NA	NA	NA	NA	te1060	0.1	0	NA	0.2857	0	NA
te10600	NA	NA	NA	NA	NA	NA	te10600	NA	NA	NA	NA	NA	NA	te10600	NA	NA	NA	NA	NA	NA
te10601	NA	NA	NA	NA	NA	NA	te10601	NA	NA	NA	NA	NA	NA	te10601	NA	NA	NA	NA	NA	NA
te10602	NA	NA	NA	NA	NA	NA	te10602	NA	NA	NA	NA	NA	NA	te10602	0	0	0	0	0.03335	0
te10603	NA	NA	NA	NA	NA	NA	te10603	NA	NA	NA	NA	NA	NA	te10603	NA	NA	NA	NA	NA	NA
te10604	0.41105	0.38385	NA	0.812	NA	NA	te10604	NA	NA	NA	NA	NA	NA	te10604	0.03791	0.015705	NA	0.119385	NA	NA
te10605	NA	NA	NA	NA	NA	NA	te10605	NA	NA	NA	NA	NA	NA	te10605	NA	NA	NA	NA	NA	NA
te10606	NA	NA	NA	NA	NA	NA	te10606	NA	NA	NA	NA	NA	NA	te10606	NA	NA	NA	NA	NA	NA
te10607	NA	NA	NA	NA	NA	NA	te10607	NA	NA	NA	NA	NA	NA	te10607	NA	NA	NA	NA	NA	NA
te10608	NA	NA	NA	NA	NA	NA	te10608	NA	NA	NA	NA	NA	NA	te10608	NA	NA	NA	NA	NA	NA
te10609	NA	NA	NA	NA	NA	NA	te10609	NA	NA	NA	NA	NA	NA	te10609	NA	NA	NA	NA	NA	NA
te1061	NA	NA	NA	NA	NA	NA	te1061	NA	NA	NA	NA	NA	NA	te1061	NA	NA	NA	NA	NA	NA
te10610	NA	NA	NA	NA	NA	NA	te10610	0	0	NA	0.06665	NA	NA	te10610	0	0	NA	0.025635	NA	NA
te10611	NA	NA	NA	NA	NA	NA	te10611	NA	NA	NA	NA	NA	NA	te10611	NA	NA	NA	NA	NA	NA
te10612	0.85165	0.95	0.2361	0.8233	0.17275	0	te10612	0	0	0	0	0	0	te10612	NA	NA	NA	NA	NA	NA
te10613	0	0	0.01389	0	0	0	te10613	0	0	0	0.007935	0	0.00893	te10613	0	0	0	0	0	0
te10614	NA	NA	NA	NA	NA	NA	te10614	NA	NA	NA	NA	NA	NA	te10614	NA	NA	NA	NA	NA	NA
te10615	NA	NA	NA	NA	NA	NA	te10615	NA	NA	NA	NA	NA	NA	te10615	NA	NA	NA	NA	NA	NA
te10616	NA	NA	NA	NA	NA	NA	te10616	NA	NA	NA	NA	NA	NA	te10616	NA	NA	NA	NA	NA	NA
te10617	NA	NA	NA	NA	NA	NA	te10617	NA	NA	NA	NA	NA	NA	te10617	NA	NA	NA	NA	NA	NA
te10618	NA	NA	NA	NA	NA	NA	te10618	NA	NA	NA	NA	NA	NA	te10618	NA	NA	NA	NA	NA	NA
te10619	0.0668	0.03125	NA	0.03125	0	NA	te10619	NA	NA	NA	NA	NA	NA	te10619	NA	NA	NA	NA	NA	NA
te1062	NA	NA	NA	NA	NA	NA	te1062	NA	NA	NA	NA	NA	NA	te1062	NA	NA	NA	NA	NA	NA
te10620	0	0.0625	0	0	0	0	te10620	0	0	0	0.041675	0.03125	0.027775	te10620	NA	NA	NA	NA	NA	NA
te10621	NA	NA	NA	NA	NA	NA	te10621	NA	NA	NA	NA	NA	NA	te10621	NA	NA	NA	NA	NA	NA
te10622	NA	NA	NA	NA	NA	NA	te10622	NA	NA	NA	NA	NA	NA	te10622	NA	NA	NA	NA	NA	NA
te10623	NA	NA	NA	NA	NA	NA	te10623	NA	NA	NA	NA	NA	NA	te10623	NA	NA	NA	NA	NA	NA
te10624	NA	NA	NA	NA	NA	NA	te10624	0	0	NA	0	NA	NA	te10624	0	0	NA	0.01786	NA	NA
te10625	NA	NA	NA	NA	NA	NA	te10625	NA	NA	NA	NA	NA	NA	te10625	NA	NA	NA	NA	NA	NA
te10626	NA	NA	NA	NA	NA	NA	te10626	NA	NA	NA	NA	NA	NA	te10626	NA	NA	NA	NA	NA	NA
te10627	NA	NA	NA	NA	NA	NA	te10627	NA	NA	NA	NA	NA	NA	te10627	NA	NA	NA	NA	NA	NA
te10628	0	0	NA	0	0	NA	te10628	0.06505	0	0	0.239925	NA	NA	te10628	0.03522	0	0	0.050425	0	NA
te10629	0	0	NA	0	0	NA	te10629	0.09165	0	NA	0.26055	NA	NA	te10629	0.03655	0	0	0.067235	0	NA
te1063	NA	NA	NA	NA	NA	NA	te1063	NA	NA	NA	NA	NA	NA	te1063	NA	NA	NA	NA	NA	NA
te10630	NA	NA	NA	NA	NA	NA	te10630	NA	NA	NA	NA	NA	NA	te10630	NA	NA	NA	NA	NA	NA
te10631	NA	NA	NA	NA	NA	NA	te10631	NA	NA	NA	NA	NA	NA	te10631	NA	NA	NA	NA	NA	NA
te10632	NA	NA	NA	NA	NA	NA	te10632	NA	NA	NA	NA	NA	NA	te10632	0	0	NA	0.010875	0.08335	NA
te10633	NA	NA	NA	NA	NA	NA	te10633	NA	NA	NA	NA	NA	NA	te10633	NA	NA	NA	NA	NA	NA
te10634	NA	NA	NA	NA	NA	NA	te10634	NA	NA	NA	NA	NA	NA	te10634	NA	NA	NA	NA	NA	NA
te10635	NA	NA	NA	NA	NA	NA	te10635	NA	NA	NA	NA	NA	NA	te10635	NA	NA	NA	NA	NA	NA
te10636	NA	NA	NA	NA	NA	NA	te10636	NA	NA	NA	NA	NA	NA	te10636	NA	NA	NA	NA	NA	NA
te10637	NA	NA	NA	NA	NA	NA	te10637	NA	NA	NA	NA	NA	NA	te10637	NA	NA	NA	NA	NA	NA
te10638	NA	NA	NA	NA	NA	NA	te10638	NA	NA	NA	NA	NA	NA	te10638	NA	0	NA	0	NA	NA
te10639	NA	NA	NA	NA	NA	NA	te10639	NA	NA	NA	NA	NA	NA	te10639	NA	NA	NA	NA	NA	NA
te1064	NA	NA	NA	NA	NA	NA	te1064	NA	NA	NA	NA	NA	NA	te1064	0.0394	0	NA	0.0896	0	NA
te10640	NA	NA	NA	NA	NA	NA	te10640	NA	NA	NA	NA	NA	NA	te10640	NA	NA	NA	NA	NA	NA
te10641	NA	NA	NA	NA	NA	NA	te10641	NA	NA	NA	NA	NA	NA	te10641	NA	NA	NA	NA	NA	NA
te10642	NA	NA	NA	NA	NA	NA	te10642	NA	NA	NA	NA	NA	NA	te10642	0	0	0	NA	0.013255	NA
te10643	NA	NA	NA	NA	NA	NA	te10643	NA	NA	NA	NA	NA	NA	te10643	NA	NA	NA	NA	NA	NA
te10644	NA	NA	NA	NA	NA	NA	te10644	NA	NA	NA	NA	NA	NA	te10644	NA	NA	NA	NA	NA	NA
te10645	NA	NA	NA	NA	NA	NA	te10645	NA	NA	NA	NA	NA	NA	te10645	NA	NA	NA	NA	NA	NA
te10646	NA	NA	NA	NA	NA	NA	te10646	NA	NA	NA	NA	NA	NA	te10646	0	0	NA	0	0	0
te10647	NA	NA	NA	NA	NA	NA	te10647	NA	NA	NA	NA	NA	NA	te10647	NA	0	NA	0.01007	NA	NA
te10648	NA	NA	NA	NA	NA	NA	te10648	NA	NA	NA	NA	NA	NA	te10648	NA	NA	NA	NA	NA	NA
te10649	NA	NA	NA	NA	NA	NA	te10649	NA	NA	NA	NA	NA	NA	te10649	NA	NA	NA	NA	NA	NA
te1065	0.72637	0.80282	0.93889	0.95132	0.83268	0.71317	te1065	0.159235	0.12047	0.24609	0.621485	0.256915	0.266635	te1065	0.02124	0.03854	0.07075	0.234785	0.033185	0.0506
te10650	NA	NA	NA	NA	NA	NA	te10650	NA	NA	NA	NA	NA	NA	te10650	NA	NA	NA	NA	NA	NA
te10651	NA	NA	NA	NA	NA	NA	te10651	NA	0	NA	0.1131	0.05	0.07145	te10651	NA	0	NA	0	0.016835	0.035725
te10652	NA	NA	NA	NA	NA	NA	te10652	NA	NA	NA	NA	NA	NA	te10652	NA	NA	NA	NA	NA	NA
te10653	NA	NA	NA	NA	NA	NA	te10653	NA	NA	NA	NA	NA	NA	te10653	NA	NA	NA	NA	NA	NA
te10654	NA	NA	NA	NA	NA	NA	te10654	NA	NA	NA	NA	NA	NA	te10654	0	0	0	0	0	0
te10655	NA	NA	NA	NA	NA	NA	te10655	NA	NA	NA	NA	NA	NA	te10655	NA	NA	NA	NA	NA	NA
te10656	NA	NA	NA	NA	NA	NA	te10656	NA	NA	NA	NA	NA	NA	te10656	NA	0	NA	NA	NA	NA
te10657	NA	NA	NA	NA	NA	NA	te10657	NA	NA	NA	NA	NA	NA	te10657	NA	NA	NA	NA	NA	NA
te10658	NA	NA	NA	NA	NA	NA	te10658	NA	NA	NA	NA	NA	NA	te10658	0	0.00463	0	0	0.007575	0
te10659	NA	NA	NA	NA	NA	NA	te10659	NA	NA	NA	NA	NA	NA	te10659	NA	NA	NA	NA	NA	NA
te1066	NA	NA	NA	NA	NA	NA	te1066	NA	NA	NA	NA	NA	NA	te1066	NA	NA	NA	NA	NA	NA
te10660	NA	NA	NA	NA	NA	NA	te10660	NA	NA	NA	NA	NA	NA	te10660	NA	NA	NA	NA	NA	NA
te10661	0	0	0	0	0	0	te10661	0	0	0	0	0	0	te10661	0.005955	0	0.00397	0.0063	0.006845	0.00481
te10662	NA	NA	NA	NA	NA	NA	te10662	0.04545	0	NA	0	NA	NA	te10662	NA	NA	NA	NA	NA	NA
te10663	NA	NA	NA	NA	NA	NA	te10663	NA	NA	NA	NA	NA	NA	te10663	NA	NA	NA	NA	NA	NA
te10664	NA	NA	NA	NA	NA	NA	te10664	NA	NA	NA	NA	NA	NA	te10664	NA	0	NA	0.020835	0.0119	0.018515
te10665	NA	NA	NA	NA	NA	NA	te10665	NA	NA	NA	NA	NA	NA	te10665	NA	NA	NA	NA	NA	NA
te10666	NA	NA	NA	NA	NA	NA	te10666	NA	NA	NA	NA	NA	NA	te10666	0.066975	0	0	0	0	NA
te10667	0.3314	0.540475	0.6667	0.683225	NA	NA	te10667	0.184825	0.15969	NA	0.76249	NA	NA	te10667	0.03904	0.047245	0	0.4324	0	NA
te10668	NA	NA	NA	NA	NA	NA	te10668	NA	NA	NA	NA	NA	NA	te10668	0	0.03125	0	0	0	0
te10669	NA	NA	NA	NA	NA	NA	te10669	0	0	0	0	0.0278	0	te10669	NA	NA	NA	NA	NA	NA
te1067	NA	NA	NA	NA	NA	NA	te1067	NA	NA	NA	NA	NA	NA	te1067	NA	NA	NA	NA	NA	NA
te10670	NA	NA	NA	NA	NA	NA	te10670	NA	NA	NA	NA	NA	NA	te10670	NA	NA	NA	NA	NA	NA
te10671	NA	NA	NA	NA	NA	NA	te10671	NA	NA	NA	NA	NA	NA	te10671	NA	NA	NA	NA	NA	NA
te10672	NA	NA	NA	NA	NA	NA	te10672	NA	NA	NA	NA	NA	NA	te10672	0.00833	0.00909	0.01786	0.01268	0.0163	0
te10673	NA	NA	NA	NA	NA	NA	te10673	NA	NA	NA	NA	NA	NA	te10673	0	0	0	0.0294	0	0
te10674	NA	NA	NA	NA	NA	NA	te10674	NA	NA	NA	NA	NA	NA	te10674	NA	NA	NA	NA	NA	NA
te10675	NA	NA	NA	NA	NA	NA	te10675	NA	NA	NA	NA	NA	NA	te10675	NA	NA	NA	0	NA	NA
te10676	NA	NA	NA	NA	NA	NA	te10676	NA	NA	NA	NA	NA	NA	te10676	NA	NA	NA	NA	NA	NA
te10677	0.84345	0.9226	0.40475	0.82255	0.802	0.868525	te10677	0.04286	0	0	0.005	0.004	0.0108	te10677	0.01208	0.004205	0	0.00937	0.00344	0.00522
te10678	NA	NA	NA	NA	NA	NA	te10678	NA	NA	NA	NA	NA	NA	te10678	NA	NA	NA	NA	NA	NA
te10679	NA	NA	NA	NA	NA	NA	te10679	0	0	0	NA	0	0	te10679	0.01021	0	0	0	0.04	0
te1068	NA	NA	NA	NA	NA	NA	te1068	NA	NA	NA	NA	NA	NA	te1068	NA	NA	NA	NA	NA	NA
te10680	NA	NA	NA	NA	NA	NA	te10680	NA	NA	NA	NA	NA	NA	te10680	0	0	NA	0	0	NA
te10681	0	0.07145	0	0	0	0.07145	te10681	0	0.0625	0	0	0	NA	te10681	0	0	0	0.006065	0	0
te10682	NA	NA	NA	NA	NA	NA	te10682	NA	NA	NA	NA	NA	NA	te10682	0	0.00817	0.01176	NA	0.013165	0
te10683	NA	NA	NA	NA	NA	NA	te10683	NA	NA	NA	NA	NA	NA	te10683	NA	NA	NA	NA	NA	NA
te10684	NA	NA	NA	NA	NA	NA	te10684	NA	NA	NA	NA	NA	NA	te10684	NA	NA	NA	NA	NA	NA
te10685	NA	NA	NA	NA	NA	NA	te10685	NA	NA	NA	NA	NA	NA	te10685	NA	NA	NA	NA	NA	NA
te10686	NA	NA	NA	NA	NA	NA	te10686	0	0	NA	0.08335	NA	NA	te10686	0	0	NA	0.00625	0	NA
te10687	0.0252	0	0.067865	0	0.00521	0.006575	te10687	0	0	0.04165	0	0	0	te10687	0	0	0	0	0.02275	0
te10688	NA	NA	NA	NA	NA	NA	te10688	NA	NA	NA	NA	NA	NA	te10688	0	NA	0	0	0	NA
te10689	NA	NA	NA	NA	NA	NA	te10689	0	NA	NA	NA	NA	NA	te10689	0	NA	NA	NA	NA	NA
te1069	NA	NA	NA	NA	NA	NA	te1069	NA	NA	NA	NA	NA	NA	te1069	NA	NA	NA	NA	NA	NA
te10690	NA	NA	NA	NA	NA	NA	te10690	NA	NA	NA	NA	NA	NA	te10690	NA	NA	NA	NA	NA	NA
te10691	NA	NA	NA	NA	NA	NA	te10691	NA	NA	NA	0.125	NA	NA	te10691	NA	NA	NA	0	NA	NA
te10692	NA	NA	NA	NA	NA	NA	te10692	NA	NA	NA	NA	NA	NA	te10692	NA	NA	NA	NA	NA	NA
te10693	NA	NA	NA	NA	NA	NA	te10693	NA	NA	NA	NA	NA	NA	te10693	0	0	0	0.008335	0	0.02679
te10694	NA	NA	NA	NA	NA	NA	te10694	NA	NA	NA	NA	NA	NA	te10694	NA	NA	NA	NA	NA	NA
te10695	NA	NA	NA	NA	NA	NA	te10695	NA	NA	NA	NA	NA	NA	te10695	NA	NA	NA	NA	NA	NA
te10696	NA	NA	NA	NA	NA	NA	te10696	NA	NA	NA	NA	NA	NA	te10696	NA	NA	NA	NA	NA	NA
te10697	NA	NA	NA	NA	NA	NA	te10697	0	0	0	0	0	0	te10697	NA	NA	NA	NA	NA	NA
te10698	NA	NA	NA	NA	NA	NA	te10698	NA	NA	NA	NA	NA	NA	te10698	NA	NA	NA	NA	NA	NA
te10699	NA	NA	NA	NA	NA	NA	te10699	NA	NA	NA	NA	NA	NA	te10699	NA	NA	NA	NA	NA	NA
te107	0.791415	0.96166	0.74828	0.94022	0.80886	0.821435	te107	0.37197	0.24732	0.1199	0.59717	0.39696	0.400135	te107	0.03348	0.01877	0.030535	0.07267	0.079425	0.09033
te1070	NA	NA	NA	NA	NA	NA	te1070	NA	NA	NA	NA	NA	NA	te1070	NA	NA	NA	NA	NA	NA
te10700	NA	NA	NA	NA	NA	NA	te10700	NA	NA	NA	NA	NA	NA	te10700	NA	NA	NA	NA	NA	NA
te10701	NA	NA	NA	NA	NA	NA	te10701	NA	NA	NA	NA	NA	NA	te10701	0	0.00379	0.007575	0.015425	0.018385	0.053935
te10702	NA	NA	NA	NA	NA	NA	te10702	NA	NA	NA	NA	NA	NA	te10702	NA	NA	NA	NA	NA	NA
te10703	NA	NA	NA	NA	NA	NA	te10703	NA	NA	NA	NA	NA	NA	te10703	NA	NA	NA	NA	NA	NA
te10704	NA	NA	NA	NA	NA	NA	te10704	NA	NA	NA	NA	NA	NA	te10704	0	0.020835	0	0.025	0	0.045635
te10705	0	0.1154	0.24285	0	0	0	te10705	NA	NA	NA	NA	NA	NA	te10705	NA	NA	NA	NA	NA	NA
te10706	NA	NA	NA	NA	NA	NA	te10706	NA	NA	NA	NA	NA	NA	te10706	0	NA	0	NA	NA	NA
te10707	0	0	0	0	0	0	te10707	0	0	0	0	0	0	te10707	0	0	0	0.0256	0	0
te10708	0	0	0	0.037075	0.033325	0.016675	te10708	NA	NA	NA	NA	NA	NA	te10708	NA	NA	NA	NA	NA	NA
te10709	NA	NA	NA	NA	NA	NA	te10709	NA	NA	NA	NA	NA	NA	te10709	NA	NA	NA	NA	NA	NA
te1071	NA	NA	NA	NA	NA	NA	te1071	NA	NA	NA	NA	NA	NA	te1071	0.033335	0.01667	NA	0	NA	NA
te10710	NA	NA	NA	NA	NA	NA	te10710	NA	NA	NA	NA	NA	NA	te10710	NA	NA	NA	NA	NA	NA
te10711	NA	NA	NA	NA	NA	NA	te10711	NA	NA	NA	NA	NA	NA	te10711	NA	NA	NA	NA	NA	NA
te10712	NA	NA	NA	NA	NA	NA	te10712	NA	NA	NA	NA	NA	NA	te10712	NA	NA	NA	0	NA	NA
te10713	NA	NA	NA	NA	NA	NA	te10713	NA	NA	NA	NA	NA	NA	te10713	NA	NA	NA	0.01852	NA	0
te10714	NA	NA	NA	NA	NA	NA	te10714	NA	NA	NA	NA	NA	NA	te10714	NA	NA	NA	NA	NA	NA
te10715	NA	NA	NA	NA	NA	NA	te10715	NA	NA	NA	NA	NA	NA	te10715	NA	NA	NA	NA	NA	NA
te10716	NA	NA	NA	NA	NA	NA	te10716	NA	NA	NA	NA	NA	NA	te10716	NA	NA	NA	NA	NA	NA
te10717	NA	NA	NA	NA	NA	NA	te10717	NA	NA	NA	NA	NA	NA	te10717	NA	NA	NA	NA	NA	NA
te10718	NA	NA	NA	NA	NA	NA	te10718	NA	NA	NA	NA	NA	NA	te10718	NA	NA	NA	NA	NA	NA
te10719	NA	NA	NA	NA	NA	NA	te10719	NA	NA	NA	NA	NA	NA	te10719	NA	NA	NA	NA	NA	NA
te1072	NA	NA	NA	NA	NA	NA	te1072	NA	NA	NA	NA	NA	NA	te1072	NA	NA	NA	NA	NA	NA
te10720	NA	NA	NA	NA	NA	NA	te10720	0.04545	0	0	0.16025	0.0156	0	te10720	0	0.009695	0.009465	0.019385	0	0.012705
te10721	NA	NA	NA	NA	NA	NA	te10721	NA	NA	NA	NA	NA	NA	te10721	NA	NA	NA	NA	NA	NA
te10722	NA	NA	NA	NA	NA	NA	te10722	NA	NA	NA	NA	NA	NA	te10722	0	0	NA	0	NA	NA
te10723	NA	NA	NA	NA	NA	NA	te10723	NA	NA	NA	NA	NA	NA	te10723	NA	NA	NA	NA	NA	NA
te10724	NA	NA	NA	NA	NA	NA	te10724	0	0	0	0.025	0	0	te10724	NA	NA	NA	NA	NA	NA
te10725	NA	NA	NA	NA	NA	NA	te10725	NA	NA	NA	NA	NA	NA	te10725	NA	NA	NA	NA	NA	NA
te10726	NA	NA	NA	NA	NA	NA	te10726	NA	NA	NA	NA	NA	NA	te10726	0	0	0	0	0	0
te10727	0	0	0	NA	0	NA	te10727	0	0	0.01111	0	0	0	te10727	0	0.00667	0	0	0.03413	0
te10728	0	0.1389	0.07145	0	0	0	te10728	NA	NA	NA	NA	NA	NA	te10728	NA	NA	NA	NA	NA	NA
te10729	0	0	NA	0	0.03125	NA	te10729	0.02858	0	NA	0	0	NA	te10729	0	0	NA	0	0.00858	NA
te1073	NA	NA	NA	NA	NA	NA	te1073	NA	NA	NA	NA	NA	NA	te1073	0	0	NA	0	NA	NA
te10730	0	0	NA	NA	0	NA	te10730	0	NA	NA	NA	0	NA	te10730	0.06667	0	NA	NA	0.0125	NA
te10731	0	0.0203	0.402555	0.0571	0.719915	0.77834	te10731	0	0.00833	0.06536	0.04678	0.28077	0.26542	te10731	0.003355	0.00348	0.025615	0.02342	0.053795	0.063
te10732	0.0382	0.09295	0.178075	0.008335	0.356015	0.377015	te10732	0	0	0.068325	0.040625	0.245725	0.215375	te10732	0.00641	0.01154	0.017605	0.01158	0.02605	0.00952
te10733	NA	NA	NA	NA	NA	NA	te10733	NA	NA	NA	NA	NA	NA	te10733	NA	NA	NA	NA	NA	NA
te10734	0.05419	0.02983	0.37281	0.02328	0.161365	NA	te10734	0.00926	0.010415	0.054365	0	0.04167	NA	te10734	0.00463	0.004165	0	0.00219	0	0
te10735	0.125	0	NA	0	NA	NA	te10735	NA	NA	NA	NA	NA	NA	te10735	0	0	NA	0	NA	NA
te10736	NA	NA	NA	NA	NA	NA	te10736	0.1667	0	NA	0	NA	NA	te10736	NA	NA	NA	NA	NA	NA
te10737	NA	NA	NA	NA	NA	NA	te10737	NA	NA	NA	NA	NA	NA	te10737	0	0	NA	0.03274	0	NA
te10738	NA	NA	NA	NA	NA	NA	te10738	0	0	0	0	0	0	te10738	0	0	0.027775	0	0	0
te10739	0.1	0.1	0	0	0	0	te10739	NA	NA	NA	NA	NA	NA	te10739	0	0	0	0.002565	0	0.00694
te1074	0	0.0625	NA	0	NA	NA	te1074	NA	NA	NA	NA	NA	NA	te1074	0	0	NA	0	NA	NA
te10740	NA	NA	NA	NA	NA	NA	te10740	0	0	0	0	0	0.0263	te10740	NA	NA	NA	NA	NA	NA
te10741	NA	NA	NA	NA	NA	NA	te10741	NA	NA	NA	NA	NA	NA	te10741	NA	NA	NA	0	NA	NA
te10742	NA	NA	NA	NA	NA	NA	te10742	NA	0	NA	0.027775	NA	NA	te10742	NA	0	NA	0.027005	NA	NA
te10743	NA	NA	NA	NA	NA	NA	te10743	NA	NA	NA	NA	NA	NA	te10743	0	0	NA	0	NA	NA
te10744	NA	NA	NA	NA	NA	NA	te10744	0	0	0	0	0	0	te10744	0.00893	0	0	0.00357	0.007575	0
te10745	NA	NA	NA	NA	NA	NA	te10745	NA	NA	NA	NA	NA	NA	te10745	0.00909	0	0	0.006275	0.01378	0.010025
te10746	NA	NA	NA	NA	NA	NA	te10746	NA	NA	NA	NA	NA	NA	te10746	0	0	0	0	0	0
te10747	NA	NA	NA	NA	NA	NA	te10747	NA	NA	NA	NA	NA	NA	te10747	NA	0	NA	0	0	NA
te10748	1	0.95	0.89791	0.949985	0.80693	0.58274	te10748	NA	0.05	0	0.36335	0.34443	0.2381	te10748	NA	NA	NA	0.20342	0	0.2857
te10749	0.845625	0.98611	0.82684	0.885035	0.74427	0.5	te10749	0.2878	0.21852	0.034395	0.466075	0.12572	NA	te10749	0.04006	NA	0.092685	0.13879	0.18333	0
te1075	0	0.016665	0.03703	0	0	0	te1075	NA	NA	NA	NA	NA	NA	te1075	0	0	0	0	0	0
te10750	0.024215	0.042535	0.05407	0	0.00625	0.01899	te10750	0.070335	0	0.014075	0	0.01104	0.00949	te10750	0.011445	0	0.011905	0.0102	0.016865	0.007145
te10751	NA	NA	0.152775	0.309525	0.020825	0	te10751	NA	NA	0	0.08335	0.1167	0	te10751	NA	NA	0	0.02679	0.02648	0.00657
te10752	NA	NA	NA	NA	NA	NA	te10752	NA	NA	NA	NA	NA	NA	te10752	NA	NA	NA	NA	NA	NA
te10753	NA	NA	NA	NA	NA	NA	te10753	NA	NA	NA	NA	NA	NA	te10753	NA	NA	NA	NA	NA	NA
te10754	NA	NA	NA	NA	NA	NA	te10754	NA	NA	NA	NA	NA	NA	te10754	NA	NA	NA	NA	NA	NA
te10755	0	0.0357	0	0.0185	0.0185	0.0357	te10755	0	0	0	0	0	0.008925	te10755	0	0	0.00641	0.003335	0.00694	0.00606
te10756	NA	NA	NA	NA	NA	NA	te10756	NA	NA	NA	NA	NA	NA	te10756	NA	NA	NA	NA	NA	NA
te10757	0	0	0	0	0	0	te10757	NA	NA	NA	NA	NA	NA	te10757	0	0	0.0625	0	0	0
te10758	NA	NA	NA	NA	NA	NA	te10758	NA	NA	NA	NA	NA	NA	te10758	NA	NA	NA	NA	NA	NA
te10759	NA	NA	NA	NA	NA	NA	te10759	NA	NA	NA	NA	NA	NA	te10759	NA	NA	NA	NA	NA	NA
te1076	NA	NA	NA	NA	NA	NA	te1076	NA	NA	NA	NA	NA	NA	te1076	NA	NA	NA	NA	NA	NA
te10760	NA	NA	NA	NA	NA	NA	te10760	NA	NA	NA	NA	NA	NA	te10760	0	0	NA	0.00119	0	NA
te10761	NA	NA	NA	NA	NA	NA	te10761	NA	NA	NA	NA	NA	NA	te10761	NA	NA	NA	NA	NA	NA
te10762	NA	NA	NA	NA	NA	NA	te10762	NA	NA	NA	NA	NA	NA	te10762	NA	NA	NA	NA	NA	NA
te10763	NA	NA	NA	NA	NA	NA	te10763	NA	NA	NA	NA	NA	NA	te10763	NA	NA	NA	NA	NA	NA
te10764	NA	NA	NA	NA	NA	NA	te10764	0	0	0.25	0.05265	0.15385	0.12235	te10764	0	0.020835	0	0.00446	0.01041	0
te10765	NA	NA	NA	NA	NA	NA	te10765	NA	NA	NA	NA	NA	NA	te10765	NA	NA	NA	NA	NA	NA
te10766	0.85444	0.890075	0.8	0.85329	NA	NA	te10766	0.277675	0.17946	NA	0.5	NA	NA	te10766	0.047515	0.02198	0	0.07682	NA	NA
te10767	0.870545	0.900625	0.95154	0.9438	0.9	NA	te10767	0.412175	0.247705	0.1861	0.676695	0.3	NA	te10767	0.04723	0.016165	0.00337	0.065325	NA	NA
te10768	0.837875	0.90145	0.95478	0.91373	0.83197	NA	te10768	0.411265	0.181685	0.15154	0.58593	0.29398	NA	te10768	0.051595	0.022995	0.02148	0.068845	0.027245	NA
te10769	NA	NA	0.8333	1	0.736625	0.755825	te10769	NA	NA	0.1667	0.6667	0.2681	0.3205	te10769	NA	NA	0.14393	0.383865	0.16653	0.23123
te1077	NA	NA	NA	NA	NA	NA	te1077	NA	NA	NA	NA	NA	NA	te1077	NA	NA	NA	NA	NA	NA
te10770	NA	NA	NA	NA	NA	NA	te10770	NA	NA	NA	NA	NA	NA	te10770	NA	NA	NA	NA	NA	NA
te10771	NA	NA	NA	NA	NA	NA	te10771	NA	0.03845	0.019775	0.1111	0.092075	0.091175	te10771	0.083525	0.010945	0.023245	0.05874	0.034985	0.035335
te10772	NA	NA	NA	NA	NA	NA	te10772	NA	NA	NA	NA	NA	NA	te10772	NA	NA	NA	NA	NA	NA
te10773	NA	NA	NA	NA	NA	NA	te10773	NA	NA	NA	NA	NA	NA	te10773	NA	NA	NA	NA	NA	NA
te10774	NA	NA	NA	NA	NA	NA	te10774	NA	NA	NA	NA	NA	NA	te10774	NA	NA	NA	NA	NA	NA
te10775	NA	NA	NA	NA	NA	NA	te10775	NA	NA	NA	NA	NA	NA	te10775	0	0	NA	0	NA	NA
te10776	NA	NA	NA	NA	NA	NA	te10776	NA	NA	NA	NA	NA	NA	te10776	NA	NA	NA	NA	NA	NA
te10777	NA	NA	NA	NA	NA	NA	te10777	NA	NA	NA	NA	NA	NA	te10777	0	NA	NA	0	NA	NA
te10778	NA	NA	NA	NA	NA	NA	te10778	NA	NA	NA	NA	NA	NA	te10778	NA	NA	NA	NA	NA	NA
te10779	NA	NA	NA	0.65715	NA	NA	te10779	NA	NA	NA	NA	NA	NA	te10779	NA	NA	NA	NA	NA	NA
te1078	NA	NA	NA	NA	NA	NA	te1078	NA	NA	NA	NA	NA	NA	te1078	NA	NA	NA	NA	NA	NA
te10780	0.73889	0.81905	NA	0.88948	NA	NA	te10780	0.05656	0.085725	NA	0.236765	NA	NA	te10780	0	0.05	NA	0.027775	NA	NA
te10781	0.34285	0.45	NA	0.8722	NA	NA	te10781	NA	NA	NA	NA	NA	NA	te10781	0	0	NA	0.027775	NA	NA
te10782	NA	NA	NA	NA	NA	NA	te10782	NA	NA	NA	NA	NA	NA	te10782	0	0	0	0.1368	0.057175	0.06785
te10783	NA	NA	NA	NA	NA	NA	te10783	NA	NA	NA	NA	NA	NA	te10783	NA	0.16665	NA	0.05	NA	0.26667
te10784	NA	NA	NA	NA	NA	NA	te10784	NA	NA	NA	NA	NA	NA	te10784	NA	NA	NA	0	NA	0.4
te10785	NA	NA	NA	NA	NA	NA	te10785	NA	NA	NA	NA	NA	NA	te10785	NA	NA	NA	NA	NA	NA
te10786	NA	NA	NA	NA	NA	NA	te10786	0.3333	0	0.2	0.65715	0.2857	0.4732	te10786	0	0.003245	0	0.022205	0.03563	0.018795
te10787	0.60397	0.72762	0.645825	0.645455	1	1	te10787	0.04	0.01389	0.020835	0.2563	NA	NA	te10787	0.03571	0.080435	0	0.156815	NA	NA
te10788	NA	NA	NA	NA	NA	NA	te10788	NA	NA	NA	NA	NA	NA	te10788	0.02996	0.01381	0	0.07606	0.06058	0.042655
te10789	0.73849	0.804695	0.78244	0.806145	0.738805	0.728655	te10789	0.32118	0.096945	0.13339	0.306405	0.296735	0.24577	te10789	0.073985	0.039925	0.0498	0.07558	0.07914	0.075965
te1079	0.8608	0.89345	1	0.933175	NA	NA	te1079	0.26457	0.15893	0	0.783765	NA	NA	te1079	0.092755	0.021085	0.014105	0.123005	0	NA
te10790	0.801125	0.878715	0.907	0.82371	0.80946	0.803495	te10790	0.44599	0.211865	0.20262	0.453965	0.508995	0.39569	te10790	0.09297	0.027935	0.03113	0.067205	0.063755	0.05906
te10791	0.75725	0.775825	0.78381	0.79638	0.74175	0.660395	te10791	0.43946	0.18573	0.16873	0.48802	0.392385	0.33398	te10791	0.08894	0.043755	0.049	0.096365	0.061665	0.08217
te10792	0.729995	0.77517	0.82259	0.801605	0.830285	0.44444	te10792	0.425765	0.23777	0.183805	0.48032	0.48802	0	te10792	0.15989	0.12153	0.1419	0.13281	0.16105	0.02
te10793	0.797105	0.76006	0.51405	0.85344	0.5	0.3115	te10793	0.14348	0.097735	0.105495	0.40025	0	0	te10793	0.05162	0.02867	0.004545	0.093175	0.066665	0.0305
te10794	NA	NA	NA	NA	NA	NA	te10794	NA	NA	NA	NA	NA	NA	te10794	NA	NA	NA	NA	NA	NA
te10795	NA	NA	NA	NA	NA	NA	te10795	NA	NA	NA	NA	NA	NA	te10795	NA	NA	NA	NA	NA	NA
te10796	NA	NA	NA	NA	0.3333	0.1389	te10796	NA	NA	NA	NA	0.33335	0.122725	te10796	NA	NA	0.104445	NA	0.093305	0.03665
te10797	NA	NA	NA	NA	0.75	0.569835	te10797	NA	NA	NA	NA	NA	NA	te10797	NA	NA	0	NA	0.06905	0.04286
te10798	NA	NA	NA	NA	NA	NA	te10798	NA	NA	NA	NA	NA	NA	te10798	NA	NA	NA	NA	NA	NA
te10799	0.4375	0.1617	0.4	0.14225	0.508325	NA	te10799	0	0	NA	0.023815	0	NA	te10799	0.003085	0.00365	0	0.00104	0.003705	NA
te108	0.85312	0.903585	0.84047	0.911585	0.75715	0.75691	te108	0.4297	0.118875	0.21569	0.680405	0.482265	0.406315	te108	0.064735	0.02023	0.040095	0.105585	0.071925	0.074665
te1080	NA	NA	NA	NA	NA	NA	te1080	NA	NA	NA	NA	NA	NA	te1080	NA	NA	NA	NA	NA	NA
te10800	NA	NA	NA	NA	0.8	0.6	te10800	NA	NA	NA	NA	0	0	te10800	NA	NA	NA	NA	0.11905	0.07334
te10801	NA	NA	NA	NA	NA	NA	te10801	NA	NA	NA	NA	NA	NA	te10801	NA	NA	NA	NA	0	NA
te10802	NA	NA	NA	NA	0.7	0.7	te10802	NA	NA	NA	NA	NA	NA	te10802	NA	NA	NA	NA	NA	0
te10803	NA	NA	NA	NA	NA	NA	te10803	NA	NA	NA	NA	NA	NA	te10803	0	NA	NA	NA	NA	NA
te10804	0.7778	0.85415	NA	0.82105	NA	NA	te10804	0.1111	0	0	0.08425	0.1169	0	te10804	0	0	0.00893	0.006535	0.01696	0.013095
te10805	NA	NA	NA	NA	NA	NA	te10805	NA	NA	NA	0.4	NA	NA	te10805	NA	NA	NA	0	NA	NA
te10806	0.407125	0.54333	0.35415	0.93953	0.64585	0.56025	te10806	0.16665	0.14584	0.1	0.836415	0.37083	0.213965	te10806	0.009615	0.01703	0.016	0.07622	0.044105	0.01674
te10807	0.369285	0.544885	0.74762	0.8239	0.77009	0.790675	te10807	0.049735	0.06998	0	0.274555	0.13824	0.21905	te10807	0.02061	0.01823	0.015985	0.054215	0.106525	0.096495
te10808	0.45106	0.59059	0.30625	0.91891	0.480175	0.33762	te10808	0.104115	0.15231	0.08243	0.56923	0.271415	0.168875	te10808	0.01316	0.02386	0.0218	0.082195	0.06464	0.043805
te10809	NA	NA	NA	NA	NA	NA	te10809	NA	NA	NA	NA	NA	NA	te10809	0	0	0	0	0	0
te1081	NA	NA	NA	NA	NA	NA	te1081	NA	NA	NA	NA	NA	NA	te1081	0.05555	0	NA	0.0588	NA	NA
te10810	NA	NA	NA	NA	NA	NA	te10810	NA	NA	NA	NA	NA	NA	te10810	0	0	0.1	0.091715	0.068515	0.01515
te10811	0.62777	0.736285	0.8	0.912885	0.77418	0.7621	te10811	0.157075	0.22545	0.2	0.4514	0.34285	0.61605	te10811	0.00987	0.03636	0	0.042345	0	0.05556
te10812	NA	NA	NA	NA	NA	NA	te10812	NA	NA	NA	NA	NA	NA	te10812	NA	NA	NA	NA	NA	NA
te10813	0.166665	0.705465	0.65592	0.73881	0.8975	0.8	te10813	0.262515	0.09697	0.3333	0.60133	0	0	te10813	0.029635	0.007935	0.00357	0.074125	0.044125	0.06905
te10814	NA	NA	NA	NA	NA	NA	te10814	NA	NA	NA	NA	NA	NA	te10814	0.075	0.02741	NA	0.08045	NA	0.08335
te10815	NA	NA	NA	NA	NA	NA	te10815	NA	NA	NA	NA	NA	NA	te10815	NA	NA	NA	NA	NA	NA
te10816	NA	NA	NA	NA	NA	NA	te10816	NA	NA	NA	NA	NA	NA	te10816	0	0	NA	0.007935	0	NA
te10817	NA	NA	NA	NA	NA	NA	te10817	NA	NA	NA	NA	NA	NA	te10817	NA	NA	NA	NA	NA	NA
te10818	NA	NA	NA	NA	NA	NA	te10818	NA	NA	NA	NA	NA	NA	te10818	0	0	NA	0.0294	0	NA
te10819	0.514675	0.5893	0.95	0.9264	NA	NA	te10819	0.07145	0.10715	0.26665	0.31945	NA	NA	te10819	0.008545	0.009525	0	0.023445	0.01111	NA
te1082	0.70835	0.89285	NA	0.9706	NA	NA	te1082	NA	NA	NA	NA	NA	NA	te1082	0.020825	0	NA	0.117425	NA	NA
te10820	NA	NA	NA	NA	NA	NA	te10820	NA	NA	NA	NA	NA	NA	te10820	NA	0	NA	0	NA	NA
te10821	0.529825	0.772885	NA	0.81811	NA	NA	te10821	0.02812	0.11906	NA	0.209775	NA	NA	te10821	0.0281	0.045745	0	0.05622	NA	NA
te10822	NA	NA	NA	NA	NA	NA	te10822	NA	NA	NA	NA	NA	NA	te10822	0	0	NA	0.0278	NA	NA
te10823	0.4587	0.61789	0.802385	0.914435	0.86667	NA	te10823	0.2309	0.14909	0.035515	0.70296	0.4778	NA	te10823	0.059965	0.042685	0.01835	0.23111	0	NA
te10824	0.1263	0.22205	NA	0.19215	0.3333	NA	te10824	0.25415	0.230415	NA	0.957565	0.63335	NA	te10824	0.1023	0.10535	NA	0.393075	0	NA
te10825	0.23515	0.270725	NA	0.911875	NA	NA	te10825	0.1817	0.16691	NA	0.49445	NA	NA	te10825	0.012865	0.02734	NA	0.18796	0.02084	NA
te10826	0.975	0.964275	0.966675	0.94585	0.82985	0.8066	te10826	0.219975	0.33799	0.196185	0.5194	0.2999	0.18945	te10826	0.07165	0.048785	0.03824	0.186625	0.09213	0.05985
te10827	NA	NA	NA	NA	NA	NA	te10827	NA	NA	NA	NA	NA	NA	te10827	0.057975	0.035725	0.02146	0.051775	0.011065	0.02913
te10828	NA	NA	NA	NA	NA	NA	te10828	0.152575	0	0	0.240075	0.0323	0.04195	te10828	0.032095	0.01042	0	0.1262	0.030005	0.04298
te10829	NA	NA	NA	NA	NA	NA	te10829	NA	NA	NA	NA	NA	NA	te10829	NA	NA	NA	NA	NA	NA
te1083	0.43822	0.671535	0.8	0.85267	NA	NA	te1083	0.04305	0.18181	0.15	0.6319	NA	NA	te1083	0.02185	0.02768	0.03333	0.115295	NA	NA
te10830	NA	NA	NA	NA	NA	NA	te10830	NA	NA	NA	NA	NA	NA	te10830	NA	NA	NA	NA	NA	NA
te10831	NA	NA	NA	NA	NA	NA	te10831	NA	NA	NA	NA	NA	NA	te10831	NA	NA	NA	0.0625	NA	NA
te10832	NA	NA	NA	0.0625	NA	NA	te10832	NA	NA	NA	0.1	NA	NA	te10832	NA	NA	NA	0	NA	NA
te10833	NA	NA	NA	NA	NA	NA	te10833	NA	NA	NA	NA	NA	NA	te10833	NA	NA	NA	0	NA	NA
te10834	NA	NA	NA	NA	NA	NA	te10834	NA	NA	NA	NA	NA	NA	te10834	NA	NA	NA	NA	NA	NA
te10835	NA	NA	NA	NA	NA	NA	te10835	NA	NA	NA	NA	NA	NA	te10835	NA	NA	NA	NA	NA	NA
te10836	NA	NA	NA	NA	NA	NA	te10836	NA	NA	NA	NA	NA	NA	te10836	NA	NA	NA	NA	NA	NA
te10837	NA	NA	NA	NA	NA	NA	te10837	NA	NA	NA	NA	NA	NA	te10837	NA	NA	NA	NA	NA	NA
te10838	NA	NA	NA	NA	NA	NA	te10838	NA	NA	NA	NA	NA	NA	te10838	NA	NA	NA	NA	NA	NA
te10839	NA	NA	NA	NA	NA	NA	te10839	NA	NA	NA	NA	NA	NA	te10839	NA	NA	NA	NA	NA	NA
te1084	NA	NA	NA	NA	NA	NA	te1084	NA	NA	NA	NA	NA	NA	te1084	0.03155	0.01508	0	0.07956	NA	NA
te10840	0.628595	0.660175	0.83411	0.707255	0.84129	0.871045	te10840	0.063175	0.11893	0.06294	0.2537	0.060135	0.157075	te10840	0.11711	0.12758	0.076035	0.147935	0.051935	0.117785
te10841	NA	NA	NA	NA	NA	NA	te10841	NA	NA	NA	NA	NA	NA	te10841	0	0.01786	0	0	0.02999	0.05397
te10842	0.318755	0.448135	0.893635	0.69494	0.884965	0.9292	te10842	0.02843	0.135905	0.09998	0.28283	0.20799	0.07244	te10842	0.02155	0.02418	0.079015	0.07885	0.10386	0.07343
te10843	NA	NA	NA	0.8	0.85415	0.8125	te10843	NA	NA	0.125	0	0.298775	0.249525	te10843	0	NA	0.07408	0.052855	0.028905	0.070005
te10844	0.44354	NA	0.66625	0.4	0.68286	0.74935	te10844	0.16045	NA	0.059765	0.33703	0.23277	0.10919	te10844	0.01409	NA	0.024135	0.07262	0.066545	0.092665
te10845	NA	NA	NA	NA	NA	NA	te10845	NA	NA	NA	NA	NA	NA	te10845	0	0	0	0	0	0
te10846	0.72361	0.84098	0.776525	0.84655	0.6837	0.719045	te10846	0.186775	0.16112	0.1392	0.270825	0.12113	0.11322	te10846	0.081	0.06014	0.0556	0.153565	0.0514	0.061815
te10847	NA	NA	NA	NA	NA	NA	te10847	NA	NA	NA	NA	NA	NA	te10847	NA	0	NA	NA	NA	NA
te10848	NA	NA	NA	NA	NA	NA	te10848	NA	NA	NA	NA	NA	NA	te10848	NA	NA	NA	NA	NA	NA
te10849	NA	NA	NA	NA	NA	NA	te10849	NA	NA	NA	NA	NA	NA	te10849	0	0	NA	0.07145	NA	0
te1085	0.836875	0.962925	0.91665	0.940475	NA	NA	te1085	0.05	0.076925	0	0.531725	NA	NA	te1085	0.02606	0.065915	0.01389	0.18275	0	NA
te10850	0.454035	0.75	NA	0.79694	NA	NA	te10850	0.18055	0	NA	0.523915	NA	NA	te10850	0.07344	0.070835	NA	0.11828	NA	NA
te10851	0.70539	0.851525	0.87777	0.84479	NA	NA	te10851	NA	NA	NA	NA	NA	NA	te10851	0.009645	0.002165	0	0.025325	0	NA
te10852	NA	NA	NA	NA	NA	NA	te10852	NA	NA	NA	NA	NA	NA	te10852	NA	NA	NA	NA	NA	NA
te10853	NA	NA	NA	NA	NA	NA	te10853	NA	NA	NA	NA	NA	NA	te10853	NA	NA	NA	NA	NA	NA
te10854	NA	NA	NA	NA	NA	NA	te10854	NA	NA	NA	NA	NA	NA	te10854	0	0	NA	0	0	0.1
te10855	NA	NA	NA	NA	NA	NA	te10855	NA	NA	NA	NA	NA	NA	te10855	NA	NA	NA	NA	NA	NA
te10856	NA	NA	NA	NA	NA	NA	te10856	NA	NA	NA	NA	NA	NA	te10856	NA	NA	NA	0	0.0357	0
te10857	NA	NA	NA	NA	NA	NA	te10857	NA	NA	NA	NA	NA	NA	te10857	NA	NA	NA	0.13333	NA	NA
te10858	NA	NA	NA	NA	NA	NA	te10858	NA	NA	NA	NA	NA	NA	te10858	NA	NA	NA	NA	NA	NA
te10859	NA	NA	NA	NA	NA	NA	te10859	NA	NA	NA	NA	NA	NA	te10859	NA	NA	NA	NA	NA	NA
te1086	NA	NA	NA	NA	NA	NA	te1086	NA	NA	NA	NA	NA	NA	te1086	NA	NA	NA	NA	NA	NA
te10860	NA	NA	NA	NA	NA	NA	te10860	NA	NA	NA	NA	NA	NA	te10860	NA	NA	NA	NA	NA	NA
te10861	NA	NA	NA	NA	NA	NA	te10861	NA	NA	0	NA	0	0	te10861	NA	NA	NA	NA	NA	NA
te10862	NA	NA	NA	NA	NA	NA	te10862	NA	NA	0.09375	NA	0.168525	0.06095	te10862	NA	NA	0.033675	NA	0.038405	0.024885
te10863	NA	NA	NA	NA	NA	NA	te10863	NA	NA	NA	NA	NA	NA	te10863	NA	NA	NA	NA	NA	NA
te10864	NA	NA	NA	NA	1	0.815475	te10864	NA	NA	NA	NA	0.1	0.33691	te10864	NA	NA	NA	NA	0	0.14846
te10865	NA	NA	NA	NA	NA	NA	te10865	NA	NA	NA	NA	NA	NA	te10865	NA	NA	NA	NA	NA	NA
te10866	NA	NA	0.85	NA	NA	0.697335	te10866	NA	NA	0.06667	NA	NA	0.16399	te10866	NA	NA	0	NA	NA	0.06746
te10867	NA	NA	NA	NA	NA	NA	te10867	NA	NA	NA	NA	NA	NA	te10867	NA	NA	NA	NA	NA	NA
te10868	NA	NA	NA	NA	NA	NA	te10868	NA	NA	NA	NA	NA	NA	te10868	NA	NA	NA	NA	NA	NA
te10869	NA	NA	NA	NA	NA	NA	te10869	NA	NA	NA	NA	NA	NA	te10869	0	0	0	0	0	0
te1087	0.8	0.9875	NA	0.86759	0.8	0.7	te1087	0.2	0.04584	NA	0.445995	NA	0.366675	te1087	0.1	0.01681	NA	0.137265	NA	0.15027
te10870	0.71155	0.7619	0.8889	0.91505	NA	NA	te10870	0.057675	0.0147	0	0.1283	0	0	te10870	0.01218	0.001985	0.008425	0.01587	0.00527	0.003705
te10871	NA	NA	NA	NA	NA	NA	te10871	NA	NA	NA	NA	NA	NA	te10871	0.060065	0.06366	NA	0.112585	0	NA
te10872	0.725225	0.88265	0.923075	0.895675	0.625	0	te10872	0.0263	0.02855	0	0.0619	0	0	te10872	0.029715	0.006065	0.00377	0.02642	0.02596	0.08975
te10873	0.839125	0.891825	1	0.82245	NA	NA	te10873	0.24465	0.03815	NA	0.208925	NA	NA	te10873	0.08204	0.044905	0	0.077185	0.02	NA
te10874	NA	NA	NA	NA	NA	NA	te10874	NA	NA	NA	NA	NA	NA	te10874	0.08574	0.16333	NA	0.14781	NA	NA
te10875	0.78285	0.90375	1	0.94385	0.875	NA	te10875	NA	NA	NA	NA	NA	NA	te10875	0.036295	0.024125	0.063365	0.0645	0.01853	NA
te10876	0.966675	0.898175	0.92855	0.907475	0.9	NA	te10876	0.2304	0.25	0.07145	0.7765	0	NA	te10876	0.02084	0.01568	0.036705	0.06298	0.024	NA
te10877	0.79792	0.86101	1	0.928215	0.93796	NA	te10877	0.13485	0.1562	0.1	0.474975	0.063475	0	te10877	0.02439	0.01608	0.031595	0.08273	0.02323	0
te10878	0.5982	0.74435	NA	0.9459	1	NA	te10878	0.17521	0.0919	0.077775	0.49635	0.114585	0	te10878	0.03566	0.00952	0.004465	0.080505	0.00481	0
te10879	0.880355	0.91907	0.97916	0.885135	0.84983	0.7428	te10879	0.074065	0.147765	0.1667	0.31552	0.1637	0.55	te10879	0.04636	0.02219	0.05062	0.10263	0.05954	0.06153
te1088	0.820135	0.879705	0.880555	0.88987	0.818945	0.65594	te1088	0.434725	0.180865	0.129055	0.72546	0.543715	0.48996	te1088	0.045625	0.019535	0.058665	0.106935	0.03429	0.03494
te10880	0.472225	0.454375	0.8333	0.42655	0.70455	NA	te10880	NA	NA	NA	NA	NA	NA	te10880	0.0427	0.00843	0.043925	0.034995	0.012945	0.04809
te10881	NA	NA	NA	NA	NA	NA	te10881	NA	NA	NA	NA	NA	NA	te10881	0.00417	0.0152	0	0.03632	0.08121	0
te10882	NA	NA	NA	NA	NA	NA	te10882	NA	NA	NA	NA	NA	NA	te10882	NA	NA	NA	NA	NA	NA
te10883	NA	NA	NA	NA	NA	NA	te10883	0	0.05555	NA	0.244075	0	NA	te10883	0.033885	0.021155	0.005955	0.052435	0.040265	0
te10884	0.91218	0.942135	0.96666	0.928335	0.6981	0.839715	te10884	0.050815	0.08605	0.041675	0.40111	0.026325	0.07145	te10884	0.02806	0.022695	0.07401	0.09399	0.01099	0.047185
te10885	0.1537	0.50438	NA	0.814865	1	NA	te10885	0.158885	0.109115	NA	0.6632	0.25	NA	te10885	0.04391	0.032035	NA	0.13827	0.04394	NA
te10886	0.85861	0.79347	0.78139	0.864985	0.86667	0.49334	te10886	0.48887	0.211595	0.04476	0.697005	0.32333	0.24001	te10886	0.073545	0.04774	0.00376	0.174455	0.083335	0.03572
te10887	0.812045	0.953125	0.52	0.903485	0.6111	0.73333	te10887	0.30541	0.1905	0.13125	0.620735	0.325	0.0625	te10887	0.061695	0.030815	0.065875	0.210255	0.15366	0.16875
te10888	0.88396	0.84738	NA	0.85853	NA	NA	te10888	0.03219	0.09063	NA	0.198075	NA	NA	te10888	0.025	0.04967	NA	0.113105	NA	NA
te10889	0.84695	0.884335	NA	0.83053	0.93333	NA	te10889	0.1111	0.07145	NA	0.48885	NA	NA	te10889	0.06629	0.024785	NA	0.152925	0	NA
te1089	0.43845	0.45805	1	0.82975	NA	NA	te1089	0.09475	0.186625	0	0.624675	NA	NA	te1089	0.01553	0.01172	0	0.09656	NA	NA
te10890	0.665525	0.73285	NA	0.679025	1	NA	te10890	0.26093	0.2654	NA	0.851685	0.46667	NA	te10890	0.07664	0.07126	NA	0.35319	0.05	NA
te10891	0.57632	0.758725	NA	0.859675	NA	NA	te10891	0.170145	0.170405	NA	0.49247	NA	NA	te10891	0.01983	0.02579	NA	0.0712	NA	NA
te10892	NA	NA	NA	NA	NA	NA	te10892	NA	NA	NA	NA	NA	NA	te10892	0	0.011115	0.01191	0.062285	0.06944	0.056875
te10893	0.44648	0.448295	0.37612	0.412775	0.323755	0.250825	te10893	0.264865	0.14694	0.07756	0.32803	0.167775	0.12773	te10893	0.06854	0.02723	0.028445	0.062895	0.051865	0.06301
te10894	0.324175	0.358405	0.390475	0.355855	0.251875	0.28023	te10894	0.12712	0.09657	0.052155	0.30092	0.15018	0.1056	te10894	0.06009	0.02943	0.03233	0.059615	0.04974	0.062285
te10895	0.77007	0.84855	0.87619	0.839605	0.6	NA	te10895	0.45223	0.26508	0.06112	0.525645	0.8	NA	te10895	0.05846	0.03432	0.01666	0.034415	0	NA
te10896	0.85149	0.77632	NA	0.897365	NA	NA	te10896	0.44429	0.26551	NA	0.475605	NA	NA	te10896	0.07719	0.02177	NA	0.0554	NA	NA
te10897	0.699545	0.77168	NA	0.820685	0.8	NA	te10897	0.55695	0.274275	NA	0.614925	NA	NA	te10897	0.073445	0.036675	NA	0.053805	0.06667	NA
te10898	0.788675	0.886645	0.52844	0.871645	0.71321	0.466665	te10898	0.358685	0.201255	0.03294	0.47791	0.1421	0	te10898	0.080035	0.02806	0.006605	0.053875	0.04554	0.01309
te10899	0.385065	0.3876	0.21592	0.33791	0.2235	0.202085	te10899	0.28521	0.1833	0.08331	0.28381	0.1825	0.145355	te10899	0.07519	0.031255	0.027655	0.063455	0.045	0.05334
te109	NA	NA	NA	NA	NA	NA	te109	NA	NA	NA	NA	NA	NA	te109	NA	NA	NA	NA	NA	NA
te1090	NA	NA	NA	NA	NA	NA	te1090	NA	NA	NA	NA	NA	NA	te1090	0.016665	0.016665	0.05557	0	NA	NA
te10900	0.73731	0.86993	0.79243	0.869625	0.719955	0.709695	te10900	0.120005	0.19861	0.175235	0.341685	0.29002	0.237125	te10900	0.025505	0.013885	0.02198	0.02643	0.06668	0.03838
te10901	0.73966	0.808805	0.75809	0.74109	0.709505	0.680315	te10901	0.445985	0.1296	0.17651	0.47476	0.4275	0.236975	te10901	0.07473	0.01674	0.020145	0.06097	0.09726	0.088725
te10902	0.70411	0.818365	0.77583	0.781975	0.678575	0.622055	te10902	0.47725	0.39165	0.4182	0.435	0.5222	0.33075	te10902	0.058345	0.02346	0.025625	0.07224	0.089465	0.11087
te10903	0.363965	0.274125	0.0065	0.257695	0.010835	0.013465	te10903	0.3024	0.094235	0.0255	0.358785	0.032315	0.07015	te10903	0.057545	0.022305	0.026935	0.0558	0.045245	0.0524
te10904	0.78025	0.80355	0.38335	0.73645	0.2381	0	te10904	0.3066	0.187935	0.01515	0.617765	0.13525	0.0997	te10904	0.04187	0.01567	0.032075	0.051075	0.058565	0.07531
te10905	NA	NA	NA	NA	NA	NA	te10905	NA	NA	NA	NA	NA	NA	te10905	NA	NA	NA	NA	NA	NA
te10906	0.567125	0.69598	0.92857	0.771405	0.827325	0.79738	te10906	0.037035	0.02563	0.020835	0.3236	0.154965	0.0795	te10906	0.0168	0	0.042265	0.03861	0.03391	0.062295
te10907	NA	NA	NA	NA	NA	NA	te10907	NA	NA	NA	NA	NA	NA	te10907	0.019035	0.01017	0.01297	0.056745	0.04179	0.03582
te10908	0.7899	0.92791	0.82603	0.94345	0.860575	0.58327	te10908	0.160145	0.1497	0.0801	0.40828	0.20006	0.102435	te10908	0.031605	0.01848	0.03461	0.071675	0.071165	0.04816
te10909	NA	NA	NA	NA	NA	NA	te10909	NA	NA	NA	NA	NA	NA	te10909	NA	NA	NA	NA	NA	NA
te1091	0.8571	1	NA	0.94035	NA	NA	te1091	NA	NA	NA	NA	NA	NA	te1091	0.01786	0.01657	0	0.05048	NA	NA
te10910	NA	NA	NA	NA	NA	NA	te10910	NA	NA	NA	NA	NA	NA	te10910	NA	NA	NA	NA	NA	NA
te10911	NA	NA	NA	NA	NA	NA	te10911	NA	NA	NA	NA	NA	NA	te10911	NA	NA	NA	NA	NA	NA
te10912	NA	NA	NA	NA	NA	NA	te10912	NA	NA	NA	NA	NA	NA	te10912	NA	0	NA	0	0	NA
te10913	NA	NA	NA	NA	NA	NA	te10913	NA	NA	NA	NA	NA	NA	te10913	NA	0	NA	0	0	0
te10914	NA	NA	NA	NA	NA	NA	te10914	NA	NA	NA	NA	NA	NA	te10914	NA	NA	NA	NA	NA	NA
te10915	NA	NA	NA	NA	NA	NA	te10915	NA	NA	NA	NA	NA	NA	te10915	NA	NA	NA	NA	NA	NA
te10916	0.376975	0.4375	NA	0.625	NA	NA	te10916	NA	NA	NA	NA	NA	NA	te10916	0.01429	0.00568	NA	0.088495	NA	NA
te10917	NA	NA	NA	NA	NA	NA	te10917	NA	NA	NA	NA	NA	NA	te10917	0	0	0	0	NA	NA
te10918	0.29545	0.58335	NA	0.875	NA	NA	te10918	0	0.05	NA	0.1146	0	NA	te10918	0.006945	0.04464	NA	0.06101	0	NA
te10919	0.303365	0.6073	NA	0.93072	1	NA	te10919	0.047885	0.1746	0	0.5375	0	NA	te10919	0.016105	0.019535	0.08	0.105915	0	NA
te1092	NA	NA	NA	NA	NA	NA	te1092	NA	NA	NA	NA	NA	NA	te1092	0	0	NA	0	NA	NA
te10920	0.381445	0.529895	0.612265	0.805665	0.39623	0.41387	te10920	0.041355	0.109015	0.07078	0.36002	0.08868	0.07747	te10920	0.007015	0.012305	0.01707	0.03568	0.04403	0.042635
te10921	NA	NA	NA	NA	NA	NA	te10921	NA	NA	NA	NA	NA	NA	te10921	NA	NA	NA	NA	NA	NA
te10922	NA	NA	NA	NA	NA	NA	te10922	0	0	NA	0.07145	0	0	te10922	0	0	NA	0.033405	0	0.04375
te10923	0.84203	0.84576	NA	0.91402	NA	NA	te10923	0.02	0.03929	NA	0.14259	NA	NA	te10923	0.01268	0.011925	NA	0.05965	NA	NA
te10924	0.67593	0.658875	0.6153	0.72811	0.733335	NA	te10924	0.29901	0.14678	0.118715	0.433745	0.481905	0.33333	te10924	0.052885	0.03365	0.06234	0.081445	0.078675	0.06667
te10925	0.868845	0.95385	NA	0.95555	NA	NA	te10925	0.27079	0	NA	0.20833	NA	NA	te10925	0.02385	0.05455	NA	0.02083	NA	NA
te10926	NA	NA	0.83019	0.85	0.75664	0.73498	te10926	NA	NA	0.213075	0.6	0.467345	0.380595	te10926	NA	NA	0.05025	0.07436	0.122225	0.099585
te10927	NA	NA	0.792455	NA	0.76128	0.74468	te10927	NA	NA	0.26277	NA	0.3966	0.36078	te10927	NA	NA	0.19221	NA	0.07174	0.118105
te10928	0.74844	1	0.779625	0.89404	0.740405	0.728615	te10928	0.27021	NA	0.17852	0.3439	0.582935	0.35357	te10928	0.03153	0	0.10208	0.048435	0.12173	0.1102
te10929	0.72769	0.739925	0.872215	0.766145	NA	NA	te10929	0.272315	0.13111	0.141115	0.475005	NA	NA	te10929	0.04689	0.03653	0.023325	0.061535	NA	NA
te1093	NA	NA	NA	NA	NA	NA	te1093	NA	NA	NA	NA	NA	NA	te1093	0	0	NA	0	0	NA
te10930	0.74445	0.80476	0.65714	0.80917	0.80957	0.7159	te10930	0.7	0.37332	0	0.614735	0.4	0.2002	te10930	0.16905	0.01778	0.00641	0.057415	0.058065	0.08675
te10931	0.706655	0.656835	0.90834	0.743055	0.8	NA	te10931	0.405235	0.20346	0.05714	0.47595	NA	NA	te10931	0.049515	0.024605	0.00901	0.05749	0	NA
te10932	0.6988	0.697165	0.75	0.736515	NA	NA	te10932	NA	NA	NA	NA	NA	NA	te10932	0.02778	0.01389	0	0.00694	NA	NA
te10933	0.5697	0.5	NA	0.633015	NA	NA	te10933	0.11805	NA	NA	0.0992	NA	NA	te10933	0.10705	0.003625	NA	0.0982	NA	NA
te10934	NA	NA	NA	NA	NA	NA	te10934	NA	NA	NA	NA	NA	NA	te10934	NA	NA	NA	NA	NA	NA
te10935	0.89698	0.97987	0.87501	0.93545	NA	0.74605	te10935	0.39979	0.285325	0.12083	0.6122	NA	0.46666	te10935	0.04657	0.02826	0.021155	0.055855	NA	0.08204
te10936	0.51902	0.637585	0.769885	0.513685	0.64813	0.71494	te10936	0.505335	0.24655	0.15091	0.633985	0.419855	0.38485	te10936	0.06188	0.03165	0.04412	0.032215	0.041655	0.05498
te10937	0.501975	0.518145	0.6	0.531975	NA	NA	te10937	0.288495	0.169795	0.055965	0.45068	0.6	NA	te10937	0.042715	0.02325	0	0.05759	NA	NA
te10938	NA	NA	NA	NA	NA	NA	te10938	1	0.18335	NA	0.7619	NA	NA	te10938	0.10335	0.006665	NA	0.101415	NA	NA
te10939	0.69658	0.80971	0.5	0.833165	NA	NA	te10939	0.392885	0.175	1	0.56858	NA	NA	te10939	0.0645	0.014185	0	0.06902	NA	NA
te1094	0.773905	0.85341	0.95625	0.837325	0.71548	NA	te1094	0.10959	0.07758	0.045235	0.287255	0.07658	0	te1094	0.041385	0.02041	0.00952	0.089545	0.006725	0.033095
te10940	0.6667	0.7841	NA	0.7208	NA	NA	te10940	NA	NA	NA	NA	NA	NA	te10940	0.01742	0.00769	NA	0.02727	NA	NA
te10941	NA	NA	NA	NA	NA	NA	te10941	0.07145	0.1389	NA	0.33335	NA	NA	te10941	0.03168	0.02872	NA	0.02951	NA	NA
te10942	0.7	0.84245	1	0.94495	0.47915	NA	te10942	0.53185	0.53778	NA	0.818115	0.4286	NA	te10942	0	0.04576	0	0.074925	0	NA
te10943	0.710005	0.81381	0.92062	0.827045	0.496455	NA	te10943	0.375	0.279175	0	0.624375	0.378	NA	te10943	0.12196	0.08068	0.01786	0.184095	0.05485	NA
te10944	0.338885	0.384935	NA	0.53275	0	NA	te10944	NA	NA	NA	NA	NA	NA	te10944	0.04571	0.01478	NA	0.12607	0.09091	NA
te10945	0.847425	0.966515	NA	0.90436	NA	NA	te10945	0.529385	0.152785	NA	0.67307	NA	NA	te10945	0.08036	0.05298	NA	0.093745	NA	NA
te10946	NA	NA	NA	NA	NA	NA	te10946	0.6869	0.27085	NA	0.8706	NA	NA	te10946	0.05555	0.03096	NA	0.083195	NA	NA
te10947	0.627925	0.526265	0.46805	0.575915	0.5	NA	te10947	0.361045	0.15858	0.077785	0.56805	0	NA	te10947	0.08052	0.01949	0.00873	0.089805	0.12223	NA
te10948	NA	NA	NA	NA	NA	NA	te10948	NA	NA	NA	NA	NA	NA	te10948	NA	NA	NA	NA	NA	NA
te10949	0.5	0.5	0.75	NA	0.84285	0.6667	te10949	0.1429	0	NA	0.3333	0.5	0.1429	te10949	0.0641	0.024725	0.08834	0.09069	0.188865	0.12405
te1095	NA	NA	NA	NA	NA	NA	te1095	NA	NA	NA	NA	NA	NA	te1095	NA	NA	NA	NA	NA	NA
te10950	0.6369	NA	NA	NA	NA	NA	te10950	NA	NA	NA	NA	NA	NA	te10950	0.07145	NA	NA	NA	NA	NA
te10951	0.87803	0.772585	NA	0.937475	NA	NA	te10951	0.31748	0.138765	NA	0.52633	NA	NA	te10951	0.070195	0.017225	NA	0.08564	NA	NA
te10952	NA	NA	NA	1	NA	NA	te10952	0.35065	0.1389	NA	0.8905	0.6	NA	te10952	0.05	0.036395	NA	0.03502	NA	NA
te10953	NA	NA	NA	NA	NA	NA	te10953	NA	NA	NA	NA	NA	NA	te10953	NA	NA	NA	NA	NA	NA
te10954	0.66474	0.3	NA	0.84004	NA	NA	te10954	0.281945	0.1	NA	0.58151	NA	NA	te10954	0.075215	0.02857	NA	0.057765	NA	NA
te10955	0.5643	0.743125	NA	0.803355	0.9	NA	te10955	0.221525	0.3	0.4	0.6113	0.4	NA	te10955	0.036725	0.027095	0.03334	0.052075	0.05714	NA
te10956	0.6443	0.71659	0.615525	0.766905	0.49334	0.598085	te10956	0.283665	0.17665	0.17152	0.517415	0.33661	0.301235	te10956	0.053165	0.018965	0.02809	0.063595	0.05228	0.044305
te10957	NA	NA	NA	NA	NA	NA	te10957	NA	NA	NA	0	NA	NA	te10957	NA	NA	NA	0.3333	NA	NA
te10958	0.25	0.3068	0.5	0.37855	0.6	NA	te10958	0.269215	0.154325	0.1131	0.42277	0	NA	te10958	0.056275	0.020945	0.00292	0.070285	0.05452	0.1111
te10959	0.827285	0.809675	0.90333	0.89169	0.923145	NA	te10959	NA	NA	NA	NA	NA	NA	te10959	0.00907	0.020415	0.116665	0.04592	0.04008	NA
te1096	NA	NA	NA	NA	NA	NA	te1096	NA	NA	NA	NA	NA	NA	te1096	NA	NA	NA	NA	NA	NA
te10960	0.7689	0.7798	1	0.90385	0.69445	NA	te10960	NA	NA	NA	NA	NA	NA	te10960	0.09221	0.08185	0.14085	0.18506	0.1221	0.03334
te10961	0.717375	0.673775	0.706945	0.74115	0.67886	NA	te10961	NA	NA	NA	NA	NA	NA	te10961	0.0584	0.04509	0.03143	0.09606	0.048815	NA
te10962	0.6169	0.82055	0.7652	0.6579	0.75	0.875	te10962	0.15025	0.0663	0.019225	0.4405	0.2188	0.3125	te10962	0.008825	0.004195	0.00719	0.018665	0.01569	0.03125
te10963	NA	NA	NA	NA	NA	NA	te10963	NA	NA	NA	NA	NA	NA	te10963	0.03455	0	0	0.040575	0	0
te10964	NA	0.8	NA	0.8	NA	NA	te10964	0.55835	0.3419	NA	0.48831	0.8	NA	te10964	0.028875	0.01723	NA	0.080135	0.00758	NA
te10965	0.71035	0.73015	1	0.95455	NA	NA	te10965	0.15	0.019225	0	0.193525	0.1667	NA	te10965	0.03345	0.00658	0.04	0.078085	0.05557	NA
te10966	0.859865	0.840415	1	0.881175	NA	NA	te10966	0.0238	0	0.2	0.04465	NA	NA	te10966	0.10015	0.05442	0.15	0.134435	NA	NA
te10967	0.807135	0.83505	0.958325	0.8715	0.8333	NA	te10967	NA	NA	NA	NA	NA	NA	te10967	0.04567	0.023455	0.011865	0.07639	0.02041	NA
te10968	0.92393	0.90074	0.9	0.89568	NA	NA	te10968	0.58545	0.294175	0	0.868525	NA	NA	te10968	0.00618	0.02487	0	0.039475	NA	NA
te10969	0.8802	0.8504	NA	0.9028	NA	NA	te10969	0.283035	0.198515	0.2	0.37681	NA	NA	te10969	0.021915	0.01875	0	0.02222	NA	NA
te1097	NA	NA	NA	NA	NA	NA	te1097	NA	NA	NA	NA	NA	NA	te1097	NA	NA	NA	NA	NA	NA
te10970	0.71604	0.715725	0.681615	0.70709	0.617195	0.615235	te10970	0.1944	0.133385	0.08184	0.33644	0.22048	0.15024	te10970	0.04052	0.016255	0.032145	0.04811	0.06305	0.06044
te10971	0.5811	1	0.881485	0.813425	0.958325	1	te10971	0.2232	0.2	0.5	0.449225	0.478	0.45	te10971	0.01952	0.00769	0.02931	0.04708	0.0968	0.147155
te10972	0.93333	0.67085	0.2	0.83926	NA	0.2	te10972	0.2	0.0774	NA	0.33893	NA	NA	te10972	0	0.00576	0.023465	0.041225	0.33333	0.086385
te10973	0.831715	0.86809	0.90477	0.83124	NA	NA	te10973	0.255165	0.066675	NA	0.410285	NA	NA	te10973	0.046175	0.011495	0.10179	0.05264	NA	NA
te10974	0.875	0.85415	0.875	0.82575	NA	NA	te10974	0.320725	0.291675	0.35415	0.55465	NA	NA	te10974	0.04179	0.014355	0.01786	0.05948	NA	NA
te10975	0.631635	0.809515	0.05555	0.63187	0	0	te10975	0.34449	0.136075	0.049	0.4071	0.075375	0.144985	te10975	0.06648	0.009585	0.046685	0.05707	0.058345	0.06651
te10976	0.9231	1	0.8333	0.87065	NA	NA	te10976	0.3574	0.3243	0	0.730385	NA	NA	te10976	0.03262	0.01612	0	0.08644	NA	NA
te10977	NA	NA	NA	NA	NA	NA	te10977	NA	NA	NA	NA	NA	NA	te10977	NA	NA	NA	0.11113	0	0.1667
te10978	NA	NA	NA	NA	NA	NA	te10978	0.04545	0	0.1	0.1788	NA	NA	te10978	0.038825	0.041585	0.05	0.0859	NA	NA
te10979	0.64165	0.6827	1	0.9444	0.8571	NA	te10979	0	0	NA	0	NA	NA	te10979	0.027425	0.03666	0	0.042835	0.01299	NA
te1098	NA	NA	NA	NA	NA	NA	te1098	NA	NA	NA	NA	NA	NA	te1098	0	0	NA	0	NA	NA
te10980	NA	NA	NA	NA	NA	NA	te10980	NA	NA	NA	NA	NA	NA	te10980	0	0.01804	NA	0.05194	NA	NA
te10981	0.794625	0.84603	0.96296	0.818565	1	NA	te10981	0.397855	0.24971	0.076195	0.4934	0.54882	NA	te10981	0.04876	0.02399	0.00705	0.05627	0.003705	0
te10982	0.610285	0.692315	0.597825	0.79588	0.71841	0.50163	te10982	0.365675	0.16168	0.14964	0.49082	0.497585	0.116565	te10982	0.054725	0.027495	0.009695	0.064605	0.07332	0.0516
te10983	NA	NA	NA	NA	NA	NA	te10983	NA	NA	NA	NA	NA	NA	te10983	0	NA	NA	NA	NA	NA
te10984	NA	NA	0.779905	0.77043	0.684835	0.68149	te10984	NA	NA	0.106935	0.285555	0.243935	0.19714	te10984	NA	NA	0.03498	0.06586	0.05285	0.055455
te10985	NA	0.85416	0.713485	NA	0.7	0.720405	te10985	NA	0.18888	0.2735	NA	0.45	0.621275	te10985	NA	0	0.044945	NA	0.2	0.179785
te10986	0.52666	0.8	NA	0.79394	0.84698	NA	te10986	0.45239	0.06667	NA	0.5	0.43988	NA	te10986	0.065	0	NA	0.06191	0.08	NA
te10987	0.76836	0.881345	0.908055	0.808735	0.76363	0.77847	te10987	0.46747	0.09683	0.2165	0.53736	0.70208	0.41764	te10987	0.10877	0.05032	0.07123	0.06576	0.2947	0.12214
te10988	NA	NA	NA	NA	NA	NA	te10988	NA	NA	NA	NA	NA	NA	te10988	NA	NA	NA	NA	NA	NA
te10989	0.861595	0.920915	0.855345	0.879565	0.797135	0.80947	te10989	0.58449	0.264665	0.19487	0.643635	0.490515	0.459385	te10989	0.080395	0.032395	0.052775	0.083675	0.102845	0.109095
te1099	NA	NA	NA	NA	NA	NA	te1099	NA	NA	NA	NA	NA	NA	te1099	NA	NA	NA	NA	NA	NA
te10990	0.787735	0.902925	0.908965	0.89731	0.854825	0.814695	te10990	0.464105	0.202785	0.16718	0.607755	0.53549	0.41612	te10990	0.07195	0.01972	0.049815	0.072175	0.109095	0.10329
te10991	NA	1	NA	0.878575	0.840375	0.790175	te10991	NA	NA	NA	0.8	0.6143	0.8333	te10991	NA	0.2	NA	0.023815	0.033665	0.020835
te10992	NA	NA	NA	1	0.83808	0.858325	te10992	NA	NA	NA	0.4	0.45535	0.25	te10992	NA	NA	NA	NA	0.4	NA
te10993	NA	NA	NA	NA	NA	NA	te10993	NA	NA	NA	NA	NA	NA	te10993	NA	NA	NA	NA	NA	NA
te10994	NA	NA	NA	NA	NA	NA	te10994	NA	NA	NA	NA	NA	NA	te10994	NA	NA	NA	NA	NA	NA
te10995	0.95	NA	NA	0.94333	NA	NA	te10995	0.7	NA	NA	0.5611	NA	NA	te10995	0.25556	NA	NA	0.13753	NA	NA
te10996	NA	NA	NA	NA	NA	NA	te10996	NA	NA	NA	NA	NA	NA	te10996	NA	NA	NA	NA	NA	NA
te10997	0.683815	0.81185	0.8246	0.796265	0.69515	0.674955	te10997	0.41993	0.206765	0.1774	0.45035	0.42764	0.36273	te10997	0.078085	0.045815	0.04202	0.078735	0.11437	0.12978
te10998	0.748935	0.89155	0.85582	0.863155	0.84716	0.65	te10998	0.273155	0.120665	0.14138	0.305835	0.33036	0.35	te10998	0.05202	0.02853	0.02119	0.06182	0.046645	0.05
te10999	NA	NA	1	0.870235	0.88334	0.80832	te10999	NA	NA	0.1	0.37024	0.32223	0.44443	te10999	NA	NA	0.05455	0.17073	0.10556	0.05954
te11	0.85825	0.9072	0.47915	0.89981	0.782895	0.733615	te11	0.26243	0.29179	0.341665	0.878735	0.376615	0.356225	te11	0.057255	0.03167	0.239655	0.21987	0.076235	0.127785
te110	NA	NA	NA	NA	NA	NA	te110	NA	NA	NA	NA	NA	NA	te110	0	0	0	0.00919	0	0
te1100	NA	NA	NA	NA	NA	NA	te1100	NA	NA	NA	NA	NA	NA	te1100	NA	NA	NA	NA	NA	NA
te11000	0.767805	0.80683	0.831695	0.831995	0.794515	0.77426	te11000	0.3681	0.19868	0.152125	0.364155	0.36809	0.327735	te11000	0.065445	0.0288	0.030335	0.05715	0.075175	0.066325
te11001	0.66696	0.8074	0.72367	0.838405	0.80985	0.85713	te11001	0.60696	0.2539	0.18635	0.512835	0.517425	0.429175	te11001	0.037225	0.019555	0.02282	0.025635	0.0288	0.05696
te11002	NA	NA	NA	NA	NA	NA	te11002	NA	NA	NA	NA	NA	NA	te11002	NA	NA	NA	NA	NA	NA
te11003	NA	NA	NA	NA	NA	NA	te11003	NA	NA	NA	NA	NA	NA	te11003	NA	NA	NA	NA	NA	NA
te11004	NA	NA	NA	NA	NA	NA	te11004	NA	NA	NA	NA	NA	NA	te11004	NA	NA	NA	NA	NA	NA
te11005	0.8	0.756065	NA	0.372225	NA	NA	te11005	0.25	0.109715	NA	0.4	NA	NA	te11005	0.07568	0.013805	0.022395	0.040825	0.135875	0.14232
te11006	0.649325	0.66308	0.71775	0.668445	0.73327	0.773165	te11006	0.293945	0.100705	0.03992	0.19104	0.17356	0.250785	te11006	0.08943	0.02238	0.027895	0.04267	0.08127	0.115535
te11007	NA	NA	NA	NA	NA	NA	te11007	NA	NA	NA	NA	0	NA	te11007	NA	NA	NA	NA	0.025	0.02084
te11008	NA	0.7	NA	0.592875	0.3492	NA	te11008	NA	NA	NA	NA	0.23283	NA	te11008	NA	0.01429	NA	0.031555	0.05962	NA
te11009	0.666035	0.761825	0.71564	0.71515	0.61333	0.35695	te11009	0.156275	0.0759	0.036375	0.204125	0.231725	0.3333	te11009	0.023155	0.01144	0.003715	0.040345	0.044495	0.091305
te1101	NA	NA	NA	NA	NA	NA	te1101	NA	NA	NA	NA	NA	NA	te1101	NA	NA	NA	NA	NA	NA
te11010	0.606395	0.6998	0.747045	0.73342	0.699985	0.626575	te11010	0.460775	0.35631	0.387665	0.497365	0.41043	0.35035	te11010	0.07135	0.03966	0.03985	0.067	0.063705	0.087075
te11011	0.72079	0.781185	0.80194	0.789565	0.76188	0.74619	te11011	0.32515	0.11944	0.16654	0.283415	0.33312	0.32318	te11011	0.05338	0.018685	0.023885	0.05198	0.065115	0.070025
te11012	NA	NA	NA	NA	NA	NA	te11012	NA	NA	NA	NA	NA	NA	te11012	NA	NA	NA	NA	NA	NA
te11013	NA	NA	NA	NA	NA	NA	te11013	NA	NA	NA	NA	NA	NA	te11013	NA	NA	NA	NA	NA	NA
te11014	NA	NA	0.91665	NA	NA	0.732125	te11014	NA	NA	0.208325	NA	NA	0.732125	te11014	NA	NA	0	NA	NA	0.07145
te11015	NA	NA	NA	NA	NA	NA	te11015	NA	NA	NA	NA	NA	NA	te11015	NA	NA	NA	NA	NA	NA
te11016	0.67325	0.77967	1	0.75494	0.63519	NA	te11016	0.456885	0.200865	NA	0.464225	0.17778	NA	te11016	0.093005	0.049205	0.06667	0.09053	0.04015	NA
te11017	0.55488	0.618025	0.77588	0.75951	0.77857	NA	te11017	0.261765	0.13189	0.10556	0.501455	0.35	NA	te11017	0.03045	0.01684	0.007825	0.06693	0.02094	NA
te11018	0.64061	0.73969	0.732415	0.783895	0.617335	0.61986	te11018	0.22278	0.126285	0.093845	0.379385	0.177125	0.15653	te11018	0.03919	0.022145	0.018865	0.04861	0.048005	0.041755
te11019	0.685125	0.70626	1	0.711245	NA	NA	te11019	0.395065	0.227655	0.26668	0.498855	NA	NA	te11019	0.05882	0.024605	0.03334	0.060225	NA	NA
te1102	NA	NA	NA	NA	NA	NA	te1102	NA	NA	NA	NA	NA	NA	te1102	NA	NA	NA	NA	NA	NA
te11020	0.490635	0.63226	0.63684	0.659865	0.62837	NA	te11020	0.28014	0.127795	0.05926	0.434125	0.213105	NA	te11020	0.07974	0.03348	0.037815	0.080835	0.073595	NA
te11021	0.82353	0.7958	0.924035	0.85997	0.76144	NA	te11021	0.44528	0.204385	0.30037	0.50614	0.430745	NA	te11021	0.091155	0.01563	0.062045	0.061005	0.05236	NA
te11022	0.48303	0.413385	0.495805	0.562935	0.538365	0.68257	te11022	0.42593	0.310535	0.19572	0.57261	0.47042	0.1667	te11022	0.09519	0.02795	0.04173	0.062255	0.11408	0.176735
te11023	0.68853	0.70222	0.722265	0.705185	0.59674	0.742005	te11023	0.364835	0.171365	0.06352	0.433405	0.282385	0.17243	te11023	0.08335	0.02101	0.01805	0.051525	0.09197	0.10894
te11024	0.80145	0.8452	0.9	0.8559	0.8333	NA	te11024	0.2971	0.12665	0.08335	0.3143	0.1667	NA	te11024	0.0149	0.006175	0	0.01442	0	NA
te11025	0.778875	0.83414	0.783115	0.78491	0.63827	0.54845	te11025	0.43036	0.246455	0.137155	0.646135	0.41913	0.273985	te11025	0.054825	0.024835	0.016565	0.051485	0.036145	0.0329
te11026	0.531365	0.639905	0.59441	0.56579	0.41625	0.61918	te11026	0.226235	0.114685	0.1375	0.292985	0.191315	0.17756	te11026	0.02915	0.011125	0.016835	0.03428	0.02527	0.0213
te11027	0.642605	0.6796	0.81235	0.77607	0.71016	0.716835	te11027	0.341285	0.151055	0.191465	0.45183	0.344875	0.280865	te11027	0.10576	0.05744	0.065085	0.10662	0.077405	0.07278
te11028	0.721075	0.76612	0.738495	0.7991	0.65839	0.64798	te11028	0.264035	0.171775	0.14547	0.44196	0.31998	0.28598	te11028	0.03689	0.01769	0.01994	0.05976	0.0433	0.050595
te11029	0.619665	0.65604	0.55166	0.683075	0.505825	0.449175	te11029	0.24569	0.130125	0.116145	0.353635	0.25426	0.163295	te11029	0.03227	0.01528	0.01947	0.04539	0.028415	0.027545
te1103	NA	NA	NA	NA	NA	NA	te1103	NA	NA	NA	NA	NA	NA	te1103	NA	NA	NA	NA	NA	NA
te11030	0.546025	0.64345	0.7468	0.582075	0.711125	NA	te11030	0.186265	0.08527	0.05555	0.3446	0.37498	0	te11030	0.01386	0.03145	0.00926	0.03115	0.01389	0
te11031	0.70351	0.750995	0.682815	0.764625	0.681905	0.551835	te11031	0.28068	0.11822	0.166245	0.410185	0.35511	0.19438	te11031	0.0421	0.02222	0.04349	0.05603	0.065005	0.08055
te11032	0.58285	0.585975	0.875	0.660275	0.71875	0.5357	te11032	NA	NA	NA	NA	NA	NA	te11032	0.04006	0.010155	0.100005	0.08359	0.146825	0.08996
te11033	0.595675	0.83654	NA	0.87174	0.66904	0.4643	te11033	0.08965	0.05277	NA	0.20494	0.13098	0.15478	te11033	0.030935	0.01205	NA	0.044645	0.08453	0.11905
te11034	NA	NA	NA	NA	NA	NA	te11034	NA	NA	NA	NA	NA	NA	te11034	NA	NA	NA	NA	NA	NA
te11035	NA	NA	NA	NA	NA	NA	te11035	NA	NA	NA	NA	NA	NA	te11035	NA	NA	NA	NA	NA	NA
te11036	NA	NA	NA	NA	NA	NA	te11036	NA	NA	NA	NA	NA	NA	te11036	NA	NA	NA	NA	NA	NA
te11037	NA	NA	NA	NA	NA	NA	te11037	NA	NA	NA	NA	NA	NA	te11037	NA	NA	NA	NA	NA	NA
te11038	1	1	0.95866	0.9	0.885505	0.916635	te11038	0.533335	0.1131	0.104165	0.5	0.50579	0.2284	te11038	0.00909	0.01429	0.00794	0	0.06857	0.06002
te11039	0.631925	0.583315	0.8	0.833335	0.91667	1	te11039	0.85416	0.07145	0.2	0.57667	0.635	0.51285	te11039	0.14713	0.025	0	0.165	0.29327	0.11239
te1104	NA	NA	NA	NA	NA	NA	te1104	NA	NA	NA	NA	NA	NA	te1104	0	0	0	0.0839	NA	NA
te11040	NA	NA	NA	NA	NA	NA	te11040	NA	NA	NA	NA	NA	NA	te11040	NA	NA	NA	NA	NA	NA
te11041	NA	NA	NA	NA	NA	NA	te11041	NA	NA	NA	NA	NA	NA	te11041	NA	NA	NA	NA	NA	NA
te11042	NA	NA	NA	NA	NA	NA	te11042	NA	NA	NA	NA	NA	NA	te11042	NA	NA	NA	NA	NA	NA
te11043	0.8	0.93138	0.93333	1	NA	NA	te11043	0.4	0.090015	0.26667	0.5	NA	NA	te11043	0.04444	0.011805	0	0.03636	NA	NA
te11044	0.91944	NA	NA	NA	NA	NA	te11044	0.46667	NA	NA	NA	NA	NA	te11044	0.01538	NA	NA	NA	NA	NA
te11045	NA	NA	NA	NA	NA	NA	te11045	NA	NA	NA	NA	NA	NA	te11045	NA	NA	NA	NA	NA	NA
te11046	0.787405	0.87061	0.938155	0.93041	0.875705	0.863225	te11046	0.4376	0.20643	0.246605	0.637725	0.48296	0.38631	te11046	0.11702	0.06212	0.051535	0.15747	0.105775	0.10786
te11047	NA	NA	NA	NA	NA	NA	te11047	NA	NA	NA	NA	NA	NA	te11047	NA	NA	NA	NA	NA	NA
te11048	NA	NA	NA	NA	NA	NA	te11048	NA	NA	NA	NA	NA	NA	te11048	NA	NA	NA	NA	NA	NA
te11049	NA	NA	NA	NA	NA	NA	te11049	NA	NA	NA	NA	NA	NA	te11049	NA	NA	NA	NA	NA	NA
te1105	NA	NA	NA	NA	NA	NA	te1105	NA	NA	NA	NA	NA	NA	te1105	NA	NA	NA	NA	NA	NA
te11050	NA	NA	NA	NA	NA	NA	te11050	NA	NA	NA	NA	NA	NA	te11050	NA	NA	NA	NA	NA	NA
te11051	NA	NA	NA	NA	NA	NA	te11051	NA	NA	NA	NA	NA	NA	te11051	NA	NA	NA	NA	NA	NA
te11052	NA	NA	NA	NA	NA	NA	te11052	NA	NA	NA	NA	NA	NA	te11052	NA	NA	NA	NA	NA	NA
te11053	NA	NA	NA	NA	NA	NA	te11053	NA	NA	NA	NA	NA	NA	te11053	NA	NA	NA	NA	NA	NA
te11054	0.675915	0.69138	0.789515	0.700105	0.7035	0.70959	te11054	0.34854	0.19197	0.20192	0.42074	0.33956	0.26154	te11054	0.08167	0.028275	0.0454	0.081575	0.081045	0.07718
te11055	0.70803	0.80913	0.802505	0.77955	0.749605	0.70077	te11055	0.193955	0.124425	0.086675	0.336175	0.27304	0.211705	te11055	0.04672	0.030135	0.046425	0.067905	0.0781	0.06855
te11056	0.54919	0.64636	0.759515	0.760015	0.722015	NA	te11056	0.26743	0.10315	0.16589	0.43551	0.515625	NA	te11056	0.05929	0.049875	0.132855	0.068035	0.19517	NA
te11057	NA	NA	NA	NA	NA	NA	te11057	0.07685	0	0	0.4018	0.3846	0	te11057	0.066145	0.054045	0.103335	0.09712	0.048075	0.070305
te11058	0.430945	0.54823	0.65086	0.769	0.66406	0.54567	te11058	0.234685	0.095865	0.184935	0.371625	0.37326	0.20472	te11058	0.042105	0.018855	0.0302	0.053375	0.066445	0.07932
te11059	0.42708	0.51431	0.56361	0.633745	0.52109	0.54168	te11059	0.204235	0.095735	0.1315	0.206065	0.29925	0.244405	te11059	0.02691	0.023445	0.034455	0.0402	0.094555	0.077895
te1106	NA	NA	NA	NA	NA	NA	te1106	NA	NA	NA	NA	NA	NA	te1106	0	0	NA	0	0	NA
te11060	NA	NA	NA	NA	NA	NA	te11060	NA	NA	NA	NA	NA	NA	te11060	NA	NA	NA	NA	NA	NA
te11061	NA	NA	NA	NA	NA	NA	te11061	NA	NA	NA	NA	NA	NA	te11061	NA	NA	NA	NA	NA	NA
te11062	NA	NA	NA	NA	NA	NA	te11062	NA	NA	NA	NA	NA	NA	te11062	NA	NA	NA	NA	NA	NA
te11063	NA	NA	NA	NA	NA	NA	te11063	NA	NA	NA	NA	NA	NA	te11063	NA	NA	NA	NA	NA	NA
te11064	NA	NA	NA	NA	NA	NA	te11064	NA	NA	NA	NA	NA	NA	te11064	NA	NA	NA	NA	NA	NA
te11065	NA	NA	NA	NA	NA	NA	te11065	NA	NA	NA	NA	NA	NA	te11065	NA	NA	NA	NA	NA	NA
te11066	NA	NA	NA	NA	NA	NA	te11066	NA	NA	NA	NA	NA	NA	te11066	NA	NA	NA	NA	NA	NA
te11067	NA	NA	NA	NA	NA	NA	te11067	NA	NA	NA	NA	NA	NA	te11067	0	0	0	0.084935	0.0579	0.047625
te11068	NA	NA	NA	NA	NA	NA	te11068	NA	NA	NA	NA	NA	NA	te11068	NA	NA	NA	NA	NA	NA
te11069	0.7	0.875	NA	0.6875	NA	NA	te11069	NA	NA	NA	NA	NA	NA	te11069	0.029875	0.02159	0.125	0.03933	0.027785	NA
te1107	NA	NA	NA	NA	NA	NA	te1107	NA	NA	NA	NA	NA	NA	te1107	0	0	0.05557	0	NA	NA
te11070	NA	NA	NA	NA	NA	NA	te11070	0	0	0	0.0263	0.1667	NA	te11070	0	0	0	0	0	NA
te11071	NA	NA	NA	NA	NA	NA	te11071	NA	NA	NA	NA	NA	NA	te11071	NA	NA	NA	NA	NA	NA
te11072	NA	NA	NA	NA	NA	NA	te11072	NA	NA	NA	NA	NA	NA	te11072	NA	NA	NA	NA	NA	NA
te11073	NA	NA	NA	NA	NA	NA	te11073	NA	NA	NA	NA	NA	NA	te11073	NA	NA	NA	NA	NA	NA
te11074	NA	NA	NA	NA	NA	NA	te11074	NA	NA	NA	NA	NA	NA	te11074	NA	NA	NA	NA	NA	NA
te11075	NA	NA	NA	NA	NA	NA	te11075	NA	NA	NA	NA	NA	NA	te11075	NA	NA	NA	NA	NA	NA
te11076	NA	NA	NA	NA	NA	NA	te11076	NA	NA	NA	NA	NA	NA	te11076	NA	NA	NA	NA	NA	NA
te11077	NA	NA	NA	NA	NA	NA	te11077	NA	NA	NA	NA	NA	NA	te11077	NA	NA	NA	NA	NA	NA
te11078	NA	NA	NA	NA	NA	NA	te11078	NA	NA	NA	NA	NA	NA	te11078	NA	NA	NA	NA	NA	NA
te11079	NA	NA	NA	NA	NA	NA	te11079	NA	NA	NA	NA	NA	NA	te11079	NA	NA	NA	NA	NA	NA
te1108	NA	NA	NA	NA	NA	NA	te1108	NA	NA	NA	NA	NA	NA	te1108	0	0	NA	0	NA	NA
te11080	NA	NA	NA	NA	NA	NA	te11080	NA	NA	NA	NA	NA	NA	te11080	NA	NA	NA	NA	NA	NA
te11081	NA	NA	NA	NA	NA	NA	te11081	NA	NA	NA	NA	NA	NA	te11081	NA	NA	NA	NA	NA	NA
te11082	NA	NA	NA	NA	NA	NA	te11082	NA	NA	NA	NA	NA	NA	te11082	NA	NA	NA	NA	NA	NA
te11083	NA	NA	NA	NA	NA	NA	te11083	NA	NA	NA	NA	NA	NA	te11083	NA	NA	NA	0.2	NA	NA
te11084	NA	NA	NA	1	NA	NA	te11084	NA	NA	NA	0.3	NA	NA	te11084	NA	NA	NA	0.21818	NA	NA
te11085	NA	NA	NA	NA	NA	NA	te11085	NA	NA	NA	NA	NA	NA	te11085	NA	NA	NA	NA	NA	NA
te11086	NA	NA	NA	NA	NA	NA	te11086	NA	NA	NA	NA	NA	NA	te11086	NA	NA	NA	NA	NA	NA
te11087	NA	NA	NA	NA	NA	NA	te11087	NA	NA	NA	NA	NA	NA	te11087	NA	NA	NA	NA	NA	NA
te11088	NA	NA	NA	NA	NA	NA	te11088	NA	NA	NA	NA	NA	NA	te11088	NA	NA	NA	NA	NA	NA
te11089	0.60715	0.6039	0.84015	0.80325	0.666325	0.707975	te11089	0.025125	0.0119	0.05555	0.25203	0.15627	0.07719	te11089	0.026445	0.02112	0.027135	0.063885	0.05199	0.036885
te1109	NA	NA	NA	NA	NA	NA	te1109	NA	NA	NA	NA	NA	NA	te1109	NA	NA	NA	NA	NA	NA
te11090	NA	NA	NA	NA	NA	NA	te11090	NA	NA	NA	NA	NA	NA	te11090	NA	NA	NA	NA	NA	NA
te11091	NA	NA	NA	NA	NA	NA	te11091	NA	NA	NA	NA	NA	NA	te11091	NA	NA	NA	NA	NA	NA
te11092	NA	0.27273	0.46667	NA	0.624335	0.308325	te11092	0	0.02272	0.1	NA	0.12376	0.1	te11092	NA	0.08667	0.15	NA	0.205355	0
te11093	NA	NA	NA	NA	NA	NA	te11093	NA	NA	NA	NA	NA	NA	te11093	NA	NA	NA	NA	NA	NA
te11094	NA	NA	NA	NA	NA	NA	te11094	NA	NA	NA	NA	NA	NA	te11094	NA	NA	NA	NA	NA	NA
te11095	NA	NA	NA	NA	NA	NA	te11095	NA	NA	NA	NA	NA	NA	te11095	NA	NA	NA	NA	NA	NA
te11096	NA	NA	NA	NA	NA	NA	te11096	NA	NA	NA	NA	NA	NA	te11096	NA	NA	NA	NA	NA	NA
te11097	NA	NA	NA	NA	NA	NA	te11097	NA	NA	NA	NA	NA	NA	te11097	NA	NA	NA	NA	NA	NA
te11098	NA	NA	NA	NA	NA	NA	te11098	NA	NA	NA	NA	NA	NA	te11098	NA	NA	NA	NA	NA	NA
te11099	0.82167	0.838105	0.8729	0.92723	0.826085	0.80995	te11099	0.020835	0.06085	NA	0.25695	0	NA	te11099	0.023385	0.021415	0.00909	0.06853	0.03888	0.002765
te111	NA	NA	NA	NA	NA	NA	te111	NA	NA	NA	NA	NA	NA	te111	NA	NA	NA	NA	0	NA
te1110	NA	NA	NA	NA	NA	NA	te1110	NA	NA	NA	NA	NA	NA	te1110	0	0	0	0	0	0.010415
te11100	NA	NA	NA	NA	NA	NA	te11100	NA	NA	NA	NA	NA	NA	te11100	NA	NA	NA	NA	0	0
te11101	NA	NA	NA	NA	NA	NA	te11101	NA	NA	NA	NA	NA	NA	te11101	NA	NA	NA	NA	NA	NA
te11102	NA	NA	NA	NA	NA	NA	te11102	NA	NA	NA	NA	NA	NA	te11102	NA	NA	NA	NA	NA	NA
te11103	NA	NA	NA	NA	NA	NA	te11103	NA	NA	NA	NA	NA	NA	te11103	NA	NA	NA	NA	NA	NA
te11104	0.58363	0.70507	0.55526	0.72126	0.72915	NA	te11104	0.2754	0.2618	0.35085	0.81585	0.4444	NA	te11104	0.02583	0.05075	0.08573	0.142935	0.01111	NA
te11105	NA	NA	NA	NA	NA	NA	te11105	NA	NA	NA	NA	NA	NA	te11105	NA	NA	NA	NA	NA	NA
te11106	1	NA	NA	0.8	NA	NA	te11106	NA	NA	NA	NA	NA	NA	te11106	0	NA	NA	0	NA	NA
te11107	0.762775	0.8064	0.81665	0.708275	0.8712	NA	te11107	NA	NA	NA	NA	NA	NA	te11107	0.06003	0.016145	0.027785	0.09213	0.0401	NA
te11108	0.4	0.563625	0.483675	0.624625	0.438975	0.40255	te11108	NA	NA	NA	NA	NA	NA	te11108	0.03581	0.02622	0.01468	0.065935	0.05439	0.04507
te11109	0.83787	0.885235	0.94666	0.903155	0.88049	NA	te11109	0.26265	0.166065	0.0713	0.6072	0.28215	NA	te11109	0.05862	0.02284	0.01895	0.11742	0.05823	NA
te1111	NA	NA	NA	NA	NA	NA	te1111	NA	NA	NA	NA	NA	NA	te1111	NA	NA	NA	NA	NA	NA
te11110	NA	NA	NA	NA	NA	NA	te11110	NA	NA	NA	NA	NA	NA	te11110	NA	NA	NA	NA	NA	NA
te11111	NA	NA	NA	NA	NA	NA	te11111	NA	NA	NA	NA	NA	NA	te11111	NA	NA	NA	NA	NA	NA
te11112	NA	NA	NA	NA	NA	NA	te11112	NA	NA	NA	NA	NA	NA	te11112	NA	NA	NA	NA	NA	NA
te11113	NA	NA	NA	NA	NA	NA	te11113	NA	NA	NA	NA	NA	NA	te11113	NA	NA	NA	NA	NA	NA
te11114	NA	NA	NA	NA	NA	NA	te11114	NA	NA	NA	NA	NA	NA	te11114	NA	NA	NA	NA	NA	NA
te11115	0.48193	0.62672	0.68125	0.824925	0.681615	0.59762	te11115	0.027785	0.025	0.013885	0.411835	0.17897	0.14583	te11115	0.046825	0.014005	0.014195	0.060145	0.045365	0.037935
te11116	0.48523	0.68042	0.574815	0.75058	0.62321	0.52834	te11116	0.21204	0.155845	0.133295	0.380925	0.22108	0.156755	te11116	0.03564	0.03694	0.06078	0.071235	0.05979	0.053655
te11117	0.7389	0.89345	0.811125	0.83135	0.77475	0.79995	te11117	NA	NA	NA	NA	NA	NA	te11117	0.066665	0.277775	0.116575	0.0625	0.0617	0.02055
te11118	NA	NA	NA	NA	NA	NA	te11118	NA	NA	NA	NA	NA	NA	te11118	NA	NA	NA	NA	NA	NA
te11119	0.56272	0.78774	0.61921	0.745185	0.543605	0.55348	te11119	0.10427	0.07228	0.052435	0.26498	0.141615	0.06481	te11119	0.026755	0.02425	0.026325	0.0613	0.050005	0.04447
te1112	NA	NA	NA	NA	NA	NA	te1112	NA	NA	NA	NA	NA	NA	te1112	0	0.0119	0	0	0	0
te11120	0.363615	0.525315	1	0.90656	0.90277	NA	te11120	0.089985	0.03926	NA	0.3176	0.0625	NA	te11120	0.02297	0.01763	NA	0.02667	0	NA
te11121	0.351955	0.5033	NA	0.77685	0.75	NA	te11121	0.0573	0.020835	NA	0.28549	0	NA	te11121	0.08578	0.00303	NA	0.05067	0.025	NA
te11122	0.495785	0.547215	NA	0.82915	0.9	NA	te11122	0.0625	0	NA	0.09925	0.1	NA	te11122	0.04556	0	NA	0.03056	0.033335	NA
te11123	0.3409	0.511875	NA	0.859525	NA	NA	te11123	0.085225	0	NA	0.55395	NA	NA	te11123	0.00699	0	NA	0.03682	NA	NA
te11124	0.39807	0.65967	0.7	0.900955	NA	NA	te11124	0.05077	0.04088	0.1	0.179435	NA	NA	te11124	0	0	0.1	0.004765	NA	NA
te11125	0.659575	0.60845	0.670125	0.615525	0.5986	0.5586	te11125	0.48034	0.27449	0.24242	0.62376	0.48044	0.375825	te11125	0.06289	0.020755	0.03237	0.084625	0.073455	0.086805
te11126	0.83725	0.96665	1	0.9077	0.8571	0.83765	te11126	0.229575	0.18875	0.022725	0.486725	0.29195	0.245775	te11126	0.0377	0.022175	0.038545	0.067745	0.058095	0.133105
te11127	0.800085	0.84425	0.6407	0.886025	0.7006	0.438885	te11127	0.36356	0.147535	0.16632	0.56024	0.25655	0.225	te11127	0.03456	0.019135	0.054735	0.051465	0.011905	0.07262
te11128	0.275	0.678225	NA	0.80799	0.91665	0.96667	te11128	0.15	0.02922	NA	0.23842	0.08335	0.0808	te11128	0	0.005555	NA	0.00397	0	0
te11129	1	NA	NA	0.9375	NA	NA	te11129	NA	NA	NA	NA	NA	NA	te11129	0	NA	NA	0.025695	NA	NA
te1113	NA	NA	NA	NA	NA	NA	te1113	NA	NA	NA	NA	NA	NA	te1113	NA	NA	NA	NA	NA	NA
te11130	0.588385	0.6672	0.66667	0.71596	0.2	NA	te11130	0.11995	0.104675	NA	0.3002	0.1667	NA	te11130	0.015225	0.013205	0.006665	0.04003	0	NA
te11131	NA	NA	NA	NA	NA	NA	te11131	NA	NA	NA	NA	NA	NA	te11131	NA	NA	NA	NA	NA	NA
te11132	0.827875	0.85463	1	0.860125	NA	NA	te11132	0.21132	0.11806	NA	0.369045	NA	NA	te11132	0.01133	0	0	0.031	NA	NA
te11133	0.792675	0.81602	NA	0.89605	NA	NA	te11133	0.11148	0.02706	NA	0.32998	NA	NA	te11133	0.0384	0.014185	0.03662	0.05384	0.053115	0.07372
te11134	0.701015	0.78684	0.836525	0.79319	0.788075	0.810425	te11134	0.19845	0.06548	0.172	0.44171	0.29742	0.218685	te11134	0.05297	0.02169	0.081725	0.077425	0.092135	0.10537
te11135	0.45455	0.69615	0.8229	0.8225	0.73415	0.70005	te11135	0.30511	0.217425	0.210765	0.49271	0.41125	0.31656	te11135	0.03013	0.019375	0.0179	0.10183	0.083045	0.06601
te11136	0.750325	0.79917	0.777065	0.77814	0.70468	0.664165	te11136	0.265175	0.143215	0.135585	0.351875	0.30501	0.2357	te11136	0.055795	0.02537	0.038565	0.063625	0.07561	0.077665
te11137	0.79753	0.810895	0.765645	0.802625	0.69957	0.5718	te11137	0.205265	0.132215	0.05476	0.44314	0.16353	0.09857	te11137	0.037515	0.018735	0.026035	0.06393	0.05505	0.03978
te11138	0.755355	0.776555	0.671795	0.7443	0.68541	0.42271	te11138	0.131235	0.121675	0.08387	0.306275	0.33349	0.29585	te11138	0.022305	0.00504	0.037685	0.048615	0.04718	0.03001
te11139	0.81692	0.86	0.93333	0.768475	0.53135	NA	te11139	0.247075	0.1387	0.06667	0.352335	0.225	NA	te11139	0.01252	0.005555	0.01905	0.07555	0.02679	0
te1114	NA	NA	NA	NA	NA	NA	te1114	NA	NA	NA	NA	NA	NA	te1114	NA	NA	NA	NA	NA	NA
te11140	0.890625	0.84186	1	0.83518	0.714875	NA	te11140	0.21061	0.14621	NA	0.36243	0.23215	NA	te11140	0.002745	0.014585	0	0.06209	0.06595	0
te11141	NA	NA	NA	NA	NA	NA	te11141	NA	NA	NA	NA	NA	NA	te11141	0.026785	0	NA	0.03341	0	NA
te11142	0.5143	0.73015	0.3333	0.7143	NA	0	te11142	0	0.16665	0	0.07145	NA	NA	te11142	0.042865	0.021005	0.035395	0.07523	0.038515	0.084205
te11143	0.73755	0.8611	0.831375	0.91092	0.829155	0.769415	te11143	0.22345	0.16665	0.13255	0.46631	0.296515	0.232	te11143	0.0332	0.07097	0.04945	0.07543	0.089255	0.101685
te11144	NA	NA	NA	0.74073	NA	NA	te11144	NA	NA	NA	0.125	NA	NA	te11144	NA	NA	NA	0.05216	NA	NA
te11145	0.80195	0.92855	0.9853	0.90025	0.8119	0.70625	te11145	0.217675	0.098225	0.226915	0.28965	0.19445	0.26064	te11145	0.016705	0.014405	0.04364	0.059415	0.052855	0.08693
te11146	0.691835	0.73168	0.771555	0.811265	0.695815	0.67192	te11146	0.309075	0.138125	0.025	0.41915	0.0692	0.08125	te11146	0.07521	0.0416	0.03127	0.075815	0.050645	0.061805
te11147	NA	NA	NA	0.6	NA	NA	te11147	NA	NA	NA	0.8	NA	NA	te11147	NA	0	NA	0.01509	NA	NA
te11148	NA	NA	NA	NA	NA	NA	te11148	NA	NA	NA	NA	NA	NA	te11148	NA	NA	NA	0.022285	NA	NA
te11149	NA	NA	NA	NA	NA	NA	te11149	0.2	0.1	NA	0.3636	NA	NA	te11149	0.023815	0	NA	0	NA	NA
te1115	NA	NA	NA	NA	NA	NA	te1115	NA	NA	NA	NA	NA	NA	te1115	0	0	0	0	0	NA
te11150	0.724185	0.877855	0.66566	0.840205	0.63351	0.63323	te11150	0.298645	0.19543	0.12982	0.467265	0.3413	0.284275	te11150	0.043405	0.020215	0.036625	0.06074	0.06471	0.068745
te11151	0.747805	0.80753	0.91357	0.89393	0.6625	NA	te11151	0.242415	0.202175	0.041485	0.572355	0.133335	NA	te11151	0.026355	0.016185	0.015405	0.061175	0	NA
te11152	NA	NA	NA	NA	NA	NA	te11152	NA	NA	NA	NA	NA	NA	te11152	NA	0	NA	0	NA	NA
te11153	NA	NA	NA	NA	NA	NA	te11153	NA	NA	NA	NA	NA	NA	te11153	NA	NA	NA	NA	NA	NA
te11154	0.83821	0.857485	0.80555	0.89678	NA	NA	te11154	0.276985	0.12427	0.18254	0.467645	NA	NA	te11154	0.045495	0.015715	0.00794	0.05041	NA	NA
te11155	0.893825	0.947505	1	0.905305	NA	NA	te11155	0.15047	0	0.13333	0.21323	NA	NA	te11155	0.0557	0.017445	0	0.055145	NA	NA
te11156	0.781445	0.79224	NA	0.7956	NA	NA	te11156	0.259495	0.173635	NA	0.438895	NA	NA	te11156	0.045225	0.068745	NA	0.061415	NA	NA
te11157	0.746145	0.859515	0.9	0.816415	NA	NA	te11157	0.483525	0.11793	NA	0.49943	NA	NA	te11157	0.06507	0.01805	0	0.09098	NA	NA
te11158	0.7778	0.8125	NA	0.92855	NA	NA	te11158	0.16415	0.04165	NA	0.30715	NA	NA	te11158	0.048845	0.026335	NA	0.060795	NA	NA
te11159	0.73711	0.734585	NA	0.77217	0.8	NA	te11159	0.30624	0.059765	NA	0.291	0.13333	NA	te11159	0.051855	0.04405	NA	0.05748	0.06667	NA
te1116	NA	NA	NA	NA	NA	NA	te1116	NA	NA	NA	NA	NA	NA	te1116	NA	NA	NA	NA	NA	NA
te11160	NA	NA	NA	NA	NA	NA	te11160	NA	NA	NA	NA	NA	NA	te11160	NA	NA	NA	NA	NA	NA
te11161	NA	NA	NA	NA	NA	NA	te11161	NA	NA	NA	NA	NA	NA	te11161	0.03125	0.022725	NA	0.064675	0	NA
te11162	0.80296	0.95139	0.91112	0.88848	0.833335	0.61255	te11162	0.35271	0.355305	0.12222	0.60762	0.31928	0.248765	te11162	0.024805	0.01122	0.01111	0.03904	0.02944	0.05273
te11163	NA	NA	NA	NA	NA	NA	te11163	0.214945	0.226085	0.133335	0.42801	0.15104	0.174125	te11163	0.08921	0.08356	0.058335	0.13019	0.06492	0.075205
te11164	0.874335	0.870365	1	0.893125	NA	NA	te11164	0.3095	0.2262	NA	0.4974	NA	NA	te11164	0.026075	0.012365	0.1	0.043555	0.1	0
te11165	NA	NA	NA	NA	NA	NA	te11165	NA	NA	NA	NA	NA	NA	te11165	NA	NA	NA	NA	NA	NA
te11166	0.82863	0.96875	1	0.80093	NA	NA	te11166	0.251925	0.10728	0.05	0.632655	NA	NA	te11166	0.018865	0.01572	0.005265	0.040105	NA	NA
te11167	0.9	0.8	NA	0.75	NA	NA	te11167	0.53821	0.54792	NA	0.70417	0.2	NA	te11167	0.049825	0.05832	NA	0.104315	0.14545	NA
te11168	0.836155	0.891665	0.6667	0.911905	NA	NA	te11168	0.40977	0.199745	0.09144	0.79691	0.6	NA	te11168	0.048065	0.017725	0.112385	0.052305	0.07692	NA
te11169	0.70527	0.743835	0.73987	0.6925	0.720775	0.63855	te11169	0.453685	0.249825	0.22771	0.56823	0.484785	0.420655	te11169	0.07527	0.041795	0.04973	0.09075	0.09598	0.105525
te1117	NA	NA	NA	NA	NA	NA	te1117	NA	NA	NA	NA	NA	NA	te1117	0.020825	0.022725	NA	0	0	NA
te11170	0.533615	0.556115	0.7532	0.554935	0.790155	0.91196	te11170	0.55771	0.297725	0.33486	0.675735	0.577645	0.532325	te11170	0.09037	0.024135	0.062805	0.06888	0.074675	0.112935
te11171	NA	NA	NA	NA	NA	NA	te11171	0.45631	0.24259	0.157195	0.667305	0.60692	0.45882	te11171	0.069	0.037615	0.028975	0.091045	0.099215	0.082885
te11172	NA	NA	NA	0	NA	NA	te11172	0.3333	0.1099	NA	0.5606	0.4	NA	te11172	0.039045	0.04001	NA	0.081845	0.08571	NA
te11173	NA	NA	NA	NA	NA	NA	te11173	NA	NA	NA	NA	NA	NA	te11173	NA	NA	NA	NA	NA	NA
te11174	0.69582	0.75944	0.65146	0.751975	0.61096	0.5724	te11174	0.389395	0.1775	0.199415	0.529825	0.346	0.31511	te11174	0.06725	0.030955	0.052465	0.07504	0.09327	0.10726
te11175	0.668835	0.699815	0.9	0.84771	0.56	1	te11175	0.515785	0.244375	0.2719	0.65422	0.48323	0.7	te11175	0.07722	0.03596	0.04613	0.077595	0.06233	0.129295
te11176	0.80827	0.880785	NA	0.82884	0.808725	0.69035	te11176	0.36548	0.12857	NA	0.48309	0.29445	0.4393	te11176	0.078775	0.0294	0	0.06617	0.105005	0.159665
te11177	NA	NA	0.70041	NA	0.690035	0.66146	te11177	NA	NA	0.171775	NA	0.50814	0.48988	te11177	NA	NA	0.03018	0	0.115425	0.137635
te11178	0.742705	0.85303	0.79881	0.857005	0.71428	0.73116	te11178	0.469485	0.250165	0.16405	0.65793	0.52427	0.472725	te11178	0.07248	0.038225	0.044085	0.08784	0.098485	0.09384
te11179	0.73331	0.898575	NA	0.87471	NA	NA	te11179	0.393855	0.254845	NA	0.62844	NA	NA	te11179	0.04395	0.019155	NA	0.07518	NA	NA
te1118	0.822725	0.899795	0.954	0.874615	0.82602	0.79415	te1118	0.213065	0.108215	0.053035	0.618	0.353585	0.0625	te1118	0.03727	0.01613	0.04181	0.104435	0.09607	0.08497
te11180	NA	NA	NA	NA	NA	NA	te11180	NA	NA	NA	NA	NA	NA	te11180	0.00568	0	0.016615	0.00808	0.015585	0.00878
te11181	NA	NA	NA	NA	NA	NA	te11181	NA	NA	NA	NA	NA	NA	te11181	NA	NA	NA	NA	NA	NA
te11182	NA	NA	NA	NA	NA	NA	te11182	NA	NA	NA	NA	NA	NA	te11182	NA	NA	NA	NA	NA	NA
te11183	NA	NA	NA	NA	NA	NA	te11183	NA	NA	NA	NA	NA	NA	te11183	NA	NA	NA	NA	NA	NA
te11184	NA	NA	NA	NA	NA	NA	te11184	NA	NA	NA	NA	NA	NA	te11184	NA	NA	NA	NA	NA	NA
te11185	NA	NA	NA	NA	NA	NA	te11185	NA	NA	NA	NA	NA	NA	te11185	0	0	0	0	0	0
te11186	NA	NA	NA	NA	NA	NA	te11186	NA	NA	NA	NA	NA	NA	te11186	NA	NA	0.08333	0.04	0.00463	0.036995
te11187	NA	NA	NA	NA	NA	NA	te11187	NA	NA	NA	NA	NA	NA	te11187	NA	NA	NA	NA	NA	NA
te11188	NA	NA	NA	NA	NA	NA	te11188	0	0	NA	0.15555	0.0156	0.0867	te11188	0.071575	0.006875	0.0368	0.095725	0.052285	0.04331
te11189	NA	NA	NA	NA	NA	NA	te11189	NA	NA	NA	NA	NA	NA	te11189	NA	NA	NA	NA	NA	0
te1119	0.8692	0.894985	NA	0.93991	NA	NA	te1119	0.280965	0.1055	0	0.44465	NA	NA	te1119	0.06361	0.02222	NA	0.08432	NA	NA
te11190	0.81633	0.93333	0.63333	0.85713	0.723325	0.708885	te11190	0.44949	0	0	NA	0.34762	0.17429	te11190	0.079925	0.04	0	0.18452	0.063535	0.019615
te11191	NA	NA	NA	NA	NA	NA	te11191	NA	NA	NA	NA	NA	NA	te11191	NA	NA	NA	NA	NA	NA
te11192	0.86778	0.8783	0.904575	0.92533	0.86427	0.948415	te11192	0	0.05	0.02	0.134615	0.104585	0.10572	te11192	0.03545	0.017285	0.03171	0.10677	0.06058	0.04874
te11193	NA	NA	NA	NA	NA	NA	te11193	NA	NA	NA	NA	NA	NA	te11193	NA	NA	NA	NA	NA	NA
te11194	NA	NA	NA	NA	NA	NA	te11194	NA	NA	NA	NA	NA	NA	te11194	0.05555	0	NA	0	NA	NA
te11195	NA	NA	NA	NA	NA	NA	te11195	NA	NA	NA	NA	NA	NA	te11195	NA	NA	NA	NA	NA	NA
te11196	0.73334	0.816325	NA	0.75469	0.521825	0.798475	te11196	0.49911	0.187155	NA	0.673495	0.23492	0.31785	te11196	0.02738	0.017765	NA	0.09626	0.114595	0.065375
te11197	0.59181	0.680605	0.72715	0.774305	0.51138	0.46667	te11197	0.34026	0.18438	0.170815	0.44877	0.224075	0.06667	te11197	0.04671	0.02411	0.017105	0.054095	0.04192	0.05953
te11198	0.67222	0.8223	0.4	0.776145	NA	NA	te11198	0.278955	0.232535	0.1992	0.361215	0.45835	0.425	te11198	0.0275	0.019385	0.021175	0.052855	0.026865	0.042335
te11199	0.577865	0.79727	0.800445	0.89865	0.67978	0.74768	te11199	0.048865	0.029575	0.03672	0.16015	0.06818	0.067795	te11199	0.017635	0.03249	0.031515	0.10184	0.054075	0.05899
te112	NA	NA	NA	NA	NA	NA	te112	NA	NA	NA	NA	NA	NA	te112	0	0	0	0	0	NA
te1120	NA	NA	NA	NA	NA	NA	te1120	NA	NA	NA	NA	NA	NA	te1120	0	0	0	0.03335	0.1667	NA
te11200	0.8618	0.90479	0.9348	0.90424	0.86941	0.81938	te11200	0.056805	0.027145	0.01587	0.23022	0.029005	0.04455	te11200	0.040715	0.051265	0.038755	0.122155	0.04929	0.06064
te11201	0.865665	0.89786	NA	0.896875	0.746205	0.632515	te11201	NA	NA	NA	NA	NA	NA	te11201	NA	NA	NA	NA	NA	NA
te11202	0.909725	1	0.8333	0.8976	0.880925	0.8	te11202	0.1368	0.08335	0	0.357125	0.172925	0	te11202	0	0	0	0	0	NA
te11203	NA	NA	NA	NA	NA	NA	te11203	NA	NA	NA	NA	NA	NA	te11203	NA	NA	NA	NA	NA	NA
te11204	0.797755	0.88961	0.72012	0.912945	0.77059	0.739045	te11204	0.485345	0.23811	0.211535	0.66446	0.368565	0.347595	te11204	0.081085	0.023715	0.04679	0.08269	0.068275	0.06525
te11205	0.74886	0.809205	0.83736	0.76717	0.77679	0.841275	te11205	0.471175	0.209775	0.15381	0.53699	0.45482	0.373995	te11205	0.084345	0.01838	0.02745	0.08084	0.065835	0.08305
te11206	0.724545	0.73226	0.718815	0.749505	0.65666	0.652415	te11206	0.541765	0.16316	0.149705	0.61755	0.375255	0.299545	te11206	0.063135	0.02027	0.01892	0.06166	0.04802	0.04167
te11207	0.82271	0.9	NA	0.882485	NA	NA	te11207	0.35476	0	NA	0.3138	NA	NA	te11207	0.02902	0	NA	0.050335	NA	NA
te11208	0.859515	0.95535	0.668335	0.910785	0.8	1	te11208	NA	NA	NA	NA	NA	NA	te11208	0.119775	0.039525	0.038985	0.13595	0.15	0.1
te11209	0.77492	0.80177	0.684245	0.80642	0.664025	0.59953	te11209	0.51104	0.26359	0.15296	0.58348	0.39543	0.32941	te11209	0.09439	0.03149	0.040355	0.076105	0.085605	0.092885
te1121	NA	NA	NA	NA	NA	NA	te1121	NA	NA	NA	NA	NA	NA	te1121	NA	NA	NA	NA	NA	NA
te11210	0.671875	0.75145	NA	0.835625	0.525	NA	te11210	0.4582	0.157245	NA	0.67094	0.25557	NA	te11210	0.061275	0.009715	0	0.07789	0.033335	NA
te11211	0.761555	0.86883	0.93214	0.887255	0.819915	0.6518	te11211	0.53443	0.20194	0.205365	0.64545	0.301385	0.10714	te11211	0.06523	0.01801	0.03302	0.08119	0.03491	0.05806
te11212	0.55125	0.6857	0.8712	0.6039	1	0.8889	te11212	0.77055	0.460315	0.399075	0.801435	0.6346	0.54763	te11212	0.04497	0.044115	0.04526	0.04111	0.09536	0.07407
te11213	0.741365	0.87428	0.785	0.91619	0.7	0.60952	te11213	0.496185	0.196125	0.1946	0.59942	0.48334	0.374385	te11213	0.067335	0.02337	0.03858	0.03999	0.025015	0.03939
te11214	0.810095	0.895495	0.77545	0.879685	0.766385	0.69305	te11214	0.39347	0.17325	0.24833	0.58084	0.340615	0.2683	te11214	0.06235	0.025785	0.040715	0.067815	0.049335	0.075235
te11215	NA	NA	NA	NA	NA	NA	te11215	NA	NA	NA	NA	NA	NA	te11215	0	0	NA	0.0357	NA	NA
te11216	0.90969	0.846465	NA	0.925545	0.81665	NA	te11216	0.50363	0.25165	NA	0.65508	0.55832	NA	te11216	0.016745	0.02098	NA	0.03999	0.1875	NA
te11217	0.8333	0.973805	0.94761	0.983255	NA	0.3	te11217	0.2	0.225	0.11667	0.80087	NA	0.5	te11217	0.12	0.005955	0.01111	0.209805	NA	0.075
te11218	0.784635	0.85526	0.6	0.88349	NA	NA	te11218	0.60952	0.35292	0.2	0.70979	0.8	NA	te11218	0.12051	0.090445	0	0.093485	0	NA
te11219	0.875755	0.877735	0.80039	0.918515	0.818735	0.64191	te11219	0.662785	0.378705	0.18443	0.701705	0.439045	0.31282	te11219	0.10089	0.03998	0.041845	0.06966	0.11468	0.069725
te1122	NA	NA	NA	NA	NA	NA	te1122	NA	NA	NA	NA	NA	NA	te1122	0	0	NA	0	NA	NA
te11220	0.81124	0.88281	NA	0.86448	NA	NA	te11220	0.613985	0.25858	0.2	0.71898	NA	NA	te11220	0.07419	0.041325	0	0.073955	0	NA
te11221	0.773825	0.8002	NA	0.84345	NA	NA	te11221	0.875	0.3068	NA	0.95	NA	NA	te11221	0.091675	0	NA	0	NA	NA
te11222	0.65625	0.93991	NA	0.785715	NA	NA	te11222	0.125	0.2118	NA	0.4762	NA	NA	te11222	0.09326	0.035375	NA	0.09433	NA	NA
te11223	0.838075	0.722325	NA	0.822925	NA	NA	te11223	0.365525	0.15795	NA	0.702275	NA	NA	te11223	0.03908	0.00977	NA	0.0802	0.2	NA
te11224	0.789725	0.8758	0.789665	0.85022	0.799295	0.81315	te11224	0.504495	0.309705	0.16874	0.66045	0.40799	0.27964	te11224	0.0587	0.027505	0.03255	0.06274	0.065	0.060465
te11225	0.843905	0.907235	0.86667	0.88439	0.64691	0.695435	te11225	0.44614	0.25678	0.1111	0.590245	0.5135	0.43759	te11225	0.06598	0.05106	0.03088	0.069575	0.024575	0.083735
te11226	NA	NA	NA	NA	NA	NA	te11226	0.48246	0.39161	0.30477	0.819125	0.409375	NA	te11226	0.066925	0.029695	0.01786	0.11373	0.03394	0
te11227	0.441675	0.70715	0.6125	0.86875	0.77085	0.83335	te11227	0.08275	0.17045	0.0868	0.51481	0.29599	0.3182	te11227	0.003575	0.01597	0.02083	0.034395	0.01979	0.043815
te11228	NA	NA	NA	NA	NA	NA	te11228	NA	NA	NA	NA	NA	NA	te11228	NA	NA	NA	NA	NA	NA
te11229	NA	NA	NA	NA	NA	NA	te11229	NA	NA	NA	NA	NA	NA	te11229	NA	NA	NA	NA	NA	NA
te1123	NA	NA	NA	NA	NA	NA	te1123	NA	NA	NA	NA	NA	NA	te1123	0	0	NA	0.035725	NA	NA
te11230	NA	NA	NA	NA	NA	NA	te11230	NA	NA	NA	NA	NA	NA	te11230	NA	NA	NA	NA	NA	NA
te11231	NA	NA	NA	NA	NA	NA	te11231	NA	NA	NA	NA	NA	NA	te11231	NA	NA	NA	NA	NA	NA
te11232	NA	NA	NA	NA	NA	NA	te11232	NA	NA	NA	NA	NA	NA	te11232	0.052775	0.05493	NA	0.068015	NA	NA
te11233	NA	NA	NA	NA	NA	NA	te11233	NA	NA	NA	NA	NA	NA	te11233	0.00941	0.01492	0.06508	0.087075	0.08	NA
te11234	NA	NA	NA	NA	NA	NA	te11234	0	0.18335	0.1667	0.5298	0	0	te11234	0.02618	0.024305	0.079585	0.0798	0.07423	0.041875
te11235	NA	NA	NA	NA	NA	NA	te11235	NA	NA	NA	NA	NA	NA	te11235	0.015625	0.031775	0	0.03796	0	NA
te11236	0.85	1	0.8	0.89735	0.94445	1	te11236	0.08335	0.148825	0	0.695525	0.55	0.4	te11236	0.01321	0.02192	0.05	0.036815	0.03528	0.066665
te11237	NA	NA	NA	NA	NA	NA	te11237	NA	NA	NA	NA	NA	NA	te11237	0.02858	0.03818	NA	0.0885	0.1133	0.1
te11238	NA	NA	NA	NA	NA	NA	te11238	NA	NA	NA	NA	NA	NA	te11238	NA	NA	0.03174	0.0889	0.05277	0.0884
te11239	NA	NA	NA	NA	NA	NA	te11239	NA	NA	NA	NA	NA	NA	te11239	NA	NA	NA	NA	NA	NA
te1124	NA	NA	NA	NA	NA	NA	te1124	NA	NA	NA	NA	NA	NA	te1124	NA	NA	NA	NA	NA	NA
te11240	0.7264	0.88335	0.723175	0.780125	0.69945	0.617475	te11240	0.173625	0.0524	0.18125	0.55405	0.28205	0.17505	te11240	0.004205	0.022505	0.04761	0.089335	0.05237	0.044495
te11241	NA	NA	NA	NA	NA	NA	te11241	NA	NA	NA	NA	NA	NA	te11241	NA	0	NA	0	0	NA
te11242	NA	NA	NA	NA	NA	NA	te11242	NA	NA	NA	NA	NA	NA	te11242	NA	0	0	0.1125	0.03125	NA
te11243	0.886445	0.91012	0.9431	0.87267	0.89022	0.88039	te11243	0.47976	0.282305	0.13473	0.51307	0.39985	0.35736	te11243	0.023725	0.02526	0.01567	0.0259	0.036645	0.03622
te11244	0.775	0.958325	0.614575	0.87255	0.50835	0.4342	te11244	0.65	0.335725	0.1875	0.74755	0.456925	0.23495	te11244	0.07533	0.02687	0.05953	0.047825	0.04382	0.02193
te11245	0.94445	0.8333	0.9091	0.96155	0.92585	0.74245	te11245	NA	NA	NA	NA	NA	NA	te11245	0.031585	0.05	0.13115	0.068935	0.079225	0.038515
te11246	0.8552	0.852025	0.72052	0.90665	0.56945	0.66667	te11246	0.45	0.347725	0.172325	0.674225	0.502725	0.470525	te11246	0.03217	0.024355	0.01667	0.055595	0.03375	0.08463
te11247	0.8611	0.874965	0.6	0.924585	1	0.9	te11247	0.82975	0.30622	0.2425	0.867185	0.72619	0.325	te11247	0.083915	0.008335	0.100595	0.07086	0.1076	0.106665
te11248	0.69886	0.82135	0.8	0.87454	0.9	NA	te11248	0.580725	0.24818	0.3	0.72627	0.3	NA	te11248	0.04966	0.066155	0.04444	0.112265	0.125	NA
te11249	0.87567	0.890785	0.8	0.889305	0.77142	0.4375	te11249	0.778745	0.206965	0.312965	0.6437	0.52809	0.40625	te11249	0.076025	0.032165	0.09115	0.09253	0.14667	0.156185
te1125	NA	NA	NA	NA	NA	NA	te1125	NA	NA	NA	NA	NA	NA	te1125	0	0	NA	0.04165	0	NA
te11250	0.861685	0.928695	0.71451	0.914035	0.718055	0.609755	te11250	0.691055	0.356175	0.29964	0.7679	0.65945	0.57144	te11250	0.07024	0.021435	0.06309	0.078595	0.12412	0.14706
te11251	0.82945	0.92869	0.808435	0.837905	0.864625	0.787775	te11251	0.53391	0.25727	0.28179	0.593545	0.467735	0.35597	te11251	0.07703	0.02875	0.100115	0.0675	0.20262	0.177905
te11252	0.885915	0.9516	0.88003	0.857515	0.938965	0.879955	te11252	0.65743	0.335605	0.29839	0.798385	0.53355	0.453135	te11252	0.082655	0.02772	0.054485	0.043645	0.097525	0.104455
te11253	1	1	0.96	0.95	0.844715	0.796625	te11253	0.74524	0.325	0.29484	0.6812	0.48333	0.336365	te11253	0.02667	0	0.07296	0.02292	0.09617	0.061445
te11254	0.85567	0.93119	0.994445	0.925325	0.952645	NA	te11254	0.573665	0.30618	0.19055	0.579485	0.86607	NA	te11254	0.03756	0.04277	0.037875	0.05654	0.115185	NA
te11255	0.79678	0.802185	0.87333	0.91215	0.84285	NA	te11255	0.255285	0.159615	NA	0.32893	0.3333	NA	te11255	0.071325	0.037585	0.025	0.042515	0.14136	NA
te11256	0.74075	0.821425	NA	NA	NA	0.8	te11256	0.3095	0.1429	NA	NA	NA	NA	te11256	0.03667	0	NA	NA	NA	NA
te11257	0.77485	0.907985	0.62711	0.8787	0.55908	0.17969	te11257	0.46821	0.17758	0.134865	0.503885	0.355535	0.24799	te11257	0.06716	0.01774	0.035055	0.069005	0.061005	0.05404
te11258	0.77737	0.88756	0.745685	0.863435	0.69496	0.565025	te11258	0.34489	0.190875	0.12685	0.53346	0.355765	0.31315	te11258	0.031605	0.020055	0.01675	0.055145	0.047005	0.05695
te11259	0.706935	0.83066	0.740485	0.75755	0.647985	0.46013	te11259	0.249465	0.150655	0.08378	0.38481	0.24107	0.146425	te11259	0.033045	0.01123	0.02354	0.067225	0.05648	0.05295
te1126	NA	NA	NA	NA	NA	NA	te1126	NA	NA	NA	NA	NA	NA	te1126	NA	NA	NA	NA	NA	NA
te11260	0.8501	0.726145	0.880675	0.783005	0.85752	0.798555	te11260	0.365405	0.139305	0.14186	0.381265	0.43958	0.28744	te11260	0.051455	0.01638	0.015825	0.05112	0.03589	0.034655
te11261	0.732925	0.722465	0.835575	0.84821	0.74932	0.646085	te11261	0.280685	0.233645	0.17309	0.52612	0.391615	0.28494	te11261	0.031225	0.018	0.02369	0.059595	0.043085	0.057035
te11262	0.55	0.6827	0.75425	0.6894	0.7596	0.60975	te11262	0.3099	0.1875	0.30725	0.66575	0.5625	0.5063	te11262	0.019115	0.023135	0.028165	0.03364	0.062735	0.046475
te11263	0.58948	0.729205	0.684745	0.692425	0.499465	0.467815	te11263	0.17552	0.123105	0.10989	0.35043	0.25759	0.1836	te11263	0.02538	0.007265	0.03594	0.0443	0.033655	0.032075
te11264	0.75715	0.531925	NA	0.69445	0.56665	NA	te11264	0.27145	0.075	NA	0.45615	0.45	NA	te11264	0.043335	0.019785	NA	0.054775	0.0307	NA
te11265	0.75715	0.531925	NA	0.69445	0.56665	NA	te11265	0.27145	0.091665	NA	0.567985	0.43333	NA	te11265	0.043335	0.01932	NA	0.05314	0.02886	NA
te11266	0.444725	0.63139	NA	0.885335	NA	NA	te11266	0.13326	0.12305	NA	0.41635	NA	NA	te11266	0	0.006665	NA	0.026975	NA	NA
te11267	0.53398	0.738565	NA	0.8608	NA	NA	te11267	0	0.0909	NA	0.43125	NA	NA	te11267	0.073935	0.020835	NA	0.124615	NA	NA
te11268	NA	NA	NA	NA	NA	NA	te11268	NA	NA	NA	NA	NA	NA	te11268	NA	NA	NA	NA	NA	NA
te11269	NA	NA	NA	NA	NA	NA	te11269	NA	NA	NA	NA	NA	NA	te11269	0	0	NA	0.258925	NA	NA
te1127	NA	NA	NA	NA	NA	NA	te1127	NA	NA	NA	NA	NA	NA	te1127	0.04165	0	0	0	0	0.0625
te11270	NA	NA	NA	NA	NA	NA	te11270	0.5	0.3631	0	0.879175	NA	NA	te11270	0.11051	0.095575	0	0.316275	NA	NA
te11271	0.94793	0.895075	1	0.967475	NA	NA	te11271	0.25781	0.197455	0	0.72589	0.08335	NA	te11271	0.02906	0.05131	0.02857	0.1434	0.075	NA
te11272	NA	NA	NA	NA	NA	NA	te11272	NA	NA	NA	NA	NA	NA	te11272	NA	NA	NA	NA	NA	NA
te11273	NA	NA	NA	NA	NA	NA	te11273	NA	NA	NA	NA	NA	NA	te11273	NA	NA	NA	NA	NA	NA
te11274	NA	NA	NA	NA	NA	NA	te11274	NA	NA	NA	NA	NA	NA	te11274	NA	NA	NA	NA	NA	NA
te11275	0.756235	0.866455	0.86667	0.869475	NA	NA	te11275	0.1867	0.112855	0	0.47718	NA	NA	te11275	0.01974	0.005975	0	0.03961	NA	NA
te11276	0.841295	0.822795	0.9	0.882255	NA	NA	te11276	0.286885	0.184465	0.4	0.55788	NA	NA	te11276	0.07189	0.018895	0.02857	0.07426	NA	NA
te11277	NA	NA	NA	NA	NA	NA	te11277	NA	NA	NA	NA	NA	NA	te11277	0	0	NA	0	NA	NA
te11278	NA	NA	NA	NA	NA	NA	te11278	NA	NA	NA	NA	NA	NA	te11278	0.0125	0	0.08335	0.019375	0.01389	0
te11279	0.82423	0.903915	0.932225	0.887375	0.75	NA	te11279	0.482765	0.206915	0.12	0.5282	0.6	NA	te11279	0.064055	0.02373	0.013395	0.05039	0.06667	NA
te1128	NA	NA	NA	NA	NA	NA	te1128	NA	NA	NA	NA	NA	NA	te1128	NA	NA	NA	NA	NA	NA
te11280	0.867425	0.87753	0.83333	0.90877	NA	NA	te11280	0.372425	0.09834	0	0.571265	NA	NA	te11280	0.031165	0.01404	0.01818	0.088145	NA	NA
te11281	NA	NA	NA	NA	NA	NA	te11281	NA	NA	NA	NA	NA	NA	te11281	NA	NA	NA	NA	NA	NA
te11282	NA	NA	NA	NA	NA	NA	te11282	NA	NA	NA	NA	NA	NA	te11282	0.025	0.02991	NA	0.0165	0.05	NA
te11283	NA	NA	NA	NA	NA	NA	te11283	0.07145	0.025	0	0.1515	0.1857	0.125	te11283	0.007145	0.012025	0.005555	0.03381	0.04005	0.013395
te11284	NA	NA	NA	0.5	0.07145	0	te11284	NA	NA	NA	NA	NA	NA	te11284	0	0	0	0	0.008335	0
te11285	NA	NA	NA	NA	NA	NA	te11285	NA	NA	NA	NA	NA	NA	te11285	NA	NA	NA	NA	NA	NA
te11286	0.83772	0.93777	0.67682	0.8982	0.65578	0.716815	te11286	NA	NA	NA	NA	NA	NA	te11286	0.00092	0.015515	0.027335	0.04544	0.033505	0.017455
te11287	0.37914	0.63804	0.68073	0.78995	0.64799	0.580395	te11287	0.1798	0.181315	0.183715	0.754625	0.339965	0.2573	te11287	0.03234	0.03666	0.069045	0.097735	0.10054	0.087545
te11288	NA	NA	NA	NA	NA	NA	te11288	NA	NA	NA	NA	NA	NA	te11288	0.0982	0.08335	0.0783	0.1222	0.1067	0.0895
te11289	0.60616	0.7181	0.7346	0.929755	0.71436	0.616365	te11289	NA	NA	NA	NA	NA	NA	te11289	0.13092	0.05111	0.08592	0.13666	0.10637	0.09075
te1129	NA	NA	NA	NA	NA	NA	te1129	0.05555	0	0	0	0.0278	0.07145	te1129	0	0	0	0	0	0
te11290	NA	NA	NA	NA	NA	NA	te11290	NA	NA	NA	NA	NA	NA	te11290	0.15	0.025	0.0821	0.1389	0.06375	0.07145
te11291	NA	NA	NA	NA	NA	NA	te11291	NA	NA	NA	NA	NA	NA	te11291	0	0.04545	NA	0.0455	NA	NA
te11292	0.82505	0.917985	0.917285	0.934205	0.892465	0.82193	te11292	0.33283	0.209915	0.215275	0.60816	0.582915	0.37158	te11292	0.052835	0.03569	0.08985	0.09442	0.14259	0.099505
te11293	0.79624	0.913255	0.89619	0.927895	0.88775	0.820275	te11293	0.46546	0.22588	0.242145	0.54683	0.510795	0.41608	te11293	0.09042	0.05531	0.08194	0.102	0.110885	0.102665
te11294	0.794155	0.93874	0.92559	0.92686	0.875225	0.784115	te11294	0.47956	0.28284	0.25549	0.687895	0.547495	0.51977	te11294	0.0609	0.040785	0.060145	0.08343	0.081645	0.098265
te11295	NA	NA	NA	NA	NA	NA	te11295	NA	NA	NA	NA	NA	NA	te11295	NA	NA	NA	NA	NA	NA
te11296	NA	NA	NA	NA	NA	NA	te11296	NA	NA	NA	NA	NA	NA	te11296	NA	NA	NA	NA	NA	NA
te11297	NA	NA	NA	NA	NA	NA	te11297	NA	NA	NA	NA	NA	NA	te11297	0	0	0.008335	0.0119	0.009435	0
te11298	NA	NA	NA	NA	NA	NA	te11298	NA	NA	NA	NA	NA	NA	te11298	NA	NA	NA	NA	NA	NA
te11299	NA	0.85165	NA	0.5893	NA	NA	te11299	NA	NA	NA	NA	NA	NA	te11299	NA	NA	NA	NA	NA	NA
te113	NA	NA	NA	NA	NA	NA	te113	NA	NA	NA	NA	NA	NA	te113	NA	NA	NA	NA	NA	NA
te1130	0.04165	0.07415	0.1389	0.03845	0	0	te1130	0.05485	0.00667	0	0.02679	0	NA	te1130	NA	NA	NA	NA	NA	NA
te11300	0.52222	0.75209	0.87644	0.92493	0.72452	0.70908	te11300	0.059935	0.23275	0.196665	0.5061	0.31945	0.22971	te11300	0.01887	0.00923	0.0566	0.075555	0.07596	0.065505
te11301	0.6889	0.60715	0.8333	0.9237	0.5577	0.77275	te11301	NA	NA	NA	NA	NA	NA	te11301	0	0	0	0.052725	0.03035	0.04285
te11302	0.465655	0.671245	0.676965	0.7386	0.66951	0.64624	te11302	0.08002	0.06944	0.20696	0.35244	0.19221	0.185525	te11302	0.01041	0.004485	0.027705	0.043695	0.039095	0.04302
te11303	0.473585	0.591785	0.649225	0.806925	0.6184	0.61621	te11303	0.048675	0.143975	0.16793	0.450435	0.15541	0.15081	te11303	0.0211	0.01458	0.067175	0.06498	0.04913	0.05197
te11304	0.2	0.48413	NA	0.520235	NA	NA	te11304	NA	NA	NA	NA	NA	NA	te11304	NA	0	NA	0	NA	NA
te11305	0.1667	0.6667	NA	0.8333	NA	NA	te11305	NA	NA	NA	NA	NA	NA	te11305	0.07501	0.069965	NA	0.137925	NA	NA
te11306	0.50705	0.88858	0.875	0.86337	0.61185	0.60094	te11306	0.04195	0.309525	NA	0.577	0.25	0	te11306	0.027775	0.05845	0	0.05	0	0
te11307	NA	NA	NA	NA	NA	NA	te11307	NA	NA	NA	NA	NA	NA	te11307	NA	NA	NA	NA	NA	NA
te11308	0.60251	0.73986	0.52475	0.9159	0.46879	0.61777	te11308	0.099675	0.1526	NA	0.404275	NA	0.08335	te11308	0.01817	0.00914	0.03457	0.06313	0.0358	0.04663
te11309	0.485425	0.591725	NA	0.95805	1	NA	te11309	0.093065	0.084775	NA	0.6351	0.16072	NA	te11309	0.01145	0.010355	NA	0.047905	0.03344	NA
te1131	NA	NA	NA	NA	NA	NA	te1131	NA	NA	NA	NA	NA	NA	te1131	NA	NA	NA	NA	NA	NA
te11310	0.750285	0.70983	NA	0.99219	NA	NA	te11310	0.19375	0.125	NA	0.4488	NA	NA	te11310	0.035415	0.02083	NA	0.116075	NA	NA
te11311	0.67259	1	0.8	0.94395	NA	NA	te11311	NA	NA	NA	NA	NA	NA	te11311	NA	NA	NA	NA	NA	NA
te11312	0.562265	0.846425	0.471425	0.897925	0.2381	0.3	te11312	0.041665	0.18155	0	0.266975	0	0.033335	te11312	0.029515	0	0	0.01922	0	0
te11313	0.722085	0.908785	0.90416	0.930025	NA	0.8	te11313	0.157395	0.079035	0.04	0.32015	NA	0	te11313	0.02949	0	0.025	0.04893	NA	0
te11314	0.649415	0.86177	0.98	0.92966	NA	NA	te11314	0.23687	0.2727	0	0.51482	NA	NA	te11314	0.00893	0.03629	0	0.109715	NA	NA
te11315	NA	NA	NA	NA	NA	NA	te11315	0.3034	0.2	0.6	0.94445	NA	NA	te11315	0.010095	0.00909	0	0.04518	NA	NA
te11316	NA	NA	NA	NA	NA	NA	te11316	NA	NA	NA	NA	NA	NA	te11316	NA	NA	NA	NA	NA	NA
te11317	NA	NA	NA	NA	NA	NA	te11317	NA	NA	NA	NA	NA	NA	te11317	NA	NA	NA	NA	NA	NA
te11318	0.678075	0.81971	0.713965	0.92092	0.713925	0.684915	te11318	0.16743	0.165415	0.17728	0.394975	0.284685	0.2827	te11318	0.0176	0.01822	0.060895	0.08175	0.10002	0.108995
te11319	0.73313	0.83413	0.6	0.945915	0.9	NA	te11319	0.1111	0.04165	NA	0.39285	0	NA	te11319	0.0224	0.05314	0.12919	0.068405	0	NA
te1132	NA	NA	NA	NA	NA	NA	te1132	NA	NA	NA	NA	NA	NA	te1132	0	0	NA	0	NA	NA
te11320	0.7871	0.90278	NA	0.91752	NA	NA	te11320	0.03125	0.18155	NA	0.444775	NA	NA	te11320	0.05555	0	NA	0.06665	NA	NA
te11321	0.8621	0.9757	NA	0.917815	NA	NA	te11321	0.168215	0.057	NA	0.37625	NA	NA	te11321	0.10017	0.02732	NA	0.17222	0.061905	NA
te11322	0.8889	0.89135	0.9	0.817425	0.620525	NA	te11322	NA	NA	NA	NA	NA	NA	te11322	0.10437	0.07963	0	0.0629	0.027785	0
te11323	NA	NA	NA	NA	NA	NA	te11323	NA	NA	NA	NA	NA	NA	te11323	0	0.01339	0.01429	0.01611	0.0875	0.02
te11324	0.3889	0.92123	0.890005	0.92845	0.641	0.839285	te11324	NA	NA	NA	NA	NA	NA	te11324	0.02382	0.044285	0.019675	0.025465	0	0.06548
te11325	0.530645	0.807545	0.776315	0.90012	0.771425	0.5799	te11325	0.03222	0.01333	0.2381	0.31481	0.125	0.127	te11325	0.01198	0.00689	0.054175	0.03709	0.044885	0.058885
te11326	NA	NA	NA	NA	NA	NA	te11326	NA	NA	NA	NA	NA	NA	te11326	0.03704	0.031635	NA	0.037245	NA	NA
te11327	0.90716	0.937725	NA	0.96093	NA	NA	te11327	0.03016	0.062005	NA	0.3255	NA	NA	te11327	0.056175	0.00185	NA	0.02778	NA	NA
te11328	NA	NA	NA	NA	NA	NA	te11328	NA	NA	NA	NA	NA	NA	te11328	0	0	NA	0.0119	0	NA
te11329	NA	NA	NA	NA	NA	NA	te11329	NA	NA	NA	NA	NA	NA	te11329	NA	NA	NA	NA	NA	NA
te1133	NA	NA	NA	NA	NA	NA	te1133	NA	NA	NA	NA	NA	NA	te1133	0.0909	0.03845	0	0.12145	NA	NA
te11330	NA	NA	NA	NA	NA	NA	te11330	NA	NA	NA	NA	NA	NA	te11330	NA	NA	NA	NA	NA	NA
te11331	NA	NA	NA	NA	NA	NA	te11331	NA	NA	NA	NA	NA	NA	te11331	NA	NA	NA	NA	NA	NA
te11332	0.375	0.3	NA	0.74675	NA	NA	te11332	0.08845	0.0769	0	0.41665	NA	NA	te11332	0.1088	0.0338	0.02382	0.111675	0	NA
te11333	NA	NA	NA	NA	NA	NA	te11333	NA	NA	NA	NA	NA	NA	te11333	NA	NA	NA	NA	NA	NA
te11334	NA	NA	NA	NA	NA	NA	te11334	NA	NA	NA	NA	NA	NA	te11334	0	0	NA	0.0139	NA	NA
te11335	NA	NA	NA	NA	NA	NA	te11335	NA	NA	NA	NA	NA	NA	te11335	0.10415	0	0	0.05	NA	0.08335
te11336	NA	NA	NA	NA	NA	NA	te11336	NA	NA	NA	NA	NA	NA	te11336	0.1243	0.06469	0.06995	0.120835	0.14235	0
te11337	0.760675	0.748825	NA	0.851125	NA	NA	te11337	0.57435	0.320175	NA	0.714065	NA	NA	te11337	0.077925	0.02956	NA	0.07721	NA	NA
te11338	0.8722	0.8536	0.94445	0.79105	0.6375	1	te11338	0.609055	0.326875	0.21345	0.706185	0.397205	0.45238	te11338	0.0844	0.02125	0.02727	0.06493	0.02604	0.1429
te11339	0.828445	0.780465	0.9	0.85909	0.86944	1	te11339	0.400875	0.190975	0	0.574055	0.17667	0.6	te11339	0.0761	0.030145	0.014285	0.072705	0.081885	0
te1134	NA	NA	NA	NA	NA	NA	te1134	NA	NA	NA	NA	NA	NA	te1134	NA	NA	NA	NA	NA	NA
te11340	0.89721	0.823815	NA	0.90174	0.9	NA	te11340	0.55555	0.22685	NA	0.467915	0.2	NA	te11340	0.01667	0	NA	0.023805	0	NA
te11341	0.76536	0.8478	0.885705	0.852955	0.839995	0.816865	te11341	0.382415	0.19729	0.19252	0.364875	0.41422	0.351365	te11341	0.05148	0.029375	0.02744	0.04676	0.05191	0.049225
te11342	NA	NA	NA	NA	NA	NA	te11342	NA	NA	NA	NA	NA	NA	te11342	NA	NA	NA	NA	NA	NA
te11343	0.81685	0.882765	0.91109	0.859545	0.84954	0.77334	te11343	0.456425	0.21261	0.157445	0.395045	0.440365	0.37828	te11343	0.05775	0.02032	0.01384	0.04791	0.069285	0.08964
te11344	NA	NA	NA	NA	NA	NA	te11344	NA	NA	NA	NA	NA	NA	te11344	NA	NA	NA	NA	NA	NA
te11345	0.81773	0.85232	0.95648	0.822905	0.76824	NA	te11345	0.459535	0.23153	0.16957	0.53641	0.33372	NA	te11345	0.086255	0.041215	0.040385	0.118775	0.097185	NA
te11346	NA	NA	NA	NA	NA	NA	te11346	NA	NA	NA	NA	NA	NA	te11346	NA	NA	NA	NA	NA	NA
te11347	0.775095	0.855615	0.873715	0.855415	0.81388	0.76139	te11347	0.35809	0.172575	0.137925	0.33279	0.37726	0.337315	te11347	0.066685	0.02383	0.028315	0.05015	0.0692	0.07282
te11348	0.77192	0.838555	0.86227	0.83247	0.81213	0.787715	te11348	0.394995	0.173	0.1497	0.355435	0.37882	0.37245	te11348	0.07275	0.02728	0.03017	0.05483	0.06601	0.074705
te11349	0.76681	0.833185	0.874605	0.851275	0.86656	0.83993	te11349	0.4142	0.20322	0.1789	0.38408	0.423905	0.366675	te11349	0.063585	0.03674	0.043265	0.05877	0.063575	0.06141
te1135	0.268845	0.73939	1	0.87672	1	NA	te1135	0.091675	0.15775	0	0.423065	0.4	NA	te1135	0	0.008515	0	0.045005	0.26667	NA
te11350	0.69901	0.925955	0.75	0.88877	0.68668	0.6285	te11350	0.483945	0.321025	0.33335	0.71386	0.60715	0.4434	te11350	0.04771	0.032765	0	0.062515	0.063025	0.087525
te11351	0.71306	0.864865	0.921585	0.843825	0.743285	0.796975	te11351	0.43081	0.207065	0.27885	0.51504	0.534825	0.3699	te11351	0.080145	0.03495	0.083135	0.10267	0.079315	0.12071
te11352	NA	NA	NA	NA	NA	NA	te11352	NA	NA	NA	NA	NA	NA	te11352	0.056015	0.04286	NA	0.07379	NA	NA
te11353	0.839435	0.89697	0.82631	0.87448	0.73607	0.727135	te11353	0.503165	0.19479	0.2862	0.698065	0.47278	0.477735	te11353	0.101515	0.01878	0.03681	0.144165	0.09419	0.09529
te11354	NA	NA	NA	NA	NA	NA	te11354	NA	NA	NA	NA	NA	NA	te11354	0	0	NA	0.01785	NA	NA
te11355	NA	NA	NA	NA	NA	NA	te11355	NA	NA	NA	NA	NA	NA	te11355	0	0	NA	0	NA	NA
te11356	NA	NA	NA	NA	NA	NA	te11356	NA	NA	NA	NA	NA	NA	te11356	0.04582	0	NA	0.018535	0	NA
te11357	NA	NA	NA	NA	NA	NA	te11357	NA	NA	NA	NA	NA	NA	te11357	NA	NA	NA	NA	NA	NA
te11358	NA	NA	NA	NA	NA	NA	te11358	0.10715	0.03845	NA	0.1169	NA	NA	te11358	0.05555	0.01136	0	0.031035	NA	NA
te11359	0.80695	0.914875	NA	0.949685	0.964285	NA	te11359	0.10332	0.11313	NA	0.54243	0.23333	NA	te11359	0.04306	0.03025	NA	0.064795	0.039105	NA
te1136	0.55	0.79465	1	0.80405	NA	NA	te1136	NA	NA	NA	NA	NA	NA	te1136	0	0	NA	0.03845	NA	NA
te11360	0.36397	0.69108	0.620385	0.78271	0.51596	0.49482	te11360	0.08335	0.1107	0.20203	0.46242	0.3119	0.256	te11360	0.015135	0.029225	0.089655	0.13058	0.08409	0.08484
te11361	0.313235	0.488485	NA	0.704335	0.75	NA	te11361	0	0.035725	NA	0.06125	0	NA	te11361	0.00888	0.006425	NA	0.0258	0.01059	NA
te11362	0.49898	0.602985	1	0.93128	0.614985	0.271425	te11362	0.023815	0.081815	0	0.263215	0.103575	0.035725	te11362	0.01053	0.001515	0	0.02683	0.048885	0.00901
te11363	0.87268	0.916765	NA	0.946	0.9	NA	te11363	0.21838	0.066665	NA	0.404815	0.1	NA	te11363	0.084235	0.00379	NA	0.025405	0	NA
te11364	NA	NA	NA	NA	NA	NA	te11364	NA	NA	NA	0	NA	NA	te11364	0	NA	NA	0.06389	NA	NA
te11365	NA	0.6	NA	0.875	NA	NA	te11365	NA	0	NA	0.214575	NA	NA	te11365	0	0	NA	0.00893	NA	NA
te11366	NA	NA	NA	NA	NA	NA	te11366	NA	NA	NA	NA	NA	NA	te11366	NA	NA	NA	0	NA	NA
te11367	NA	NA	NA	NA	NA	NA	te11367	NA	NA	NA	NA	NA	NA	te11367	NA	NA	NA	NA	NA	NA
te11368	NA	NA	NA	0.85	NA	NA	te11368	NA	NA	NA	NA	NA	NA	te11368	NA	NA	NA	0.033335	NA	NA
te11369	NA	NA	NA	NA	NA	NA	te11369	NA	NA	NA	NA	NA	NA	te11369	NA	NA	NA	NA	NA	NA
te1137	NA	NA	NA	NA	NA	NA	te1137	NA	NA	NA	NA	NA	NA	te1137	NA	NA	NA	NA	NA	NA
te11370	0.20835	0.6875	0.8571	0.75	0.41475	0.34265	te11370	NA	NA	NA	NA	NA	NA	te11370	0	0.016665	0.04166	0.02905	0.020555	0.021065
te11371	NA	NA	NA	NA	NA	NA	te11371	NA	NA	NA	NA	NA	NA	te11371	NA	NA	NA	NA	NA	NA
te11372	NA	NA	NA	NA	NA	NA	te11372	0	0.04545	NA	0.12145	NA	NA	te11372	NA	NA	NA	NA	NA	NA
te11373	0.325	0.45	NA	0.81745	NA	NA	te11373	0.035725	0	NA	0.1111	NA	NA	te11373	0	0	NA	0.06111	NA	NA
te11374	NA	NA	NA	NA	NA	NA	te11374	NA	NA	NA	NA	NA	NA	te11374	NA	NA	0	NA	0	0
te11375	NA	NA	0.6	NA	0.39414	0.605205	te11375	NA	NA	0	NA	0.088175	0.105835	te11375	NA	NA	0.1	NA	0.01469	0.0245
te11376	NA	NA	NA	NA	NA	NA	te11376	NA	NA	NA	NA	NA	NA	te11376	NA	NA	NA	NA	NA	NA
te11377	NA	0.8264	NA	NA	NA	NA	te11377	NA	0.05555	NA	NA	NA	NA	te11377	NA	0	NA	NA	NA	NA
te11378	NA	NA	NA	NA	NA	NA	te11378	NA	NA	NA	NA	NA	NA	te11378	NA	0	NA	NA	NA	NA
te11379	NA	NA	NA	NA	NA	NA	te11379	NA	NA	NA	NA	NA	NA	te11379	NA	NA	NA	NA	NA	NA
te1138	NA	NA	NA	NA	NA	NA	te1138	NA	NA	NA	NA	NA	NA	te1138	0	0.05555	NA	0.0278	NA	NA
te11380	NA	NA	NA	NA	NA	0.4375	te11380	NA	NA	NA	NA	NA	0.26785	te11380	NA	NA	NA	NA	NA	0.03968
te11381	NA	NA	NA	NA	NA	0.75	te11381	NA	NA	NA	NA	NA	0.11113	te11381	NA	NA	NA	NA	NA	0.04387
te11382	0.645	0.847135	0.8375	0.86647	0.63333	NA	te11382	0.122645	0.102925	0.075	0.40035	0.333335	NA	te11382	0.02986	0.0087	0.02358	0.022435	0.02857	NA
te11383	NA	NA	NA	NA	NA	NA	te11383	NA	NA	NA	NA	NA	NA	te11383	NA	NA	NA	NA	NA	NA
te11384	0.7872	0.942775	0.88952	0.946445	0.91185	0.5893	te11384	0.111575	0.07315	0.10815	0.75503	0.59955	0.5778	te11384	0.03493	0.00454	0.0154	0.07417	0.04745	0.026005
te11385	0.75934	0.854295	0.84926	0.822305	0.773835	0.716765	te11385	0.325365	0.18038	0.233815	0.547295	0.456445	0.3882	te11385	0.038785	0.02279	0.028885	0.070655	0.07864	0.06873
te11386	0.591535	0.79739	0.762485	0.839155	0.719525	0.67579	te11386	0.18169	0.13552	0.15032	0.552355	0.427885	0.399005	te11386	0.023005	0.023825	0.040225	0.076025	0.079205	0.076845
te11387	0.7791	0.90354	0.856115	0.861335	0.798835	0.92704	te11387	0.332865	0.17914	0.27716	0.57869	0.42278	0.624945	te11387	0.039515	0.011505	0.062	0.08478	0.0617	0.08774
te11388	0.721895	0.75733	0.822575	0.827815	0.830285	0.831865	te11388	0.392065	0.21477	0.14259	0.61384	0.4261	0.43678	te11388	0.04318	0.02039	0.030385	0.069875	0.070965	0.06569
te11389	NA	NA	NA	NA	NA	NA	te11389	NA	NA	NA	NA	NA	NA	te11389	NA	NA	NA	NA	NA	NA
te1139	NA	NA	NA	NA	NA	NA	te1139	NA	NA	NA	NA	NA	NA	te1139	0.011115	0	0	0.03427	NA	NA
te11390	0.35625	0.63075	0.67855	0.78215	0.75715	0.7157	te11390	0.123925	0.0413	0.097625	0.4515	0.172025	0.082325	te11390	0.01192	0.00336	0.02721	0.073075	0.03997	0.037795
te11391	0.4358	0.67362	0.732625	0.80561	0.723495	0.72713	te11391	0	0.04385	0.069855	0.18914	0.19323	0.240415	te11391	0	0.01315	0	0.01	0.012825	0.011375
te11392	0.585125	0.727325	0.895355	0.81082	0.827715	0.85365	te11392	0.03981	0.06986	0.17884	0.33749	0.36408	0.30549	te11392	0.003905	0.014325	0.04241	0.05776	0.024315	0.04893
te11393	0.539655	0.5909	0.745755	0.837615	0.622945	0.591975	te11393	0.07275	0.138715	0.150815	0.570315	0.218965	0.178325	te11393	0.016625	0.01064	0.02801	0.05154	0.02802	0.018175
te11394	0.46925	0.74285	0.8	0.64585	0.6869	0.775	te11394	0.2154	0.21665	NA	0.50735	0.5	0.14545	te11394	0.017395	0.012245	0	0.045045	0.112385	0.0218
te11395	0.69537	0.750175	0.8842	0.825725	0.72283	0.62029	te11395	0.154555	0.058395	0.08198	0.3705	0.26369	0.091665	te11395	0.01229	0.01264	0.012665	0.04229	0.034685	0.04694
te11396	0.65625	0.73865	0.8	0.8229	0.8	NA	te11396	0.1875	0.1269	0.2	0.5611	NA	NA	te11396	0.028515	0.03414	0.033335	0.087605	0.05	NA
te11397	0.4391	0.8949	1	0.65	NA	NA	te11397	0.1218	0.14355	0	0.425	NA	NA	te11397	0	0.016185	0	0.041455	NA	NA
te11398	0.75455	0.859835	0.848875	0.914905	0.740485	0.70409	te11398	0.32021	0.16061	0.12477	0.5412	0.344425	0.15858	te11398	0.024495	0.01659	0.028205	0.04497	0.041235	0.03065
te11399	0.64713	0.778275	0.669165	0.818905	0.66391	0.605685	te11399	0.260305	0.162915	0.164625	0.53005	0.3871	0.26274	te11399	0.039675	0.022335	0.05028	0.079875	0.056365	0.05822
te114	NA	NA	NA	NA	NA	NA	te114	NA	NA	NA	NA	NA	NA	te114	NA	NA	NA	NA	NA	NA
te1140	NA	NA	NA	NA	NA	NA	te1140	NA	NA	NA	NA	NA	NA	te1140	NA	NA	NA	NA	NA	NA
te11400	0.5727	0.67256	0.749795	0.803495	0.70402	0.655015	te11400	0.276425	0.17508	0.171195	0.68692	0.339485	0.23854	te11400	0.02322	0.01267	0.03384	0.068905	0.061305	0.060395
te11401	0.77935	0.84537	0.79366	0.86734	0.73513	0.676045	te11401	0.316785	0.218085	0.15109	0.54675	0.382795	0.304115	te11401	0.037965	0.0334	0.05032	0.09152	0.071365	0.08147
te11402	NA	NA	NA	NA	NA	NA	te11402	NA	NA	NA	NA	NA	NA	te11402	0.19198	0.01786	NA	0.122925	NA	NA
te11403	NA	NA	NA	NA	NA	NA	te11403	NA	NA	NA	NA	NA	NA	te11403	0	0	0.1	0.09178	NA	NA
te11404	NA	NA	NA	NA	NA	NA	te11404	NA	NA	NA	NA	NA	NA	te11404	0	0	NA	NA	NA	NA
te11405	0.41665	0.73215	NA	0.82575	NA	NA	te11405	NA	NA	NA	NA	NA	NA	te11405	0.03032	0.02232	NA	0.1297	NA	NA
te11406	NA	NA	NA	NA	NA	NA	te11406	NA	NA	NA	NA	NA	NA	te11406	NA	0	NA	0.1	NA	NA
te11407	0.16485	0.18295	1	0.472225	NA	NA	te11407	0.053975	0.08555	0.1	0.57895	NA	NA	te11407	0.00798	0.002415	0.075	0.046925	NA	NA
te11408	0.514275	0.61273	1	0.8469	0.8333	NA	te11408	0.047615	0.139385	0	0.66438	0.08335	NA	te11408	0.002165	0.01188	0	0.06028	0.01667	NA
te11409	0.6667	0.74245	NA	0.8889	NA	NA	te11409	NA	NA	NA	NA	NA	NA	te11409	0	0.0859	NA	0.093175	NA	NA
te1141	NA	NA	NA	NA	NA	NA	te1141	0.07145	0.080875	NA	0.657975	NA	NA	te1141	0.00625	0.045505	NA	0.059545	0	NA
te11410	0.500085	0.775565	0.98	0.90314	1	NA	te11410	0.11526	0.102795	0.04	0.366475	0.04	NA	te11410	0.025925	0.00853	0.02	0.065935	0.01111	NA
te11411	0.5	0.5147	0.4	0.9423	0.575	NA	te11411	0.148775	0.0625	0	0.392	0.2409	NA	te11411	0.00238	0.005355	0.2	0.040945	0.024305	NA
te11412	NA	NA	NA	NA	NA	NA	te11412	NA	NA	NA	NA	NA	NA	te11412	0.01785	0	0	0.0147	0.047725	0
te11413	NA	NA	NA	NA	NA	NA	te11413	NA	NA	NA	NA	NA	NA	te11413	0	0.0294	NA	0.016675	NA	NA
te11414	0.731155	0.7127	NA	0.836835	NA	NA	te11414	0.202915	0.016665	NA	0.341085	NA	NA	te11414	0.08894	0.007355	NA	0.108035	NA	NA
te11415	0.80555	0.85349	NA	0.88192	0.8	NA	te11415	0.077365	0.19644	NA	0.545775	0.2	NA	te11415	0.032695	0.010605	0.02222	0.06957	0	NA
te11416	NA	NA	NA	NA	NA	NA	te11416	NA	NA	NA	NA	NA	NA	te11416	NA	NA	NA	NA	NA	NA
te11417	NA	NA	NA	NA	NA	NA	te11417	0.05845	0.06015	0	0.375775	0.03125	NA	te11417	0.038285	0.020475	0	0.036025	0	0
te11418	0.732635	0.792285	0.803045	0.836485	0.68461	0.68476	te11418	0.11937	0.06462	0.03253	0.38459	0.207165	0.14083	te11418	0.028035	0.02281	0.029085	0.04348	0.036995	0.02493
te11419	0.776835	0.860495	0.85382	0.808425	0.69549	0.5	te11419	0.15686	0.09507	0.058035	0.39171	0.13841	0	te11419	0.03504	0.0275	0.05356	0.05547	0.03359	0
te1142	NA	NA	NA	NA	NA	NA	te1142	NA	NA	NA	NA	NA	NA	te1142	NA	NA	NA	NA	NA	NA
te11420	NA	NA	NA	NA	NA	NA	te11420	NA	NA	NA	NA	NA	NA	te11420	NA	NA	NA	NA	NA	NA
te11421	NA	NA	NA	NA	NA	NA	te11421	NA	NA	NA	NA	NA	NA	te11421	0.008335	0.00985	0.0119	0.02048	0.007935	0.011115
te11422	0.704475	0.846625	0.891675	0.77895	0.74405	NA	te11422	0.06055	0.080825	0.04165	0.48315	0.27085	NA	te11422	0.02559	0.02142	0.00396	0.06066	0.002275	NA
te11423	NA	NA	NA	NA	NA	NA	te11423	0	0.1111	NA	0.4647	0	NA	te11423	0	0	NA	0.0455	0	NA
te11424	0.351775	0.68073	0.91429	0.87855	0.8	NA	te11424	0.04299	0.1882	0.1	0.725295	NA	NA	te11424	0.006185	0.01534	0	0.068495	0	NA
te11425	0.553445	0.71728	0.597945	0.86683	0.536925	0.276375	te11425	0.195745	0.144535	0.09401	0.518535	0.159095	0.124025	te11425	0.01453	0.018325	0.02724	0.053305	0.03256	0.032165
te11426	0.34135	0.3	NA	0.7652	NA	NA	te11426	NA	NA	NA	NA	NA	NA	te11426	NA	NA	NA	NA	NA	NA
te11427	NA	NA	NA	NA	NA	NA	te11427	NA	NA	NA	NA	NA	NA	te11427	0.019135	0.005495	0	0.045805	NA	NA
te11428	NA	NA	NA	NA	NA	NA	te11428	NA	NA	NA	NA	NA	NA	te11428	0	0	NA	0.08335	NA	NA
te11429	0.767595	0.89548	0.894175	0.856655	0.75073	0.75852	te11429	0.513235	0.26673	0.271125	0.656455	0.53244	0.38914	te11429	0.068365	0.025275	0.061745	0.082625	0.103615	0.095395
te1143	NA	NA	NA	NA	NA	NA	te1143	NA	NA	NA	NA	NA	NA	te1143	NA	NA	NA	NA	NA	NA
te11430	0.76012	0.87545	0.889525	0.869445	0.81324	0.703905	te11430	0.554755	0.30304	0.323385	0.67642	0.58969	0.46668	te11430	0.053855	0.027415	0.051205	0.077585	0.080945	0.07018
te11431	0.683325	0.7766	NA	0.9252	NA	NA	te11431	0.647735	0.27407	NA	0.55545	NA	0	te11431	0	0	NA	0.010415	NA	NA
te11432	0.78075	0.87976	0.890415	0.872195	0.90218	0.741035	te11432	0.511515	0.294195	0.27689	0.69601	0.560415	0.45689	te11432	0.06874	0.023685	0.031835	0.05627	0.08113	0.08795
te11433	NA	0.96	NA	0.975	NA	NA	te11433	NA	0.335325	NA	0.6985	NA	NA	te11433	NA	0.037075	NA	0.04708	NA	NA
te11434	NA	NA	NA	NA	NA	NA	te11434	NA	NA	NA	NA	NA	NA	te11434	NA	NA	NA	NA	NA	NA
te11435	NA	NA	NA	NA	NA	NA	te11435	NA	NA	NA	NA	NA	NA	te11435	NA	NA	NA	NA	NA	NA
te11436	NA	0.937485	0.817475	0.93908	0.870375	0.81991	te11436	NA	0.2857	0.2	0.2857	NA	0.4286	te11436	0	0.048805	0.030225	0.04975	0.03195	0.030045
te11437	0.85714	0.97738	NA	0.94394	NA	NA	te11437	0.24405	0.066975	0.08335	0.203125	0.26235	0.375	te11437	0.07995	0.0127	NA	0.089545	0	NA
te11438	0.595095	0.78944	0.726715	0.822715	0.65366	0.690365	te11438	0.296765	0.164745	0.140405	0.47404	0.282975	0.204505	te11438	0.061705	0.018915	0.03156	0.07106	0.05525	0.053025
te11439	0.582065	0.710225	0.58151	0.634595	0.3778	NA	te11439	0.44509	0.24637	0.03567	0.472855	0.16047	NA	te11439	0.06716	0.02978	0.011455	0.069605	0.04744	NA
te1144	NA	NA	NA	NA	NA	NA	te1144	NA	NA	NA	NA	NA	NA	te1144	NA	NA	NA	NA	NA	NA
te11440	0.68382	0.80841	0.403775	0.807325	0.437905	0.01053	te11440	0.44367	0.225835	0.121145	0.63372	0.329845	0.08335	te11440	0.06101	0.025115	0.021785	0.070495	0.03076	0.009415
te11441	0.842385	0.903165	NA	0.757875	NA	NA	te11441	0.543585	0	NA	0.83065	NA	NA	te11441	0.098585	0.010535	NA	0.089685	NA	NA
te11442	0.1312	0.1123	0.1333	0.1004	0.07595	0.11085	te11442	0.28767	0.13502	0.12367	0.335375	0.231875	0.195005	te11442	0.072005	0.02928	0.03499	0.06935	0.05681	0.065915
te11443	NA	NA	NA	NA	NA	NA	te11443	NA	NA	NA	NA	NA	NA	te11443	NA	NA	NA	NA	NA	NA
te11444	0.9008	0.813625	NA	0.897225	0.9	NA	te11444	0.191275	0.1399	NA	0.472125	0.135725	NA	te11444	0.049575	0.009845	0.02429	0.026295	0.04616	0.05929
te11445	NA	NA	NA	NA	NA	NA	te11445	NA	0.13335	NA	0.525	NA	NA	te11445	0.1	0.092115	NA	0.07376	0	0
te11446	0.7409	0.9815	0.7975	0.89125	0.87695	0.7408	te11446	0.265985	0.18153	0.22593	0.61105	0.3565	0.2873	te11446	0.05087	0.021815	0.054345	0.075065	0.05214	0.05117
te11447	0.58351	0.629515	0	0.67535	0.566665	NA	te11447	0.27775	0.0909	0.2	0.739	0.1667	NA	te11447	0.029175	0.004065	0.02653	0.04086	0.034415	0.003905
te11448	NA	NA	NA	NA	NA	NA	te11448	NA	NA	NA	NA	NA	NA	te11448	0.04545	0	0.0625	0.0839	0.05	0
te11449	0.7343	0.8452	0.8212	0.82145	0.8403	0.7846	te11449	0.15	0.13245	0	0.58335	0.34615	0.17045	te11449	0.0125	0.02222	0	0.03752	0.08878	0.04981
te1145	NA	NA	NA	NA	NA	NA	te1145	NA	NA	NA	NA	NA	NA	te1145	NA	NA	NA	NA	NA	NA
te11450	NA	NA	NA	NA	NA	NA	te11450	NA	NA	NA	NA	NA	NA	te11450	0.11916	0.109695	0	0.212665	NA	NA
te11451	0.49555	0.54275	NA	0.8007	NA	NA	te11451	0.091825	0.14895	0	0.73415	NA	NA	te11451	0.038895	0.015315	0.11429	0.046295	NA	NA
te11452	0.8351	1	NA	0.79625	0.744075	0.36705	te11452	0.33635	0.25555	0.2	0.77275	0.0625	0	te11452	0.04865	0.02577	0.01818	0.101615	0.048525	0.02586
te11453	NA	0.82855	0.82855	0.8889	0.428365	0.61474	te11453	NA	0	0.35415	0.4356	0.390275	0.361075	te11453	0.025	0.0189	0.076235	0.036015	0.06018	0.04437
te11454	0.93162	0.926165	0.927775	0.88227	0.82217	0.80113	te11454	0	0	0.1667	0	0	0.2	te11454	0.04657	0.01409	0.0298	0.07479	0.07463	0.082665
te11455	0.740005	0.923825	0.981485	0.91382	0.95556	NA	te11455	0.036915	0.128275	0	0.454905	0.05557	NA	te11455	0.005075	0.011115	0.006145	0.02901	0.00465	NA
te11456	NA	NA	NA	NA	NA	NA	te11456	NA	NA	NA	0.2857	NA	NA	te11456	NA	NA	NA	NA	NA	NA
te11457	0.83596	0.91559	1	0.848095	NA	NA	te11457	0.0899	0.1625	0.027785	0.39364	NA	NA	te11457	0.005045	0.00936	0.003105	0.03257	NA	NA
te11458	0.71875	0.835575	0.8	0.888375	0.6	NA	te11458	0.24107	0.42005	0.5	0.625615	0.33333	NA	te11458	0.01895	0.046325	0.04	0.09992	0	NA
te11459	0.855905	0.882245	NA	0.88337	0.72667	NA	te11459	NA	NA	NA	0	NA	NA	te11459	0.13006	0.05523	0	0.07284	0.025	NA
te1146	0.418805	0.65615	1	0.833205	0.9	NA	te1146	0.04243	0.14203	0	0.4594	NA	NA	te1146	0.01307	0.015275	0.04584	0.074965	0	NA
te11460	0.665305	0.86422	0.83332	0.91042	0.7283	0.71722	te11460	0.031545	0.0125	0.059725	0.16691	0.06506	0.104565	te11460	0.004225	0.001285	0.07342	0.08849	0.05094	0.140685
te11461	0.440915	0.62142	NA	0.951395	NA	NA	te11461	0.083335	0	NA	0.8639	NA	NA	te11461	0.02935	0.00621	NA	0.11078	NA	NA
te11462	0.61838	0.809355	1	0.954895	0.6	0.28332	te11462	0.166785	0.32666	0.225	0.710885	0.4	NA	te11462	0.022165	0.027385	0.005555	0.091945	0.01134	0
te11463	NA	NA	NA	NA	NA	NA	te11463	NA	NA	NA	NA	NA	NA	te11463	NA	NA	NA	NA	NA	NA
te11464	NA	NA	NA	NA	NA	NA	te11464	NA	NA	NA	NA	NA	NA	te11464	0.060625	0.00656	0	0.051315	0.02815	0.0125
te11465	0.150015	0.49623	NA	0.91955	NA	NA	te11465	0.041675	0.1017	NA	0.13153	NA	NA	te11465	0.01667	0.10787	NA	0.07996	NA	NA
te11466	0.4	NA	NA	NA	NA	NA	te11466	NA	NA	NA	NA	NA	NA	te11466	0.36	NA	NA	NA	NA	NA
te11467	1	1	NA	1	NA	NA	te11467	NA	NA	NA	0.2	NA	NA	te11467	0.2991	0	NA	0.44081	NA	NA
te11468	0.77663	0.930455	0.87083	0.92565	0.66478	0.655045	te11468	0.109085	0.15545	0.041675	0.484375	0.0125	0.025	te11468	0.009375	0.12898	0.119065	0.32027	0.084305	0.139265
te11469	0.25555	0.6154	NA	0.9	NA	NA	te11469	0	0	NA	0.0625	NA	NA	te11469	0	0.01785	0	0	0	NA
te1147	NA	NA	NA	NA	NA	NA	te1147	NA	NA	NA	NA	NA	NA	te1147	NA	0	NA	0	0	NA
te11470	0.39627	0.763215	0.517535	0.962965	0.4511	0.427485	te11470	0	0	0	0	0.08845	0.0903	te11470	0	0.06142	0.089715	0.066665	0.048015	0.12778
te11471	NA	NA	NA	NA	NA	NA	te11471	NA	NA	NA	NA	NA	NA	te11471	0.021515	0.01625	0.030855	0.02453	0.05655	0.022155
te11472	0.576325	0.73404	0.622985	0.868255	0.445865	0.430375	te11472	0.16805	0.235	0.06761	0.62997	0.25719	0.1528	te11472	0.01787	0.01032	0.01458	0.08035	0.055995	0.015145
te11473	0.5626	0.822685	0.622025	0.84466	0.657475	0.48981	te11473	0.1493	0.1111	NA	0.5641	0	0.0909	te11473	0.021495	0.011735	0.00507	0.027245	0.01947	0.02113
te11474	NA	NA	NA	NA	NA	NA	te11474	NA	NA	NA	NA	NA	NA	te11474	NA	NA	NA	NA	NA	NA
te11475	0.5079	0.467265	0.8	0.91575	NA	NA	te11475	0.161275	0	0	0.29645	NA	NA	te11475	0.128185	0.025	0.2	0.085665	NA	NA
te11476	0.45	0.81665	0.68335	0.9762	0.66305	0.701	te11476	NA	NA	NA	NA	NA	NA	te11476	0.057855	0	0.06531	0.057145	0.02384	0.02944
te11477	0.39784	0.73082	0.57885	0.84752	0.54602	0.57927	te11477	0.099425	0.1493	0.097225	0.371225	0.260375	0.2306	te11477	0.00984	0.020325	0.01389	0.0466	0.03508	0.06149
te11478	0.5139	0.5	1	0.92675	0.8962	0.88465	te11478	NA	NA	NA	NA	NA	NA	te11478	0.01843	0.007985	0.048	0.0336	0.06159	0.040155
te11479	NA	NA	NA	NA	NA	NA	te11479	NA	NA	NA	NA	NA	NA	te11479	0	0	0	0	0.03125	0
te1148	NA	NA	NA	NA	NA	NA	te1148	NA	NA	NA	NA	NA	NA	te1148	0	0	NA	0	0	NA
te11480	0.49888	0.59306	0.5	0.78556	NA	NA	te11480	0.09841	0.08001	0.2	0.505365	NA	NA	te11480	0.03095	0	0	0.063035	0	0
te11481	0.82355	0.969415	NA	0.84915	NA	NA	te11481	0.17715	0.0644	NA	0.173825	NA	NA	te11481	0.007935	0.01111	NA	0.069115	NA	NA
te11482	0.583335	0.914605	0.7734	0.90094	0.83154	0.687185	te11482	0.1	0.0357	0.03845	0.1394	0.03845	0	te11482	0.0119	0	0	0	0.012815	0
te11483	NA	NA	NA	NA	NA	NA	te11483	NA	NA	NA	NA	NA	NA	te11483	0	0.02778	0	0.0505	0.042075	0.00781
te11484	0.743705	0.87999	0.73645	0.86905	0.53195	0.6077	te11484	0.136285	0.103655	0.058375	0.55416	0.127775	0.14126	te11484	0.02603	0.012575	0.013855	0.063035	0.045285	0.02667
te11485	0.825935	0.852815	0.621945	0.89043	0.704765	NA	te11485	0.163135	0.18775	0.125	0.722055	0.30802	NA	te11485	0.054965	0.054845	0.039055	0.202195	0.0322	NA
te11486	0.43604	0.745135	0.6	0.4647	NA	NA	te11486	0.19374	0.08561	NA	0.41251	NA	NA	te11486	0.09159	0.03722	0	0.26543	0.2	NA
te11487	NA	NA	NA	NA	NA	NA	te11487	NA	NA	NA	NA	NA	NA	te11487	0.057815	0.083075	NA	0.133	NA	NA
te11488	0.359575	0.40865	0.16495	0.649375	0.08945	0.11559	te11488	0.040235	0.047865	0.068265	0.35392	0.07367	0.04157	te11488	0.004845	0.0196	0.024585	0.089795	0.058795	0.015835
te11489	0.17225	0.69781	0.1548	0.6424	0.19205	0.098475	te11489	NA	NA	NA	NA	NA	NA	te11489	0.02	0.03825	0	0.03807	0.084605	0.032
te1149	NA	NA	NA	NA	NA	NA	te1149	NA	NA	NA	NA	NA	NA	te1149	NA	NA	NA	NA	NA	NA
te11490	NA	NA	NA	NA	NA	NA	te11490	NA	NA	NA	NA	NA	NA	te11490	NA	NA	NA	NA	NA	NA
te11491	NA	NA	NA	NA	NA	NA	te11491	NA	NA	NA	NA	NA	NA	te11491	NA	NA	NA	NA	NA	NA
te11492	NA	NA	NA	NA	NA	NA	te11492	NA	NA	NA	NA	NA	NA	te11492	0	0	NA	0.008335	0.04	NA
te11493	0.85315	0.90195	1	0.9357	0.6	NA	te11493	0.28335	0.25835	NA	0.69165	0	NA	te11493	0.087295	0.018355	0	0.099875	0.08731	NA
te11494	NA	NA	NA	NA	NA	NA	te11494	NA	NA	NA	NA	NA	NA	te11494	0	0	0	0	0	0
te11495	NA	NA	NA	NA	NA	NA	te11495	0.08335	0	NA	0.2143	0.1	NA	te11495	0.00641	0.004275	NA	0.03173	0.016665	NA
te11496	0.78705	0.70298	0.485725	0.8259	0.4	0.372215	te11496	0.070375	0.2191	0.03125	0.47616	0.363255	0.142065	te11496	0.068685	0.04479	0.063785	0.13769	0.066155	0.074695
te11497	NA	NA	NA	NA	NA	NA	te11497	NA	NA	NA	NA	NA	NA	te11497	0.022815	0.00695	0	0.02375	0.010415	0
te11498	NA	NA	NA	NA	NA	NA	te11498	NA	NA	NA	NA	NA	NA	te11498	NA	NA	NA	NA	NA	NA
te11499	0.75356	0.8345	0.93333	0.91912	0.935415	NA	te11499	0.0732	0.043985	0.2	0.08381	0.08335	NA	te11499	0.056515	0.01526	0.03174	0.101155	0.03704	0.041665
te115	NA	NA	NA	NA	NA	NA	te115	NA	NA	NA	NA	NA	NA	te115	NA	0	NA	0.033335	0	0.031345
te1150	NA	NA	NA	NA	NA	NA	te1150	NA	NA	NA	NA	NA	NA	te1150	NA	NA	NA	NA	NA	NA
te11500	0.80998	0.92444	NA	0.88969	0.762225	0.93333	te11500	0.12559	0.134675	NA	0.64541	0.208325	0.2	te11500	0.024625	0.00997	0.03942	0.112155	0.037025	0.037695
te11501	0.8333	0.86705	NA	0.958325	NA	NA	te11501	NA	NA	NA	NA	NA	NA	te11501	0	0	NA	0.0774	NA	NA
te11502	0.8333	0.86705	NA	0.958325	NA	NA	te11502	NA	NA	NA	NA	NA	NA	te11502	0.08335	0.03	NA	0.05763	NA	NA
te11503	0.8333	0.86705	NA	0.958325	NA	NA	te11503	NA	NA	NA	NA	NA	NA	te11503	0.08335	0.03691	NA	0.0556	NA	NA
te11504	1	0.877275	NA	0.86775	NA	NA	te11504	NA	NA	NA	NA	NA	NA	te11504	0	0.008335	NA	0.04861	NA	NA
te11505	NA	NA	NA	NA	NA	NA	te11505	NA	NA	NA	NA	NA	NA	te11505	0	0.00909	NA	0.124135	NA	NA
te11506	0.588105	0.811385	0.730545	0.9248	0.617005	0.618185	te11506	0.10536	0.16245	0.132315	0.490975	0.387435	0.215585	te11506	0.004985	0.01817	0.038185	0.055545	0.05649	0.04182
te11507	0.33979	0.635285	0.7042	0.82239	0.577895	0.473775	te11507	0.060985	0.080315	0.092665	0.25845	0.058995	0.02943	te11507	0.013875	0.02481	0.0195	0.042035	0.016575	0.013415
te11508	NA	NA	NA	NA	NA	NA	te11508	NA	0	NA	0.61905	NA	NA	te11508	0	0	NA	0.04901	NA	NA
te11509	NA	NA	NA	NA	NA	NA	te11509	NA	NA	NA	NA	NA	NA	te11509	NA	NA	NA	NA	NA	NA
te1151	NA	NA	NA	NA	NA	NA	te1151	NA	NA	NA	NA	NA	NA	te1151	0	0	NA	0	0.2	NA
te11510	NA	NA	NA	NA	NA	NA	te11510	NA	NA	NA	NA	NA	NA	te11510	0.0537	0.011115	0	0.032815	0	0
te11511	1	0.827365	NA	0.85078	NA	0.8	te11511	NA	0.0635	NA	0.331175	NA	NA	te11511	0	0.027775	NA	0.11778	0.02778	0.08016
te11512	0.785315	0.852275	0.756905	0.844895	0.674235	0.69027	te11512	0.145025	0.08867	0.118335	0.543075	0.220005	0.17239	te11512	0.04113	0.028505	0.031235	0.11088	0.048845	0.03905
te11513	NA	NA	NA	NA	NA	NA	te11513	0.1	0.1407	0.10095	0.6639	0.0718	0	te11513	0.013095	0.012635	0.009465	0.03597	0	0
te11514	0.6744	0.6607	0.83335	0.72755	0.7611	0.6941	te11514	NA	NA	NA	NA	NA	NA	te11514	0.00196	0.00196	0.00625	0.042135	0.023695	0.007965
te11515	0.14285	0.0714	0.20835	0.03335	0.13255	0.39285	te11515	0.0909	0.05555	0	0.1169	0.05555	0	te11515	0.032125	0.015755	0.02272	0.06536	0.041405	0.0678
te11516	0.858325	0.825715	NA	0.953	NA	NA	te11516	0.6	0.125	NA	0.80455	NA	NA	te11516	0.055565	0.13206	0	0.274035	NA	NA
te11517	0.8	0.9	0.71795	0.91665	0.72095	0.6759	te11517	0.1	0.3	0.1389	0.39285	0.347	0.1883	te11517	0.07044	0.039685	0.012605	0.157775	0.04484	0.03886
te11518	NA	NA	NA	NA	NA	NA	te11518	NA	NA	NA	NA	NA	NA	te11518	0.004545	0.025975	NA	0.045745	0	NA
te11519	0.5303	0.4545	NA	0.76025	0.8	NA	te11519	NA	NA	NA	NA	NA	NA	te11519	0.04545	0.03679	NA	0.037155	0	NA
te1152	0.50125	0.53008	NA	0.75868	0.6852	NA	te1152	NA	NA	NA	NA	NA	NA	te1152	0.023015	0.020335	NA	0.017785	0.06746	NA
te11520	NA	NA	NA	NA	NA	NA	te11520	0.13335	0.101075	0.222225	0.476225	0.22915	0.060725	te11520	0.017385	0.005195	0.04455	0.042905	0.023485	0.033245
te11521	NA	NA	NA	NA	NA	NA	te11521	NA	NA	NA	NA	NA	NA	te11521	NA	NA	NA	NA	NA	NA
te11522	NA	NA	NA	NA	NA	0.697525	te11522	NA	NA	NA	NA	NA	0.139145	te11522	NA	NA	NA	NA	NA	0.06669
te11523	NA	NA	NA	NA	0.5	0.75	te11523	NA	NA	NA	NA	NA	0	te11523	NA	NA	NA	NA	0.070835	0.059735
te11524	NA	NA	NA	NA	NA	NA	te11524	NA	NA	NA	NA	NA	NA	te11524	NA	NA	NA	NA	NA	NA
te11525	0.618315	0.850315	1	0.862355	0.74974	NA	te11525	0.098675	0.01955	0.05	0.19185	0.00641	NA	te11525	0.02354	0.011655	0.02222	0.05315	0.02768	NA
te11526	0.79285	0.88208	NA	0.87928	0.90341	0.815475	te11526	0.3587	0.072915	NA	0.57042	0.125	0.35715	te11526	0.065325	0.049525	NA	0.15854	0.05642	0.099905
te11527	0.77635	0.8259	0.865055	0.81145	0.9	NA	te11527	0.405005	0.178475	0.09545	0.466475	0.566665	NA	te11527	0.066195	0.02397	0.0104	0.092035	0.07708	NA
te11528	0.77057	0.86789	0.89308	0.857155	0.748365	NA	te11528	0.45105	0.217725	0.183075	0.587685	0.47185	NA	te11528	0.074295	0.03003	0.02528	0.0992	0.05563	NA
te11529	NA	NA	NA	NA	NA	NA	te11529	NA	NA	NA	NA	NA	NA	te11529	NA	NA	NA	NA	NA	NA
te1153	0.33488	0.55465	NA	0.857525	0.95832	NA	te1153	0.11972	0.1129	NA	0.7091	0	NA	te1153	0.05872	0.012905	NA	0.11926	0	NA
te11530	NA	NA	NA	NA	NA	NA	te11530	NA	NA	NA	NA	NA	NA	te11530	NA	NA	NA	NA	NA	NA
te11531	NA	NA	NA	NA	0.3	NA	te11531	NA	NA	NA	NA	NA	NA	te11531	NA	NA	NA	NA	0.023815	NA
te11532	NA	NA	NA	NA	NA	NA	te11532	NA	NA	NA	NA	NA	NA	te11532	NA	NA	NA	NA	NA	NA
te11533	NA	NA	NA	NA	NA	NA	te11533	NA	NA	NA	NA	NA	NA	te11533	NA	NA	NA	NA	0	NA
te11534	NA	NA	NA	NA	NA	NA	te11534	NA	NA	NA	NA	NA	NA	te11534	NA	NA	NA	NA	NA	NA
te11535	NA	NA	NA	NA	NA	NA	te11535	NA	NA	NA	NA	NA	NA	te11535	NA	NA	NA	NA	NA	NA
te11536	NA	NA	NA	NA	NA	NA	te11536	NA	NA	NA	NA	NA	NA	te11536	NA	NA	NA	NA	NA	NA
te11537	NA	NA	NA	1	NA	NA	te11537	NA	NA	NA	0	NA	NA	te11537	NA	NA	NA	0.4	0	NA
te11538	NA	NA	NA	NA	NA	NA	te11538	NA	NA	NA	NA	NA	NA	te11538	NA	NA	NA	NA	NA	NA
te11539	NA	NA	NA	NA	NA	NA	te11539	NA	NA	NA	NA	NA	NA	te11539	NA	NA	NA	NA	NA	NA
te1154	NA	NA	NA	NA	NA	NA	te1154	NA	NA	NA	NA	NA	NA	te1154	NA	NA	NA	NA	NA	NA
te11540	NA	NA	NA	NA	NA	NA	te11540	NA	NA	NA	NA	NA	NA	te11540	NA	NA	NA	NA	NA	NA
te11541	NA	NA	NA	NA	NA	NA	te11541	NA	NA	NA	NA	NA	NA	te11541	NA	NA	NA	NA	NA	NA
te11542	NA	NA	NA	NA	NA	NA	te11542	NA	NA	NA	NA	NA	NA	te11542	NA	NA	NA	NA	NA	NA
te11543	NA	NA	NA	NA	NA	NA	te11543	NA	NA	NA	NA	NA	NA	te11543	NA	NA	NA	NA	NA	NA
te11544	NA	NA	NA	NA	NA	NA	te11544	NA	NA	NA	NA	NA	NA	te11544	0	0	0	0.05	0	NA
te11545	NA	NA	NA	NA	NA	NA	te11545	NA	NA	NA	NA	NA	NA	te11545	0.043815	0.00588	0	0.03944	0.022625	NA
te11546	NA	NA	NA	NA	NA	NA	te11546	NA	NA	NA	NA	NA	NA	te11546	0	0.016675	0	0.026325	0	NA
te11547	NA	NA	NA	NA	NA	NA	te11547	NA	NA	NA	NA	NA	NA	te11547	NA	NA	NA	NA	NA	NA
te11548	NA	NA	NA	NA	NA	NA	te11548	NA	NA	NA	NA	NA	NA	te11548	0.0357	0	NA	0.03125	0.2	NA
te11549	NA	NA	NA	NA	NA	NA	te11549	NA	NA	NA	NA	NA	NA	te11549	NA	NA	NA	NA	NA	NA
te1155	NA	NA	NA	NA	NA	NA	te1155	NA	NA	NA	NA	NA	NA	te1155	0	0	NA	0.047925	NA	NA
te11550	NA	NA	NA	NA	NA	NA	te11550	NA	NA	NA	NA	NA	NA	te11550	0	0	NA	0.01515	NA	NA
te11551	NA	NA	NA	NA	NA	NA	te11551	NA	NA	NA	NA	NA	NA	te11551	NA	NA	NA	NA	NA	NA
te11552	0.837865	0.918135	NA	0.8874	NA	NA	te11552	0.12045	0.1741	NA	0.352675	NA	NA	te11552	0.072435	0.023815	0.1	0.107245	NA	NA
te11553	NA	NA	NA	NA	NA	NA	te11553	NA	NA	NA	NA	NA	NA	te11553	NA	NA	NA	NA	NA	NA
te11554	0	0	NA	0	NA	NA	te11554	NA	NA	NA	NA	NA	NA	te11554	0	0.00794	NA	0.01111	NA	NA
te11555	NA	NA	NA	NA	NA	NA	te11555	NA	NA	NA	NA	NA	NA	te11555	NA	NA	NA	NA	NA	NA
te11556	0.808265	0.88457	0.93859	0.89983	0.77737	NA	te11556	0.6337	0.211655	0.116475	0.81914	0.50977	NA	te11556	0.05714	0.030045	0.021295	0.1143	0.021405	NA
te11557	0.93669	0.98864	0.94443	1	0.777275	0.69584	te11557	0.19805	0.08335	0	0.6259	0.1627	0.05	te11557	0.023815	0.0303	0.08333	0.13492	0.023815	0
te11558	0.89681	0.95	0.80344	0.89028	0.66566	0.661775	te11558	0.235325	0.171875	0.1027	0.51835	0.2639	0.133325	te11558	0.03747	0.04238	0.09806	0.14287	0.09878	0.12353
te11559	NA	NA	NA	NA	NA	NA	te11559	NA	NA	NA	NA	NA	NA	te11559	0.01329	0.06279	0	0.079765	0.06111	0
te1156	0	0.1	NA	0	NA	NA	te1156	NA	NA	NA	NA	NA	NA	te1156	0	0	NA	0.009265	NA	NA
te11560	NA	NA	NA	NA	NA	NA	te11560	NA	NA	NA	NA	NA	NA	te11560	0.116665	0.076385	NA	0.08425	0	NA
te11561	0.937735	1	0.6667	0.855735	0.5469	0.51162	te11561	0.103665	0.17818	0.10555	0.48918	0.19162	0.03913	te11561	0.04222	0.08103	0.037345	0.192715	0.06575	0.021065
te11562	0.638255	0.89155	0.698615	0.882695	0.716675	0.4271	te11562	0.149925	0.222195	0.06482	0.393215	0.183325	0.1875	te11562	0.08682	0.121515	0	0.407625	0	0
te11563	NA	NA	NA	NA	NA	NA	te11563	NA	NA	NA	NA	NA	NA	te11563	0	0.0401	0	0.027765	0	0.04763
te11564	0.1656	0.11965	0.31667	0.31573	0.25	NA	te11564	0	0	0	0	0	NA	te11564	0.00124	0.00336	0	0.003815	0.00278	0
te11565	NA	NA	NA	NA	NA	NA	te11565	NA	NA	NA	NA	NA	NA	te11565	0.01	0	NA	0	NA	NA
te11566	0.56875	0.6061	NA	0.92855	NA	NA	te11566	0	0.1288	NA	0.32205	NA	NA	te11566	0.01015	0	NA	0.0181	NA	NA
te11567	0.58035	0.662575	0.9	0.859525	NA	NA	te11567	NA	NA	NA	NA	NA	NA	te11567	0.03305	0.02266	0.06042	0.06914	NA	NA
te11568	NA	NA	NA	NA	NA	NA	te11568	NA	NA	NA	NA	NA	NA	te11568	0.07863	0.023815	0	0.14677	NA	NA
te11569	0.80252	0.872825	0.85332	0.899545	0.95	NA	te11569	0.32899	0.21366	0.10476	0.626525	0.4	NA	te11569	0.02263	0.024185	0.01594	0.063125	0.005555	NA
te1157	0	0.04545	0	0.03845	0	0.03335	te1157	NA	NA	NA	NA	NA	NA	te1157	NA	NA	NA	NA	NA	NA
te11570	0.77618	0.90366	1	0.90495	NA	NA	te11570	NA	NA	NA	NA	NA	NA	te11570	0.06267	0.016455	0.01667	0.06581	NA	NA
te11571	0.858955	0.80651	0.6	0.898055	NA	NA	te11571	0.161365	0.043115	0	0.2511	0	NA	te11571	0.07089	0.009485	0	0.061685	0	NA
te11572	0.8125	0.923075	0.6667	0.90265	0.78085	0.8422	te11572	0.05555	0.14285	0.08335	0.30715	0.19275	0.08255	te11572	0.00776	0.024585	0.033595	0.050115	0.040965	0.043085
te11573	0.834505	0.807585	0.6982	0.787385	0.73945	0.717685	te11573	0.0909	0.07145	0.1645	0.38225	0.3258	0.27415	te11573	0.01838	0.03335	0.03667	0.132265	0.0576	0.06577
te11574	NA	NA	NA	NA	NA	NA	te11574	NA	NA	NA	NA	NA	NA	te11574	NA	0	0	0.013885	0	0.011115
te11575	NA	NA	NA	NA	NA	NA	te11575	NA	NA	NA	NA	NA	NA	te11575	NA	NA	NA	NA	NA	NA
te11576	0.69867	0.83218	NA	0.86302	0.6	NA	te11576	0.1082	0.2143	NA	0.82365	NA	NA	te11576	0.1359	0.11834	0.11786	0.45198	0.12	NA
te11577	0.69801	0.826575	NA	0.930555	0.6	NA	te11577	0.11263	0.16272	NA	0.483185	NA	NA	te11577	0.020125	0.004715	NA	0.10015	0	NA
te11578	NA	NA	NA	NA	NA	NA	te11578	NA	NA	NA	NA	NA	NA	te11578	0	0	0	0.02175	NA	NA
te11579	NA	NA	NA	NA	NA	NA	te11579	NA	NA	NA	NA	NA	NA	te11579	NA	NA	NA	NA	NA	NA
te1158	NA	NA	NA	NA	NA	NA	te1158	NA	NA	NA	NA	NA	NA	te1158	0.00769	0	NA	0	0	NA
te11580	NA	NA	NA	NA	NA	NA	te11580	NA	NA	NA	NA	NA	NA	te11580	0.020835	0.035635	NA	0.011805	0	NA
te11581	NA	NA	NA	NA	NA	NA	te11581	NA	NA	NA	NA	NA	NA	te11581	0	0.01388	0	0.03572	0.020465	0.03194
te11582	NA	NA	NA	NA	NA	NA	te11582	NA	NA	NA	NA	NA	NA	te11582	NA	NA	NA	NA	NA	NA
te11583	NA	NA	NA	NA	NA	NA	te11583	NA	NA	NA	NA	NA	NA	te11583	NA	NA	NA	NA	NA	NA
te11584	0.827235	0.89821	0.863815	0.903225	0.82543	0.786695	te11584	0.465335	0.2318	0.17714	0.730975	0.49453	0.3508	te11584	0.046105	0.018755	0.032665	0.08656	0.07233	0.05796
te11585	0.798855	0.890955	0.865005	0.90193	0.821405	0.77049	te11585	0.462135	0.24575	0.153175	0.67418	0.418005	0.298765	te11585	0.066965	0.02982	0.033715	0.10479	0.070075	0.085515
te11586	NA	NA	NA	NA	NA	NA	te11586	0	0.1111	NA	0	0	NA	te11586	0	0.02386	NA	0.028275	0	NA
te11587	NA	0.73142	0.89841	0.825925	0.703515	0.605925	te11587	NA	NA	NA	NA	NA	NA	te11587	NA	0.002855	0.04357	0.018075	0.03149	0.035825
te11588	1	0.972215	0.81691	0.89838	0.49394	0.44972	te11588	0.3409	0.035725	0.069225	0.0397	0.139425	0.033325	te11588	NA	NA	NA	NA	NA	NA
te11589	NA	NA	NA	NA	NA	NA	te11589	NA	NA	NA	NA	NA	NA	te11589	NA	NA	NA	NA	NA	NA
te1159	0.44615	0.577775	NA	0.8197	1	NA	te1159	NA	NA	NA	NA	NA	NA	te1159	0.052145	0.013465	NA	0.04565	0.007145	NA
te11590	NA	NA	NA	NA	NA	NA	te11590	NA	NA	NA	NA	NA	NA	te11590	0	0.05555	0	0.03125	0	0
te11591	NA	NA	NA	NA	NA	NA	te11591	NA	NA	NA	NA	NA	NA	te11591	0	0	0	0.03441	0.027785	0
te11592	NA	NA	NA	NA	NA	NA	te11592	NA	NA	NA	NA	NA	NA	te11592	NA	NA	NA	NA	NA	NA
te11593	NA	NA	NA	NA	NA	NA	te11593	NA	NA	NA	NA	NA	NA	te11593	NA	NA	NA	NA	NA	NA
te11594	NA	NA	NA	NA	NA	NA	te11594	NA	NA	NA	NA	NA	NA	te11594	NA	NA	NA	NA	NA	NA
te11595	0.8	0.91668	NA	0.958325	NA	NA	te11595	NA	NA	NA	NA	NA	NA	te11595	0.029225	0	NA	0.069025	0.025	NA
te11596	NA	NA	NA	NA	NA	NA	te11596	NA	NA	NA	NA	NA	NA	te11596	NA	NA	NA	NA	NA	NA
te11597	NA	NA	NA	NA	NA	NA	te11597	NA	NA	NA	NA	NA	NA	te11597	NA	NA	NA	NA	NA	NA
te11598	0.964275	NA	NA	0.85985	NA	NA	te11598	0	NA	NA	0.0625	NA	NA	te11598	0	NA	0	0.05397	NA	NA
te11599	NA	NA	NA	NA	NA	NA	te11599	NA	NA	NA	NA	NA	NA	te11599	NA	NA	NA	NA	NA	NA
te116	NA	NA	NA	NA	NA	NA	te116	NA	NA	NA	NA	NA	NA	te116	NA	NA	NA	NA	NA	NA
te1160	NA	NA	NA	NA	NA	NA	te1160	NA	NA	NA	NA	NA	NA	te1160	NA	NA	NA	NA	NA	NA
te11600	NA	NA	NA	NA	NA	NA	te11600	NA	NA	NA	NA	NA	NA	te11600	NA	NA	NA	NA	NA	NA
te11601	NA	NA	NA	NA	NA	NA	te11601	NA	NA	NA	NA	NA	NA	te11601	NA	NA	NA	NA	NA	NA
te11602	NA	NA	NA	NA	NA	NA	te11602	NA	NA	NA	NA	NA	NA	te11602	NA	NA	NA	NA	NA	NA
te11603	NA	NA	NA	NA	NA	NA	te11603	NA	NA	NA	NA	NA	NA	te11603	NA	NA	NA	NA	NA	NA
te11604	NA	NA	NA	NA	NA	NA	te11604	NA	NA	NA	NA	NA	NA	te11604	NA	NA	NA	NA	NA	NA
te11605	NA	NA	NA	NA	NA	NA	te11605	NA	NA	NA	NA	NA	NA	te11605	NA	NA	NA	NA	NA	NA
te11606	NA	NA	NA	NA	NA	NA	te11606	NA	NA	NA	NA	NA	NA	te11606	NA	NA	NA	NA	NA	NA
te11607	NA	NA	NA	NA	NA	NA	te11607	NA	NA	NA	NA	NA	NA	te11607	NA	NA	NA	NA	NA	NA
te11608	NA	NA	NA	NA	NA	NA	te11608	NA	NA	NA	NA	NA	NA	te11608	NA	NA	NA	NA	NA	NA
te11609	NA	NA	0.01389	NA	0.03522	0.03997	te11609	NA	NA	0	NA	0.01785	0	te11609	NA	NA	0	NA	0.002745	0.01065
te1161	NA	NA	NA	NA	NA	NA	te1161	NA	NA	NA	NA	NA	NA	te1161	NA	NA	NA	NA	NA	NA
te11610	0.47546	0.566365	0.13335	0.79422	0.49798	0.45999	te11610	0.252765	0.21965	0	0.5788	0.177785	0.26173	te11610	0.018855	0.035255	0.04167	0.22042	0.053915	0.07435
te11611	NA	NA	NA	NA	NA	NA	te11611	NA	NA	NA	NA	NA	NA	te11611	NA	NA	NA	NA	NA	NA
te11612	NA	NA	NA	NA	NA	NA	te11612	0	0	0	0.04165	0	0	te11612	0	0	0	0	0	0.015625
te11613	NA	NA	NA	NA	NA	NA	te11613	NA	NA	NA	NA	NA	NA	te11613	0	0	0	0	0	0
te11614	NA	NA	NA	NA	NA	NA	te11614	NA	NA	NA	NA	NA	NA	te11614	NA	NA	NA	NA	NA	NA
te11615	0.717815	0.81349	1	0.770525	0.6122	0.572225	te11615	0.033335	0	0	0.17256	0.041675	0.1	te11615	0.0308	0.011885	0	0.023815	0.026565	0.02911
te11616	NA	NA	NA	NA	NA	NA	te11616	NA	NA	NA	NA	NA	NA	te11616	NA	NA	NA	NA	NA	NA
te11617	NA	NA	NA	NA	NA	NA	te11617	NA	NA	NA	NA	NA	NA	te11617	NA	NA	NA	NA	NA	NA
te11618	NA	NA	NA	NA	NA	NA	te11618	NA	NA	NA	NA	NA	NA	te11618	NA	NA	NA	NA	NA	NA
te11619	0.80188	0.816625	0.87529	0.893575	1	NA	te11619	0.03009	0.04	0	0.36052	NA	NA	te11619	0.03637	0.013075	0	0.16373	0	NA
te1162	NA	NA	NA	NA	NA	NA	te1162	NA	NA	NA	NA	NA	NA	te1162	NA	NA	NA	NA	NA	NA
te11620	NA	NA	NA	NA	NA	NA	te11620	NA	NA	NA	NA	NA	NA	te11620	NA	NA	NA	NA	NA	NA
te11621	NA	1	NA	0.7639	NA	NA	te11621	NA	NA	NA	NA	NA	NA	te11621	0	0	NA	0.06418	0.01538	NA
te11622	NA	NA	NA	NA	NA	NA	te11622	NA	NA	NA	NA	NA	NA	te11622	NA	NA	NA	NA	NA	NA
te11623	0.97222	1	0.7	0.94167	0.7	NA	te11623	NA	NA	NA	NA	NA	NA	te11623	0.055555	0.04	0	0.085485	0	NA
te11624	NA	NA	NA	NA	NA	NA	te11624	NA	NA	NA	NA	NA	NA	te11624	0	0	NA	0	NA	NA
te11625	0.43305	0.18335	NA	1	NA	NA	te11625	0	0	NA	0.25	NA	NA	te11625	0.00521	0	NA	0.048765	0	NA
te11626	NA	NA	NA	NA	NA	NA	te11626	NA	NA	NA	NA	NA	NA	te11626	0	0	NA	0	NA	NA
te11627	0.770095	0.8178	0.93333	0.88906	NA	NA	te11627	0.14459	0.162375	0	0.402605	NA	NA	te11627	0.016175	0.01556	0	0.049115	NA	NA
te11628	0.5	0.5	NA	0.88195	NA	NA	te11628	0.3	0	NA	0.0949	NA	NA	te11628	0.10741	0.009595	0	0.11786	NA	NA
te11629	0.725	0.275	NA	0.491665	0.66667	NA	te11629	NA	NA	NA	NA	NA	NA	te11629	0.025	0	NA	0.060425	0	NA
te1163	0.821095	0.8333	NA	0.862855	NA	NA	te1163	0.66664	0.46429	NA	0.78051	NA	NA	te1163	0.085555	0.015435	NA	0.12222	NA	NA
te11630	0.60179	0.890145	NA	0.92093	0.8	NA	te11630	0	0.0357	NA	0.2143	NA	NA	te11630	0.07638	0.05592	0	0.07218	0.1	NA
te11631	NA	NA	NA	NA	NA	NA	te11631	NA	NA	NA	NA	NA	NA	te11631	NA	NA	NA	NA	NA	NA
te11632	NA	NA	NA	NA	NA	NA	te11632	NA	NA	NA	NA	NA	NA	te11632	NA	NA	NA	NA	NA	NA
te11633	NA	NA	NA	NA	NA	NA	te11633	NA	NA	NA	NA	NA	NA	te11633	0	0.03125	NA	0	NA	NA
te11634	NA	NA	0.61377	0.81845	0.62355	0.61209	te11634	NA	NA	0.132045	0.138885	0.17234	0.18037	te11634	NA	NA	0.03101	0.129555	0.0739	0.08345
te11635	NA	NA	0.86667	NA	0.89523	0.86745	te11635	NA	NA	0.2	NA	0.439215	0.270435	te11635	NA	NA	0.1	NA	0.06906	0.055935
te11636	0.336435	0.50749	0.6343	0.66339	0.639065	0.616215	te11636	0.152775	0.25415	0.270175	0.3896	0.345235	0.262505	te11636	0.027495	0.009875	0.02573	0.091265	0.064235	0.04802
te11637	NA	NA	NA	NA	0	NA	te11637	NA	NA	NA	NA	NA	NA	te11637	NA	NA	NA	NA	NA	NA
te11638	NA	NA	NA	NA	NA	NA	te11638	NA	NA	NA	NA	NA	NA	te11638	NA	NA	NA	NA	NA	NA
te11639	NA	NA	NA	NA	NA	NA	te11639	NA	NA	NA	NA	NA	NA	te11639	NA	NA	NA	NA	NA	NA
te1164	0.763115	0.91559	0.8	0.85419	NA	NA	te1164	0.52614	0.2451	0.06667	0.62407	NA	NA	te1164	0.097305	0.052725	0.05333	0.114025	NA	NA
te11640	NA	NA	NA	NA	NA	NA	te11640	NA	NA	NA	NA	NA	NA	te11640	NA	0.0625	NA	0	0	0
te11641	NA	NA	NA	NA	NA	NA	te11641	NA	NA	NA	NA	NA	NA	te11641	NA	NA	NA	NA	NA	NA
te11642	NA	NA	NA	NA	NA	NA	te11642	NA	NA	NA	NA	NA	NA	te11642	0	0	0.04485	0.004765	0.013095	0
te11643	NA	NA	NA	NA	NA	NA	te11643	NA	NA	NA	NA	NA	NA	te11643	NA	NA	NA	NA	NA	NA
te11644	NA	NA	NA	NA	NA	NA	te11644	NA	NA	NA	NA	NA	NA	te11644	0	NA	NA	0	NA	NA
te11645	NA	NA	NA	NA	0.1667	NA	te11645	NA	0	NA	NA	0.2	NA	te11645	NA	0	NA	NA	0.02	0
te11646	0.23147	0.537035	NA	0.862285	NA	NA	te11646	NA	NA	NA	NA	NA	NA	te11646	0	0	NA	0	NA	NA
te11647	NA	NA	NA	NA	NA	NA	te11647	NA	NA	NA	NA	NA	NA	te11647	NA	NA	NA	NA	NA	NA
te11648	NA	NA	NA	NA	NA	NA	te11648	NA	NA	NA	NA	NA	NA	te11648	NA	NA	NA	NA	NA	NA
te11649	NA	NA	NA	NA	NA	NA	te11649	NA	NA	NA	NA	NA	NA	te11649	NA	NA	NA	NA	NA	NA
te1165	0.805455	0.9	0.9875	0.865785	0.86667	NA	te1165	0.538155	0.252685	0.09762	0.69468	0.46667	NA	te1165	0.07887	0.049555	0.042755	0.127735	0.05	NA
te11650	0.55	0.6875	1	0.90075	0.72915	0.8333	te11650	0	0	0	0	0	0	te11650	0.01944	0	0.05	0.01606	0.00521	0
te11651	NA	NA	NA	NA	NA	NA	te11651	NA	NA	NA	NA	NA	NA	te11651	0	0	0	0.011115	0	NA
te11652	NA	NA	NA	NA	NA	NA	te11652	NA	NA	NA	NA	NA	NA	te11652	NA	NA	NA	NA	NA	NA
te11653	NA	NA	NA	NA	NA	NA	te11653	NA	NA	NA	NA	NA	NA	te11653	NA	0	NA	0	0	NA
te11654	NA	NA	NA	NA	NA	NA	te11654	NA	NA	NA	NA	NA	NA	te11654	NA	NA	NA	NA	NA	NA
te11655	NA	NA	NA	NA	NA	NA	te11655	NA	NA	NA	NA	NA	NA	te11655	NA	NA	NA	NA	0	NA
te11656	NA	NA	NA	NA	NA	NA	te11656	NA	NA	NA	NA	NA	NA	te11656	NA	NA	NA	NA	NA	NA
te11657	NA	NA	NA	NA	NA	NA	te11657	NA	NA	NA	NA	NA	NA	te11657	NA	NA	NA	NA	NA	NA
te11658	NA	NA	NA	NA	NA	NA	te11658	NA	NA	NA	NA	NA	NA	te11658	NA	NA	NA	NA	NA	NA
te11659	NA	NA	NA	NA	NA	NA	te11659	NA	NA	NA	NA	NA	NA	te11659	NA	NA	NA	NA	NA	NA
te1166	0.747595	0.831395	NA	0.920535	NA	NA	te1166	0.415755	0.280605	NA	0.734415	NA	NA	te1166	0.05416	0.03183	NA	0.140205	NA	NA
te11660	NA	NA	NA	NA	NA	NA	te11660	NA	NA	NA	NA	NA	NA	te11660	NA	0	NA	NA	NA	NA
te11661	NA	NA	NA	NA	NA	NA	te11661	NA	NA	NA	NA	NA	NA	te11661	NA	NA	NA	NA	NA	NA
te11662	NA	NA	NA	NA	NA	NA	te11662	NA	NA	0.1	NA	0.0625	0.024025	te11662	NA	NA	0.029765	NA	0.022645	0.06715
te11663	NA	NA	0	0	0.0673	0	te11663	NA	NA	NA	NA	NA	NA	te11663	NA	NA	0.023375	0.02168	0.047075	0.02639
te11664	NA	NA	0.65	NA	0.53	0.4347	te11664	NA	NA	NA	NA	NA	NA	te11664	NA	NA	0.0133	0.046725	0.042575	0.02414
te11665	NA	NA	0.76228	0.86875	0.652915	0.613465	te11665	NA	NA	0	0.25555	0.1712	0.13395	te11665	NA	NA	0.023765	0.04796	0.02353	0.015655
te11666	NA	NA	NA	NA	NA	NA	te11666	NA	NA	NA	NA	NA	NA	te11666	NA	NA	0	NA	0	0
te11667	NA	NA	NA	NA	NA	NA	te11667	NA	NA	0	NA	0	0	te11667	NA	NA	0	NA	0.06152	0.05699
te11668	NA	NA	NA	NA	NA	NA	te11668	NA	NA	NA	NA	NA	NA	te11668	NA	NA	NA	NA	NA	NA
te11669	NA	NA	NA	NA	NA	NA	te11669	NA	NA	NA	NA	NA	NA	te11669	NA	NA	NA	NA	NA	NA
te1167	NA	NA	NA	NA	NA	NA	te1167	NA	NA	NA	NA	NA	NA	te1167	0	0	NA	0	NA	NA
te11670	NA	NA	NA	NA	NA	NA	te11670	NA	NA	NA	NA	NA	NA	te11670	NA	NA	NA	NA	NA	NA
te11671	NA	NA	NA	NA	NA	NA	te11671	NA	NA	NA	NA	NA	NA	te11671	0	0	NA	0.00625	NA	NA
te11672	NA	NA	NA	NA	NA	NA	te11672	NA	NA	NA	NA	NA	NA	te11672	NA	NA	NA	NA	NA	NA
te11673	NA	NA	NA	NA	NA	NA	te11673	NA	NA	NA	NA	NA	NA	te11673	0	0.1	0	0	0.04545	NA
te11674	0.325	0.5587	0.6	0.76785	0.4762	NA	te11674	NA	NA	NA	NA	NA	NA	te11674	NA	NA	NA	NA	NA	NA
te11675	0.778115	0.82825	0.778275	0.958335	0.5	NA	te11675	0.1429	0.21665	0.1667	0.7735	NA	NA	te11675	0.03372	0.015645	0.02862	0.115705	0.02316	NA
te11676	0.80778	0.891625	0.625	0.853205	0.6176	0.355675	te11676	0.131525	0.136405	0.05	0.304075	0.009285	0.06759	te11676	0.043625	0.03414	0.00843	0.089685	0.015805	0.01797
te11677	0.6	1	NA	0.9643	1	NA	te11677	0.2	0.08335	NA	0.8214	NA	NA	te11677	0.04286	0.110345	0.010415	0.110385	0.08722	0.02381
te11678	NA	NA	NA	NA	NA	NA	te11678	NA	NA	NA	NA	NA	NA	te11678	NA	NA	NA	NA	NA	NA
te11679	0.435275	0.64445	0.8	0.885425	NA	NA	te11679	0.215625	0.294425	0.4	0.7453	NA	NA	te11679	0.04138	0	0.2	0.119365	NA	NA
te1168	NA	NA	NA	NA	NA	NA	te1168	NA	NA	NA	NA	NA	NA	te1168	NA	NA	NA	NA	NA	NA
te11680	NA	NA	NA	NA	NA	NA	te11680	NA	NA	NA	NA	NA	NA	te11680	0.006195	0	0.01429	0.01819	0	NA
te11681	NA	NA	NA	NA	NA	NA	te11681	NA	NA	NA	NA	NA	NA	te11681	0	0	0	0	0	0
te11682	NA	NA	NA	NA	NA	NA	te11682	NA	NA	NA	NA	NA	NA	te11682	NA	NA	NA	NA	NA	NA
te11683	0.747495	0.86963	0.85969	0.90246	0.59704	NA	te11683	0.169385	0.119795	0.115485	0.355165	0.44447	NA	te11683	0.02139	0.012165	0.009325	0.047505	0.05976	NA
te11684	NA	NA	NA	NA	NA	NA	te11684	NA	NA	NA	NA	NA	NA	te11684	0	0	0	0.030715	0	0.08035
te11685	NA	NA	NA	NA	NA	NA	te11685	NA	NA	NA	NA	NA	NA	te11685	NA	NA	NA	NA	NA	NA
te11686	NA	NA	NA	NA	NA	NA	te11686	NA	NA	NA	NA	NA	NA	te11686	NA	NA	NA	NA	NA	NA
te11687	NA	NA	NA	NA	NA	NA	te11687	NA	NA	NA	NA	NA	NA	te11687	NA	NA	NA	NA	NA	NA
te11688	0.069225	0.060725	0.1667	0.05555	NA	NA	te11688	0	0	NA	0	NA	NA	te11688	0	0.005555	0	0	NA	NA
te11689	NA	NA	NA	NA	NA	NA	te11689	NA	NA	NA	NA	NA	NA	te11689	NA	NA	NA	NA	NA	NA
te1169	NA	NA	NA	NA	NA	NA	te1169	NA	NA	NA	NA	NA	NA	te1169	NA	NA	NA	NA	NA	NA
te11690	NA	NA	NA	NA	NA	NA	te11690	NA	NA	NA	NA	NA	NA	te11690	NA	NA	NA	NA	NA	NA
te11691	0.38465	0.58095	0.375	0.80805	0.0588	0	te11691	0	0.09375	0.0625	0.1779	0	0	te11691	0.00714	0.005055	0.04375	0.042555	0.015375	0.01323
te11692	NA	NA	NA	NA	NA	NA	te11692	NA	NA	NA	NA	NA	NA	te11692	NA	NA	NA	NA	NA	NA
te11693	NA	NA	NA	NA	NA	NA	te11693	NA	NA	NA	NA	NA	NA	te11693	0	0.07145	NA	0	0	NA
te11694	NA	NA	NA	NA	NA	NA	te11694	NA	NA	NA	NA	NA	NA	te11694	NA	NA	NA	NA	NA	NA
te11695	NA	NA	NA	NA	NA	NA	te11695	0	0.04165	NA	0.1267	NA	NA	te11695	0	0.020835	NA	0.008925	NA	NA
te11696	0.807205	0.880145	0.729475	0.84095	0.62652	0.610535	te11696	0.37581	0.172405	0.189705	0.54894	0.37808	0.304935	te11696	0.03674	0.019125	0.04472	0.068915	0.081995	0.087695
[truncated: 90,893 more rows]

## Sheet: Extended Data Fig 3c,d
Data for Extended Data Figure 3c,d																							Results of two-sided Wilcoxon's test
	CG genes							CHG genes							CHH genes										W	p-value
Gene	Cr x Cr	Cr x 4xCr	Co x Cr	Cr x Co	4xCo x Cr	4xCo x 4xCo	Gene	Cr x Cr	Cr x 4xCr	Co x Cr	Cr x Co	4xCo x Cr	4xCo x 4xCo	Gene	Cr x Cr	Cr x 4xCr	Co x Cr	Cr x Co	4xCo x Cr	4xCo x 4xCo			CG	Cr x Cr - Co x Cr	270965969	< 0.00000000000000022
Carubv10000018m.g	0.628705	0.71285	0.628915	0.678735	0.56526	0.526025	Carubv10000018m.g	0.01417	0.01109	0.009425	0.02745	0.009715	0.008695	Carubv10000018m.g	0.00325	0.004195	0.006875	0.00863	0.008185	0.0078				Co x Cr - 4xCo x Cr	268873235	< 0.00000000000000022
Carubv10000019m.g	0.282895	0.317915	0.192085	0.261695	0.150975	0.11171	Carubv10000019m.g	0.006645	0.005315	0.0034	0.006535	0.005455	0.00447	Carubv10000019m.g	0.00362	0.00327	0.00405	0.00589	0.004955	0.005645			CGH	Cr x Cr - Co x Cr	383935500	< 0.00000000000000022
Carubv10000020m.g	0.71321	0.761915	0.62589	0.732365	0.593965	0.544905	Carubv10000020m.g	0.007685	0.00845	0.00466	0.009995	0.009445	0.008555	Carubv10000020m.g	0.00516	0.004675	0.006305	0.00817	0.008205	0.009185				Co x Cr - 4xCo x Cr	415938875	< 0.00000000000000022
Carubv10000021m.g	0.65577	0.707945	0.661285	0.689115	0.56755	0.54745	Carubv10000021m.g	0.00942	0.00801	0.01016	0.01211	0.00968	0.010335	Carubv10000021m.g	0.004515	0.00416	0.004655	0.006365	0.00573	0.005965			CHH	Cr x Cr - Co x Cr	266587787	< 0.00000000000000022
Carubv10000022m.g	0.5988	0.612845	0.616625	0.636205	0.618705	0.601835	Carubv10000022m.g	0.00804	0.005095	0.0093	0.00806	0.01386	0.013115	Carubv10000022m.g	0.003565	0.00387	0.004615	0.00609	0.007565	0.00738				Co x Cr - 4xCo x Cr	447278136	< 0.00000000000000022
Carubv10000023m.g	0.609845	0.648975	0.6214	0.66252	0.588125	0.56462	Carubv10000023m.g	0.008615	0.005395	0.005805	0.00918	0.006905	0.006585	Carubv10000023m.g	0.00417	0.003845	0.007035	0.0063	0.00974	0.009915
Carubv10000024m.g	0.601505	0.650205	0.601945	0.656535	0.500495	0.476415	Carubv10000024m.g	0.010525	0.00582	0.005405	0.009315	0.007895	0.00666	Carubv10000024m.g	0.004905	0.00401	0.005995	0.006625	0.00763	0.007735
Carubv10000025m.g	0.46599	0.498275	0.455685	0.43427	0.43694	0.434615	Carubv10000025m.g	0.008815	0.005665	0.006815	0.0065	0.01013	0.00872	Carubv10000025m.g	0.00491	0.003505	0.006975	0.00522	0.01166	0.01164
Carubv10000026m.g	0.08649	0.121615	0.205315	0.08083	0.216405	0.229095	Carubv10000026m.g	0.005485	0.003675	0.004705	0.00611	0.00915	0.008255	Carubv10000026m.g	0.00271	0.002705	0.004575	0.007305	0.006985	0.00757
Carubv10000027m.g	0.504115	0.5386	0.459615	0.554605	0.46742	0.459985	Carubv10000027m.g	0.006285	0.004065	0.00525	0.0089	0.007885	0.006375	Carubv10000027m.g	0.003465	0.00347	0.005795	0.00645	0.009905	0.011715
Carubv10000028m.g	0.482265	0.552895	0.507085	0.53509	0.52261	0.49774	Carubv10000028m.g	0.008905	0.00643	0.00593	0.007405	0.00881	0.009075	Carubv10000028m.g	0.004215	0.003785	0.0059	0.006085	0.00659	0.006965
Carubv10000029m.g	0.46136	0.496765	0.47845	0.466595	0.432455	0.418985	Carubv10000029m.g	0.01761	0.013745	0.01448	0.032595	0.016455	0.014765	Carubv10000029m.g	0.008425	0.009465	0.00951	0.01291	0.0111	0.012955
Carubv10000030m.g	0.61085	0.65347	0.500425	0.726175	0.427775	0.36959	Carubv10000030m.g	0.0112	0.007735	0.00741	0.00914	0.01317	0.009155	Carubv10000030m.g	0.0029	0.00339	0.01077	0.00704	0.01113	0.01372
Carubv10000031m.g	0.603795	0.630955	0.518905	0.622205	0.51735	0.497685	Carubv10000031m.g	0.008655	0.004995	0.00724	0.011335	0.00945	0.00774	Carubv10000031m.g	0.00441	0.00387	0.005015	0.006205	0.00683	0.007055
Carubv10000032m.g	0.399325	0.43495	0.45693	0.433795	0.48422	0.464465	Carubv10000032m.g	0.00646	0.00442	0.004045	0.005515	0.01048	0.00921	Carubv10000032m.g	0.00323	0.00282	0.00493	0.006045	0.00733	0.006245
Carubv10000033m.g	0.614035	0.628355	0.52593	0.587005	0.44302	0.423265	Carubv10000033m.g	0.01446	0.004015	0.01739	0.016225	0.016815	0.019535	Carubv10000033m.g	0.006335	0.00447	0.00984	0.009265	0.01486	0.014995
Carubv10000034m.g	0.376205	0.454115	0.409055	0.434565	0.43549	0.432335	Carubv10000034m.g	0.005155	0.00667	0.01017	0.006825	0.0139	0.017195	Carubv10000034m.g	0.00285	0.00415	0.005075	0.00556	0.00601	0.007035
Carubv10000035m.g	0.44484	0.517785	0.564075	0.506815	0.50444	0.433435	Carubv10000035m.g	0.0118	0.00663	0.01153	0.005805	0.00896	0.006875	Carubv10000035m.g	0.00369	0.003965	0.008345	0.00519	0.00849	0.01647
Carubv10000036m.g	0.44521	0.40646	0.456455	0.432535	0.46973	0.49379	Carubv10000036m.g	0.006375	0.004645	0.00471	0.00742	0.00617	0.007735	Carubv10000036m.g	0.004695	0.005075	0.005065	0.005975	0.00712	0.00892
Carubv10000037m.g	0.494015	0.5638	0.495335	0.522255	0.460895	0.44607	Carubv10000037m.g	0.00779	0.00529	0.007115	0.00833	0.009665	0.009295	Carubv10000037m.g	0.004695	0.003925	0.006725	0.007885	0.007905	0.009065
Carubv10000038m.g	0.60651	0.63337	0.554915	0.630255	0.55327	0.471705	Carubv10000038m.g	0.014045	0.011405	0.015205	0.01594	0.01682	0.01614	Carubv10000038m.g	0.008515	0.00651	0.005285	0.010705	0.007425	0.007205
Carubv10000039m.g	0.533615	0.548815	0.48103	0.54325	0.42342	0.389145	Carubv10000039m.g	0.006585	0.006375	0.00553	0.00749	0.005365	0.007605	Carubv10000039m.g	0.00363	0.00336	0.005395	0.00744	0.006515	0.006515
Carubv10000040m.g	0.586755	0.61396	0.512415	0.583345	0.609885	0.55472	Carubv10000040m.g	0.01224	0.00595	0.005915	0.00688	0.009655	0.00893	Carubv10000040m.g	0.002845	0.00444	0.00551	0.00528	0.010135	0.00926
Carubv10000043m.g	0.45509	0.51866	0.531365	0.505865	0.551325	0.546935	Carubv10000043m.g	0.00872	0.005815	0.010535	0.008135	0.016385	0.018365	Carubv10000043m.g	0.003095	0.003155	0.00529	0.00658	0.009395	0.00994
Carubv10000044m.g	0.132115	0.10587	0.193715	0.11742	0.22166	0.22523	Carubv10000044m.g	0.00268	0.005185	0.003885	0.0063	0.006665	0.007035	Carubv10000044m.g	0.001995	0.002835	0.00279	0.006385	0.005205	0.00467
Carubv10000045m.g	0.285155	0.28814	0.398	0.336395	0.43823	0.442505	Carubv10000045m.g	0.00485	0.005505	0.00913	0.006525	0.01471	0.017355	Carubv10000045m.g	0.003485	0.0024	0.004865	0.006175	0.0055	0.00634
Carubv10000046m.g	0.13765	0.14845	0.30663	0.14123	0.337385	0.395195	Carubv10000046m.g	0.00603	0.006095	0.003465	0.005875	0.00775	0.00744	Carubv10000046m.g	0.003455	0.0036	0.00512	0.006505	0.007475	0.005785
Carubv10000047m.g	0.565455	0.566355	0.58131	0.560595	0.48245	0.46111	Carubv10000047m.g	0.00901	0.005695	0.00609	0.008545	0.006175	0.007285	Carubv10000047m.g	0.003035	0.002945	0.00583	0.00629	0.008865	0.009545
Carubv10000048m.g	0.43309	0.45157	0.383775	0.429035	0.30817	0.313985	Carubv10000048m.g	0.00889	0.00589	0.006035	0.008245	0.01028	0.009905	Carubv10000048m.g	0.002875	0.00293	0.007005	0.00644	0.00748	0.00733
Carubv10000050m.g	0.525225	0.56652	0.49435	0.50853	0.526265	0.50415	Carubv10000050m.g	0.00664	0.00639	0.004545	0.00639	0.00643	0.00525	Carubv10000050m.g	0.003645	0.003505	0.006025	0.007205	0.008225	0.00983
Carubv10000051m.g	0.51878	0.51158	0.55019	0.528155	0.53096	0.48364	Carubv10000051m.g	0.011545	0.00576	0.006565	0.008605	0.010745	0.011425	Carubv10000051m.g	0.00341	0.00346	0.005265	0.005845	0.007255	0.008075
Carubv10000052m.g	0.499635	0.58854	0.53706	0.55835	0.54965	0.502195	Carubv10000052m.g	0.005945	0.007465	0.008825	0.009985	0.013905	0.0138	Carubv10000052m.g	0.003575	0.00365	0.00646	0.00656	0.00795	0.00928
Carubv10000053m.g	0.360225	0.389045	0.262895	0.41131	0.362175	0.33868	Carubv10000053m.g	0.00456	0.004895	0.00659	0.00763	0.009825	0.01084	Carubv10000053m.g	0.003745	0.00337	0.004815	0.00568	0.008305	0.008715
Carubv10000054m.g	0.54157	0.6041	0.509145	0.54698	0.549565	0.543345	Carubv10000054m.g	0.006585	0.00467	0.003425	0.00963	0.007975	0.004785	Carubv10000054m.g	0.005405	0.00605	0.006005	0.009575	0.013	0.013395
Carubv10000056m.g	0.4823	0.510835	0.411945	0.480605	0.361755	0.337975	Carubv10000056m.g	0.008835	0.005515	0.008925	0.010115	0.00594	0.00638	Carubv10000056m.g	0.002645	0.00419	0.00634	0.00623	0.00847	0.008905
Carubv10000057m.g	0.468015	0.49246	0.44777	0.46745	0.40543	0.37393	Carubv10000057m.g	0.00898	0.006595	0.011775	0.015385	0.015355	0.018495	Carubv10000057m.g	0.004585	0.003525	0.004795	0.007085	0.00845	0.008675
Carubv10000058m.g	0.16593	0.1983	0.10802	0.15563	0.168865	0.159195	Carubv10000058m.g	0.003445	0.00397	0.00409	0.006865	0.005645	0.005915	Carubv10000058m.g	0.003475	0.00345	0.00571	0.005975	0.006235	0.006125
Carubv10000059m.g	0.535045	0.60628	0.602455	0.59181	0.57068	0.55574	Carubv10000059m.g	0.008635	0.005075	0.00772	0.00884	0.009005	0.010805	Carubv10000059m.g	0.003055	0.00378	0.00611	0.007155	0.007995	0.007235
Carubv10000060m.g	0.574825	0.591795	0.564935	0.580505	0.543045	0.498465	Carubv10000060m.g	0.010775	0.01215	0.011975	0.013135	0.01138	0.012655	Carubv10000060m.g	0.00478	0.006425	0.00681	0.013065	0.00789	0.010305
Carubv10000061m.g	0.396445	0.41538	0.415675	0.40513	0.34981	0.34558	Carubv10000061m.g	0.00673	0.004275	0.00351	0.008435	0.006395	0.00586	Carubv10000061m.g	0.004585	0.003	0.004455	0.00551	0.006185	0.005275
Carubv10000062m.g	0.381465	0.444605	0.29827	0.3856	0.291995	0.27759	Carubv10000062m.g	0.00575	0.00445	0.00678	0.01104	0.00903	0.011065	Carubv10000062m.g	0.00393	0.002255	0.00469	0.005315	0.005475	0.00422
Carubv10000063m.g	0.50242	0.56843	0.55511	0.621775	0.552935	0.54922	Carubv10000063m.g	0.058105	0.010115	0.01614	0.011775	0.034185	0.02692	Carubv10000063m.g	0.004	0.003665	0.00735	0.008055	0.01007	0.00955
Carubv10000064m.g	0.387605	0.41755	0.393795	0.372585	0.394555	0.38193	Carubv10000064m.g	0.007235	0.005705	0.004685	0.006115	0.00616	0.006955	Carubv10000064m.g	0.00355	0.003025	0.006525	0.005635	0.00968	0.009305
Carubv10000065m.g	0.42644	0.50552	0.266555	0.437425	0.34484	0.303485	Carubv10000065m.g	0.007985	0.004825	0.00854	0.007365	0.01297	0.013245	Carubv10000065m.g	0.003815	0.004235	0.006685	0.005975	0.008265	0.008575
Carubv10000066m.g	0.126485	0.139165	0.41348	0.177935	0.439605	0.455005	Carubv10000066m.g	0.00714	0.006285	0.007505	0.00806	0.01246	0.012325	Carubv10000066m.g	0.003855	0.003515	0.00609	0.00616	0.00866	0.00889
Carubv10000067m.g	0.228725	0.27468	0.20492	0.24798	0.20974	0.208085	Carubv10000067m.g	0.00428	0.00589	0.003225	0.00692	0.005655	0.007185	Carubv10000067m.g	0.005025	0.00348	0.00438	0.006415	0.00739	0.006635
Carubv10000068m.g	0.20361	0.14697	0.20118	0.145005	0.14258	0.1194	Carubv10000068m.g	0.00477	0.003065	0.004085	0.00508	0.004965	0.004725	Carubv10000068m.g	0.00349	0.003825	0.004055	0.0057	0.00562	0.007195
Carubv10000070m.g	0.517975	0.57281	0.556205	0.56999	0.52141	0.523225	Carubv10000070m.g	0.00735	0.005825	0.01571	0.01097	0.020445	0.02716	Carubv10000070m.g	0.00399	0.0032	0.00918	0.00676	0.01169	0.014065
Carubv10000071m.g	0.435555	0.486305	0.38375	0.466855	0.376565	0.39013	Carubv10000071m.g	0.00614	0.007155	0.00526	0.008715	0.011615	0.012935	Carubv10000071m.g	0.00391	0.004335	0.00378	0.006345	0.00635	0.00731
Carubv10000072m.g	0.634365	0.65007	0.676545	0.66464	0.67159	0.67191	Carubv10000072m.g	0.007995	0.006705	0.014765	0.010965	0.012725	0.01703	Carubv10000072m.g	0.004785	0.00484	0.010635	0.005465	0.008275	0.008655
Carubv10000074m.g	0.245525	0.265	0.361495	0.25981	0.340055	0.35341	Carubv10000074m.g	0.006115	0.00392	0.00667	0.006965	0.005385	0.00474	Carubv10000074m.g	0.002555	0.00434	0.005185	0.006055	0.008145	0.00878
Carubv10000075m.g	0.296735	0.32217	0.41732	0.29843	0.404975	0.41033	Carubv10000075m.g	0.00432	0.005365	0.010995	0.00833	0.012445	0.0154	Carubv10000075m.g	0.00266	0.002725	0.008595	0.007005	0.01382	0.012595
Carubv10000076m.g	0.5379	0.587975	0.518145	0.540785	0.469745	0.43246	Carubv10000076m.g	0.010335	0.0064	0.00901	0.01	0.01188	0.016875	Carubv10000076m.g	0.00468	0.00308	0.01154	0.00706	0.0131	0.015525
Carubv10000077m.g	0.41859	0.45485	0.43157	0.473125	0.35679	0.31664	Carubv10000077m.g	0.00722	0.004545	0.00468	0.007845	0.00817	0.006815	Carubv10000077m.g	0.00385	0.003595	0.007055	0.00701	0.00839	0.007095
Carubv10000079m.g	0.343725	0.425855	0.55802	0.464115	0.3236	0.284885	Carubv10000079m.g	0.007715	0.006875	0.005545	0.01577	0.006285	0.00673	Carubv10000079m.g	0.00375	0.00395	0.00921	0.00854	0.01067	0.01004
Carubv10000080m.g	0.485165	0.520685	0.52804	0.51703	0.4692	0.40619	Carubv10000080m.g	0.00967	0.00531	0.00608	0.007885	0.006175	0.006255	Carubv10000080m.g	0.0036	0.00398	0.009005	0.005865	0.009475	0.008605
Carubv10000081m.g	0.498465	0.55283	0.508935	0.501545	0.45888	0.42452	Carubv10000081m.g	0.01007	0.006385	0.00998	0.010155	0.011855	0.01137	Carubv10000081m.g	0.004345	0.003035	0.00531	0.00625	0.00678	0.00686
Carubv10000082m.g	0.487655	0.49409	0.523545	0.495765	0.508465	0.471495	Carubv10000082m.g	0.008505	0.005805	0.007785	0.00906	0.011835	0.009285	Carubv10000082m.g	0.005345	0.005185	0.005395	0.007345	0.00958	0.01013
Carubv10000083m.g	0.335305	0.300835	0.313375	0.28671	0.41348	0.4091	Carubv10000083m.g	0.008665	0.00334	0.005125	0.00656	0.007205	0.00689	Carubv10000083m.g	0.00572	0.002985	0.007215	0.007545	0.010605	0.01069
Carubv10000084m.g	0.350845	0.357595	0.37983	0.330445	0.341655	0.326125	Carubv10000084m.g	0.00866	0.00624	0.016115	0.0069	0.019955	0.018165	Carubv10000084m.g	0.00465	0.00261	0.00338	0.006695	0.004875	0.00538
Carubv10000085m.g	0.217205	0.277455	0.274415	0.224295	0.23731	0.245345	Carubv10000085m.g	0.002985	0.008665	0.005035	0.00624	0.008995	0.00656	Carubv10000085m.g	0.003145	0.00331	0.004285	0.006845	0.0063	0.005415
Carubv10000086m.g	0.476155	0.494355	0.45445	0.47285	0.35717	0.328855	Carubv10000086m.g	0.008815	0.006875	0.0088	0.008575	0.0144	0.01377	Carubv10000086m.g	0.00319	0.003385	0.00637	0.00487	0.00793	0.011425
Carubv10000087m.g	0.59444	0.598555	0.49849	0.5663	0.535705	0.53298	Carubv10000087m.g	0.007295	0.00479	0.00962	0.00676	0.011825	0.012455	Carubv10000087m.g	0.003365	0.00435	0.00428	0.005395	0.00547	0.005285
Carubv10000088m.g	0.50795	0.559995	0.489585	0.55322	0.418245	0.39279	Carubv10000088m.g	0.00592	0.00533	0.00507	0.00382	0.00477	0.005635	Carubv10000088m.g	0.003975	0.00394	0.0051	0.00513	0.00559	0.005975
Carubv10000089m.g	0.473275	0.501845	0.49009	0.489645	0.404655	0.380195	Carubv10000089m.g	0.00909	0.00579	0.007455	0.009715	0.01135	0.008345	Carubv10000089m.g	0.00777	0.007115	0.00442	0.00969	0.007415	0.007445
Carubv10000090m.g	0.51152	0.537945	0.523535	0.54153	0.489095	0.52255	Carubv10000090m.g	0.007145	0.005095	0.004575	0.00729	0.00749	0.00737	Carubv10000090m.g	0.003365	0.002665	0.0054	0.006255	0.0082	0.010005
Carubv10000091m.g	0.752825	0.746995	0.566665	0.708795	0.56745	0.499885	Carubv10000091m.g	0.01347	0.006555	0.006295	0.01468	0.00754	0.007005	Carubv10000091m.g	0.004035	0.00417	0.007045	0.008385	0.007195	0.008075
Carubv10000092m.g	0.142485	0.143925	0.42402	0.142235	0.48779	0.53759	Carubv10000092m.g	0.00793	0.004	0.015055	0.010705	0.016805	0.01467	Carubv10000092m.g	0.002945	0.00344	0.007635	0.00772	0.0088	0.01018
Carubv10000093m.g	0.592485	0.640265	0.637185	0.64397	0.52999	0.474755	Carubv10000093m.g	0.005785	0.00788	0.009335	0.01124	0.009745	0.013755	Carubv10000093m.g	0.00378	0.00339	0.00515	0.006365	0.00715	0.00855
Carubv10000094m.g	0.437995	0.527035	0.466885	0.505175	0.45103	0.43297	Carubv10000094m.g	0.04268	0.005345	0.01206	0.008605	0.06536	0.0334	Carubv10000094m.g	0.00409	0.003185	0.004485	0.006975	0.00809	0.00586
Carubv10000095m.g	0.51821	0.581735	0.38789	0.51229	0.408025	0.387095	Carubv10000095m.g	0.00611	0.00424	0.00624	0.00631	0.00737	0.005995	Carubv10000095m.g	0.00309	0.003945	0.00271	0.005445	0.007525	0.005825
Carubv10000096m.g	0.481665	0.50914	0.51731	0.473525	0.39493	0.3256	Carubv10000096m.g	0.00974	0.005525	0.00631	0.00632	0.01706	0.016955	Carubv10000096m.g	0.004825	0.003895	0.00871	0.00626	0.012135	0.011545
Carubv10000097m.g	0.44855	0.500205	0.410065	0.49536	0.371355	0.35205	Carubv10000097m.g	0.004825	0.00642	0.007535	0.00852	0.011875	0.009255	Carubv10000097m.g	0.0044	0.0045	0.005715	0.005905	0.006935	0.00883
Carubv10000098m.g	0.355855	0.405225	0.380615	0.367095	0.321305	0.315665	Carubv10000098m.g	0.01318	0.003625	0.005575	0.00847	0.00791	0.009255	Carubv10000098m.g	0.00298	0.00445	0.00925	0.00771	0.011835	0.011935
Carubv10000099m.g	0.359925	0.385375	0.44024	0.42935	0.495425	0.474425	Carubv10000099m.g	0.004045	0.00226	0.004605	0.009005	0.01306	0.015895	Carubv10000099m.g	0.00323	0.003915	0.00621	0.007785	0.008895	0.00998
Carubv10000100m.g	0.090875	0.1873	0.18688	0.20417	0.088715	0.06486	Carubv10000100m.g	0.014155	0.02027	0.008105	0.057405	0.017465	0.014605	Carubv10000100m.g	0.007715	0.014205	0.004175	0.024395	0.011795	0.00949
Carubv10000101m.g	0.629535	0.67171	0.597105	0.71551	0.553485	0.52668	Carubv10000101m.g	0.010205	0.00725	0.004725	0.01389	0.00963	0.00874	Carubv10000101m.g	0.004205	0.003975	0.00807	0.00938	0.011225	0.011365
Carubv10000104m.g	NA	NA	NA	NA	NA	NA	Carubv10000104m.g	NA	NA	NA	NA	NA	NA	Carubv10000104m.g	NA	NA	NA	NA	NA	NA
Carubv10000105m.g	0.42355	0.38241	0.469745	0.42801	0.44006	0.437605	Carubv10000105m.g	0.007305	0.007335	0.01289	0.02104	0.01257	0.01351	Carubv10000105m.g	0.003815	0.00662	0.011595	0.01339	0.01373	0.0186
Carubv10000107m.g	0.01234	0.01994	0.04029	0.00628	0.01164	0.011495	Carubv10000107m.g	0.00256	0.00324	0.008315	0.005915	0.00413	0.005685	Carubv10000107m.g	0.003125	0.00344	0.004605	0.00577	0.00608	0.005915
Carubv10000108m.g	0.079465	0.118965	0.279365	0.08911	0.276005	0.30714	Carubv10000108m.g	0.06697	0.00407	0.008725	0.00697	0.037845	0.020135	Carubv10000108m.g	0.007345	0.003255	0.006325	0.005845	0.007595	0.008155
Carubv10000109m.g	0.35994	0.431045	0.336605	0.38037	0.37129	0.36533	Carubv10000109m.g	0.0059	0.005	0.005135	0.0089	0.00648	0.00663	Carubv10000109m.g	0.003425	0.00394	0.0045	0.00717	0.005135	0.005175
Carubv10000110m.g	0.44211	0.422315	0.4275	0.413985	0.367445	0.36673	Carubv10000110m.g	0.022945	0.020235	0.025555	0.041205	0.049105	0.0359	Carubv10000110m.g	0.00681	0.00575	0.00923	0.012	0.016435	0.015145
Carubv10000111m.g	0.315045	0.37969	0.373705	0.35332	0.34356	0.387875	Carubv10000111m.g	0.013245	0.005915	0.00601	0.0063	0.006785	0.01098	Carubv10000111m.g	0.00525	0.004115	0.004295	0.00588	0.00471	0.006035
Carubv10000112m.g	0.67362	0.725945	0.62368	0.680655	0.582195	0.534785	Carubv10000112m.g	0.01074	0.00857	0.01172	0.00686	0.016365	0.01689	Carubv10000112m.g	0.003135	0.00336	0.004035	0.005875	0.00837	0.00849
Carubv10000113m.g	0.0888	0.144335	0.23269	0.11811	0.190825	0.19523	Carubv10000113m.g	0.11749	0.008645	0.02881	0.011905	0.145565	0.07674	Carubv10000113m.g	0.0096	0.00345	0.006235	0.0068	0.015565	0.012505
Carubv10000114m.g	0.433235	0.42902	0.32212	0.49316	0.37533	0.355435	Carubv10000114m.g	0.00376	0.005145	0.004325	0.012165	0.005895	0.004255	Carubv10000114m.g	0.00361	0.00355	0.00372	0.006285	0.00707	0.009415
Carubv10000115m.g	0.54681	0.57969	0.538985	0.5356	0.476855	0.425185	Carubv10000115m.g	0.00656	0.002445	0.00675	0.00566	0.00535	0.006505	Carubv10000115m.g	0.00371	0.00365	0.005495	0.005765	0.005605	0.005165
Carubv10000116m.g	0.745815	0.77776	0.612315	0.75493	0.662965	0.57537	Carubv10000116m.g	0.00822	0.006815	0.01266	0.01191	0.01441	0.01595	Carubv10000116m.g	0.003285	0.00373	0.008975	0.00516	0.00928	0.01026
Carubv10000117m.g	0.466745	0.45718	0.47753	0.525035	0.484195	0.463465	Carubv10000117m.g	0.00507	0.005885	0.003025	0.009785	0.00827	0.00829	Carubv10000117m.g	0.004045	0.004065	0.00627	0.007255	0.00944	0.01034
Carubv10000118m.g	0.344825	0.39224	0.295195	0.386515	0.280975	0.265165	Carubv10000118m.g	0.00601	0.00423	0.00729	0.006745	0.010865	0.010145	Carubv10000118m.g	0.00216	0.002495	0.0044	0.007675	0.00609	0.00605
Carubv10000119m.g	0.418915	0.450575	0.440775	0.427385	0.476205	0.470695	Carubv10000119m.g	0.006515	0.00631	0.007375	0.010335	0.0114	0.00792	Carubv10000119m.g	0.00347	0.003415	0.003745	0.006775	0.00622	0.00505
Carubv10000120m.g	0.292085	0.31088	0.338535	0.25468	0.45535	0.490445	Carubv10000120m.g	0.0048	0.00558	0.00789	0.00785	0.010665	0.01085	Carubv10000120m.g	0.003455	0.00387	0.005395	0.006695	0.008175	0.00866
Carubv10000121m.g	0.25827	0.263405	0.232925	0.192715	0.2503	0.253425	Carubv10000121m.g	0.0076	0.006565	0.005805	0.006075	0.00623	0.00673	Carubv10000121m.g	0.003145	0.003075	0.00368	0.006395	0.004645	0.0041
Carubv10000122m.g	0.42208	0.45496	0.3964	0.395735	0.372715	0.339335	Carubv10000122m.g	0.007035	0.005925	0.00444	0.00716	0.007595	0.005835	Carubv10000122m.g	0.00346	0.003255	0.00535	0.00564	0.006145	0.005915
Carubv10000123m.g	0.579965	0.624305	0.61923	0.59504	0.52416	0.507675	Carubv10000123m.g	0.00375	0.003945	0.00526	0.010375	0.01128	0.010605	Carubv10000123m.g	0.00318	0.003025	0.005335	0.00768	0.0099	0.00919
Carubv10000124m.g	0.196325	0.26204	0.325405	0.250635	0.32855	0.33077	Carubv10000124m.g	0.00931	0.009715	0.015595	0.0235	0.013065	0.011465	Carubv10000124m.g	0.00321	0.00452	0.003975	0.008175	0.00572	0.005685
Carubv10000126m.g	0.45477	0.470005	0.354375	0.517475	0.24853	0.196415	Carubv10000126m.g	0.17392	0.0849	0.03081	0.3146	0.041255	0.009275	Carubv10000126m.g	0.01823	0.009805	0.007305	0.046275	0.007515	0.0097
Carubv10000128m.g	0.50211	0.530305	0.499955	0.52801	0.50314	0.464205	Carubv10000128m.g	0.004935	0.0049	0.00855	0.009475	0.011195	0.009435	Carubv10000128m.g	0.004045	0.003265	0.005955	0.00792	0.00791	0.008675
Carubv10000130m.g	0.047065	0.044545	0.158405	0.02195	0.17691	0.196315	Carubv10000130m.g	0.00416	0.00425	0.004725	0.005995	0.005835	0.00497	Carubv10000130m.g	0.00378	0.00291	0.004625	0.005915	0.004425	0.00471
Carubv10000132m.g	0.46934	0.496095	0.330005	0.435495	0.198315	0.148645	Carubv10000132m.g	0.08823	0.052675	0.014615	0.15717	0.01198	0.009345	Carubv10000132m.g	0.012085	0.00869	0.007405	0.0154	0.009305	0.008745
Carubv10000133m.g	0.290615	0.31251	0.39681	0.288505	0.392185	0.381785	Carubv10000133m.g	0.008625	0.004845	0.01684	0.009535	0.01803	0.0218	Carubv10000133m.g	0.00347	0.002405	0.00811	0.007325	0.010235	0.01294
Carubv10000134m.g	0.42518	0.457935	0.430195	0.446305	0.45533	0.43383	Carubv10000134m.g	0.00831	0.00998	0.00833	0.01298	0.011925	0.00764	Carubv10000134m.g	0.00661	0.00721	0.007915	0.011005	0.01212	0.010445
Carubv10000135m.g	0.309205	0.34701	0.43129	0.35312	0.376145	0.37516	Carubv10000135m.g	0.005245	0.007725	0.003545	0.008065	0.006545	0.00732	Carubv10000135m.g	0.003915	0.003315	0.003825	0.00623	0.00512	0.00515
Carubv10000136m.g	0.37556	0.42431	0.38624	0.41276	0.36689	0.352785	Carubv10000136m.g	0.006635	0.005465	0.016405	0.00814	0.01902	0.01935	Carubv10000136m.g	0.00438	0.003935	0.00584	0.00533	0.00649	0.006595
Carubv10000137m.g	0.500905	0.562875	0.597435	0.55677	0.57926	0.56883	Carubv10000137m.g	0.007245	0.005785	0.00632	0.01492	0.00821	0.00733	Carubv10000137m.g	0.003805	0.00394	0.00692	0.00661	0.00848	0.007515
Carubv10000138m.g	0.50224	0.503975	0.525745	0.463555	0.44261	0.48	Carubv10000138m.g	0.01261	0.004565	0.00415	0.00934	0.012825	0.010865	Carubv10000138m.g	0.00289	0.004815	0.00499	0.005015	0.004385	0.004825
Carubv10000139m.g	0.35823	0.402815	0.37194	0.36087	0.260715	0.254335	Carubv10000139m.g	0.005545	0.00488	0.003615	0.010305	0.00962	0.01185	Carubv10000139m.g	0.00321	0.004695	0.005225	0.007495	0.0062	0.00751
Carubv10000140m.g	0.3818	0.40131	0.370835	0.45497	0.365875	0.33865	Carubv10000140m.g	0.00753	0.00657	0.00509	0.005985	0.00817	0.005185	Carubv10000140m.g	0.00388	0.003445	0.006005	0.005255	0.00631	0.00632
Carubv10000141m.g	0.449515	0.478815	0.521965	0.476945	0.476695	0.454975	Carubv10000141m.g	0.00971	0.012985	0.01659	0.01416	0.00813	0.00697	Carubv10000141m.g	0.0124	0.00913	0.00804	0.01013	0.007525	0.00852
Carubv10000143m.g	0.577775	0.61056	0.49698	0.578015	0.45678	0.403435	Carubv10000143m.g	0.008	0.00683	0.01162	0.00728	0.01064	0.008835	Carubv10000143m.g	0.00282	0.003745	0.00436	0.006445	0.00587	0.00523
Carubv10000146m.g	0.3979	0.396465	0.51307	0.40332	0.51541	0.520895	Carubv10000146m.g	0.00781	0.00593	0.012505	0.007045	0.00719	0.00667	Carubv10000146m.g	0.0034	0.003095	0.003615	0.00671	0.007065	0.009245
Carubv10000147m.g	0.404665	0.446725	0.490195	0.406765	0.56056	0.571085	Carubv10000147m.g	0.00818	0.00714	0.01401	0.00767	0.02395	0.028875	Carubv10000147m.g	0.003535	0.00408	0.003515	0.00625	0.006025	0.004205
Carubv10000148m.g	0.527535	0.553585	0.50179	0.51491	0.452535	0.42759	Carubv10000148m.g	0.007615	0.006125	0.01016	0.01011	0.012865	0.01304	Carubv10000148m.g	0.006805	0.006495	0.00735	0.00714	0.00875	0.00829
Carubv10000149m.g	0.410165	0.504445	0.4212	0.485315	0.36171	0.33175	Carubv10000149m.g	0.007885	0.006685	0.008905	0.00891	0.011205	0.01003	Carubv10000149m.g	0.003855	0.002625	0.00607	0.006585	0.00839	0.00942
Carubv10000150m.g	0.436355	0.503875	0.402495	0.433775	0.47075	0.49783	Carubv10000150m.g	0.026385	0.007535	0.00504	0.010755	0.008205	0.00881	Carubv10000150m.g	0.00595	0.004555	0.00732	0.00748	0.007955	0.007885
Carubv10000151m.g	0.426345	0.45341	0.433005	0.44763	0.45899	0.450715	Carubv10000151m.g	0.004535	0.00635	0.00792	0.00715	0.01345	0.01666	Carubv10000151m.g	0.00358	0.003705	0.00571	0.005955	0.006235	0.007025
Carubv10000153m.g	0.279665	0.337505	0.358465	0.34931	0.299505	0.31048	Carubv10000153m.g	0.00494	0.004825	0.00769	0.008185	0.00536	0.00575	Carubv10000153m.g	0.003045	0.003575	0.00464	0.006495	0.005465	0.006385
Carubv10000154m.g	0.3694	0.3971	0.402695	0.364015	0.34274	0.327265	Carubv10000154m.g	0.00689	0.00599	0.0074	0.009525	0.00678	0.00718	Carubv10000154m.g	0.00401	0.00346	0.00507	0.00865	0.007195	0.009125
Carubv10000155m.g	0.099345	0.109335	0.363795	0.138745	0.40417	0.43329	Carubv10000155m.g	0.002805	0.003245	0.004035	0.007725	0.00495	0.00601	Carubv10000155m.g	0.004935	0.0042	0.00423	0.00643	0.00803	0.007675
Carubv10000156m.g	0.41868	0.454905	0.550175	0.482275	0.48007	0.465185	Carubv10000156m.g	0.004895	0.004885	0.007585	0.008415	0.01072	0.0084	Carubv10000156m.g	0.00415	0.003755	0.004685	0.006305	0.006125	0.00722
Carubv10000157m.g	0.36022	0.38555	0.364775	0.378985	0.359735	0.32522	Carubv10000157m.g	0.0081	0.005365	0.008255	0.00632	0.00942	0.006145	Carubv10000157m.g	0.00388	0.003155	0.007895	0.006855	0.010105	0.011565
Carubv10000158m.g	0.53887	0.573885	0.50711	0.556835	0.55198	0.524615	Carubv10000158m.g	0.00585	0.006625	0.005945	0.01075	0.007705	0.00672	Carubv10000158m.g	0.003275	0.00316	0.00547	0.006465	0.00663	0.004535
Carubv10000159m.g	0.02457	0.035515	0.132035	0.0228	0.12479	0.13844	Carubv10000159m.g	0.005275	0.00375	0.008585	0.00549	0.01079	0.010545	Carubv10000159m.g	0.00288	0.00293	0.00378	0.005515	0.005005	0.00611
Carubv10000160m.g	0.377625	0.40911	0.459445	0.37611	0.410095	0.399475	Carubv10000160m.g	0.00756	0.00489	0.004985	0.008115	0.007745	0.00587	Carubv10000160m.g	0.00456	0.0035	0.00506	0.006845	0.00674	0.007975
Carubv10000161m.g	0.33455	0.408845	0.36665	0.43063	0.408545	0.39917	Carubv10000161m.g	0.00575	0.004865	0.00534	0.00891	0.006425	0.005105	Carubv10000161m.g	0.0032	0.005565	0.006325	0.00852	0.010885	0.0116
Carubv10000162m.g	0.332665	0.39282	0.25954	0.368385	0.304385	0.277335	Carubv10000162m.g	0.007595	0.003165	0.010815	0.0136	0.024055	0.029525	Carubv10000162m.g	0.00313	0.003405	0.003155	0.007925	0.008765	0.00781
Carubv10000163m.g	0.303415	0.338655	0.34572	0.26436	0.1346	0.114355	Carubv10000163m.g	0.00676	0.007105	0.00454	0.010135	0.007705	0.004845	Carubv10000163m.g	0.004005	0.00585	0.00335	0.005385	0.004985	0.00577
Carubv10000164m.g	0.11043	0.087455	0.305365	0.12886	0.42762	0.48297	Carubv10000164m.g	0.004235	0.005635	0.007445	0.008665	0.006615	0.00502	Carubv10000164m.g	0.003355	0.00235	0.0046	0.0069	0.006385	0.00638
Carubv10000165m.g	0.464255	0.48525	0.471235	0.475405	0.458265	0.42198	Carubv10000165m.g	0.01067	0.006475	0.006205	0.00812	0.00535	0.00845	Carubv10000165m.g	0.0035	0.00308	0.008465	0.00721	0.007395	0.00839
Carubv10000166m.g	0.029355	0.054665	0.15599	0.033085	0.19981	0.241075	Carubv10000166m.g	0.005185	0.004365	0.00471	0.008815	0.00641	0.006025	Carubv10000166m.g	0.004655	0.00257	0.00665	0.00833	0.007215	0.007095
Carubv10000167m.g	0.355575	0.351975	0.385755	0.334705	0.39754	0.40011	Carubv10000167m.g	0.00562	0.00453	0.002975	0.00683	0.00723	0.009235	Carubv10000167m.g	0.00368	0.003595	0.012435	0.006595	0.01067	0.01135
Carubv10000168m.g	0.493165	0.497645	0.432395	0.50474	0.441875	0.412695	Carubv10000168m.g	0.00652	0.00575	0.004785	0.009525	0.007125	0.00527	Carubv10000168m.g	0.00426	0.002565	0.006005	0.006805	0.005705	0.00578
Carubv10000169m.g	0.28846	0.30869	0.457525	0.34747	0.497815	0.51128	Carubv10000169m.g	0.001935	0.007245	0.003665	0.013285	0.004475	0.005475	Carubv10000169m.g	0.002695	0.003765	0.007065	0.00854	0.00765	0.00841
Carubv10000170m.g	0.583505	0.63161	0.539635	0.60612	0.52814	0.504285	Carubv10000170m.g	0.00789	0.004325	0.00449	0.008265	0.00697	0.010375	Carubv10000170m.g	0.001655	0.00463	0.003395	0.004855	0.00676	0.005805
Carubv10000171m.g	0.296475	0.31621	0.308015	0.35248	0.365065	0.312945	Carubv10000171m.g	0.06655	0.044695	0.034845	0.11659	0.051815	0.0291	Carubv10000171m.g	0.01131	0.01032	0.012905	0.04369	0.0153	0.014205
Carubv10000172m.g	0.45435	0.42723	0.525215	0.452495	0.50121	0.54068	Carubv10000172m.g	0.004585	0.004985	0.003995	0.007335	0.008595	0.00378	Carubv10000172m.g	0.004095	0.003675	0.00651	0.00708	0.00869	0.009135
Carubv10000173m.g	0.61985	0.65023	0.61292	0.67102	0.668725	0.6688	Carubv10000173m.g	0.008775	0.00432	0.006405	0.007325	0.011315	0.00861	Carubv10000173m.g	0.00437	0.00373	0.003925	0.00549	0.007535	0.005105
Carubv10000174m.g	0.39942	0.41475	0.447495	0.43147	0.440725	0.463	Carubv10000174m.g	0.008145	0.01007	0.010405	0.0183	0.01273	0.01202	Carubv10000174m.g	0.00641	0.00586	0.00885	0.009825	0.00911	0.010455
Carubv10000175m.g	0.40245	0.418335	0.41966	0.396135	0.452235	0.490495	Carubv10000175m.g	0.00565	0.005845	0.00524	0.007405	0.00978	0.00961	Carubv10000175m.g	0.003315	0.004465	0.00597	0.00675	0.008975	0.009115
Carubv10000176m.g	0.48131	0.43448	0.221005	0.38749	0.189025	0.14471	Carubv10000176m.g	0.01084	0.00662	0.003735	0.02183	0.00343	0.004065	Carubv10000176m.g	0.00329	0.001895	0.006825	0.01219	0.005865	0.00454
Carubv10000177m.g	0.07451	0.12031	0.214065	0.083345	0.193575	0.26017	Carubv10000177m.g	0.007345	0.00505	0.00514	0.00326	0.00479	0.005495	Carubv10000177m.g	0.003065	0.003135	0.002515	0.004845	0.00523	0.00417
Carubv10000178m.g	0.400665	0.44188	0.54907	0.422525	0.543195	0.55292	Carubv10000178m.g	0.009535	0.00455	0.006235	0.006045	0.01001	0.00873	Carubv10000178m.g	0.00326	0.004345	0.005265	0.00618	0.007645	0.00653
Carubv10000179m.g	0.06155	0.07715	0.104865	0.071445	0.08319	0.08242	Carubv10000179m.g	0.007145	0.00747	0.00523	0.005965	0.00601	0.00778	Carubv10000179m.g	0.004305	0.003625	0.00796	0.007625	0.0067	0.0058
Carubv10000180m.g	0.01752	0.03848	0.04129	0.008515	0.010535	0.00553	Carubv10000180m.g	0.004935	0.00211	0.00424	0.009155	0.004775	0.005555	Carubv10000180m.g	0.003605	0.002465	0.002235	0.004485	0.003695	0.004095
Carubv10000181m.g	0.439505	0.40209	0.386365	0.488325	0.32909	0.321285	Carubv10000181m.g	0.009735	0.0105	0.01029	0.014185	0.010495	0.01244	Carubv10000181m.g	0.00181	0.00417	0.00756	0.007235	0.006905	0.00706
Carubv10000182m.g	0.470735	0.494085	0.46903	0.494445	0.425225	0.374865	Carubv10000182m.g	0.00551	0.0052	0.009	0.00787	0.01277	0.009995	Carubv10000182m.g	0.00369	0.003515	0.00733	0.00576	0.011645	0.0122
Carubv10000183m.g	0.6669	0.709425	0.59667	0.694755	0.52801	0.499345	Carubv10000183m.g	0.010075	0.00637	0.009585	0.012245	0.01058	0.01602	Carubv10000183m.g	0.00387	0.002845	0.004565	0.007075	0.006035	0.006115
Carubv10000184m.g	0.17023	0.18211	0.159705	0.171105	0.14684	0.13397	Carubv10000184m.g	0.00534	0.005775	0.00623	0.004885	0.007285	0.006975	Carubv10000184m.g	0.003145	0.00322	0.006315	0.006205	0.006595	0.006395
Carubv10000185m.g	0.390065	0.3957	0.366705	0.42888	0.3832	0.381755	Carubv10000185m.g	0.008445	0.00642	0.00791	0.01177	0.01541	0.016425	Carubv10000185m.g	0.00378	0.00273	0.005565	0.005985	0.012375	0.0085
Carubv10000186m.g	0.23889	0.255945	0.406285	0.240745	0.28247	0.3141	Carubv10000186m.g	0.00686	0.00914	0.003485	0.01147	0.004575	0.00382	Carubv10000186m.g	0.00384	0.00576	0.00485	0.007855	0.00708	0.007505
Carubv10000187m.g	0.571155	0.587995	0.527545	0.580925	0.49846	0.47318	Carubv10000187m.g	0.01295	0.00736	0.005125	0.02338	0.007005	0.006455	Carubv10000187m.g	0.00606	0.00627	0.01026	0.02496	0.01158	0.013835
Carubv10000188m.g	0.721115	0.74626	0.668905	0.70951	0.672275	0.6525	Carubv10000188m.g	0.011555	0.006065	0.006265	0.0077	0.007645	0.00974	Carubv10000188m.g	0.003345	0.00247	0.005485	0.00715	0.009025	0.009075
Carubv10000189m.g	0.01328	0.04057	0.12932	0.015855	0.106365	0.12006	Carubv10000189m.g	0.002325	0.005245	0.00302	0.009325	0.005405	0.007405	Carubv10000189m.g	0.00465	0.002085	0.006625	0.00669	0.005785	0.0075
Carubv10000190m.g	0.64132	0.649395	0.57906	0.61145	0.562645	0.50288	Carubv10000190m.g	0.008	0.007215	0.003375	0.00642	0.00906	0.0094	Carubv10000190m.g	0.00408	0.00336	0.008065	0.008375	0.010395	0.012835
Carubv10000191m.g	0.47304	0.558935	0.51101	0.55047	0.461725	0.43388	Carubv10000191m.g	0.00697	0.009865	0.007935	0.010945	0.011615	0.015565	Carubv10000191m.g	0.00388	0.00509	0.00352	0.006665	0.007575	0.007995
Carubv10000192m.g	0.141795	0.157875	0.27527	0.157915	0.1992	0.220985	Carubv10000192m.g	0.004015	0.004725	0.0078	0.00845	0.005045	0.00729	Carubv10000192m.g	0.003605	0.002735	0.00557	0.006045	0.00604	0.00701
Carubv10000193m.g	0.460255	0.504235	0.4771	0.501115	0.431005	0.4015	Carubv10000193m.g	0.006795	0.004035	0.005795	0.009675	0.00779	0.00562	Carubv10000193m.g	0.00278	0.005435	0.0058	0.009205	0.01027	0.01074
Carubv10000194m.g	0.64421	0.66177	0.560295	0.644865	0.539005	0.512675	Carubv10000194m.g	0.00519	0.007535	0.003175	0.009415	0.00791	0.007125	Carubv10000194m.g	0.00347	0.004355	0.00881	0.005925	0.009395	0.010225
Carubv10000195m.g	0.261655	0.30141	0.29698	0.282735	0.21942	0.21615	Carubv10000195m.g	0.00748	0.00342	0.00382	0.006325	0.004435	0.006465	Carubv10000195m.g	0.00457	0.00457	0.003385	0.005405	0.00776	0.007865
Carubv10000196m.g	0.431515	0.469355	0.53401	0.459075	0.49359	0.47183	Carubv10000196m.g	0.008565	0.006035	0.00331	0.00609	0.00929	0.008265	Carubv10000196m.g	0.003365	0.003555	0.00772	0.0064	0.00807	0.008435
Carubv10000197m.g	0.4567	0.462875	0.482725	0.478365	0.520165	0.541915	Carubv10000197m.g	0.006565	0.003525	0.00467	0.012455	0.00935	0.009825	Carubv10000197m.g	0.00355	0.00315	0.00472	0.00604	0.007515	0.008305
Carubv10000198m.g	0.026265	0.02322	0.314915	0.04795	0.24509	0.29346	Carubv10000198m.g	0.003955	0.00112	0.004405	0.00437	0.004475	0.00527	Carubv10000198m.g	0.00189	0.00197	0.00345	0.006865	0.00701	0.00796
Carubv10000199m.g	0.0317	0.03607	0.148725	0.00512	0	NA	Carubv10000199m.g	0.00441	0.0083	0	0.00455	0	NA	Carubv10000199m.g	0.004595	0.003895	0.00307	0.00567	0.01435	NA
Carubv10000200m.g	0.31665	0.3442	0.350095	0.30228	0.349925	0.34944	Carubv10000200m.g	0.00798	0.00607	0.01023	0.009945	0.010845	0.01073	Carubv10000200m.g	0.00304	0.002875	0.00597	0.006485	0.006745	0.006205
Carubv10000201m.g	0.35346	0.378485	0.3702	0.36111	0.38169	0.34778	Carubv10000201m.g	0.00583	0.00734	0.00742	0.011795	0.011715	0.009325	Carubv10000201m.g	0.00406	0.00375	0.004695	0.009525	0.00477	0.00611
Carubv10000202m.g	0.246425	0.312015	0.31618	0.316485	0.27429	0.2506	Carubv10000202m.g	0.040335	0.005385	0.004125	0.006215	0.011065	0.014425	Carubv10000202m.g	0.004965	0.00383	0.007065	0.00854	0.012765	0.013305
Carubv10000203m.g	0.137865	0.152095	0.14457	0.121875	0.091985	0.076905	Carubv10000203m.g	0.008195	0.007665	0.005995	0.00869	0.009875	0.00826	Carubv10000203m.g	0.00259	0.00434	0.006175	0.006985	0.007725	0.005335
Carubv10000204m.g	0.425905	0.44921	0.42382	0.444695	0.46251	0.44902	Carubv10000204m.g	0.004915	0.00409	0.006515	0.01135	0.00841	0.00717	Carubv10000204m.g	0.010265	0.00838	0.013255	0.014775	0.014275	0.014175
Carubv10000205m.g	0.44056	0.45408	0.447985	0.420385	0.425745	0.39779	Carubv10000205m.g	0.01108	0.00414	0.005925	0.00823	0.01005	0.011645	Carubv10000205m.g	0.00403	0.0025	0.00356	0.006275	0.006675	0.00742
Carubv10000206m.g	0.00262	0.021625	0.045225	0.004275	0.022115	0.01949	Carubv10000206m.g	0.003865	0.003235	0.001135	0.00439	0.003635	0.00287	Carubv10000206m.g	0.00202	0.004005	0.004005	0.00573	0.004675	0.003385
Carubv10000208m.g	0.287405	0.272495	0.316955	0.228105	0.27263	0.257405	Carubv10000208m.g	0.00517	0.00485	0.006485	0.00662	0.00691	0.006965	Carubv10000208m.g	0.002705	0.00352	0.005625	0.00673	0.007285	0.00708
Carubv10000209m.g	0.52041	0.46422	0.450005	0.439	0.36755	0.34475	Carubv10000209m.g	0.01473	0.006335	0.008425	0.015875	0.004925	0.007745	Carubv10000209m.g	0.006065	0.00373	0.013875	0.00872	0.01464	0.01581
Carubv10000210m.g	0.33155	0.420745	0.394795	0.39484	0.31256	0.275025	Carubv10000210m.g	0.00452	0.00273	0.006405	0.007265	0.00955	0.00986	Carubv10000210m.g	0.005025	0.00555	0.006235	0.008085	0.006775	0.007445
Carubv10000211m.g	0.573465	0.558415	0.63927	0.58116	0.6231	0.661205	Carubv10000211m.g	0.0055	0.00552	0.010095	0.00975	0.022115	0.02679	Carubv10000211m.g	0.003755	0.003155	0.00984	0.00666	0.010605	0.01044
Carubv10000213m.g	0.288395	0.351795	0.379135	0.3359	0.28425	0.24879	Carubv10000213m.g	0.00598	0.00574	0.00887	0.00554	0.005735	0.004105	Carubv10000213m.g	0.00436	0.00364	0.007065	0.00705	0.005085	0.004575
Carubv10000214m.g	0.3026	0.33187	0.27651	0.298955	0.24919	0.23471	Carubv10000214m.g	0.0074	0.006805	0.00428	0.007315	0.00435	0.005695	Carubv10000214m.g	0.0048	0.005775	0.0032	0.0062	0.00579	0.006485
Carubv10000215m.g	0.62639	0.624735	0.50365	0.593655	0.48111	0.434685	Carubv10000215m.g	0.0122	0.007025	0.00944	0.013465	0.01644	0.01369	Carubv10000215m.g	0.003355	0.003525	0.002545	0.00663	0.0052	0.005205
Carubv10000216m.g	0.144775	0.139365	0.17206	0.123995	0.157785	0.1537	Carubv10000216m.g	0.004855	0.005335	0.002895	0.005845	0.00513	0.007295	Carubv10000216m.g	0.00275	0.002625	0.00388	0.00586	0.005145	0.004635
Carubv10000217m.g	0.42115	0.443255	0.492795	0.430645	0.4603	0.45489	Carubv10000217m.g	0.012435	0.00516	0.009495	0.009575	0.01353	0.01662	Carubv10000217m.g	0.00342	0.0055	0.00446	0.0067	0.007995	0.00908
Carubv10000219m.g	0.530315	0.57585	0.49902	0.551385	0.423725	0.380725	Carubv10000219m.g	0.008895	0.004765	0.01077	0.009865	0.011955	0.012865	Carubv10000219m.g	0.00301	0.003165	0.011835	0.006025	0.011145	0.013695
Carubv10000220m.g	0.290145	0.2998	0.28258	0.277315	0.213855	0.19585	Carubv10000220m.g	0.01082	0.004425	0.007475	0.008765	0.01297	0.011805	Carubv10000220m.g	0.003145	0.004175	0.00598	0.007775	0.00858	0.00895
Carubv10000221m.g	0.31988	0.34912	0.31285	0.358195	0.10924	0.03194	Carubv10000221m.g	0.07048	0.08144	0.01256	0.278085	0.03803	0.011885	Carubv10000221m.g	0.01013	0.01415	0.0047	0.03811	0.005305	0.00626
Carubv10000222m.g	0.202235	0.259935	0.365775	0.23037	0.32581	0.328775	Carubv10000222m.g	0.02348	0.006515	0.010875	0.0079	0.036155	0.01296	Carubv10000222m.g	0.004595	0.002785	0.003445	0.005565	0.00585	0.00522
Carubv10000223m.g	0.287765	0.307135	0.26809	0.31861	0.27374	0.253515	Carubv10000223m.g	0.003755	0.00525	0.001185	0.00804	0.00446	0.00671	Carubv10000223m.g	0.00386	0.002725	0.00839	0.008595	0.00762	0.01026
Carubv10000224m.g	0.398835	0.397435	0.444605	0.400665	0.42898	0.45432	Carubv10000224m.g	0.007785	0.006655	0.003875	0.013745	0.008385	0.0057	Carubv10000224m.g	0.0021	0.004125	0.005685	0.00635	0.00607	0.00633
Carubv10000225m.g	0.38619	0.369255	0.29519	0.3116	0.166455	0.124715	Carubv10000225m.g	0.005115	0.00481	0.00499	0.007315	0.004775	0.00257	Carubv10000225m.g	0.00385	0.005875	0.00395	0.010075	0.00539	0.00467
Carubv10000227m.g	0.40335	0.395145	0.46975	0.424365	0.510495	0.51956	Carubv10000227m.g	0.02011	0.00413	0.011835	0.00834	0.018535	0.017165	Carubv10000227m.g	0.00438	0.00398	0.002585	0.00504	0.006075	0.006545
Carubv10000228m.g	0.26959	0.327785	0.34265	0.336815	0.29598	0.3188	Carubv10000228m.g	0.00535	0.004045	0.002975	0.005855	0.006175	0.0057	Carubv10000228m.g	0.003625	0.00379	0.0054	0.00735	0.007735	0.00899
Carubv10000229m.g	0.497915	0.536445	0.546295	0.543995	0.486785	0.485635	Carubv10000229m.g	0.010565	0.006245	0.00562	0.008765	0.006245	0.00796	Carubv10000229m.g	0.00279	0.003275	0.005695	0.00598	0.008235	0.00992
Carubv10000230m.g	0.314265	0.318135	0.37897	0.350015	0.35366	0.40409	Carubv10000230m.g	0.00703	0.00438	0.00202	0.014015	0.00584	0.007085	Carubv10000230m.g	0.002555	0.005975	0.00805	0.00717	0.008575	0.01068
Carubv10000231m.g	0.172285	0.20491	0.15504	0.218395	0.12535	0.13177	Carubv10000231m.g	0.010675	0.010105	0.004375	0.02616	0.015075	0.009465	Carubv10000231m.g	0.004975	0.004625	0.004705	0.008805	0.00599	0.00742
Carubv10000232m.g	0.495875	0.54424	0.48528	0.483855	0.425785	0.4166	Carubv10000232m.g	0.007315	0.005495	0.00494	0.00704	0.00864	0.00511	Carubv10000232m.g	0.00407	0.00419	0.009835	0.007285	0.01107	0.011635
Carubv10000233m.g	0.03966	0.05117	0.144535	0.03727	0.109245	0.118675	Carubv10000233m.g	0.00509	0.003795	0.001905	0.005355	0.00384	0.005035	Carubv10000233m.g	0.002545	0.003315	0.006365	0.007055	0.00741	0.007535
Carubv10000234m.g	0.17606	0.170405	0.41259	0.23103	0.475495	0.494195	Carubv10000234m.g	0.00767	0.004615	0.004375	0.018225	0.00701	0.006965	Carubv10000234m.g	0.00388	0.00397	0.00542	0.005755	0.007635	0.008575
Carubv10000235m.g	0.38498	0.413705	0.407765	0.441955	0.39633	0.3649	Carubv10000235m.g	0.007855	0.00699	0.004635	0.013015	0.01252	0.013085	Carubv10000235m.g	0.003195	0.0032	0.00675	0.00545	0.00799	0.00944
Carubv10000236m.g	0.381045	0.446665	0.393885	0.36864	0.4042	0.425615	Carubv10000236m.g	0.008355	0.003575	0.004485	0.00951	0.005865	0.0067	Carubv10000236m.g	0.006005	0.00533	0.00866	0.008085	0.013025	0.01407
Carubv10000237m.g	0.45105	0.473985	0.406225	0.498965	0.39347	0.32358	Carubv10000237m.g	0.01294	0.01122	0.008675	0.01418	0.013545	0.014945	Carubv10000237m.g	0.00458	0.00422	0.008175	0.00611	0.006065	0.007435
Carubv10000238m.g	0.18486	0.215325	0.20921	0.16219	0.177785	0.19364	Carubv10000238m.g	0.009175	0.006025	0.00347	0.006915	0.011485	0.00907	Carubv10000238m.g	0.00253	0.002445	0.00442	0.00485	0.00525	0.0032
Carubv10000240m.g	0.42871	0.456235	0.361855	0.434155	0.370095	0.35919	Carubv10000240m.g	0.007415	0.006435	0.00463	0.009595	0.00928	0.01241	Carubv10000240m.g	0.004865	0.0026	0.00568	0.006095	0.00795	0.00842
Carubv10000241m.g	0.109335	0.14801	0.30556	0.12106	0.23832	0.24903	Carubv10000241m.g	0.005395	0.00699	0.01073	0.01276	0.00978	0.00976	Carubv10000241m.g	0.003895	0.00264	0.004185	0.00635	0.00478	0.004285
Carubv10000242m.g	0.182325	0.2001	0.180475	0.1656	0.230775	0.237205	Carubv10000242m.g	0.008845	0.00338	0.002105	0.00637	0.01021	0.005695	Carubv10000242m.g	0.005495	0.007225	0.00477	0.005685	0.00686	0.00621
Carubv10000243m.g	0.37349	0.40037	0.394905	0.469715	0.36453	0.33751	Carubv10000243m.g	0.006695	0.003725	0.00433	0.01234	0.00557	0.00504	Carubv10000243m.g	0.00316	0.003595	0.00357	0.00606	0.00721	0.00747
Carubv10000244m.g	0.40059	0.476945	0.58975	0.44449	0.55187	0.55578	Carubv10000244m.g	0.004975	0.00466	0.006795	0.00836	0.007585	0.00786	Carubv10000244m.g	0.00262	0.003265	0.00496	0.00628	0.00744	0.00799
Carubv10000246m.g	0.13903	0.185395	0.10163	0.156485	0.065805	0.050585	Carubv10000246m.g	0.006285	0.004465	0.00356	0.011355	0.005615	0.00509	Carubv10000246m.g	0.00365	0.003375	0.00345	0.006995	0.00462	0.0053
Carubv10000247m.g	0.422845	0.475975	0.44083	0.474755	0.422315	0.4229	Carubv10000247m.g	0.00711	0.004965	0.00575	0.00791	0.00665	0.00577	Carubv10000247m.g	0.003975	0.00361	0.00525	0.006675	0.007555	0.00833
Carubv10000248m.g	0.386515	0.430635	0.251415	0.353875	0.34239	0.30954	Carubv10000248m.g	0.010145	0.005955	0.003945	0.00822	0.006445	0.0061	Carubv10000248m.g	0.0045	0.004375	0.00538	0.007465	0.008795	0.00764
Carubv10000249m.g	0.10389	0.11227	0.33705	0.11144	0.29629	0.30913	Carubv10000249m.g	0.00469	0.005325	0.003775	0.00545	0.00709	0.005765	Carubv10000249m.g	0.00434	0.003175	0.00614	0.00765	0.007025	0.00584
Carubv10000250m.g	0.46459	0.5412	0.508805	0.53558	0.39495	0.357815	Carubv10000250m.g	0.02962	0.025515	0.01128	0.10879	0.01013	0.00652	Carubv10000250m.g	0.012395	0.01483	0.00681	0.04065	0.005205	0.00553
Carubv10000251m.g	0.04422	0.054605	0.25311	0.09657	0.40196	0.43784	Carubv10000251m.g	0.002975	0.00286	0.00585	0.007	0.0072	0.006335	Carubv10000251m.g	0.00368	0.002365	0.00466	0.00575	0.00516	0.00655
Carubv10000252m.g	0.246235	0.237065	0.19774	0.24965	0.206075	0.1773	Carubv10000252m.g	0.00753	0.00707	0.00437	0.006425	0.00506	0.00454	Carubv10000252m.g	0.003925	0.00373	0.004555	0.00748	0.007875	0.00719
Carubv10000253m.g	0.52691	0.582655	0.51433	0.527995	0.499625	0.483555	Carubv10000253m.g	0.01077	0.00945	0.0065	0.00992	0.00534	0.006625	Carubv10000253m.g	0.00334	0.00441	0.00404	0.00705	0.008515	0.00995
Carubv10000254m.g	0.24576	0.24328	0.352125	0.260515	0.364105	0.418935	Carubv10000254m.g	0.004335	0.00669	0.00719	0.006115	0.00898	0.010715	Carubv10000254m.g	0.003745	0.00345	0.00555	0.006365	0.00628	0.007415
Carubv10000255m.g	0.481725	0.49432	0.48829	0.46426	0.495345	0.520535	Carubv10000255m.g	0.011775	0.010335	0.013875	0.016745	0.013455	0.01753	Carubv10000255m.g	0.003005	0.00494	0.012335	0.008515	0.01301	0.01183
Carubv10000256m.g	0.049275	0.068285	0.11253	0.069945	0.11373	0.132565	Carubv10000256m.g	0.00537	0.003765	0.004205	0.002565	0.006015	0.004795	Carubv10000256m.g	0.003435	0.002875	0.003905	0.006015	0.003825	0.00553
Carubv10000257m.g	0.01924	0.045435	0.06534	0.00993	0.01765	0.012665	Carubv10000257m.g	0.00196	0.002825	0.001335	0.00475	0.00665	0.00451	Carubv10000257m.g	0.002545	0.003065	0.00417	0.005945	0.005635	0.004835
Carubv10000259m.g	0.193805	0.21796	0.30338	0.16114	0.39449	0.46049	Carubv10000259m.g	0.0041	0.005205	0.01187	0.008605	0.03036	0.03787	Carubv10000259m.g	0.00319	0.00376	0.004185	0.00626	0.01031	0.009525
Carubv10000261m.g	0.338975	0.382575	0.380055	0.326965	0.33846	0.33767	Carubv10000261m.g	0.008095	0.002205	0.002335	0.00904	0.0056	0.010455	Carubv10000261m.g	0.003185	0.0044	0.00442	0.00709	0.00772	0.008035
Carubv10000263m.g	0.590195	0.636665	0.48826	0.58376	0.57559	0.554485	Carubv10000263m.g	0.02065	0.019185	0.008885	0.022345	0.00789	0.007435	Carubv10000263m.g	0.00578	0.00813	0.007735	0.00992	0.008035	0.006025
Carubv10000264m.g	0.529975	0.532575	0.442905	0.50405	0.405035	0.40953	Carubv10000264m.g	0.005995	0.00491	0.00489	0.01078	0.004875	0.005375	Carubv10000264m.g	0.006025	0.00603	0.00546	0.010005	0.00563	0.00488
Carubv10000265m.g	0.504825	0.510695	0.475575	0.483695	0.47845	0.47495	Carubv10000265m.g	0.00874	0.00669	0.01117	0.015675	0.01847	0.016505	Carubv10000265m.g	0.003985	0.003385	0.003515	0.008375	0.004985	0.005265
Carubv10000267m.g	0.019165	0.032225	0.08975	0.0264	0.079695	0.082175	Carubv10000267m.g	0.0034	0.003065	0.003895	0.01612	0.00453	0.00433	Carubv10000267m.g	0.002735	0.00372	0.004305	0.0083	0.005155	0.00768
Carubv10000268m.g	0.49756	0.510635	0.45166	0.495885	0.420535	0.42003	Carubv10000268m.g	0.01576	0.0081	0.01689	0.02291	0.0183	0.020245	Carubv10000268m.g	0.003545	0.00356	0.004665	0.00783	0.00959	0.008055
Carubv10000269m.g	0.55359	0.594645	0.588525	0.61319	0.550075	0.510195	Carubv10000269m.g	0.01233	0.006915	0.01493	0.013015	0.028255	0.027135	Carubv10000269m.g	0.00671	0.004365	0.008065	0.007575	0.008765	0.0093
Carubv10000270m.g	0.466235	0.51263	0.483425	0.51836	0.424655	0.401805	Carubv10000270m.g	0.009685	0.00326	0.00958	0.008015	0.00534	0.006795	Carubv10000270m.g	0.002875	0.00353	0.008	0.00573	0.007965	0.009925
Carubv10000271m.g	0.36358	0.443825	0.49515	0.462305	0.44753	0.448325	Carubv10000271m.g	0.00697	0.00369	0.01036	0.00943	0.00991	0.01346	Carubv10000271m.g	0.003525	0.003235	0.00457	0.004105	0.00773	0.00857
Carubv10000272m.g	0.30893	0.306015	0.32734	0.2893	0.33346	0.311995	Carubv10000272m.g	0.007085	0.006695	0.010545	0.007095	0.020925	0.02073	Carubv10000272m.g	0.00341	0.003445	0.002905	0.00604	0.00442	0.00611
Carubv10000273m.g	0.66925	0.63869	0.55229	0.62561	0.43107	0.406945	Carubv10000273m.g	0.00982	0.004515	0.013695	0.00961	0.020145	0.023145	Carubv10000273m.g	0.00286	0.00361	0.00827	0.00863	0.01191	0.013765
Carubv10000274m.g	0.383845	0.423615	0.39662	0.368465	0.24822	0.215065	Carubv10000274m.g	0.007	0.00543	0.008685	0.008505	0.00444	0.00727	Carubv10000274m.g	0.00382	0.004945	0.00275	0.006115	0.004745	0.00621
Carubv10000275m.g	0.016195	0.035435	0.05337	0.013785	0.020515	0.018175	Carubv10000275m.g	0.004825	0.00248	0.007735	0.00611	0.01004	0.010135	Carubv10000275m.g	0.00346	0.003995	0.003635	0.00492	0.00424	0.003825
Carubv10000276m.g	0.114085	0.19751	0.201225	0.093145	0.163495	0.158175	Carubv10000276m.g	0.00206	0.00245	0.00308	0.006315	0.010295	0.00503	Carubv10000276m.g	0.00281	0.002475	0.003215	0.006685	0.004495	0.005615
Carubv10000277m.g	0.402435	0.430535	0.41474	0.43353	0.28605	0.20594	Carubv10000277m.g	0.010205	0.003375	0.01342	0.0086	0.015545	0.019525	Carubv10000277m.g	0.00347	0.00435	0.006395	0.005725	0.01082	0.010845
Carubv10000278m.g	0.53848	0.60616	0.58048	0.57878	0.461185	0.463925	Carubv10000278m.g	0.010615	0.01412	0.02305	0.02731	0.01011	0.012565	Carubv10000278m.g	0.00378	0.00509	0.00473	0.007205	0.007355	0.0069
Carubv10000279m.g	0.37448	0.43688	0.373115	0.434675	0.379975	0.35644	Carubv10000279m.g	0.0067	0.006495	0.00492	0.012555	0.01146	0.00819	Carubv10000279m.g	0.003325	0.004885	0.00534	0.007135	0.0091	0.008845
Carubv10000280m.g	0.10001	0.137355	0.145835	0.11571	0.095395	0.09014	Carubv10000280m.g	0.00528	0.005175	0.00866	0.009565	0.01022	0.00949	Carubv10000280m.g	0.003525	0.005135	0.005545	0.00464	0.00745	0.005535
Carubv10000281m.g	0.165545	0.256805	0.259035	0.245045	0.244805	0.243045	Carubv10000281m.g	0.005785	0.007125	0.00728	0.005935	0.006125	0.00689	Carubv10000281m.g	0.00435	0.002615	0.00548	0.005225	0.006285	0.00869
Carubv10000282m.g	0.281255	0.30247	0.11179	0.28377	0.127475	0.105755	Carubv10000282m.g	0.006945	0.003465	0.00296	0.00589	0.00777	0.00504	Carubv10000282m.g	0.00274	0.0036	0.003405	0.005735	0.003925	0.00624
Carubv10000283m.g	0.19997	0.23703	0.41723	0.25678	0.386035	0.395205	Carubv10000283m.g	0.005905	0.004905	0.004735	0.01076	0.007305	0.005705	Carubv10000283m.g	0.00265	0.002885	0.008665	0.006345	0.009865	0.011345
Carubv10000284m.g	0.062885	0.05996	0.16461	0.041735	0.128705	0.12852	Carubv10000284m.g	0.003205	0.005155	0.017975	0.008505	0.01195	0.011735	Carubv10000284m.g	0.00282	0.00347	0.00752	0.007055	0.00461	0.00512
Carubv10000287m.g	0.269045	0.327195	0.233005	0.288815	0.260565	0.25146	Carubv10000287m.g	0.00954	0.006225	0.003745	0.0068	0.007005	0.003735	Carubv10000287m.g	0.005355	0.00352	0.00417	0.00662	0.00372	0.004225
Carubv10000288m.g	0.24472	0.32941	0.283	0.28977	0.196865	0.14918	Carubv10000288m.g	0.00844	0.00551	0.00505	0.008665	0.00696	0.007075	Carubv10000288m.g	0.006305	0.0038	0.006395	0.00549	0.008505	0.00999
Carubv10000289m.g	0.194935	0.19194	0.239975	0.214725	0.24227	0.23967	Carubv10000289m.g	0.002785	0.002945	0.016145	0.013195	0.020235	0.02229	Carubv10000289m.g	0.00335	0.003765	0.00483	0.00822	0.00805	0.009655
Carubv10000290m.g	NA	NA	0.116895	0.04722	0.138625	0.14257	Carubv10000290m.g	NA	NA	0.004065	0.00641	0.014485	0.009955	Carubv10000290m.g	NA	NA	0.007805	0.002925	0.00881	0.00733
Carubv10000292m.g	0.00469	0.0353	0.052605	0.004485	0.01647	0.015405	Carubv10000292m.g	0.01015	0.003645	0.001895	0.0041	0.002715	0.00345	Carubv10000292m.g	0.004205	0.00297	0.0038	0.005605	0.004835	0.005405
Carubv10000293m.g	0.655175	0.69052	0.59663	0.632075	0.314175	0.224235	Carubv10000293m.g	0.040155	0.02806	0.01433	0.03914	0.01307	0.012095	Carubv10000293m.g	0.00392	0.005175	0.0102	0.012205	0.01406	0.01127
Carubv10000294m.g	0.06122	0.074115	0.069915	0.050715	0.129085	0.1458	Carubv10000294m.g	0.005725	0.003475	0.00286	0.00623	0.004005	0.005395	Carubv10000294m.g	0.004495	0.003055	0.004115	0.007065	0.007785	0.008765
Carubv10000295m.g	0.174165	0.23407	0.150415	0.167	0.05938	0.036565	Carubv10000295m.g	0.03908	0.01145	0.008235	0.06631	0.00982	0.007415	Carubv10000295m.g	0.005205	0.003945	0.003915	0.01367	0.00484	0.00481
Carubv10000296m.g	0.01287	0.016655	0.049895	0.008765	0.00701	0.006385	Carubv10000296m.g	0.00241	0.0057	0.00372	0.010605	0.005475	0.00404	Carubv10000296m.g	0.003255	0.00351	0.00501	0.007065	0.00637	0.007665
Carubv10000297m.g	0.60854	0.667395	0.48921	0.60928	0.44687	0.41584	Carubv10000297m.g	0.00711	0.00704	0.019685	0.028135	0.019485	0.023955	Carubv10000297m.g	0.00477	0.002955	0.01112	0.02286	0.010685	0.013075
Carubv10000298m.g	0.10696	0.13626	0.161695	0.065625	0.050845	0.060405	Carubv10000298m.g	0.05051	0.009095	0.017805	0.00807	0.003945	0.005815	Carubv10000298m.g	0.002715	0.002895	0.00646	0.00508	0.005685	0.00705
Carubv10000299m.g	0.102515	0.13885	0.164125	0.09511	0.15202	0.16134	Carubv10000299m.g	0.00167	0.004875	0.004695	0.00558	0.005675	0.004945	Carubv10000299m.g	0.00438	0.004465	0.003965	0.00556	0.00742	0.00791
Carubv10000300m.g	0.08314	0.14393	0.220505	0.10752	0.114255	0.125645	Carubv10000300m.g	0.006395	0.00317	0.006995	0.00658	0.008775	0.00699	Carubv10000300m.g	0.005825	0.004175	0.0042	0.00714	0.00681	0.005405
Carubv10000301m.g	0.48724	0.57036	0.450255	0.479565	0.389035	0.357505	Carubv10000301m.g	0.00822	0.004905	0.01091	0.009505	0.011605	0.011935	Carubv10000301m.g	0.003645	0.002845	0.004175	0.00585	0.005405	0.00612
Carubv10000302m.g	0.02163	0.053105	0.091855	0.00758	0.0492	0.050605	Carubv10000302m.g	0.056405	0.005035	0.013015	0.00445	0.1053	0.049335	Carubv10000302m.g	0.00758	0.00356	0.004235	0.007515	0.01263	0.008705
Carubv10000304m.g	0.49954	0.56056	0.515985	0.56376	0.51166	0.48897	Carubv10000304m.g	0.00445	0.00443	0.0102	0.00826	0.013655	0.01673	Carubv10000304m.g	0.00226	0.004105	0.002995	0.005725	0.00668	0.00623
Carubv10000305m.g	0.644755	0.72289	0.70175	0.683265	0.60483	0.57756	Carubv10000305m.g	0.006365	0.005685	0.01054	0.02238	0.020995	0.02	Carubv10000305m.g	0.003935	0.004075	0.009645	0.007865	0.01129	0.0125
Carubv10000306m.g	0.556235	0.604225	0.50448	0.5921	0.50184	0.464005	Carubv10000306m.g	0.005975	0.0078	0.006125	0.006825	0.005275	0.006055	Carubv10000306m.g	0.00427	0.0044	0.00611	0.005415	0.00632	0.00901
Carubv10000307m.g	0.005	0.023955	0.121435	0.012765	0.007915	0.009585	Carubv10000307m.g	0.021865	0.00297	0.021565	0.00944	0.003695	0.005215	Carubv10000307m.g	0.00211	0.003035	0.006915	0.00613	0.00436	0.00392
Carubv10000308m.g	0.144415	0.210745	0.28351	0.21455	0.36648	0.363305	Carubv10000308m.g	0.004295	0.002935	0.003165	0.01161	0.00491	0.004645	Carubv10000308m.g	0.004865	0.002655	0.003615	0.007605	0.004595	0.0053
Carubv10000309m.g	0.05658	0.130385	0.25551	0.104505	0.311025	0.32781	Carubv10000309m.g	0.0047	0.00296	0.008685	0.008565	0.01442	0.012235	Carubv10000309m.g	0.00302	0.00315	0.00332	0.008135	0.006395	0.006785
Carubv10000310m.g	0.43491	0.43271	0.37017	0.384135	0.39121	0.38941	Carubv10000310m.g	0.00741	0.004505	0.007885	0.005725	0.01436	0.01484	Carubv10000310m.g	0.002985	0.0035	0.005775	0.00617	0.004895	0.00675
Carubv10000311m.g	0.07313	0.093765	0.20418	0.127515	0.33702	0.333475	Carubv10000311m.g	0.0025	0.007075	0.00552	0.007895	0.014635	0.01455	Carubv10000311m.g	0.004625	0.002685	0.0053	0.005745	0.00805	0.00762
Carubv10000312m.g	0.02641	0.06974	0.10312	0.01481	0.2163	0.219775	Carubv10000312m.g	0.0038	0.001125	0.004205	0.00696	0.008645	0.00627	Carubv10000312m.g	0.003305	0.00252	0.00694	0.00548	0.005405	0.00514
Carubv10000313m.g	0.232435	0.29709	0.332205	0.317385	0.322165	0.353525	Carubv10000313m.g	0.006485	0.004945	0.002965	0.006395	0.00662	0.00662	Carubv10000313m.g	0.003535	0.00312	0.004175	0.0059	0.007645	0.008835
Carubv10000314m.g	0.507335	0.54286	0.48393	0.52371	0.403225	0.376935	Carubv10000314m.g	0.013965	0.007765	0.013525	0.01222	0.01602	0.013945	Carubv10000314m.g	0.004845	0.00318	0.007685	0.006465	0.009975	0.00955
Carubv10000316m.g	0.27706	0.329215	0.37684	0.3537	0.374845	0.382095	Carubv10000316m.g	0.00934	0.00315	0.006285	0.00635	0.011035	0.007165	Carubv10000316m.g	0.00349	0.00561	0.00393	0.00571	0.007435	0.00655
Carubv10000317m.g	0.65067	0.62947	0.642645	0.652575	0.67116	0.668845	Carubv10000317m.g	0.00618	0.005075	0.01357	0.009335	0.01255	0.01669	Carubv10000317m.g	0.003885	0.002935	0.00815	0.00799	0.010325	0.01208
Carubv10000318m.g	0.21635	0.22894	0.17131	0.28811	0.177045	0.1589	Carubv10000318m.g	0.00697	0.00826	0.003915	0.007605	0.00414	0.003725	Carubv10000318m.g	0.003505	0.00335	0.00505	0.00899	0.00586	0.006225
Carubv10000319m.g	0.30393	0.388455	0.351815	0.415225	0.288485	0.25636	Carubv10000319m.g	0.101295	0.0066	0.022865	0.009315	0.13518	0.051325	Carubv10000319m.g	0.004775	0.00499	0.00445	0.004745	0.01111	0.007405
Carubv10000320m.g	0.399235	0.42912	0.42061	0.49962	0.447385	0.446995	Carubv10000320m.g	0.004585	0.00245	0.00343	0.008195	0.010465	0.00921	Carubv10000320m.g	0.003545	0.00301	0.00467	0.006655	0.00765	0.0078
Carubv10000321m.g	0.4163	0.454075	0.41363	0.46128	0.38785	0.37275	Carubv10000321m.g	0.10331	0.034305	0.02286	0.08168	0.06213	0.0347	Carubv10000321m.g	0.00741	0.003235	0.006895	0.0115	0.010235	0.00673
Carubv10000322m.g	0.094535	0.104795	0.2189	0.078495	0.253	0.25558	Carubv10000322m.g	0.002255	0.00598	0.00877	0.00374	0.004415	0.009035	Carubv10000322m.g	0.003185	0.00328	0.00318	0.00609	0.004935	0.004945
Carubv10000324m.g	0.385355	0.42586	0.45418	0.403025	0.41421	0.462725	Carubv10000324m.g	0.011445	0.006215	0.00809	0.006775	0.01477	0.015535	Carubv10000324m.g	0.002855	0.003845	0.01068	0.00731	0.0141	0.01586
Carubv10000325m.g	0.029525	0.066555	0.06982	0.030005	0.015435	0.01668	Carubv10000325m.g	0.00497	0.005905	0.006445	0.01114	0.00587	0.003685	Carubv10000325m.g	0.00362	0.003645	0.00395	0.013085	0.004675	0.00678
Carubv10000326m.g	0.28454	0.29249	0.39576	0.268665	0.35052	0.345945	Carubv10000326m.g	0.004985	0.004375	0.00967	0.00921	0.01214	0.015615	Carubv10000326m.g	0.002205	0.004715	0.0088	0.00846	0.00812	0.008965
Carubv10000328m.g	0.590105	0.634705	0.61624	0.58299	0.64972	0.645225	Carubv10000328m.g	0.00735	0.00577	0.00684	0.008415	0.01996	0.01218	Carubv10000328m.g	0.003465	0.003535	0.009585	0.007265	0.01269	0.01277
Carubv10000329m.g	0.27088	0.30019	0.36134	0.24161	0.353975	0.376945	Carubv10000329m.g	0.005815	0.004335	0.00287	0.00751	0.004605	0.007285	Carubv10000329m.g	0.002895	0.002725	0.00564	0.006375	0.006965	0.00587
Carubv10000330m.g	0.463085	0.503995	0.30781	0.47804	0.167945	0.12487	Carubv10000330m.g	0.0152	0.009595	0.006425	0.011145	0.00379	0.009385	Carubv10000330m.g	0.00556	0.00318	0.00505	0.00526	0.00513	0.00572
Carubv10000331m.g	0.414145	0.469065	0.322135	0.436055	0.27891	0.23394	Carubv10000331m.g	0.00909	0.00545	0.00552	0.00791	0.00796	0.00663	Carubv10000331m.g	0.00283	0.00263	0.003945	0.005605	0.00594	0.007475
Carubv10000332m.g	0.403605	0.435205	0.41639	0.40764	0.48397	0.509015	Carubv10000332m.g	0.00332	0.003105	0.0037	0.005145	0.00525	0.00603	Carubv10000332m.g	0.003365	0.00298	0.004555	0.00656	0.008175	0.008645
Carubv10000333m.g	0.622225	0.675445	0.588175	0.65866	0.552845	0.50903	Carubv10000333m.g	0.00662	0.00561	0.01965	0.009525	0.016655	0.017125	Carubv10000333m.g	0.00717	0.00864	0.017305	0.01081	0.019345	0.02001
Carubv10000335m.g	0.02488	0.053255	0.22741	0.0671	0.24388	0.265555	Carubv10000335m.g	0.004415	0.00464	0.01882	0.005715	0.01954	0.02442	Carubv10000335m.g	0.003355	0.003775	0.006775	0.00416	0.00805	0.007665
Carubv10000336m.g	0.369815	0.345575	0.42551	0.41513	0.383665	0.358305	Carubv10000336m.g	0.120065	0.009695	0.027165	0.011865	0.091575	0.062865	Carubv10000336m.g	0.008725	0.00279	0.006795	0.006275	0.01093	0.01125
Carubv10000337m.g	0.54315	0.606515	0.586875	0.598845	0.504875	0.515625	Carubv10000337m.g	0.006085	0.002355	0.008535	0.00564	0.016925	0.012075	Carubv10000337m.g	0.003895	0.00381	0.004685	0.00565	0.00604	0.004165
Carubv10000338m.g	0.3242	0.360995	0.31912	0.35753	0.368575	0.39066	Carubv10000338m.g	0.006375	0.003	0.00464	0.008025	0.010595	0.00953	Carubv10000338m.g	0.00335	0.003655	0.00601	0.0084	0.00776	0.00857
Carubv10000339m.g	0.05454	0.07324	0.17241	0.041825	0.031205	0.02376	Carubv10000339m.g	0.004755	0.005105	0.002375	0.00594	0.0086	0.007895	Carubv10000339m.g	0.00356	0.00374	0.00829	0.00658	0.00386	0.00708
Carubv10000340m.g	0.203965	0.23549	0.286195	0.241675	0.21551	0.23449	Carubv10000340m.g	0.00432	0.00511	0.00811	0.00725	0.00604	0.004895	Carubv10000340m.g	0.002575	0.004675	0.00569	0.00712	0.00786	0.007675
Carubv10000341m.g	0.38566	0.44453	0.45644	0.392905	0.40604	0.36712	Carubv10000341m.g	0.01056	0.00624	0.002775	0.00877	0.005095	0.00734	Carubv10000341m.g	0.002955	0.003305	0.00519	0.00663	0.007915	0.008575
Carubv10000342m.g	0.35159	0.45201	0.45423	0.421235	0.41434	0.38716	Carubv10000342m.g	0.136315	0.009525	0.02816	0.008285	0.166295	0.06889	Carubv10000342m.g	0.01136	0.00925	0.00767	0.00748	0.018165	0.0141
Carubv10000344m.g	0.15759	0.165255	0.11056	0.167945	0.05946	0.05256	Carubv10000344m.g	0.00496	0.003325	0.003215	0.00628	0.0054	0.003795	Carubv10000344m.g	0.003935	0.00366	0.003975	0.004535	0.00553	0.00545
Carubv10000345m.g	0.098285	0.16751	0.164955	0.144225	0.176245	0.15215	Carubv10000345m.g	0.004345	0.001795	0.004545	0.00763	0.00384	0.00356	Carubv10000345m.g	0.00293	0.003195	0.00306	0.006515	0.007245	0.00492
Carubv10000347m.g	0.29418	0.267435	0.382055	0.281175	0.24574	0.29912	Carubv10000347m.g	0.00875	0.003085	0.002415	0.010395	0.006395	0.004975	Carubv10000347m.g	0.003565	0.003535	0.00604	0.005025	0.007555	0.00796
Carubv10000349m.g	0.014205	0.016825	0.058165	0.00608	0.012365	0.0109	Carubv10000349m.g	0.004865	0.004675	0.00127	0.004345	0.003255	0.00484	Carubv10000349m.g	0.00314	0.002695	0.006745	0.005375	0.005135	0.0047
Carubv10000350m.g	0.294375	0.316485	0.30256	0.27842	0.269605	0.24975	Carubv10000350m.g	0.029695	0.00614	0.006335	0.005955	0.00578	0.005285	Carubv10000350m.g	0.010145	0.004035	0.004355	0.005355	0.00734	0.00757
Carubv10000351m.g	0.32412	0.375615	0.373995	0.391065	0.356885	0.334915	Carubv10000351m.g	0.007785	0.00488	0.011115	0.01573	0.01389	0.015365	Carubv10000351m.g	0.00357	0.004025	0.00432	0.0083	0.00791	0.00996
Carubv10000352m.g	0.13502	0.15662	0.18189	0.159255	0.174935	0.157745	Carubv10000352m.g	0.00425	0.00319	0.00682	0.006925	0.011385	0.012935	Carubv10000352m.g	0.0037	0.004025	0.006075	0.00555	0.006715	0.006895
Carubv10000353m.g	0.124785	0.150585	0.157605	0.11631	0.08513	0.035195	Carubv10000353m.g	0.005645	0.0062	0.0033	0.00696	0.00787	0.023125	Carubv10000353m.g	0.00238	0.00214	0.004115	0.00621	0.00541	0.0035
Carubv10000354m.g	0.28372	0.30446	0.315875	0.222295	0.27055	0.31455	Carubv10000354m.g	0.007105	0.003085	0.005185	0.008325	0.007975	0.007785	Carubv10000354m.g	0.002895	0.004565	0.00262	0.006845	0.00739	0.006515
Carubv10000355m.g	0.28955	0.26014	0.29068	0.288425	0.23998	0.221705	Carubv10000355m.g	0.00683	0.00446	0.003915	0.005585	0.01026	0.014045	Carubv10000355m.g	0.00407	0.002885	0.0046	0.005275	0.01072	0.00949
Carubv10000356m.g	0.24734	0.26859	0.286485	0.30219	0.201055	0.18138	Carubv10000356m.g	0.00502	0.00656	0.005175	0.00948	0.0057	0.00511	Carubv10000356m.g	0.00332	0.00322	0.004365	0.006435	0.00608	0.00481
Carubv10000358m.g	0.439325	0.45915	0.485715	0.445265	0.416725	0.41132	Carubv10000358m.g	0.005885	0.0041	0.00325	0.00761	0.00683	0.00576	Carubv10000358m.g	0.003815	0.003065	0.01243	0.0076	0.01391	0.013885
Carubv10000359m.g	0.268685	0.30664	0.31758	0.353695	0.30141	0.30602	Carubv10000359m.g	0.010055	0.012475	0.01705	0.01469	0.014685	0.020935	Carubv10000359m.g	0.004085	0.005275	0.00909	0.00835	0.00807	0.007265
Carubv10000360m.g	0.02656	0.03504	0.034835	0.010845	0.02972	0.027385	Carubv10000360m.g	0.004825	0.00317	0.00779	0.005885	0.006125	0.00466	Carubv10000360m.g	0.005815	0.00185	0.00322	0.00698	0.00554	0.005995
Carubv10000361m.g	0.47341	0.515405	0.480275	0.542455	0.46334	0.45117	Carubv10000361m.g	0.01023	0.01486	0.007995	0.01376	0.01271	0.01519	Carubv10000361m.g	0.003815	0.00289	0.00413	0.008865	0.00533	0.00679
Carubv10000362m.g	0.337465	0.37595	0.32622	0.321205	0.36237	0.37962	Carubv10000362m.g	0.009935	0.00541	0.00548	0.01171	0.014895	0.01882	Carubv10000362m.g	0.00418	0.00279	0.00786	0.00857	0.010175	0.01056
Carubv10000363m.g	0.26381	0.279235	0.18783	0.21943	0.15602	0.130775	Carubv10000363m.g	0.0062	0.00616	0.004995	0.005155	0.00696	0.00378	Carubv10000363m.g	0.004355	0.003845	0.003215	0.0057	0.00488	0.004865
Carubv10000364m.g	0.04576	0.05148	0.04929	0.01639	0.056905	0.06877	Carubv10000364m.g	0.00469	0.00279	0.00359	0.008555	0.00744	0.009095	Carubv10000364m.g	0.004285	0.0027	0.002275	0.005995	0.006025	0.004225
Carubv10000365m.g	0.30263	0.30279	0.363265	0.29033	0.3366	0.32387	Carubv10000365m.g	0.01449	0.01225	0.010355	0.01738	0.01233	0.00816	Carubv10000365m.g	0.00866	0.008765	0.01148	0.01563	0.01269	0.01001
Carubv10000366m.g	0.628345	0.67857	0.599125	0.60472	0.53645	0.502345	Carubv10000366m.g	0.018805	0.01283	0.00473	0.054245	0.00387	0.0068	Carubv10000366m.g	0.005885	0.00467	0.00628	0.035285	0.007235	0.00931
Carubv10000367m.g	0.42396	0.386895	0.41558	0.41697	0.427805	0.38092	Carubv10000367m.g	0.008905	0.008105	0.00743	0.00804	0.01336	0.01707	Carubv10000367m.g	0.00578	0.006225	0.009525	0.01056	0.012885	0.01163
Carubv10000368m.g	0.282665	0.321785	0.273805	0.309495	0.1963	0.172395	Carubv10000368m.g	0.010205	0.005765	0.01376	0.009605	0.05595	0.022435	Carubv10000368m.g	0.0036	0.003865	0.007645	0.006605	0.00931	0.008965
Carubv10000369m.g	0.10193	0.089285	0.093055	0.080355	0.048395	0.04507	Carubv10000369m.g	0.003675	0.004505	0.005645	0.005195	0.00678	0.005005	Carubv10000369m.g	0.00357	0.005035	0.004025	0.006955	0.005275	0.00653
Carubv10000370m.g	0.0301	0.044285	0.04142	0.030845	0.014805	0.005385	Carubv10000370m.g	0.00292	0.001905	0.004975	0.00327	0.0058	0.001965	Carubv10000370m.g	0.002145	0.003055	0.002065	0.005155	0.004645	0.00513
Carubv10000371m.g	0.19284	0.18137	0.245495	0.178645	0.20041	0.187665	Carubv10000371m.g	0.006175	0.005285	0.003785	0.003375	0.00382	0.00445	Carubv10000371m.g	0.0037	0.003225	0.003155	0.00519	0.007175	0.007285
Carubv10000372m.g	0.30819	0.362025	0.427845	0.316615	0.238445	0.196095	Carubv10000372m.g	0.00572	0.005525	0.003625	0.006155	0.00458	0.006825	Carubv10000372m.g	0.001645	0.003925	0.005545	0.00661	0.00873	0.01111
Carubv10000373m.g	0.323235	0.4008	0.25742	0.301395	0.24323	0.24136	Carubv10000373m.g	0.00942	0.005455	0.005875	0.007435	0.007245	0.008395	Carubv10000373m.g	0.00395	0.004785	0.012205	0.00605	0.01336	0.013935
Carubv10000374m.g	0.27372	0.26039	0.37512	0.303185	0.245025	0.23149	Carubv10000374m.g	0.003215	0.004105	0.013065	0.006775	0.014215	0.017005	Carubv10000374m.g	0.00362	0.003955	0.00398	0.00589	0.004855	0.006965
Carubv10000375m.g	0.014425	0.042735	0.089615	0.013535	0.012755	0.01287	Carubv10000375m.g	0.0046	0.004645	0.00554	0.00587	0.004425	0.003865	Carubv10000375m.g	0.00381	0.003605	0.005655	0.004195	0.00433	0.005245
Carubv10000376m.g	0.51258	0.630305	0.53095	0.590875	0.48612	0.412115	Carubv10000376m.g	0.00851	0.007485	0.013065	0.011205	0.01585	0.01641	Carubv10000376m.g	0.00255	0.00367	0.008245	0.00723	0.016765	0.01619
Carubv10000377m.g	0.288675	0.277335	0.29661	0.33545	0.290925	0.29572	Carubv10000377m.g	0.002785	0.006645	0.00353	0.00645	0.006815	0.00431	Carubv10000377m.g	0.002905	0.00307	0.00545	0.006285	0.00631	0.00616
Carubv10000378m.g	NA	NA	NA	NA	0.25596	0.398475	Carubv10000378m.g	NA	NA	NA	NA	0.00397	0.00935	Carubv10000378m.g	NA	NA	NA	NA	0.00558	0.00624
Carubv10000379m.g	0.41444	0.473745	0.295515	0.43992	0.41142	0.436485	Carubv10000379m.g	0.009415	0.00674	0.00402	0.01024	0.006175	0.00664	Carubv10000379m.g	0.00401	0.003015	0.00516	0.00703	0.008105	0.00841
Carubv10000380m.g	0.353855	0.373095	0.33876	0.33385	0.197355	0.18377	Carubv10000380m.g	0.01075	0.00576	0.00703	0.01167	0.00563	0.00988	Carubv10000380m.g	0.002435	0.00402	0.007065	0.006305	0.006335	0.007585
Carubv10000381m.g	0.21448	0.24184	0.28182	0.200875	0.318555	0.329405	Carubv10000381m.g	0.01076	0.002455	0.014575	0.00665	0.017975	0.01743	Carubv10000381m.g	0.001255	0.00238	0.003605	0.00586	0.00518	0.007185
Carubv10000382m.g	0.270555	0.292295	0.29279	0.276175	0.30652	0.281235	Carubv10000382m.g	0.006865	0.003975	0.00334	0.00894	0.01102	0.01341	Carubv10000382m.g	0.003255	0.00458	0.007205	0.00721	0.00785	0.00891
Carubv10000384m.g	0.020695	0.038185	0.07959	0.0131	0.02177	0.00909	Carubv10000384m.g	0.002475	0.0026	0.007185	0.00589	0.004375	0.003235	Carubv10000384m.g	0.003065	0.00334	0.003115	0.00618	0.00501	0.0048
Carubv10000385m.g	0.19804	0.251	0.283235	0.212565	0.295255	0.330355	Carubv10000385m.g	0.004105	0.00534	0.016915	0.007995	0.01725	0.01965	Carubv10000385m.g	0.003875	0.00246	0.00376	0.004665	0.005525	0.00496
Carubv10000386m.g	0.03711	0.05381	0.09937	0.027755	0.02344	0.02859	Carubv10000386m.g	0.00401	0.002715	0.006985	0.00608	0.004455	0.00552	Carubv10000386m.g	0.002405	0.00351	0.0045	0.007155	0.00633	0.00441
Carubv10000388m.g	0.31099	0.350435	0.200855	0.2909	0.186715	0.138315	Carubv10000388m.g	0.00502	0.006445	0.003855	0.004745	0.00611	0.004915	Carubv10000388m.g	0.00427	0.00335	0.00371	0.005865	0.00723	0.004745
Carubv10000389m.g	0.333345	0.394295	0.405745	0.35546	0.383235	0.383485	Carubv10000389m.g	0.006625	0.00662	0.0058	0.006215	0.01054	0.0096	Carubv10000389m.g	0.00228	0.00292	0.00451	0.0069	0.00913	0.007235
Carubv10000390m.g	0.021625	0.04047	0.0425	0.0177	0.045055	0.03824	Carubv10000390m.g	0.00868	0.00065	0.006635	0.00815	0.02377	0.007585	Carubv10000390m.g	0.004025	0.00632	0.004145	0.00395	0.00915	0.00347
Carubv10000391m.g	0.01716	0.03526	0.05203	0.010125	0.043	0.05566	Carubv10000391m.g	0.004165	0.00336	0.00349	0.004335	0.004275	0.00538	Carubv10000391m.g	0.002235	0.002205	0.003515	0.003715	0.00894	0.007395
Carubv10000392m.g	0.64448	0.649795	0.63991	0.601125	0.613125	0.577495	Carubv10000392m.g	0.04105	0.03877	0.021555	0.04303	0.022975	0.012185	Carubv10000392m.g	0.011695	0.015745	0.00695	0.015215	0.01362	0.009955
Carubv10000393m.g	0.22242	0.233195	0.258515	0.218685	0.272	0.295095	Carubv10000393m.g	0.005795	0.00645	0.006295	0.008655	0.00666	0.006635	Carubv10000393m.g	0.00414	0.004035	0.004075	0.008965	0.00517	0.0053
Carubv10000394m.g	0.262065	0.29893	0.28345	0.289995	0.24071	0.238915	Carubv10000394m.g	0.007155	0.006905	0.004735	0.004945	0.00451	0.00632	Carubv10000394m.g	0.00646	0.00527	0.006405	0.00925	0.009525	0.011235
Carubv10000395m.g	0.29911	0.299865	0.172435	0.26794	0.20125	0.185865	Carubv10000395m.g	0.0122	0.01308	0.01113	0.021435	0.01092	0.006645	Carubv10000395m.g	0.00774	0.00819	0.004535	0.0107	0.005965	0.005195
Carubv10000396m.g	0.176655	0.19343	0.28704	0.19056	0.30787	0.33432	Carubv10000396m.g	0.00641	0.00513	0.00133	0.005825	0.00479	0.004025	Carubv10000396m.g	0.003625	0.00331	0.005375	0.006135	0.006735	0.008915
Carubv10000397m.g	0.470835	0.515205	0.306385	0.444825	0.37404	0.33074	Carubv10000397m.g	0.00572	0.00441	0.007765	0.008265	0.011255	0.01419	Carubv10000397m.g	0.002675	0.00373	0.00984	0.006315	0.011775	0.01109
Carubv10000398m.g	0.218805	0.314505	0.18894	0.186135	0.178025	0.17467	Carubv10000398m.g	0.00392	0.00491	0.00301	0.002195	0.00817	0.00884	Carubv10000398m.g	0.0052	0.004455	0.0059	0.006955	0.00623	0.008575
Carubv10000399m.g	0.264505	0.3192	0.3023	0.27429	0.32074	0.310525	Carubv10000399m.g	0.01056	0.006795	0.00406	0.005925	0.01603	0.011255	Carubv10000399m.g	0.005115	0.00601	0.00588	0.007745	0.00974	0.00737
Carubv10000400m.g	0.155275	0.190985	0.183715	0.13693	0.082995	0.06738	Carubv10000400m.g	0.00284	0.004745	0.002935	0.008125	0.00807	0.004525	Carubv10000400m.g	0.00404	0.003895	0.004375	0.00984	0.008315	0.004885
Carubv10000401m.g	0.37517	0.4617	0.318105	0.52156	0.44497	0.4306	Carubv10000401m.g	0.017335	0.00906	0.01101	0.009265	0.013895	0.01238	Carubv10000401m.g	0.003925	0.00624	0.003385	0.0042	0.004625	0.004815
Carubv10000402m.g	0.0054	0.039895	0.047915	0.008675	0.04342	0.048615	Carubv10000402m.g	0.000875	0	0.00402	0.01009	0.006515	0.00537	Carubv10000402m.g	0.003545	0.002685	0.003615	0.007295	0.00769	0.00925
Carubv10000403m.g	0.07284	0.087595	0.19568	0.07009	0.1712	0.219655	Carubv10000403m.g	0.111285	0.00764	0.03778	0.00929	0.16602	0.06485	Carubv10000403m.g	0.008795	0.00327	0.006165	0.00742	0.01683	0.009985
Carubv10000404m.g	0.564295	0.608095	0.65127	0.59585	0.650565	0.655615	Carubv10000404m.g	0.00691	0.004715	0.006195	0.0082	0.0108	0.010665	Carubv10000404m.g	0.00349	0.00318	0.01191	0.00832	0.016815	0.019895
Carubv10000405m.g	0.432025	0.456375	0.426985	0.41761	0.37505	0.349405	Carubv10000405m.g	0.00896	0.0083	0.00459	0.009525	0.006545	0.004305	Carubv10000405m.g	0.006875	0.005795	0.006245	0.00895	0.01132	0.010695
Carubv10000406m.g	0.00962	0.016365	0.032365	0.00785	0.007915	0.0144	Carubv10000406m.g	0.00936	0.00163	0.003195	0.009945	0.00406	0.007675	Carubv10000406m.g	0.00573	0.003265	0.003065	0.00971	0.00647	0.003165
Carubv10000407m.g	0.297395	0.31988	0.255815	0.31754	0.124415	0.097565	Carubv10000407m.g	0.010035	0.00546	0.004075	0.01147	0.0045	0.00443	Carubv10000407m.g	0.00841	0.00926	0.005105	0.0099	0.004535	0.005475
Carubv10000408m.g	0.055145	0.09957	0.09391	0.08775	0.02328	0.008305	Carubv10000408m.g	0.013535	0.014805	0.00525	0.04936	0.006265	0.003465	Carubv10000408m.g	0.00717	0.00461	0.00373	0.01656	0.00682	0.005285
Carubv10000409m.g	0.039475	0.06607	0.08238	0.039465	0.104635	0.11654	Carubv10000409m.g	0.01109	0.013195	0.01378	0.01553	0.008935	0.007835	Carubv10000409m.g	0.006125	0.007725	0.00749	0.00776	0.006545	0.004925
Carubv10000410m.g	0.70993	0.756455	0.288035	0.7225	0.1517	0.06226	Carubv10000410m.g	0.31957	0.150165	0.069315	0.551745	0.07245	0.016185	Carubv10000410m.g	0.028795	0.016415	0.00613	0.071525	0.01305	0.00501
Carubv10000411m.g	0.522245	0.528465	0.490275	0.53674	0.4494	0.45339	Carubv10000411m.g	0.0092	0.01553	0.005565	0.025905	0.00986	0.00457	Carubv10000411m.g	0.0057	0.00493	0.002595	0.00747	0.006075	0.00519
Carubv10000412m.g	0.219905	0.23973	0.34833	0.1883	0.18612	0.128705	Carubv10000412m.g	0.00491	0.003275	0.004355	0.006685	0.00692	0.00497	Carubv10000412m.g	0.005975	0.008815	0.014315	0.009565	0.01093	0.01168
Carubv10000413m.g	0.46633	0.497965	0.391725	0.46579	0.31087	0.30106	Carubv10000413m.g	0.007425	0.006345	0.016645	0.00641	0.01609	0.021415	Carubv10000413m.g	0.004685	0.00277	0.005995	0.00569	0.003	0.006205
Carubv10000414m.g	0.16214	0.157885	0.10637	0.12463	0.13017	0.10318	Carubv10000414m.g	0.010195	0.00243	0.008225	0.01867	0.01396	0.013885	Carubv10000414m.g	0.00563	0.009285	0.005775	0.009485	0.006285	0.00498
Carubv10000415m.g	0.027275	0.03371	0.06432	0.02095	0.061215	0.07399	Carubv10000415m.g	0.0023	0.00139	0.00447	0.00562	0.012185	0.008525	Carubv10000415m.g	0.00518	0.00163	0.004405	0.00552	0.00556	0.00408
Carubv10000416m.g	0.006285	0.02433	0.08476	0.009505	0.075865	0.075075	Carubv10000416m.g	0.004	0.00592	0.0126	0.00808	0.00305	0.014005	Carubv10000416m.g	0.003625	0.001895	0.00335	0.00555	0.00675	0.007935
Carubv10000418m.g	0.07872	0.02242	0.43596	0.082715	0.461395	0.57187	Carubv10000418m.g	0.01061	0	0.155925	0.057205	0.34407	0.31169	Carubv10000418m.g	0.0046	0.002195	0.03397	0.02307	0.05551	0.055865
Carubv10000419m.g	0.319475	0.40051	0.340605	0.30912	0.094745	0.053695	Carubv10000419m.g	0.034105	0.013845	0.0192	0.027295	0.00707	0.005995	Carubv10000419m.g	0.004135	0.004915	0.005195	0.008135	0.00411	0.005875
Carubv10000420m.g	0.03615	0.0352	0.05208	0.020325	0.01916	0.011105	Carubv10000420m.g	0.007705	0.001695	0.003855	0.01022	0.019955	0.006155	Carubv10000420m.g	0.0061	0.00436	0.003635	0.0131	0.007425	0.005755
Carubv10000421m.g	0.66546	0.67256	0.50117	0.65847	0.27275	0.058165	Carubv10000421m.g	0.261855	0.120095	0.073805	0.37719	0.09035	0.002745	Carubv10000421m.g	0.033035	0.022645	0.01644	0.054985	0.008675	0.004215
Carubv10000422m.g	0.31671	0.35016	0.31027	0.30279	0.4183	0.43251	Carubv10000422m.g	0.005145	0.00416	0.00384	0.008995	0.00902	0.009635	Carubv10000422m.g	0.003985	0.004255	0.00645	0.007075	0.007905	0.010655
Carubv10000423m.g	0.60924	0.63329	0.357425	0.54758	0.30778	0.27186	Carubv10000423m.g	0.01048	0.0257	0.00308	0.02743	0.016255	0.01483	Carubv10000423m.g	0.00198	0.00328	0.00421	0.008085	0.005485	0.003915
Carubv10000426m.g	0.164675	0.201105	0.37265	0.122075	0.279725	0.27001	Carubv10000426m.g	0.151365	0.007765	0.038365	0.013775	0.22854	0.12805	Carubv10000426m.g	0.01173	0.003155	0.004405	0.00709	0.01984	0.01377
Carubv10000427m.g	0.360595	0.374	NA	0.410285	0.270835	NA	Carubv10000427m.g	0.002765	0.00436	0	0.017365	0.025	NA	Carubv10000427m.g	0.01003	0.010715	0.166665	0.012945	0	NA
Carubv10000428m.g	0.098855	0.160485	0.112185	0.14547	0.10696	0.09708	Carubv10000428m.g	0.00705	0.00368	0.001885	0.005525	0.006715	0.00735	Carubv10000428m.g	0.002755	0.004375	0.001935	0.007345	0.00514	0.00906
Carubv10000429m.g	0.42911	0.52031	0.59781	0.488445	0.53693	0.558675	Carubv10000429m.g	0.01108	0.007015	0.00293	0.005915	0.00873	0.006715	Carubv10000429m.g	0.00424	0.003285	0.00821	0.01233	0.008095	0.00965
Carubv10000430m.g	0.12002	0.15893	0.2106	0.11529	0.12763	0.18902	Carubv10000430m.g	0.003875	0.00162	0.002785	0.007865	0.007105	0.008915	Carubv10000430m.g	0.00526	0.00231	0.004115	0.00874	0.007315	0.006995
Carubv10000433m.g	0.072215	0.127455	0.11437	0.09216	0.11499	0.100645	Carubv10000433m.g	0.006185	0.001685	0.00482	0.003795	0.00839	0.01224	Carubv10000433m.g	0.002405	0.002945	0.00407	0.00707	0.003795	0.006455
Carubv10000434m.g	0.462315	0.48486	0.4032	0.485495	0.407005	0.38686	Carubv10000434m.g	0.00935	0.00674	0.008305	0.007445	0.00698	0.010395	Carubv10000434m.g	0.002955	0.00509	0.004135	0.00541	0.00878	0.00764
Carubv10000435m.g	0.019085	0.044675	0.06039	0.00555	0.0155	0.01812	Carubv10000435m.g	0.0057	0.007855	0.003585	0.0057	0.00345	0.00425	Carubv10000435m.g	0.00539	0.00357	0.005355	0.00543	0.0045	0.00311
Carubv10000436m.g	0.2968	0.32154	0.105375	0.27371	0.09273	0.071575	Carubv10000436m.g	0.009115	0.00377	0.006025	0.008465	0.006435	0.0031	Carubv10000436m.g	0.003845	0.002565	0.003395	0.005605	0.004675	0.00573
Carubv10000437m.g	0.11459	0.165445	0.23739	0.198255	0.129335	0.110265	Carubv10000437m.g	0.004625	0.003915	0.00226	0.00804	0.00334	0.01429	Carubv10000437m.g	0.00241	0.003495	0.004955	0.007185	0.004995	0.005435
Carubv10000438m.g	0.301905	0.383035	0.41451	0.40415	0.317235	0.311225	Carubv10000438m.g	0.00565	0.00502	0.00169	0.007935	0.00557	0.00641	Carubv10000438m.g	0.018085	0.018365	0.014295	0.018375	0.009015	0.006545
Carubv10000439m.g	0.231885	0.23216	0.440775	0.24019	0.518255	0.441315	Carubv10000439m.g	0.0072	0.00559	0.018055	0.018165	0.005885	0.00376	Carubv10000439m.g	0.00365	0.00511	0.005705	0.01161	0.00766	0.015115
Carubv10000440m.g	0.40103	0.381475	0.282985	0.28284	0.637505	NA	Carubv10000440m.g	0.025125	0.01586	0.00193	0.029205	0.026195	NA	Carubv10000440m.g	0.00954	0.007485	0.00449	0.00842	0.002925	NA
Carubv10000441m.g	0.356005	0.35785	0.419435	0.35431	0.307285	0.380125	Carubv10000441m.g	0.06069	0.006565	0.02369	0.00681	0.114785	0.074445	Carubv10000441m.g	0.010295	0.004785	0.00794	0.00674	0.019725	0.019135
Carubv10000442m.g	0.02767	0.048435	0.13864	0.05178	0.22148	0.229955	Carubv10000442m.g	0.00292	0	0.006915	0.00528	0.008445	0.00932	Carubv10000442m.g	0.002655	0.002925	0.00456	0.005925	0.00532	0.00474
Carubv10000444m.g	0.0654	0.084835	0.06917	0.04344	0.0173	0.01464	Carubv10000444m.g	0.00388	0.002755	0.002965	0.008725	0.00594	0.020405	Carubv10000444m.g	0.003805	0.001465	0.00285	0.003935	0.004625	0.00437
Carubv10000445m.g	0.394655	0.407975	0.338335	0.414525	0.33741	0.3015	Carubv10000445m.g	0.010115	0.00603	0.00256	0.00956	0.005325	0.006045	Carubv10000445m.g	0.002715	0.00271	0.0047	0.006925	0.00765	0.00866
Carubv10000446m.g	0.01061	0.03096	0.08947	0.009355	0.072815	0.105725	Carubv10000446m.g	0.03738	0.010555	0.00234	0.005425	0.00894	0.0088	Carubv10000446m.g	0.0044	0.003225	0.003575	0.00459	0.005215	0.006765
Carubv10000447m.g	0.079815	0.09294	0.074655	0.068545	0.08254	0.09011	Carubv10000447m.g	0.00423	0.003535	0.0054	0.00677	0.006415	0.005885	Carubv10000447m.g	0.003435	0.004405	0.004395	0.00629	0.005595	0.00443
Carubv10000448m.g	0.008415	0.033635	0.04621	0.006295	0.01664	0.0142	Carubv10000448m.g	0.00861	0.00481	0.00498	0.007135	0.013645	0.009745	Carubv10000448m.g	0.00492	0.00302	0.002525	0.00768	0.005175	0.005825
Carubv10000449m.g	0.3612	0.407475	0.406425	0.43545	0.35049	0.354175	Carubv10000449m.g	0.00656	0.0064	0.00529	0.00761	0.00554	0.004655	Carubv10000449m.g	0.003	0.003725	0.004745	0.007135	0.009045	0.01077
Carubv10000450m.g	0.25464	0.26459	0.39892	0.260955	0.369175	0.371915	Carubv10000450m.g	0.00603	0.006275	0.003925	0.005275	0.00871	0.00464	Carubv10000450m.g	0.003285	0.004615	0.00556	0.00542	0.00729	0.0077
Carubv10000452m.g	0.27901	0.377145	0.309805	0.348555	0.279115	0.23126	Carubv10000452m.g	0.004275	0.008095	0.014825	0.012335	0.0074	0.008695	Carubv10000452m.g	0.00327	0.00266	0.0069	0.006705	0.00822	0.00833
Carubv10000453m.g	0.20041	0.196775	0.147745	0.16617	0.0672	0.032605	Carubv10000453m.g	0.01092	0.006105	0.00276	0.00585	0.00605	0.004705	Carubv10000453m.g	0.003385	0.005275	0.005535	0.00538	0.005355	0.004355
Carubv10000454m.g	0.4621	0.435815	0.362395	0.4284	0.35603	0.32053	Carubv10000454m.g	0.00996	0.006305	0.00599	0.007455	0.007495	0.00561	Carubv10000454m.g	0.004695	0.00273	0.005155	0.006105	0.008605	0.009185
Carubv10000455m.g	0.178975	0.228135	0.327645	0.182285	0.397425	0.418775	Carubv10000455m.g	0.002715	0.00489	0.01301	0.007255	0.00716	0.009495	Carubv10000455m.g	0.00324	0.003205	0.005155	0.0051	0.005775	0.006955
Carubv10000456m.g	0.108955	0.137375	0.201845	0.108185	0.1901	0.20465	Carubv10000456m.g	0.00233	0.00155	0.00492	0.00595	0.006635	0.006005	Carubv10000456m.g	0.002865	0.003705	0.002375	0.005895	0.00515	0.004805
Carubv10000457m.g	0.23237	0.285745	0.343665	0.19177	0.45997	0.47243	Carubv10000457m.g	0.000615	0.00399	0.003815	0.009695	0.007245	0.007425	Carubv10000457m.g	0.0031	0.002965	0.00818	0.0084	0.009515	0.01369
Carubv10000458m.g	0.20886	0.20671	0.124145	0.200655	0.11036	0.024865	Carubv10000458m.g	0.00461	0.003595	0.00831	0.006005	0.027885	0.028515	Carubv10000458m.g	0.00384	0.00228	0.00444	0.005665	0.00645	0.005785
Carubv10000460m.g	0.284435	0.33087	0.391065	0.26718	0.270045	0.277195	Carubv10000460m.g	0.003935	0.007125	0.012675	0.00584	0.01368	0.01668	Carubv10000460m.g	0.004185	0.002645	0.00597	0.004385	0.005915	0.004385
Carubv10000461m.g	0.081385	0.106015	0.07692	0.079675	0.0353	0.02645	Carubv10000461m.g	0.006105	0.00334	0.000865	0.005735	0.00726	0.00174	Carubv10000461m.g	0.002585	0.00369	0.004045	0.00506	0.00339	0.00391
Carubv10000464m.g	0.53723	0.55843	0.49311	0.51858	0.40151	0.39634	Carubv10000464m.g	0.00826	0.01015	0.016795	0.01731	0.02248	0.019685	Carubv10000464m.g	0.003285	0.00455	0.00625	0.005855	0.011025	0.01198
Carubv10000465m.g	0.479485	0.574625	0.443875	0.549825	0.475305	0.497445	Carubv10000465m.g	0.01393	0.012775	0.008875	0.032285	0.02819	0.0267	Carubv10000465m.g	0.01227	0.01184	0.017135	0.03553	0.0246	0.02514
Carubv10000466m.g	0.376645	0.431395	0.35429	0.450455	0.228015	0.219975	Carubv10000466m.g	0.00591	0.0058	0.00637	0.00721	0.00741	0.00447	Carubv10000466m.g	0.004425	0.004065	0.006925	0.006155	0.009665	0.006855
Carubv10000467m.g	0.15386	0.152615	0.09913	0.093955	0.116545	0.099295	Carubv10000467m.g	0.010735	0.002735	0.00525	0.009455	0.008765	0.004235	Carubv10000467m.g	0.006335	0.00348	0.002435	0.008205	0.00515	0.006015
Carubv10000468m.g	0.21094	0.30366	0.33986	0.280495	0.30193	0.30601	Carubv10000468m.g	0.00672	0.01013	0.008375	0.017765	0.048705	0.039005	Carubv10000468m.g	0.00503	0.00283	0.005515	0.005205	0.008695	0.00983
Carubv10000469m.g	0.037345	0.06328	0.0484	0.04226	0.055745	0.042485	Carubv10000469m.g	0.00639	0.00682	0.00499	0.02068	0.00705	0.012485	Carubv10000469m.g	0.00338	0.0019	0.00408	0.01491	0.00619	0.00833
Carubv10000470m.g	0.340865	0.34103	0.18208	0.32657	0.188865	0.13457	Carubv10000470m.g	0.0079	0.002985	0.00265	0.00484	0.003905	0.004415	Carubv10000470m.g	0.002455	0.0031	0.00407	0.006555	0.004925	0.00383
Carubv10000471m.g	0.198265	0.25213	0.2425	0.207695	0.138205	0.10006	Carubv10000471m.g	0.00488	0.005365	0.004955	0.01008	0.00325	0.005245	Carubv10000471m.g	0.005715	0.007315	0.01337	0.0095	0.01261	0.0124
Carubv10000472m.g	0.277435	0.33541	0.48671	0.338395	0.435935	0.49521	Carubv10000472m.g	0.005795	0.003635	0.012695	0.00991	0.010655	0.01321	Carubv10000472m.g	0.002255	0.00221	0.00345	0.005805	0.00572	0.00774
Carubv10000473m.g	0.42578	0.42774	0.4388	0.37622	0.33444	0.36896	Carubv10000473m.g	0.00177	0.00823	0.005405	0.00709	0.005825	0.00594	Carubv10000473m.g	0.00318	0.00506	0.00714	0.00704	0.00872	0.01045
Carubv10000474m.g	0.314075	0.28866	0.29221	0.266305	0.216395	0.211905	Carubv10000474m.g	0.003165	0.01023	0.004055	0.01085	0.007885	0.011435	Carubv10000474m.g	0.003795	0.005485	0.00486	0.00866	0.00667	0.00662
Carubv10000475m.g	0.41538	0.498715	0.488945	0.46472	0.322775	0.30116	Carubv10000475m.g	0.00518	0.00397	0.001905	0.00753	0.011525	0.00541	Carubv10000475m.g	0.003705	0.00432	0.00644	0.006425	0.009105	0.008095
Carubv10000476m.g	0.434165	0.519055	0.404025	0.436255	0.384745	0.347735	Carubv10000476m.g	0.006105	0.00653	0.006935	0.007275	0.009595	0.012395	Carubv10000476m.g	0.00458	0.00428	0.004875	0.00826	0.011215	0.010995
Carubv10000478m.g	0.16895	0.21181	0.23055	0.196235	0.18555	0.135555	Carubv10000478m.g	0.00435	0.004335	0.00904	0.003685	0.002915	0.004455	Carubv10000478m.g	0.00367	0.00442	0.009525	0.00574	0.007795	0.008665
Carubv10000479m.g	0.17487	0.21344	0.136215	0.173145	0.157195	0.135005	Carubv10000479m.g	0.00624	0.004515	0.004835	0.005155	0.00628	0.00437	Carubv10000479m.g	0.004325	0.004085	0.00561	0.006175	0.00816	0.011095
Carubv10000480m.g	0.09554	0.161495	0.779015	0.18426	0.737635	0.756245	Carubv10000480m.g	0.01666	0	0.18572	0.121405	0.46873	0.3995	Carubv10000480m.g	0.010105	0.0068	0.054705	0.01568	0.07864	0.074785
Carubv10000481m.g	0.24707	0.26795	0.20634	0.236545	0.109255	0.08898	Carubv10000481m.g	0.00326	0.003095	0.005515	0.0067	0.00551	0.007385	Carubv10000481m.g	0.00527	0.00494	0.00428	0.00814	0.00476	0.003985
Carubv10000482m.g	0.009795	0.023575	0.178925	0.034595	0.27279	0.298465	Carubv10000482m.g	0.003485	0.00329	0.011745	0.00331	0.02064	0.018565	Carubv10000482m.g	0.00304	0.00342	0.0045	0.00403	0.00363	0.00723
Carubv10000483m.g	0.02869	0.039795	0.15347	0.02436	0.108485	0.13152	Carubv10000483m.g	0.00861	0.007635	0.00728	0.00921	0.00761	0.005325	Carubv10000483m.g	0.002775	0.00424	0.00315	0.0061	0.005045	0.00343
Carubv10000484m.g	0.434415	0.45657	0.514075	0.41118	0.422405	0.422405	Carubv10000484m.g	0.021425	0.023325	0.02039	0.01932	0.01381	0.019175	Carubv10000484m.g	0.003945	0.003335	0.007515	0.00746	0.00968	0.008835
Carubv10000485m.g	0.01	0.02983	0.057225	0.007575	0.039545	0.05165	Carubv10000485m.g	0.000785	0.003475	0.00488	0.00493	0.006295	0.00571	Carubv10000485m.g	0.00222	0.002535	0.00378	0.005905	0.00466	0.007035
Carubv10000486m.g	0.24995	0.267715	0.32949	0.25293	0.28779	0.3658	Carubv10000486m.g	0.007505	0.00514	0.00433	0.008035	0.008225	0.01268	Carubv10000486m.g	0.00591	0.003115	0.00571	0.007325	0.004895	0.006365
Carubv10000487m.g	0.24792	0.33794	0.4015	0.326015	0.34025	0.340845	Carubv10000487m.g	0.005715	0.00343	0.004815	0.00635	0.00995	0.008915	Carubv10000487m.g	0.00294	0.00312	0.003825	0.00841	0.005055	0.005595
Carubv10000488m.g	0.252155	0.277585	0.29408	0.24883	0.24677	0.248765	Carubv10000488m.g	0.005755	0.00676	0.00511	0.00511	0.00792	0.00505	Carubv10000488m.g	0.00488	0.005875	0.01001	0.00693	0.01053	0.011855
Carubv10000489m.g	0.192895	0.268935	0.157625	0.200275	0.167535	0.10221	Carubv10000489m.g	0.054445	0.009235	0.004	0.030925	0.00461	0.004485	Carubv10000489m.g	0.007515	0.003065	0.003715	0.00826	0.00539	0.007215
Carubv10000490m.g	0.004735	0.01803	0.046705	0.011835	0.0278	0.03368	Carubv10000490m.g	0.005	0.001845	0.00202	0.00462	0.021605	0.01634	Carubv10000490m.g	0.00439	0.003665	0.00311	0.00795	0.00663	0.00696
Carubv10000491m.g	0.58033	0.579155	0.25616	0.63984	0.1471	0.072435	Carubv10000491m.g	0.123035	0.08214	0.03028	0.33684	0.031005	0.01629	Carubv10000491m.g	0.01389	0.00745	0.008255	0.03746	0.00513	0.00605
Carubv10000492m.g	0.81554	0.908725	0.83474	0.84918	0.29917	0.224915	Carubv10000492m.g	0.55278	0.20786	0.25692	0.726435	0.07501	0.00303	Carubv10000492m.g	0.078895	0.0241	0.042005	0.136035	0.0089	0.008135
Carubv10000493m.g	0.238725	0.27128	0.356005	0.221165	0.38331	0.388065	Carubv10000493m.g	0.02108	0.000905	0.01763	0.00778	0.02082	0.023895	Carubv10000493m.g	0.003485	0.003415	0.00934	0.00742	0.007605	0.00929
Carubv10000494m.g	0.28929	0.42329	0.439775	0.40733	0.37809	0.360185	Carubv10000494m.g	0.00693	0.009615	0.00496	0.01092	0.00692	0.011265	Carubv10000494m.g	0.004665	0.004255	0.00515	0.00504	0.008715	0.01019
Carubv10000495m.g	0.42551	0.478905	0.46663	0.417995	0.400165	0.40098	Carubv10000495m.g	0.022705	0.02535	0.01389	0.024195	0.0184	0.017375	Carubv10000495m.g	0.01314	0.01651	0.0104	0.016455	0.0095	0.007605
Carubv10000496m.g	0.547045	0.60099	0.44258	0.56062	0.42081	0.38538	Carubv10000496m.g	0.0109	0.007375	0.00422	0.010965	0.008665	0.008225	Carubv10000496m.g	0.003255	0.00305	0.005765	0.006855	0.008065	0.00936
Carubv10000497m.g	0.259665	0.316505	0.24387	0.35471	0.255825	0.255395	Carubv10000497m.g	0.01868	0.025505	0.007565	0.06003	0.00757	0.004585	Carubv10000497m.g	0.00391	0.003865	0.005455	0.015945	0.00641	0.0069
Carubv10000498m.g	0.642505	0.74262	0.41947	0.731365	0.23077	0.145815	Carubv10000498m.g	0.19324	0.085335	0.03021	0.25642	0.06798	0.024325	Carubv10000498m.g	0.02424	0.019665	0.01701	0.04639	0.013695	0.015255
Carubv10000499m.g	0.21109	0.275645	0.42739	0.271415	0.313065	0.28211	Carubv10000499m.g	0.00939	0.003105	0.00526	0.006985	0.008365	0.010115	Carubv10000499m.g	0.003275	0.00364	0.005305	0.006445	0.00854	0.01065
Carubv10000501m.g	0.17146	0.17272	0.41387	0.15127	0.46236	0.500385	Carubv10000501m.g	0.16625	0.00664	0.0519	0.01453	0.18646	0.094035	Carubv10000501m.g	0.01226	0.00291	0.00744	0.00558	0.016675	0.013225
Carubv10000502m.g	0.209385	0.2029	0.231025	0.211275	0.22807	0.1806	Carubv10000502m.g	0.00413	0.00499	0.00826	0.007415	0.014635	0.013135	Carubv10000502m.g	0.002785	0.0028	0.006275	0.00518	0.00827	0.00749
Carubv10000503m.g	0.029705	0.05449	0.04944	0.034445	0.107765	0.11616	Carubv10000503m.g	0.003905	0.004155	0.00302	0.00387	0.00415	0.003525	Carubv10000503m.g	0.003545	0.00279	0.00339	0.00518	0.004435	0.004245
Carubv10000505m.g	0.016285	0.02509	0.11199	0.015565	0.154485	0.192475	Carubv10000505m.g	0.00381	0.00416	0.00376	0.005725	0.006315	0.006415	Carubv10000505m.g	0.002455	0.004565	0.004935	0.004995	0.005135	0.00878
Carubv10000506m.g	0.33699	0.455705	0.429755	0.38977	0.238995	0.194985	Carubv10000506m.g	0.00551	0.004275	0.01451	0.016845	0.013635	0.010515	Carubv10000506m.g	0.00346	0.00329	0.004665	0.009015	0.00598	0.00477
Carubv10000507m.g	0.254685	0.276495	0.31434	0.253115	0.288825	0.315755	Carubv10000507m.g	0.001355	0.0027	0.014425	0.008555	0.015355	0.016925	Carubv10000507m.g	0.002995	0.003965	0.00582	0.00542	0.00916	0.00767
Carubv10000508m.g	0.01082	0.04023	0.10397	0.0225	0.116555	0.15302	Carubv10000508m.g	0.002245	0.00508	0.003375	0.005725	0.002235	0.00567	Carubv10000508m.g	0.003995	0.00444	0.009415	0.006155	0.01211	0.013925
Carubv10000509m.g	0.32109	0.39613	0.325635	0.39674	0.28812	0.29327	Carubv10000509m.g	0.00764	0.004505	0.004595	0.006485	0.00681	0.004255	Carubv10000509m.g	0.003455	0.00496	0.004195	0.007	0.00893	0.00734
Carubv10000510m.g	NA	0.4352	0.577665	0.600475	0.60904	0.48841	Carubv10000510m.g	NA	0	0.01774	0.34325	0.026295	0.019745	Carubv10000510m.g	NA	0.0141	0.01518	0.15864	0.016505	0.02045
Carubv10000511m.g	0.09849	0.12821	0.1133	0.074955	0.048125	0.011185	Carubv10000511m.g	0.005795	0.00698	0.01099	0.007195	0.003845	0.006665	Carubv10000511m.g	0.00219	0.001635	0.003175	0.007065	0.005455	0.002205
Carubv10000512m.g	0.25941	0.297895	0.360205	0.3175	0.348265	0.348525	Carubv10000512m.g	0.005455	0.004235	0.009365	0.004045	0.01231	0.017115	Carubv10000512m.g	0.004785	0.005035	0.00639	0.008355	0.00949	0.006305
Carubv10000513m.g	0.19526	0.274245	0.302275	0.28472	0.25918	0.23478	Carubv10000513m.g	0.105125	0.01182	0.015195	0.008615	0.129905	0.05257	Carubv10000513m.g	0.00827	0.003735	0.003935	0.006895	0.01495	0.007365
Carubv10000515m.g	0.355885	0.419165	0.54519	0.3719	0.55387	0.535055	Carubv10000515m.g	0.00908	0.00758	0.016065	0.006535	0.01822	0.022945	Carubv10000515m.g	0.00447	0.003635	0.007995	0.00587	0.01444	0.0163
Carubv10000516m.g	0.528035	0.57104	0.538865	0.4848	0.54562	0.486545	Carubv10000516m.g	0.01148	0.004965	0.00592	0.009315	0.007105	0.008415	Carubv10000516m.g	0.004555	0.00298	0.00919	0.00712	0.01385	0.011585
Carubv10000518m.g	0.04672	0.048485	0.22283	0.069255	0.204595	0.29538	Carubv10000518m.g	0.006955	0.002935	0.00537	0.00627	0.01297	0.011515	Carubv10000518m.g	0.003425	0.003445	0.00327	0.006	0.006695	0.006335
Carubv10000519m.g	0.46181	0.483045	0.30254	0.46253	0.305075	0.305445	Carubv10000519m.g	0.00526	0.0075	0.003645	0.008285	0.00682	0.007075	Carubv10000519m.g	0.003205	0.00354	0.00432	0.007805	0.00669	0.006285
Carubv10000520m.g	0.05959	0.064875	0.150895	0.05103	0.18885	0.20184	Carubv10000520m.g	0.00184	0.004815	0.002835	0.007435	0.012015	0.013805	Carubv10000520m.g	0.002955	0.003805	0.00388	0.005465	0.005635	0.00477
Carubv10000522m.g	0.38061	0.375825	0.40591	0.370275	0.30253	0.30257	Carubv10000522m.g	0.00723	0.006585	0.0023	0.00852	0.00856	0.0071	Carubv10000522m.g	0.002695	0.003635	0.0064	0.006505	0.007435	0.007955
Carubv10000523m.g	0.06837	0.087385	0.0751	0.01608	0.098665	0.08683	Carubv10000523m.g	0.02132	0.00886	0.0055	0.007155	0.04252	0.026355	Carubv10000523m.g	0.0081	0.00502	0.004695	0.00374	0.015545	0.01592
Carubv10000524m.g	0.4258	0.419955	0.405045	0.437455	0.416795	0.374065	Carubv10000524m.g	0.00544	0.006565	0.005035	0.01242	0.00698	0.006495	Carubv10000524m.g	0.003925	0.00335	0.005575	0.00696	0.00756	0.007665
Carubv10000525m.g	0.03492	0.07308	0.094895	0.02693	0.07528	0.08904	Carubv10000525m.g	0.0079	0.00287	0.002595	0.00898	0.00478	0.00648	Carubv10000525m.g	0.002935	0.002625	0.00445	0.005245	0.00483	0.005005
Carubv10000526m.g	0.34991	0.3716	0.30511	0.345325	0.25101	0.21147	Carubv10000526m.g	0.010215	0.001475	0.00955	0.01183	0.012965	0.012485	Carubv10000526m.g	0.003885	0.002205	0.01048	0.00619	0.008595	0.01071
Carubv10000528m.g	0.02429	0.04992	0.088585	0.0174	0.06731	0.06635	Carubv10000528m.g	0.00943	0.00858	0.00544	0.00934	0.01109	0.009665	Carubv10000528m.g	0.004465	0.005575	0.00311	0.01206	0.00759	0.00783
Carubv10000529m.g	0.23026	0.3149	0.279295	0.28852	0.259385	0.26862	Carubv10000529m.g	0.007145	0.00347	0.010715	0.008985	0.0145	0.01587	Carubv10000529m.g	0.002405	0.004375	0.00475	0.00703	0.007665	0.00747
Carubv10000530m.g	0.558825	0.568415	0.517855	0.559	0.54494	0.517075	Carubv10000530m.g	0.010205	0.00627	0.00559	0.0103	0.008585	0.007865	Carubv10000530m.g	0.003905	0.00375	0.00639	0.006585	0.005095	0.006275
Carubv10000531m.g	0.28033	0.343905	0.381005	0.34408	0.45371	0.495195	Carubv10000531m.g	0.00928	0.0085	0.01146	0.013755	0.01136	0.006005	Carubv10000531m.g	0.005055	0.003065	0.00508	0.006625	0.00387	0.00646
Carubv10000532m.g	0.059955	0.068705	0.03986	0.059895	0.02977	0.02445	Carubv10000532m.g	0.023355	0.00443	0.0039	0.00643	0.01543	0.006145	Carubv10000532m.g	0.00426	0.0024	0.00389	0.00905	0.00804	0.00678
Carubv10000533m.g	0.04354	0.03159	0.17464	0.04049	0.08715	0.10255	Carubv10000533m.g	0.002725	0.00423	0.00172	0.00518	0.00625	0.00269	Carubv10000533m.g	0.0033	0.00404	0.0073	0.006205	0.005665	0.005945
Carubv10000534m.g	0.01395	0.02032	0.030625	0.00718	0.007975	0.00813	Carubv10000534m.g	0.05481	0.004435	0.00247	0.0098	0.010755	0.00446	Carubv10000534m.g	0.003525	0.003345	0.00291	0.004575	0.006985	0.006835
Carubv10000536m.g	0.37883	0.39428	0.24665	0.339815	0.171795	0.10496	Carubv10000536m.g	0.00507	0.01265	0.00116	0.020055	0.00508	0.00666	Carubv10000536m.g	0.00815	0.00388	0.00502	0.010165	0.00424	0.00292
Carubv10000537m.g	0.00834	0.01748	0.09891	0.011545	0.0856	0.099055	Carubv10000537m.g	0.005555	0.001615	0.003955	0.00706	0.006465	0.005425	Carubv10000537m.g	0.003025	0.005735	0.002965	0.005555	0.005895	0.007645
Carubv10000538m.g	0.243305	0.30993	0.354415	0.241845	0.260605	0.3392	Carubv10000538m.g	0.01232	0.010275	0.007785	0.007205	0.024635	0.018375	Carubv10000538m.g	0.002515	0.00355	0.00324	0.006495	0.00568	0.003295
Carubv10000539m.g	0.15628	0.15371	0.120995	0.11015	0.097645	0.10198	Carubv10000539m.g	0.0036	0.004535	0.00373	0.017655	0.00951	0.01523	Carubv10000539m.g	0.001455	0.00316	0.004625	0.00923	0.0048	0.00525
Carubv10000540m.g	0.2571	0.300195	0.240285	0.27897	0.16028	0.12326	Carubv10000540m.g	0.005565	0.003	0.010775	0.008445	0.01546	0.007695	Carubv10000540m.g	0.002575	0.00591	0.006915	0.007685	0.008315	0.005365
Carubv10000541m.g	0.56246	0.572985	0.605445	0.601995	0.64491	0.637715	Carubv10000541m.g	0.006345	0.00114	0.007355	0.00733	0.01506	0.00652	Carubv10000541m.g	0.004855	0.00311	0.007065	0.006485	0.009545	0.0122
Carubv10000542m.g	0.333125	0.328145	0.34469	0.37744	0.29386	0.29603	Carubv10000542m.g	0.00544	0.006375	0.00516	0.01102	0.01346	0.01729	Carubv10000542m.g	0.00408	0.00192	0.00332	0.00742	0.004355	0.00752
Carubv10000543m.g	0.495855	0.580425	0.56478	0.493925	0.50922	0.494595	Carubv10000543m.g	0.00816	0.004405	0.0039	0.00715	0.008045	0.00564	Carubv10000543m.g	0.002685	0.003175	0.00667	0.0067	0.01227	0.008535
Carubv10000544m.g	0.43344	0.457095	0.361065	0.401275	0.396475	0.38911	Carubv10000544m.g	0.005495	0.005995	0.005335	0.00742	0.00781	0.00575	Carubv10000544m.g	0.003755	0.002585	0.00452	0.006305	0.00762	0.00753
Carubv10000545m.g	0.01149	0.019495	0.103685	0.026915	0.0855	0.09526	Carubv10000545m.g	0.00259	0.003025	0.004175	0.00689	0.00676	0.012465	Carubv10000545m.g	0.002695	0.00311	0.00723	0.005575	0.008045	0.00815
Carubv10000546m.g	0.34962	0.30041	0.46329	0.40085	0.44509	0.454895	Carubv10000546m.g	0.012325	0.002555	0.009545	0.00484	0.07906	0.030555	Carubv10000546m.g	0.00481	0.002705	0.00444	0.00758	0.00745	0.00867
Carubv10000547m.g	0.03481	0.063735	0.0599	0.014855	0.030255	0.044575	Carubv10000547m.g	0.004875	0.00254	0.002615	0.00662	0.00141	0.005985	Carubv10000547m.g	0.00093	0.00369	0.00501	0.00961	0.0052	0.006075
Carubv10000548m.g	0.020415	0.04681	0.094035	0.00958	0.02195	0.017605	Carubv10000548m.g	0.027765	0.00861	0.009135	0.002525	0.047055	0.011735	Carubv10000548m.g	0.005575	0.00339	0.002435	0.003845	0.007325	0.00455
Carubv10000549m.g	0.33697	0.337755	0.33601	0.31005	0.33507	0.31847	Carubv10000549m.g	0.005985	0.00302	0.00526	0.00594	0.013605	0.01936	Carubv10000549m.g	0.006345	0.00811	0.00386	0.00955	0.00465	0.004825
Carubv10000550m.g	0.2395	0.274355	0.2139	0.226015	0.119585	0.112735	Carubv10000550m.g	0.003065	0.0051	0.00419	0.007665	0.006005	0.00574	Carubv10000550m.g	0.003425	0.003295	0.00417	0.0087	0.007145	0.00626
Carubv10000551m.g	0.41663	0.518905	0.458625	0.488055	0.393435	0.356385	Carubv10000551m.g	0.07285	0.01386	0.00876	0.012095	0.01278	0.0131	Carubv10000551m.g	0.0079	0.005675	0.00529	0.007365	0.01106	0.01207
Carubv10000553m.g	0.33959	0.357455	0.44385	0.382485	0.367285	0.314895	Carubv10000553m.g	0.1075	0.01259	0.019545	0.023585	0.15759	0.050045	Carubv10000553m.g	0.013755	0.00599	0.0129	0.010825	0.02104	0.018075
Carubv10000554m.g	0.036365	0.075135	0.25377	0.076625	0.29068	0.28421	Carubv10000554m.g	0.00507	0.004655	0.003995	0.00738	0.00435	0.00451	Carubv10000554m.g	0.003295	0.00383	0.003455	0.007295	0.004065	0.004775
Carubv10000556m.g	0.377415	0.397155	0.355845	0.307525	0.24861	0.2794	Carubv10000556m.g	0.005955	0.00098	0.006205	0.0089	0.012055	0.01566	Carubv10000556m.g	0.002195	0.00394	0.003225	0.006815	0.00797	0.006305
Carubv10000557m.g	0.07607	0.10711	0.280875	0.07774	0.247625	0.258335	Carubv10000557m.g	0.00383	0.005995	0.00445	0.006175	0.00661	0.00927	Carubv10000557m.g	0.004285	0.002955	0.003325	0.006025	0.00533	0.00515
Carubv10000558m.g	0.01309	0.04351	0.080385	0.00478	0.01978	0.017815	Carubv10000558m.g	0.00405	0.003315	0.003195	0.00424	0.004995	0.00547	Carubv10000558m.g	0.004145	0.004165	0.004245	0.006205	0.0053	0.007645
Carubv10000559m.g	0.3124	0.406925	0.42343	0.369145	0.40882	0.42877	Carubv10000559m.g	0.0102	0.00532	0.004965	0.00491	0.00834	0.00608	Carubv10000559m.g	0.00278	0.00313	0.00671	0.006285	0.0083	0.011345
Carubv10000560m.g	0.02611	0.0335	0.039425	0.032655	0.102885	0.117505	Carubv10000560m.g	0.007095	0.00358	0.00365	0.004675	0.005885	0.005235	Carubv10000560m.g	0.00442	0.00404	0.00232	0.00598	0.003795	0.00507
Carubv10000563m.g	0.124325	0.14418	0.1102	0.093965	0.03222	0.01092	Carubv10000563m.g	0.00258	0.003555	0.00152	0.0052	0.00433	0.00863	Carubv10000563m.g	0.00325	0.004195	0.003915	0.005475	0.005705	0.00491
Carubv10000564m.g	0.01904	0.043665	0.05321	0.005935	0.01403	0.01261	Carubv10000564m.g	0.00962	0.00333	0.004635	0.00335	0.00554	0.001695	Carubv10000564m.g	0.002775	0.00731	0.00475	0.00749	0.00525	0.00351
Carubv10000565m.g	0.01122	0.024095	0.19103	0.0243	0.203005	0.22225	Carubv10000565m.g	0.003255	0.00298	0.002255	0.008595	0.00786	0.004475	Carubv10000565m.g	0.00218	0.003085	0.004165	0.00465	0.005055	0.004545
Carubv10000566m.g	0.09971	0.10962	0.144495	0.092705	0.069255	0.052625	Carubv10000566m.g	0.000705	0.001065	0.010145	0.007925	0.00759	0.005365	Carubv10000566m.g	0.00276	0.00248	0.006705	0.008005	0.006395	0.00466
Carubv10000567m.g	0.03447	0.128265	0.184745	0.04411	0.040605	0.04808	Carubv10000567m.g	0.002275	0.004555	0.00412	0.00713	0.012165	0.00552	Carubv10000567m.g	0.003235	0.004815	0.00311	0.00876	0.011025	0.00717
Carubv10000568m.g	0.277115	0.322385	0.360185	0.2782	0.32689	0.35033	Carubv10000568m.g	0.00945	0.005865	0.00456	0.007535	0.008615	0.008735	Carubv10000568m.g	0.003665	0.00422	0.009415	0.007255	0.01026	0.01307
Carubv10000569m.g	0.01394	0.0382	0.065515	0.004235	0.011625	0.00549	Carubv10000569m.g	0.00313	0.001175	0.00576	0.004395	0.002645	0.00425	Carubv10000569m.g	0.00512	0.00292	0.006895	0.005125	0.005795	0.0034
Carubv10000570m.g	0.008575	0.01523	0.06198	0.01161	0.008255	0.01176	Carubv10000570m.g	0.002965	0.003505	0.00429	0.005055	0.0035	0.00486	Carubv10000570m.g	0.00255	0.00283	0.002765	0.004765	0.004855	0.002945
Carubv10000573m.g	0.30749	0.451185	0.52949	0.297445	0.40677	0.392015	Carubv10000573m.g	0.118115	0.00842	0.03759	0.01491	0.147545	0.075805	Carubv10000573m.g	0.01467	0.008665	0.010385	0.01085	0.02279	0.01536
Carubv10000575m.g	0.024955	0.0424	0.09117	0.02004	0.01114	0.01101	Carubv10000575m.g	0.005515	0.002735	0.00193	0.005395	0.00267	0.00536	Carubv10000575m.g	0.002425	0.002735	0.00578	0.00397	0.00339	0.00431
Carubv10000576m.g	0.077075	0.0913	0.09836	0.06649	0.02023	0.01678	Carubv10000576m.g	0.009995	0.003375	0.00554	0.01714	0.00705	0.01178	Carubv10000576m.g	0.002465	0.00375	0.00634	0.006575	0.00424	0.005275
Carubv10000578m.g	0.00577	0.01944	0.050635	0.00609	0.02027	0.0325	Carubv10000578m.g	0.00638	0.005345	0	0.00528	0.002885	0.00551	Carubv10000578m.g	0.00372	0.002875	0.003335	0.005555	0.00432	0.00565
Carubv10000579m.g	0.215925	0.23235	0.39203	0.19565	0.371885	0.361675	Carubv10000579m.g	0.007755	0.00501	0.0063	0.00561	0.00819	0.00825	Carubv10000579m.g	0.00337	0.004155	0.005225	0.00613	0.00709	0.00668
Carubv10000580m.g	0.3413	0.41867	0.44603	0.359215	0.37795	0.48756	Carubv10000580m.g	0.010785	0.00379	0.01413	0.014345	0.01248	0.016655	Carubv10000580m.g	0.00354	0.005485	0.00627	0.00885	0.011095	0.008835
Carubv10000581m.g	0.0977	0.1204	0.15582	0.114385	0.169445	0.185055	Carubv10000581m.g	0.005265	0.00413	0.01001	0.006765	0.016965	0.01706	Carubv10000581m.g	0.002535	0.004165	0.005895	0.00696	0.004925	0.00583
Carubv10000582m.g	0.10156	0.153855	0.223685	0.111595	0.04491	0.013775	Carubv10000582m.g	0.016295	0.002415	0.0185	0.015065	0.016295	0.02103	Carubv10000582m.g	0.005255	0.00806	0.00938	0.01055	0.007485	0.00626
Carubv10000583m.g	0.00991	0.049015	0.07735	0.00599	0.014935	0.01288	Carubv10000583m.g	0.008505	0.000675	0.005615	0.004305	0.008605	0.00515	Carubv10000583m.g	0.001755	0.00293	0.00227	0.004075	0.005465	0.005335
Carubv10000584m.g	0.1565	0.18992	0.09598	0.076445	0.03308	0.020115	Carubv10000584m.g	0.003625	0.00562	0.01233	0.003665	0.0041	0.00356	Carubv10000584m.g	0.002115	0.00495	0.005365	0.00554	0.002415	0.005055
Carubv10000585m.g	0.570425	0.602745	0.48944	0.56698	0.44911	0.43694	Carubv10000585m.g	0.006445	0.008525	0.008055	0.0121	0.009775	0.00965	Carubv10000585m.g	0.006425	0.00749	0.00925	0.00983	0.00728	0.007715
Carubv10000586m.g	0.117215	0.13622	0.23342	0.123245	0.26831	0.285635	Carubv10000586m.g	0.00376	0.0034	0.004195	0.006495	0.00721	0.007035	Carubv10000586m.g	0.00393	0.002335	0.00395	0.00511	0.005075	0.003555
Carubv10000587m.g	0.334815	0.38426	0.29815	0.35734	0.09343	0.0797	Carubv10000587m.g	0.090795	0.073745	0.022345	0.15355	0.02479	0.007335	Carubv10000587m.g	0.01274	0.01078	0.01064	0.018835	0.01124	0.00936
Carubv10000588m.g	0.383325	0.424905	0.375785	0.38634	0.267665	0.25852	Carubv10000588m.g	0.01127	0.00259	0.00755	0.01601	0.01383	0.01216	Carubv10000588m.g	0.00358	0.00314	0.00369	0.007355	0.0037	0.0034
Carubv10000589m.g	0.103435	0.120145	0.091305	0.13266	0.03119	0.01271	Carubv10000589m.g	0.00996	0.00834	0.008	0.04814	0.00546	0.00775	Carubv10000589m.g	0.009515	0.00551	0.00368	0.019755	0.00521	0.0025
Carubv10000590m.g	0.61638	0.61883	0.68224	0.64625	0.64538	0.62599	Carubv10000590m.g	0.006835	0.004685	0.009805	0.006595	0.009085	0.01071	Carubv10000590m.g	0.00281	0.00226	0.006255	0.004915	0.007185	0.00841
Carubv10000591m.g	0.10524	0.10583	0.190655	0.0899	0.103105	0.135035	Carubv10000591m.g	0.002255	0.00598	0.00567	0.00929	0.00912	0.00526	Carubv10000591m.g	0.00361	0.00489	0.009495	0.010195	0.009675	0.01192
Carubv10000592m.g	0.40426	0.315555	0.34645	0.32573	0.53767	0.504535	Carubv10000592m.g	0.008415	0.00187	0.005095	0.007915	0.005855	0.007	Carubv10000592m.g	0.004055	0.00412	0.00518	0.007065	0.010315	0.01189
Carubv10000593m.g	0.06284	0.05618	0.175835	0.06079	0.15517	0.154455	Carubv10000593m.g	0.003435	0.00317	0.004795	0.006075	0.006925	0.009605	Carubv10000593m.g	0.003135	0.0036	0.005805	0.005665	0.009245	0.0092
Carubv10000594m.g	0.048505	0.06198	0.101515	0.0493	0.091955	0.08174	Carubv10000594m.g	0.002365	0.006225	0.005345	0.003805	0.018815	0.01924	Carubv10000594m.g	0.003075	0.003095	0.01107	0.00554	0.0107	0.013435
Carubv10000595m.g	0.008945	0.026325	0.070435	0.00762	0.009895	0.009735	Carubv10000595m.g	0.001815	0.003075	0.003385	0.00721	0.00371	0.005675	Carubv10000595m.g	0.003735	0.00323	0.00424	0.004895	0.005865	0.00525
Carubv10000596m.g	0.017015	0.032325	0.06405	0.00403	0.01034	0.009675	Carubv10000596m.g	0.00549	0.004745	0.0072	0.00219	0.00488	0.002415	Carubv10000596m.g	0.001745	0.003585	0.00428	0.005345	0.00479	0.003235
Carubv10000597m.g	0.01065	0.02187	0.03588	0.00226	0.006185	0.009115	Carubv10000597m.g	0.00257	0.00425	0.00404	0.00441	0.006385	0.003495	Carubv10000597m.g	0.003345	0.00256	0.00269	0.00604	0.00364	0.00513
Carubv10000598m.g	0.12451	0.20647	0.12388	0.15912	0.050815	0.011075	Carubv10000598m.g	0.06297	0.006745	0.00747	0.016365	0.01849	0.012295	Carubv10000598m.g	0.00321	0.00294	0.00245	0.005275	0.00513	0.00612
Carubv10000599m.g	0.282565	0.298	0.29981	0.289865	0.255485	0.24232	Carubv10000599m.g	0.130435	0.091635	0.03834	0.224635	0.03291	0.00645	Carubv10000599m.g	0.00619	0.005265	0.00413	0.02297	0.006405	0.004745
Carubv10000600m.g	0.38606	0.442185	0.42839	0.383405	0.442475	0.42447	Carubv10000600m.g	0.01073	0.00327	0.01003	0.00575	0.006155	0.008095	Carubv10000600m.g	0.00385	0.005945	0.00878	0.006875	0.010855	0.011615
Carubv10000601m.g	0.058865	0.094235	0.331165	0.08369	0.1954	0.18315	Carubv10000601m.g	0.0587	0.016365	0.03338	0.0091	0.118115	0.05529	Carubv10000601m.g	0.004805	0.005465	0.006705	0.00918	0.009145	0.00782
Carubv10000602m.g	0.371045	0.365625	0.3497	0.35179	0.378825	0.342495	Carubv10000602m.g	0.020525	0.00978	0.006425	0.01357	0.00982	0.010375	Carubv10000602m.g	0.00216	0.002995	0.00359	0.00487	0.004085	0.002615
Carubv10000603m.g	0.24527	0.303565	0.25884	0.289435	0.32355	0.36242	Carubv10000603m.g	0.003145	0.00548	0.004505	0.00798	0.011815	0.011055	Carubv10000603m.g	0.00253	0.002875	0.00659	0.006315	0.00903	0.008085
Carubv10000604m.g	0.34178	0.31801	0.282375	0.302	0.298435	0.278585	Carubv10000604m.g	0.005565	0.00524	0.012245	0.00757	0.016015	0.019265	Carubv10000604m.g	0.00545	0.00492	0.004505	0.00616	0.00592	0.00429
Carubv10000605m.g	0.01125	0.064355	0.084885	0.006745	0.057005	0.056935	Carubv10000605m.g	0.00816	0.003895	0.004745	0.003445	0.003115	0.000575	Carubv10000605m.g	0.00112	0.005025	0.00599	0.00469	0.00498	0.00338
Carubv10000606m.g	0.06503	0.096655	0.11489	0.039125	0.035235	0.039535	Carubv10000606m.g	0.02882	0.00527	0.005845	0.00486	0.002985	0.00718	Carubv10000606m.g	0.00379	0.00393	0.007215	0.00657	0.00566	0.006735
Carubv10000607m.g	0.081705	0.065725	0.13642	0.076545	0.15798	0.18723	Carubv10000607m.g	0.00322	0.00404	0.00328	0.0074	0.0066	0.00278	Carubv10000607m.g	0.003445	0.0043	0.003795	0.004855	0.00531	0.00511
Carubv10000608m.g	0.072565	0.110645	0.11654	0.1255	0.123485	0.110175	Carubv10000608m.g	0.007915	0.00204	0.00335	0.005115	0.01619	0.017195	Carubv10000608m.g	0.0027	0.004435	0.004755	0.005085	0.00463	0.005455
Carubv10000609m.g	0.121765	0.12039	0.113465	0.079185	0.092475	0.093645	Carubv10000609m.g	0.003395	0.000975	0.00153	0.004465	0.006635	0.001745	Carubv10000609m.g	0.003645	0.002185	0.00649	0.00676	0.00883	0.004745
Carubv10000610m.g	0.00674	0.022045	0.04247	0.00571	0.01732	0.01179	Carubv10000610m.g	0.003945	0.00282	0.004355	0.003305	0.005555	0.005255	Carubv10000610m.g	0.003655	0.00399	0.00381	0.007825	0.004455	0.004425
Carubv10000611m.g	0.32582	0.380715	0.28931	0.317025	0.22772	0.19966	Carubv10000611m.g	0.009325	0.007545	0.002415	0.01057	0.00453	0.00806	Carubv10000611m.g	0.00356	0.00302	0.00355	0.00629	0.00434	0.00544
Carubv10000612m.g	0.29601	0.372765	0.138985	0.331695	0.103675	0.029515	Carubv10000612m.g	0.03248	0.00382	0.00464	0.052745	0.00777	0.00592	Carubv10000612m.g	0.00301	0.00243	0.00381	0.00696	0.0054	0.004895
Carubv10000613m.g	0.39441	0.4679	0.217895	0.420975	0.457715	0.471275	Carubv10000613m.g	0.00365	0.003545	0.003765	0.006635	0.00753	0.008485	Carubv10000613m.g	0.00305	0.00415	0.008425	0.006485	0.017605	0.019415
Carubv10000614m.g	0.36291	0.399575	0.323255	0.367135	0.449715	0.47046	Carubv10000614m.g	0.00875	0.00255	0.00661	0.007455	0.012395	0.01478	Carubv10000614m.g	0.002945	0.00489	0.011115	0.006975	0.014655	0.01954
Carubv10000615m.g	0.40501	0.49811	0.417965	0.42459	0.35925	0.351895	Carubv10000615m.g	0.00711	0.002555	0.004055	0.008035	0.00687	0.003255	Carubv10000615m.g	0.00412	0.0027	0.006915	0.007245	0.0071	0.009045
Carubv10000616m.g	0.39854	0.477875	0.4323	0.3873	0.336995	0.35003	Carubv10000616m.g	0.007785	0.00494	0.006935	0.006825	0.00892	0.00805	Carubv10000616m.g	0.00594	0.003795	0.00525	0.00618	0.006345	0.00484
Carubv10000617m.g	0.012545	0.02539	0.053715	0.006515	0.0073	0.01358	Carubv10000617m.g	0.007065	0.00401	0.00435	0.004015	0.004835	0.00243	Carubv10000617m.g	0.0048	0.006365	0.00418	0.00244	0.0062	0.00467
Carubv10000618m.g	0.42724	0.52005	0.229415	0.403505	0.12658	0.07836	Carubv10000618m.g	0.00677	0.00354	0.002625	0.00528	0.00673	0.00841	Carubv10000618m.g	0.003215	0.00384	0.00362	0.005345	0.004735	0.006255
Carubv10000619m.g	0.429735	0.45473	0.50362	0.42637	0.446555	0.463665	Carubv10000619m.g	0.00627	0.00819	0.012065	0.01084	0.012075	0.006865	Carubv10000619m.g	0.00479	0.00445	0.005405	0.0066	0.01122	0.01366
Carubv10000620m.g	0.023145	0.047605	0.097675	0.02767	0.11497	0.14761	Carubv10000620m.g	0.028705	0.001875	0.011445	0.00417	0.004245	0.00466	Carubv10000620m.g	0.004455	0.002805	0.00418	0.006435	0.00545	0.00704
Carubv10000621m.g	0.01014	0.024615	0.06256	0.006465	0.0109	0.00704	Carubv10000621m.g	0.003705	0.002405	0.00464	0.006765	0.005235	0.00436	Carubv10000621m.g	0.003575	0.00146	0.00574	0.006115	0.004295	0.006695
Carubv10000622m.g	0.31063	0.37764	0.203355	0.346725	0.214955	0.17569	Carubv10000622m.g	0.006255	0.003335	0.003055	0.006475	0.00459	0.00616	Carubv10000622m.g	0.00298	0.00522	0.003415	0.00527	0.00588	0.005
Carubv10000624m.g	0.008675	0.02971	0.036255	0.003215	0.0081	0.00992	Carubv10000624m.g	0.005395	0.00441	0.007295	0.002615	0.00349	0.00664	Carubv10000624m.g	0.00334	0.002225	0.00391	0.004145	0.005715	0.004315
Carubv10000625m.g	0.086185	0.11132	0.44457	0.14145	0.42389	0.425875	Carubv10000625m.g	0.002785	0.00476	0.01559	0.009075	0.01832	0.018225	Carubv10000625m.g	0.00411	0.00413	0.01472	0.00889	0.016145	0.01667
Carubv10000626m.g	0.004265	0.00743	0.020675	0.01009	0.007945	0.00736	Carubv10000626m.g	0.004	0.002635	0.002385	0.00349	0.005055	0.00808	Carubv10000626m.g	0.004235	0.00336	0.003515	0.005565	0.005375	0.005825
Carubv10000627m.g	0.399015	0.44229	0.486925	0.4442	0.366295	0.35472	Carubv10000627m.g	0.00442	0.001835	0.001935	0.00565	0.01025	0.00708	Carubv10000627m.g	0.004755	0.00278	0.00603	0.007115	0.00676	0.00443
Carubv10000628m.g	0.16131	0.19294	0.1519	0.140345	0.138245	0.128595	Carubv10000628m.g	0.00296	0.006045	0.004795	0.004505	0.008185	0.003175	Carubv10000628m.g	0.00431	0.004405	0.002705	0.00519	0.00393	0.005135
Carubv10000629m.g	0.25956	0.225315	0.15883	0.21032	0.07625	0.06361	Carubv10000629m.g	0.01868	0.01209	0.014775	0.015445	0.00965	0.003115	Carubv10000629m.g	0.002735	0.00502	0.004855	0.01052	0.00682	0.005275
Carubv10000630m.g	0.487645	0.51033	0.47606	0.490835	0.471495	0.43538	Carubv10000630m.g	0.02493	0.00449	0.01137	0.01479	0.02068	0.013805	Carubv10000630m.g	0.008425	0.005925	0.006695	0.00613	0.008165	0.008835
Carubv10000631m.g	0.16369	0.16383	0.22892	0.15704	0.25087	0.241305	Carubv10000631m.g	0.008085	0.004115	0.004395	0.006495	0.00624	0.00552	Carubv10000631m.g	0.003555	0.003865	0.004285	0.00598	0.00681	0.006135
Carubv10000632m.g	0.06539	0.05243	0.20527	0.056885	0.151765	0.15415	Carubv10000632m.g	0.00945	0	0.00614	0.006935	0.004015	0.007945	Carubv10000632m.g	0.002095	0.00388	0.00802	0.00471	0.00772	0.00747
Carubv10000633m.g	0.167295	0.217115	0.15765	0.29648	0.248715	0.23822	Carubv10000633m.g	0.007625	0.00392	0.00288	0.011335	0.007365	0.007355	Carubv10000633m.g	0.003385	0.00389	0.00752	0.008715	0.013865	0.013555
Carubv10000634m.g	0.022445	0.05434	0.11072	0.01631	0.110955	0.10901	Carubv10000634m.g	0.013445	0.004255	0.007105	0.006265	0.013965	0.00337	Carubv10000634m.g	0.003385	0.002365	0.003535	0.006045	0.004835	0.006115
Carubv10000635m.g	0.161135	0.18294	0.278515	0.177405	0.203435	0.19017	Carubv10000635m.g	0.01123	0.00412	0.009385	0.009015	0.010715	0.011065	Carubv10000635m.g	0.004425	0.004095	0.00265	0.005455	0.00583	0.00474
Carubv10000636m.g	0.07872	0.13713	0.187115	0.102775	0.092835	0.101205	Carubv10000636m.g	0.004145	0.00394	0.00193	0.00724	0.005755	0.00358	Carubv10000636m.g	0.00249	0.003285	0.0031	0.005415	0.004115	0.004185
Carubv10000637m.g	0.423265	0.36435	0.39772	0.38377	0.404425	0.39091	Carubv10000637m.g	0.01014	0.00272	0.00386	0.010875	0.00706	0.00668	Carubv10000637m.g	0.004135	0.00557	0.006	0.00476	0.004295	0.00436
Carubv10000638m.g	0.451315	0.45785	0.20912	0.417225	0.18364	0.138455	Carubv10000638m.g	0.01164	0.019485	0.003465	0.00861	0.006355	0	Carubv10000638m.g	0.00219	0.00615	0.0034	0.010505	0.00807	0.007985
Carubv10000639m.g	0.46718	0.580935	0.49945	0.475085	0.470595	0.508675	Carubv10000639m.g	0.00875	0.00824	0.010085	0.011	0.00867	0.010865	Carubv10000639m.g	0.003655	0.00213	0.008	0.008325	0.010095	0.011425
Carubv10000640m.g	0.311495	0.34626	0.414955	0.378915	0.3563	0.365365	Carubv10000640m.g	0.005865	0.00497	0.007555	0.009455	0.00509	0.004735	Carubv10000640m.g	0.00357	0.00295	0.007415	0.00713	0.008135	0.007925
Carubv10000641m.g	0.18904	0.211045	0.23452	0.13446	0.197985	0.267925	Carubv10000641m.g	0.002165	0.007985	0.00756	0.00741	0.004595	0.012815	Carubv10000641m.g	0.00384	0.003535	0.005135	0.006985	0.005505	0.005265
Carubv10000642m.g	0.0661	0.08395	0.07025	0.0557	0.03349	0.011545	Carubv10000642m.g	0.007325	0.00445	0.0032	0.011705	0.008085	0.004915	Carubv10000642m.g	0.00222	0.00428	0.00436	0.005405	0.004685	0.003965
Carubv10000643m.g	0.470255	0.498965	0.464925	0.45866	0.43361	0.42224	Carubv10000643m.g	0.007535	0.00629	0.00862	0.01181	0.012785	0.014635	Carubv10000643m.g	0.003285	0.00418	0.005765	0.00614	0.00839	0.00998
Carubv10000646m.g	0.070095	0.10339	0.120665	0.090875	0.149715	0.171045	Carubv10000646m.g	0.00214	0.0032	0.00214	0.00226	0.00761	0.005755	Carubv10000646m.g	0.00469	0.00541	0.005115	0.00586	0.00466	0.004795
Carubv10000647m.g	0.380235	0.27281	0.36605	0.339375	0.347225	0.363215	Carubv10000647m.g	0.01518	0.00422	0.004235	0.011765	0.007585	0.00323	Carubv10000647m.g	0.00372	0.00284	0.006215	0.006685	0.00749	0.005865
Carubv10000648m.g	0.00752	0.025965	0.05569	0.00529	0.01609	0.02594	Carubv10000648m.g	0.00282	0.005575	0.006405	0.007705	0.00807	0.00568	Carubv10000648m.g	0.00351	0.002525	0.00228	0.004895	0.003555	0.00328
Carubv10000649m.g	0.24001	0.25765	0.397925	0.30375	0.31487	0.33871	Carubv10000649m.g	0.01127	0.006805	0.018115	0.010545	0.01785	0.016945	Carubv10000649m.g	0.002895	0.003895	0.00468	0.00601	0.010255	0.008885
Carubv10000652m.g	0.12135	0.148735	0.270755	0.149945	0.200395	0.221985	Carubv10000652m.g	0.067355	0.00501	0.014185	0.012235	0.093675	0.046865	Carubv10000652m.g	0.005045	0.002905	0.004385	0.006	0.00943	0.008375
Carubv10000653m.g	0.11392	0.213935	0.19315	0.234625	0.235695	0.259585	Carubv10000653m.g	0.002575	0.00427	0.00783	0.00585	0.005375	0.005095	Carubv10000653m.g	0.001895	0.00449	0.003685	0.0056	0.004135	0.003785
Carubv10000654m.g	0.41469	0.418705	0.466635	0.39775	0.42968	0.43601	Carubv10000654m.g	0.00688	0.009895	0.00671	0.00914	0.008915	0.004935	Carubv10000654m.g	0.004405	0.00485	0.00867	0.007285	0.013485	0.01453
Carubv10000655m.g	0.38508	0.409105	0.2206	0.33796	0.16018	0.147155	Carubv10000655m.g	0.118165	0.07237	0.042795	0.21219	0.05343	0.035485	Carubv10000655m.g	0.01543	0.012855	0.00833	0.04941	0.009965	0.00905
Carubv10000656m.g	0.045875	0.05239	0.096835	0.036145	0.038925	0.04166	Carubv10000656m.g	0.00748	0.00342	0.00674	0.01628	0.00425	0.00668	Carubv10000656m.g	0.00294	0.00504	0.00374	0.00536	0.004095	0.004485
Carubv10000657m.g	0.04306	0.030425	0.068235	0.00784	0.01986	0.010495	Carubv10000657m.g	0.023795	0.0057	0.003455	0.005365	0.01113	0.0023	Carubv10000657m.g	0.00366	0.0036	0.00403	0.003705	0.003335	0.006575
Carubv10000658m.g	0.422955	0.412785	0.36895	0.38153	0.403605	0.380655	Carubv10000658m.g	0.00539	0.004115	0.007245	0.00671	0.009355	0.008195	Carubv10000658m.g	0.002645	0.00335	0.003425	0.0049	0.00521	0.00403
Carubv10000659m.g	0.492515	0.50907	0.33893	0.457015	0.405405	0.36488	Carubv10000659m.g	0.01077	0.00977	0.01807	0.027205	0.020995	0.018555	Carubv10000659m.g	0.00392	0.004225	0.005445	0.019585	0.00659	0.00712
Carubv10000660m.g	0.0191	0.05088	0.070155	0.005175	0.08984	0.10219	Carubv10000660m.g	0.00357	0.00509	0.01194	0.007185	0.042895	0.036675	Carubv10000660m.g	0.004225	0.00459	0.003315	0.005455	0.00672	0.00621
Carubv10000661m.g	0.113575	0.181725	0.186925	0.17816	0.21466	0.21729	Carubv10000661m.g	0.00516	0.00575	0.00279	0.00945	0.00565	0.005435	Carubv10000661m.g	0.002855	0.002815	0.005415	0.00531	0.007695	0.00831
Carubv10000662m.g	0.434745	0.49723	0.40248	0.456255	0.289445	0.236205	Carubv10000662m.g	0.003735	0.002985	0.01818	0.008675	0.01216	0.016465	Carubv10000662m.g	0.003515	0.00317	0.00548	0.005675	0.006785	0.007395
Carubv10000663m.g	0.32687	0.36377	0.40767	0.376685	0.32815	0.324605	Carubv10000663m.g	0.005575	0.006395	0.012615	0.008925	0.019535	0.02084	Carubv10000663m.g	0.003175	0.00385	0.00676	0.007405	0.007805	0.0096
Carubv10000664m.g	0.078405	0.09902	0.125305	0.058145	0.071875	0.059375	Carubv10000664m.g	0.010935	0.004165	0.005935	0.011385	0.01795	0.00897	Carubv10000664m.g	0.004045	0.00256	0.004735	0.00633	0.004585	0.005005
Carubv10000669m.g	0.42168	0.496675	0.50129	0.4743	0.597475	0.55539	Carubv10000669m.g	0.00536	0.004765	0.004575	0.005905	0.00941	0.008885	Carubv10000669m.g	0.001755	0.00435	0.00331	0.005535	0.004495	0.006365
Carubv10000670m.g	0.37291	0.336155	0.31862	0.32378	0.264765	0.24443	Carubv10000670m.g	0.011075	0.01041	0.009015	0.01011	0.011015	0.008245	Carubv10000670m.g	0.002805	0.003735	0.004945	0.006855	0.0086	0.007825
Carubv10000671m.g	0.01173	0.026705	0.064055	0.00504	0.01235	0.009945	Carubv10000671m.g	0.023325	0.002875	0.00272	0.003945	0.004985	0.002855	Carubv10000671m.g	0.004225	0.003505	0.00537	0.00569	0.00592	0.003105
Carubv10000672m.g	0.007885	0.02219	0.04355	0.00558	0.01415	0.00773	Carubv10000672m.g	0.00508	0.0029	0.00176	0.00825	0.00421	0.004535	Carubv10000672m.g	0.00334	0.00278	0.003115	0.007135	0.005015	0.004885
Carubv10000674m.g	0.373615	0.41896	0.29504	0.35745	0.213475	0.15856	Carubv10000674m.g	0.0103	0.00784	0.005565	0.00745	0.005825	0.00516	Carubv10000674m.g	0.003205	0.004205	0.003805	0.005815	0.00671	0.007705
Carubv10000676m.g	0.718415	0.781915	0.56667	0.827565	0.33891	0.14977	Carubv10000676m.g	0.12631	0.083095	0.031265	0.311535	0.04892	0.01562	Carubv10000676m.g	0.012635	0.00929	0.00725	0.039555	0.01397	0.00758
Carubv10000678m.g	0.399925	0.4063	0.41779	0.4093	0.30223	0.26966	Carubv10000678m.g	0.007405	0.005295	0.006265	0.0089	0.00544	0.005565	Carubv10000678m.g	0.003325	0.003595	0.00327	0.004095	0.00449	0.005395
Carubv10000679m.g	0.40731	0.370095	0.351235	0.37003	0.29486	0.27477	Carubv10000679m.g	0.00874	0.00429	0.00269	0.00792	0.0085	0.00624	Carubv10000679m.g	0.004635	0.00267	0.002465	0.007175	0.00545	0.00738
Carubv10000680m.g	0.137955	0.142395	0.08067	0.093795	0.033585	0.016775	Carubv10000680m.g	0.00849	0.00627	0.001235	0.005575	0.00478	0.002185	Carubv10000680m.g	0.00418	0.00307	0.00365	0.003595	0.00378	0.004685
Carubv10000681m.g	0.01157	0.03932	0.062355	0.00311	0.01049	0.00512	Carubv10000681m.g	0.00453	0.004765	0.003185	0.007	0.005865	0.00659	Carubv10000681m.g	0.003535	0.006155	0.003245	0.00826	0.00538	0.005755
Carubv10000682m.g	0.142465	0.161065	0.21027	0.155145	0.18727	0.17677	Carubv10000682m.g	0.00363	0.004535	0.00201	0.006875	0.00695	0.00278	Carubv10000682m.g	0.00353	0.001655	0.004965	0.006035	0.004085	0.004395
Carubv10000683m.g	0.01289	0.04396	0.06683	0.007075	0.011565	0.00906	Carubv10000683m.g	0.00647	0.003155	0.00614	0.00492	0.003775	0.00444	Carubv10000683m.g	0.005245	0.00263	0.006685	0.00678	0.006805	0.00682
Carubv10000684m.g	0.4925	0.542095	0.575685	0.492625	0.501855	0.53113	Carubv10000684m.g	0.00571	0.008165	0.004705	0.01206	0.00351	0.005715	Carubv10000684m.g	0.00454	0.003455	0.008655	0.00684	0.01164	0.01037
Carubv10000685m.g	0.29871	0.33858	0.255765	0.31379	0.245955	0.224345	Carubv10000685m.g	0.009335	0.01057	0.011525	0.01339	0.01026	0.011425	Carubv10000685m.g	0.00299	0.002745	0.004755	0.007535	0.00433	0.00456
Carubv10000686m.g	0.25883	0.29827	0.25474	0.243375	0.32034	0.37507	Carubv10000686m.g	0.00544	0.001345	0.00676	0.003505	0.00379	0.005085	Carubv10000686m.g	0.00318	0.003085	0.002285	0.004985	0.00634	0.004665
Carubv10000687m.g	0.3824	0.387635	0.421015	0.324035	0.305595	0.307275	Carubv10000687m.g	0.011555	0.006105	0.004155	0.008355	0.00709	0.00586	Carubv10000687m.g	0.004315	0.00407	0.00487	0.007005	0.003965	0.006025
Carubv10000688m.g	0.463535	0.475075	0.49165	0.44972	0.39061	0.42089	Carubv10000688m.g	0.007505	0.00766	0.024585	0.009825	0.037305	0.041315	Carubv10000688m.g	0.004375	0.004105	0.005225	0.005645	0.008265	0.01054
Carubv10000689m.g	0.281155	0.31714	0.227465	0.356205	0.30329	0.28097	Carubv10000689m.g	0.00836	0	0.005875	0.00715	0.007045	0.00642	Carubv10000689m.g	0.00342	0.00433	0.00541	0.006405	0.007905	0.01
Carubv10000690m.g	0.15544	0.197705	0.19709	0.16526	0.14583	0.127295	Carubv10000690m.g	0.00632	0.005005	0.00682	0.00764	0.005895	0.008425	Carubv10000690m.g	0.004865	0.00365	0.00529	0.006655	0.00991	0.010035
Carubv10000691m.g	0.068065	0.075275	0.08782	0.076455	0.02413	0.01068	Carubv10000691m.g	0.00335	0.007195	0.007765	0.0177	0.007815	0.008305	Carubv10000691m.g	0.00205	0.005915	0.00682	0.01211	0.00753	0.00554
Carubv10000692m.g	0.488095	0.54033	0.573255	0.55809	0.550515	0.520255	Carubv10000692m.g	0.08476	0.00283	0.014525	0.010195	0.07106	0.053285	Carubv10000692m.g	0.016345	0.004045	0.010345	0.00635	0.02122	0.01951
Carubv10000693m.g	0.163975	0.19462	0.261945	0.13146	0.10178	0.08944	Carubv10000693m.g	0.151685	0.008745	0.023245	0.009815	0.18884	0.09598	Carubv10000693m.g	0.013085	0.004995	0.00605	0.0064	0.018205	0.01201
Carubv10000694m.g	0.038485	0.060895	0.17967	0.070115	0.12616	0.128575	Carubv10000694m.g	0.002065	0.000605	0.001945	0.00437	0.00702	0.00895	Carubv10000694m.g	0.003505	0.002025	0.00354	0.00613	0.006465	0.00888
Carubv10000695m.g	0.01295	0.04471	0.06358	0.00676	0.02164	0.03788	Carubv10000695m.g	0.009525	0.0034	0.00338	0.00985	0.008755	0.01302	Carubv10000695m.g	0.00272	0.00391	0.002515	0.00731	0.004355	0.00681
Carubv10000696m.g	0.070055	0.058665	0.068325	0.059765	0.083545	0.099725	Carubv10000696m.g	0.001425	0.00631	0.003955	0.0064	0.00466	0.00319	Carubv10000696m.g	0.001625	0.004455	0.004815	0.005875	0.009435	0.01047
Carubv10000697m.g	0.297775	0.30102	0.31818	0.287395	0.22046	0.24334	Carubv10000697m.g	0.006615	0.004315	0.007635	0.00667	0.007775	0.00666	Carubv10000697m.g	0.002995	0.003925	0.004675	0.00669	0.00517	0.00548
Carubv10000698m.g	0.00448	0.012335	0.03726	0.006515	0.106925	0.12134	Carubv10000698m.g	0.00133	0.00315	0.00305	0.002475	0.017305	0.018125	Carubv10000698m.g	0.003235	0.003675	0.002955	0.006165	0.00989	0.01067
Carubv10000699m.g	0.35934	0.3474	0.3465	0.36769	0.299975	0.30034	Carubv10000699m.g	0.00632	0.007305	0.003905	0.01031	0.005865	0.00365	Carubv10000699m.g	0.003945	0.00254	0.00553	0.00649	0.003235	0.00617
Carubv10000700m.g	0.09776	0.11526	0.27537	0.135115	0.23617	0.293625	Carubv10000700m.g	0.00485	0.00705	0.00458	0.00925	0.008655	0.00323	Carubv10000700m.g	0.002275	0.004225	0.00569	0.004875	0.00787	0.007605
Carubv10000701m.g	0.287605	0.298	0.42271	0.262875	0.25577	0.272255	Carubv10000701m.g	0.00441	0.00454	0.00419	0.007665	0.01264	0.01324	Carubv10000701m.g	0.00315	0.00454	0.004605	0.00754	0.00426	0.004065
Carubv10000702m.g	0.019305	0.040425	0.08744	0.00423	0.015005	0.01344	Carubv10000702m.g	0.01023	0.008005	0.005125	0.003405	0.004815	0.005005	Carubv10000702m.g	0.003415	0.003245	0.00466	0.00681	0.00445	0.005355
Carubv10000703m.g	0.135385	0.17473	0.22556	0.115475	0.09644	0.09928	Carubv10000703m.g	0.017855	0.00859	0.006355	0.005295	0.02138	0.01169	Carubv10000703m.g	0.00289	0.004155	0.00217	0.004435	0.005495	0.00612
Carubv10000704m.g	0.318015	0.330595	0.29648	0.3621	0.326565	0.308125	Carubv10000704m.g	0.00897	0.01122	0.00316	0.007325	0.00521	0.009475	Carubv10000704m.g	0.002165	0.002005	0.007825	0.007695	0.009445	0.008975
Carubv10000705m.g	0.46014	0.460845	0.54011	0.436255	0.50135	0.51275	Carubv10000705m.g	0.0065	0.0072	0.0185	0.011315	0.0251	0.023955	Carubv10000705m.g	0.00362	0.005265	0.00607	0.007855	0.006545	0.005625
Carubv10000706m.g	0.02994	0.048395	0.05265	0.01941	0.01347	0.01027	Carubv10000706m.g	0.038845	0.004515	0.007255	0.0062	0.004765	0.00508	Carubv10000706m.g	0.005135	0.003495	0.002885	0.00556	0.005515	0.005335
Carubv10000707m.g	0.39885	0.34157	0.275435	0.323005	0.182725	0.161965	Carubv10000707m.g	0.03126	0.020465	0.015855	0.04873	0.01634	0.00764	Carubv10000707m.g	0.00909	0.0043	0.004425	0.007405	0.004355	0.00508
Carubv10000708m.g	0.05772	0.100585	0.071185	0.093465	0.04846	0.046625	Carubv10000708m.g	0.0039	0.004065	0.00352	0.003635	0.00518	0.007705	Carubv10000708m.g	0.003645	0.0032	0.00348	0.00513	0.00442	0.007395
Carubv10000709m.g	0.19161	0.166215	0.199815	0.172575	0.174785	0.172445	Carubv10000709m.g	0.00327	0.00425	0.00596	0.00742	0.005195	0.004005	Carubv10000709m.g	0.002365	0.002795	0.002505	0.00728	0.005715	0.00456
Carubv10000711m.g	0.232285	0.283875	0.34379	0.24904	0.239705	0.244845	Carubv10000711m.g	0.00799	0.009625	0.00888	0.00705	0.011655	0.014735	Carubv10000711m.g	0.002955	0.00445	0.00753	0.006555	0.006895	0.008585
Carubv10000712m.g	0.14512	0.14361	0.18892	0.14978	0.200195	0.252605	Carubv10000712m.g	0.0061	0.003925	0.00485	0.00389	0.00491	0.009885	Carubv10000712m.g	0.003945	0.00435	0.006575	0.007085	0.006575	0.008505
Carubv10000713m.g	0.23827	0.294375	0.233815	0.267735	0.190455	0.182575	Carubv10000713m.g	0.005025	0.00169	0.00405	0.00841	0.005365	0.00433	Carubv10000713m.g	0.00232	0.004475	0.004545	0.005155	0.005655	0.00415
Carubv10000714m.g	0.411085	0.48314	0.390055	0.500755	0.238185	0.160095	Carubv10000714m.g	0.01	0.00358	0.00774	0.008075	0.00281	0.00476	Carubv10000714m.g	0.00547	0.003365	0.00963	0.00572	0.015	0.01739
Carubv10000715m.g	0.334315	0.323735	0.21993	0.385515	0.205655	0.167925	Carubv10000715m.g	0.00335	0.00483	0.00662	0.003875	0.00546	0.0086	Carubv10000715m.g	0.003325	0.003665	0.0018	0.0056	0.005995	0.007385
Carubv10000716m.g	0.40187	0.46586	0.3924	0.39721	0.458905	0.46529	Carubv10000716m.g	0.003535	0.00272	0.00429	0.007895	0.00427	0.00763	Carubv10000716m.g	0.003805	0.00304	0.00434	0.007415	0.00768	0.007865
Carubv10000717m.g	0.23794	0.21255	0.277415	0.24144	0.26891	0.224105	Carubv10000717m.g	0.009265	0.0041	0.002925	0.007445	0.008825	0.005625	Carubv10000717m.g	0.003255	0.003915	0.010515	0.004985	0.00768	0.01106
Carubv10000718m.g	0.01217	0.0171	0.040975	0.003755	0.004595	0.01142	Carubv10000718m.g	0.006515	0.00392	0.00692	0.00629	0.00159	0.0044	Carubv10000718m.g	0.001515	0.003195	0.00391	0.00479	0.00366	0.00329
Carubv10000719m.g	0.180535	0.164185	0.19539	0.11323	0.12424	0.14149	Carubv10000719m.g	0.004335	0.007895	0.020455	0.021755	0.06723	0.04567	Carubv10000719m.g	0.003975	0.00605	0.008945	0.006065	0.010195	0.007
Carubv10000720m.g	0.52587	0.556235	0.4845	0.513995	0.55383	0.53868	Carubv10000720m.g	0.01046	0.007225	0.005315	0.00781	0.006805	0.009105	Carubv10000720m.g	0.003955	0.003705	0.00808	0.008235	0.01084	0.0109
Carubv10000722m.g	0.18603	0.274335	0.31342	0.31829	0.269945	0.27766	Carubv10000722m.g	0.098405	0.00708	0.02752	0.00833	0.11244	0.05618	Carubv10000722m.g	0.005635	0.00403	0.0082	0.008315	0.01171	0.00864
Carubv10000723m.g	0.021065	0.03696	0.073115	0.006795	0.01743	0.014405	Carubv10000723m.g	0.030915	0.00378	0.009265	0.00629	0.01604	0.010345	Carubv10000723m.g	0.00372	0.003285	0.0049	0.006405	0.00572	0.0051
Carubv10000724m.g	0.33943	0.34869	0.279225	0.363665	0.3059	0.28609	Carubv10000724m.g	0.009285	0.003495	0.002215	0.00919	0.004395	0.003995	Carubv10000724m.g	0.002365	0.003665	0.004395	0.008235	0.004525	0.00401
Carubv10000725m.g	0.033565	0.05193	0.14726	0.020785	0.069425	0.05685	Carubv10000725m.g	0.01084	0.002845	0.00121	0.005765	0.018085	0.00723	Carubv10000725m.g	0.00336	0.004145	0.00321	0.00526	0.005	0.0057
Carubv10000726m.g	0.291565	0.319705	0.29618	0.30413	0.15859	0.125575	Carubv10000726m.g	0.00433	0.00752	0.00343	0.008505	0.008515	0.004375	Carubv10000726m.g	0.00228	0.00314	0.003085	0.006885	0.003595	0.00564
Carubv10000727m.g	0.12356	0.215685	0.240105	0.21757	0.34611	0.408355	Carubv10000727m.g	0.00385	0.00625	0.019465	0.007425	0.017135	0.02127	Carubv10000727m.g	0.005925	0.004945	0.00567	0.006355	0.0106	0.006285
Carubv10000728m.g	0.151135	0.18025	0.081035	0.142925	0.133805	0.124845	Carubv10000728m.g	0.013135	0.00738	0.003485	0.009825	0.00678	0.00406	Carubv10000728m.g	0.003435	0.002625	0.00336	0.005285	0.005905	0.00454
Carubv10000729m.g	0.006565	0.02682	0.047455	0.00416	0.010985	0.00497	Carubv10000729m.g	0.00406	0.00395	0.0072	0.002975	0.007155	0.00665	Carubv10000729m.g	0.001605	0.007165	0.004875	0.00747	0.005535	0.00596
Carubv10000730m.g	0.34651	0.40978	0.34774	0.375585	0.28381	0.28586	Carubv10000730m.g	0.00873	0.0034	0.00118	0.005895	0.00437	0.00658	Carubv10000730m.g	0.00418	0.00307	0.00436	0.007945	0.00682	0.007095
Carubv10000731m.g	0.033635	0.053735	0.072625	0.0219	0.018445	0.016195	Carubv10000731m.g	0.008565	0.00567	0.00437	0.015695	0.00614	0.003205	Carubv10000731m.g	0.004245	0.00337	0.005245	0.010025	0.005855	0.006075
Carubv10000732m.g	0.131085	0.112195	0.075075	0.082555	0.02516	0.012905	Carubv10000732m.g	0.0027	0.004245	0.001825	0.00747	0.004355	0.00282	Carubv10000732m.g	0.0022	0.004675	0.00389	0.00707	0.00535	0.005245
Carubv10000733m.g	0.3903	0.436315	0.308115	0.3123	0.276085	0.25834	Carubv10000733m.g	0.00743	0.00544	0.008805	0.00631	0.01233	0.01645	Carubv10000733m.g	0.003425	0.00397	0.00411	0.0044	0.006765	0.00423
Carubv10000734m.g	0.21652	0.233265	0.298795	0.25199	0.23282	0.21338	Carubv10000734m.g	0.008015	0.002725	0.005065	0.00674	0.00515	0.00732	Carubv10000734m.g	0.00334	0.004395	0.00341	0.00585	0.004845	0.00468
Carubv10000735m.g	0.14605	0.186345	0.263825	0.16583	0.1826	0.157945	Carubv10000735m.g	0.00371	0.00643	0.014745	0.00523	0.01677	0.020085	Carubv10000735m.g	0.006255	0.00638	0.00712	0.00749	0.00785	0.006655
Carubv10000736m.g	0.007615	0.029985	0.07764	0.008485	0.014435	0.01941	Carubv10000736m.g	0.01017	0.00247	0.00561	0.00916	0.048955	0.02295	Carubv10000736m.g	0.002675	0.00278	0.003295	0.00715	0.00773	0.006245
Carubv10000737m.g	0.07069	0.09523	0.119875	0.058385	0.040625	0.04507	Carubv10000737m.g	0.005425	0.003965	0.0043	0.00658	0.0067	0.00135	Carubv10000737m.g	0.00375	0.00337	0.003915	0.00446	0.00555	0.005255
Carubv10000739m.g	0.33246	0.40139	0.416495	0.38153	0.361315	0.290505	Carubv10000739m.g	0.0048	0.00387	0.004445	0.01033	0.014235	0.01363	Carubv10000739m.g	0.003285	0.00208	0.006725	0.006045	0.006115	0.009265
Carubv10000741m.g	0.011615	0.008745	0.05663	0.00118	0.007025	0.005305	Carubv10000741m.g	0.006	0.002385	0.00071	0.00729	0.00289	0.004775	Carubv10000741m.g	0.00343	0.002175	0.00343	0.008505	0.00588	0.005655
Carubv10000742m.g	0.148945	0.18983	0.20936	0.229655	0.15917	0.162395	Carubv10000742m.g	0.004405	0.00456	0.00254	0.031485	0.00542	0.00387	Carubv10000742m.g	0.002785	0.0031	0.00619	0.015625	0.00868	0.012165
Carubv10000743m.g	0.53382	0.609635	0.38901	0.58542	0.33481	0.312475	Carubv10000743m.g	0.00845	0.004935	0.00749	0.007235	0.011595	0.00921	Carubv10000743m.g	0.00454	0.00516	0.00691	0.009815	0.00705	0.00768
Carubv10000745m.g	0.08599	0.096715	0.13387	0.118045	0.137935	0.152235	Carubv10000745m.g	0.010775	0.00734	0.008265	0.046185	0.00705	0.00566	Carubv10000745m.g	0.003645	0.00784	0.00398	0.00794	0.005435	0.00743
Carubv10000748m.g	0.276415	0.37339	0.29841	0.299775	0.32752	0.33408	Carubv10000748m.g	0.00413	0.006205	0.00701	0.006195	0.00564	0.007565	Carubv10000748m.g	0.00467	0.003805	0.006665	0.006705	0.00735	0.00939
Carubv10000749m.g	0.307855	0.29558	0.30117	0.28392	0.255455	0.22019	Carubv10000749m.g	0.023775	0.007135	0.01727	0.01639	0.02012	0.01644	Carubv10000749m.g	0.004215	0.00454	0.004515	0.007465	0.00496	0.004675
Carubv10000750m.g	0.019605	0.044225	0.092205	0.0055	0.015895	0.014205	Carubv10000750m.g	0.00266	0.002405	0.002975	0.00788	0.00512	0.00351	Carubv10000750m.g	0.004625	0.00237	0.003405	0.006975	0.00517	0.005625
Carubv10000751m.g	0.27199	0.25245	0.3831	0.29576	0.31438	0.328695	Carubv10000751m.g	0.00988	0.002515	0.015615	0.00657	0.014235	0.01287	Carubv10000751m.g	0.003915	0.004275	0.00575	0.00599	0.00617	0.00767
Carubv10000752m.g	0.080665	0.11251	0.11718	0.043965	0.099545	0.1074	Carubv10000752m.g	0.00466	0.007825	0.00205	0.00319	0.00493	0.00592	Carubv10000752m.g	0.003475	0.00279	0.004535	0.004105	0.005415	0.00476
Carubv10000753m.g	0.09357	0.14842	0.03794	0.10898	0.119095	0.135805	Carubv10000753m.g	0.00984	0.01632	0.00386	0.05147	0.004165	0.005285	Carubv10000753m.g	0.00822	0.01257	0.002875	0.049445	0.005435	0.007155
Carubv10000754m.g	0.010585	0.027845	0.07087	0.00658	0.010965	0.012145	Carubv10000754m.g	0.00514	0.00227	0.006175	0.00537	0.003985	0.00279	Carubv10000754m.g	0.004945	0.00242	0.00466	0.00517	0.00452	0.00333
Carubv10000755m.g	0.267095	0.297005	0.31111	0.31611	0.295765	0.259675	Carubv10000755m.g	0.00638	0.00428	0.00454	0.007185	0.010545	0.008505	Carubv10000755m.g	0.00392	0.00402	0.004335	0.005795	0.008185	0.00949
Carubv10000756m.g	0.3146	0.35835	0.3466	0.324885	0.32562	0.26357	Carubv10000756m.g	0.007585	0.00529	0.004465	0.00637	0.008365	0.004905	Carubv10000756m.g	0.00338	0.004865	0.005515	0.00647	0.0082	0.008545
Carubv10000757m.g	0.089415	0.164385	0.32596	0.147425	0.330115	0.370895	Carubv10000757m.g	0.00306	0.00788	0.005325	0.00469	0.005205	0.00873	Carubv10000757m.g	0.00318	0.003715	0.003255	0.00733	0.005005	0.00523
Carubv10000758m.g	0.465305	0.53592	0.386315	0.517215	0.429645	0.432815	Carubv10000758m.g	0.007195	0.00624	0.01287	0.00949	0.029165	0.04033	Carubv10000758m.g	0.003165	0.002845	0.0027	0.00668	0.005225	0.006715
Carubv10000759m.g	0.125555	0.119725	0.06324	0.074785	0.031425	0.01046	Carubv10000759m.g	0.006205	0.00153	0.003025	0.00992	0.004	0.002395	Carubv10000759m.g	0.003905	0.00286	0.00143	0.00841	0.006175	0.003345
Carubv10000760m.g	0.247105	0.338795	0.40943	0.389675	0.393235	0.376605	Carubv10000760m.g	0.10538	0.007645	0.018195	0.01087	0.092225	0.06066	Carubv10000760m.g	0.005515	0.00426	0.008545	0.00712	0.011025	0.010165
Carubv10000761m.g	0.1398	0.1805	0.286505	0.22385	0.278445	0.28264	Carubv10000761m.g	0.00626	0.002265	0.005865	0.005935	0.008585	0.00851	Carubv10000761m.g	0.0023	0.00261	0.003465	0.004325	0.005145	0.00495
Carubv10000762m.g	0.014765	0.026105	0.052445	0.00839	0.01244	0.012185	Carubv10000762m.g	0.00739	0.002725	0.0066	0.007415	0.007495	0.00329	Carubv10000762m.g	0.00325	0.002755	0.00279	0.00492	0.005505	0.003455
Carubv10000763m.g	0.35337	0.341465	0.29907	0.290275	0.235985	0.24925	Carubv10000763m.g	0.11355	0.01094	0.006185	0.01812	0.007625	0.00566	Carubv10000763m.g	0.022985	0.007485	0.00817	0.008935	0.00961	0.01078
Carubv10000764m.g	0.180605	0.22848	0.27069	0.19786	0.29113	0.296005	Carubv10000764m.g	0.004485	0.00298	0.003045	0.00414	0.005495	0.0045	Carubv10000764m.g	0.003095	0.002305	0.006025	0.008985	0.009425	0.008515
Carubv10000765m.g	0.28771	0.29016	0.378005	0.3088	0.349965	0.354455	Carubv10000765m.g	0.01733	0.00406	0.01551	0.013	0.038265	0.031205	Carubv10000765m.g	0.00496	0.003495	0.005795	0.006205	0.006215	0.008985
Carubv10000766m.g	0.18445	0.13033	0.357145	0.18068	0.53684	0.84445	Carubv10000766m.g	0.026835	0.011295	0.025	0.02188	0.204725	0.2655	Carubv10000766m.g	0.005025	0.00432	0.02857	0.00726	0.060845	0.100925
Carubv10000767m.g	0.003265	0.0172	0.043195	0.00424	0.011405	0.007765	Carubv10000767m.g	0.00441	0.00237	0.002975	0.005795	0.0052	0.003135	Carubv10000767m.g	0.00503	0.002795	0.00268	0.00644	0.003715	0.00587
Carubv10000768m.g	0.339305	0.36904	0.33974	0.34017	0.33731	0.32023	Carubv10000768m.g	0.012525	0.005045	0.01908	0.008225	0.023565	0.02258	Carubv10000768m.g	0.003755	0.003395	0.014215	0.00859	0.02014	0.02008
Carubv10000769m.g	0.03772	0.063545	0.071415	0.01902	0.060255	0.06215	Carubv10000769m.g	0.00375	0.00365	0.00567	0.00772	0.006175	0.00416	Carubv10000769m.g	0.00252	0.001805	0.00345	0.00654	0.00558	0.00381
Carubv10000770m.g	0.19432	0.193935	0.40228	0.20379	0.313685	0.29664	Carubv10000770m.g	0.006	0.00319	0.018695	0.005375	0.018035	0.018835	Carubv10000770m.g	0.00433	0.002555	0.00585	0.00561	0.007765	0.004865
Carubv10000772m.g	0.30093	0.32866	0.36328	0.329905	0.338205	0.305765	Carubv10000772m.g	0.01751	0.00658	0.008085	0.016685	0.014465	0.01094	Carubv10000772m.g	0.003715	0.002605	0.00465	0.00804	0.006145	0.00772
Carubv10000773m.g	0.71704	0.853525	0.306215	0.817695	0.16758	0.01502	Carubv10000773m.g	0.25471	0.135175	0.032185	0.63546	0.026955	0.009705	Carubv10000773m.g	0.03611	0.026525	0.00828	0.13516	0.01016	0.00665
Carubv10000774m.g	0.01019	0.02269	0.04553	0.00384	0.013455	0.00759	Carubv10000774m.g	0.0123	0	0.003405	0.003415	0.00391	0.00837	Carubv10000774m.g	0.004545	0.005	0.005425	0.004955	0.00658	0.00421
Carubv10000775m.g	0.1626	0.184385	0.27634	0.160565	0.18369	0.19504	Carubv10000775m.g	0.00844	0.002435	0.005215	0.005305	0.00626	0.00645	Carubv10000775m.g	0.002695	0.00359	0.003885	0.00609	0.00513	0.004995
Carubv10000776m.g	0.32957	0.33171	0.28932	0.28666	0.436035	0.4385	Carubv10000776m.g	0.0082	0.00246	0.004625	0.006115	0.008565	0.00699	Carubv10000776m.g	0.00466	0.0041	0.00322	0.004385	0.009095	0.00885
Carubv10000777m.g	0.59236	0.644655	0.72128	0.67394	0.548975	0.61877	Carubv10000777m.g	0.015345	0.006785	0.00818	0.01934	0.01164	0.00517	Carubv10000777m.g	0.004645	0.00343	0.00828	0.00713	0.014545	0.01455
Carubv10000778m.g	0.025845	0.04437	0.13166	0.02904	0.05492	0.05866	Carubv10000778m.g	0.003315	0.00413	0.00537	0.007145	0.006465	0.006445	Carubv10000778m.g	0.00351	0.00386	0.0033	0.00558	0.00437	0.003645
Carubv10000779m.g	0.318	0.39504	0.39035	0.39404	0.34685	0.33091	Carubv10000779m.g	0.009695	0.009345	0.00992	0.01348	0.01791	0.01348	Carubv10000779m.g	0.00379	0.00573	0.00712	0.007165	0.00802	0.00764
Carubv10000780m.g	0.02197	0.039315	0.126135	0.00911	0.03471	0.027405	Carubv10000780m.g	0.05623	0.0061	0.014375	0.00489	0.080855	0.031925	Carubv10000780m.g	0.004645	0.00371	0.004405	0.007375	0.006655	0.00441
Carubv10000781m.g	0.00885	0.035915	0.076375	0.004025	0.0208	0.01634	Carubv10000781m.g	0.005695	0.00731	0.00328	0.00365	0.00594	0.004565	Carubv10000781m.g	0.00404	0.003925	0.00235	0.004995	0.00464	0.00562
Carubv10000782m.g	0.045055	0.08319	0.11524	0.06249	0.039635	0.01285	Carubv10000782m.g	0.01382	0.01175	0.017695	0.052185	0.024175	0.015565	Carubv10000782m.g	0.00862	0.006935	0.01443	0.02705	0.021285	0.012895
Carubv10000783m.g	0.012095	0.02812	0.061675	0.009175	0.00886	0.01495	Carubv10000783m.g	0.000675	0.005745	0	0.01241	0.008655	0.0105	Carubv10000783m.g	0.00326	0.005475	0.003535	0.011885	0.004135	0.010995
Carubv10000784m.g	0.402295	0.467995	0.362405	0.46295	0.351315	0.30881	Carubv10000784m.g	0.007765	0.0068	0.012105	0.011125	0.03949	0.03435	Carubv10000784m.g	0.003345	0.003925	0.006865	0.00623	0.010905	0.009645
Carubv10000785m.g	0.516615	0.55877	0.276755	0.533565	0.22504	0.17521	Carubv10000785m.g	0.009185	0.005625	0.008215	0.009345	0.01367	0.012275	Carubv10000785m.g	0.00266	0.00398	0.008595	0.00555	0.00768	0.008445
Carubv10000786m.g	0.309615	0.312415	0.325165	0.305425	0.289875	0.289445	Carubv10000786m.g	0.00735	0.006545	0.007575	0.012345	0.01332	0.014285	Carubv10000786m.g	0.003545	0.004115	0.006015	0.00645	0.008135	0.009115
Carubv10000787m.g	0.14788	0.160235	0.235175	0.143545	0.132805	0.14778	Carubv10000787m.g	0.009405	0.00509	0.01985	0.015715	0.026475	0.006025	Carubv10000787m.g	0.00607	0.00286	0.00967	0.01113	0.01148	0.005735
Carubv10000788m.g	0.03681	0.053255	0.07577	0.002565	0.039165	0.046245	Carubv10000788m.g	0.034735	0.008035	0.00308	0.004185	0.00406	0.008305	Carubv10000788m.g	0.00466	0.007545	0.00333	0.00518	0.00444	0.004435
Carubv10000789m.g	0.13867	0.127565	0.261705	0.095345	0.150025	0.159245	Carubv10000789m.g	0.008765	0.0034	0.02333	0.004465	0.011865	0.006895	Carubv10000789m.g	0.0016	0.00362	0.002745	0.00526	0.00554	0.005555
Carubv10000790m.g	0.02675	0.04311	0.07035	0.036495	0.070415	0.0804	Carubv10000790m.g	0.00553	0.004175	0.005065	0.00527	0.00375	0.002115	Carubv10000790m.g	0.003725	0.002475	0.00283	0.005975	0.003985	0.004605
Carubv10000791m.g	0.060155	0.09244	0.11897	0.10388	0.11031	0.12797	Carubv10000791m.g	0.003275	0.00432	0.006115	0.003925	0.0039	0.003935	Carubv10000791m.g	0.00328	0.004195	0.003375	0.006575	0.006755	0.004975
Carubv10000792m.g	0.333205	0.40338	0.308115	0.36664	0.20094	0.17085	Carubv10000792m.g	0.00797	0.004605	0.00353	0.009	0.00797	0.007025	Carubv10000792m.g	0.002865	0.00408	0.00577	0.007215	0.00374	0.00581
Carubv10000793m.g	0.302365	0.31058	0.50194	0.347105	0.48928	0.50421	Carubv10000793m.g	0.007025	0.00597	0.011005	0.00941	0.01057	0.00982	Carubv10000793m.g	0.00319	0.00326	0.006835	0.00649	0.00686	0.00803
Carubv10000794m.g	0.18852	0.22368	0.22641	0.12637	0.10923	0.06531	Carubv10000794m.g	0.061275	0.00711	0.008535	0.00635	0.01511	0.012095	Carubv10000794m.g	0.006655	0.004055	0.0074	0.00579	0.00508	0.004245
Carubv10000795m.g	0.272635	0.289235	0.262635	0.356725	0.2545	0.23815	Carubv10000795m.g	0.00406	0.0048	0.004725	0.00603	0.008565	0.008315	Carubv10000795m.g	0.00324	0.00333	0.005725	0.006135	0.00716	0.006775
Carubv10000796m.g	0.26161	0.328915	0.43175	0.322755	0.26274	0.2596	Carubv10000796m.g	0.069535	0.01065	0.008225	0.01533	0.009765	0.00268	Carubv10000796m.g	0.007015	0.002855	0.005695	0.00661	0.006895	0.00538
Carubv10000798m.g	0.10545	0.13371	0.05965	0.10225	0.034635	0.02814	Carubv10000798m.g	0.0014	0.00351	0.006045	0.00842	0.00444	0.00645	Carubv10000798m.g	0.00363	0.00185	0.002135	0.004685	0.01107	0.004825
Carubv10000799m.g	0.235905	0.313695	0.251155	0.246315	0.291725	0.281775	Carubv10000799m.g	0.006895	0.007475	0.004565	0.006995	0.011705	0.011415	Carubv10000799m.g	0.00389	0.00256	0.004275	0.00712	0.00503	0.004825
Carubv10000800m.g	0.463325	0.45837	0.47663	0.472325	0.47462	0.50301	Carubv10000800m.g	0.00763	0.00622	0.00644	0.011485	0.01734	0.00816	Carubv10000800m.g	0.01299	0.016455	0.011495	0.018055	0.014705	0.012635
Carubv10000801m.g	0.265855	0.301555	0.188285	0.257325	0.138295	0.10963	Carubv10000801m.g	0.016315	0.01055	0.005	0.04431	0.007675	0.006815	Carubv10000801m.g	0.004555	0.006385	0.002585	0.00901	0.004925	0.005025
Carubv10000802m.g	0.020535	0.036525	0.07854	0.01026	0.03605	0.04441	Carubv10000802m.g	0.005605	0.002505	0.0034	0.004775	0.00443	0.003335	Carubv10000802m.g	0.00454	0.003365	0.00649	0.00643	0.004685	0.00659
Carubv10000803m.g	0.14536	0.180345	0.17442	0.149735	0.16553	0.198665	Carubv10000803m.g	0.004005	0.00326	0.00528	0.008015	0.01083	0.00582	Carubv10000803m.g	0.003405	0.0028	0.003485	0.00856	0.004735	0.00573
Carubv10000805m.g	0.04684	0.079705	0.072215	0.048835	0.1327	0.12519	Carubv10000805m.g	0.003145	0.000975	0.004135	0.00877	0.00308	0.00614	Carubv10000805m.g	0.003935	0.002425	0.003675	0.005395	0.00633	0.00448
Carubv10000807m.g	0.365445	0.420425	0.395825	0.39861	0.332805	0.37826	Carubv10000807m.g	0.005315	0.005455	0.004765	0.00496	0.007215	0.00605	Carubv10000807m.g	0.004615	0.003645	0.003155	0.00845	0.00943	0.0106
Carubv10000808m.g	0.025655	0.034685	0.075165	0.02259	0.02031	0.01313	Carubv10000808m.g	0.004625	0.00389	0.003685	0.00526	0.006095	0.00864	Carubv10000808m.g	0.005825	0.00362	0.00679	0.006495	0.00467	0.004035
Carubv10000809m.g	0.02528	0.05342	0.110865	0.01098	0.02354	0.014295	Carubv10000809m.g	0.00676	0.00321	0.001665	0.00721	0.00747	0.00306	Carubv10000809m.g	0.00232	0.002685	0.00336	0.00704	0.004635	0.004385
Carubv10000810m.g	NA	NA	NA	NA	NA	NA	Carubv10000810m.g	NA	NA	NA	NA	NA	NA	Carubv10000810m.g	NA	NA	NA	NA	NA	NA
Carubv10000811m.g	0.253585	0.29202	0.28885	0.261125	0.200035	0.182555	Carubv10000811m.g	0.00357	0.002825	0.001735	0.006045	0.003785	0.00597	Carubv10000811m.g	0.00504	0.00317	0.006775	0.00738	0.00926	0.00969
Carubv10000812m.g	0.29152	0.2621	0.25431	0.223775	0.29128	0.36579	Carubv10000812m.g	0.00686	0.002845	0.01632	0.009365	0.01668	0.0278	Carubv10000812m.g	0.00394	0.002885	0.006505	0.005365	0.00714	0.00776
Carubv10000813m.g	0.19579	0.24091	0.324375	0.292355	0.295395	0.280945	Carubv10000813m.g	0.004805	0.00575	0.00859	0.01416	0.005155	0.00703	Carubv10000813m.g	0.005415	0.004845	0.00473	0.00825	0.008385	0.01089
Carubv10000814m.g	0.01981	0.046155	0.068265	0.012925	0.01444	0.01257	Carubv10000814m.g	0.003435	0.0065	0.00169	0.004985	0.00569	0.00293	Carubv10000814m.g	0.00252	0.003085	0.004575	0.00692	0.00301	0.00659
Carubv10000815m.g	0.112695	0.13065	0.156715	0.118015	0.123355	0.14226	Carubv10000815m.g	0.005865	0.00287	0.002245	0.009255	0.012365	0.01399	Carubv10000815m.g	0.002145	0.00452	0.00569	0.00712	0.00623	0.00892
Carubv10000816m.g	0.09697	0.133495	0.242235	0.08932	0.26612	0.368415	Carubv10000816m.g	0.006445	0.00418	0.00438	0.007565	0.00781	0.00516	Carubv10000816m.g	0.00283	0.00246	0.003185	0.005655	0.00779	0.01171
Carubv10000817m.g	0.00937	0.02993	0.108775	0.02849	0.28236	0.38611	Carubv10000817m.g	0.004665	0.003255	0.00379	0.005875	0.0186	0.011805	Carubv10000817m.g	0.00445	0.00176	0.002805	0.004975	0.010955	0.0139
Carubv10000818m.g	0.051385	0.07735	0.09511	0.04088	0.020115	0.014035	Carubv10000818m.g	0.00447	0.002355	0.001615	0.002905	0.00453	0.002315	Carubv10000818m.g	0.00311	0.00319	0.00217	0.006285	0.004945	0.00635
Carubv10000819m.g	0.018615	0.04394	0.088625	0.01498	0.037415	0.047485	Carubv10000819m.g	0.00233	0.00516	0.003915	0.00516	0.00809	0.00388	Carubv10000819m.g	0.003675	0.00322	0.005265	0.00582	0.00526	0.005825
Carubv10000820m.g	0.13952	0.156775	0.14275	0.0765	0.08612	0.09194	Carubv10000820m.g	0.00731	0.00537	0.006405	0.014805	0.00319	0.003805	Carubv10000820m.g	0.003	0.003645	0.005925	0.00527	0.004455	0.005575
Carubv10000821m.g	0.304425	0.35749	0.30873	0.320175	0.30379	0.2992	Carubv10000821m.g	0.004545	0.00349	0.002925	0.008145	0.007585	0.01237	Carubv10000821m.g	0.003025	0.00277	0.003725	0.005625	0.00514	0.006495
Carubv10000822m.g	0.16965	0.18699	0.178445	0.137445	0.137075	0.119205	Carubv10000822m.g	0.005975	0.007925	0.00653	0.01168	0.021485	0.01464	Carubv10000822m.g	0.004085	0.002485	0.003605	0.00506	0.00587	0.00623
Carubv10000823m.g	0.056805	0.082775	0.05121	0.08175	0.05911	0.047775	Carubv10000823m.g	0.006745	0.002505	0.00554	0.00828	0.003465	0.005315	Carubv10000823m.g	0.00293	0.00378	0.006205	0.00639	0.004685	0.004235
Carubv10000824m.g	0.23605	0.26473	0.21945	0.240285	0.154945	0.159775	Carubv10000824m.g	0.00484	0.00267	0.012805	0.00713	0.024305	0.014845	Carubv10000824m.g	0.00319	0.00294	0.005005	0.00723	0.00782	0.009265
Carubv10000825m.g	0.185795	0.25744	0.183505	0.173715	0.1303	0.1216	Carubv10000825m.g	0.00239	0.005295	0.006685	0.00688	0.00374	0.005745	Carubv10000825m.g	0.003215	0.004405	0.005605	0.00613	0.009185	0.00861
Carubv10000826m.g	0.046145	0.04536	0.14812	0.050855	0.18861	0.21141	Carubv10000826m.g	0.003285	0.007185	0.003245	0.00659	0.010505	0.01233	Carubv10000826m.g	0.00308	0.003675	0.00449	0.007705	0.00661	0.00756
Carubv10000827m.g	0.382355	0.429995	0.3042	0.373995	0.30647	0.288115	Carubv10000827m.g	0.008245	0.0035	0.003895	0.00532	0.006485	0.00765	Carubv10000827m.g	0.004785	0.00229	0.004865	0.00606	0.00474	0.00674
Carubv10000828m.g	0.217565	0.21703	0.287945	0.231625	0.30273	0.306545	Carubv10000828m.g	0.00593	0.004025	0.001705	0.006375	0.00586	0.004555	Carubv10000828m.g	0.00272	0.003405	0.00872	0.00586	0.016415	0.016035
Carubv10000829m.g	0.4143	0.467695	0.333775	0.419865	0.259605	0.25515	Carubv10000829m.g	0.01147	0.006475	0.014895	0.00892	0.00874	0.00571	Carubv10000829m.g	0.00348	0.00401	0.00518	0.00696	0.00708	0.00751
Carubv10000830m.g	0.01095	0.031455	0.064885	0.007625	0.010625	0.022035	Carubv10000830m.g	0.006235	0.00136	0.00281	0.003435	0.00742	0.00397	Carubv10000830m.g	0.00252	0.003115	0.00344	0.006585	0.00429	0.00692
Carubv10000831m.g	0.189955	0.2552	0.39686	0.240705	0.39523	0.420525	Carubv10000831m.g	0.007835	0.00654	0.00385	0.02309	0.00884	0.00969	Carubv10000831m.g	0.003105	0.003085	0.00404	0.006815	0.009335	0.00928
Carubv10000832m.g	0.516805	0.487675	0.413315	0.479595	0.307835	0.26947	Carubv10000832m.g	0.06992	0.030235	0.023905	0.121875	0.049675	0.02492	Carubv10000832m.g	0.01253	0.007295	0.006915	0.029665	0.01152	0.0129
Carubv10000833m.g	0.017955	0.055565	0.053555	0.00603	0.009365	0.011875	Carubv10000833m.g	0.004465	0.007495	0.002495	0.005125	0.00517	0.00501	Carubv10000833m.g	0.004045	0.003905	0.004695	0.005305	0.006125	0.00559
Carubv10000834m.g	0.05448	0.034855	0.219765	0.04757	0.112105	0.14037	Carubv10000834m.g	0.003335	0.002865	0.007665	0.003395	0.003475	0.004255	Carubv10000834m.g	0.004265	0.00289	0.002925	0.005965	0.00625	0.00579
Carubv10000835m.g	0.235725	0.275475	0.12584	0.134015	0.200005	0.24111	Carubv10000835m.g	0.006665	0.001765	0.00424	0.00598	0.01624	0.01833	Carubv10000835m.g	0.005115	0.002705	0.00545	0.007835	0.006985	0.00416
Carubv10000836m.g	0.388075	0.478615	0.438225	0.42814	0.48957	0.480045	Carubv10000836m.g	0.0062	0.00584	0.001995	0.005115	0.006115	0.008815	Carubv10000836m.g	0.00322	0.00328	0.003565	0.006615	0.005015	0.002825
Carubv10000837m.g	0.60439	0.71243	1	0.724595	0.92666	NA	Carubv10000837m.g	0.00649	0.003975	0	0.00965	0	NA	Carubv10000837m.g	0.00356	0.002915	0	0.0072	0.008	NA
Carubv10000838m.g	0.007255	0.04672	0.076535	0.013105	0.01161	0.01519	Carubv10000838m.g	0.01293	0.004235	0.005415	0.00628	0.015	0.01149	Carubv10000838m.g	0.002655	0.00429	0.006025	0.006295	0.006505	0.00471
Carubv10000839m.g	0.331905	0.31872	0.17066	0.379895	0.107265	0.01539	Carubv10000839m.g	0.01305	0.009215	0.00119	0.024515	0.009015	0.012775	Carubv10000839m.g	0.00434	0.00314	0.005635	0.008035	0.003225	0.00238
Carubv10000840m.g	0.24523	0.24341	0.24682	0.24691	0.33939	0.37574	Carubv10000840m.g	0.0066	0.00548	0.00675	0.00857	0.00536	0.00552	Carubv10000840m.g	0.004335	0.003985	0.004345	0.005755	0.00649	0.005045
Carubv10000841m.g	0.01375	0.03918	0.068955	0.00662	0.030025	0.031935	Carubv10000841m.g	0.00447	0.005265	0.004425	0.004365	0.006455	0.00513	Carubv10000841m.g	0.0039	0.002335	0.002735	0.00618	0.005325	0.005025
Carubv10000842m.g	0.10102	0.11094	0.126355	0.065325	0.1706	0.16649	Carubv10000842m.g	0.004335	0.0036	0.001115	0.009645	0.015895	0.01245	Carubv10000842m.g	0.00253	0.002155	0.00397	0.00542	0.008005	0.010275
Carubv10000843m.g	0.010075	0.025015	0.038865	0.00928	0.00706	0.005015	Carubv10000843m.g	0.002955	0.00496	0.00149	0.00268	0.00616	0.004195	Carubv10000843m.g	0.003195	0.004835	0.003105	0.00665	0.004795	0.00111
Carubv10000844m.g	0.172075	0.15515	0.25558	0.14937	0.3355	0.33656	Carubv10000844m.g	0.00668	0.003485	0.003805	0.00543	0.00588	0.00497	Carubv10000844m.g	0.00311	0.00333	0.004245	0.00524	0.00392	0.00471
Carubv10000845m.g	0.047635	0.094645	0.097545	0.07241	0.06745	0.0747	Carubv10000845m.g	0.00258	0.00983	0.004625	0.04526	0.01184	0.01322	Carubv10000845m.g	0.00447	0.006735	0.004345	0.01209	0.012395	0.01104
Carubv10000846m.g	0.170665	0.213295	0.183735	0.144505	0.14204	0.12552	Carubv10000846m.g	0.002415	0.00887	0.00567	0.00961	0.00607	0.002715	Carubv10000846m.g	0.003735	0.004815	0.004705	0.00573	0.006645	0.00491
Carubv10000847m.g	0.191085	0.264595	0.16346	0.20063	0.146905	0.123585	Carubv10000847m.g	0.018675	0.014905	0.00956	0.05042	0.008545	0.004665	Carubv10000847m.g	0.00394	0.00429	0.006905	0.005425	0.005225	0.00449
Carubv10000848m.g	0.011305	0.017565	0.05415	0.00224	0.005875	0.011595	Carubv10000848m.g	0.00219	0.006055	0.002165	0.0025	0.00268	0.00542	Carubv10000848m.g	0.002725	0.002545	0.005465	0.007825	0.00521	0.00562
Carubv10000849m.g	0.124235	0.14075	0.16728	0.09932	0.10346	0.106495	Carubv10000849m.g	0.00412	0.003895	0.004165	0.00858	0.008595	0.004935	Carubv10000849m.g	0.0021	0.00341	0.00296	0.006425	0.006795	0.00548
Carubv10000850m.g	0.452915	0.564615	0.445815	0.48745	0.41399	0.35298	Carubv10000850m.g	0.006855	0.003195	0.01376	0.00928	0.012935	0.00826	Carubv10000850m.g	0.004	0.00378	0.00545	0.005965	0.00364	0.00704
Carubv10000851m.g	0.067225	0.090285	0.07888	0.056385	0.013865	0.01412	Carubv10000851m.g	0.00237	0.00293	0.003895	0.005605	0.00509	0.009405	Carubv10000851m.g	0.00338	0.004	0.002845	0.00787	0.0047	0.006165
Carubv10000854m.g	0.456485	0.49889	0.51202	0.44423	0.496275	0.484125	Carubv10000854m.g	0.007335	0.004005	0.0069	0.006945	0.010135	0.0113	Carubv10000854m.g	0.00347	0.002655	0.00411	0.006635	0.004555	0.00458
Carubv10000855m.g	0.10853	0.135785	0.202845	0.08404	0.213995	0.24258	Carubv10000855m.g	0.007585	0.00539	0.004015	0.007635	0.011845	0.00798	Carubv10000855m.g	0.0025	0.0044	0.00235	0.00453	0.007545	0.00449
Carubv10000856m.g	0.01278	0.01615	0.035935	0.00472	0.005125	0.01436	Carubv10000856m.g	0.004575	0.0034	0.00091	0.00384	0.00337	0.003735	Carubv10000856m.g	0.004065	0.00425	0.00248	0.005895	0.00511	0.003515
Carubv10000857m.g	0.103375	0.193045	0.25696	0.184315	0.197945	0.25069	Carubv10000857m.g	0.004485	0.0064	0.0105	0.017685	0.015615	0.016755	Carubv10000857m.g	0.005845	0.003405	0.00501	0.00856	0.005365	0.01011
Carubv10000858m.g	0.01057	0.02297	0.06328	0.00811	0.00993	0.00988	Carubv10000858m.g	0.008005	0.00312	0.00453	0.005895	0.002025	0.00614	Carubv10000858m.g	0.004085	0.00385	0.000605	0.00627	0.004855	0.00429
Carubv10000859m.g	0.238265	0.23914	0.329065	0.30199	0.351665	0.28355	Carubv10000859m.g	0.113865	0.012045	0.013665	0.004305	0.099695	0.03154	Carubv10000859m.g	0.008035	0.003615	0.00377	0.00576	0.00962	0.00736
Carubv10000860m.g	0.162605	0.17622	0.07804	0.11061	0.04693	0.021505	Carubv10000860m.g	0.005	0.00811	0.00636	0.00611	0.0031	0.005345	Carubv10000860m.g	0.00333	0.005305	0.003595	0.004575	0.00634	0.002945
Carubv10000861m.g	0.01028	0.022795	0.061425	0.004335	0.00634	0.00701	Carubv10000861m.g	0.001725	0.00371	0.002985	0.004945	0.00254	0.00251	Carubv10000861m.g	0.00318	0.002685	0.00251	0.00558	0.00384	0.004885
Carubv10000862m.g	0.00745	0.02048	0.10609	0.014065	0.0277	0.038725	Carubv10000862m.g	0.00582	0.006235	0.00263	0.00551	0.016395	0.02208	Carubv10000862m.g	0.00481	0.003525	0.0041	0.00438	0.004775	0.00344
Carubv10000863m.g	0.03586	0.049925	0.134355	0.05026	0.044675	0.05358	Carubv10000863m.g	0.00324	0.00142	0.00314	0.005595	0.004995	0.00607	Carubv10000863m.g	0.00248	0.002565	0.004765	0.005505	0.00597	0.00782
Carubv10000864m.g	0.210655	0.338545	0.354705	0.285305	0.286965	0.240395	Carubv10000864m.g	0.006655	0.002495	0.015465	0.01117	0.014215	0.017415	Carubv10000864m.g	0.00441	0.00295	0.003955	0.005575	0.00524	0.005325
Carubv10000865m.g	0.401365	0.47884	0.580925	0.44045	0.46723	0.45833	Carubv10000865m.g	0.14215	0.019095	0.03539	0.01446	0.154995	0.073965	Carubv10000865m.g	0.009645	0.007485	0.00585	0.00956	0.01346	0.006005
Carubv10000866m.g	0.22812	0.307785	0.355995	0.2909	0.276685	0.26812	Carubv10000866m.g	0.00647	0.005755	0.00477	0.006905	0.00993	0.00901	Carubv10000866m.g	0.00314	0.00309	0.00296	0.00555	0.003455	0.005225
Carubv10000867m.g	0.00627	0.03743	0.0782	0.008025	0.031845	0.028345	Carubv10000867m.g	0.004915	0.002645	0.00329	0.00882	0.006115	0	Carubv10000867m.g	0.00551	0.001885	0.003925	0.004695	0.00484	0.003675
Carubv10000868m.g	0.108315	0.20947	0.421615	0.19203	0.023025	0.02858	Carubv10000868m.g	0.00487	0.00827	0.01793	0.02561	0.006945	0	Carubv10000868m.g	0.00232	0.002865	0.00082	0.005735	0.00197	0.004545
Carubv10000869m.g	0.06625	0.083435	0.10321	0.051505	0.03033	0.01399	Carubv10000869m.g	0.00468	0.00741	0.00392	0.00625	0.007955	0.004915	Carubv10000869m.g	0.002185	0.003475	0.00534	0.0076	0.00564	0.003525
Carubv10000870m.g	0.219685	0.223335	0.22896	0.189955	0.208565	0.195575	Carubv10000870m.g	0.023715	0.014335	0.012555	0.0221	0.01472	0.00315	Carubv10000870m.g	0.006785	0.006135	0.004925	0.00827	0.00535	0.00528
Carubv10000871m.g	0.205355	0.20938	0.217515	0.16223	0.185795	0.15694	Carubv10000871m.g	0.00867	0.004345	0.002695	0.008685	0.00361	0.003025	Carubv10000871m.g	0.0057	0.005335	0.011095	0.003975	0.007435	0.00988
Carubv10000872m.g	0.25596	0.23536	0.26863	0.22334	0.23716	0.26679	Carubv10000872m.g	0.01831	0.010365	0.004435	0.02556	0.006215	0.00613	Carubv10000872m.g	0.00496	0.002905	0.00537	0.00925	0.0046	0.00734
Carubv10000873m.g	0.06278	0.06606	0.15426	0.0755	0.07779	0.088555	Carubv10000873m.g	0.005575	0.00293	0.002825	0.008765	0.009315	0.00342	Carubv10000873m.g	0.004145	0.003235	0.003945	0.00676	0.0068	0.00468
Carubv10000874m.g	0.228605	0.255945	0.25118	0.24003	0.24414	0.288265	Carubv10000874m.g	0.00919	0.001265	0.005005	0.004885	0.014375	0.00657	Carubv10000874m.g	0.006425	0.005665	0.00524	0.007565	0.010045	0.01059
Carubv10000875m.g	0.31666	0.33662	0.133215	0.293825	0.230855	0.164955	Carubv10000875m.g	0.01094	0.003665	0.003585	0.00941	0.0091	0.01189	Carubv10000875m.g	0.00589	0.004445	0.001355	0.00697	0.00775	0.009515
Carubv10000876m.g	0.039635	0.046195	0.22083	0.09542	0.24083	0.184725	Carubv10000876m.g	0.00615	0.00768	0.00543	0.009105	0.010515	0.007875	Carubv10000876m.g	0.002565	0.00238	0.001955	0.00391	0.00609	0.00543
Carubv10000877m.g	0.40809	0.42459	0.36052	0.42051	0.29599	0.274895	Carubv10000877m.g	0.004475	0.00403	0.00479	0.007025	0.00468	0.005825	Carubv10000877m.g	0.002405	0.003605	0.006005	0.00532	0.00596	0.004555
Carubv10000878m.g	0.212815	0.21574	0.14937	0.184755	0.145575	0.141115	Carubv10000878m.g	0.0066	0.00408	0.002605	0.008505	0.008275	0.00653	Carubv10000878m.g	0.003335	0.00568	0.00469	0.0069	0.008255	0.0091
Carubv10000879m.g	0.094395	0.112815	0.134285	0.12369	0.140805	0.141475	Carubv10000879m.g	0.00445	0.002785	0.006565	0.00488	0.01603	0.02421	Carubv10000879m.g	0.00489	0.00375	0.006465	0.00726	0.00511	0.004535
Carubv10000880m.g	0.031525	0.051635	0.16563	0.046145	0.13079	0.166265	Carubv10000880m.g	0.00583	0.00293	0	0.01044	0.00378	0.00895	Carubv10000880m.g	0.002505	0.00316	0.0019	0.006895	0.00393	0.005005
Carubv10000881m.g	0.040485	0.054735	0.05994	0.04401	0.091005	0.099575	Carubv10000881m.g	0.0063	0.002815	0.00302	0.008545	0.00307	0.0069	Carubv10000881m.g	0.00419	0.00337	0.003835	0.00611	0.00465	0.003435
Carubv10000882m.g	0.14491	0.20129	0.187255	0.127155	0.19883	0.17494	Carubv10000882m.g	0.01414	0.006515	0.012025	0.007985	0.03707	0.01039	Carubv10000882m.g	0.004985	0.00593	0.00635	0.006655	0.00833	0.007
Carubv10000883m.g	0.191115	0.24723	0.210445	0.208695	0.168805	0.16679	Carubv10000883m.g	0.00521	0.00047	0.005505	0.00736	0.01085	0.011085	Carubv10000883m.g	0.00304	0.00331	0.006185	0.005815	0.006985	0.006155
Carubv10000884m.g	0.015285	0.03665	0.06774	0.005815	0.01508	0.01082	Carubv10000884m.g	0.00434	0.00635	0.003315	0.007515	0.00373	0.00148	Carubv10000884m.g	0.004355	0.0023	0.003625	0.00618	0.00617	0.00611
Carubv10000885m.g	0.084295	0.130095	0.16584	0.08998	0.26889	0.308235	Carubv10000885m.g	0.00407	0.00377	0.002765	0.005545	0.006525	0.006775	Carubv10000885m.g	0.002135	0.004955	0.009295	0.004845	0.0144	0.01464
Carubv10000886m.g	0.07068	0.087645	0.1855	0.077745	0.18063	0.16616	Carubv10000886m.g	0.00931	0.00196	0.00802	0.00434	0.0137	0.01426	Carubv10000886m.g	0.00395	0.00381	0.004335	0.006315	0.00707	0.00742
Carubv10000887m.g	0.24166	0.17196	0.36596	0.242255	0.24864	0.184925	Carubv10000887m.g	0.00646	0.003205	0.00962	0.00762	0.00994	0.00414	Carubv10000887m.g	0.002315	0.00319	0.004885	0.00507	0.00632	0.003565
Carubv10000888m.g	0.236795	0.23693	0.290785	0.193325	0.22668	0.227295	Carubv10000888m.g	0.006095	0.0041	0.004825	0.008155	0.00398	0.004155	Carubv10000888m.g	0.00355	0.00398	0.00456	0.006665	0.007075	0.007355
Carubv10000889m.g	0.021405	0.02782	0.14102	0.016885	0.06272	0.093625	Carubv10000889m.g	0.00365	0.006345	0.00543	0.006815	0.00618	0.010965	Carubv10000889m.g	0.003905	0.002735	0.003585	0.00639	0.00513	0.005965
Carubv10000890m.g	0.307635	0.50815	0.350975	0.400785	0.400215	0.419095	Carubv10000890m.g	0.00594	0.00843	0.0083	0.00702	0.01742	0.01923	Carubv10000890m.g	0.004505	0.004085	0.002925	0.0064	0.00472	0.003155
Carubv10000892m.g	0.127565	0.190225	0.130635	0.108875	0.098405	0.099435	Carubv10000892m.g	0.00764	0.002545	0.002405	0.00522	0.006055	0.005655	Carubv10000892m.g	0.002375	0.003015	0.002215	0.00603	0.005195	0.00452
Carubv10000893m.g	0.08337	0.090365	0.125965	0.088435	0.08087	0.078045	Carubv10000893m.g	0.004445	0.005435	0.005055	0.00806	0.009005	0.00422	Carubv10000893m.g	0.0044	0.004665	0.004005	0.0075	0.00535	0.0057
Carubv10000894m.g	0.202245	0.232925	0.301	0.24308	0.267115	0.294	Carubv10000894m.g	0.014145	0.00672	0.01225	0.010095	0.01381	0.016975	Carubv10000894m.g	0.003725	0.004165	0.00376	0.005595	0.005415	0.00876
Carubv10000895m.g	0.00955	0.02495	0.03365	0.00642	0.014065	0.005	Carubv10000895m.g	0.00347	0.00087	0.0065	0.00748	0.009935	0.008125	Carubv10000895m.g	0.002305	0.002895	0.00471	0.00648	0.007335	0.006785
Carubv10000896m.g	0.00177	0.02099	0.104575	0.018485	0.122165	0.132815	Carubv10000896m.g	0.00379	0.00684	0.00755	0.00752	0.00836	0.010645	Carubv10000896m.g	0.00439	0.00264	0.008315	0.0083	0.01487	0.013925
Carubv10000897m.g	0.00497	0.013435	0.093845	0.01269	0.043335	0.069725	Carubv10000897m.g	0.00094	0.00577	0.007095	0.008855	0.007065	0.0042	Carubv10000897m.g	0.0047	0.002805	0.003305	0.007165	0.00651	0.007525
Carubv10000898m.g	0.010205	NA	0.017975	0.010135	0.013615	0.010845	Carubv10000898m.g	0	NA	0.004265	0	0.003425	0.00846	Carubv10000898m.g	0	NA	0.00174	0	0.006515	0.0042
Carubv10000899m.g	0.358375	0.346405	0.36399	0.29814	0.473865	0.50335	Carubv10000899m.g	0.00711	0.005275	0.006095	0.007385	0.0113	0.00681	Carubv10000899m.g	0.003635	0.00272	0.003105	0.005295	0.005635	0.005745
Carubv10000901m.g	0.0059	0.01429	0.076915	0.018275	0.08627	0.10143	Carubv10000901m.g	0.005585	0.00231	0.006635	0.007175	0.00526	0.00526	Carubv10000901m.g	0.003245	0.002935	0.00792	0.007035	0.00658	0.006585
Carubv10000903m.g	0.125285	0.180005	0.2279	0.156475	0.26109	0.294195	Carubv10000903m.g	0.003345	0.004475	0.008395	0.00775	0.012895	0.004915	Carubv10000903m.g	0.00364	0.00317	0.005455	0.00473	0.0076	0.006295
Carubv10000904m.g	0.009475	0.019155	0.03703	0.004505	0.01354	0.013845	Carubv10000904m.g	0.003355	0.00489	0.005095	0.006575	0.0041	0.00417	Carubv10000904m.g	0.00392	0.00436	0.004615	0.007875	0.006285	0.007035
Carubv10000905m.g	0.3542	0.3822	0.332385	0.370175	0.221535	0.20423	Carubv10000905m.g	0.0123	0.004635	0.004065	0.00905	0.005875	0.00623	Carubv10000905m.g	0.0052	0.00341	0.00582	0.005575	0.008315	0.00983
Carubv10000906m.g	0.004835	0.03748	0.08218	0.006275	0.0139	0.00955	Carubv10000906m.g	0.000455	0.009075	0.002885	0.008715	0.011065	0.004595	Carubv10000906m.g	0.004785	0.00311	0.00668	0.006765	0.00542	0.00445
Carubv10000907m.g	0.07432	0.11809	0.122245	0.070235	0.105405	0.108705	Carubv10000907m.g	0.01354	0.00323	0.002185	0.006385	0.002955	0.007545	Carubv10000907m.g	0.00459	0.003575	0.004125	0.007045	0.006025	0.00608
Carubv10000908m.g	0.023405	0.058655	0.143215	0.034135	0.099875	0.113425	Carubv10000908m.g	0.009905	0.00408	0.00338	0.007265	0.00575	0.00656	Carubv10000908m.g	0.003985	0.00255	0.004325	0.007145	0.004045	0.00314
Carubv10000909m.g	0.153805	0.134435	0.21454	0.1047	0.232645	0.24801	Carubv10000909m.g	0.007895	0.00689	0.02545	0.011305	0.02849	0.028025	Carubv10000909m.g	0.00374	0.003645	0.005025	0.007005	0.00477	0.006935
Carubv10000910m.g	0.34079	0.406735	0.50701	0.43276	0.49394	0.49448	Carubv10000910m.g	0.00909	0.00678	0.003175	0.009025	0.00626	0.00564	Carubv10000910m.g	0.00482	0.003935	0.010385	0.007915	0.01431	0.017465
Carubv10000911m.g	0.05181	0.039455	0.042845	0.014395	0.0142	0.02012	Carubv10000911m.g	0.002155	0.005705	0.00126	0.007095	0.005665	0.008275	Carubv10000911m.g	0.005315	0.00269	0.00585	0.00576	0.00326	0.0037
Carubv10000912m.g	0.35718	0.314265	0.18912	0.221855	0.10448	0.081715	Carubv10000912m.g	0.008545	0.00606	0.00517	0.00949	0.00432	0.005295	Carubv10000912m.g	0.001905	0.004	0.004825	0.00606	0.009165	0.00916
Carubv10000913m.g	0.003215	0.027535	0.06094	0.004315	0.045145	0.07665	Carubv10000913m.g	0.003335	0.00756	0.005705	0.006415	0.00776	0.00453	Carubv10000913m.g	0.00245	0.004755	0.003585	0.005535	0.0064	0.004185
Carubv10000914m.g	0.32202	0.34647	0.363695	0.285315	0.239145	0.2047	Carubv10000914m.g	0.01607	0.013965	0.03396	0.020745	0.028625	0.02435	Carubv10000914m.g	0.00398	0.002755	0.003995	0.00844	0.004915	0.00556
Carubv10000915m.g	0.186655	0.17866	0.2029	0.20231	0.14553	0.134735	Carubv10000915m.g	0.017915	0.00224	0.0151	0.0051	0.014365	0.006415	Carubv10000915m.g	0.003285	0.002545	0.003365	0.00389	0.00595	0.004915
Carubv10000916m.g	0.26879	0.320255	0.3555	0.30503	0.3103	0.30104	Carubv10000916m.g	0.003815	0.004395	0.004305	0.008195	0.007765	0.005625	Carubv10000916m.g	0.0034	0.004535	0.005155	0.006685	0.007265	0.00772
Carubv10000919m.g	0.01819	0.06317	0.10991	0.01102	0.014375	0.009995	Carubv10000919m.g	0.01555	0.001135	0	0.008545	0.00672	0.007025	Carubv10000919m.g	0.00295	0.003515	0.004335	0.005595	0.006095	0.004595
Carubv10000920m.g	0.43396	0.48545	0.43287	0.439675	0.385595	0.348315	Carubv10000920m.g	0.008085	0.010105	0.010575	0.01134	0.010435	0.01261	Carubv10000920m.g	0.003695	0.005065	0.006825	0.00747	0.00869	0.00876
Carubv10000921m.g	0.01258	0.025515	0.03331	0.006125	0.01677	0.014045	Carubv10000921m.g	0.003395	0.00379	0.00212	0.00555	0.00333	0.002565	Carubv10000921m.g	0.003045	0.004515	0.002655	0.00652	0.004905	0.008275
Carubv10000922m.g	0.010095	0.022845	0.055215	0.006995	0.01875	0.01263	Carubv10000922m.g	0.004895	0.004295	0.00115	0.004015	0.002945	0.00741	Carubv10000922m.g	0.003135	0.004425	0.002075	0.00572	0.00499	0.004635
Carubv10000923m.g	0.3814	0.385845	0.27822	0.393045	0.34215	0.30345	Carubv10000923m.g	0.00793	0.00312	0.015285	0.00598	0.019525	0.020545	Carubv10000923m.g	0.002845	0.00533	0.00836	0.005875	0.0098	0.006975
Carubv10000925m.g	0.36926	0.402055	0.50423	0.45556	0.38641	0.433145	Carubv10000925m.g	0.01678	0.003905	0.00373	0.00895	0.008605	0.00457	Carubv10000925m.g	0.00335	0.00379	0.003075	0.007	0.006075	0.00824
Carubv10000926m.g	0.04731	0.06904	0.06629	0.014105	0.06069	0.06288	Carubv10000926m.g	0.005095	0.00129	0.00236	0.006305	0.003485	0.006365	Carubv10000926m.g	0.003505	0.00444	0.00302	0.00436	0.003775	0.00391
Carubv10000927m.g	0.024955	0.03825	0.04295	0.002165	0.01146	0.011865	Carubv10000927m.g	0.002775	0.006195	0.00123	0.00584	0.014565	0.006635	Carubv10000927m.g	0.00294	0.004275	0.0054	0.00496	0.00457	0.006625
Carubv10000928m.g	0.21322	0.195265	0.16014	0.141155	0.03632	0.031045	Carubv10000928m.g	0.017865	0.01825	0.00183	0.014565	0.00691	0.00656	Carubv10000928m.g	0.00325	0.004695	0.003395	0.005765	0.006415	0.004235
Carubv10000929m.g	0.00946	0.04442	0.07273	0.008395	0.021545	0.02978	Carubv10000929m.g	0.00312	0.00214	0.00363	0.00695	0.007595	0.00185	Carubv10000929m.g	0.002925	0.00352	0.00423	0.006185	0.0047	0.00524
Carubv10000930m.g	0.04226	0.055865	0.063125	0.021055	0.00828	0.00995	Carubv10000930m.g	0.004785	0.002815	0.00432	0.006065	0.0068	0.00336	Carubv10000930m.g	0.00216	0.00428	0.00302	0.0051	0.006	0.00479
Carubv10000931m.g	0.045555	0.071645	0.185305	0.13141	0.212825	0.299575	Carubv10000931m.g	0.005215	0.002555	0.00779	0.007265	0.003775	0.006705	Carubv10000931m.g	0.002635	0.00297	0.003975	0.004465	0.007145	0.011955
Carubv10000932m.g	0.343975	0.336995	0.279865	0.35786	0.283015	0.25965	Carubv10000932m.g	0.007695	0.007995	0.00279	0.03734	0.006425	0.00509	Carubv10000932m.g	0.0044	0.005745	0.00466	0.01551	0.005555	0.005695
Carubv10000933m.g	0.2491	0.30581	0.1391	0.2895	0.240325	0.21375	Carubv10000933m.g	0.008025	0.003595	0.00334	0.014955	0.00559	0.007805	Carubv10000933m.g	0.004045	0.00456	0.004075	0.01135	0.005585	0.00396
Carubv10000934m.g	0.14794	0.172965	0.104795	0.11392	0.139175	0.146715	Carubv10000934m.g	0.0018	0.003465	0.00429	0.008945	0.005765	0.003685	Carubv10000934m.g	0.002715	0.00282	0.00459	0.00635	0.006385	0.00371
Carubv10000935m.g	0.067695	0.050425	0.128265	0.01514	0.230565	0.22326	Carubv10000935m.g	0.003515	0.002035	0.00835	0.00533	0.014625	0.006295	Carubv10000935m.g	0.003275	0.004055	0.006375	0.006755	0.005255	0.00489
Carubv10000936m.g	0.37368	0.39826	0.349855	0.386825	0.35016	0.402035	Carubv10000936m.g	0.01561	0.00684	0.00528	0.02404	0.00744	0.009765	Carubv10000936m.g	0.00553	0.00302	0.0029	0.012325	0.007845	0.00625
Carubv10000937m.g	0.050175	0.06581	0.084075	0.042325	0.04083	0.039175	Carubv10000937m.g	0.00418	0.00147	0.00615	0.004065	0.005625	0.005205	Carubv10000937m.g	0.00295	0.00357	0.00391	0.005565	0.00415	0.00585
Carubv10000938m.g	0.368375	0.40574	0.34401	0.403195	0.27534	0.23525	Carubv10000938m.g	0.010415	0.006595	0.00711	0.005725	0.00957	0.00966	Carubv10000938m.g	0.003385	0.005465	0.00286	0.005665	0.01043	0.010265
Carubv10000939m.g	0.04033	0.04481	0.05874	0.0201	0.01465	0.01018	Carubv10000939m.g	0.008175	0.00547	0.00222	0.003285	0.0045	0.002775	Carubv10000939m.g	0.003145	0.003785	0.00405	0.004895	0.003655	0.004675
Carubv10000940m.g	0.27248	0.287485	0.33797	0.30932	0.25937	0.24569	Carubv10000940m.g	0.005665	0.006345	0.007785	0.008695	0.00683	0.006085	Carubv10000940m.g	0.00376	0.0051	0.01023	0.01015	0.012665	0.0194
Carubv10000941m.g	0.35982	0.321955	0.43799	0.352105	0.403765	0.467575	Carubv10000941m.g	0.00685	0.00527	0.004705	0.013705	0.00569	0.009705	Carubv10000941m.g	0.003335	0.006145	0.007905	0.00833	0.01572	0.01676
Carubv10000942m.g	0.46555	0.50675	0.476105	0.450415	0.38436	0.41318	Carubv10000942m.g	0.005905	0.00781	0.005035	0.006265	0.00552	0.006925	Carubv10000942m.g	0.003215	0.00327	0.00542	0.00535	0.01065	0.012225
Carubv10000944m.g	0.046745	0.07907	0.111375	0.07077	0.10107	0.07304	Carubv10000944m.g	0.00327	0.003025	0.001915	0.00385	0.007825	0.00823	Carubv10000944m.g	0.004125	0.003825	0.00406	0.006615	0.006065	0.00633
Carubv10000946m.g	0.256885	0.25025	0.31438	0.234695	0.29203	0.287715	Carubv10000946m.g	0.00453	0.0037	0.02245	0.006135	0.017175	0.016145	Carubv10000946m.g	0.00267	0.004325	0.00328	0.00523	0.004685	0.00426
Carubv10000947m.g	0.264285	0.381985	0.42679	0.363035	0.39274	0.34991	Carubv10000947m.g	0.00269	0.003605	0.00757	0.007445	0.005885	0.0081	Carubv10000947m.g	0.00339	0.003895	0.00325	0.00792	0.00676	0.011195
Carubv10000948m.g	0.11315	0.17559	0.13553	0.13599	0.10214	0.06692	Carubv10000948m.g	0.004925	0.004045	0.004335	0.00489	0.008435	0.00529	Carubv10000948m.g	0.005115	0.00317	0.0076	0.00838	0.011765	0.01137
Carubv10000949m.g	0.1086	0.175	0.1054	0.2296	0.03617	0.00387	Carubv10000949m.g	0.003	0.003615	0.00581	0.006695	0.00266	0.002945	Carubv10000949m.g	0.003595	0.002515	0.001765	0.006085	0.004675	0.006805
Carubv10000950m.g	0.26091	0.29232	0.22063	0.264235	0.19123	0.18547	Carubv10000950m.g	0.008575	0.00583	0.00909	0.00754	0.003375	0.003735	Carubv10000950m.g	0.003415	0.00373	0.004505	0.004095	0.00435	0.00439
Carubv10000951m.g	0.20018	0.2197	0.2659	0.20174	0.284955	0.266615	Carubv10000951m.g	0.004745	0.0047	0.00285	0.00631	0.020505	0.018785	Carubv10000951m.g	0.00576	0.005435	0.006995	0.00657	0.01474	0.008475
Carubv10000952m.g	0.305045	0.31072	0.25729	0.29828	0.253045	0.297035	Carubv10000952m.g	0.00228	0.00897	0.019625	0.005605	0.01804	0.02029	Carubv10000952m.g	0.004895	0.002665	0.00304	0.00474	0.00791	0.00901
Carubv10000953m.g	0.00845	0.016735	0.058735	0.004685	0.009135	0.0046	Carubv10000953m.g	0.00313	0.00637	0.003885	0.004075	0.004475	0.004755	Carubv10000953m.g	0.00499	0.003155	0.003295	0.006575	0.00342	0.003655
Carubv10000954m.g	0.2002	0.185045	0.28901	0.215595	0.076555	0.075475	Carubv10000954m.g	0.00698	0.003645	0.009695	0.01314	0.005715	0.004205	Carubv10000954m.g	0.00361	0.00349	0.00488	0.00781	0.00506	0.00705
Carubv10000955m.g	0.470375	0.514675	0.505295	0.504405	0.350725	0.25837	Carubv10000955m.g	0.007475	0.004775	0.006775	0.00871	0.00378	0.01283	Carubv10000955m.g	0.002485	0.003435	0.01	0.005515	0.003605	0.0059
Carubv10000956m.g	0.025355	0.054025	0.06105	0.042975	0.01755	0.01399	Carubv10000956m.g	0.00197	0.00228	0.00282	0.00316	0.00156	0.00252	Carubv10000956m.g	0.00176	0.002775	0.00267	0.00518	0.00493	0.004335
Carubv10000957m.g	0.29648	0.35408	0.342595	0.37819	0.17612	0.119475	Carubv10000957m.g	0.00788	0.003345	0.01763	0.003195	0.00449	0.004475	Carubv10000957m.g	0.003395	0.009055	0.006855	0.00836	0.005345	0.00447
Carubv10000958m.g	0.197015	0.156275	0.19088	0.182105	0.11167	0.056705	Carubv10000958m.g	0.003735	0.001845	0.003015	0.01073	0.00886	0.007095	Carubv10000958m.g	0.00285	0.003395	0.00438	0.005665	0.007905	0.005005
Carubv10000959m.g	0.03517	0.04689	0.09079	0.044105	0.048425	0.049435	Carubv10000959m.g	0.01849	0.005875	0.0056	0.01183	0.01336	0.00511	Carubv10000959m.g	0.00573	0.00422	0.002345	0.007075	0.004275	0.00279
Carubv10000960m.g	0.009385	0.037435	0.03215	0.003345	0.0486	0.05065	Carubv10000960m.g	0.00733	0.00693	0	0.00767	0.008435	0.007555	Carubv10000960m.g	0.00242	0.002105	0.003805	0.006715	0.00391	0.00527
Carubv10000961m.g	0.00984	0.03518	0.04984	0.004595	0.012545	0.01652	Carubv10000961m.g	0.00179	0.00589	0.00256	0.003295	0.004575	0.003695	Carubv10000961m.g	0.00355	0.00485	0.00575	0.005045	0.005615	0.002765
Carubv10000962m.g	0.12064	0.221985	0.19348	0.17148	0.14639	0.11205	Carubv10000962m.g	0.00313	0.002215	0.00541	0.010685	0.013305	0.01693	Carubv10000962m.g	0.002275	0.003155	0.002725	0.007325	0.006265	0.007515
Carubv10000963m.g	0.01826	0.045565	0.064255	0.010025	0.01709	0.012335	Carubv10000963m.g	0.002675	0.00225	0.003015	0.004535	0.004865	0.002525	Carubv10000963m.g	0.00267	0.004325	0.002985	0.00424	0.005725	0.00452
Carubv10000964m.g	0.00648	0.011735	0.036485	0.003115	0.010085	0.012085	Carubv10000964m.g	0.009155	0.005625	0.0047	0.010765	0.004835	0.004685	Carubv10000964m.g	0.003765	0.002185	0.004435	0.00756	0.00429	0.00406
Carubv10000965m.g	0.01008	0.012935	0.02813	0.00332	0.00788	0.01147	Carubv10000965m.g	0.00125	0.00193	0.00411	0.00805	0.006005	0.00416	Carubv10000965m.g	0.003405	0.001975	0.001985	0.004905	0.00972	0.005895
Carubv10000966m.g	0.300865	0.268205	0.269005	0.309655	0.29701	0.266205	Carubv10000966m.g	0.00726	0.00427	0.00458	0.00669	0.01093	0.01313	Carubv10000966m.g	0.004805	0.00317	0.004865	0.00675	0.007295	0.00753
Carubv10000967m.g	0.25124	0.313975	0.352495	0.27044	0.28338	0.277515	Carubv10000967m.g	0.00494	0.00258	0.005515	0.00793	0.00603	0.0082	Carubv10000967m.g	0.00326	0.00425	0.00663	0.005965	0.007085	0.00793
Carubv10000968m.g	0.311105	0.33037	0.240495	0.277675	0.20204	0.185885	Carubv10000968m.g	0.005895	0.0048	0.00176	0.007275	0.005005	0.00616	Carubv10000968m.g	0.003845	0.00285	0.007615	0.00805	0.009235	0.00966
Carubv10000969m.g	0.06511	0.08567	0.0761	0.048815	0.081875	0.09482	Carubv10000969m.g	0.00499	0.003275	0.005645	0.00744	0.00499	0.011515	Carubv10000969m.g	0.002495	0.00343	0.00379	0.00488	0.00484	0.006515
Carubv10000970m.g	0.02259	0.05368	0.04851	0.034185	0.020975	0.0067	Carubv10000970m.g	0.00331	0.00199	0	0.007495	0.00363	0.01059	Carubv10000970m.g	0.003085	0.005385	0.00341	0.007885	0.003415	0.005935
Carubv10000971m.g	0.431055	0.455915	0.343185	0.427015	0.277595	0.24933	Carubv10000971m.g	0.004745	0.003285	0.009555	0.009345	0.00548	0.004765	Carubv10000971m.g	0.00327	0.0027	0.007275	0.006795	0.00636	0.00986
Carubv10000972m.g	0.37135	0.338385	0.48463	0.368175	0.43245	0.458715	Carubv10000972m.g	0.006885	0.004215	0.007705	0.008575	0.00738	0.00819	Carubv10000972m.g	0.002865	0.00595	0.00594	0.006425	0.00676	0.009905
Carubv10000974m.g	0.324185	0.43448	0.342165	0.359605	0.166005	0.16328	Carubv10000974m.g	0.016485	0.01038	0.007405	0.03018	0.010645	0.00479	Carubv10000974m.g	0.002935	0.004135	0.005675	0.008455	0.008775	0.009895
Carubv10000975m.g	0.324705	0.35816	0.164835	0.30376	0.194665	0.17979	Carubv10000975m.g	0.024975	0.006875	0.006125	0.008955	0.00516	0.007245	Carubv10000975m.g	0.00423	0.001695	0.005485	0.00803	0.00495	0.004605
Carubv10000976m.g	0.017235	0.041555	0.08438	0.005835	0.01801	0.01958	Carubv10000976m.g	0.002985	0.00571	0.002495	0.007515	0.00687	0.00554	Carubv10000976m.g	0.00406	0.003705	0.004135	0.007155	0.00714	0.006515
Carubv10000977m.g	0.25648	0.277715	0.21989	0.309135	0.29579	0.290115	Carubv10000977m.g	0.00336	0.004385	0.00355	0.00857	0.010095	0.00755	Carubv10000977m.g	0.00378	0.004065	0.006665	0.00465	0.006585	0.00817
Carubv10000978m.g	0.05451	0.052345	0.10797	0.03611	0.02317	0.00825	Carubv10000978m.g	0.00511	0.00338	0.00366	0.011135	0.00562	0.003725	Carubv10000978m.g	0.003005	0.005735	0.00495	0.00688	0.006565	0.00174
Carubv10000979m.g	0.19325	0.270395	0.278355	0.318135	0.24888	0.231885	Carubv10000979m.g	0.10685	0.00667	0.019745	0.012845	0.11733	0.05827	Carubv10000979m.g	0.006385	0.002785	0.006885	0.005195	0.011495	0.010425
Carubv10000980m.g	0.35724	0.4362	0.46034	0.38979	0.404905	0.47285	Carubv10000980m.g	0.010255	0.003005	0.00245	0.007095	0.005805	0.004115	Carubv10000980m.g	0.00272	0.002675	0.00514	0.00759	0.004785	0.00435
Carubv10000981m.g	0.436015	0.45481	0.22674	0.37172	0.098775	0.012545	Carubv10000981m.g	0.174565	0.074495	0.030705	0.26259	0.04305	0.004035	Carubv10000981m.g	0.022345	0.011915	0.0045	0.040655	0.00993	0.00465
Carubv10000982m.g	0.18512	0.213	0.295045	0.194795	0.309815	0.303685	Carubv10000982m.g	0.00402	0.00075	0.00272	0.01266	0.00561	0.00518	Carubv10000982m.g	0.00433	0.00293	0.006945	0.00759	0.00744	0.00895
Carubv10000983m.g	0.39032	0.413645	0.35457	0.32737	0.288605	0.264825	Carubv10000983m.g	0.007425	0.004835	0.006395	0.00478	0.01677	0.019505	Carubv10000983m.g	0.003225	0.004175	0.00469	0.005885	0.008665	0.009795
Carubv10000984m.g	0.303235	0.27346	0.15512	0.270065	0.09183	0.061765	Carubv10000984m.g	0.00364	0.0066	0.004305	0.007855	0.003285	0.002845	Carubv10000984m.g	0.002765	0.00365	0.00405	0.006635	0.00671	0.005435
Carubv10000985m.g	0.78421	0.903895	0.778255	0.8294	0.70802	0.721135	Carubv10000985m.g	0.36504	0.15011	0.05385	0.515355	0.08894	0.007275	Carubv10000985m.g	0.054345	0.01726	0.018165	0.06689	0.015695	0.014675
Carubv10000986m.g	0.158265	0.24441	0.40735	0.282365	0.36814	0.37911	Carubv10000986m.g	0.125815	0.012395	0.02398	0.01309	0.147685	0.07535	Carubv10000986m.g	0.0101	0.003805	0.006955	0.007375	0.012685	0.008475
Carubv10000987m.g	0.122685	0.115845	0.09394	0.09051	0.02472	0.00499	Carubv10000987m.g	0.01138	0.003395	0.00669	0.00787	0.005965	0.003635	Carubv10000987m.g	0.003145	0.00469	0.00302	0.00595	0.005445	0.003195
Carubv10000988m.g	0.009835	0.060795	0.07077	0.008585	0.01506	0.01874	Carubv10000988m.g	0.005655	0.005535	0.00916	0.010085	0.009905	0.00636	Carubv10000988m.g	0.00215	0.00435	0.00776	0.00852	0.008425	0.007435
Carubv10000989m.g	0.310685	0.3444	0.311975	0.34675	0.219975	0.19163	Carubv10000989m.g	0.0058	0.005845	0.01039	0.00756	0.0075	0.01293	Carubv10000989m.g	0.00526	0.005095	0.00345	0.00393	0.004035	0.00417
Carubv10000990m.g	0.00868	0.022215	0.02939	0.0093	0.01039	0.00568	Carubv10000990m.g	0.00631	0.005355	0.003155	0.00561	0.007455	0.006685	Carubv10000990m.g	0.00398	0.003575	0.00287	0.004	0.00386	0.00478
Carubv10000991m.g	0.15262	0.169435	0.175345	0.137845	0.19554	0.176935	Carubv10000991m.g	0.007215	0.00096	0.00402	0.00339	0.00147	0.00625	Carubv10000991m.g	0.003475	0.004275	0.00302	0.0037	0.004275	0.004525
Carubv10000993m.g	0.36874	0.383205	0.42328	0.34069	0.483775	0.524915	Carubv10000993m.g	0.005575	0.003765	0.011125	0.0074	0.03776	0.023745	Carubv10000993m.g	0.006895	0.00714	0.005385	0.00856	0.007995	0.00887
Carubv10000994m.g	0.321835	0.25109	0.252635	0.137835	0.156865	0.14302	Carubv10000994m.g	0.004735	0.007135	0.006265	0.010185	0.00993	0.00451	Carubv10000994m.g	0.005585	0.00281	0.00759	0.010385	0.009295	0.010695
Carubv10000995m.g	0.065765	0.06847	0.302495	0.10577	0.29653	0.422395	Carubv10000995m.g	0.00292	0.00244	0.004875	0.008535	0.00403	0.002495	Carubv10000995m.g	0.00286	0.00317	0.00278	0.006175	0.0068	0.005905
Carubv10000996m.g	0.24832	0.234395	0.210425	0.19912	0.2383	0.29007	Carubv10000996m.g	0.00642	0.006045	0.009015	0.0071	0.009025	0.01315	Carubv10000996m.g	0.00443	0.00428	0.002805	0.00597	0.00376	0.00489
Carubv10000997m.g	0.209215	0.227665	0.172065	0.175365	0.18494	0.17115	Carubv10000997m.g	0.00877	0.004885	0.003115	0.005785	0.00559	0.004225	Carubv10000997m.g	0.00217	0.003935	0.00415	0.007375	0.00431	0.006595
Carubv10000998m.g	0.06401	0.06829	0.611185	0.082565	0.21913	0.23976	Carubv10000998m.g	0.0046	0.001975	0.070005	0.02574	0.076805	0.063735	Carubv10000998m.g	0.003175	0.00314	0.0204	0.010925	0.013205	0.0045
Carubv10001000m.g	0.497285	0.507585	0.405535	0.423305	0.457975	0.45391	Carubv10001000m.g	0.00846	0.00299	0.01085	0.01887	0.018775	0.016805	Carubv10001000m.g	0.00363	0.003255	0.010205	0.00759	0.00908	0.011505
Carubv10001001m.g	0.385195	0.42296	0.415665	0.376515	0.340275	0.308795	Carubv10001001m.g	0.007865	0.002625	0.00661	0.00689	0.00747	0.00898	Carubv10001001m.g	0.00238	0.003655	0.003455	0.0063	0.00578	0.00886
Carubv10001002m.g	0.20992	0.26083	0.38978	0.222305	0.279015	0.319025	Carubv10001002m.g	0.040145	0.030545	0.028615	0.037875	0.02628	0.025995	Carubv10001002m.g	0.006855	0.004925	0.011495	0.008685	0.00957	0.010565
Carubv10001003m.g	0.301165	0.352515	0.35491	0.377305	0.26439	0.24171	Carubv10001003m.g	0.008295	0.008275	0.004265	0.00887	0.007055	0.00838	Carubv10001003m.g	0.00324	0.002575	0.005445	0.004895	0.004535	0.00597
Carubv10001004m.g	0.043635	0.065555	0.131955	0.03512	0.04508	0.025235	Carubv10001004m.g	0.037145	0.00188	0.012885	0.00688	0.07212	0.033345	Carubv10001004m.g	0.00663	0.002075	0.00268	0.00813	0.008375	0.00897
Carubv10001005m.g	0.276765	0.25398	0.233455	0.3035	0.20101	0.1777	Carubv10001005m.g	0.00406	0.005955	0.00119	0.00717	0.00455	0.004245	Carubv10001005m.g	0.004275	0.00325	0.001125	0.007095	0.005775	0.004265
Carubv10001006m.g	0.12947	0.14168	0.19124	0.097795	0.14399	0.13075	Carubv10001006m.g	0.00568	0.0047	0.008115	0.01092	0.007895	0.00365	Carubv10001006m.g	0.00282	0.003945	0.00579	0.009335	0.006845	0.00725
Carubv10001007m.g	0.207945	0.219605	0.167905	0.345755	0.144855	0.166315	Carubv10001007m.g	0.00946	0.006845	0.010255	0.033225	0.01818	0.018515	Carubv10001007m.g	0.00304	0.004505	0.011215	0.00935	0.009025	0.008195
Carubv10001008m.g	0.00615	0.012455	0.06252	0.00552	0.00204	0.00803	Carubv10001008m.g	0.00302	0.00646	0.01428	0.002295	0.0203	0.011035	Carubv10001008m.g	0.002985	0.004725	0.00534	0.00662	0.00809	0.00551
Carubv10001009m.g	0.10053	0.136325	0.175915	0.0807	0.101185	0.106755	Carubv10001009m.g	0.007225	0.00291	0.00336	0.009385	0.016525	0.011065	Carubv10001009m.g	0.003335	0.00388	0.005635	0.005645	0.006045	0.00714
Carubv10001010m.g	0.16468	0.196225	0.188335	0.159785	0.215305	0.227675	Carubv10001010m.g	0.00721	0.00353	0.00527	0.007785	0.010465	0.014235	Carubv10001010m.g	0.003585	0.0034	0.004345	0.005185	0.009705	0.010975
Carubv10001011m.g	0.015165	0.056035	0.05816	0.005865	0.015725	0.012865	Carubv10001011m.g	0.005435	0.0028	0.002315	0.00592	0.004585	0.004105	Carubv10001011m.g	0.00279	0.002205	0.004355	0.007685	0.00576	0.00564
Carubv10001013m.g	0.363075	0.41031	0.38539	0.369485	0.369285	0.374985	Carubv10001013m.g	0.006355	0	0.008255	0.006895	0.00678	0.00865	Carubv10001013m.g	0.004185	0.00279	0.01132	0.007985	0.01305	0.018075
Carubv10001014m.g	0.038585	0.04223	0.01894	0.025485	0.0534	0.0713	Carubv10001014m.g	0.003645	0.00745	0.00271	0.006385	0.004515	0.0061	Carubv10001014m.g	0.00353	0.006295	0.003615	0.006675	0.003135	0.007955
Carubv10001015m.g	0.29132	0.351865	0.287175	0.313865	0.14023	0.140425	Carubv10001015m.g	0.01142	0.007125	0.003645	0.01636	0.004455	0.007265	Carubv10001015m.g	0.004065	0.003555	0.00594	0.00615	0.0069	0.00426
Carubv10001016m.g	0.010325	0.059795	0.11087	0.037375	0.01445	0.011825	Carubv10001016m.g	0.001735	0.00231	0.005395	0.005155	0.00749	0.002125	Carubv10001016m.g	0.001955	0.00418	0.00522	0.004825	0.004575	0.003115
Carubv10001017m.g	0.251625	0.28678	0.30536	0.23702	0.32874	0.36499	Carubv10001017m.g	0.006945	0	0.00531	0.00721	0.00512	0.004255	Carubv10001017m.g	0.00344	0.004055	0.00946	0.007475	0.01126	0.0151
Carubv10001018m.g	0.08969	0.13413	0.12007	0.100175	0.087895	0.075995	Carubv10001018m.g	0.0013	0.005415	0.001735	0.00574	0.00552	0.00455	Carubv10001018m.g	0.00406	0.00338	0.003335	0.00613	0.005105	0.00431
Carubv10001019m.g	0.4232	0.506155	0.45462	0.450315	0.41377	0.403355	Carubv10001019m.g	0.00625	0.005875	0.019625	0.011445	0.019315	0.022445	Carubv10001019m.g	0.00431	0.00367	0.002785	0.00954	0.00586	0.008345
Carubv10001020m.g	0.021735	0.03438	0.0439	0.020875	0.02077	0.00329	Carubv10001020m.g	0.007495	0.00244	0.00174	0.01246	0.01307	0.00149	Carubv10001020m.g	0.003	0.00433	0.00203	0.010065	0.006615	0.006225
Carubv10001021m.g	0.44614	0.51536	0.42204	0.4568	0.361015	0.33021	Carubv10001021m.g	0.00622	0.007125	0.010605	0.007795	0.007615	0.00602	Carubv10001021m.g	0.00367	0.00389	0.00349	0.005065	0.006575	0.0054
Carubv10001022m.g	0.25049	0.25691	0.250415	0.15119	0.17555	0.159595	Carubv10001022m.g	0.00407	0.003825	0.0042	0.006615	0.007645	0.00352	Carubv10001022m.g	0.003185	0.00376	0.006925	0.00538	0.011395	0.010915
Carubv10001023m.g	0.266495	0.31391	0.176215	0.330475	0.26006	0.50535	Carubv10001023m.g	0.004865	0.004685	0.008635	0.008165	0.006495	0.005415	Carubv10001023m.g	0.00336	0.002515	0.00379	0.005215	0.006345	0.008935
Carubv10001024m.g	0.127225	0.149245	0.16485	0.122055	0.171315	0.18375	Carubv10001024m.g	0.00521	0.00365	0.005155	0.010515	0.0064	0.00827	Carubv10001024m.g	0.002245	0.00406	0.006565	0.005665	0.008215	0.010515
Carubv10001025m.g	0.24872	0.264355	0.40994	0.316955	0.302235	0.26141	Carubv10001025m.g	0.00236	0.00904	0.00225	0.010145	0.00672	0.008545	Carubv10001025m.g	0.00295	0.002935	0.006175	0.005205	0.0054	0.004385
Carubv10001026m.g	0.02785	0.04963	0.040945	0.01023	0.009645	0.004795	Carubv10001026m.g	0.026325	0.007225	0.001565	0.00115	0.002915	0.00982	Carubv10001026m.g	0.00253	0.00332	0.00298	0.0074	0.00482	0.004795
Carubv10001027m.g	0.00911	0.02348	0.03054	0.00241	0.00869	0.00762	Carubv10001027m.g	0.002675	0.00221	0	0.003735	0.001955	0.00256	Carubv10001027m.g	0.00325	0.005145	0.004135	0.00469	0.004785	0.004535
Carubv10001029m.g	0.24005	0.247655	0.21604	0.16993	0.156305	0.14149	Carubv10001029m.g	0.00734	0.00456	0.004185	0.015055	0.007845	0.00374	Carubv10001029m.g	0.00381	0.00498	0.007365	0.00645	0.012465	0.01287
Carubv10001030m.g	0.24818	0.285925	0.31916	0.189605	0.181965	0.1922	Carubv10001030m.g	0.00871	0.00443	0.0026	0.00803	0.006095	0.00419	Carubv10001030m.g	0.00317	0.00303	0.00405	0.004965	0.008595	0.011805
Carubv10001032m.g	0.191995	0.184165	0.19592	0.15824	0.09028	0.082965	Carubv10001032m.g	0.0059	0.003215	0.00462	0.00571	0.003635	0.00574	Carubv10001032m.g	0.00329	0.00503	0.00893	0.00549	0.00982	0.01169
Carubv10001034m.g	0.20787	0.221375	0.232655	0.14957	0.24147	0.24702	Carubv10001034m.g	0.00566	0.003655	0.004175	0.00498	0.006715	0.00536	Carubv10001034m.g	0.00259	0.00321	0.002965	0.00674	0.004725	0.00509
Carubv10001036m.g	0.28092	0.33013	0.34058	0.33783	0.131755	0.02153	Carubv10001036m.g	0.072155	0.0521	0.026635	0.12154	0.01476	0.00544	Carubv10001036m.g	0.00904	0.011165	0.00526	0.018575	0.006415	0.00432
Carubv10001037m.g	0.00439	0.02296	0.06488	0.004835	0.048205	0.07619	Carubv10001037m.g	0.007495	0.00523	0.007965	0.00713	0.034285	0.027515	Carubv10001037m.g	0.00429	0.002695	0.003685	0.012145	0.012955	0.01349
Carubv10001038m.g	0.0332	0.031855	0.03694	0.02583	0.0094	0.00706	Carubv10001038m.g	0.01853	0.004435	0.003025	0.023965	0.011805	0.00745	Carubv10001038m.g	0.008445	0.005415	0.002245	0.01617	0.005575	0.007395
Carubv10001039m.g	0.285495	0.30151	0.336905	0.31287	0.319665	0.304395	Carubv10001039m.g	0.00754	0.00327	0.01284	0.00839	0.01541	0.013855	Carubv10001039m.g	0.0036	0.002645	0.00645	0.00683	0.0086	0.00849
Carubv10001040m.g	0.140755	0.115325	0.17112	0.12113	0.031865	0	Carubv10001040m.g	0.01906	0.01058	0	0.02564	0.003355	0.005	Carubv10001040m.g	0.00538	0.01028	0.006515	0.010865	0.005235	0.00318
Carubv10001041m.g	0.2485	0.31331	0.40448	0.27264	0.2754	0.26581	Carubv10001041m.g	0.01066	0.001595	0.0078	0.006945	0.006315	0.002815	Carubv10001041m.g	0.002245	0.00181	0.01339	0.00713	0.02587	0.019985
Carubv10001042m.g	0.38989	0.46854	0.44345	0.42852	0.299925	0.2916	Carubv10001042m.g	0.00769	0.00191	0.00552	0.00786	0.007655	0.00655	Carubv10001042m.g	0.002735	0.003195	0.007775	0.00744	0.01127	0.011105
Carubv10001043m.g	0.356345	0.34279	0.405965	0.32212	0.367965	0.354955	Carubv10001043m.g	0.005475	0.005525	0.00923	0.0075	0.006785	0.005125	Carubv10001043m.g	0.00289	0.005005	0.0036	0.00607	0.00584	0.0079
Carubv10001044m.g	0.02913	0.03953	0.19603	0.028645	0.267415	0.28122	Carubv10001044m.g	0.004535	0.004655	0.011655	0.005865	0.015305	0.013815	Carubv10001044m.g	0.003245	0.0025	0.00754	0.007425	0.011735	0.01213
Carubv10001045m.g	0.126485	0.168445	0.19443	0.10446	0.221015	0.26628	Carubv10001045m.g	0.004755	0.003035	0.00686	0.00836	0.00746	0.004695	Carubv10001045m.g	0.004145	0.00269	0.00704	0.006595	0.007555	0.00985
Carubv10001046m.g	0.006755	0.019155	0.046895	0.006305	0.013495	0.00594	Carubv10001046m.g	0.005725	0.00542	0	0.002575	0.007565	0.00543	Carubv10001046m.g	0.00366	0.003065	0.003305	0.006885	0.004985	0.005165
Carubv10001048m.g	0.034375	0.09197	0.112655	0.016125	0.02187	0.02078	Carubv10001048m.g	0.003995	0.0025	0.00914	0.005575	0.00332	0.00205	Carubv10001048m.g	0.0029	0.00244	0.00462	0.00557	0.0042	0.00582
Carubv10001049m.g	0.30115	0.33047	0.28232	0.27589	0.44783	0.47684	Carubv10001049m.g	0.00795	0.00454	0.000795	0.0061	0.002435	0.008585	Carubv10001049m.g	0.00557	0.004255	0.00191	0.006505	0.003065	0.00405
Carubv10001050m.g	0.20002	0.215045	0.19323	0.219115	0.09055	0.082755	Carubv10001050m.g	0.00338	0.005335	0.02374	0.01048	0.025545	0.03285	Carubv10001050m.g	0.003015	0.00185	0.00773	0.00653	0.01028	0.01011
Carubv10001051m.g	0.092955	0.116795	0.09016	0.09188	0.097145	0.089485	Carubv10001051m.g	0.005165	0.000985	0.00221	0.00383	0.00411	0.00155	Carubv10001051m.g	0.0022	0.00287	0.003455	0.0052	0.00286	0.005555
Carubv10001052m.g	0.39113	0.389755	0.297385	0.350935	0.214325	0.18522	Carubv10001052m.g	0.00454	0.00451	0.006025	0.00692	0.003245	0.00558	Carubv10001052m.g	0.002675	0.002155	0.005655	0.00581	0.00811	0.008185
Carubv10001054m.g	0.031975	0.049115	0.076005	0.03923	0.08114	0.07515	Carubv10001054m.g	0.00542	0.002725	0.003575	0.004975	0.00535	0.00357	Carubv10001054m.g	0.00366	0.003295	0.00382	0.007335	0.00392	0.00571
Carubv10001055m.g	0.198365	0.22483	0.238	0.225855	0.228705	0.221075	Carubv10001055m.g	0.003645	0.004375	0.005185	0.01124	0.010105	0.001315	Carubv10001055m.g	0.00384	0.002795	0.00554	0.005825	0.00462	0.00307
Carubv10001056m.g	0.31605	0.371875	0.24919	0.31527	0.167905	0.14398	Carubv10001056m.g	0.00986	0.01013	0.012435	0.012425	0.01442	0.012	Carubv10001056m.g	0.00354	0.003955	0.00346	0.00645	0.006435	0.006125
Carubv10001057m.g	0.07531	0.06162	0.186895	0.05117	0.25632	0.38821	Carubv10001057m.g	0.010315	0.006855	0.0123	0.007025	0.0188	0.02087	Carubv10001057m.g	0.00173	0.002645	0.006085	0.006955	0.00553	0.00819
Carubv10001058m.g	0.18567	0.243565	0.18279	0.22332	0.163835	0.140725	Carubv10001058m.g	0.006175	0.00298	0.00208	0.005795	0.006795	0.006305	Carubv10001058m.g	0.00471	0.003925	0.005405	0.006475	0.0059	0.004525
Carubv10001060m.g	0.449695	0.47784	0.413665	0.42641	0.409085	0.411875	Carubv10001060m.g	0.00441	0.006385	0.00229	0.00691	0.002575	0.007255	Carubv10001060m.g	0.002895	0.004395	0.007165	0.007365	0.00444	0.00422
Carubv10001061m.g	0.187145	0.205605	0.27573	0.195545	0.13621	0.124845	Carubv10001061m.g	0.006115	0.00277	0.00362	0.00684	0.00492	0.00402	Carubv10001061m.g	0.00185	0.003065	0.00758	0.00593	0.010685	0.00934
[truncated: 25,246 more rows]
