# Supplementary material for: Dosage-sensitive maternal siRNAs determine hybridization success in Capsella
Source: Nat Plants. 2024 Nov 11;10(12):1969–83. doi: 10.1038/s41477-024-01844-3 (PMC11649575; doi:10.1038/s41477-024-01844-3)
Supplement: Supplementary file 16 — Statistical source data. [file 41477_2024_1844_MOESM16_ESM.xlsx]

## Sheet: Extended Data Fig 4a,b
Data for Extended Data Figure 4a,b																													Results of two-sided Wilcoxon's test
Genes CG									Genes CHG									Genes CHH													W	p-value	p-value adjusted with Benjamini and Hochberg correction
Gene	Cr_x_Cr_rep1	Cr_x_Cr_rep2	nrpd1_x_nrpd1_rep1	nrpd1_x_nrpd1_rep2	nrpd1_x_Cr_rep1	nrpd1_x_Cr_rep2	Cr_x_nrpd1_rep1	Cr_x_nrpd1_rep2	Gene	Cr_x_Cr_rep1	Cr_x_Cr_rep2	nrpd1_x_nrpd1_rep1	nrpd1_x_nrpd1_rep2	nrpd1_x_Cr_rep1	nrpd1_x_Cr_rep2	Cr_x_nrpd1_rep1	Cr_x_nrpd1_rep2	Gene	Cr_x_Cr_rep1	Cr_x_Cr_rep2	nrpd1_x_nrpd1_rep1	nrpd1_x_nrpd1_rep2	nrpd1_x_Cr_rep1	nrpd1_x_Cr_rep2	Cr_x_nrpd1_rep1	Cr_x_nrpd1_rep2			CG	Cr x Cr - nrpd1 x nrpd1	325662852	1.987e-06	2.55471e-06
Carubv10000018m.g	0.59855	0.6412	0.70398	0.64297	0.66739	0.66981	0.61651	0.65563	Carubv10000018m.g	0.01104	0.01064	0.01709	0.01507	0.01617	0.01625	0.0129	0.01136	Carubv10000018m.g	0.00364	0.00386	0.0044	0.0039	0.00461	0.00386	0.0033	0.00321				Cr x Cr - nrpd1 x Cr	332282596	0.09377	0.09377
Carubv10000019m.g	0.28227	0.29584	0.08653	0.08846	0.134	0.11943	0.24298	0.18424	Carubv10000019m.g	0.00691	0.0039	0.00368	0.00216	0.00411	0.00337	0.00462	0.00508	Carubv10000019m.g	0.00309	0.00329	0.00223	0.00304	0.00308	0.0033	0.00344	0.00226				nrpd1 x Cr - nrpd1 x nrpd1	339371761	0.004631	0.00520987
Carubv10000020m.g	0.70678	0.69775	0.66912	0.68833	0.71248	0.68205	0.67697	0.69498	Carubv10000020m.g	0.00895	0.0102	0.00815	0.01141	0.00718	0.00921	0.00615	0.00594	Carubv10000020m.g	0.00415	0.00415	0.00609	0.00585	0.00725	0.00598	0.00454	0.0048			CHG	Cr x Cr - nrpd1 x nrpd1	380174416	< 0.00000000000000022	3.96e-16
Carubv10000021m.g	0.63134	0.6594	0.69897	0.74921	0.71603	0.65802	0.66549	0.65701	Carubv10000021m.g	0.00731	0.00862	0.01307	0.01045	0.00741	0.01419	0.01104	0.00716	Carubv10000021m.g	0.00645	0.0047	0.00276	0.0051	0.00211	0.00221	0.00444	0.00341				Cr x Cr - nrpd1 x Cr	367947081	< 0.00000000000000022	3.96e-16
Carubv10000022m.g	0.60548	0.58294	0.64903	0.66609	0.64743	0.65243	0.57404	0.60678	Carubv10000022m.g	0.00723	0.00815	0.00596	0.00544	0.00558	0.00782	0.00368	0.00635	Carubv10000022m.g	0.00304	0.00351	0.00272	0.00218	0.00244	0.00429	0.00222	0.00309				nrpd1 x Cr - nrpd1 x nrpd1	321050243	6.644e-16	9.966e-16
Carubv10000023m.g	0.6423	0.61606	0.52254	0.54219	0.59093	0.55564	0.5925	0.61189	Carubv10000023m.g	0.0077	0.00881	0.00391	0.00767	0.00722	0.00576	0.00503	0.0056	Carubv10000023m.g	0.0031	0.00291	0.00207	0.00222	0.00353	0.00219	0.00248	0.00343			CHH	Cr x Cr - nrpd1 x nrpd1	428972106	< 0.00000000000000022	3.96e-16
Carubv10000024m.g	0.57154	0.59066	0.58907	0.63544	0.57088	0.64228	0.58451	0.62304	Carubv10000024m.g	0.00889	0.01293	0.00824	0.01656	0.00918	0.00815	0.0089	0.01121	Carubv10000024m.g	0.00376	0.00339	0.0026	0.00236	0.00424	0.00234	0.00357	0.00323				Cr x Cr - nrpd1 x Cr	387260590	< 0.00000000000000022	3.96e-16
Carubv10000025m.g	0.40146	0.41072	0.5104	0.4331	0.48617	0.4914	0.51122	0.48817	Carubv10000025m.g	0.0109	0.01501	0.00943	0.00878	0.01376	0.00992	0.00826	0.00792	Carubv10000025m.g	0.00405	0.00376	0.00195	0.00279	0.00502	0.00451	0.00398	0.00313				nrpd1 x Cr - nrpd1 x nrpd1	290799257	< 0.00000000000000022	3.96e-16
Carubv10000026m.g	0.08238	0.08531	0.08411	0.09093	0.08066	0.0768	0.10023	0.09657	Carubv10000026m.g	0.00246	0.00485	0.00317	0.00269	0.00501	0.00724	0.00297	0.00417	Carubv10000026m.g	0.00252	0.00255	0.00228	0.0025	0.00227	0.00224	0.00255	0.00243
Carubv10000027m.g	0.50648	0.509	0.58142	0.55934	0.55131	0.60032	0.54538	0.55184	Carubv10000027m.g	0.00826	0.00621	0.00801	0.0078	0.00543	0.00509	0.00616	0.00494	Carubv10000027m.g	0.00303	0.00384	0.00276	0.00326	0.00298	0.00369	0.004	0.00285
Carubv10000028m.g	0.4886	0.51618	0.52278	0.47328	0.5366	0.49516	0.50524	0.50246	Carubv10000028m.g	0.00905	0.01156	0.01275	0.00631	0.00593	0.00644	0.00774	0.00969	Carubv10000028m.g	0.0042	0.0037	0.0034	0.00244	0.00296	0.00169	0.00263	0.00361
Carubv10000029m.g	0.42959	0.43841	0.51991	0.49915	0.48017	0.50087	0.46535	0.45852	Carubv10000029m.g	0.02014	0.01595	0.00985	0.01144	0.00971	0.01122	0.01356	0.01285	Carubv10000029m.g	0.00777	0.00712	0.00842	0.00934	0.00819	0.00885	0.00754	0.00766
Carubv10000030m.g	0.5648	0.58649	0.63204	0.64338	0.62197	0.60082	0.62128	0.60379	Carubv10000030m.g	0.0094	0.00928	0.00622	0.00502	0.00525	0.00489	0.00537	0.00596	Carubv10000030m.g	0.00267	0.00307	0.00137	0.002	0.00334	0.00322	0.0035	0.00275
Carubv10000031m.g	0.61763	0.64058	0.67789	0.67101	0.66216	0.6401	0.63417	0.63106	Carubv10000031m.g	0.0076	0.00568	0.00666	0.00447	0.00724	0.00742	0.00702	0.006	Carubv10000031m.g	0.00364	0.00356	0.00355	0.00257	0.00259	0.00394	0.0028	0.00256
Carubv10000032m.g	0.39219	0.39512	0.49566	0.50457	0.4675	0.44887	0.4109	0.41213	Carubv10000032m.g	0.00803	0.00598	0.00933	0.00371	0.00336	0.00348	0.00526	0.00621	Carubv10000032m.g	0.00384	0.00297	0.00344	0.00215	0.00199	0.00348	0.00409	0.00184
Carubv10000033m.g	0.55098	0.58658	0.60138	0.5159	0.53961	0.48546	0.55134	0.55881	Carubv10000033m.g	0.01493	0.00935	0.00928	0.00814	0.01433	0.00553	0.01264	0.02174	Carubv10000033m.g	0.00455	0.00372	0.00137	0.00324	0.00246	0.00235	0.00354	0.00582
Carubv10000034m.g	0.42881	0.40292	0.55325	0.52963	0.54896	0.50598	0.45667	0.43836	Carubv10000034m.g	0.00718	0.00679	0.01002	0.00818	0.00794	0.00868	0.00759	0.00803	Carubv10000034m.g	0.0028	0.00421	0.00223	0.00242	0.0034	0.00232	0.00367	0.00381
Carubv10000035m.g	0.45904	0.47811	0.55824	0.5592	0.54951	0.54638	0.50409	0.51228	Carubv10000035m.g	0.00841	0.00771	0.00843	0.00659	0.01686	0.01502	0.00632	0.00504	Carubv10000035m.g	0.00352	0.00261	0.00242	0.00255	0.00243	0.00335	0.00274	0.00265
Carubv10000036m.g	0.37674	0.3815	0.47111	0.46816	0.44775	0.43128	0.36678	0.41085	Carubv10000036m.g	0.00892	0.00641	0.01163	0.01509	0.00731	0.00603	0.00747	0.01026	Carubv10000036m.g	0.0034	0.00359	0.00484	0.00594	0.00332	0.00577	0.0046	0.00338
Carubv10000037m.g	0.4887	0.47684	0.49811	0.49485	0.56681	0.54367	0.52038	0.53657	Carubv10000037m.g	0.00636	0.00555	0.00351	0.00512	0.00602	0.00495	0.00852	0.00608	Carubv10000037m.g	0.00635	0.00397	0.00184	0.00138	0.00308	0.00386	0.00265	0.00267
Carubv10000038m.g	0.62771	0.54328	0.58245	0.56783	0.63642	0.6752	0.51917	0.57035	Carubv10000038m.g	0.0151	0.01414	0.01037	0.00848	0.01085	0.00942	0.01014	0.00916	Carubv10000038m.g	0.00812	0.00794	0.00249	0.00348	0.00258	0.00406	0.00662	0.00274
Carubv10000039m.g	0.53206	0.54534	0.48284	0.42827	0.49461	0.51309	0.56243	0.5473	Carubv10000039m.g	0.00592	0.00602	0.00586	0.00609	0.01227	0.00562	0.00538	0.00263	Carubv10000039m.g	0.00148	0.00304	0.00274	0.00149	0.00232	0.002	0.00242	0.00226
Carubv10000040m.g	0.56197	0.54598	0.56859	0.54639	0.55446	0.55054	0.56335	0.54406	Carubv10000040m.g	0.00862	0.00892	0.00552	0.00691	0.0107	0.00802	0.00345	0.00346	Carubv10000040m.g	0.0027	0.0032	0.00559	0.00458	0.00417	0.00563	0.00316	0.00385
Carubv10000043m.g	0.47549	0.48454	0.50176	0.57432	0.50039	0.506	0.49133	0.46845	Carubv10000043m.g	0.00895	0.01216	0.01006	0.00984	0.00618	0.00822	0.00667	0.0068	Carubv10000043m.g	0.00327	0.00339	0.00214	0.00357	0.00392	0.00261	0.00272	0.00261
Carubv10000044m.g	0.10666	0.12251	0.20968	0.13649	0.15683	0.14837	0.17457	0.11833	Carubv10000044m.g	0.0029	0.00498	0.00569	0.00722	0.00388	0.00483	0.00472	0.00422	Carubv10000044m.g	0.00246	0.00266	0.00401	0.00187	0.003	0.00195	0.0026	0.00341
Carubv10000045m.g	0.26466	0.26024	0.25051	0.2828	0.26462	0.29229	0.36015	0.2835	Carubv10000045m.g	0.00335	0.00639	0.00399	0.00475	0.00484	0.00718	0.00534	0	Carubv10000045m.g	0.00213	0.00294	0.00161	0.00164	0.00427	0.00677	0.00379	0.00294
Carubv10000046m.g	0.0881	0.11897	0.26147	0.25107	0.24679	0.24097	0.1342	0.13305	Carubv10000046m.g	0.00569	0.00501	0.00162	0.00302	0.00294	0.007	0.00504	0.00434	Carubv10000046m.g	0.00387	0.00324	0.00266	0.00254	0.00361	0.00413	0.00215	0.00227
Carubv10000047m.g	0.54456	0.50866	0.60884	0.58045	0.56017	0.59312	0.52141	0.52763	Carubv10000047m.g	0.00603	0.0114	0.00569	0.0069	0.00342	0.0037	0.00378	0.00382	Carubv10000047m.g	0.00386	0.00379	0.00178	0.00226	0.0017	0.00223	0.00354	0.00353
Carubv10000048m.g	0.45111	0.40364	0.44889	0.43764	0.42137	0.38207	0.4053	0.4918	Carubv10000048m.g	0.01024	0.00723	0.00509	0.00599	0.00276	0.00259	0.00727	0.00724	Carubv10000048m.g	0.00359	0.00318	0.00217	0.00297	0.00331	0.00317	0.00379	0.00175
Carubv10000050m.g	0.50875	0.50183	0.50656	0.55499	0.60041	0.57285	0.51927	0.56567	Carubv10000050m.g	0.00748	0.00512	0.00455	0.00894	0.00687	0.00669	0.0046	0.00782	Carubv10000050m.g	0.00406	0.00257	0.00163	0.00195	0.00234	0.00306	0.00202	0.00267
Carubv10000051m.g	0.54045	0.53282	0.56843	0.62754	0.57575	0.54605	0.54937	0.51385	Carubv10000051m.g	0.01148	0.00484	0.00741	0.00814	0.00879	0.01032	0.00548	0.0086	Carubv10000051m.g	0.00399	0.00306	0.00335	0.00488	0.0035	0.00324	0.00292	0.00328
Carubv10000052m.g	0.50055	0.51386	0.5672	0.61707	0.51349	0.52707	0.53379	0.51442	Carubv10000052m.g	0.01082	0.00746	0.00762	0.00557	0.00217	0.00743	0.00833	0.00161	Carubv10000052m.g	0.0039	0.00343	0.00269	0.00272	0.00341	0.00283	0.00392	0.00373
Carubv10000053m.g	0.3536	0.35766	0.31685	0.37218	0.31936	0.36793	0.36547	0.37141	Carubv10000053m.g	0.00505	0.00746	0.00526	0.00506	0.00644	0.00873	0.00315	0.00569	Carubv10000053m.g	0.00384	0.00464	0.00336	0.00368	0.00239	0.00242	0.00352	0.00174
Carubv10000054m.g	0.59161	0.55978	0.74003	0.72257	0.6685	0.65209	0.57719	0.59583	Carubv10000054m.g	0.00726	0.00812	0.00587	0.01105	0.00341	0.00362	0.00319	0.00402	Carubv10000054m.g	0.00526	0.00546	0.00324	0.00319	0.00405	0.00606	0.00414	0.00545
Carubv10000056m.g	0.48525	0.45049	0.53603	0.46198	0.50217	0.50273	0.50906	0.47515	Carubv10000056m.g	0.00832	0.01338	0.00714	0.00544	0.00903	0.00769	0.00457	0.00706	Carubv10000056m.g	0.00438	0.00332	0.0038	0.00388	0.00274	0.00322	0.00434	0.00358
Carubv10000057m.g	0.45714	0.4709	0.39121	0.41836	0.40527	0.39694	0.46163	0.4412	Carubv10000057m.g	0.01242	0.00884	0.00652	0.01214	0.00682	0.01086	0.00923	0.00639	Carubv10000057m.g	0.0039	0.00273	0.00361	0.00244	0.00294	0.00367	0.00264	0.00185
Carubv10000058m.g	0.15383	0.16576	0.09075	0.09485	0.08648	0.12811	0.10011	0.16342	Carubv10000058m.g	0.00441	0.01191	0.00356	0.00417	0.00416	0.00817	0.00532	0.00548	Carubv10000058m.g	0.00181	0.00388	0.00315	0.00202	0.00254	0.00213	0.00497	0.00259
Carubv10000059m.g	0.53869	0.54115	0.60674	0.59484	0.57292	0.62584	0.53958	0.56867	Carubv10000059m.g	0.00776	0.00607	0.00623	0.00315	0.00587	0.00622	0.00961	0.00895	Carubv10000059m.g	0.00377	0.00389	0.0021	0.00269	0.00209	0.00437	0.00281	0.00349
Carubv10000060m.g	0.55366	0.55843	0.62707	0.61883	0.63591	0.6344	0.58797	0.56109	Carubv10000060m.g	0.0103	0.01446	0.01346	0.01894	0.00662	0.01023	0.00535	0.01314	Carubv10000060m.g	0.00358	0.00387	0.00355	0.00577	0.00432	0.00409	0.00636	0.00333
Carubv10000061m.g	0.39116	0.36302	0.50617	0.51219	0.48743	0.48356	0.41993	0.4145	Carubv10000061m.g	0.01631	0.01395	0.00945	0.01475	0.00834	0.0108	0.0071	0.00714	Carubv10000061m.g	0.00342	0.0038	0.00217	0.00168	0.00157	0.00171	0.0033	0.00393
Carubv10000062m.g	0.38295	0.37637	0.42268	0.39381	0.3804	0.338	0.40334	0.3832	Carubv10000062m.g	0.00779	0.00618	0.00523	0.0044	0.00527	0.00903	0.00795	0.00464	Carubv10000062m.g	0.00401	0.00244	0.00283	0.00304	0.00216	0.00458	0.00278	0.00366
Carubv10000063m.g	0.39779	0.44948	0.5139	0.60765	0.54312	0.50178	0.45136	0.44222	Carubv10000063m.g	0.05988	0.04989	0.03649	0.0257	0.02932	0.02985	0.06168	0.06121	Carubv10000063m.g	0.00372	0.00454	0.00396	0.00276	0.00279	0.004	0.0052	0.00359
Carubv10000064m.g	0.42921	0.3956	0.42124	0.36555	0.40177	0.42586	0.39964	0.39112	Carubv10000064m.g	0.00699	0.0081	0.00249	0.00934	0.0048	0.00777	0.0074	0.00661	Carubv10000064m.g	0.00334	0.00233	0.00252	0.00151	0.00395	0.0032	0.00315	0.00334
Carubv10000065m.g	0.3927	0.45021	0.50329	0.46483	0.42685	0.45827	0.45966	0.42974	Carubv10000065m.g	0.00495	0.00401	0.00705	0.00516	0.01282	0.00347	0.00078	0.00322	Carubv10000065m.g	0.00383	0.00228	0.00196	0.0025	0.01216	0.00336	0.00262	0.00283
Carubv10000066m.g	0.08686	0.11166	0.28992	0.35044	0.24188	0.26272	0.21089	0.16974	Carubv10000066m.g	0.00399	0.00729	0.00599	0.00437	0.0035	0.00387	0.00511	0.00346	Carubv10000066m.g	0.00239	0.00384	0.00195	0.00489	0.00246	0.0017	0.00173	0.00157
Carubv10000067m.g	0.24559	0.24341	0.2594	0.27122	0.28568	0.318	0.21986	0.24689	Carubv10000067m.g	0.0021	0.00883	0.00614	0.00787	0.00794	0.00628	0.00433	0.00365	Carubv10000067m.g	0.00183	0.00247	0.00772	0.01091	0.00571	0.01042	0.00423	0.00333
Carubv10000068m.g	0.15431	0.13637	0.16791	0.13648	0.14251	0.1739	0.16716	0.14745	Carubv10000068m.g	0.00245	0.00545	0.0028	0.00476	0.00815	0.00337	0.00426	0.00194	Carubv10000068m.g	0.00259	0.00357	0.00237	0.003	0.00333	0.002	0.00366	0.00175
Carubv10000070m.g	0.55072	0.51619	0.5592	0.6098	0.52723	0.56049	0.52626	0.52034	Carubv10000070m.g	0.00811	0.00494	0.0087	0.0028	0.01432	0.00742	0.00482	0.00465	Carubv10000070m.g	0.0031	0.00379	0.0017	0.00342	0.00339	0.00181	0.00321	0.00332
Carubv10000071m.g	0.44329	0.37688	0.38884	0.47517	0.42123	0.42376	0.35965	0.40544	Carubv10000071m.g	0.00233	0.00679	0.0083	0.01101	0.00717	0.01274	0.00689	0.00762	Carubv10000071m.g	0.0037	0.00374	0.00359	0.00279	0.00274	0.00575	0.00248	0.00217
Carubv10000072m.g	0.61053	0.62387	0.6987	0.68694	0.659	0.68706	0.64438	0.62977	Carubv10000072m.g	0.00782	0.00995	0.00839	0.00463	0.00355	0.01087	0.01448	0.00696	Carubv10000072m.g	0.00168	0.00282	0.00192	0.00237	0.00322	0.00357	0.00259	0.00273
Carubv10000074m.g	0.22365	0.27843	0.2761	0.24305	0.32197	0.27539	0.28008	0.2754	Carubv10000074m.g	0.00434	0.00177	0.00989	0.01553	0.00595	0.01735	0.00671	0.00424	Carubv10000074m.g	0.00377	0.0025	0.00203	0.00345	0.00282	0.00484	0.00256	0.00308
Carubv10000075m.g	0.30476	0.27423	0.53796	0.53818	0.39234	0.40011	0.32052	0.29468	Carubv10000075m.g	0.00469	0.00485	0.00623	0.0091	0.00289	0.00359	0.00785	0.00131	Carubv10000075m.g	0.00351	0.00248	0.00219	0.00292	0.00301	0.00342	0.00356	0.00338
Carubv10000076m.g	0.49913	0.59751	0.48803	0.4596	0.46965	0.59811	0.51058	0.67454	Carubv10000076m.g	0.01009	0.01208	0.00582	0.0119	0.00755	0.00927	0.01109	0.0092	Carubv10000076m.g	0.00424	0.0033	0.00768	0.00707	0.00595	0.00741	0.0055	0.00521
Carubv10000077m.g	0.40896	0.41227	0.39762	0.29983	0.39814	0.37349	0.40278	0.43277	Carubv10000077m.g	0.00761	0.00675	0.0028	0.0093	0.007	0.00573	0.00557	0.00786	Carubv10000077m.g	0.00405	0.00467	0.00375	0.00084	0.0021	0.00336	0.00253	0.00387
Carubv10000079m.g	0.46571	0.42869	0.33956	0.34015	0.48668	0.36435	0.48608	0.49637	Carubv10000079m.g	0.01429	0.01413	0.00235	0.0085	0.0045	0.00706	0.00523	0.00642	Carubv10000079m.g	0.00394	0.00475	0.00341	0.00322	0.00187	0.00213	0.0033	0.00231
Carubv10000080m.g	0.47019	0.47666	0.55958	0.52692	0.52993	0.52067	0.50147	0.48891	Carubv10000080m.g	0.0043	0.0091	0.00864	0.00995	0.01057	0.00927	0.00559	0.00627	Carubv10000080m.g	0.00472	0.00401	0.00143	0.00206	0.00289	0.00342	0.00234	0.00193
Carubv10000081m.g	0.50308	0.49903	0.4996	0.48331	0.45669	0.50919	0.50524	0.51006	Carubv10000081m.g	0.00912	0.01115	0.00624	0.00722	0.00853	0.01508	0.00665	0.01119	Carubv10000081m.g	0.00402	0.00373	0.003	0.00388	0.00328	0.0034	0.0032	0.00338
Carubv10000082m.g	0.45867	0.46888	0.51105	0.55493	0.53729	0.49463	0.4432	0.45717	Carubv10000082m.g	0.00635	0.00687	0.0077	0.01134	0.00728	0.01138	0.00478	0.0086	Carubv10000082m.g	0.00412	0.00461	0.00198	0.00136	0.00418	0.0042	0.00502	0.0034
Carubv10000083m.g	0.24654	0.27973	0.41491	0.3209	0.32377	0.29001	0.32271	0.29024	Carubv10000083m.g	0.0051	0.00452	0.0053	0.00407	0.00633	0.00555	0.00476	0.00435	Carubv10000083m.g	0.00285	0.003	0.00343	0.00433	0.00357	0.00371	0.00221	0.00272
Carubv10000084m.g	0.31187	0.32608	0.31901	0.33785	0.38983	0.31851	0.36345	0.3171	Carubv10000084m.g	0.01011	0.00486	0.00466	0.00417	0.00333	0.01038	0.00264	0.00367	Carubv10000084m.g	0.00421	0.00259	0.00152	0.00187	0.00446	0.00384	0.00335	0.00246
Carubv10000085m.g	0.19067	0.1979	0.25754	0.27857	0.24111	0.25406	0.27107	0.25135	Carubv10000085m.g	0.00456	0.00269	0.00352	0.00242	0.00171	0.00599	0.0034	0.0012	Carubv10000085m.g	0.0022	0.00278	0.00285	0.00272	0.00282	0.00294	0.00121	0.00243
Carubv10000086m.g	0.47221	0.45911	0.47944	0.37666	0.42886	0.48664	0.43829	0.4878	Carubv10000086m.g	0.00771	0.00789	0.00747	0.00517	0.00756	0.00694	0.00481	0.01238	Carubv10000086m.g	0.00376	0.0028	0.00389	0.00151	0.00393	0.00237	0.00293	0.00253
Carubv10000087m.g	0.54915	0.52485	0.48657	0.52336	0.52472	0.59534	0.53291	0.55395	Carubv10000087m.g	0.01221	0.00521	0.00496	0.01019	0.00612	0.00906	0.00761	0.00748	Carubv10000087m.g	0.00248	0.00388	0.00361	0.00268	0.00267	0.00324	0.00272	0.0024
Carubv10000088m.g	0.53012	0.50804	0.50618	0.51875	0.56206	0.48641	0.52713	0.49549	Carubv10000088m.g	0.00954	0.00772	0.01271	0.00637	0.01016	0.00886	0.00798	0.00325	Carubv10000088m.g	0.0045	0.00355	0.00272	0.00116	0.00276	0.00233	0.00259	0.00328
Carubv10000089m.g	0.45909	0.47914	0.57613	0.54018	0.59467	0.50399	0.47147	0.45678	Carubv10000089m.g	0.01118	0.00486	0.006	0.00588	0.00538	0.00931	0.00984	0.00717	Carubv10000089m.g	0.00691	0.00731	0.00267	0.00317	0.00341	0.00439	0.00603	0.00611
Carubv10000090m.g	0.38143	0.44801	0.49582	0.48107	0.39799	0.47502	0.45027	0.43641	Carubv10000090m.g	0.00566	0.00818	0.00543	0.00801	0.00301	0.00697	0.00343	0.00425	Carubv10000090m.g	0.00245	0.00372	0.00244	0.00275	0.00327	0.00237	0.00275	0.00174
Carubv10000091m.g	0.65574	0.68939	0.72756	0.69815	0.75209	0.72153	0.65976	0.74847	Carubv10000091m.g	0.01013	0.01031	0.03621	0.02647	0.02191	0.01657	0.01389	0.00943	Carubv10000091m.g	0.00476	0.00436	0.00255	0.00393	0.00149	0.00239	0.00175	0.00244
Carubv10000092m.g	0.11733	0.1345	0.1584	0.16464	0.17026	0.15353	0.14474	0.11697	Carubv10000092m.g	0.00272	0.00571	0.00407	0.00146	0.00375	0.00374	0.0059	0.00256	Carubv10000092m.g	0.00315	0.00328	0.00221	0.00332	0.00165	0.00322	0.00434	0.00355
Carubv10000093m.g	0.59863	0.59019	0.54515	0.52957	0.55909	0.56363	0.54408	0.56188	Carubv10000093m.g	0.00431	0.00931	0.00703	0.00805	0.0081	0.01141	0.00411	0.00755	Carubv10000093m.g	0.00363	0.00286	0.00249	0.00283	0.0025	0.00354	0.00237	0.00257
Carubv10000094m.g	0.45887	0.42214	0.48035	0.42312	0.37632	0.49183	0.46744	0.42995	Carubv10000094m.g	0.03627	0.03721	0.01017	0.02478	0.01192	0.01744	0.03191	0.04686	Carubv10000094m.g	0.00444	0.00499	0.00279	0.00281	0.00188	0.00475	0.00489	0.00511
Carubv10000095m.g	0.57824	0.47977	0.47777	0.51519	0.57302	0.48248	0.47113	0.50306	Carubv10000095m.g	0.00967	0.00698	0.00487	0.00459	0.00572	0.00436	0.0087	0.00717	Carubv10000095m.g	0.00493	0.00329	0.00175	0.00336	0.00342	0.00361	0.00303	0.00353
Carubv10000096m.g	0.47612	0.46591	0.48453	0.53597	0.4709	0.46601	0.45841	0.40442	Carubv10000096m.g	0.01112	0.00639	0.00556	0.00222	0.0035	0.00841	0.00633	0.0063	Carubv10000096m.g	0.00239	0.00138	0.00286	0.00195	0.00301	0.00247	0.00421	0.00302
Carubv10000097m.g	0.45194	0.46499	0.40329	0.41306	0.46433	0.46941	0.44564	0.43469	Carubv10000097m.g	0.00747	0.00762	0.00699	0.00087	0.00292	0.01048	0.00828	0.00676	Carubv10000097m.g	0.00408	0.0043	0.00315	0.00403	0.00333	0.00414	0.00281	0.00424
Carubv10000098m.g	0.34557	0.35657	0.34287	0.32858	0.39119	0.345	0.38779	0.34805	Carubv10000098m.g	0.00371	0.00756	0.00292	0.00319	0.00527	0.0047	0.00629	0.00898	Carubv10000098m.g	0.00343	0.00397	0.00261	0.00145	0.00355	0.00185	0.00261	0.00193
Carubv10000099m.g	0.29066	0.3286	0.57123	0.52278	0.51443	0.47927	0.41967	0.39599	Carubv10000099m.g	0.00621	0.00514	0.00388	0.00458	0.00578	0.00476	0.00765	0.00376	Carubv10000099m.g	0.00255	0.00108	0.00157	0.0029	0.00219	0.00233	0.00186	0.00231
Carubv10000100m.g	0.11295	0.12784	0.15076	0.18691	0.11901	0.11116	0.13554	0.10824	Carubv10000100m.g	0.00724	0.00506	0.00507	0.00344	0.00113	0.00651	0.00848	0.01505	Carubv10000100m.g	0.00669	0.00822	0.00437	0.00452	0.00455	0.003	0.00539	0.00674
Carubv10000101m.g	0.63008	0.62731	0.72674	0.68802	0.68971	0.67387	0.61925	0.65446	Carubv10000101m.g	0.01208	0.01879	0.00557	0.0086	0.00928	0.0073	0.01364	0.00873	Carubv10000101m.g	0.00431	0.00439	0.00224	0.00306	0.00612	0.00405	0.00334	0.00222
Carubv10000104m.g	NA	NA	NA	NA	NA	NA	NA	NA	Carubv10000104m.g	NA	NA	NA	NA	NA	NA	NA	NA	Carubv10000104m.g	NA	NA	NA	NA	NA	NA	NA	NA
Carubv10000105m.g	0.38684	0.41382	0.36009	0.34393	0.34871	0.38835	0.37201	0.42067	Carubv10000105m.g	0.01472	0.0097	0.00446	0.00162	0.00304	0.00305	0.01391	0.00415	Carubv10000105m.g	0.00617	0.00537	0.00245	0.00203	0.00268	0.00315	0.00306	0.00324
Carubv10000107m.g	0.01186	0.00804	0.02073	0.00813	0.00391	0.00488	0.00877	0.00585	Carubv10000107m.g	0.00634	0.00756	0.00358	0.00533	0.00436	0.00654	0.00231	0.00202	Carubv10000107m.g	0.00274	0.00237	0.00276	0.00187	0.00237	0.00179	0.00267	0.00363
Carubv10000108m.g	0.07295	0.0681	0.13411	0.14382	0.1414	0.08974	0.09529	0.12042	Carubv10000108m.g	0.06262	0.05691	0.03017	0.03158	0.02531	0.01866	0.07251	0.04843	Carubv10000108m.g	0.00756	0.0066	0.00264	0.00409	0.00307	0.00364	0.00612	0.00484
Carubv10000109m.g	0.36595	0.34797	0.39688	0.40828	0.40865	0.40856	0.4048	0.40716	Carubv10000109m.g	0.00727	0.00815	0.00564	0.0105	0.00634	0.0044	0.0051	0.00277	Carubv10000109m.g	0.00324	0.00589	0.00175	0.00242	0.00283	0.00285	0.00233	0.00205
Carubv10000110m.g	0.41297	0.39556	0.52917	0.53741	0.49726	0.50346	0.45378	0.57024	Carubv10000110m.g	0.02304	0.02608	0.03808	0.05156	0.0384	0.04816	0.02478	0.03003	Carubv10000110m.g	0.00398	0.00707	0.00616	0.00857	0.00763	0.00817	0.00701	0.00643
Carubv10000111m.g	0.34074	0.31942	0.34878	0.44055	0.35501	0.3387	0.32167	0.26192	Carubv10000111m.g	0.00817	0.01119	0.01016	0.01469	0.00872	0.01526	0.00558	0.00352	Carubv10000111m.g	0.00376	0.00391	0.00193	0.00509	0.00351	0.00299	0.00391	0.00368
Carubv10000112m.g	0.64783	0.65281	0.80614	0.78914	0.79638	0.7906	0.69861	0.72334	Carubv10000112m.g	0.0057	0.01174	0.00721	0.00916	0.00592	0.01299	0.0064	0.01036	Carubv10000112m.g	0.00486	0.00548	0.0021	0.00331	0.00202	0.00262	0.00361	0.00387
Carubv10000113m.g	0.09551	0.09345	0.08188	0.12598	0.08099	0.09823	0.11423	0.11883	Carubv10000113m.g	0.09034	0.11658	0.02287	0.02226	0.02825	0.031	0.08552	0.10139	Carubv10000113m.g	0.007	0.00676	0.00286	0.0043	0.0025	0.00346	0.00829	0.00585
Carubv10000114m.g	0.41396	0.3995	0.4828	0.50156	0.48761	0.41723	0.41467	0.40564	Carubv10000114m.g	0.00531	0.00675	0.0034	0.00249	0.00516	0.00621	0.00505	0.00945	Carubv10000114m.g	0.00369	0.00431	0.00529	0.00206	0.00479	0.00506	0.002	0.0042
Carubv10000115m.g	0.52318	0.51276	0.57849	0.55683	0.60255	0.58585	0.58469	0.55593	Carubv10000115m.g	0.0101	0.00936	0.0083	0.00738	0.00421	0.01135	0.00654	0.01128	Carubv10000115m.g	0.00209	0.00356	0.00416	0.00409	0.00235	0.00354	0.00401	0.00362
Carubv10000116m.g	0.71332	0.71678	0.83278	0.84614	0.83895	0.79951	0.74782	0.78045	Carubv10000116m.g	0.00719	0.00946	0.00227	0.00724	0.00553	0.00184	0.00512	0.00686	Carubv10000116m.g	0.00367	0.00523	0.00242	0.00219	0.00238	0.00342	0.00364	0.00209
Carubv10000117m.g	0.41486	0.41774	0.41922	0.42365	0.44316	0.43894	0.44364	0.43017	Carubv10000117m.g	0.00631	0.00761	0.00772	0.00672	0.0038	0.00698	0.00849	0.00779	Carubv10000117m.g	0.00412	0.00381	0.00458	0.00301	0.00215	0.00239	0.00222	0.00188
Carubv10000118m.g	0.35552	0.33285	0.39113	0.37417	0.38206	0.34541	0.37572	0.41356	Carubv10000118m.g	0.00322	0.00533	0.00379	0.00563	0.00431	0.00321	0.00369	0.00395	Carubv10000118m.g	0.00466	0.0033	0.0027	0.00185	0.00166	0.00405	0.00201	0.00171
Carubv10000119m.g	0.41901	0.42611	0.46114	0.40583	0.40281	0.45707	0.34705	0.45541	Carubv10000119m.g	0.00843	0.0078	0.00313	0.00086	0.00659	0.00643	0.00365	0.00949	Carubv10000119m.g	0.00338	0.00346	0.00342	0.00169	0.0037	0.00262	0.00468	0.00223
Carubv10000120m.g	0.29511	0.27787	0.33654	0.41293	0.30182	0.32455	0.29234	0.28849	Carubv10000120m.g	0.00714	0.0058	0.00394	0.01172	0.00437	0.00218	0.00873	0.00357	Carubv10000120m.g	0.00335	0.00305	0.00334	0.00143	0.00124	0.00424	0.00305	0.00254
Carubv10000121m.g	0.221	0.23542	0.34372	0.31989	0.31056	0.29852	0.26464	0.24983	Carubv10000121m.g	0.00371	0.00829	0.00737	0.00792	0.00917	0.00355	0.00447	0.00503	Carubv10000121m.g	0.00163	0.00357	0.00255	0.00233	0.00229	0.00265	0.00217	0.00306
Carubv10000122m.g	0.38941	0.38642	0.44154	0.47997	0.44078	0.45397	0.41163	0.37802	Carubv10000122m.g	0.00742	0.00741	0.00772	0.00747	0.00597	0.00709	0.00404	0.00303	Carubv10000122m.g	0.00392	0.00374	0.00269	0.0022	0.00528	0.003	0.00205	0.00169
Carubv10000123m.g	0.55143	0.51459	0.58385	0.61407	0.64076	0.58272	0.5802	0.58562	Carubv10000123m.g	0.00987	0.0089	0.00603	0.00497	0.00364	0.00311	0.0033	0.00295	Carubv10000123m.g	0.00389	0.00296	0.0024	0.00235	0.00205	0.00314	0.00435	0.00329
Carubv10000124m.g	0.23993	0.25562	0.22318	0.22282	0.22206	0.24088	0.21746	0.26861	Carubv10000124m.g	0.00257	0.00964	0.01061	0.00539	0.01289	0.00524	0.00462	0.01398	Carubv10000124m.g	0.00319	0.00273	0.00409	0.00202	0.00154	0.00432	0.00249	0.0024
Carubv10000126m.g	0.4651	0.44594	0.25809	0.3025	0.33721	0.34122	0.33623	0.45678	Carubv10000126m.g	0.15549	0.17488	0.00707	0.00558	0.0224	0.01464	0.10022	0.14966	Carubv10000126m.g	0.01943	0.01311	0.00118	0.00308	0.0054	0.00467	0.01012	0.01375
Carubv10000128m.g	0.48406	0.49333	0.56741	0.61498	0.47426	0.58447	0.54636	0.53222	Carubv10000128m.g	0.0085	0.00933	0.00486	0.00582	0.00418	0.00573	0.00443	0.00566	Carubv10000128m.g	0.00388	0.00335	0.00254	0.00259	0.00334	0.00504	0.00268	0.00281
Carubv10000130m.g	0.03798	0.03198	0.33332	0.39006	0.23462	0.26084	0.08062	0.09771	Carubv10000130m.g	0.00431	0.00643	0.00707	0.01234	0.00986	0.00578	0.0041	0.00351	Carubv10000130m.g	0.00558	0.00367	0.00115	0.00244	0.0022	0.00286	0.00227	0.00349
Carubv10000132m.g	0.41299	0.4794	0.11976	0.12111	0.20171	0.20364	0.40373	0.38686	Carubv10000132m.g	0.07225	0.08851	0.0075	0.0081	0.00472	0.01708	0.04766	0.06164	Carubv10000132m.g	0.01345	0.01162	0.0029	0.00363	0.00187	0.0054	0.00204	0.00339
Carubv10000133m.g	0.30632	0.29048	0.4044	0.37645	0.40428	0.39379	0.33421	0.31289	Carubv10000133m.g	0.00941	0.00922	0.01137	0.00858	0.00614	0.00482	0.00294	0.00451	Carubv10000133m.g	0.00222	0.00403	0.0021	0.00306	0.00227	0.00245	0.00166	0.00283
Carubv10000134m.g	0.43362	0.42138	0.45314	0.40967	0.39111	0.36303	0.43899	0.44406	Carubv10000134m.g	0.00635	0.01561	0.00403	0.00479	0.00564	0.00469	0.01371	0.01448	Carubv10000134m.g	0.00678	0.00643	0.007	0.00453	0.00575	0.00447	0.00677	0.00628
Carubv10000135m.g	0.30735	0.31892	0.34981	0.38108	0.34354	0.33942	0.30784	0.3059	Carubv10000135m.g	0.00284	0.00813	0.00199	0.0066	0.00434	0.00305	0.01073	0.0031	Carubv10000135m.g	0.00262	0.00329	0.00666	0.0053	0.00367	0.00572	0.00329	0.00281
Carubv10000136m.g	0.35755	0.36839	0.39528	0.45544	0.37872	0.39474	0.45467	0.40599	Carubv10000136m.g	0.00829	0.00623	0.01088	0.02356	0.0061	0.01458	0.01534	0.01008	Carubv10000136m.g	0.00261	0.00266	0.00428	0.00706	0.0065	0.00474	0.00462	0.00413
Carubv10000137m.g	0.5042	0.52338	0.60131	0.56866	0.55562	0.57032	0.50657	0.51439	Carubv10000137m.g	0.00739	0.00559	0.01756	0.01179	0.00919	0.01441	0.00511	0.009	Carubv10000137m.g	0.00316	0.0044	0.00385	0.00333	0.00569	0.00272	0.00354	0.00417
Carubv10000138m.g	0.49685	0.47061	0.48947	0.47755	0.47048	0.52193	0.50646	0.46489	Carubv10000138m.g	0.00965	0.01326	0.01801	0.00689	0.01435	0.00758	0.01191	0.0098	Carubv10000138m.g	0.00296	0.00282	0.00512	0.0057	0.00417	0.00432	0.00429	0.00297
Carubv10000139m.g	0.33316	0.36268	0.32404	0.28395	0.30525	0.3267	0.31718	0.3273	Carubv10000139m.g	0.00557	0.00392	0.00984	0.00241	0.0048	0.00878	0.00611	0.00716	Carubv10000139m.g	0.00376	0.00382	0.00364	0.00242	0.00284	0.00263	0.0023	0.00314
Carubv10000140m.g	0.32434	0.38132	0.35764	0.36166	0.36509	0.29507	0.3539	0.32851	Carubv10000140m.g	0.00582	0.0063	0.00723	0.00351	0.00427	0.00333	0.00852	0.00617	Carubv10000140m.g	0.00404	0.00329	0.00336	0.00202	0.00324	0.00324	0.00227	0.00122
Carubv10000141m.g	0.44439	0.43216	0.52973	0.44375	0.46543	0.44693	0.4507	0.47137	Carubv10000141m.g	0.01065	0.0094	0.01074	0.0044	0.00907	0.01089	0.01353	0.00866	Carubv10000141m.g	0.00815	0.00867	0.00993	0.00605	0.00715	0.01197	0.01001	0.00794
Carubv10000143m.g	0.55269	0.57578	0.63083	0.63264	0.61069	0.62318	0.55695	0.58948	Carubv10000143m.g	0.01522	0.00926	0.01472	0.00557	0.00766	0.01483	0.00767	0.01161	Carubv10000143m.g	0.00359	0.00441	0.00289	0.00261	0.00446	0.00288	0.00251	0.00215
Carubv10000146m.g	0.34015	0.38021	0.50263	0.49066	0.35363	0.51347	0.41805	0.44028	Carubv10000146m.g	0.00597	0.00662	0.01108	0.01089	0.00627	0.02098	0.00381	0.00327	Carubv10000146m.g	0.0022	0.00276	0.00305	0.00225	0.00177	0.00223	0.00283	0.00219
Carubv10000147m.g	0.40231	0.37156	0.39755	0.319	0.36009	0.35729	0.39233	0.37265	Carubv10000147m.g	0.01019	0.00584	0.01366	0.00244	0.01274	0.01066	0.01056	0.00569	Carubv10000147m.g	0.00187	0.00422	0.00236	0.00285	0.00214	0.0024	0.00366	0.00185
Carubv10000148m.g	0.52483	0.48234	0.61411	0.50501	0.53984	0.50214	0.48979	0.5175	Carubv10000148m.g	0.00868	0.0093	0.00576	0.00434	0.00396	0.00134	0.00661	0.00782	Carubv10000148m.g	0.00549	0.00748	0.00438	0.00397	0.00467	0.00509	0.00638	0.00411
Carubv10000149m.g	0.40144	0.37587	0.46339	0.5018	0.46386	0.53018	0.40731	0.4009	Carubv10000149m.g	0.0049	0.00717	0.00794	0.00953	0.01138	0.01362	0.00673	0.00504	Carubv10000149m.g	0.00392	0.00395	0.00297	0.00207	0.00195	0.00165	0.00485	0.00264
Carubv10000150m.g	0.44702	0.42021	0.47111	0.49835	0.48717	0.45266	0.41536	0.46455	Carubv10000150m.g	0.02757	0.03074	0.00792	0.01307	0.02103	0.02324	0.01555	0.02191	Carubv10000150m.g	0.00611	0.0053	0.00095	0.00365	0.00611	0.00456	0.00393	0.00328
Carubv10000151m.g	0.4174	0.42831	0.44898	0.46226	0.46997	0.48866	0.44515	0.38215	Carubv10000151m.g	0.00726	0.00521	0.00295	0.007	0.00359	0.00617	0.0065	0.00234	Carubv10000151m.g	0.0031	0.00335	0.00308	0.00279	0.00513	0.00221	0.00269	0.00398
Carubv10000153m.g	0.30525	0.3024	0.24284	0.29329	0.29348	0.22588	0.26966	0.3338	Carubv10000153m.g	0.00956	0.00465	0.00685	0.00293	0.00559	0.00274	0.0046	0.00105	Carubv10000153m.g	0.00564	0.00397	0.00165	0.00285	0.00286	0.00236	0.00195	0.00313
Carubv10000154m.g	0.33433	0.34449	0.36422	0.28189	0.37677	0.38568	0.3535	0.31418	Carubv10000154m.g	0.00359	0.00738	0.01093	0.0084	0.00938	0.0077	0.00745	0.00674	Carubv10000154m.g	0.003	0.003	0.0035	0.00385	0.00337	0.00349	0.0052	0.00318
Carubv10000155m.g	0.09187	0.09391	0.14738	0.0943	0.11708	0.11414	0.09815	0.08274	Carubv10000155m.g	0.0045	0.00353	0.00234	0	0.00546	0.00478	0.00328	0.0049	Carubv10000155m.g	0.00372	0.00447	0.00382	0.00107	0.00328	0.00354	0.00187	0.00325
Carubv10000156m.g	0.45051	0.46281	0.49138	0.48198	0.48583	0.51334	0.47812	0.46747	Carubv10000156m.g	0.00628	0.00808	0.00326	0.00368	0.00369	0.00268	0.00263	0.0054	Carubv10000156m.g	0.00344	0.00299	0.00179	0.00406	0.00389	0.00295	0.00365	0.00242
Carubv10000157m.g	0.3639	0.36277	0.40924	0.39344	0.40558	0.35566	0.34587	0.30888	Carubv10000157m.g	0.00747	0.00512	0.01559	0.0152	0.01223	0.01141	0.00601	0.00832	Carubv10000157m.g	0.00201	0.00321	0.00471	0.00425	0.00404	0.00378	0.0028	0.00246
Carubv10000158m.g	0.53808	0.52625	0.55549	0.54413	0.52601	0.49621	0.55116	0.53331	Carubv10000158m.g	0.00394	0.01033	0.00305	0.00904	0.00084	0.00896	0.00651	0.00854	Carubv10000158m.g	0.00244	0.00471	0.00282	0.00425	0.00297	0.00239	0.00357	0.00309
Carubv10000159m.g	0.0226	0.01802	0.18229	0.11545	0.172	0.08237	0.07971	0.11284	Carubv10000159m.g	0.0022	0.00111	0.00508	0.00263	0.00323	0.00579	0.00386	0.00482	Carubv10000159m.g	0.00216	0.00255	0.00662	0.00581	0.00525	0.0042	0.00285	0.00348
Carubv10000160m.g	0.35621	0.39929	0.43687	0.43366	0.42711	0.47697	0.3834	0.42026	Carubv10000160m.g	0.01132	0.00322	0.00474	0.00278	0.00517	0.00801	0.00785	0.00735	Carubv10000160m.g	0.00292	0.00314	0.00252	0.0033	0.00343	0.00297	0.00276	0.00349
Carubv10000161m.g	0.343	0.34542	0.41889	0.55426	0.40028	0.46027	0.34711	0.38386	Carubv10000161m.g	0.00579	0.00501	0.00413	0.01061	0.00496	0.00379	0.00759	0.00298	Carubv10000161m.g	0.00474	0.0042	0.00388	0.00437	0.00426	0.00525	0.00319	0.00361
Carubv10000162m.g	0.39496	0.31338	0.41239	0.34968	0.37809	0.43175	0.36794	0.34864	Carubv10000162m.g	0.00386	0.01049	0.00197	0.00498	0.00679	0.00705	0.003	0.00452	Carubv10000162m.g	0.00193	0.0032	0.00253	0.00068	0.00361	0.00121	0.00205	0.00149
Carubv10000163m.g	0.317	0.3066	0.24926	0.1973	0.27048	0.30749	0.28223	0.28664	Carubv10000163m.g	0.01797	0.01159	0.00795	0.00627	0.00654	0.00875	0.00542	0.00294	Carubv10000163m.g	0.00329	0.00459	0.0037	0.00258	0.00128	0.00337	0.00299	0.00195
Carubv10000164m.g	0.086	0.09815	0.29804	0.28829	0.19354	0.2373	0.15101	0.14315	Carubv10000164m.g	0.00396	0.00232	0.00576	0.00882	0.0029	0.00414	0.0045	0.00387	Carubv10000164m.g	0.00316	0.00332	0.0022	0.00313	0.00244	0.00184	0.00315	0.00315
Carubv10000165m.g	0.42433	0.44375	0.43993	0.49498	0.4653	0.51392	0.42062	0.41802	Carubv10000165m.g	0.00856	0.00872	0.0075	0.00683	0.00555	0.00641	0.00402	0.00196	Carubv10000165m.g	0.00311	0.00373	0.00258	0.00212	0.00443	0.00466	0.00281	0.0046
Carubv10000166m.g	0.03573	0.02835	0.06532	0.04718	0.04267	0.04909	0.05744	0.04601	Carubv10000166m.g	0.00379	0.0048	0.00312	0.00059	0.00355	0.0041	0.00411	0.0017	Carubv10000166m.g	0.00248	0.00262	0.00234	0.00324	0.00323	0.00317	0.00408	0.00124
Carubv10000167m.g	0.35196	0.35141	0.30719	0.37353	0.33694	0.36564	0.33966	0.3667	Carubv10000167m.g	0.00454	0.00473	0.00525	0	0.00272	0.00536	0.00443	0.00078	Carubv10000167m.g	0.00426	0.0044	0.00402	0.00364	0.00306	0.00538	0.00242	0.00378
Carubv10000168m.g	0.5281	0.46349	0.5262	0.46145	0.52577	0.48154	0.47013	0.4533	Carubv10000168m.g	0.01006	0.00728	0.00505	0.00468	0.00681	0.00521	0.00842	0.00395	Carubv10000168m.g	0.00277	0.00375	0.00315	0.00195	0.00182	0.00212	0.0026	0.00376
Carubv10000169m.g	0.29003	0.25328	0.43063	0.42611	0.44115	0.34143	0.34811	0.30429	Carubv10000169m.g	0.00609	0.00808	0.008	0.0026	0.00372	0.00318	0.00559	0.00442	Carubv10000169m.g	0.00468	0.00295	0.00264	0.00051	0.0027	0.00129	0.00078	0.00195
Carubv10000170m.g	0.60072	0.60095	0.62186	0.59226	0.49552	0.55481	0.57345	0.5522	Carubv10000170m.g	0.00957	0.00769	0.01115	0.00646	0.00345	0.00877	0.00546	0.00493	Carubv10000170m.g	0.00355	0.00419	0.00333	0.00394	0.00415	0.00239	0.00148	0.00224
Carubv10000171m.g	0.28947	0.28107	0.27767	0.43232	0.31642	0.30173	0.2589	0.26649	Carubv10000171m.g	0.05914	0.04626	0.00445	0.02273	0.01379	0.02562	0.0406	0.04407	Carubv10000171m.g	0.00568	0.00785	0.0115	0.01647	0.00598	0.01056	0.008	0.00662
Carubv10000172m.g	0.41075	0.42691	0.46238	0.50881	0.46469	0.50013	0.49571	0.40459	Carubv10000172m.g	0.00653	0.00417	0.01115	0.00353	0.00559	0.00797	0.00698	0.00823	Carubv10000172m.g	0.00272	0.00291	0.00399	0.00459	0.00265	0.00379	0.00265	0.00246
Carubv10000173m.g	0.62188	0.6377	0.79409	0.71245	0.69989	0.6562	0.74481	0.63289	Carubv10000173m.g	0.00759	0.00718	0.0114	0.01879	0.00684	0.00905	0.00758	0.00901	Carubv10000173m.g	0.00421	0.00303	0.00403	0.00493	0.00413	0.00452	0.00426	0.00265
Carubv10000174m.g	0.41306	0.38234	0.49927	0.46423	0.42823	0.44505	0.44512	0.33351	Carubv10000174m.g	0.01044	0.00424	0.02207	0.02057	0.01505	0.01678	0.01036	0.01848	Carubv10000174m.g	0.00712	0.00443	0.00576	0.00433	0.00524	0.00737	0.0044	0.00543
Carubv10000175m.g	0.37087	0.38634	0.45669	0.45866	0.41429	0.41693	0.41828	0.38285	Carubv10000175m.g	0.00519	0.00557	0.00361	0.00468	0.00502	0.00604	0.00537	0.00281	Carubv10000175m.g	0.00248	0.00301	0.00241	0.00223	0.00275	0.00364	0.00233	0.00246
Carubv10000176m.g	0.38602	0.39686	0.38084	0.30697	0.44771	0.51188	0.43852	0.45668	Carubv10000176m.g	0.01082	0.01258	0.01486	0.00921	0.01306	0.03147	0.00475	0.00393	Carubv10000176m.g	0.00363	0.00208	0.00373	0.00258	0.00319	0.00433	0.00292	0.00166
Carubv10000177m.g	0.04344	0.04482	0.19442	0.23392	0.18121	0.11232	0.09838	0.10219	Carubv10000177m.g	0.00925	0.00375	0.00591	0.01335	0.00414	0.0034	0.00354	0	Carubv10000177m.g	0.00331	0.00227	0.00165	0.00324	0.00185	0.00244	0.00264	0.00212
Carubv10000178m.g	0.37643	0.38671	0.51655	0.53163	0.47791	0.5357	0.40008	0.41681	Carubv10000178m.g	0.00459	0.00566	0.00396	0.01243	0.00553	0.00625	0.00352	0.0048	Carubv10000178m.g	0.00295	0.00318	0.00249	0.00065	0.00257	0.00227	0.00282	0.00237
Carubv10000179m.g	0.06397	0.05461	0.01268	0.00985	0.02152	0.023	0.03947	0.0443	Carubv10000179m.g	0.00693	0.00555	0.00156	0	0.00311	0.00479	0.00706	0.00817	Carubv10000179m.g	0.0045	0.00622	0.00256	0.00339	0.00316	0.00194	0.00183	0.0027
Carubv10000180m.g	0.00228	0.02029	0.01563	0.00479	0.02075	0.03432	0.01554	0.01839	Carubv10000180m.g	0.00546	0.00519	0	0.00311	0.00567	0.01224	0.00107	0.00483	Carubv10000180m.g	0.00253	0.00253	0.00159	0.0031	0.00342	0.00186	0.00294	0.00171
Carubv10000181m.g	0.52333	0.40861	0.5292	0.49685	0.51134	0.47536	0.38898	0.46082	Carubv10000181m.g	0.01326	0.01205	0.00979	0.00558	0.02068	0.00697	0.01033	0.00886	Carubv10000181m.g	0.00193	0.00346	0.00343	0.00349	0.0042	0.00461	0.00341	0.00404
Carubv10000182m.g	0.4265	0.44697	0.54317	0.54001	0.5293	0.53734	0.50212	0.44914	Carubv10000182m.g	0.00761	0.00581	0.0058	0.00771	0.0031	0.0028	0.00565	0.00615	Carubv10000182m.g	0.00239	0.00234	0.00276	0.00281	0.00346	0.003	0.00213	0.00501
Carubv10000183m.g	0.68678	0.66641	0.62114	0.631	0.66456	0.60828	0.6405	0.63405	Carubv10000183m.g	0.01415	0.0155	0.00169	0.01234	0.01157	0.00927	0.00829	0.00582	Carubv10000183m.g	0.00569	0.00284	0.00265	0.00348	0.00316	0.00215	0.00185	0.00233
Carubv10000184m.g	0.15873	0.16586	0.18627	0.2068	0.22602	0.18342	0.17936	0.19686	Carubv10000184m.g	0.00417	0.00516	0.00309	0.00437	0.00543	0.01211	0.00305	0.00277	Carubv10000184m.g	0.00251	0.00189	0.00349	0.00325	0.00294	0.00238	0.00276	0.00239
Carubv10000185m.g	0.39601	0.35901	0.4019	0.37178	0.42035	0.44581	0.36763	0.36037	Carubv10000185m.g	0.00746	0.00749	0.00478	0.00839	0.00105	0.00933	0.00725	0.00909	Carubv10000185m.g	0.00469	0.0026	0.00228	0.00081	0.00306	0.00452	0.0023	0.00445
Carubv10000186m.g	0.20682	0.21232	0.37268	0.36949	0.28309	0.25816	0.28989	0.28119	Carubv10000186m.g	0.00186	0.00851	0.01031	0.00821	0.01125	0.00522	0.0037	0.00338	Carubv10000186m.g	0.00772	0.00345	0.0028	0.00361	0.00233	0.00377	0.00268	0.00393
Carubv10000187m.g	0.56602	0.5437	0.48771	0.48855	0.48973	0.52196	0.51451	0.58584	Carubv10000187m.g	0.00701	0.00904	0.01438	0.00983	0.01618	0.01152	0.00513	0.01206	Carubv10000187m.g	0.00431	0.00319	0.00306	0.00247	0.00182	0.00323	0.00277	0.00145
Carubv10000188m.g	0.7252	0.72111	0.68539	0.70931	0.74758	0.72706	0.70714	0.71678	Carubv10000188m.g	0.01384	0.00952	0.01127	0.00776	0.00868	0.01418	0.00616	0.00998	Carubv10000188m.g	0.00315	0.00358	0.00483	0.00343	0.00338	0.00571	0.00176	0.00402
Carubv10000189m.g	0.01501	0.01333	0.03004	0.02553	0.03476	0.0106	0.02698	0.02948	Carubv10000189m.g	0.00665	0.00443	0.00116	0.00392	0.00344	0.00298	0.00457	0.00886	Carubv10000189m.g	0.00298	0.00315	0.0012	0.00402	0.00558	0.00445	0.00275	0.00334
Carubv10000190m.g	0.57325	0.60146	0.59135	0.61899	0.56765	0.59123	0.57746	0.5725	Carubv10000190m.g	0.01207	0.00858	0.00806	0.00362	0.00558	0.00608	0.00462	0.009	Carubv10000190m.g	0.00214	0.0015	0.00214	0.00244	0.00418	0.00623	0.00402	0.00365
Carubv10000191m.g	0.47174	0.48908	0.51133	0.53529	0.51683	0.52285	0.52647	0.46269	Carubv10000191m.g	0.00505	0.00719	0.00302	0.00417	0.00319	0.00382	0.00415	0.00863	Carubv10000191m.g	0.00328	0.00424	0.00225	0.00195	0.00178	0.00265	0.00264	0.00393
Carubv10000192m.g	0.15221	0.13412	0.28462	0.27494	0.26499	0.23948	0.23097	0.14853	Carubv10000192m.g	0.00159	0.00353	0.00319	0.00551	0.00386	0.00468	0.00604	0.00674	Carubv10000192m.g	0.00239	0.00216	0.00281	0.00108	0.00231	0.00163	0.00295	0.00288
Carubv10000193m.g	0.47085	0.47008	0.49701	0.41618	0.49542	0.44404	0.48812	0.46311	Carubv10000193m.g	0.00828	0.00844	0.00349	0.00684	0.00391	0.00536	0.00466	0.00483	Carubv10000193m.g	0.00479	0.00341	0.00287	0.00277	0.00237	0.00363	0.00138	0.0028
Carubv10000194m.g	0.56454	0.60884	0.58551	0.65049	0.66575	0.58715	0.64434	0.6155	Carubv10000194m.g	0.00786	0.01078	0.01007	0.00631	0.00746	0.01146	0.00509	0.00986	Carubv10000194m.g	0.0025	0.00467	0.00242	0.003	0.00181	0.00152	0.00424	0.00448
Carubv10000195m.g	0.26469	0.26655	0.38787	0.33936	0.3187	0.28832	0.27371	0.34647	Carubv10000195m.g	0.00645	0.00543	0.0034	0.00154	0.00114	0.00452	0.00911	0.00324	Carubv10000195m.g	0.00335	0.00372	0.00186	0.00265	0.00535	0.00259	0.00232	0.00222
Carubv10000196m.g	0.38067	0.41617	0.52007	0.54707	0.52159	0.49956	0.50017	0.43496	Carubv10000196m.g	0.0107	0.00703	0.00502	0.0051	0.00437	0.00303	0.00682	0.0048	Carubv10000196m.g	0.00339	0.00219	0.00346	0.00543	0.00225	0.0046	0.00161	0.0028
Carubv10000197m.g	0.45543	0.43528	0.49835	0.45765	0.57405	0.52868	0.44817	0.4401	Carubv10000197m.g	0.00686	0.01266	0.00805	0.00205	0.00747	0.00981	0.00756	0.00926	Carubv10000197m.g	0.00356	0.00324	0.00578	0.0045	0.00606	0.00574	0.00334	0.00287
Carubv10000198m.g	0.01857	0.01644	0.06924	0.06184	0.04587	0.10269	0.0297	0.04904	Carubv10000198m.g	0.00481	0.00088	0.00431	0.00197	0.00502	0.0027	0.00119	0.00416	Carubv10000198m.g	0.00251	0.00312	0.00307	0.00304	0.00315	0.00282	0.00375	0.00324
Carubv10000199m.g	0.0324	0.01841	0.04145	0.04404	0.03866	0.03328	0.02978	0.03278	Carubv10000199m.g	0.00376	0.00223	0.00232	0.00266	0.01057	0.00239	0.00198	0.00372	Carubv10000199m.g	0.00232	0.003	0.00149	0.00391	0.00445	0.00337	0.00558	0.00327
Carubv10000200m.g	0.28717	0.30692	0.30306	0.33506	0.33125	0.33008	0.30949	0.32863	Carubv10000200m.g	0.00471	0.00734	0.00839	0.01405	0.00332	0.01002	0.00466	0.00493	Carubv10000200m.g	0.00361	0.00289	0.00262	0.00255	0.00296	0.0032	0.003	0.00326
Carubv10000201m.g	0.37834	0.38998	0.47001	0.45982	0.4119	0.41019	0.39937	0.36539	Carubv10000201m.g	0.0042	0.0048	0.00543	0.00971	0.00602	0.00805	0.00297	0.00444	Carubv10000201m.g	0.00259	0.00298	0.00269	0.00249	0.00113	0.00228	0.00269	0.00212
Carubv10000202m.g	0.25651	0.24238	0.33669	0.34923	0.27544	0.29424	0.3045	0.28004	Carubv10000202m.g	0.03429	0.02879	0.0135	0.00307	0.00775	0.00786	0.01875	0.03006	Carubv10000202m.g	0.00384	0.00542	0.00426	0.00291	0.00384	0.00214	0.00501	0.00503
Carubv10000203m.g	0.1379	0.1403	0.12788	0.07291	0.10947	0.10957	0.13472	0.16111	Carubv10000203m.g	0.00658	0.00859	0.00292	0.00628	0.00497	0.0034	0.00304	0.0018	Carubv10000203m.g	0.00391	0.0036	0.00457	0.00263	0.00409	0.004	0.0023	0.00225
Carubv10000204m.g	0.40885	0.41371	0.5467	0.50345	0.50526	0.46299	0.39874	0.38829	Carubv10000204m.g	0.00621	0.0075	0.00462	0.00299	0.00377	0.00702	0.00614	0.00325	Carubv10000204m.g	0.00892	0.00792	0.00761	0.00718	0.00778	0.00671	0.00792	0.00739
Carubv10000205m.g	0.43694	0.43495	0.4919	0.54796	0.49575	0.51344	0.41142	0.49045	Carubv10000205m.g	0.0133	0.00754	0.00124	0.01272	0.00832	0.0083	0.00801	0.01055	Carubv10000205m.g	0.00627	0.0051	0.00238	0.00304	0.00337	0.00237	0.0048	0.00252
Carubv10000206m.g	0.00677	0.01114	0.02027	0.00836	0.00945	0.01935	0.005	0.00556	Carubv10000206m.g	0.00104	0.00312	0.00601	0.00748	0.00624	0	0.00204	0.00656	Carubv10000206m.g	0.00468	0.00358	0.003	0.00253	0.00346	0.00277	0.00148	0.00338
Carubv10000208m.g	0.25469	0.24471	0.28802	0.23471	0.27748	0.26456	0.27591	0.30752	Carubv10000208m.g	0.00477	0.00822	0.004	0.00502	0.00596	0.0053	0.0041	0.00276	Carubv10000208m.g	0.0033	0.00342	0.00274	0.00275	0.0017	0.00167	0.0041	0.00197
Carubv10000209m.g	0.45492	0.41814	0.61114	0.6182	0.48721	0.52104	0.44503	0.5012	Carubv10000209m.g	0.01117	0.00325	0.06473	0.11583	0.06439	0.09446	0.00239	0.01344	Carubv10000209m.g	0.00424	0.00407	0.0027	0.00449	0.00691	0.00635	0.00398	0.00261
Carubv10000210m.g	0.38943	0.41264	0.36164	0.37085	0.32206	0.41729	0.37743	0.413	Carubv10000210m.g	0.00244	0.00827	0.00441	0.00222	0.00114	0.00622	0.00779	0.00395	Carubv10000210m.g	0.00737	0.00553	0.00431	0.00535	0.00306	0.00462	0.00648	0.0043
Carubv10000211m.g	0.56625	0.52854	0.55563	0.61144	0.54564	0.50469	0.51061	0.57802	Carubv10000211m.g	0.00805	0.00534	0.00414	0.00571	0.00437	0.00286	0.00664	0.00411	Carubv10000211m.g	0.00343	0.00394	0.00328	0.0037	0.00288	0.00265	0.00427	0.00356
Carubv10000213m.g	0.31732	0.27677	0.31006	0.32213	0.32485	0.31193	0.28541	0.33135	Carubv10000213m.g	0.0033	0.00661	0.00337	0.00126	0.00418	0.01035	0.00456	0.00568	Carubv10000213m.g	0.00425	0.00322	0.00444	0.00343	0.00269	0.00236	0.00333	0.00421
Carubv10000214m.g	0.29903	0.35252	0.15889	0.14048	0.17083	0.1601	0.26781	0.32113	Carubv10000214m.g	0.00822	0.00484	0.0051	0.00418	0.00126	0.00522	0.00356	0.00713	Carubv10000214m.g	0.00369	0.00334	0.00323	0.00244	0.00289	0.00171	0.00247	0.0025
Carubv10000215m.g	0.53186	0.59488	0.45187	0.44812	0.46141	0.49272	0.51738	0.53609	Carubv10000215m.g	0.01413	0.01016	0.01173	0.02055	0.01282	0.02303	0.01304	0.00924	Carubv10000215m.g	0.00349	0.00331	0.00518	0.00341	0.00608	0.00483	0.00132	0.00495
Carubv10000216m.g	0.12209	0.12608	0.04137	0.04549	0.07521	0.07325	0.10386	0.12691	Carubv10000216m.g	0.00537	0.00418	0.00119	0.00551	0.00563	0.00139	0.00556	0.00175	Carubv10000216m.g	0.00247	0.00219	0.00208	0.00101	0.00239	0.00371	0.00232	0.00332
Carubv10000217m.g	0.41218	0.42662	0.49551	0.40507	0.49249	0.44577	0.45475	0.41738	Carubv10000217m.g	0.00599	0.00805	0.00528	0.0077	0.01066	0.00628	0.00829	0.00162	Carubv10000217m.g	0.00517	0.00596	0.00474	0.00315	0.00467	0.0062	0.00661	0.00382
Carubv10000219m.g	0.53943	0.54228	0.52052	0.51811	0.5859	0.56553	0.51313	0.56077	Carubv10000219m.g	0.00804	0.00646	0.00603	0.00444	0.00485	0.0049	0.00619	0.01014	Carubv10000219m.g	0.0039	0.00352	0.0023	0.00142	0.00268	0.002	0.00322	0.00256
Carubv10000220m.g	0.27248	0.28527	0.24313	0.47587	0.29733	0.2321	0.29175	0.31756	Carubv10000220m.g	0.00718	0.00663	0.00243	0.0026	0	0.0056	0.00486	0.01004	Carubv10000220m.g	0.00543	0.00526	0.00277	0.0012	0.00122	0.00582	0.00215	0.00349
Carubv10000221m.g	0.27114	0.25831	0.26318	0.21572	0.28813	0.23601	0.26525	0.27589	Carubv10000221m.g	0.06942	0.05451	0.10768	0.1435	0.10409	0.09855	0.05536	0.05026	Carubv10000221m.g	0.00873	0.01094	0.0015	0.02202	0.00821	0.0098	0.00729	0.00784
Carubv10000222m.g	0.20604	0.22504	0.29492	0.32221	0.23556	0.29285	0.2461	0.24613	Carubv10000222m.g	0.02146	0.0375	0.01351	0.01531	0.00604	0.00166	0.0198	0.02592	Carubv10000222m.g	0.00335	0.00456	0.002	0.00405	0.00161	0.00347	0.00226	0.00352
Carubv10000223m.g	0.33145	0.2844	0.20927	0.16656	0.26592	0.25286	0.24332	0.26677	Carubv10000223m.g	0.00308	0.00657	0.0026	0.00335	0.00331	0.00233	0.00103	0.01037	Carubv10000223m.g	0.00489	0.0046	0.00067	0.00408	0.00217	0.00224	0.0017	0.00315
Carubv10000224m.g	0.41283	0.39368	0.4786	0.4994	0.52735	0.48742	0.37857	0.47471	Carubv10000224m.g	0.00642	0.00783	0.01064	0.00624	0.01007	0.00505	0.00425	0.00654	Carubv10000224m.g	0.00275	0.00347	0.00631	0.00759	0.00663	0.00788	0.00367	0.00399
Carubv10000225m.g	0.33227	0.33129	0.2521	0.1864	0.25537	0.26011	0.36937	0.2957	Carubv10000225m.g	0.00413	0.00241	0.0034	0.00378	0.00199	0.00542	0.00501	0.00594	Carubv10000225m.g	0.00337	0.00331	0.00204	0.00331	0.00331	0.00274	0.00335	0.00329
Carubv10000227m.g	0.44934	0.3719	0.51423	0.4763	0.49243	0.51705	0.44155	0.39551	Carubv10000227m.g	0.00688	0.0142	0.00441	0.00815	0.01291	0.01131	0.01182	0.00715	Carubv10000227m.g	0.00329	0.00334	0.00228	0.00326	0.00544	0.00271	0.00431	0.0031
Carubv10000228m.g	0.28545	0.27375	0.4387	0.51109	0.39329	0.38982	0.33366	0.33595	Carubv10000228m.g	0.0104	0.00435	0.0053	0.01145	0.00437	0.00567	0.00338	0.00785	Carubv10000228m.g	0.00559	0.00447	0.00203	0.00279	0.00252	0.00259	0.0035	0.00254
Carubv10000229m.g	0.46159	0.50457	0.58751	0.59359	0.55436	0.54388	0.4889	0.54568	Carubv10000229m.g	0.00803	0.00673	0.00526	0.00882	0.00207	0.01022	0.01571	0.00527	Carubv10000229m.g	0.00315	0.00291	0.00248	0.00258	0.00345	0.00347	0.00556	0.00181
Carubv10000230m.g	0.29382	0.33109	0.40914	0.39942	0.33854	0.38721	0.38699	0.3632	Carubv10000230m.g	0.00701	0.01388	0.00423	0.0031	0.00632	0.00966	0.0091	0.01116	Carubv10000230m.g	0.00327	0.00227	0.00455	0.00354	0.00334	0.00249	0.00326	0.00308
Carubv10000231m.g	0.1594	0.16719	0.08427	0.17265	0.04105	0.15883	0.17792	0.15172	Carubv10000231m.g	0.00462	0.00939	0.00457	0.00694	0.00445	0.00069	0.00588	0.00105	Carubv10000231m.g	0.00364	0.00312	0.00162	0.00317	0.00143	0.00122	0.00265	0.00377
Carubv10000232m.g	0.49243	0.47413	0.45458	0.49971	0.45124	0.39074	0.47211	0.51376	Carubv10000232m.g	0.00452	0.00793	0.00557	0.00395	0.00243	0.00148	0.00543	0.00618	Carubv10000232m.g	0.00174	0.00309	0.00253	0.00303	0.00419	0.00238	0.00233	0.00301
Carubv10000233m.g	0.03134	0.02729	0.04703	0.04588	0.05506	0.05718	0.05339	0.03789	Carubv10000233m.g	0.00372	0.00298	0.00141	0.00643	0.00268	0.00263	0.00438	0.00058	Carubv10000233m.g	0.00279	0.00328	0.00173	0.00514	0.00157	0.00259	0.0022	0.00185
Carubv10000234m.g	0.22182	0.18894	0.49107	0.4884	0.42218	0.40611	0.25856	0.31212	Carubv10000234m.g	0.01057	0.01111	0.0073	0.00811	0.00714	0.00716	0.00658	0.00411	Carubv10000234m.g	0.00283	0.0036	0.00339	0.00201	0.00309	0.00309	0.00218	0.00268
Carubv10000235m.g	0.34328	0.36972	0.44431	0.40983	0.44959	0.4146	0.36148	0.43462	Carubv10000235m.g	0.00435	0.00902	0.01283	0.0114	0.00732	0.01014	0.00569	0.00929	Carubv10000235m.g	0.00278	0.00394	0.00682	0.01031	0.00755	0.00818	0.00373	0.00428
Carubv10000236m.g	0.33919	0.32521	0.45066	0.52828	0.45555	0.39517	0.40557	0.36769	Carubv10000236m.g	0.00623	0.00665	0.00956	0.01469	0.00824	0.00478	0.00583	0.00346	Carubv10000236m.g	0.00497	0.00536	0.00633	0.00537	0.00619	0.00554	0.00453	0.00479
Carubv10000237m.g	0.43779	0.4409	0.54286	0.49366	0.54749	0.52195	0.53764	0.54159	Carubv10000237m.g	0.00305	0.00715	0.01425	0.00996	0.00518	0.00841	0.00562	0.01274	Carubv10000237m.g	0.00289	0.0041	0.00655	0.0038	0.00375	0.005	0.00402	0.00165
Carubv10000238m.g	0.17808	0.17571	0.12773	0.11628	0.17105	0.10715	0.17297	0.16643	Carubv10000238m.g	0.01729	0.00539	0.00353	0.00198	0.00836	0.00408	0.00355	0.00748	Carubv10000238m.g	0.00319	0.00306	0.00284	0.00297	0.00512	0.00307	0.00383	0.00207
Carubv10000240m.g	0.42833	0.42358	0.40775	0.39849	0.42493	0.45104	0.44645	0.47465	Carubv10000240m.g	0.00251	0.00573	0.00824	0.00902	0.00894	0.01142	0.01037	0.00387	Carubv10000240m.g	0.0027	0.00385	0.00412	0.00603	0.00282	0.00517	0.00357	0.00339
Carubv10000241m.g	0.11081	0.12596	0.14214	0.09073	0.08063	0.04221	0.12633	0.12022	Carubv10000241m.g	0.00713	0.01078	0.0035	0.00569	0.00984	0.00415	0.00666	0.00671	Carubv10000241m.g	0.00306	0.00267	0.00225	0.00186	0.00318	0.00233	0.00266	0.00186
Carubv10000242m.g	0.14543	0.14894	0.22574	0.19892	0.16773	0.18152	0.14864	0.21801	Carubv10000242m.g	0.00598	0.00661	0.01403	0.00181	0.00424	0.01004	0.00446	0.00621	Carubv10000242m.g	0.00515	0.00599	0.00262	0.00197	0.00407	0.00299	0.00675	0.00551
Carubv10000243m.g	0.3676	0.37398	0.37592	0.41417	0.38299	0.409	0.33487	0.44012	Carubv10000243m.g	0.00939	0.00771	0.00287	0.00455	0.00483	0.00347	0.00615	0.00899	Carubv10000243m.g	0.00404	0.0028	0.00178	0.00181	0.0022	0.00278	0.00362	0.00272
Carubv10000244m.g	0.43349	0.40425	0.61525	0.50238	0.52682	0.47583	0.54527	0.54158	Carubv10000244m.g	0.00404	0.00825	0.0035	0.00712	0.00507	0.00401	0.00451	0.00495	Carubv10000244m.g	0.00281	0.00319	0.00235	0.00192	0.00166	0.00393	0.00148	0.00238
Carubv10000246m.g	0.14763	0.1609	0.25726	0.22498	0.18061	0.24842	0.2616	0.19625	Carubv10000246m.g	0.00813	0.01074	0.00774	0.00654	0.00227	0.00369	0.0026	0.00282	Carubv10000246m.g	0.0014	0.003	0.0025	0.00336	0.00245	0.00221	0.00346	0.00173
Carubv10000247m.g	0.43175	0.41881	0.49888	0.50036	0.46897	0.49029	0.46684	0.42689	Carubv10000247m.g	0.0066	0.00596	0.00382	0.00729	0.00243	0.00667	0.00692	0.00355	Carubv10000247m.g	0.0022	0.00306	0.00341	0.0035	0.00306	0.00331	0.00202	0.00333
Carubv10000248m.g	0.3673	0.35615	0.28894	0.24106	0.33799	0.29387	0.34544	0.31642	Carubv10000248m.g	0.00638	0.00513	0.00238	0.00586	0.00374	0.00343	0.00463	0.00459	Carubv10000248m.g	0.00354	0.00313	0.00215	0.00227	0.00177	0.00472	0.00362	0.00403
Carubv10000249m.g	0.09046	0.0855	0.06209	0.05733	0.04954	0.06156	0.10127	0.10551	Carubv10000249m.g	0.00757	0.0077	0.00272	0.00241	0.00627	0.00252	0.00616	0.00369	Carubv10000249m.g	0.00287	0.00294	0.0006	0.00248	0.00243	0.00258	0.00254	0.00202
Carubv10000250m.g	0.42848	0.49101	0.43122	0.41316	0.43283	0.47078	0.48587	0.45466	Carubv10000250m.g	0.01916	0.03008	0.01792	0.01194	0.01311	0.0136	0.02354	0.02561	Carubv10000250m.g	0.01366	0.01762	0.00528	0.00145	0.00341	0.00635	0.01392	0.02347
Carubv10000251m.g	0.0497	0.03771	0.26068	0.23046	0.22644	0.16403	0.08176	0.1019	Carubv10000251m.g	0.00703	0.00189	0.00232	0.00495	0.00229	0.00305	0.00689	0.00225	Carubv10000251m.g	0.00309	0.00275	0.00223	0.00129	0.00108	0.00372	0.00195	0.00198
Carubv10000252m.g	0.21984	0.22499	0.15183	0.12943	0.15482	0.18762	0.20305	0.21826	Carubv10000252m.g	0.00697	0.00402	0.0033	0.00346	0.00556	0.00144	0.00613	0.0054	Carubv10000252m.g	0.00302	0.00248	0.00197	0.00293	0.00246	0.00305	0.00292	0.00199
Carubv10000253m.g	0.46386	0.54762	0.56967	0.61251	0.60798	0.50065	0.56239	0.59344	Carubv10000253m.g	0.00792	0.01558	0.01015	0.01236	0.00681	0.01324	0.01278	0.0082	Carubv10000253m.g	0.00357	0.00411	0.00368	0.00232	0.00246	0.00426	0.001	0.00357
Carubv10000254m.g	0.24214	0.24474	0.30405	0.28645	0.24288	0.30456	0.26199	0.26707	Carubv10000254m.g	0.00612	0.00787	0.00189	0.00451	0.0033	0.00942	0.00179	0.0046	Carubv10000254m.g	0.00198	0.00407	0.0022	0.00237	0.00153	0.00329	0.0026	0.00304
Carubv10000255m.g	0.3931	0.46891	0.474	0.46833	0.43164	0.43556	0.51241	0.50786	Carubv10000255m.g	0.00699	0.0112	0.00926	0.01003	0.01327	0.00861	0.01449	0.0067	Carubv10000255m.g	0.00234	0.00411	0.00325	0.00174	0.00229	0.00447	0.0041	0.00308
Carubv10000256m.g	0.03368	0.04984	0.0965	0.06899	0.11582	0.06852	0.05371	0.06149	Carubv10000256m.g	0.00655	0.00161	0.00893	0.00291	0.01457	0.00405	0.00362	0.00072	Carubv10000256m.g	0.0022	0.00284	0.00164	0.00152	0.00211	0.00044	0.00172	0.00233
Carubv10000257m.g	0.01186	0.01197	0.01701	0.02203	0.0136	0.02341	0.01533	0.02453	Carubv10000257m.g	0.00482	0.00365	0.00257	0.00396	0.0041	0.0041	0.00458	0.00106	Carubv10000257m.g	0.00425	0.00284	0.0029	0.00318	0.0017	0.00316	0.0024	0.00265
Carubv10000259m.g	0.17653	0.19582	0.17625	0.05793	0.18829	0.19693	0.14174	0.13391	Carubv10000259m.g	0.00589	0.00571	0.00249	0.00488	0.00276	0.00673	0.00495	0.00177	Carubv10000259m.g	0.00367	0.00422	0.00205	0.00295	0.00175	0.00335	0.0032	0.00173
Carubv10000261m.g	0.36058	0.36079	0.30167	0.24949	0.34364	0.20645	0.32709	0.27986	Carubv10000261m.g	0.00379	0.0029	0.00976	0.0052	0.00307	0.00293	0.00386	0.00121	Carubv10000261m.g	0.00441	0.00308	0.00379	0.00236	0.00383	0.00389	0.00292	0.00054
Carubv10000263m.g	0.57824	0.57191	0.70467	0.68423	0.67065	0.67904	0.61641	0.61438	Carubv10000263m.g	0.02041	0.01939	0.00411	0.01066	0.00664	0.00981	0.01827	0.01273	Carubv10000263m.g	0.0081	0.00729	0.002	0.00373	0.00458	0.00462	0.00467	0.00419
Carubv10000264m.g	0.50544	0.50486	0.47301	0.4573	0.49542	0.45989	0.49806	0.46152	Carubv10000264m.g	0.00856	0.00627	0.00612	0.00685	0.00474	0.00805	0.00992	0.00876	Carubv10000264m.g	0.0061	0.00625	0.0049	0.00674	0.00512	0.00578	0.00299	0.0042
Carubv10000265m.g	0.44705	0.49463	0.36413	0.37899	0.41218	0.37087	0.44436	0.44125	Carubv10000265m.g	0.00608	0.00613	0.00407	0.00513	0.00494	0.00582	0.00798	0.00604	Carubv10000265m.g	0.00356	0.00283	0.00156	0.00291	0.00284	0.00213	0.00302	0.0048
Carubv10000267m.g	0.02358	0.03576	0.08592	0.12174	0.04675	0.12936	0.08465	0.0472	Carubv10000267m.g	0.00275	0.01103	0.00128	0.00732	0.00456	0.00489	0.00527	0.00139	Carubv10000267m.g	0.0023	0.00298	0.00396	0.00354	0.00173	0.00292	0.00435	0.00129
Carubv10000268m.g	0.43501	0.45296	0.59114	0.50329	0.44061	0.42377	0.47247	0.50042	Carubv10000268m.g	0.00661	0.01134	0.01209	0.00493	0.00796	0.00345	0.00914	0.01297	Carubv10000268m.g	0.00463	0.00249	0.00207	0.00131	0.0024	0.00256	0.0034	0.00141
Carubv10000269m.g	0.59375	0.55151	0.69834	0.66708	0.63917	0.58698	0.53416	0.61617	Carubv10000269m.g	0.00501	0.00419	0.00942	0.01022	0.0062	0.01088	0.0131	0.00843	Carubv10000269m.g	0.00583	0.00322	0.00892	0.01267	0.01117	0.00832	0.00621	0.00708
Carubv10000270m.g	0.4739	0.46817	0.43179	0.47192	0.42418	0.40134	0.44952	0.40858	Carubv10000270m.g	0.00978	0.00742	0.01668	0.01633	0.00934	0.01017	0.01389	0.00835	Carubv10000270m.g	0.00471	0.00403	0.00677	0.00632	0.00757	0.00621	0.00556	0.00519
Carubv10000271m.g	0.38647	0.40583	0.55678	0.45702	0.50303	0.4896	0.43182	0.49251	Carubv10000271m.g	0.00688	0.00539	0.00527	0.00467	0.00479	0.00699	0.0075	0.00682	Carubv10000271m.g	0.00331	0.00371	0.00272	0.00213	0.00236	0.00316	0.00278	0.00217
Carubv10000272m.g	0.28851	0.2801	0.49055	0.46647	0.38089	0.50191	0.30843	0.33813	Carubv10000272m.g	0.01065	0.00665	0.00721	0.0047	0.00837	0.00526	0.00716	0.00701	Carubv10000272m.g	0.00243	0.00362	0.00211	0.0018	0.0036	0.00155	0.00286	0.00338
Carubv10000273m.g	0.60488	0.61763	0.60492	0.61054	0.54476	0.64106	0.6083	0.59514	Carubv10000273m.g	0.0104	0.01239	0.00817	0.00773	0.00721	0.01006	0.00857	0.00412	Carubv10000273m.g	0.00194	0.00392	0.00279	0.0027	0.0034	0.00399	0.00154	0.00297
Carubv10000274m.g	0.4155	0.376	0.45222	0.46368	0.40593	0.38513	0.34392	0.43056	Carubv10000274m.g	0.00553	0.00934	0.00425	0.00359	0.00096	0	0.01105	0.00372	Carubv10000274m.g	0.0051	0.00415	0.00386	0.00358	0.00302	0.00283	0.0037	0.00088
Carubv10000275m.g	0.01801	0.01336	0.04109	0.03904	0.02301	0.03186	0.01685	0.02405	Carubv10000275m.g	0.0018	0.00511	0.00382	0.00361	0.00432	0.00265	0.00621	0.0049	Carubv10000275m.g	0.00218	0.00323	0.00322	0.00383	0.00256	0.00232	0.00133	0.00267
Carubv10000276m.g	0.11273	0.11663	0.29218	0.31297	0.24206	0.15342	0.15544	0.15066	Carubv10000276m.g	0.00698	0.00506	0.00259	0.00205	0.00207	0.00281	0.00313	0.0089	Carubv10000276m.g	0.0016	0.0032	0.00306	0.00311	0.00262	0.00454	0.00297	0.0018
Carubv10000277m.g	0.40522	0.4047	0.41274	0.43232	0.43266	0.45223	0.4618	0.40057	Carubv10000277m.g	0.0068	0.00564	0.00574	0.00918	0.00474	0.00889	0.00834	0.00292	Carubv10000277m.g	0.00286	0.00222	0.00263	0.00349	0.00296	0.00319	0.00213	0.00246
Carubv10000278m.g	0.56388	0.52158	0.46762	0.33168	0.47975	0.50499	0.5612	0.51872	Carubv10000278m.g	0.01238	0.01846	0.00798	0.00295	0.00307	0.00538	0.01776	0.01493	Carubv10000278m.g	0.00242	0.00371	0.00126	0.00225	0.00224	0.0027	0.00451	0.00173
Carubv10000279m.g	0.37352	0.35804	0.41656	0.34611	0.35505	0.36245	0.36844	0.35055	Carubv10000279m.g	0.0052	0.00944	0	0.00581	0.00347	0.0055	0.00393	0.00335	Carubv10000279m.g	0.00262	0.00358	0.00265	0.00279	0.00268	0.00368	0.00343	0.0014
Carubv10000280m.g	0.1082	0.0891	0.11433	0.08499	0.09413	0.09095	0.08802	0.10388	Carubv10000280m.g	0.00865	0.0061	0.00376	0.00403	0.00452	0.00878	0.00511	0.00321	Carubv10000280m.g	0.00197	0.0032	0.00353	0.00279	0.00254	0.00247	0.00261	0.00224
Carubv10000281m.g	0.23016	0.21022	0.21967	0.22054	0.19231	0.20031	0.25697	0.26037	Carubv10000281m.g	0.00685	0.00473	0.00165	0.00448	0.00288	0.00253	0.00418	0.00453	Carubv10000281m.g	0.00236	0.00323	0.00215	0.00222	0.00237	0.00278	0.00267	0.00355
Carubv10000282m.g	0.25917	0.24774	0.46015	0.31592	0.25301	0.4266	0.25128	0.2963	Carubv10000282m.g	0.008	0.00301	0.009	0	0.00527	0.0026	0.00272	0.00176	Carubv10000282m.g	0.0051	0.00416	0.00355	0.00166	0.00221	0.00243	0.00089	0.0013
Carubv10000283m.g	0.23719	0.21712	0.29211	0.2885	0.32029	0.30854	0.23795	0.23629	Carubv10000283m.g	0.00662	0.00619	0.00469	0.00605	0.00991	0.00695	0.00574	0.00447	Carubv10000283m.g	0.0027	0.0034	0.00287	0.00187	0.0017	0.00256	0.0027	0.00346
Carubv10000284m.g	0.0692	0.06449	0.05363	0.03035	0.04501	0.04288	0.05078	0.0693	Carubv10000284m.g	0.00612	0.00466	0.00217	0.00282	0.00608	0.00371	0.00858	0.00493	Carubv10000284m.g	0.00359	0.00325	0.00283	0.00314	0.0036	0.00109	0.00369	0.00201
Carubv10000287m.g	0.26201	0.2812	0.16677	0.19129	0.21227	0.1363	0.25444	0.26989	Carubv10000287m.g	0.00967	0.01145	0.01142	0.00244	0.01003	0.00809	0.00762	0.00836	Carubv10000287m.g	0.00677	0.00302	0.00391	0.00356	0.00161	0.00491	0.00375	0.00305
Carubv10000288m.g	0.27772	0.29587	0.15897	0.16461	0.16135	0.12418	0.24783	0.24042	Carubv10000288m.g	0.00845	0.00249	0.01189	0.02005	0.00495	0.01179	0.00386	0.00486	Carubv10000288m.g	0.00376	0.00392	0.00234	0.00197	0.00378	0.00236	0.00344	0.00227
Carubv10000289m.g	0.15814	0.1646	0.1629	0.12253	0.16913	0.11187	0.16822	0.25852	Carubv10000289m.g	0.00598	0.00732	0.0035	0.00341	0.00779	0.0015	0.00071	0.0051	Carubv10000289m.g	0.00392	0.00387	0.00141	0.0024	0.00238	0.00275	0.00377	0.00106
Carubv10000290m.g	NA	NA	0.12865	0.18297	0.12572	0.17437	0.175	NA	Carubv10000290m.g	NA	NA	0.00384	0.00572	0.00684	0.00275	0	NA	Carubv10000290m.g	NA	NA	0.00275	0.00259	0.00235	0.00238	0	NA
Carubv10000292m.g	0.00621	0.00699	0.01333	0.01773	0.00572	0.0039	0.00942	0.00601	Carubv10000292m.g	0.00131	0.00397	0	0.00154	0.00731	0	0.00886	0	Carubv10000292m.g	0.00158	0.00387	0.00255	0.0022	0.00154	0.00425	0.00196	0.00464
Carubv10000293m.g	0.63001	0.57682	0.57262	0.57158	0.66938	0.60279	0.56137	0.59929	Carubv10000293m.g	0.02244	0.03236	0.01356	0.0134	0.02966	0.03001	0.02601	0.02652	Carubv10000293m.g	0.00575	0.00579	0.00674	0.00175	0.00372	0.00429	0.0027	0.00614
Carubv10000294m.g	0.03657	0.05205	0.09591	0.09515	0.09051	0.07228	0.06202	0.06571	Carubv10000294m.g	0.00473	0.00545	0.00659	0.00306	0.00376	0.00264	0.00122	0.00334	Carubv10000294m.g	0.0037	0.00305	0.00361	0.00337	0.00245	0.0007	0.00275	0.00186
Carubv10000295m.g	0.19209	0.19076	0.11491	0.13691	0.1054	0.13481	0.1282	0.1738	Carubv10000295m.g	0.02233	0.02588	0.0059	0.00896	0.01472	0.0128	0.00833	0.02142	Carubv10000295m.g	0.00478	0.00558	0.00357	0.00267	0.00375	0.00268	0.00296	0.00278
Carubv10000296m.g	0.01406	0.01263	0.02483	0.04298	0.00631	0.0091	0.01433	0.01401	Carubv10000296m.g	0.00635	0.0048	0	0.00761	0.00179	0.00427	0.00648	0.00469	Carubv10000296m.g	0.00159	0.00221	0.00365	0.00278	0.00152	0.00226	0.0036	0.00388
Carubv10000297m.g	0.61194	0.58085	0.58972	0.60949	0.59715	0.55379	0.58275	0.61614	Carubv10000297m.g	0.01239	0.00878	0.00604	0.01057	0.00736	0.01477	0.00476	0.01937	Carubv10000297m.g	0.00397	0.00312	0.00183	0.0015	0.00233	0.00824	0.00444	0.00451
Carubv10000298m.g	0.10236	0.09547	0.02918	0.03047	0.04904	0.0501	0.09981	0.10326	Carubv10000298m.g	0.04738	0.0382	0.00513	0	0.00745	0.00836	0.05733	0.02315	Carubv10000298m.g	0.00271	0.00659	0.00282	0.00161	0.00496	0.00534	0.00415	0.00393
Carubv10000299m.g	0.12631	0.12332	0.09996	0.08598	0.08531	0.1103	0.12013	0.11264	Carubv10000299m.g	0.00123	0.0051	0.00384	0.00557	0.00674	0.0083	0.00323	0.00473	Carubv10000299m.g	0.00349	0.00434	0.00234	0.00299	0.00373	0.00266	0.0026	0.00342
Carubv10000300m.g	0.07386	0.07719	0.00664	0.0294	0.04744	0.03123	0.08704	0.0967	Carubv10000300m.g	0.01103	0.00203	0.00105	0.00571	0.00627	0.00514	0.00443	0.00621	Carubv10000300m.g	0.00372	0.00233	0.00099	0.0026	0.00265	0.00331	0.0023	0.01109
Carubv10000301m.g	0.46558	0.4379	0.31147	0.34953	0.39592	0.3636	0.41473	0.426	Carubv10000301m.g	0.00951	0.00793	0.0061	0.00716	0.00618	0.00788	0.0052	0.00442	Carubv10000301m.g	0.00365	0.0034	0.0017	0.00315	0.00349	0.00403	0.00338	0.00258
Carubv10000302m.g	0.05174	0.02534	0.01546	0.04767	0.02482	0.01967	0.03195	0.02888	Carubv10000302m.g	0.08211	0.05692	0.01703	0.02284	0.01979	0.01763	0.08214	0.05073	Carubv10000302m.g	0.00822	0.00575	0.00272	0.00669	0.00436	0.0047	0.00744	0.00463
Carubv10000304m.g	0.51924	0.4915	0.55635	0.5735	0.52524	0.55489	0.52894	0.55279	Carubv10000304m.g	0.00879	0.00458	0.00878	0.00573	0.01626	0.00881	0.00741	0.00601	Carubv10000304m.g	0.00162	0.00293	0.00232	0.00335	0.00118	0.00368	0.00308	0.00359
Carubv10000305m.g	0.71396	0.68511	0.64508	0.60516	0.61427	0.57297	0.65673	0.68673	Carubv10000305m.g	0.01171	0.00985	0.01205	0.01089	0.00476	0.0115	0.01199	0.00554	Carubv10000305m.g	0.00464	0.00335	0.00577	0.00436	0.00383	0.00516	0.0048	0.00275
Carubv10000306m.g	0.5414	0.56783	0.56291	0.51873	0.52436	0.49748	0.55243	0.53409	Carubv10000306m.g	0.00932	0.00945	0.00521	0.0097	0.00488	0.0097	0.00642	0.00596	Carubv10000306m.g	0.00183	0.00334	0.00523	0.00255	0.0026	0.0022	0.00217	0.00266
Carubv10000307m.g	0.00661	0.01337	0.0139	0.00994	0.00912	0.01521	0.00683	0.0216	Carubv10000307m.g	0.00907	0.01769	0.01117	0.00381	0.00096	0.01099	0.01156	0.01597	Carubv10000307m.g	0.00158	0.00396	0.00277	0.00127	0.00169	0.00184	0.00322	0.00409
Carubv10000308m.g	0.16455	0.18139	0.25906	0.26005	0.29553	0.225	0.21012	0.21051	Carubv10000308m.g	0.0037	0.00363	0.0037	0.00275	0.00333	0.00445	0.00239	0.00486	Carubv10000308m.g	0.00208	0.00308	0.00183	0.00228	0.00239	0.00262	0.0019	0.00327
Carubv10000309m.g	0.09542	0.09827	0.13911	0.1287	0.12085	0.12894	0.12108	0.10555	Carubv10000309m.g	0.00397	0.00417	0.0061	0.00432	0.00486	0.00603	0.0051	0.00471	Carubv10000309m.g	0.00323	0.00421	0.00131	0.00217	0.00252	0.00347	0.00205	0.00303
Carubv10000310m.g	0.42439	0.44418	0.4682	0.51215	0.48221	0.4611	0.44321	0.44509	Carubv10000310m.g	0.00432	0.00477	0.00469	0.00488	0.00717	0.00653	0.00456	0.00317	Carubv10000310m.g	0.00455	0.00371	0.00148	0.00396	0.0009	0.00297	0.00162	0.0024
Carubv10000311m.g	0.1023	0.08636	0.17699	0.1038	0.08925	0.11087	0.11141	0.10649	Carubv10000311m.g	0.00272	0.0064	0.00555	0.00396	0.00329	0.00447	0.00812	0.00078	Carubv10000311m.g	0.00228	0.00269	0.00108	0.00206	0.00372	0.00186	0.0011	0.00384
Carubv10000312m.g	0.01777	0.03919	0.08038	0.13686	0.06738	0.09143	0.06128	0.06366	Carubv10000312m.g	0.00739	0.00358	0.00464	0.00417	0.00265	0.00474	0.00148	0.00665	Carubv10000312m.g	0.00399	0.00138	0.00422	0.00381	0.00331	0.00444	0.00176	0.00354
Carubv10000313m.g	0.25534	0.23453	0.15366	0.14409	0.17966	0.19321	0.22704	0.21808	Carubv10000313m.g	0.00813	0.00564	0.00697	0.01104	0.00748	0.00325	0.00518	0.0072	Carubv10000313m.g	0.00232	0.00281	0.00319	0.00539	0.00423	0.00423	0.00304	0.00258
Carubv10000314m.g	0.53827	0.51655	0.5211	0.54682	0.49774	0.50854	0.50148	0.51257	Carubv10000314m.g	0.01337	0.01633	0.01252	0.00872	0.01826	0.0137	0.01491	0.01054	Carubv10000314m.g	0.00279	0.00472	0.0038	0.00346	0.00505	0.0025	0.0045	0.00391
Carubv10000316m.g	0.32393	0.31112	0.37514	0.3468	0.32006	0.32766	0.35769	0.3355	Carubv10000316m.g	0.00932	0.0074	0.00192	0.00529	0.00981	0.00831	0.0071	0.00141	Carubv10000316m.g	0.00319	0.00384	0.00378	0.00169	0.00085	0.00294	0.00367	0.0023
Carubv10000317m.g	0.61265	0.63553	0.69654	0.72838	0.71202	0.70976	0.6532	0.65427	Carubv10000317m.g	0.00552	0.00694	0.00559	0.01005	0.00584	0.00578	0.00338	0.00582	Carubv10000317m.g	0.00451	0.00204	0.00367	0.00246	0.00397	0.00345	0.00435	0.00322
Carubv10000318m.g	0.2215	0.20031	0.15238	0.10808	0.18805	0.15112	0.20312	0.22791	Carubv10000318m.g	0.00323	0.0027	0.00638	0.00462	0.00972	0.007	0.01844	0.00363	Carubv10000318m.g	0.00315	0.00301	0.002	0.00426	0.00375	0.00105	0.0014	0.00437
Carubv10000319m.g	0.25459	0.28234	0.39603	0.42173	0.35417	0.43336	0.25475	0.27514	Carubv10000319m.g	0.08463	0.10719	0.03698	0.06106	0.03544	0.02116	0.12011	0.08412	Carubv10000319m.g	0.00761	0.00805	0.00227	0.00579	0.00372	0.00348	0.00432	0.00767
Carubv10000320m.g	0.35072	0.43794	0.48473	0.49637	0.45759	0.43964	0.4333	0.42062	Carubv10000320m.g	0.00433	0.00594	0.00414	0.00567	0.00452	0.00599	0.00298	0.00666	Carubv10000320m.g	0.0038	0.00406	0.0034	0.00308	0.00239	0.00346	0.00381	0.0029
Carubv10000321m.g	0.39986	0.42752	0.36849	0.50392	0.51659	0.46637	0.39528	0.38922	Carubv10000321m.g	0.0901	0.11221	0.01076	0.01691	0.01441	0.02954	0.08174	0.03878	Carubv10000321m.g	0.00954	0.00853	0.00287	0.00441	0.00333	0.00379	0.00531	0.00355
Carubv10000322m.g	0.09827	0.11213	0.28027	0.25813	0.22947	0.2211	0.15305	0.14805	Carubv10000322m.g	0.00587	0.00377	0.00161	0.0133	0.00475	0.00366	0.00604	0.00886	Carubv10000322m.g	0.00289	0.00377	0.00311	0.00218	0.00454	0.00213	0.00236	0.00218
Carubv10000324m.g	0.38899	0.38893	0.34612	0.3476	0.43043	0.44088	0.4132	0.38621	Carubv10000324m.g	0.00838	0.01212	0.00691	0.00985	0.00464	0.00704	0.00198	0.00794	Carubv10000324m.g	0.00418	0.00275	0.00149	0.00185	0.00351	0.00228	0.00316	0.00115
Carubv10000325m.g	0.05748	0.06169	0.01343	0.00568	0.02029	0.02626	0.02368	0.03968	Carubv10000325m.g	0.00299	0.00361	0.00391	0.00698	0.00371	0.00739	0.00479	0	Carubv10000325m.g	0.00427	0.00226	0.00486	0.00451	0.00655	0.00704	0.00541	0.00733
Carubv10000326m.g	0.27147	0.26376	0.34231	0.33343	0.35592	0.31636	0.29265	0.26473	Carubv10000326m.g	0.00609	0.00394	0.00241	0.00303	0.00165	0.00868	0.0056	0.00766	Carubv10000326m.g	0.0038	0.00447	0.00298	0.00467	0.00416	0.0051	0.00382	0.00263
Carubv10000328m.g	0.55266	0.61132	0.6072	0.54655	0.66221	0.60345	0.57795	0.57798	Carubv10000328m.g	0.01068	0.00887	0.01322	0.00762	0.02828	0.01254	0.00378	0.01044	Carubv10000328m.g	0.00089	0.00237	0.00244	0.00259	0.0028	0.00346	0.00245	0.00389
Carubv10000329m.g	0.2587	0.25309	0.26449	0.31827	0.26338	0.26067	0.2936	0.28697	Carubv10000329m.g	0.00548	0.0057	0.00577	0.00468	0.00338	0.0127	0.00565	0.00727	Carubv10000329m.g	0.00411	0.0033	0.00261	0.00126	0.00148	0.00243	0.00496	0.00247
Carubv10000330m.g	0.44097	0.44442	0.4769	0.39707	0.4305	0.45712	0.47206	0.45131	Carubv10000330m.g	0.01139	0.01765	0.02769	0.03431	0.01384	0.01755	0.00436	0.01437	Carubv10000330m.g	0.00172	0.00512	0.00215	0.00636	0.00458	0.00331	0.00428	0.00225
Carubv10000331m.g	0.42737	0.37337	0.40809	0.3973	0.34634	0.45863	0.38783	0.3884	Carubv10000331m.g	0.00857	0.00703	0.00545	0.00179	0.00366	0.00275	0.00695	0.00555	Carubv10000331m.g	0.00219	0.00375	0.00321	0.00345	0.00408	0.00367	0.00228	0.00153
Carubv10000332m.g	0.36036	0.35989	0.43994	0.44126	0.47616	0.39264	0.41614	0.44824	Carubv10000332m.g	0.00223	0.00541	0.00575	0.00424	0.00432	0.00939	0.0032	0.00954	Carubv10000332m.g	0.00344	0.00244	0.00323	0.00103	0.00165	0.0028	0.00219	0.0022
Carubv10000333m.g	0.61979	0.63786	0.48517	0.54086	0.55778	0.52231	0.54405	0.59807	Carubv10000333m.g	0.00178	0.00411	0.01127	0.01207	0.0122	0.011	0.00094	0.0022	Carubv10000333m.g	0.00823	0.00812	0.00217	0.00258	0.00455	0.00501	0.00514	0.00619
Carubv10000335m.g	0.04162	0.03972	0.01041	0.03128	0.01771	0.01545	0.03515	0.05088	Carubv10000335m.g	0.00763	0.00335	0.00238	0.00204	0.00294	0.00116	0.00366	0.00757	Carubv10000335m.g	0.00125	0.00219	0.00151	0.00199	0.00386	0.00237	0.00137	0.00155
Carubv10000336m.g	0.29596	0.28939	0.35311	0.35037	0.35369	0.32313	0.29593	0.33864	Carubv10000336m.g	0.10125	0.1012	0.0495	0.02941	0.04133	0.05688	0.12246	0.10781	Carubv10000336m.g	0.00684	0.00661	0.00454	0.00523	0.00437	0.00454	0.00849	0.00856
Carubv10000337m.g	0.55632	0.54374	0.54923	0.574	0.52436	0.51985	0.53211	0.57046	Carubv10000337m.g	0.00876	0.00926	0.00888	0.00526	0.00369	0.00482	0.007	0.00728	Carubv10000337m.g	0.00311	0.00392	0.00207	0.00275	0.0031	0.00465	0.00291	0.00191
Carubv10000338m.g	0.37862	0.35698	0.39161	0.40442	0.48191	0.4191	0.35057	0.39617	Carubv10000338m.g	0.00325	0.01062	0.00282	0.00267	0.00851	0.00822	0.0047	0.00281	Carubv10000338m.g	0.00291	0.00203	0.00187	0.00274	0.00228	0.00166	0.00279	0.00215
Carubv10000339m.g	0.05797	0.05736	0.02497	0.02336	0.02977	0.02425	0.03056	0.03724	Carubv10000339m.g	0.0035	0.00453	0.00573	0.00275	0.00167	0.00407	0.00478	0.00341	Carubv10000339m.g	0.00378	0.00435	0.00339	0.00373	0.00371	0.00331	0.0043	0.00222
Carubv10000340m.g	0.25822	0.22975	0.25251	0.25233	0.21515	0.25903	0.23445	0.24117	Carubv10000340m.g	0.00379	0.00577	0.00272	0.00514	0.00643	0.00466	0.00156	0.00212	Carubv10000340m.g	0.00242	0.00412	0.00157	0.002	0.00232	0.00329	0.00378	0.00351
Carubv10000341m.g	0.39895	0.43351	0.45243	0.37123	0.5211	0.47555	0.38679	0.29586	Carubv10000341m.g	0.00715	0.00594	0.01328	0.00587	0.02255	0.00426	0.00955	0.00287	Carubv10000341m.g	0.00463	0.00402	0.002	0.00366	0.00231	0.00342	0.00272	0.00512
Carubv10000342m.g	0.40579	0.36555	0.3927	0.44404	0.3385	0.38902	0.36562	0.41736	Carubv10000342m.g	0.1317	0.15934	0.06257	0.03483	0.03852	0.04452	0.14316	0.14827	Carubv10000342m.g	0.01175	0.01017	0.00628	0.00459	0.00449	0.00438	0.00848	0.00996
Carubv10000344m.g	0.13192	0.12229	0.26523	0.29501	0.25292	0.42685	0.21417	0.18515	Carubv10000344m.g	0.00534	0.00999	0.00151	0.00762	0.00654	0.005	0.00289	0.00249	Carubv10000344m.g	0.00336	0.00325	0.00286	0.00224	0.0029	0.00747	0.00517	0.00251
Carubv10000345m.g	0.13321	0.11807	0.37723	0.22126	0.24485	0.25869	0.21163	0.18617	Carubv10000345m.g	0.00182	0.00347	0.00615	0.00427	0.00252	0.00891	0.00309	0.00266	Carubv10000345m.g	0.00236	0.00379	0.00356	0.00232	0.00184	0.00297	0.00392	0.00193
Carubv10000347m.g	0.24628	0.23626	0.27244	0.34062	0.25816	0.2651	0.22723	0.2536	Carubv10000347m.g	0.00488	0.00665	0.00345	0.00266	0.00326	0.00728	0.00059	0.00342	Carubv10000347m.g	0.00413	0.00273	0.00385	0.00391	0.00299	0.0028	0.0033	0.00298
Carubv10000349m.g	0.01453	0.01267	0.01384	0.00702	0.01247	0.00606	0.01284	0.02002	Carubv10000349m.g	0.00723	0.00513	0	0.00451	0.00208	0.00235	0.00114	0.00322	Carubv10000349m.g	0.00229	0.00434	0.00257	0.00171	0.00266	0.00217	0.0021	0.00248
Carubv10000350m.g	0.29376	0.2673	0.35374	0.30161	0.32616	0.28473	0.32601	0.3836	Carubv10000350m.g	0.01328	0.02123	0.00668	0.00802	0.01081	0.01073	0.01763	0.01125	Carubv10000350m.g	0.00892	0.00917	0.0026	0.00399	0.00464	0.00415	0.00605	0.00394
Carubv10000351m.g	0.31033	0.33159	0.45148	0.415	0.32358	0.44784	0.32446	0.36802	Carubv10000351m.g	0.00507	0.0062	0.00614	0.01243	0.00386	0.00849	0.00716	0.00417	Carubv10000351m.g	0.00555	0.00384	0.00354	0.00241	0.00256	0.00159	0.00461	0.00403
Carubv10000352m.g	0.15787	0.15676	0.18605	0.12819	0.21069	0.14775	0.14636	0.16022	Carubv10000352m.g	0.00598	0.00292	0.00595	0.00283	0.00774	0.00724	0.00539	0.00396	Carubv10000352m.g	0.00248	0.00244	0.00276	0.00274	0.00177	0.00154	0.00288	0.00217
Carubv10000353m.g	0.11893	0.1448	0.12718	0.16041	0.12687	0.13068	0.13127	0.15854	Carubv10000353m.g	0.00368	0.00577	0.00174	0.00683	0.0034	0.00076	0.00613	0.00771	Carubv10000353m.g	0.00225	0.00429	0.00374	0.00461	0.00448	0.00322	0.00375	0.00124
Carubv10000354m.g	0.28256	0.28294	0.14249	0.16348	0.13206	0.17729	0.22124	0.22557	Carubv10000354m.g	0.01581	0.00628	0.0049	0.00451	0.00676	0	0.00909	0.0029	Carubv10000354m.g	0.00385	0.00336	0.00129	0.00188	0.00288	0.0022	0.00282	0.00132
Carubv10000355m.g	0.30529	0.26337	0.2317	0.25953	0.19038	0.23287	0.29619	0.27092	Carubv10000355m.g	0.00774	0.00599	0.00461	0.00693	0.00362	0.00101	0.00529	0.00627	Carubv10000355m.g	0.00327	0.00306	0.0018	0.00206	0.00306	0.0047	0.0022	0.0029
Carubv10000356m.g	0.2305	0.25389	0.31292	0.33913	0.254	0.28093	0.23655	0.27587	Carubv10000356m.g	0.00276	0.00261	0.00582	0.00438	0.004	0.00933	0.00269	0.00384	Carubv10000356m.g	0.00248	0.00755	0.002	0.00238	0.00175	0.00467	0.00194	0.0029
Carubv10000358m.g	0.43608	0.4225	0.40529	0.404	0.43747	0.43933	0.4034	0.43105	Carubv10000358m.g	0.00817	0.00642	0.00217	0.00658	0.00285	0.00767	0.00719	0.00473	Carubv10000358m.g	0.00365	0.00315	0.00081	0.00451	0.00288	0.00285	0.00255	0.00192
Carubv10000359m.g	0.20367	0.28265	0.31907	0.27684	0.30245	0.28259	0.28776	0.29286	Carubv10000359m.g	0.0091	0.00987	0.00349	0.00313	0.00362	0.00429	0.01591	0.00386	Carubv10000359m.g	0.00264	0.00403	0.00336	0.00394	0.00318	0.00329	0.00248	0.00422
Carubv10000360m.g	0.02282	0.02711	0.02385	0.0189	0.01372	0.00962	0.02377	0.03357	Carubv10000360m.g	0.00235	0.0034	0.00811	0.00137	0.00501	0.00198	0.00403	0.00612	Carubv10000360m.g	0.0057	0.00324	0.00057	0.00397	0.00288	0.00304	0.00184	0.0027
Carubv10000361m.g	0.53196	0.48048	0.54038	0.55945	0.4949	0.53035	0.47817	0.53876	Carubv10000361m.g	0.01123	0.01	0.00355	0.01157	0.00585	0.00642	0.01173	0.01077	Carubv10000361m.g	0.00139	0.00244	0.00319	0.00338	0.00274	0.00279	0.00152	0.0033
Carubv10000362m.g	0.2844	0.30607	0.36656	0.42084	0.32872	0.34115	0.32575	0.38345	Carubv10000362m.g	0.00563	0.00674	0.00626	0.0094	0.00897	0.00362	0.00821	0.00413	Carubv10000362m.g	0.00384	0.003	0.00256	0.00342	0.00342	0.0033	0.00419	0.00257
Carubv10000363m.g	0.22581	0.23904	0.23723	0.22144	0.20323	0.24157	0.28232	0.27516	Carubv10000363m.g	0.00496	0.0064	0.00352	0.01017	0.0066	0.00716	0.00326	0.00355	Carubv10000363m.g	0.0047	0.00292	0.00216	0.00235	0.00269	0.00463	0.00358	0.00348
Carubv10000364m.g	0.02662	0.03932	0.02168	0.01493	0.01963	0.02853	0.03029	0.02514	Carubv10000364m.g	0.00178	0.00333	0.01109	0.00337	0.00771	0.00249	0.00939	0.00432	Carubv10000364m.g	0.0021	0.0046	0.00237	0.00504	0.00258	0.00233	0.00303	0.00265
Carubv10000365m.g	0.30282	0.29848	0.31263	0.31845	0.26497	0.34394	0.29086	0.24021	Carubv10000365m.g	0.01481	0.01355	0.00694	0.00357	0.00859	0.00995	0.01321	0.00424	Carubv10000365m.g	0.01097	0.00917	0.00164	0.00235	0.00268	0.00363	0.00619	0.00785
Carubv10000366m.g	0.62558	0.63648	0.63581	0.66196	0.65154	0.6156	0.67281	0.6531	Carubv10000366m.g	0.02193	0.02	0.00677	0.01475	0.00658	0.00802	0.03265	0.03725	Carubv10000366m.g	0.00276	0.00423	0.0016	0.00264	0.00615	0.00194	0.01952	0.00069
Carubv10000367m.g	0.31557	0.36539	0.42816	0.42574	0.21013	0.3413	0.29916	0.39127	Carubv10000367m.g	0.00923	0.01043	0.01509	0.00608	0.00615	0.00384	0.00346	0.01166	Carubv10000367m.g	0.0026	0.00395	0.00222	0.00328	0.00364	0.00545	0.00245	0.00641
Carubv10000368m.g	0.21294	0.23837	0.29321	0.34372	0.22643	0.29905	0.25852	0.30377	Carubv10000368m.g	0.00787	0.00764	0.00744	0.00409	0.00599	0.00569	0.00776	0.00445	Carubv10000368m.g	0.00203	0.00382	0.00448	0.00438	0.00419	0.00473	0.00495	0.00304
Carubv10000369m.g	0.09919	0.08433	0.05838	0.03983	0.06647	0.07395	0.05505	0.10113	Carubv10000369m.g	0.00198	0.00174	0.00213	0.00231	0.00599	0.00442	0.00165	0.00495	Carubv10000369m.g	0.00475	0.00242	0.00385	0.00208	0.0034	0.00269	0.00334	0.00136
Carubv10000370m.g	0.02134	0.02855	0.06874	0.04498	0.02737	0.04565	0.04273	0.02715	Carubv10000370m.g	0.00643	0.00269	0.00142	0.0039	0.0037	0.00294	0.00179	0.00866	Carubv10000370m.g	0.00078	0.00267	0.00208	0.00263	0.00194	0.00282	0.00423	0.00258
Carubv10000371m.g	0.17669	0.15946	0.24562	0.19034	0.24115	0.22746	0.21797	0.19883	Carubv10000371m.g	0.00364	0.00248	0.00131	0.00149	0.00194	0.0047	0.00388	0.00193	Carubv10000371m.g	0.00223	0.0031	0.00072	0.00403	0.00399	0.0025	0.00288	0.00123
Carubv10000372m.g	0.32933	0.30078	0.20249	0.30589	0.28743	0.30108	0.30004	0.33773	Carubv10000372m.g	0.00679	0.00672	0.01358	0.00911	0	0	0.00141	0.00377	Carubv10000372m.g	0.00576	0.00232	0.00365	0.01081	0.00765	0.00459	0.00388	0.00242
Carubv10000373m.g	0.342	0.32012	0.29137	0.31148	0.32329	0.26737	0.2988	0.3133	Carubv10000373m.g	0.00515	0.00719	0.00511	0.01137	0.01534	0.00343	0.01343	0.00981	Carubv10000373m.g	0.00418	0.0037	0.00369	0.00473	0.00362	0.00443	0.00473	0.00338
Carubv10000374m.g	0.24543	0.25647	0.38408	0.35606	0.35044	0.29908	0.26979	0.29045	Carubv10000374m.g	0.00671	0.00464	0.00518	0.00607	0.00519	0.00938	0.00378	0.00524	Carubv10000374m.g	0.00339	0.00436	0.00252	0.00127	0.00155	0.00486	0.00271	0.00114
Carubv10000375m.g	0.01992	0.01753	0.01242	0.01444	0.0069	0.01276	0.02207	0.02437	Carubv10000375m.g	0.00572	0.00296	0.00289	0.00395	0.00748	0.0023	0.00637	0.00551	Carubv10000375m.g	0.00294	0.00412	0.00177	0.00171	0.0032	0.00231	0.00237	0.003
Carubv10000376m.g	0.50535	0.53024	0.59467	0.56878	0.4598	0.58141	0.43069	0.53369	Carubv10000376m.g	0.00781	0.01068	0.00111	0.00661	0.00408	0.00764	0.01099	0.00498	Carubv10000376m.g	0.0045	0.00398	0.00494	0.00382	0.00439	0.00567	0.00278	0.00344
Carubv10000377m.g	0.21881	0.23491	0.36029	0.39356	0.29937	0.35568	0.265	0.3309	Carubv10000377m.g	0.01044	0.00906	0.00344	0.00438	0.00948	0.00304	0.00431	0.00325	Carubv10000377m.g	0.0037	0.00297	0.00167	0.00255	0.00323	0.00394	0.00295	0.00407
Carubv10000378m.g	NA	NA	0.06537	0.03378	0.04292	0.02938	0.05834	0.06	Carubv10000378m.g	NA	NA	0.00348	0.00953	0.00498	0.01004	0.00741	0.03333	Carubv10000378m.g	NA	NA	0.00088	0.00177	0.00376	0.00264	0	0
Carubv10000379m.g	0.40851	0.45588	0.42098	0.53207	0.4303	0.43979	0.44312	0.44966	Carubv10000379m.g	0.00733	0.00454	0.00184	0.00537	0.00519	0.00635	0.00825	0.00374	Carubv10000379m.g	0.00135	0.00241	0.00253	0.00244	0.00364	0.00284	0.00202	0.00176
Carubv10000380m.g	0.3373	0.31241	0.42003	0.43201	0.42458	0.36597	0.33075	0.33372	Carubv10000380m.g	0.00374	0.00629	0.00494	0.00143	0.00464	0.00304	0.00607	0.00692	Carubv10000380m.g	0.00377	0.00302	0.00252	0.00209	0.00223	0.00199	0.00293	0.00182
Carubv10000381m.g	0.22793	0.19841	0.04748	0.0251	0.11035	0.0585	0.15614	0.11376	Carubv10000381m.g	0.00206	0.00697	0.01022	0.00105	0.00922	0.00806	0.0053	0.00352	Carubv10000381m.g	0.00327	0.00283	0.00183	0.00198	0.00294	0.00338	0.00547	0.0027
Carubv10000382m.g	0.23944	0.26099	0.31194	0.27709	0.22501	0.21907	0.29255	0.25817	Carubv10000382m.g	0.00105	0.00559	0.00541	0.01133	0.00706	0.0072	0.00574	0.00299	Carubv10000382m.g	0.00229	0.00407	0.00228	0.00211	0.00377	0.0036	0.00294	0.00402
Carubv10000384m.g	0.01444	0.01729	0.01692	0.01437	0.02038	0.01253	0.02733	0.01374	Carubv10000384m.g	0.00429	0.00463	0.00747	0.00626	0.00224	0.01593	0.00427	0.0029	Carubv10000384m.g	0.00254	0.0026	0.00206	0.00165	0.00311	0.00211	0.0022	0.00126
Carubv10000385m.g	0.22869	0.24986	0.40303	0.36245	0.2923	0.37567	0.22805	0.3217	Carubv10000385m.g	0.00684	0.00521	0.00137	0.00564	0.00099	0.00416	0.00422	0	Carubv10000385m.g	0.00236	0.00316	0.00249	0.00298	0.00072	0.00363	0.00358	0.0022
Carubv10000386m.g	0.03335	0.03515	0.03865	0.04014	0.04584	0.02741	0.02646	0.03283	Carubv10000386m.g	0.00799	0.00189	0.00333	0.00629	0.00394	0.00128	0.00162	0.00734	Carubv10000386m.g	0.00505	0.00377	0.00233	0.00109	0.00382	0.00203	0.00175	0.00331
Carubv10000388m.g	0.37284	0.30155	0.23204	0.25666	0.33418	0.39163	0.35496	0.30247	Carubv10000388m.g	0.00871	0.015	0.00608	0.0023	0.01111	0.01194	0.00104	0.0054	Carubv10000388m.g	0.00451	0.00445	0.0026	0.00189	0.00431	0.0011	0.00427	0.00366
Carubv10000389m.g	0.36112	0.34969	0.48796	0.468	0.48905	0.52679	0.39043	0.41112	Carubv10000389m.g	0.00589	0.00395	0.00604	0.00398	0.00392	0.00798	0.0033	0.00356	Carubv10000389m.g	0.00121	0.00316	0.00252	0.00428	0.00255	0.00275	0.00241	0.00215
Carubv10000390m.g	0.01822	0.02753	0.00369	0.00752	0.0222	0.00577	0.01494	0.01975	Carubv10000390m.g	0.0074	0.00462	0.00126	0.00556	0.00466	0.0059	0.00342	0.00128	Carubv10000390m.g	0.00229	0.00272	0.0025	0.00223	0.00285	0.00231	0.00312	0.00267
Carubv10000391m.g	0.02523	0.02774	0.05947	0.04303	0.05819	0.06184	0.02761	0.03016	Carubv10000391m.g	0.003	0.00518	0.00373	0.00188	0.00191	0.00116	0.00567	0.00119	Carubv10000391m.g	0.00314	0.00382	0.00226	0.00074	0.00327	0.00218	0.00371	0.0028
Carubv10000392m.g	0.65111	0.66127	0.72501	0.73707	0.71542	0.67021	0.64997	0.70525	Carubv10000392m.g	0.04265	0.03913	0.05278	0.07123	0.07726	0.08568	0.04	0.04373	Carubv10000392m.g	0.01753	0.01238	0.00291	0.00514	0.00824	0.01017	0.01423	0.01334
Carubv10000393m.g	0.22342	0.20738	0.30791	0.27361	0.19961	0.25173	0.25106	0.27922	Carubv10000393m.g	0.0085	0.00236	0.01038	0.00243	0.00104	0.00125	0.00404	0.00878	Carubv10000393m.g	0.00248	0.00271	0.00278	0.0027	0.00293	0.00247	0.00274	0.00529
Carubv10000394m.g	0.23725	0.22968	0.23907	0.2621	0.22681	0.24618	0.24819	0.26157	Carubv10000394m.g	0.01366	0.00813	0.00676	0.00379	0.00499	0.00773	0.00687	0.01159	Carubv10000394m.g	0.00531	0.00396	0.00219	0.00251	0.00308	0.00282	0.00723	0.0074
Carubv10000395m.g	0.24438	0.23262	0.09563	0.10502	0.11761	0.10891	0.17205	0.20677	Carubv10000395m.g	0.01073	0.01035	0.00356	0.0041	0.00385	0.00574	0	0.00377	Carubv10000395m.g	0.00709	0.00397	0.00125	0.00113	0.00231	0.00257	0.0049	0.0062
Carubv10000396m.g	0.21381	0.21275	0.3454	0.34457	0.30077	0.29996	0.27917	0.21887	Carubv10000396m.g	0.00384	0.00706	0.00728	0.00476	0.00464	0.00844	0.00504	0.00509	Carubv10000396m.g	0.00648	0.00264	0.00284	0.00164	0.00155	0.00273	0.00256	0.00272
Carubv10000397m.g	0.42383	0.46893	0.50843	0.51373	0.49556	0.47842	0.4258	0.46636	Carubv10000397m.g	0.0112	0.0173	0.00384	0.0039	0.00298	0.00215	0.00698	0.00647	Carubv10000397m.g	0.00317	0.00293	0.00156	0.00346	0.0028	0.0037	0.00431	0.0031
Carubv10000398m.g	0.22789	0.23074	0.38575	0.3333	0.3367	0.31525	0.22861	0.2478	Carubv10000398m.g	0.00251	0.01309	0.01704	0.00286	0.02398	0.0109	0.00567	0.0068	Carubv10000398m.g	0.00489	0.00369	0.00162	0.00371	0.00417	0.00582	0.00264	0.00294
Carubv10000399m.g	0.2442	0.22861	0.27895	0.23324	0.32654	0.20947	0.25235	0.28705	Carubv10000399m.g	0.00719	0.01313	0.00616	0.00556	0.00575	0.00436	0.00786	0.00874	Carubv10000399m.g	0.00752	0.00787	0.00592	0.00657	0.0044	0.00321	0.00483	0.00722
Carubv10000400m.g	0.14615	0.1444	0.13357	0.15573	0.14451	0.1329	0.15963	0.15837	Carubv10000400m.g	0.00914	0.00335	0.00332	0.01131	0.00342	0.00397	0.00286	0.0072	Carubv10000400m.g	0.00336	0.0019	0.00249	0.00428	0.0017	0.0029	0.00113	0.00388
Carubv10000401m.g	0.41821	0.44198	0.47531	0.46261	0.44747	0.49282	0.44941	0.40695	Carubv10000401m.g	0.00856	0.0254	0.00814	0.01641	0.00631	0.00113	0.00744	0.01239	Carubv10000401m.g	0.00387	0.00386	0.00258	0.00674	0.00345	0.00319	0.00998	0.00357
Carubv10000402m.g	0.03028	0.02166	0.01218	0.00246	0	0.01077	0	0.00726	Carubv10000402m.g	0	0.00455	0.01621	0	0	0.00332	0	0.00433	Carubv10000402m.g	0.00394	0.00259	0	0.00238	0	0.00116	0.00457	0.00245
Carubv10000403m.g	0.04274	0.04632	0.18948	0.21213	0.07241	0.0887	0.0606	0.0605	Carubv10000403m.g	0.0906	0.07286	0.03051	0.02284	0.01163	0.00698	0.09561	0.09685	Carubv10000403m.g	0.00681	0.00487	0.00405	0.0088	0.00344	0.00478	0.00352	0.00653
Carubv10000404m.g	0.56328	0.59391	0.59578	0.64955	0.60254	0.63392	0.6134	0.55579	Carubv10000404m.g	0.00678	0.00494	0.00438	0.00518	0.00351	0.00468	0.00303	0.00105	Carubv10000404m.g	0.00266	0.00199	0.00252	0.00285	0.00191	0.00224	0.00379	0.00106
Carubv10000405m.g	0.40992	0.358	0.45878	0.48586	0.47134	0.40519	0.38422	0.38096	Carubv10000405m.g	0.00468	0.00248	0.00206	0.0101	0.00512	0.00444	0.00616	0.00536	Carubv10000405m.g	0.00712	0.00601	0.00414	0.0069	0.00736	0.00581	0.00745	0.00597
Carubv10000406m.g	0.00631	0.0076	0.00837	0.00557	0.00256	0.00763	0.00769	0.01024	Carubv10000406m.g	0	0.00584	0.00552	0.01213	0.00388	0.00373	0.01161	0.00436	Carubv10000406m.g	0.00273	0.00468	0.00185	0.00327	0.00481	0.00297	0.00812	0.0012
Carubv10000407m.g	0.28521	0.27127	0.43207	0.41086	0.32993	0.3082	0.31576	0.29501	Carubv10000407m.g	0.01035	0.01353	0.04786	0.03416	0.05073	0.02498	0.01724	0.01609	Carubv10000407m.g	0.00916	0.01059	0.00649	0.0091	0.00411	0.00562	0.00768	0.00922
Carubv10000408m.g	0.04289	0.03607	0.05586	0.05512	0.0569	0.0328	0.04609	0.06323	Carubv10000408m.g	0.01348	0.00505	0.00601	0.00256	0.00917	0.00815	0.01098	0.02956	Carubv10000408m.g	0.00681	0.00253	0.00241	0.00346	0.00162	0.00292	0.00731	0.00797
Carubv10000409m.g	0.03307	0.03508	0.07495	0.09193	0.07724	0.05748	0.05456	0.06024	Carubv10000409m.g	0.01013	0.00963	0.00592	0.00983	0.00585	0.0057	0.00926	0.01087	Carubv10000409m.g	0.00517	0.00402	0.00805	0.00714	0.00816	0.00372	0.00487	0.00942
Carubv10000410m.g	0.72408	0.66477	0.2999	0.26514	0.42169	0.39701	0.59182	0.51406	Carubv10000410m.g	0.29212	0.23788	0.00521	0.02515	0.05705	0.03498	0.21116	0.16378	Carubv10000410m.g	0.02665	0.01401	0.00413	0.00263	0.00562	0.0092	0.02355	0.01985
Carubv10000411m.g	0.50412	0.52123	0.57682	0.58195	0.52369	0.54047	0.53502	0.55059	Carubv10000411m.g	0.00916	0.00925	0.00969	0.00847	0.01238	0.01061	0.00852	0.00795	Carubv10000411m.g	0.00441	0.00309	0.00256	0.00272	0.00308	0.00154	0.00334	0.00168
Carubv10000412m.g	0.25144	0.19637	0.30875	0.25583	0.22061	0.17821	0.17476	0.19397	Carubv10000412m.g	0.0054	0.01423	0.00743	0.00777	0.00526	0.01261	0.01081	0.00736	Carubv10000412m.g	0.00927	0.00779	0.00758	0.00942	0.00727	0.00633	0.00632	0.00603
Carubv10000413m.g	0.51217	0.47897	0.60015	0.65486	0.57701	0.57718	0.57084	0.55795	Carubv10000413m.g	0.0046	0.01612	0.00874	0.01072	0.01233	0.00936	0.00242	0.00185	Carubv10000413m.g	0.00242	0.00196	0.00288	0.00184	0.00141	0.00508	0.00202	0.00293
Carubv10000414m.g	0.16076	0.13546	0.14238	0.17403	0.15853	0.12047	0.14922	0.14016	Carubv10000414m.g	0.00668	0.01829	0.02336	0.00725	0.00239	0.00781	0.01471	0.0084	Carubv10000414m.g	0.00349	0.00565	0.01424	0.00992	0.00437	0.00472	0.00806	0.00713
Carubv10000415m.g	0.02674	0.02597	0.0266	0.00205	0.00508	0.01786	0.02046	0.0305	Carubv10000415m.g	0.00674	0.0024	0.00451	0.00417	0.00514	0.00424	0.00257	0.00443	Carubv10000415m.g	0.00384	0.0024	0	0.00185	0.0035	0.00366	0.00299	0.00159
Carubv10000416m.g	0.00477	0.00521	0.02826	0.04006	0.01704	0.02126	0.02663	0.01502	Carubv10000416m.g	0.0031	0.00576	0.00247	0.00204	0.00361	0.00622	0.00157	0.00924	Carubv10000416m.g	0.00343	0.00196	0.00315	0.00423	0.00313	0.00229	0.00163	0.00114
Carubv10000418m.g	0.00364	0.00137	0.00825	0.009	0.00317	0	0.03302	0.01302	Carubv10000418m.g	0.00411	0.00128	0.00563	0.01227	0.00732	0.00575	0.00883	0.00403	Carubv10000418m.g	0.00163	0.00453	0.00072	0.00372	0.00328	0.00299	0.00131	0.00245
Carubv10000419m.g	0.37865	0.31653	0.2103	0.28807	0.28629	0.2638	0.33683	0.26307	Carubv10000419m.g	0.0375	0.00896	0.00928	0.0134	0.01355	0.01111	0.01962	0.01458	Carubv10000419m.g	0.00493	0.00387	0.00303	0.0028	0.00471	0.00308	0.00438	0.00322
Carubv10000420m.g	0.04822	0.05392	0.0146	0.0126	0.04226	0.03066	0.04608	0.04428	Carubv10000420m.g	0.01566	0.00527	0.00454	0.01416	0.00609	0.02587	0.00824	0.00957	Carubv10000420m.g	0.01115	0.00404	0.00239	0.00284	0.00549	0.00301	0.00453	0.00159
Carubv10000421m.g	0.60411	0.61577	0.59971	0.64016	0.6219	0.60892	0.64326	0.58692	Carubv10000421m.g	0.22451	0.23331	0.13501	0.1635	0.17951	0.16815	0.22914	0.2367	Carubv10000421m.g	0.02637	0.02551	0.0184	0.02604	0.02506	0.02378	0.01677	0.03358
Carubv10000422m.g	0.29728	0.28843	0.36739	0.43084	0.42089	0.36584	0.3327	0.34945	Carubv10000422m.g	0.01018	0.00388	0.00456	0.00739	0.00685	0.00504	0.00518	0.00249	Carubv10000422m.g	0.00328	0.00376	0.0023	0.00251	0.00138	0.00174	0.00158	0.00358
Carubv10000423m.g	0.50323	0.54249	0.52521	0.56651	0.50121	0.54563	0.53454	0.5502	Carubv10000423m.g	0.01636	0.00982	0.02144	0.02487	0.01296	0.03655	0.01617	0.01079	Carubv10000423m.g	0.0055	0.00353	0.00477	0.00154	0.00351	0.00423	0.00325	0.00128
Carubv10000426m.g	0.15319	0.13902	0.20424	0.19856	0.2163	0.18614	0.14828	0.21918	Carubv10000426m.g	0.14101	0.16652	0.05409	0.05486	0.05835	0.05064	0.11566	0.11859	Carubv10000426m.g	0.00756	0.00794	0.00367	0.00456	0.00457	0.00464	0.00473	0.0113
Carubv10000427m.g	0.27597	0.29668	0.56736	0.54075	0.48146	0.45883	0.33913	0.40483	Carubv10000427m.g	0.00373	0.00425	0.01374	0.00871	0.00405	0.00942	0.01028	0.00552	Carubv10000427m.g	0.00863	0.00894	0.00656	0.00362	0.00343	0.00249	0.00523	0.00708
Carubv10000428m.g	0.12137	0.12277	0.16071	0.06485	0.0861	0.16578	0.11657	0.10496	Carubv10000428m.g	0.01134	0.00528	0.00239	0.00909	0.00513	0.01232	0.00749	0.00565	Carubv10000428m.g	0.00532	0.00243	0.00268	0.01107	0.00367	0.00491	0.00267	0.00239
Carubv10000429m.g	0.56644	0.48613	0.49786	0.52829	0.4718	0.47106	0.43368	0.39331	Carubv10000429m.g	0.00992	0.00765	0.00333	0.00678	0.0116	0.00864	0.00119	0.00129	Carubv10000429m.g	0.00385	0.00459	0.002	0.00274	0.00388	0.00174	0.00382	0.00147
Carubv10000430m.g	0.10244	0.0948	0.14917	0.12225	0.20292	0.17473	0.10274	0.12923	Carubv10000430m.g	0.0063	0.00362	0.00138	0.00738	0.00307	0.00627	0.00285	0.00386	Carubv10000430m.g	0.00327	0.00167	0.0027	0.00317	0.00176	0.00174	0.00186	0.00223
Carubv10000433m.g	0.09228	0.0818	0.17831	0.14682	0.09451	0.11145	0.104	0.1057	Carubv10000433m.g	0.00138	0.00479	0	0.00379	0.00364	0.00115	0	0.00192	Carubv10000433m.g	0.00444	0.00189	0.00235	0.00195	0.00064	0.0038	0.00154	0.00161
Carubv10000434m.g	0.48463	0.48556	0.51128	0.39346	0.5601	0.42803	0.45777	0.44645	Carubv10000434m.g	0.00961	0.01182	0.00612	0.0029	0.01386	0.00633	0.00535	0.00516	Carubv10000434m.g	0.00372	0.00557	0.00439	0.00135	0.00157	0.00127	0.00254	0.00253
Carubv10000435m.g	0.0243	0.01895	0.04063	0.03428	0.0263	0.01579	0.0267	0.02217	Carubv10000435m.g	0.00593	0.01029	0.0147	0.00536	0.0159	0.00992	0.00658	0.00118	Carubv10000435m.g	0.00198	0.00306	0.00454	0.00214	0.00507	0.00311	0.00617	0.00141
Carubv10000436m.g	0.31489	0.29707	0.32719	0.39218	0.30384	0.26402	0.30348	0.27266	Carubv10000436m.g	0.00383	0.00305	0.00201	0.01094	0.00355	0.00337	0.00879	0.00524	Carubv10000436m.g	0.00266	0.00354	0.00224	0.00182	0.00164	0.00289	0.00286	0.00298
Carubv10000437m.g	0.09714	0.08953	0.08116	0.073	0.08858	0.10807	0.08713	0.08264	Carubv10000437m.g	0.00286	0.00405	0.00274	0.00635	0.00453	0.0049	0.0042	0.00644	Carubv10000437m.g	0.00244	0.00374	0.00269	0.00438	0.00353	0.00421	0.00118	0.00317
Carubv10000438m.g	0.36759	0.34307	0.54081	0.63678	0.52283	0.45279	0.38734	0.36842	Carubv10000438m.g	0.00641	0.00688	0.0091	0.00914	0.00381	0.00939	0.00909	0.00647	Carubv10000438m.g	0.01715	0.01656	0.00344	0.00385	0.00697	0.00575	0.01227	0.01513
Carubv10000439m.g	0.19035	0.2128	0.7092	1	0.55353	0.7861	0.23616	0.38029	Carubv10000439m.g	0.00625	0.00681	0.1375	0.08	0.03067	0.10211	0.00944	0.02161	Carubv10000439m.g	0.00338	0.00271	0.00432	0.02439	0.0068	0.00756	0.00312	0.00427
Carubv10000440m.g	0.29119	0.31451	0.15144	0.17382	0.18484	0.18915	0.36216	0.27852	Carubv10000440m.g	0.02057	0.02482	0.00371	0.00923	0	0.00694	0.01478	0.01064	Carubv10000440m.g	0.00586	0.00664	0.00169	0.00319	0.00187	0.00587	0.00516	0.00376
Carubv10000441m.g	0.28614	0.315	0.38789	0.52575	0.43724	0.34308	0.43297	0.42566	Carubv10000441m.g	0.03027	0.03077	0.02197	0.02414	0.04813	0.0225	0.04136	0.07291	Carubv10000441m.g	0.00508	0.00387	0.00266	0.00487	0.00206	0.00134	0.00319	0.00453
Carubv10000442m.g	0.02632	0.02034	0.31042	0.2131	0.06316	0.26144	0.13412	0.11699	Carubv10000442m.g	0.00918	0.00368	0.00504	0.003	0.00714	0	0.0022	0.00287	Carubv10000442m.g	0.00159	0.00254	0	0.00225	0.0021	0.00304	0	0.00214
Carubv10000444m.g	0.05235	0.05929	0.00397	0	0.01734	0.00565	0.04417	0.04921	Carubv10000444m.g	0	0.0039	0.00363	0.00528	0.00146	0	0.00303	0.00699	Carubv10000444m.g	0.00633	0.00376	0.00199	0.00127	0.00219	0.004	0.00275	0.00062
Carubv10000445m.g	0.36814	0.37659	0.34615	0.40073	0.3582	0.37766	0.3865	0.37452	Carubv10000445m.g	0.00881	0.00479	0.00489	0.01712	0.00968	0.00623	0.00487	0.00381	Carubv10000445m.g	0.00416	0.00301	0.00314	0.0029	0.00236	0.00278	0.003	0.0012
Carubv10000446m.g	0.01141	0.01524	0.05265	0.01442	0.02948	0.02542	0.02579	0.02244	Carubv10000446m.g	0.02681	0.03507	0.00956	0.00385	0.00426	0.0031	0.02822	0.01404	Carubv10000446m.g	0.00544	0.00475	0.00314	0	0.00182	0.00224	0.0041	0.00335
Carubv10000447m.g	0.0845	0.0783	0.13674	0.09515	0.11799	0.10359	0.0611	0.10502	Carubv10000447m.g	0.00445	0.00416	0.0088	0	0	0.00551	0.00452	0.00674	Carubv10000447m.g	0.00538	0.00386	0.00263	0.00226	0.00451	0.00294	0.00389	0.00315
Carubv10000448m.g	0.00663	0.00907	0.01425	0.02108	0.01458	0.01895	0.01002	0.01112	Carubv10000448m.g	0.01134	0.00718	0.00412	0.01101	0.001	0.00502	0.00523	0.00719	Carubv10000448m.g	0.0039	0.00312	0.00409	0.00426	0.00292	0.0021	0.0009	0.00282
Carubv10000449m.g	0.35104	0.38227	0.47322	0.43594	0.37285	0.38247	0.37707	0.37112	Carubv10000449m.g	0.00641	0.00502	0.00507	0.0031	0.00173	0.01633	0.00726	0.00295	Carubv10000449m.g	0.00163	0.00233	0.00395	0.00154	0.00176	0.00271	0.0038	0.00234
Carubv10000450m.g	0.26791	0.22739	0.40282	0.34808	0.34831	0.31494	0.35688	0.26851	Carubv10000450m.g	0.00583	0.00341	0.00186	0.00193	0.00461	0.00854	0.00225	0.00481	Carubv10000450m.g	0.00355	0.00291	0.00066	0.0021	0.00361	0.00303	0.00511	0.00268
Carubv10000452m.g	0.33489	0.33031	0.18677	0.24238	0.23077	0.17918	0.3379	0.25875	Carubv10000452m.g	0.01528	0.00902	0.00059	0.00365	0.00275	0.00593	0.00502	0.00826	Carubv10000452m.g	0.00476	0.00225	0.00268	0.00265	0.0024	0.00452	0.00374	0.00323
Carubv10000453m.g	0.19127	0.17824	0.11417	0.11102	0.17232	0.12892	0.16723	0.16685	Carubv10000453m.g	0.0055	0.01424	0.00347	0.00483	0.01529	0.00843	0.00123	0.00492	Carubv10000453m.g	0.00389	0.00464	0.00125	0.00358	0.00305	0.00371	0.002	0.00443
Carubv10000454m.g	0.38893	0.4151	0.49924	0.55831	0.46566	0.53374	0.45943	0.44239	Carubv10000454m.g	0.00557	0.00527	0.00279	0.00718	0.00917	0.00513	0.00585	0.00442	Carubv10000454m.g	0.00382	0.00183	0.00284	0.00269	0.00324	0.00396	0.00263	0.00217
Carubv10000455m.g	0.19587	0.18685	0.36803	0.44099	0.30821	0.33103	0.26145	0.2271	Carubv10000455m.g	0.00645	0.00449	0.00446	0.01008	0.00163	0.00297	0.00841	0.00635	Carubv10000455m.g	0.00302	0.00345	0.00229	0.0023	0.00214	0.00353	0.00261	0.00232
Carubv10000456m.g	0.10294	0.10105	0.12388	0.20131	0.13038	0.15422	0.1337	0.1558	Carubv10000456m.g	0.00779	0.00538	0.00111	0.0086	0.00701	0.00949	0.00518	0.00356	Carubv10000456m.g	0.00235	0.00456	0.00234	0.00282	0.00177	0.00366	0.00067	0.00256
Carubv10000457m.g	0.24339	0.24193	0.15992	0.23492	0.19942	0.18503	0.21741	0.23753	Carubv10000457m.g	0.01086	0.00403	0.00399	0.00531	0.00567	0.0014	0.00786	0.00733	Carubv10000457m.g	0.00201	0.00381	0.00336	0.00427	0.00201	0.00356	0.00162	0.00257
Carubv10000458m.g	0.1869	0.18603	0.24635	0.20335	0.23834	0.23567	0.19158	0.1971	Carubv10000458m.g	0.00636	0.00665	0.00749	0.00282	0.00845	0.0056	0.00233	0.0023	Carubv10000458m.g	0.00288	0.0029	0.002	0.00061	0.00315	0.00272	0.00261	0.00346
Carubv10000460m.g	0.28026	0.25883	0.26343	0.29112	0.252	0.24879	0.2926	0.25428	Carubv10000460m.g	0.00498	0.00443	0.00233	0.0094	0.00431	0.0034	0.00744	0.00659	Carubv10000460m.g	0.00416	0.00414	0.00109	0.00224	0.0027	0.00397	0.00488	0.00355
Carubv10000461m.g	0.09076	0.09835	0.03142	0.04907	0.003	0.06963	0.06577	0.08541	Carubv10000461m.g	0.00374	0.00637	0.00239	0	0.00139	0.00432	0.00331	0.00357	Carubv10000461m.g	0.00228	0.00389	0.00511	0.00462	0.00094	0.003	0.00283	0.00316
Carubv10000464m.g	0.51733	0.49371	0.51073	0.50841	0.4798	0.51311	0.5186	0.4486	Carubv10000464m.g	0.0139	0.01116	0.01643	0.01906	0.02023	0.01603	0.01195	0.01514	Carubv10000464m.g	0.00254	0.00288	0.00154	0.00315	0.00277	0.00451	0.00154	0.00163
Carubv10000465m.g	0.562	0.53118	0.62255	0.4876	0.55011	0.47187	0.54596	0.52073	Carubv10000465m.g	0.01246	0.00911	0.01062	0.0131	0.01143	0.01348	0.01559	0.01487	Carubv10000465m.g	0.01226	0.01854	0.00303	0.00503	0.00486	0.00157	0.00629	0.02261
Carubv10000466m.g	0.33567	0.3996	0.35996	0.3026	0.36353	0.37531	0.29648	0.32823	Carubv10000466m.g	0.00487	0.00443	0.0049	0.00298	0.00751	0.0032	0.00663	0.00468	Carubv10000466m.g	0.00449	0.00349	0.00093	0.00454	0.00235	0.00243	0.00574	0.00239
Carubv10000467m.g	0.14724	0.13157	0.03973	0.04867	0.05059	0.04019	0.11845	0.12703	Carubv10000467m.g	0.00575	0.00477	0.0014	0	0.00246	0.00643	0.01081	0.0047	Carubv10000467m.g	0.00348	0.0013	0.00357	0.00116	0.0025	0.00132	0.00336	0.00194
Carubv10000468m.g	0.21416	0.24456	0.38408	0.39983	0.35629	0.34852	0.27372	0.27755	Carubv10000468m.g	0.00672	0.01013	0.00881	0.0091	0.00638	0.00627	0.00894	0.00552	Carubv10000468m.g	0.00579	0.00448	0.00333	0.00315	0.00152	0.00442	0.00197	0.00423
Carubv10000469m.g	0.03565	0.03573	0.11832	0.11747	0.12672	0.13056	0.07387	0.06446	Carubv10000469m.g	0.00571	0.01797	0.00619	0	0.0025	0.00552	0.00438	0.00637	Carubv10000469m.g	0.00343	0.00426	0.00518	0.00316	0.00215	0.00051	0.00238	0.00315
Carubv10000470m.g	0.34591	0.34565	0.37525	0.4108	0.33893	0.36725	0.30543	0.36184	Carubv10000470m.g	0	0.00974	0.00347	0.00767	0.00788	0.00197	0.00523	0.00831	Carubv10000470m.g	0.00547	0.00176	0.00259	0.00116	0.00097	0.003	0.00082	0.00213
Carubv10000471m.g	0.18465	0.22877	0.2492	0.19823	0.17634	0.21355	0.24946	0.23219	Carubv10000471m.g	0.00604	0.01351	0.00351	0.0051	0.0085	0.00513	0.00651	0.0078	Carubv10000471m.g	0.00513	0.0054	0.0038	0.00576	0.00615	0.00723	0.00659	0.00409
Carubv10000472m.g	0.28843	0.35043	0.37932	0.38829	0.39047	0.34014	0.26948	0.3249	Carubv10000472m.g	0.00847	0.00704	0.00377	0.00626	0.00605	0.00838	0.00382	0.00639	Carubv10000472m.g	0.00247	0.00308	0.00289	0.00373	0.00274	0.00395	0.00216	0.00274
Carubv10000473m.g	0.36969	0.35931	0.38508	0.34954	0.34418	0.39422	0.39042	0.33522	Carubv10000473m.g	0.01226	0.00515	0.00995	0.00562	0.00287	0.00889	0.00906	0.00595	Carubv10000473m.g	0.00421	0.00235	0.00309	0.00404	0.0034	0.00362	0.00259	0.0025
Carubv10000474m.g	0.28494	0.22157	0.25019	0.19448	0.25841	0.28421	0.25395	0.20125	Carubv10000474m.g	0.00329	0.00493	0.00661	0.00414	0.00357	0.00563	0.00594	0.00238	Carubv10000474m.g	0.00397	0.00311	0.0032	0.00238	0.00335	0.00391	0.00317	0.0028
Carubv10000475m.g	0.41017	0.41549	0.5239	0.56387	0.47877	0.47529	0.46304	0.45949	Carubv10000475m.g	0.00069	0.00241	0.002	0.00584	0.00347	0.00066	0.00748	0.00177	Carubv10000475m.g	0.00185	0.00271	0.00108	0.00372	0.00314	0.00323	0.00113	0.00187
Carubv10000476m.g	0.39043	0.44518	0.46495	0.53083	0.48218	0.45793	0.42892	0.47718	Carubv10000476m.g	0.00833	0.00447	0.00224	0.00313	0.00407	0.00694	0.00406	0.00906	Carubv10000476m.g	0.0035	0.00492	0.0032	0.00461	0.00429	0.00519	0.0028	0.00531
Carubv10000478m.g	0.15864	0.16991	0.31187	0.2733	0.21586	0.22252	0.21036	0.25353	Carubv10000478m.g	0.00523	0.01159	0.00288	0.00222	0.00244	0.00589	0.00859	0.00136	Carubv10000478m.g	0.00204	0.00159	0.00582	0.00239	0.00087	0.00215	0.00228	0.00099
Carubv10000479m.g	0.15074	0.1435	0.20789	0.19295	0.21393	0.18737	0.15535	0.16745	Carubv10000479m.g	0	0.00334	0.00168	0.00185	0.00321	0.01007	0.00654	0.0016	Carubv10000479m.g	0.00428	0.00402	0.00267	0.00303	0.00296	0.00443	0.00357	0.00155
Carubv10000480m.g	0.06667	0	0.1142	0.04538	0.05904	0.04551	0.03704	0.00758	Carubv10000480m.g	0	0	0.00952	0	0.00511	0	0	0	Carubv10000480m.g	0	0.00715	0.0044	0.0043	0.00196	0.00376	0.00417	0.00403
Carubv10000481m.g	0.24479	0.25374	0.27773	0.24642	0.3531	0.34919	0.21038	0.22768	Carubv10000481m.g	0.00236	0.00371	0.00541	0.00386	0.0111	0.00595	0.00698	0.00464	Carubv10000481m.g	0.00419	0.00555	0.00327	0.0031	0.00298	0.00339	0.00387	0.00144
Carubv10000482m.g	0.01278	0.00727	0.02216	0.03093	0.01591	0.0246	0.01388	0.02071	Carubv10000482m.g	0	0.00613	0.00093	0.00206	0.00414	0.00213	0.00309	0.00748	Carubv10000482m.g	0.00363	0.00298	0.00212	0.00335	0.00067	0.00245	0.00252	0.00207
Carubv10000483m.g	0.03204	0.03304	0.02503	0.02243	0.02347	0.02597	0.03178	0.02303	Carubv10000483m.g	0.00341	0.00816	0	0.0026	0.00234	0.00453	0.00398	0.00299	Carubv10000483m.g	0.00341	0.00283	0.00196	0.00279	0.00342	0.00327	0.00263	0.00294
Carubv10000484m.g	0.39921	0.4019	0.36035	0.46967	0.40806	0.46504	0.40165	0.39526	Carubv10000484m.g	0.0285	0.02807	0.0181	0.02191	0.018	0.01366	0.01964	0.01723	Carubv10000484m.g	0.00171	0.00331	0.0017	0.00216	0.00444	0.00133	0.00218	0.00488
Carubv10000485m.g	0.00555	0.00907	0.0744	0.07269	0.07011	0.09654	0.05468	0.0308	Carubv10000485m.g	0.00221	0.00251	0	0.00537	0.00407	0.01334	0.01025	0.00592	Carubv10000485m.g	0.003	0.00225	0.00194	0.00319	0.00284	0.00288	0.00274	0.00261
Carubv10000486m.g	0.26293	0.23086	0.27198	0.4048	0.30573	0.28344	0.1747	0.25103	Carubv10000486m.g	0.00293	0.00552	0.0068	0.00474	0.00307	0.0032	0.00808	0.00304	Carubv10000486m.g	0.00214	0.00325	0.00112	0.00124	0.00303	0.00377	0.00465	0.00268
Carubv10000487m.g	0.2865	0.28285	0.31208	0.30132	0.36431	0.38325	0.31721	0.27851	Carubv10000487m.g	0.00378	0.00382	0.01049	0.00939	0.01031	0.0162	0.00895	0.0039	Carubv10000487m.g	0.00279	0.00224	0.00342	0.00296	0.00359	0.0032	0.00287	0.00361
Carubv10000488m.g	0.21339	0.24987	0.28747	0.12263	0.3055	0.30754	0.23663	0.2913	Carubv10000488m.g	0.00314	0.00396	0.00714	0.00923	0.00957	0.00763	0.00532	0.00584	Carubv10000488m.g	0.00662	0.00544	0.00279	0.00164	0.00207	0.00447	0.00531	0.00414
Carubv10000489m.g	0.21061	0.19028	0.08795	0.11205	0.10665	0.1365	0.18962	0.19712	Carubv10000489m.g	0.04529	0.02915	0.01492	0.00235	0.01361	0.01642	0.04933	0.0168	Carubv10000489m.g	0.00876	0.00301	0.00237	0.00311	0.00405	0.00401	0.00164	0.00174
Carubv10000490m.g	0.00766	0.00556	0.01721	0.00755	0.01035	0.00099	0.01431	0.00425	Carubv10000490m.g	0.00452	0.00562	0.00116	0.00503	0	0	0.00257	0.00251	Carubv10000490m.g	0.00331	0.0035	0.00204	0.00389	0.00417	0.00178	0.00173	0.00184
Carubv10000491m.g	0.55364	0.51558	0.11506	0.11732	0.24108	0.1787	0.41797	0.48305	Carubv10000491m.g	0.15154	0.11031	0.00457	0.01915	0.02563	0.02609	0.06045	0.09038	Carubv10000491m.g	0.01431	0.01337	0.0029	0.00222	0.0021	0.00527	0.01113	0.00972
Carubv10000492m.g	0.81972	0.73116	0.83845	0.79973	0.79524	0.8561	0.83633	0.84101	Carubv10000492m.g	0.5524	0.4553	0.44893	0.44477	0.45125	0.41889	0.49195	0.51677	Carubv10000492m.g	0.07691	0.05126	0.05328	0.09211	0.06623	0.08083	0.08641	0.07715
Carubv10000493m.g	0.21285	0.20967	0.15244	0.20432	0.17797	0.15509	0.13155	0.201	Carubv10000493m.g	0.00362	0.00615	0.02017	0.01105	0.01233	0.01018	0.0062	0.02226	Carubv10000493m.g	0.00107	0.00471	0.00709	0.00813	0.00533	0.00472	0.00263	0.0042
Carubv10000494m.g	0.33982	0.36206	0.30039	0.33926	0.31676	0.31957	0.35044	0.41148	Carubv10000494m.g	0.00812	0.00792	0.01575	0.01771	0.02113	0.01007	0.02317	0.01222	Carubv10000494m.g	0.00393	0.00272	0.00167	0.00351	0.00134	0.00343	0.00569	0.00328
Carubv10000495m.g	0.47488	0.41149	0.4083	0.3419	0.34286	0.37366	0.44872	0.47995	Carubv10000495m.g	0.02437	0.02243	0.01127	0.00546	0.02995	0.00643	0.02478	0.02353	Carubv10000495m.g	0.01482	0.01324	0.00332	0.00208	0.00617	0.00315	0.0117	0.011
Carubv10000496m.g	0.5336	0.50715	0.53197	0.57787	0.59151	0.57009	0.52483	0.44271	Carubv10000496m.g	0.01141	0.01773	0.007	0.00339	0.01103	0.00556	0.00575	0.0071	Carubv10000496m.g	0.00302	0.00376	0.00194	0.00233	0.00136	0.00172	0.0035	0.00232
Carubv10000497m.g	0.27118	0.24154	0.30268	0.24315	0.27617	0.29137	0.2676	0.25529	Carubv10000497m.g	0.01882	0.01325	0.00825	0.00753	0.00826	0.00709	0.01511	0.00943	Carubv10000497m.g	0.00436	0.00272	0.00348	0.00262	0.00257	0.00267	0.00455	0.00423
Carubv10000498m.g	0.55497	0.60889	0.67021	0.65674	0.60912	0.63218	0.57827	0.65587	Carubv10000498m.g	0.16371	0.15269	0.12176	0.11281	0.15927	0.1776	0.16921	0.10993	Carubv10000498m.g	0.02064	0.01637	0.02717	0.02267	0.0328	0.02899	0.01741	0.01344
Carubv10000499m.g	0.25254	0.21422	0.28423	0.36546	0.32846	0.28431	0.27416	0.30398	Carubv10000499m.g	0.00389	0.00288	0.00881	0.02036	0.00796	0.00473	0.00635	0.0104	Carubv10000499m.g	0.00291	0.00345	0.00292	0.00336	0.00542	0.00256	0.00374	0.0033
Carubv10000501m.g	0.08127	0.1459	0.22698	0.2395	0.1869	0.20715	0.17987	0.18894	Carubv10000501m.g	0.10431	0.11674	0.05024	0.05866	0.03314	0.03577	0.1112	0.14651	Carubv10000501m.g	0.00623	0.00659	0.00229	0.00464	0.00397	0.00328	0.00553	0.01049
Carubv10000502m.g	0.2045	0.22193	0.28247	0.32285	0.43828	0.25344	0.27716	0.22756	Carubv10000502m.g	0.00773	0.0057	0.00163	0.00979	0.00683	0.00434	0.00437	0	Carubv10000502m.g	0.00423	0.00371	0.00299	0.0031	0.00343	0.00284	0.00243	0.0013
Carubv10000503m.g	0.01394	0.03671	0.05328	0.06594	0.05719	0.05078	0.03869	0.04451	Carubv10000503m.g	0.00225	0.00284	0.00297	0.00325	0.00689	0.00409	0.00399	0.00164	Carubv10000503m.g	0.00241	0.00255	0.00105	0.0048	0.00349	0.00249	0.00104	0.00368
Carubv10000505m.g	0.02028	0.02861	0.15856	0.08593	0.12926	0.14095	0.06966	0.06643	Carubv10000505m.g	0.01092	0.0056	0.01412	0.01111	0.00798	0.02102	0.00816	0.00461	Carubv10000505m.g	0.00227	0.00338	0.0042	0.00216	0.00222	0.00419	0.00289	0.00215
Carubv10000506m.g	0.27335	0.3603	0.39805	0.41369	0.41486	0.43455	0.44516	0.34953	Carubv10000506m.g	0.0046	0.00852	0.00613	0.00612	0.00792	0.00792	0.00576	0.00904	Carubv10000506m.g	0.0032	0.0029	0.00136	0.00098	0.00366	0.0023	0.00353	0.00254
Carubv10000507m.g	0.27744	0.23233	0.21961	0.37543	0.14744	0.26021	0.23676	0.24145	Carubv10000507m.g	0.00149	0.00548	0.00518	0.00593	0.0026	0.00334	0.00897	0.00626	Carubv10000507m.g	0.00194	0.00333	0.00064	0.00354	0.00197	0.0019	0.00432	0.00354
Carubv10000508m.g	0.00396	0.01708	0.16341	0.18305	0.12544	0.14639	0.05557	0.06692	Carubv10000508m.g	0.00315	0.00357	0.00306	0	0	0.00456	0.00435	0.00236	Carubv10000508m.g	0.00299	0.00305	0.00577	0.00256	0.00047	0.00405	0.00434	0.00335
Carubv10000509m.g	0.29564	0.3294	0.31752	0.28674	0.22533	0.27296	0.23196	0.33565	Carubv10000509m.g	0.00514	0.00549	0.00762	0.00293	0.00646	0.00096	0.005	0.0018	Carubv10000509m.g	0.00184	0.0019	0.0019	0.00311	0.00229	0.00088	0.00139	0.00199
Carubv10000510m.g	NA	0	0.20525	0.1654	0.18703	0.0792	0.11429	1	Carubv10000510m.g	NA	NA	0.00575	0.00367	0.00462	0.00366	0	0.01852	Carubv10000510m.g	0	0	0.00355	0.00246	0.00435	0.00365	0.00727	0.00667
Carubv10000511m.g	0.10434	0.09361	0.25155	0.17079	0.19747	0.16122	0.1292	0.11381	Carubv10000511m.g	0.00571	0.00108	0.00454	0.00554	0.00398	0.00646	0.00167	0.00639	Carubv10000511m.g	0.00441	0.00282	0.00194	0.00241	0.0028	0.00374	0.00274	0.00398
Carubv10000512m.g	0.21617	0.20654	0.39485	0.41437	0.3634	0.34117	0.25484	0.27913	Carubv10000512m.g	0.01181	0.00796	0.00659	0.00712	0.01056	0.00749	0.00368	0.0035	Carubv10000512m.g	0.00404	0.00458	0.00467	0.00345	0.00312	0.00384	0.00378	0.00363
Carubv10000513m.g	0.19812	0.19081	0.22658	0.21374	0.21717	0.23021	0.16838	0.22312	Carubv10000513m.g	0.0699	0.10492	0.01685	0.03248	0.02108	0.02035	0.10733	0.10312	Carubv10000513m.g	0.00608	0.00602	0.00789	0.00999	0.00704	0.00564	0.00742	0.00805
Carubv10000515m.g	0.36097	0.34106	0.38735	0.41994	0.42587	0.43417	0.41484	0.32092	Carubv10000515m.g	0.0062	0.00491	0.01454	0.01173	0.01235	0.01019	0.00875	0.00587	Carubv10000515m.g	0.00362	0.00281	0.00284	0.00587	0.00378	0.00506	0.00276	0.00116
Carubv10000516m.g	0.57011	0.49321	0.48601	0.65592	0.49493	0.51844	0.54073	0.48073	Carubv10000516m.g	0.02623	0.00895	0.01064	0.00737	0.00344	0.00688	0.01719	0.01128	Carubv10000516m.g	0.00391	0.00345	0.00377	0.00716	0.00556	0.00504	0.0015	0.00245
Carubv10000518m.g	0.04603	0.04321	0.07257	0.11496	0.08246	0.09232	0.06127	0.07069	Carubv10000518m.g	0.00125	0.00402	0.00627	0.0055	0.00464	0.00196	0.00825	0.00851	Carubv10000518m.g	0.00235	0.00136	0.00437	0.00166	0.00508	0.00242	0.00345	0.00295
Carubv10000519m.g	0.41649	0.45714	0.4966	0.46713	0.43598	0.51619	0.48448	0.42558	Carubv10000519m.g	0.00466	0.00626	0.00542	0.00478	0.00672	0.00804	0.00548	0.00255	Carubv10000519m.g	0.00272	0.00258	0.0028	0.00326	0.00359	0.00222	0.00223	0.00366
Carubv10000520m.g	0.02281	0.0542	0.05757	0.02607	0.02767	0.06289	0.02742	0.07058	Carubv10000520m.g	0.00301	0.0063	0.00265	0.00229	0.0054	0.00286	0.00374	0.00323	Carubv10000520m.g	0.00248	0.00275	0.00298	0.00269	0.00166	0.00281	0.0028	0.00411
Carubv10000522m.g	0.31722	0.35635	0.53695	0.51719	0.4084	0.47692	0.42531	0.38491	Carubv10000522m.g	0.00279	0.00393	0.01398	0.01335	0.00705	0.01152	0.01398	0.0072	Carubv10000522m.g	0.003	0.00319	0.0031	0.00333	0.00252	0.00239	0.00223	0.00274
Carubv10000523m.g	0.09127	0.11806	0.01146	0.22606	0.03283	0.18122	0.025	0.12848	Carubv10000523m.g	0.02081	0.02434	0.00309	0.01292	0.01649	0.01282	0.03345	0.01112	Carubv10000523m.g	0.00361	0.00359	0.00109	0.00544	0.00181	0.00167	0.00342	0.0049
Carubv10000524m.g	0.40458	0.37338	0.35179	0.38318	0.43303	0.36752	0.39934	0.39865	Carubv10000524m.g	0.01119	0.00654	0.00238	0.00417	0.00164	0.00583	0.01155	0.00575	Carubv10000524m.g	0.00396	0.00342	0.00407	0.00332	0.0042	0.0029	0.00363	0.00434
Carubv10000525m.g	0.03793	0.02276	0.03279	0.0317	0.01981	0.01701	0.02395	0.03539	Carubv10000525m.g	0.00861	0.00395	0.00347	0	0.00198	0.00441	0.00121	0.00136	Carubv10000525m.g	0.00231	0.00235	0.00199	0.00189	0.00266	0.00265	0.00465	0.00217
Carubv10000526m.g	0.41233	0.34619	0.249	0.30098	0.38	0.33541	0.32928	0.3034	Carubv10000526m.g	0.00343	0.00627	0.00643	0.01422	0.00855	0.00598	0.00291	0.00564	Carubv10000526m.g	0.00148	0.00366	0.00186	0.00302	0.00222	0.00313	0.00211	0.00332
Carubv10000528m.g	0.03268	0.02257	0.18685	0.16629	0.13591	0.07728	0.08963	0.06378	Carubv10000528m.g	0.00178	0.00558	0.00728	0.01811	0.0261	0.02036	0.01232	0.01048	Carubv10000528m.g	0.0036	0.0034	0.00241	0.00437	0.00432	0.00367	0.00281	0.00704
Carubv10000529m.g	0.24513	0.25511	0.28173	0.28736	0.27787	0.27695	0.26823	0.22779	Carubv10000529m.g	0.00565	0.00259	0.00417	0.00414	0.00178	0.00138	0.00243	0.00414	Carubv10000529m.g	0.00445	0.00289	0.00244	0.00241	0.0023	0.00391	0.00187	0.0021
Carubv10000530m.g	0.53284	0.51377	0.67732	0.6888	0.62204	0.6033	0.54152	0.56652	Carubv10000530m.g	0.00413	0.00761	0.00386	0.00221	0.00261	0.00288	0.00328	0.00542	Carubv10000530m.g	0.00418	0.00253	0.00228	0.00246	0.00257	0.00345	0.0037	0.00336
Carubv10000531m.g	0.27084	0.30253	0.46897	0.34537	0.33302	0.52603	0.3357	0.31317	Carubv10000531m.g	0.01259	0.01347	0.00409	0.01281	0.00661	0.00879	0.00355	0.00491	Carubv10000531m.g	0.00539	0.0025	0.00373	0.00332	0.00707	0.00312	0.00203	0.00232
Carubv10000532m.g	0.05962	0.0519	0.09688	0.07762	0.06955	0.07345	0.07069	0.06893	Carubv10000532m.g	0.01152	0.02041	0.01125	0.02135	0.01931	0.02723	0.01338	0.00997	Carubv10000532m.g	0.00368	0.00403	0.00606	0.00262	0.00354	0.00275	0.00298	0.00454
Carubv10000533m.g	0.02358	0.04358	0.0716	0.06263	0.03154	0.02722	0.04326	0.06252	Carubv10000533m.g	0.00135	0.0047	0.0044	0.0042	0.00189	0.00788	0.0039	0.00179	Carubv10000533m.g	0.00421	0.00426	0.00197	0.00145	0.00131	0.00381	0.00154	0.00486
Carubv10000534m.g	0.0057	0.00829	0.0158	0.01141	0.01564	0.00338	0.01122	0.01969	Carubv10000534m.g	0.02583	0.04835	0.00174	0.01865	0.00509	0.00767	0.04874	0.05777	Carubv10000534m.g	0.00264	0.00841	0.0013	0.00198	0.00445	0.00302	0.00196	0.00439
Carubv10000536m.g	0.29462	0.36886	NA	NA	0.44603	NA	0.35201	0.29146	Carubv10000536m.g	0.00618	0.00503	NA	NA	0	NA	0.00534	0.00534	Carubv10000536m.g	0.00213	0.00384	NA	NA	0.01165	0	0.00408	0.00296
Carubv10000537m.g	0.00231	0.00845	0.00777	0.00498	0.00486	0.00412	0.01014	0.0098	Carubv10000537m.g	0.00367	0.00719	0.00312	0.00313	0.00115	0.00714	0.00533	0.00549	Carubv10000537m.g	0.00218	0.00294	0.00184	0.00224	0.00395	0.00123	0.0018	0.00206
Carubv10000538m.g	0.27229	0.24216	0.21574	0.28385	0.18758	0.21559	0.22452	0.26259	Carubv10000538m.g	0.01021	0.00638	0.01027	0.0138	0.00374	0.0058	0.00703	0.00474	Carubv10000538m.g	0.00159	0.00458	0.00278	0.00139	0.00252	0.00558	0.00327	0.0028
Carubv10000539m.g	0.14212	0.12122	0.17863	0.1234	0.15485	0.17283	0.1716	0.16366	Carubv10000539m.g	0.001	0.00598	0.00292	0.00415	0.00285	0	0.00231	0.00203	Carubv10000539m.g	0.00415	0.00191	0.00183	0.00273	0.0029	0.0018	0.00258	0.00143
Carubv10000540m.g	0.23638	0.23745	0.20579	0.17113	0.19327	0.164	0.20136	0.17432	Carubv10000540m.g	0.00807	0.00471	0.00536	0.00474	0.00541	0.00619	0.00243	0.00169	Carubv10000540m.g	0.00237	0.00424	0.00152	0.00429	0.00391	0.00349	0.00172	0.00246
Carubv10000541m.g	0.57725	0.56319	0.72616	0.77927	0.74063	0.69889	0.59768	0.63142	Carubv10000541m.g	0.01573	0.00751	0.02243	0.02761	0.01537	0.01397	0.00729	0.01079	Carubv10000541m.g	0.00488	0.00384	0.00662	0.00269	0.00438	0.00185	0.00271	0.00341
Carubv10000542m.g	0.33832	0.34108	0.35102	0.36748	0.36913	0.3775	0.34301	0.36943	Carubv10000542m.g	0.00894	0.01037	0.00512	0.0027	0.00161	0.00459	0.00662	0.01162	Carubv10000542m.g	0.00169	0.00343	0.00257	0.00286	0.00191	0.00192	0.00501	0.00285
Carubv10000543m.g	0.49683	0.47892	0.66191	0.55362	0.53907	0.59353	0.53295	0.53745	Carubv10000543m.g	0.00602	0.00624	0.01364	0.00488	0.00613	0.0106	0.00909	0.00363	Carubv10000543m.g	0.00405	0.00374	0.00512	0.00404	0.00418	0.00295	0.00418	0.00224
Carubv10000544m.g	0.43739	0.41987	0.51541	0.4648	0.47384	0.47217	0.42403	0.40742	Carubv10000544m.g	0.01122	0.00566	0.00495	0.00615	0.00814	0.00557	0.00867	0.00816	Carubv10000544m.g	0.00326	0.00384	0.00262	0.00146	0.00346	0.00278	0.00324	0.004
Carubv10000545m.g	0.00295	0.0148	0.1256	0.11504	0.13455	0.11091	0.0696	0.03009	Carubv10000545m.g	0.00137	0.00292	0.00285	0.00359	0.00238	0.00726	0.00214	0	Carubv10000545m.g	0.00328	0.003	0.00158	0.00152	0.00475	0.0032	0.00229	0.00266
Carubv10000546m.g	0.35415	0.32296	0.29141	0.29605	0.2751	0.32419	0.25971	0.33565	Carubv10000546m.g	0.00989	0.0049	0.01262	0.00169	0.00179	0.00363	0.00382	0.00599	Carubv10000546m.g	0.0024	0.00527	0.00324	0.00235	0.00352	0.0035	0.00245	0.00351
Carubv10000547m.g	0.03303	0.03111	0.01444	0.0309	0.04834	0.02723	0.03321	0.04157	Carubv10000547m.g	0.00915	0.003	0.00188	0.00486	0	0.00174	0.00116	0.00279	Carubv10000547m.g	0.0015	0.00432	0.00414	0.00392	0.00372	0.00427	0.00178	0.00149
Carubv10000548m.g	0.01683	0.01258	0.01488	0.02806	0.01118	0.00517	0.02974	0.0247	Carubv10000548m.g	0.01228	0.0076	0.0094	0.02485	0.01652	0.0096	0.01812	0.01909	Carubv10000548m.g	0.00392	0.0044	0.00253	0.00484	0.00294	0.00216	0.00111	0.00672
Carubv10000549m.g	0.3225	0.36059	0.42498	0.42231	0.25768	0.40822	0.31653	0.33846	Carubv10000549m.g	0.00894	0.01008	0.00374	0.00469	0.00278	0.00577	0.0054	0.0069	Carubv10000549m.g	0.00641	0.00639	0.00813	0.00235	0.00402	0.00552	0.0052	0.00642
Carubv10000550m.g	0.23683	0.2191	0.17579	0.16917	0.2343	0.24937	0.21738	0.19174	Carubv10000550m.g	0.0115	0.00734	0.00122	0.0027	0.0049	0.00428	0.00271	0.0044	Carubv10000550m.g	0.0021	0.00304	0.00163	0.00241	0.00121	0.00329	0.00316	0.00281
Carubv10000551m.g	0.46472	0.44378	0.47279	0.44072	0.44513	0.45403	0.47199	0.46384	Carubv10000551m.g	0.06587	0.04965	0.0068	0.01222	0.00627	0.01132	0.06792	0.07372	Carubv10000551m.g	0.00564	0.00528	0.00312	0.00295	0.00294	0.00367	0.00506	0.00387
Carubv10000553m.g	0.28052	0.27894	0.25388	0.2731	0.31934	0.26733	0.28734	0.28777	Carubv10000553m.g	0.10292	0.07523	0.02092	0.04018	0.02842	0.0255	0.11415	0.09566	Carubv10000553m.g	0.01001	0.00957	0.00305	0.00248	0.00367	0.00206	0.01003	0.0099
Carubv10000554m.g	0.05696	0.05806	0.10023	0.06545	0.07203	0.12959	0.04971	0.1109	Carubv10000554m.g	0.00328	0.00523	0.00131	0.00935	0.0016	0.00736	0.00087	0.00344	Carubv10000554m.g	0.00388	0.00585	0.00274	0.00576	0.0036	0.00129	0.00258	0.00189
Carubv10000556m.g	0.37207	0.39458	0.37908	0.38833	0.2453	0.34751	0.30946	0.38013	Carubv10000556m.g	0.00571	0.00475	0.00235	0.00141	0.0116	0.00603	0.00715	0.00951	Carubv10000556m.g	0.00245	0.00166	0.00453	0.00332	0.00311	0.0012	0.00413	0.00274
Carubv10000557m.g	0.05536	0.06588	0.28557	0.28713	0.23035	0.21166	0.12057	0.12124	Carubv10000557m.g	0.00358	0.00528	0.00309	0.00597	0.00502	0.00628	0.00248	0.00548	Carubv10000557m.g	0.00279	0.00353	0.00312	0.00362	0.00557	0.00351	0.00141	0.00157
Carubv10000558m.g	0.01809	0.01054	0.01204	0.0203	0.00625	0.00817	0.01602	0.0143	Carubv10000558m.g	0.00296	0.00281	0.00544	0.00328	0	0.00223	0.00417	0.00353	Carubv10000558m.g	0.00454	0.00353	0.00107	0.00145	0.0014	0.00464	0.0031	0.00291
Carubv10000559m.g	0.32063	0.36625	0.41513	0.39407	0.32618	0.31524	0.34766	0.35989	Carubv10000559m.g	0.0074	0.00313	0.00321	0.00489	0.00165	0.00123	0.00384	0.00263	Carubv10000559m.g	0.00476	0.00417	0.00305	0.00235	0.00258	0.00294	0.00449	0.00264
Carubv10000560m.g	0.01873	0.0254	0.00233	0.0085	0.0135	0.0067	0.02128	0.03007	Carubv10000560m.g	0.00815	0.00358	0.00199	0.00273	0.00923	0.00244	0.0032	0.00329	Carubv10000560m.g	0.00397	0.00311	0.00228	0.00389	0.004	0.00332	0.00155	0.0013
Carubv10000563m.g	0.08494	0.10168	0.13119	0.09918	0.13859	0.14184	0.10918	0.11264	Carubv10000563m.g	0.0054	0.0076	0.00361	0.00966	0.00515	0.0018	0.00456	0.00873	Carubv10000563m.g	0.00202	0.00326	0.00197	0.00148	0.00115	0.00277	0.00197	0.00303
Carubv10000564m.g	0.0086	0.0205	0.02515	0.01111	0.02146	0.01418	0.01526	0.02269	Carubv10000564m.g	0.01002	0.00681	0.0059	0	0.00785	0.00303	0	0	Carubv10000564m.g	0.00588	0.00248	0.00135	0.00112	0.00367	0.0032	0.00215	0.00457
Carubv10000565m.g	0.01028	0.00719	0.01912	0.01599	0.00957	0.01659	0.03103	0.02398	Carubv10000565m.g	0.00249	0.00263	0.00467	0.00369	0.00458	0.00516	0.00073	0.00618	Carubv10000565m.g	0.00255	0.00218	0.0033	0.00238	0.0011	0.00403	0.0034	0.00267
Carubv10000566m.g	0.05479	0.07589	0.00499	0.01681	0.01031	0.02041	0.04771	0.07399	Carubv10000566m.g	0.00236	0.00441	0.0027	0.00396	0.00161	0	0.00224	0.00189	Carubv10000566m.g	0.00434	0.00199	0.00156	0.00414	0.0035	0.00424	0.00079	0.00043
Carubv10000567m.g	0.07096	0.07295	0.12134	0.103	0.06925	0.05813	0.09571	0.08879	Carubv10000567m.g	0.00371	0.0024	0.00369	0.0014	0.00354	0	0.00617	0.00175	Carubv10000567m.g	0.00431	0.00503	0.00278	0.00396	0.00186	0.00081	0.0041	0.00259
Carubv10000568m.g	0.28812	0.26391	0.38362	0.31738	0.3431	0.2085	0.27386	0.26595	Carubv10000568m.g	0.01065	0.00677	0.00686	0.01734	0.00363	0.01447	0.00378	0.0118	Carubv10000568m.g	0.00438	0.00356	0.00473	0.00658	0.00496	0.00781	0.00271	0.00272
Carubv10000569m.g	0.00919	0.01557	0.0199	0.01203	0.0136	0.00979	0.01285	0.01513	Carubv10000569m.g	0.00333	0.00311	0	0.00443	0.00723	0.00443	0.0011	0.0049	Carubv10000569m.g	0.00417	0.00316	0.00267	0.00381	0.00277	0.00308	0.00184	0.00401
Carubv10000570m.g	0.00658	0.00293	0.07064	0.04311	0.04493	0.06426	0.0273	0.04096	Carubv10000570m.g	0	0.00222	0.00451	0	0	0.00447	0.00246	0.00144	Carubv10000570m.g	0.00159	0.00285	0.00387	0.00261	0.00294	0.00527	0.00313	0.00144
Carubv10000573m.g	0.26953	0.22321	0.28552	0.3371	0.26483	0.32648	0.28557	0.34321	Carubv10000573m.g	0.12251	0.13389	0.04567	0.04041	0.02913	0.04217	0.12864	0.1654	Carubv10000573m.g	0.01178	0.01608	0.01061	0.00896	0.01155	0.00871	0.01578	0.02194
Carubv10000575m.g	0.02852	0.03647	0.00932	0.00419	0.02494	0.02251	0.00965	0.01735	Carubv10000575m.g	0.0026	0.00189	0.00435	0.00853	0	0.00536	0	0.00982	Carubv10000575m.g	0.00199	0.00105	0.00359	0.0013	0.00469	0.00422	0.00083	0.0026
Carubv10000576m.g	0.07178	0.06964	0.01647	0.02489	0.03819	0.03732	0.06261	0.06994	Carubv10000576m.g	0.00217	0.01164	0.02462	0.01554	0.00431	0.01981	0.00818	0.00485	Carubv10000576m.g	0.00103	0.00163	0.0011	0.00212	0.00115	0.00197	0.0021	0.00276
Carubv10000578m.g	0.00515	0.00475	0.00865	0.01562	0.0008	0.00741	0.00907	0.00833	Carubv10000578m.g	0.00404	0.00379	0.00108	0.0036	0.00263	0.00493	0.00432	0.00299	Carubv10000578m.g	0.00313	0.00401	0.00137	0.00096	0.00653	0.00209	0.00148	0.00224
Carubv10000579m.g	0.20756	0.20355	0.21582	0.23521	0.21385	0.20722	0.29723	0.24739	Carubv10000579m.g	0.00338	0.00323	0.00371	0.0041	0.0025	0.00145	0	0.00209	Carubv10000579m.g	0.00408	0.00233	0.00051	0.00262	0.00222	0.00244	0.00108	0.00479
Carubv10000580m.g	0.36853	0.38122	0.47785	0.4835	0.42462	0.48775	0.45744	0.37025	Carubv10000580m.g	0.00714	0.00772	0.0109	0.00675	0.00466	0.01699	0.00644	0.00534	Carubv10000580m.g	0.0041	0.00341	0.00304	0.00393	0.00203	0.00298	0.00333	0.00225
Carubv10000581m.g	0.08678	0.08975	0.09397	0.109	0.09788	0.10143	0.10846	0.09077	Carubv10000581m.g	0.00692	0.00257	0.00546	0.003	0.00494	0.00478	0.00082	0.00368	Carubv10000581m.g	0.0033	0.00303	0.0016	0.00158	0.00314	0.00244	0.00171	0.00317
Carubv10000582m.g	0.06773	0.133	0.04915	0.09659	0.09367	0.15974	0.06651	0.14863	Carubv10000582m.g	0.01576	0.01417	0.01046	0.01795	0.01057	0.03008	0.00525	0.0381	Carubv10000582m.g	0.0035	0.01003	0.00334	0.00412	0.00363	0.00858	0.00265	0.01254
Carubv10000583m.g	0.00937	0.01155	0.01692	0.02022	0.01166	0.00505	0.01458	0.00365	Carubv10000583m.g	0.00419	0.00525	0.00362	0.00174	0.00176	0.0065	0.00363	0.00782	Carubv10000583m.g	0.00258	0.00225	0.00188	0.00581	0.00277	0.00433	0.00053	0.00221
Carubv10000584m.g	0.12229	0.13665	0.1629	0.16003	0.18084	0.16015	0.17495	0.11223	Carubv10000584m.g	0.01078	0.00348	0.00619	0.00099	0.00159	0.00595	0.00866	0.00417	Carubv10000584m.g	0.0016	0.00421	0.00185	0.00344	0.00307	0.00604	0.00369	0.00336
Carubv10000585m.g	0.62444	0.58775	0.50418	0.60958	0.43268	0.55781	0.56642	0.61469	Carubv10000585m.g	0.00961	0.00396	0.01097	0.00955	0.01298	0.01104	0.0022	0.00743	Carubv10000585m.g	0.00643	0.00515	0.00643	0.00608	0.00629	0.00717	0.0068	0.00679
Carubv10000586m.g	0.1148	0.12202	0.18668	0.11339	0.1744	0.18658	0.11005	0.14197	Carubv10000586m.g	0.00517	0.007	0.0016	0.00723	0.00346	0.00725	0.0047	0.00128	Carubv10000586m.g	0.00271	0.00369	0.00339	0.00143	0.00262	0.00309	0.00254	0.00135
Carubv10000587m.g	0.28275	0.31931	0.22264	0.17925	0.2574	0.23542	0.26228	0.21834	Carubv10000587m.g	0.0515	0.04844	0.02836	0.01647	0.02417	0.01918	0.03818	0.01607	Carubv10000587m.g	0.00949	0.00737	0.00757	0.00722	0.00657	0.00812	0.00606	0.005
Carubv10000588m.g	0.38248	0.4178	0.4104	0.50323	0.50204	0.44004	0.44684	0.39215	Carubv10000588m.g	0.00842	0.00568	0.00616	0.01877	0.00955	0.01078	0.01	0.00894	Carubv10000588m.g	0.0022	0.00273	0.00355	0.00098	0.00254	0.00132	0.00194	0.00345
Carubv10000589m.g	0.05183	0.08036	0.05919	0.05099	0.1516	0.03244	0.04665	0.06822	Carubv10000589m.g	0.01289	0.01201	0.02116	0.00238	0.02561	0.00333	0.00975	0.01066	Carubv10000589m.g	0.00451	0.00802	0.00334	0.00212	0.00531	0.00297	0.00681	0.00469
Carubv10000590m.g	0.53498	0.57179	0.68727	0.68592	0.65929	0.64287	0.54069	0.54184	Carubv10000590m.g	0.00771	0.00958	0.00641	0.00479	0.00774	0.00763	0.00677	0.00701	Carubv10000590m.g	0.00221	0.00309	0.00344	0.00172	0.00203	0.00364	0.00319	0.00157
Carubv10000591m.g	0.12593	0.10636	0.07434	0.08173	0.10312	0.10464	0.08595	0.11095	Carubv10000591m.g	0.0023	0.00362	0.01024	0.01351	0.0085	0.00266	0.00561	0.00219	Carubv10000591m.g	0.00395	0.00215	0.00304	0.00503	0.00269	0.00464	0.00352	0.00165
Carubv10000592m.g	0.21502	0.28357	0.26813	0.26024	0.30046	0.30482	0.29398	0.34838	Carubv10000592m.g	0.01065	0.00276	0.00356	0.00563	0.00474	0.00689	0.00447	0.00555	Carubv10000592m.g	0.00405	0.00232	0.00517	0.00556	0.00324	0.00345	0.00344	0.00202
Carubv10000593m.g	0.05479	0.05625	0.00892	0.02653	0.02372	0.03315	0.03261	0.02753	Carubv10000593m.g	0.00202	0.00469	0.00227	0.00266	0.0017	0.00237	0.00361	0.00235	Carubv10000593m.g	0.00308	0.00377	0.00202	0.00251	0.00217	0.00308	0.00399	0.00391
Carubv10000594m.g	0.05389	0.04274	0.08069	0.07558	0.06224	0.07362	0.05716	0.06865	Carubv10000594m.g	0.00691	0.00206	0.01073	0.00201	0.00492	0.00476	0.00718	0.00372	Carubv10000594m.g	0.00301	0.00213	0.00146	0.00298	0.00085	0.00187	0.00267	0.00241
Carubv10000595m.g	0.01154	0.00627	0.01914	0.00582	0.00765	0.00997	0.00498	0.00851	Carubv10000595m.g	0.00375	0.00652	0.00213	0.00393	0.00239	0.00666	0.00281	0.00081	Carubv10000595m.g	0.002	0.00226	0.00413	0.00359	0.00344	0.00191	0.00271	0.00352
Carubv10000596m.g	0.01007	0.01744	0.01764	0.01647	0.0117	0.01062	0.00963	0.02225	Carubv10000596m.g	0.00139	0.00374	0.00312	0.00154	0	0.00662	0	0.00536	Carubv10000596m.g	0.00311	0.00251	0.00211	0.00231	0.00088	0.00219	0.00411	0.00271
Carubv10000597m.g	0.01123	0.00768	0.00773	0.01069	0.00448	0.00647	0.01448	0.01119	Carubv10000597m.g	0.00318	0.00323	0.00298	0.00308	0.00241	0.00428	0.00249	0	Carubv10000597m.g	0.00231	0.00519	0.00233	0.00375	0.00394	0.00627	0.00335	0.00262
Carubv10000598m.g	0.18205	0.1954	0.07963	0.04956	0.10233	0.10787	0.16788	0.16019	Carubv10000598m.g	0.0603	0.04545	0	0.01141	0.01441	0.01147	0.04808	0.04629	Carubv10000598m.g	0.00306	0.00579	0.00265	0.00289	0.00316	0.00356	0.00407	0.00163
Carubv10000599m.g	0.2757	0.28093	0.17385	0.23071	0.23559	0.27642	0.16995	0.28025	Carubv10000599m.g	0.11434	0.06263	0.02972	0.14057	0.05366	0.06815	0.08488	0.06061	Carubv10000599m.g	0.0093	0.00418	0.00238	0.01008	0.00219	0.00633	0.0078	0.00352
Carubv10000600m.g	0.39896	0.41595	0.36944	0.39735	0.43827	0.42415	0.34256	0.3868	Carubv10000600m.g	0.01158	0.01181	0.01054	0.01749	0.00396	0.00586	0.01028	0.00512	Carubv10000600m.g	0.00641	0.00691	0.00653	0.00608	0.00581	0.00562	0.00689	0.00444
Carubv10000601m.g	0.06316	0.06683	0.11469	0.1152	0.08837	0.06238	0.08674	0.0787	Carubv10000601m.g	0.06781	0.07182	0.03285	0.01386	0.02295	0.02914	0.04197	0.0582	Carubv10000601m.g	0.00329	0.00612	0.00184	0.00175	0.00354	0.00294	0.00377	0.00236
Carubv10000602m.g	0.32925	0.37874	0.51841	0.47456	0.33189	0.46921	0.35011	0.37779	Carubv10000602m.g	0.01469	0.02229	0.01911	0.00954	0.00282	0.02183	0.02423	0.02332	Carubv10000602m.g	0	0.00123	0.00328	0.00107	0	0.00187	0.00242	0.00217
Carubv10000603m.g	0.27387	0.25398	0.34931	0.38022	0.34052	0.36524	0.26415	0.30245	Carubv10000603m.g	0.00234	0.00625	0.00611	0.0037	0.00065	0.0052	0.00209	0.00588	Carubv10000603m.g	0.00307	0.00302	0.00186	0.00351	0.00267	0.00136	0.00374	0.00236
Carubv10000604m.g	0.33711	0.25798	0.34034	0.28563	0.49907	0.33567	0.37421	0.39911	Carubv10000604m.g	0.00162	0.00566	0.00408	0.00793	0.00285	0.00432	0.00639	0.01026	Carubv10000604m.g	0.00198	0.00195	0.00248	0.00283	0.00133	0.00362	0.00148	0.0012
Carubv10000605m.g	0.02231	0.00781	0.02728	0.0231	0.007	0.00892	0.03031	0.03323	Carubv10000605m.g	0.00518	0.00414	0	0.00193	0.00446	0	0	0.01343	Carubv10000605m.g	0.0041	0.00374	0.00228	0.00203	0.0016	0.00293	0.00317	0.00657
Carubv10000606m.g	0.06752	0.06827	0.0636	0.10922	0.05135	0.06544	0.0746	0.06042	Carubv10000606m.g	0.0182	0.01682	0.00406	0.00891	0.01227	0.0057	0.01637	0.01357	Carubv10000606m.g	0.00498	0.00339	0.00199	0.00178	0.00278	0.00333	0.00485	0.00535
Carubv10000607m.g	0.0706	0.07478	0.12818	0.18901	0.08629	0.10825	0.09618	0.09238	Carubv10000607m.g	0.00674	0.00325	0.00237	0.0044	0	0.00456	0.00298	0.00852	Carubv10000607m.g	0.00537	0.00415	0.00287	0.00185	0.00273	0.00246	0.00192	0.00127
Carubv10000608m.g	0.09811	0.13998	0.18816	0.26631	0.21561	0.20906	0.18696	0.13804	Carubv10000608m.g	0.00485	0.00078	0.00482	0.0066	0.01224	0.00801	0.00579	0.00362	Carubv10000608m.g	0.00238	0.00577	0.00212	0.00184	0.0037	0.0037	0.0033	0.0029
Carubv10000609m.g	0.10476	0.03827	0.04072	0.06767	0.07379	0.05494	0.12272	0.07103	Carubv10000609m.g	0.00502	0.00329	0.00505	0.00572	0	0.00577	0.00667	0	Carubv10000609m.g	0.00184	0.00172	0.00452	0.00309	0.00444	0.00314	0.00212	0.00202
Carubv10000610m.g	0.00401	0.00497	0.00865	0.01175	0.01167	0.0087	0.0115	0.01519	Carubv10000610m.g	0.00567	0.00311	0.00166	0.00485	0.00295	0.00189	0	0.00121	Carubv10000610m.g	0.00252	0.00268	0.0029	0.00252	0.00267	0.00326	0.00221	0.00199
Carubv10000611m.g	0.36308	0.34039	0.34654	0.33125	0.32011	0.3616	0.3586	0.36478	Carubv10000611m.g	0.00614	0.0075	0.00292	0.0078	0.00158	0.0038	0.00341	0.00845	Carubv10000611m.g	0.00243	0.0031	0.00224	0.00304	0.00263	0.00387	0.00462	0.00308
Carubv10000612m.g	0.3923	0.31923	0.30867	0.31087	0.46707	0.30004	0.30207	0.28732	Carubv10000612m.g	0.01958	0.01543	0.00441	0.0062	0.00468	0.00703	0.01559	0.0077	Carubv10000612m.g	0.00297	0.00234	0.0036	0.00369	0.00512	0.00179	0.00327	0.00436
Carubv10000613m.g	0.37145	0.44707	0.44471	0.44312	0.36066	0.46229	0.43062	0.36158	Carubv10000613m.g	0.00862	0.00535	0.00385	0.00647	0.00633	0.00268	0.00421	0.00578	Carubv10000613m.g	0.00636	0.00671	0.00296	0.00474	0.00309	0.00239	0.0032	0.00212
Carubv10000614m.g	0.37546	0.36303	0.45182	0.57685	0.35011	0.46805	0.39153	0.31798	Carubv10000614m.g	0.00554	0.00493	0.0033	0.00204	0.0032	0.00669	0.00257	0.00348	Carubv10000614m.g	0.00317	0.00303	0.00297	0.00145	0.00182	0.00216	0.00297	0.00142
Carubv10000615m.g	0.36962	0.36241	0.52437	0.45313	0.46489	0.52464	0.45229	0.42102	Carubv10000615m.g	0.00554	0.0072	0.00606	0.0028	0.00245	0.00219	0.00209	0.00524	Carubv10000615m.g	0.00374	0.00274	0.00189	0.00462	0.00447	0.00336	0.0029	0.00149
Carubv10000616m.g	0.33104	0.34961	0.37831	0.41887	0.41321	0.17088	0.31254	0.31972	Carubv10000616m.g	0.02083	0.00976	0.00164	0.00392	0.00292	0.00488	0	0	Carubv10000616m.g	0.0033	0.0031	0.00216	0.0015	0.00211	0.0058	0.00134	0.00183
Carubv10000617m.g	0.01046	0.00541	0.01016	0.00504	0.00711	0.00637	0.0095	0.0126	Carubv10000617m.g	0.00788	0.00633	0.00647	0.00212	0	0.00189	0.00668	0	Carubv10000617m.g	0.0019	0.00285	0.00319	0.00595	0.00228	0.00123	0.00162	0.00395
Carubv10000618m.g	0.43086	0.46891	0.43533	0.36534	0.41112	0.37415	0.45616	0.2771	Carubv10000618m.g	0.00416	0.00692	0.00558	0.00711	0.00114	0.00382	0.00605	0.00321	Carubv10000618m.g	0.00402	0.00228	0.00107	0.00394	0.00204	0.00266	0.00399	0.00179
Carubv10000619m.g	0.3727	0.42475	0.44196	0.49056	0.36216	0.34708	0.45124	0.47306	Carubv10000619m.g	0.00705	0.0087	0.00756	0.00759	0.00434	0.00812	0.00947	0.00703	Carubv10000619m.g	0.00234	0.00283	0.00471	0.0021	0.00188	0.00116	0.00723	0.00409
Carubv10000620m.g	0.02688	0.02135	0.02719	0.03001	0.05642	0.03254	0.05707	0.04976	Carubv10000620m.g	0.01846	0.01319	0.01581	0.00617	0.00265	0.01202	0.00466	0.01199	Carubv10000620m.g	0.00433	0.00274	0.00423	0.00337	0.00302	0.00142	0.00219	0.00133
Carubv10000621m.g	0.01154	0.01071	0.00783	0.00423	0.00699	0.00478	0.01962	0.0089	Carubv10000621m.g	0.00394	0.0044	0.00744	0	0.00223	0.00299	0.00082	0	Carubv10000621m.g	0.00245	0.00181	0.00413	0.00179	0.00328	0.00131	0.00508	0.00209
Carubv10000622m.g	0.33877	0.35238	0.30147	0.35437	0.41546	0.22321	0.34935	0.2734	Carubv10000622m.g	0.00807	0.00351	0.00406	0.01478	0.00946	0.00933	0.00985	0.00468	Carubv10000622m.g	0.00224	0.00226	0.00148	0.00261	0.00367	0.00455	0.00114	0.00252
Carubv10000624m.g	0.00724	0.00999	0.01493	0.00902	0.01266	0.00783	0.0084	0.01466	Carubv10000624m.g	0.00294	0.00347	0.00112	0	0.00422	0.00844	0.0043	0.00526	Carubv10000624m.g	0.00336	0.00317	0.00269	0.00252	0.00229	0.0028	0.00159	0.00241
Carubv10000625m.g	0.14599	0.0922	0.28654	0.36876	0.21893	0.23778	0.16811	0.16997	Carubv10000625m.g	0.00626	0.0032	0.01082	0.00905	0.00504	0.01361	0.00119	0.00604	Carubv10000625m.g	0.00166	0.00359	0.00175	0.00414	0.0044	0.00184	0.00401	0.00138
Carubv10000626m.g	0.00559	0.00136	0.01328	0.00914	0.00744	0.00331	0.00875	0.00509	Carubv10000626m.g	0.00233	0.00161	0.00952	0	0.00208	0.00471	0.00202	0.004	Carubv10000626m.g	0.00255	0.00294	0.0026	0.00205	0.00115	0.00133	0.00142	0.00402
Carubv10000627m.g	0.39748	0.32864	0.37398	0.35398	0.43335	0.43008	0.40863	0.3636	Carubv10000627m.g	0.00389	0.00361	0	0.00071	0.00548	0.01046	0.00856	0.00266	Carubv10000627m.g	0.00213	0.00438	0.00297	0.00301	0.00419	0.00221	0.00226	0.00066
Carubv10000628m.g	0.15236	0.15334	0.2269	0.17762	0.23384	0.28246	0.17517	0.18374	Carubv10000628m.g	0.00105	0.00259	0.00155	0.0131	0.00512	0.00353	0	0.00858	Carubv10000628m.g	0.00298	0.00194	0.00304	0.00522	0.0018	0.00262	0.00272	0.00237
Carubv10000629m.g	0.24628	0.2871	0.27518	0.22175	0.28058	0.23607	0.37619	0.18787	Carubv10000629m.g	0.01227	0.01889	0.01972	0.05952	0.0182	0.02903	0.02204	0.03583	Carubv10000629m.g	0.00293	0.00549	0.00112	0.00857	0.00693	0.0079	0.00476	0.01044
Carubv10000630m.g	0.53907	0.515	0.53496	0.50448	0.50682	0.51858	0.54995	0.44954	Carubv10000630m.g	0.01196	0.01294	0.01162	0.00214	0.01738	0.01042	0.00569	0.0059	Carubv10000630m.g	0.0041	0.00503	0.00288	0.00174	0.00373	0.00446	0.00443	0.00401
Carubv10000631m.g	0.16677	0.14961	0.21052	0.19288	0.21489	0.19947	0.19101	0.1662	Carubv10000631m.g	0.00529	0.00569	0.00152	0.00483	0.00245	0.00102	0.00306	0.00056	Carubv10000631m.g	0.00307	0.00212	0.00296	0.00195	0.00329	0.00311	0.0018	0.00321
Carubv10000632m.g	0.07227	0.07036	0.13469	0.16969	0.11121	0.10406	0.08732	0.09685	Carubv10000632m.g	0.00103	0.00216	0.00232	0	0	0.00234	0.00448	0.00152	Carubv10000632m.g	0.00066	0.00327	0.00217	0.00058	0.0013	0.00335	0.00248	0.0022
Carubv10000633m.g	0.12884	0.13762	0.19525	0.20138	0.18984	0.24302	0.13588	0.16634	Carubv10000633m.g	0.00185	0.00081	0.00154	0.00597	0.00606	0	0	0	Carubv10000633m.g	0.00435	0.00268	0.00076	0.00216	0.00404	0.00238	0.00195	0.00446
Carubv10000634m.g	0.01887	0.03102	0.05083	0.05289	0.03199	0.03008	0.03325	0.01958	Carubv10000634m.g	0.00436	0.01444	0.00422	0.02823	0.00939	0.01575	0.00654	0.01363	Carubv10000634m.g	0.00266	0.00699	0.00291	0.00643	0.00135	0.0054	0.00249	0.00153
Carubv10000635m.g	0.18524	0.15369	0.12114	0.1867	0.16281	0.13199	0.16847	0.1538	Carubv10000635m.g	0.00887	0.006	0.00297	0.00533	0.00153	0.0068	0.01251	0.0047	Carubv10000635m.g	0.00296	0.0037	0.0015	0.00319	0.00169	0.00304	0.00331	0.00223
Carubv10000636m.g	0.05613	0.09442	0.12261	0.101	0.11028	0.02981	0.09823	0.08848	Carubv10000636m.g	0.00304	0.00388	0.00046	0.00166	0.00194	0.0025	0.00245	0.00187	Carubv10000636m.g	0.00287	0.00443	0.00209	0.00256	0.00327	0.00282	0.00434	0.00158
Carubv10000637m.g	0.37548	0.3493	0.40444	0.41229	0.48382	0.36458	0.41164	0.35161	Carubv10000637m.g	0.00673	0.01718	0.00088	0.00366	0.00316	0.0048	0.00775	0.0163	Carubv10000637m.g	0.00308	0.00498	0.00334	0.00313	0.00318	0.00177	0.00474	0.01285
Carubv10000638m.g	0.40614	0.3713	0	NA	0.14666	0.07597	0.49455	0.49806	Carubv10000638m.g	0	0.0159	0.2	0	0	0	0.00417	0.03003	Carubv10000638m.g	0.00073	0.00083	0	0	0	0.00377	0.00278	0.00075
Carubv10000639m.g	0.46169	0.45869	0.45495	0.45917	0.58656	0.41921	0.48883	0.45495	Carubv10000639m.g	0.00507	0.00976	0.00612	0.00678	0.00366	0.00286	0.01213	0.01321	Carubv10000639m.g	0.00553	0.00602	0.00296	0.00419	0.00322	0.00401	0.00218	0.00256
Carubv10000640m.g	0.27833	0.27034	0.29934	0.33462	0.32248	0.26009	0.31232	0.29285	Carubv10000640m.g	0.00642	0.00788	0.00679	0.00747	0.00928	0.00254	0.00478	0.00389	Carubv10000640m.g	0.00372	0.0026	0.00111	0.00319	0.0033	0.00349	0.00223	0.003
Carubv10000641m.g	0.15239	0.12781	0.08801	0.06305	0.08032	0.09532	0.16007	0.05217	Carubv10000641m.g	0.00538	0.00261	0.00175	0.00347	0.00319	0.00992	0.00273	0.00104	Carubv10000641m.g	0.00337	0.00214	0.00105	0.00167	0.002	0.00206	0.00286	0.00321
Carubv10000642m.g	0.06327	0.05574	0.07066	0.04802	0.06065	0.05922	0.07463	0.06082	Carubv10000642m.g	0.00568	0.01596	0.00216	0	0.00155	0.00344	0.00552	0.00448	Carubv10000642m.g	0.00398	0.00382	0.00432	0.00361	0.00363	0.00149	0.00236	0.00117
Carubv10000643m.g	0.41743	0.42693	0.2361	0.34161	0.35174	0.32858	0.40793	0.41818	Carubv10000643m.g	0.00371	0.00944	0.00231	0.00442	0.00322	0.00635	0.00191	0.00767	Carubv10000643m.g	0.00363	0.00383	0.00322	0.00105	0.00304	0.0033	0.00302	0.00207
Carubv10000646m.g	0.06751	0.09221	0.11428	0.10672	0.12353	0.09242	0.08415	0.08852	Carubv10000646m.g	0.00461	0.00164	0.00176	0.00154	0.00222	0.00514	0.00469	0.003	Carubv10000646m.g	0.00295	0.00191	0.00124	0.00095	0.00145	0.00124	0.00224	0.00358
Carubv10000647m.g	0.35266	0.28474	0.44447	0.52858	0.3025	0.33257	0.34082	0.41782	Carubv10000647m.g	0.00991	0.016	0.02301	0.00815	0.01152	0.00641	0.00838	0.01382	Carubv10000647m.g	0.00308	0.00394	0.0007	0.00055	0.00039	0.00134	0.00316	0.00224
Carubv10000648m.g	0.00233	0.00706	0.01147	0.01389	0.00848	0.00886	0.01396	0.01222	Carubv10000648m.g	0.0048	0.00419	0.00186	0.00512	0.00377	0.00257	0	0.00166	Carubv10000648m.g	0.00252	0.0025	0.00261	0.00207	0.00263	0.00244	0.00258	0.0029
Carubv10000649m.g	0.39402	0.24166	0.27045	0.34067	0.35371	0.32092	0.26852	0.24932	Carubv10000649m.g	0.00401	0.00855	0.01068	0.00527	0.00346	0.01805	0.00298	0.00489	Carubv10000649m.g	0.00289	0.0029	0.00377	0.00417	0.00364	0.00181	0.00068	0.00165
Carubv10000652m.g	0.08996	0.10396	0.06266	0.07161	0.08459	0.09354	0.10245	0.12063	Carubv10000652m.g	0.06514	0.05185	0.03269	0.02226	0.02531	0.02984	0.07224	0.06119	Carubv10000652m.g	0.00191	0.00501	0.00227	0.00375	0.00219	0.0038	0.005	0.00464
Carubv10000653m.g	0.16501	0.15113	0.22441	0.26246	0.23128	0.24813	0.16034	0.19733	Carubv10000653m.g	0.00432	0.00448	0.00424	0.00084	0.00859	0.00131	0.00581	0.00135	Carubv10000653m.g	0.00324	0.00427	0.00411	0.00272	0.00194	0.00305	0.00288	0.0015
Carubv10000654m.g	0.40359	0.43516	0.46904	0.39993	0.41852	0.45235	0.40325	0.46304	Carubv10000654m.g	0.00806	0.00895	0.00088	0.00283	0.00637	0.00957	0.00192	0.00454	Carubv10000654m.g	0.00453	0.00394	0.00366	0.0047	0.00352	0.0051	0.006	0.0061
Carubv10000655m.g	0.35104	0.30285	0.32607	0.38688	0.26468	0.33222	0.30059	0.44034	Carubv10000655m.g	0.09494	0.08288	0.02486	0.04084	0.02042	0.03236	0.08001	0.10888	Carubv10000655m.g	0.01277	0.01223	0.00329	0.00672	0.00238	0.00724	0.01347	0.01585
Carubv10000656m.g	0.02666	0.03218	0.11337	0.12833	0.08795	0.0709	0.04715	0.05137	Carubv10000656m.g	0.00827	0.00309	0.0303	0.00651	0.00179	0.02169	0.00823	0.00182	Carubv10000656m.g	0.00287	0.00347	0.00435	0.00277	0.00308	0.0046	0.00218	0.00305
Carubv10000657m.g	0.01357	0.0169	0.01855	0.02663	0.01468	0.01405	0.02625	0.04423	Carubv10000657m.g	0.02139	0.01786	0.01264	0.01463	0.01499	0.02465	0.03174	0.022	Carubv10000657m.g	0.0027	0.00412	0.00329	0.00474	0.00313	0.00395	0.00361	0.00295
Carubv10000658m.g	0.39961	0.41006	0.35039	0.45692	0.37431	0.39877	0.43459	0.37387	Carubv10000658m.g	0.00405	0.00751	0.00495	0.00605	0	0.00621	0.00439	0.00059	Carubv10000658m.g	0.00333	0.0029	0.00283	0.00144	0.00188	0.00352	0.00426	0.0018
Carubv10000659m.g	0.47616	0.47331	0.44406	0.48279	0.45179	0.46873	0.47165	0.4393	Carubv10000659m.g	0.00852	0.00734	0.00242	0.00623	0.00499	0.00759	0.0161	0.01095	Carubv10000659m.g	0.0039	0.00349	0.00318	0.00313	0.00205	0.00355	0.00249	0.00661
Carubv10000660m.g	0.01464	0.01621	0.02251	0.01301	0.02912	0.01809	0.0113	0.01214	Carubv10000660m.g	0.00278	0.00637	0.00265	0.01537	0.00182	0.00478	0	0	Carubv10000660m.g	0.00302	0.00402	0.00219	0.00424	0.00219	0.00255	0.00195	0.00154
Carubv10000661m.g	0.1261	0.13664	0.14304	0.15306	0.15634	0.16806	0.17705	0.18127	Carubv10000661m.g	0.00841	0.00548	0.00446	0.00643	0.00314	0.00281	0.00528	0.00384	Carubv10000661m.g	0.00312	0.00243	0.00136	0.00217	0.00264	0.00225	0.00249	0.00229
Carubv10000662m.g	0.42201	0.43556	0.46787	0.50059	0.45706	0.45278	0.49472	0.4605	Carubv10000662m.g	0.00807	0.00974	0.00655	0.00149	0.0054	0.00854	0.00683	0.00419	Carubv10000662m.g	0.00269	0.00274	0.00321	0.0041	0.00295	0.00344	0.00257	0.00223
Carubv10000663m.g	0.33187	0.32804	0.36624	0.3458	0.34678	0.36925	0.34395	0.35316	Carubv10000663m.g	0.00661	0.0067	0.00637	0.00098	0.00307	0.00462	0.00282	0.00438	Carubv10000663m.g	0.00236	0.00374	0.00294	0.00304	0.00404	0.00514	0.00222	0.00373
Carubv10000664m.g	0.09779	0.08068	0.05612	0.05963	0.06379	0.06215	0.07485	0.08741	Carubv10000664m.g	0.00832	0.00495	0.00458	0.00185	0.00529	0.0054	0.00899	0.01057	Carubv10000664m.g	0.00389	0.00302	0.00257	0.00183	0.00304	0.0019	0.00178	0.00255
Carubv10000669m.g	0.47673	0.42629	0.62354	0.48692	0.5564	0.55872	0.48544	0.49963	Carubv10000669m.g	0.01101	0.00325	0.00372	0.00285	0.00582	0.01086	0.00478	0.00764	Carubv10000669m.g	0.00366	0.00345	0.00259	0	0.00348	0.00393	0.0016	0.00303
Carubv10000670m.g	0.38162	0.32901	0.3896	0.38539	0.39991	0.34081	0.37094	0.33758	Carubv10000670m.g	0.00914	0.01054	0.00216	0.00407	0.00587	0.00606	0.00743	0.00292	Carubv10000670m.g	0.00297	0.00253	0.00218	0.00265	0.00248	0.00275	0.00127	0.00227
Carubv10000671m.g	0.00723	0.01302	0.01932	0.01373	0.01213	0.00395	0.01333	0.01243	Carubv10000671m.g	0.01638	0.01617	0.00578	0.00204	0.01884	0.00626	0.01285	0.01305	Carubv10000671m.g	0.00207	0.00489	0.00209	0.00102	0.00409	0.00223	0.0022	0.00266
Carubv10000672m.g	0.01326	0.00482	0.01461	0.0061	0.01888	0.01003	0.00776	0.0047	Carubv10000672m.g	0.00179	0.00447	0.00116	0.00146	0.00134	0.00121	0	0.0041	Carubv10000672m.g	0.00197	0.00329	0.00266	0.00288	0.00426	0.00161	0.00212	0.00237
Carubv10000674m.g	0.40675	0.40123	0.49917	0.48461	0.48219	0.51453	0.41934	0.39729	Carubv10000674m.g	0.01423	0.0138	0.00945	0.00353	0.00403	0.00669	0.00875	0.00933	Carubv10000674m.g	0.00357	0.00296	0.00486	0.00367	0.00352	0.00353	0.00279	0.00319
Carubv10000676m.g	0.71624	0.70907	0.15779	0.11781	0.45095	0.48121	0.6066	0.58478	Carubv10000676m.g	0.13627	0.11535	0.00911	0	0.04181	0.03395	0.07027	0.09087	Carubv10000676m.g	0.0097	0.01081	0.0006	0.00386	0.0036	0.00701	0.009	0.00837
Carubv10000678m.g	0.33908	0.37879	0.42516	0.4698	0.39454	0.35546	0.44166	0.3742	Carubv10000678m.g	0.0074	0.00387	0.00153	0.00369	0.00208	0.00282	0.00562	0.00205	Carubv10000678m.g	0.00439	0.00309	0.00352	0.00295	0.00256	0.00321	0.00241	0.00166
Carubv10000679m.g	0.34752	0.36059	0.28671	0.34691	0.29001	0.29494	0.36658	0.38431	Carubv10000679m.g	0.01117	0.00943	0.00192	0.00123	0.00702	0.00658	0.00639	0.01022	Carubv10000679m.g	0.00369	0.00362	0.00254	0.00114	0	0.00367	0.00258	0.00185
Carubv10000680m.g	0.09397	0.11693	0.159	0.22738	0.25525	0.14142	0.13752	0.12592	Carubv10000680m.g	0.00377	0.00547	0	0.00667	0.00761	0.00477	0.00309	0.00742	Carubv10000680m.g	0.0033	0.00436	0.00143	0.00129	0.00242	0.0033	0.00383	0.00419
Carubv10000681m.g	0.00385	0.01272	0.02236	0.01132	0.00954	0.0109	0.01573	0.0109	Carubv10000681m.g	0	0.00529	0	0.00275	0	0.01042	0.00298	0.00122	Carubv10000681m.g	0.00302	0.00334	0.00118	0.00174	0.00527	0.0035	0.00311	0.00394
Carubv10000682m.g	0.11457	0.13009	0.19926	0.25976	0.21031	0.22709	0.15951	0.15315	Carubv10000682m.g	0.0051	0.00423	0.00387	0.00484	0.00567	0.0031	0.00251	0.00175	Carubv10000682m.g	0.00259	0.00176	0.00139	0.00289	0.00207	0.00296	0.00099	0.00354
Carubv10000683m.g	0.01736	0.01121	0.03581	0.04977	0.02293	0.02105	0.01355	0.03336	Carubv10000683m.g	0.00209	0.00454	0.0012	0.00361	0.00703	0.00215	0.00377	0.00446	Carubv10000683m.g	0.00461	0.00281	0.00111	0.00143	0.00222	0.00349	0.0013	0.00356
Carubv10000684m.g	0.4318	0.48495	0.52783	0.49494	0.44694	0.53403	0.46311	0.472	Carubv10000684m.g	0.00529	0.00902	0.00098	0.00288	0.00405	0.00809	0.00458	0.0019	Carubv10000684m.g	0.00145	0.00339	0.00168	0.00203	0.00202	0.00393	0.00375	0.00093
Carubv10000685m.g	0.26884	0.31018	0.26691	0.21311	0.27477	0.2657	0.24416	0.23144	Carubv10000685m.g	0.01086	0.00844	0.00697	0.0054	0.00844	0.0044	0.01102	0.0052	Carubv10000685m.g	0.00186	0.00248	0.00431	0.00306	0.00262	0.00229	0.0021	0.00158
Carubv10000686m.g	0.25549	0.26854	0.29438	0.3422	0.23256	0.29799	0.29275	0.27904	Carubv10000686m.g	0.00542	0.0081	0.00097	0.00137	0.00244	0.01726	0.0061	0.00674	Carubv10000686m.g	0.00215	0.00299	0.00269	0.00232	0.00136	0.00346	0.00279	0.0028
Carubv10000687m.g	0.33426	0.34191	0.30468	0.24231	0.269	0.31157	0.3081	0.33772	Carubv10000687m.g	0.00995	0.01044	0.0099	0.00306	0.00321	0.00933	0.00238	0.00795	Carubv10000687m.g	0.00517	0.00302	0.00096	0.00384	0.00398	0.00317	0.00336	0.0034
Carubv10000688m.g	0.46086	0.46442	0.3658	0.37609	0.33701	0.42384	0.4241	0.43961	Carubv10000688m.g	0.00919	0.01541	0.0241	0.02117	0.01496	0.01767	0.01733	0.00775	Carubv10000688m.g	0.00342	0.00775	0.00186	0.00858	0.00206	0.01018	0.00586	0.00314
Carubv10000689m.g	0.35316	0.37405	0.39879	0.35716	0.39138	0.39263	0.38481	0.45759	Carubv10000689m.g	0.00913	0.00234	0.00591	0.00427	0.00575	0.00423	0.00759	0.00339	Carubv10000689m.g	0.00351	0.0034	0.00217	0.00037	0.00502	0.00356	0.00297	0.00098
Carubv10000690m.g	0.20547	0.1707	0.11599	0.12916	0.12081	0.10734	0.15473	0.13413	Carubv10000690m.g	0.00247	0.00372	0.00255	0.0057	0.00293	0.00117	0.00504	0.00375	Carubv10000690m.g	0.00384	0.00278	0.00269	0.0023	0.00148	0.00109	0.00266	0.00216
Carubv10000691m.g	0.04002	0.04216	0.0291	0.02148	0.03826	0.04263	0.03334	0.04498	Carubv10000691m.g	0	0.0057	0.00704	0.00419	0	0.00484	0.00794	0.00431	Carubv10000691m.g	0.00368	0.0028	0.00406	0.00325	0.00202	0.00348	0.00436	0.00382
Carubv10000692m.g	0.41099	0.40759	0.52624	0.57706	0.48484	0.52888	0.43695	0.53021	Carubv10000692m.g	0.10254	0.08488	0.03771	0.04141	0.04296	0.05862	0.05312	0.05452	Carubv10000692m.g	0.01079	0.01933	0.01309	0.00781	0.01109	0.01621	0.01371	0.01793
Carubv10000693m.g	0.12257	0.14785	0.23463	0.28784	0.23473	0.19897	0.21341	0.20342	Carubv10000693m.g	0.11307	0.13096	0.04338	0.04271	0.044	0.04537	0.15048	0.11108	Carubv10000693m.g	0.00985	0.00655	0.00428	0.00618	0.0021	0.00801	0.00697	0.0049
Carubv10000694m.g	0.10166	0.09059	0.01671	0.06192	0.042	0.04988	0.07816	0.02319	Carubv10000694m.g	0.00373	0.00862	0.00289	0.00355	0.00484	0.00881	0.00533	0.00146	Carubv10000694m.g	0.0025	0.00296	0.00245	0.00383	0.004	0.00211	0.00384	0.00189
Carubv10000695m.g	0.00882	0.00369	0.01983	0.0215	0.00858	0.0042	0.00963	0.01356	Carubv10000695m.g	0.00604	0.00688	0.00388	0.00265	0.01442	0.00626	0.00417	0.00621	Carubv10000695m.g	0.00198	0.00513	0.00356	0.00106	0.0017	0.00411	0.00288	0.00396
Carubv10000696m.g	0.02766	0.04462	0.08988	0.12048	0.09968	0.11081	0.09449	0.05546	Carubv10000696m.g	0.00346	0.00563	0.00686	0.00374	0.00663	0.00121	0.00507	0.00174	Carubv10000696m.g	0.00242	0.00399	0.00375	0.00298	0.00241	0.00413	0.00278	0.00076
Carubv10000697m.g	0.27642	0.33419	0.24481	0.26837	0.35916	0.23131	0.28466	0.41388	Carubv10000697m.g	0.00613	0.00387	0.00584	0.00673	0.00152	0.00628	0.00771	0.00521	Carubv10000697m.g	0.00182	0.00325	0.00209	0.00248	0.00262	0.00154	0.00141	0.00236
Carubv10000698m.g	0.00452	0.00922	0.01545	0.02569	0.02314	0.0169	0.01888	0.01981	Carubv10000698m.g	0.00416	0.00113	0	0.00181	0	0.00265	0.00234	0.00909	Carubv10000698m.g	0.00274	0.002	0.00445	0	0.00317	0.00292	0.00149	0.00419
Carubv10000699m.g	0.32561	0.30729	0.29222	0.32388	0.29541	0.3042	0.32502	0.33393	Carubv10000699m.g	0.00935	0.00751	0.00569	0.0052	0.00382	0.00377	0.0036	0.00301	Carubv10000699m.g	0.00227	0.00251	0.00106	0.00378	0.00339	0.00301	0.00243	0.00324
Carubv10000700m.g	0.09868	0.09838	0.17787	0.12092	0.13044	0.1501	0.12627	0.0592	Carubv10000700m.g	0.00493	0.00446	0.0043	0	0.00232	0.00489	0.0013	0.00283	Carubv10000700m.g	0.00396	0.002	0.0029	0.00197	0.00315	0.00127	0.00328	0.00229
Carubv10000701m.g	0.28171	0.2449	0.46864	0.50784	0.39145	0.42848	0.31953	0.2845	Carubv10000701m.g	0.01246	0.00341	0.00313	0.00308	0.00527	0.00524	0.00434	0.0053	Carubv10000701m.g	0.00257	0.00276	0.00175	0.00195	0.00241	0.00159	0.00199	0.00297
Carubv10000702m.g	0.01132	0.0102	0.0127	0.0107	0.01786	0.01576	0.01217	0.0096	Carubv10000702m.g	0.02254	0.01137	0	0.00333	0.00592	0.01232	0.01048	0	Carubv10000702m.g	0.00624	0.00358	0.00315	0.00343	0.00139	0.00236	0.00231	0.00464
Carubv10000703m.g	0.11654	0.14837	0.25411	0.0663	0.05855	0.10335	0.1641	0.17858	Carubv10000703m.g	0.01836	0.01013	0.01308	0.01264	0.01328	0.01004	0.00679	0.01035	Carubv10000703m.g	0.00367	0.00313	0.00512	0.00269	0.00216	0.00077	0.00458	0.00485
Carubv10000704m.g	0.3438	0.3531	0.29818	0.34206	0.39326	0.29834	0.3419	0.54514	Carubv10000704m.g	0.00988	0.0042	0.00338	0.00256	0.00454	0.01282	0.01801	0.00704	Carubv10000704m.g	0.00312	0.00218	0.00264	0.00203	0.00324	0.00358	0.00131	0.00141
Carubv10000705m.g	0.50229	0.35799	0.578	0.60417	0.55614	0.59634	0.43325	0.40209	Carubv10000705m.g	0.00766	0.00366	0.00884	0.00769	0.01241	0.00945	0.00618	0.00323	Carubv10000705m.g	0.003	0.00315	0.00149	0.00211	0.00293	0.00368	0.0038	0.00262
Carubv10000706m.g	0.02232	0.02884	0.00631	0.00705	0.01074	0.01223	0.01698	0.02676	Carubv10000706m.g	0.03113	0.02765	0.0152	0.01196	0.01986	0.01018	0.01351	0.03211	Carubv10000706m.g	0.00288	0.00299	0.00341	0.0017	0.00215	0.00402	0.00263	0.00472
Carubv10000707m.g	0.3567	0.36479	0.13645	0.16279	0.22205	0.22081	0.34486	0.31964	Carubv10000707m.g	0.0363	0.03238	0.00696	0.0251	0.01977	0.0189	0.0209	0.02714	Carubv10000707m.g	0.00626	0.00359	0.00308	0.00378	0.00348	0.00337	0.00464	0.00472
Carubv10000708m.g	0.09367	0.08622	0.0942	0.086	0.11244	0.07566	0.10078	0.11124	Carubv10000708m.g	0.00245	0.00241	0.0042	0	0.00231	0.00432	0.00231	0.00317	Carubv10000708m.g	0.00348	0.00286	0.00405	0.00278	0.00139	0.00277	0.00315	0.00435
Carubv10000709m.g	0.17745	0.15541	0.14559	0.11139	0.16455	0.16262	0.17153	0.15859	Carubv10000709m.g	0.00306	0	0.004	0.00699	0.00404	0.00947	0	0.00457	Carubv10000709m.g	0.00304	0.00207	0.00253	0.00399	0.00496	0.00314	0.00233	0.00128
Carubv10000711m.g	0.20723	0.22958	0.36117	0.38358	0.35689	0.33948	0.26393	0.26424	Carubv10000711m.g	0.01165	0.00548	0.01407	0.02092	0.0096	0.00362	0.01161	0.00285	Carubv10000711m.g	0.00451	0.00431	0.00322	0.00274	0.00118	0.00336	0.00266	0.00243
Carubv10000712m.g	0.07029	0.13661	0.28102	0.38441	0.42586	0.30114	0.20325	0.1944	Carubv10000712m.g	0.00154	0.00273	0.00485	0.00642	0.00579	0.00677	0.00503	0.00421	Carubv10000712m.g	0.00343	0.00373	0.00211	0.00176	0.00343	0.00419	0.00323	0.00143
Carubv10000713m.g	0.25127	0.25078	0.23944	0.2661	0.35215	0.23015	0.26182	0.26321	Carubv10000713m.g	0.00279	0.00411	0.00351	0.00701	0.00484	0.00251	0.00308	0.00428	Carubv10000713m.g	0.00327	0.00316	0.00479	0.00574	0.007	0.00267	0.00567	0.00252
Carubv10000714m.g	0.39266	0.36025	0.33574	0.43629	0.42305	0.37821	0.39424	0.37206	Carubv10000714m.g	0.00419	0.00811	0.00515	0.00371	0.00963	0.00148	0.00285	0.00444	Carubv10000714m.g	0.01002	0.00312	0.00623	0.00774	0.00571	0.00519	0.0053	0.00479
Carubv10000715m.g	0.27679	0.30547	0.1817	0.33373	0.31778	0.2827	0.30919	0.30857	Carubv10000715m.g	0.00729	0.00397	0.00136	0.00514	0.00422	0.01864	0.00692	0.00832	Carubv10000715m.g	0.00136	0.00555	0.00189	0.00236	0.00118	0.00337	0.00219	0.00248
Carubv10000716m.g	0.44698	0.3757	0.23026	0.22872	0.23361	0.26057	0.29507	0.31965	Carubv10000716m.g	0.00591	0.00159	0.00497	0.00229	0.00181	0.00213	0.00328	0.00357	Carubv10000716m.g	0.00058	0.00184	0.00301	0.00317	0.00357	0.00359	0.00233	0.00268
Carubv10000717m.g	0.1956	0.26479	0.30177	0.2594	0.18737	0.27649	0.25305	0.32806	Carubv10000717m.g	0.00342	0.00349	0.0072	0.03619	0.01656	0.00242	0.00474	0.00425	Carubv10000717m.g	0.00511	0.0033	0.00129	0.00212	0.0004	0.00386	0.00329	0.00229
Carubv10000718m.g	0.00665	0.00785	0.00732	0.00881	0.01356	0.00501	0.00859	0.0113	Carubv10000718m.g	0.00308	0.00639	0.00162	0	0.0053	0.00427	0	0	Carubv10000718m.g	0.00063	0.00169	0.00057	0.0015	0.00325	0.00065	0.00217	0.00236
Carubv10000719m.g	0.17938	0.16724	0.12088	0.12184	0.12058	0.12351	0.18555	0.12537	Carubv10000719m.g	0	0.00715	0.00649	0.00465	0.01108	0.00207	0.00404	0.01901	Carubv10000719m.g	0.00315	0.00463	0.00409	0.00207	0.00152	0.00246	0.00273	0.00362
Carubv10000720m.g	0.4828	0.47213	0.48648	0.46818	0.45834	0.4224	0.48618	0.45697	Carubv10000720m.g	0.01565	0.00585	0.00884	0.00607	0.00782	0.00542	0.0091	0.01344	Carubv10000720m.g	0.00479	0.00274	0.0035	0.00216	0.00254	0.00318	0.00236	0.00252
Carubv10000722m.g	0.21734	0.17995	0.254	0.22621	0.20481	0.26322	0.19615	0.23766	Carubv10000722m.g	0.08956	0.11611	0.03799	0.0561	0.03441	0.04273	0.08213	0.09524	Carubv10000722m.g	0.00701	0.00711	0.00365	0.00166	0.00298	0.00362	0.00578	0.00577
Carubv10000723m.g	0.02784	0.01864	0.0065	0.01954	0.01687	0.01019	0.02092	0.03415	Carubv10000723m.g	0.02068	0.02771	0.01354	0.02355	0.0114	0.00846	0.03408	0.02489	Carubv10000723m.g	0.00737	0.00391	0.00256	0.00345	0.00188	0.00313	0.00469	0.0025
Carubv10000724m.g	0.32731	0.3084	0.27909	0.37451	0.31854	0.35812	0.38841	0.27512	Carubv10000724m.g	0.01198	0.00619	0.00817	0.00626	0.00354	0.00902	0.00537	0.00645	Carubv10000724m.g	0.00515	0.00461	0.00223	0.00226	0.003	0.00198	0.00266	0.004
Carubv10000725m.g	0.03784	0.03	0.03548	0.04986	0.04637	0.02866	0.00587	0.03329	Carubv10000725m.g	0.00623	0.00409	0.00329	0.0048	0.00953	0.00708	0.00775	0.00843	Carubv10000725m.g	0.00576	0.00497	0.00149	0.00248	0.00301	0.00212	0.00311	0.00307
Carubv10000726m.g	0.3341	0.32342	0.09347	0.07231	0.1273	0.09257	0.15679	0.27922	Carubv10000726m.g	0.00275	0.00191	0.00938	0.01086	0.00665	0	0.01488	0.01359	Carubv10000726m.g	0.00579	0.00406	0.00329	0.00289	0.00303	0.00238	0.00286	0.00166
Carubv10000727m.g	0.17602	0.17156	0.17177	0.17021	0.22085	0.18793	0.09678	0.20197	Carubv10000727m.g	0.00322	0.00515	0.00431	0.0044	0.00398	0.00135	0.00242	0.00932	Carubv10000727m.g	0.00126	0.00112	0.00218	0.0047	0.00246	0.00232	0.00495	0.00428
Carubv10000728m.g	0.15989	0.1459	0.18172	0.16658	0.16345	0.16218	0.21335	0.17078	Carubv10000728m.g	0.01739	0.01409	0.0114	0.01064	0.0094	0.00517	0.01288	0.01731	Carubv10000728m.g	0.00147	0.00154	0.00348	0.00496	0.00446	0.00637	0.00303	0.00165
Carubv10000729m.g	0.00278	0.00082	0.02882	0.01495	0.03222	0.03359	0.01883	0.02067	Carubv10000729m.g	0.0038	0.00676	0.01518	0.0061	0.00425	0.01038	0.0051	0.00332	Carubv10000729m.g	0.00199	0.00534	0.00291	0.00326	0.00132	0.00183	0.00432	0.00284
Carubv10000730m.g	0.36331	0.37177	0.32026	0.35158	0.35694	0.36459	0.33961	0.36254	Carubv10000730m.g	0.00449	0.0059	0.00643	0.00748	0.00424	0.00652	0.00392	0.00612	Carubv10000730m.g	0.0042	0.00337	0.00112	0.00334	0.00341	0.00211	0.00195	0.00139
Carubv10000731m.g	0.0358	0.03018	0.05716	0.03693	0.05756	0.0302	0.03669	0.04356	Carubv10000731m.g	0.00902	0	0.00603	0.00609	0.00726	0.0043	0	0	Carubv10000731m.g	0.00444	0.00231	0.0025	0.0009	0.00276	0.00259	0.00256	0.00214
Carubv10000732m.g	0.1156	0.10306	0.02161	0.01347	0.05062	0.03411	0.09069	0.08854	Carubv10000732m.g	0.00224	0.0051	0.0021	0.00187	0.00155	0.00213	0.00352	0.00286	Carubv10000732m.g	0.00301	0.00194	0.00243	0.00246	0.00301	0.00335	0.00211	0.00261
Carubv10000733m.g	0.32763	0.30319	0.40742	0.29342	0.42547	0.33572	0.29351	0.39191	Carubv10000733m.g	0.00572	0.00293	0.00371	0.00501	0.00662	0.00365	0.00414	0.00108	Carubv10000733m.g	0.00217	0.00342	0.00293	0.00215	0.00285	0.0022	0.00102	0.00322
Carubv10000734m.g	0.2688	0.23052	0.35531	0.28485	0.31253	0.30126	0.31902	0.24022	Carubv10000734m.g	0.00585	0.00581	0.00201	0.00237	0.0052	0.00663	0.00367	0.00559	Carubv10000734m.g	0.00314	0.00334	0.00233	0.0028	0.00367	0.00269	0.0036	0.00263
Carubv10000735m.g	0.15785	0.14886	0.28619	0.33871	0.34376	0.28244	0.21744	0.17493	Carubv10000735m.g	0.00582	0.00433	0.0027	0.00189	0.01199	0.00763	0.00441	0.00503	Carubv10000735m.g	0.00675	0.00447	0.0075	0.00615	0.00781	0.00496	0.0075	0.00634
Carubv10000736m.g	0.00985	0.00149	0.00658	0.00607	0.0122	0.01154	0.00902	0.01782	Carubv10000736m.g	0.00723	0.00586	0	0.01724	0.00392	0	0.00412	0.0095	Carubv10000736m.g	0.00551	0.00383	0.00103	0.00205	0.00374	0.00087	0.00175	0.00179
Carubv10000737m.g	0.07086	0.05301	0.04196	0.04076	0.04383	0.04886	0.05149	0.07164	Carubv10000737m.g	0	0.00472	0.00205	0.01125	0.00337	0.0066	0.00411	0	Carubv10000737m.g	0.0038	0.00345	0.00144	0.00097	0.00182	0.00295	0.0012	0.00039
Carubv10000739m.g	0.34832	0.32924	0.33132	0.30764	0.32789	0.35901	0.35927	0.35782	Carubv10000739m.g	0.00622	0.00807	0.00194	0.00296	0.00787	0.00241	0.00264	0.01034	Carubv10000739m.g	0.00154	0.00315	0.00263	0.00145	0.00398	0.0039	0.00352	0.00393
Carubv10000741m.g	0.00879	0.00456	0.01574	0.01655	0.00397	0	0.00673	0.00562	Carubv10000741m.g	0.01509	0.00433	0.00238	0	0.00122	0.00093	0.00214	0.00486	Carubv10000741m.g	0.00167	0.00307	0.00205	0.00192	0.00106	0.00262	0.00058	0.00097
Carubv10000742m.g	0.0888	0.1018	0.14562	0.14466	0.116	0.15124	0.11425	0.13992	Carubv10000742m.g	0.00458	0.00713	0.00449	0.00359	0.00522	0.00628	0.00729	0.00269	Carubv10000742m.g	0.0018	0.00339	0.00399	0.00084	0.004	0.00314	0.00222	0.00189
Carubv10000743m.g	0.5292	0.55434	0.48284	0.50132	0.54597	0.5126	0.51751	0.49599	Carubv10000743m.g	0.00705	0.00555	0.00366	0.00877	0.01256	0.0079	0.00524	0.00573	Carubv10000743m.g	0.00577	0.00376	0.00765	0.00584	0.00528	0.00595	0.00557	0.00363
Carubv10000745m.g	0.03828	0.09471	0.25335	0.21225	0.10208	0.16072	0.10577	0.10224	Carubv10000745m.g	0.0023	0.00382	0.00188	0.00314	0.00201	0.00798	0.00566	0	Carubv10000745m.g	0.00247	0.00338	0.00142	0.00158	0.0036	0.00286	0.00264	0.0021
Carubv10000748m.g	0.34759	0.28958	0.2301	0.19264	0.2711	0.232	0.28031	0.21911	Carubv10000748m.g	0.00868	0.00819	0.00348	0.00574	0.00668	0.00247	0.0029	0.00095	Carubv10000748m.g	0.00274	0.00274	0.00246	0.00137	0.0024	0.00373	0.00247	0.00147
Carubv10000749m.g	0.27929	0.27621	0.26547	0.17921	0.22202	0.26821	0.20063	0.29487	Carubv10000749m.g	0.02531	0.02827	0.01584	0.02289	0.00934	0.01257	0.02467	0.02857	Carubv10000749m.g	0.00314	0.00317	0.00312	0.0025	0.00333	0.00307	0.00286	0.00192
Carubv10000750m.g	0.01045	0.00714	0.03959	0.04405	0.02623	0.02547	0.01035	0.03676	Carubv10000750m.g	0.00651	0.00529	0.00331	0	0.0055	0.00368	0	0.00638	Carubv10000750m.g	0.002	0.00291	0.00183	0.00183	0.00306	0.00512	0.00292	0.00194
Carubv10000751m.g	0.24824	0.26767	0.40835	0.33777	0.17684	0.31282	0.32071	0.28483	Carubv10000751m.g	0.00118	0.01227	0.01139	0.00329	0.00743	0.01303	0.00656	0.0062	Carubv10000751m.g	0.00281	0.00328	0.00277	0.0025	0.00372	0.00402	0.00365	0.00377
Carubv10000752m.g	0.09584	0.09893	0.09748	0.05383	0.13337	0.11447	0.10519	0.11301	Carubv10000752m.g	0.00495	0.00401	0.00328	0.00439	0.0037	0.00718	0.00547	0.00626	Carubv10000752m.g	0.00395	0.00497	0.0028	0.00472	0.00037	0.00149	0.00468	0.00117
Carubv10000753m.g	0.0954	0.10032	0.11349	0.13215	0.08585	0.09888	0.06889	0.1114	Carubv10000753m.g	0.00298	0.00852	0.00496	0.00254	0.00549	0.00926	0.00677	0.01633	Carubv10000753m.g	0.00287	0.00853	0.0048	0.00398	0.00423	0.00609	0.00736	0.00643
Carubv10000754m.g	0.0026	0.00857	0.00827	0.00734	0.01158	0.00314	0.01194	0.00604	Carubv10000754m.g	0.00161	0.00289	0.0062	0.00108	0.0023	0.00196	0.00096	0.0022	Carubv10000754m.g	0.00175	0.00194	0.00439	0.0021	0.00355	0.00236	0.00093	0.0038
Carubv10000755m.g	0.25838	0.28043	0.36354	0.31863	0.25761	0.39622	0.27939	0.27606	Carubv10000755m.g	0.00686	0.00402	0.00876	0.00777	0.00437	0.00571	0.00545	0.00247	Carubv10000755m.g	0.00291	0.00306	0.0026	0.00301	0.00354	0.00318	0.0017	0.00239
Carubv10000756m.g	0.31614	0.32139	0.32463	0.35223	0.27882	0.27114	0.31364	0.28143	Carubv10000756m.g	0.0058	0.00485	0.01019	0.00155	0.00301	0.00079	0.00336	0.00165	Carubv10000756m.g	0.00304	0.00216	0.00285	0.00105	0.00268	0.00475	0.00435	0.00269
Carubv10000757m.g	0.11528	0.13282	0.15799	0.14723	0.1625	0.12446	0.13319	0.17971	Carubv10000757m.g	0.00502	0.00702	0.00442	0.00427	0.00696	0.00605	0.00694	0.00694	Carubv10000757m.g	0.00285	0.00257	0.00182	0.00426	0.00612	0.00153	0.0021	0.00151
Carubv10000758m.g	0.48835	0.49707	0.35638	0.4001	0.3921	0.41093	0.50012	0.43391	Carubv10000758m.g	0.00379	0.00424	0.00306	0	0.00842	0.00406	0.01119	0.00527	Carubv10000758m.g	0.00322	0.00315	0.00228	0.00619	0.00216	0.00233	0.00378	0.00324
Carubv10000759m.g	0.1376	0.11017	0.1002	0.09332	0.08586	0.08838	0.1013	0.09971	Carubv10000759m.g	0.00571	0.00317	0.00447	0.00508	0.00268	0.0068	0.00352	0.00338	Carubv10000759m.g	0.00564	0.00292	0.00207	0.00069	0.00281	0.00098	0.00447	0.00253
Carubv10000760m.g	0.31796	0.26712	0.35384	0.33226	0.29065	0.26525	0.23641	0.23944	Carubv10000760m.g	0.08778	0.06174	0.03328	0.03337	0.02346	0.03168	0.11573	0.07788	Carubv10000760m.g	0.00489	0.00592	0.00373	0.00213	0.00312	0.00364	0.00697	0.00212
Carubv10000761m.g	0.13073	0.12152	0.21141	0.0287	0.22311	0.2551	0.20976	0.11201	Carubv10000761m.g	0	0.00725	0.01541	0.01257	0.01386	0.01355	0.01062	0.00916	Carubv10000761m.g	0.00166	0.00244	0.0025	0.00315	0.00154	0.00121	0.00268	0.00476
Carubv10000762m.g	0.00637	0.0116	0.02288	0.01624	0.01538	0.00999	0.02078	0.0255	Carubv10000762m.g	0.00954	0.01269	0.00778	0.00142	0	0.00802	0.00644	0.00335	Carubv10000762m.g	0.00234	0.00485	0.00409	0.0025	0.00155	0.00598	0.00215	0.00271
Carubv10000763m.g	0.30054	0.3057	0.31574	0.36935	0.30199	0.29416	0.30752	0.30578	Carubv10000763m.g	0.07549	0.11746	0.084	0.07242	0.07565	0.0612	0.06662	0.08281	Carubv10000763m.g	0.00829	0.02168	0.0216	0.02586	0.02153	0.02263	0.01062	0.02357
Carubv10000764m.g	0.2075	0.20292	0.23115	0.20884	0.25779	0.23299	0.26045	0.23654	Carubv10000764m.g	0.00674	0.0011	0.00623	0.00575	0.00607	0.00809	0.00124	0.00298	Carubv10000764m.g	0.0041	0.00386	0.00284	0.0021	0.00028	0.00279	0.00266	0.00214
Carubv10000765m.g	0.25845	0.27485	0.4225	0.40611	0.1868	0.31707	0.37231	0.30612	Carubv10000765m.g	0.00499	0.00652	0.01038	0.01209	0.00364	0.00429	0.00806	0.0187	Carubv10000765m.g	0.00176	0.0029	0.0022	0.00245	0.00348	0.00265	0.00264	0.00164
Carubv10000766m.g	0.1257	0.09774	0.11546	0.12872	0.06679	0.10467	0.15421	0.07328	Carubv10000766m.g	0.00627	0.01179	0.00337	0	0	0.01053	0.00862	0.00673	Carubv10000766m.g	0.0038	0.00215	0.00056	0.00094	0.00387	0.0009	0.00301	0.00246
Carubv10000767m.g	0.00264	0.00586	0.00951	0.01261	0.0025	0.00885	0.00576	0.01061	Carubv10000767m.g	0	0.0047	0.00227	0.01079	0	0.00213	0.00149	0.00339	Carubv10000767m.g	0.00364	0.00255	0.00128	0.00124	0.00317	0.00181	0.00705	0.00444
Carubv10000768m.g	0.36549	0.32562	0.47486	0.42713	0.43075	0.40808	0.33069	0.39026	Carubv10000768m.g	0.00518	0.00847	0.01595	0.0236	0.00278	0.01407	0	0.00255	Carubv10000768m.g	0.00343	0.00286	0.00193	0.00166	0.00319	0.00349	0.00209	0.00475
Carubv10000769m.g	0.03332	0.04183	0.02076	0.01163	0.00895	0.01418	0.03028	0.02578	Carubv10000769m.g	0.00163	0.00415	0.00576	0.0027	0	0.00275	0.00943	0.01071	Carubv10000769m.g	0.00351	0.00343	0.00273	0.00218	0.0035	0.00555	0.00158	0.00133
Carubv10000770m.g	0.18648	0.18136	0.22146	0.28322	0.20105	0.26853	0.19361	0.31448	Carubv10000770m.g	0.00386	0.00422	0.00463	0.00621	0	0.0021	0.00389	0.00537	Carubv10000770m.g	0.00247	0.00222	0.00279	0.00259	0.00184	0.0026	0.00145	0.0021
Carubv10000772m.g	0.338	0.30346	0.31955	0.37081	0.40506	0.33167	0.3578	0.37637	Carubv10000772m.g	0.01433	0.01468	0.00091	0.00523	0.00265	0.00334	0.01661	0.00527	Carubv10000772m.g	0.00188	0.00273	0.00135	0.00332	0.0022	0.00424	0.00099	0.00233
Carubv10000773m.g	0.63472	0.70034	0.68208	0.70963	0.78593	0.73759	0.73668	0.82154	Carubv10000773m.g	0.18371	0.17951	0.17428	0.29553	0.18714	0.12985	0.18048	0.17299	Carubv10000773m.g	0.01923	0.02736	0.03325	0.02878	0.06272	0.02901	0.01966	0.03169
Carubv10000774m.g	0.00718	0.01343	0.01098	0.00352	0.00841	0.00274	0.01029	0.01422	Carubv10000774m.g	0.00196	0.00554	0	0.00192	0.00552	0.00687	0.00879	0.00901	Carubv10000774m.g	0.0038	0.00256	0.00076	0.00064	0.00223	0.00363	0.00723	0.00218
Carubv10000775m.g	0.11518	0.15336	0.1611	0.17772	0.14834	0.18953	0.16247	0.16961	Carubv10000775m.g	0.00398	0.00443	0.00449	0.00227	0.00713	0.00581	0.00566	0.00401	Carubv10000775m.g	0.0033	0.00261	0.00262	0.00314	0.00232	0.00192	0.00238	0.00136
Carubv10000776m.g	0.33557	0.23844	0.18023	0.18353	0.1036	0.19379	0.30138	0.32226	Carubv10000776m.g	0.00399	0.00309	0.00142	0.00195	0.00824	0.00295	0.00277	0.00644	Carubv10000776m.g	0.00188	0.00235	0.00345	0.00242	0.00493	0.0022	0.00145	0.00157
Carubv10000777m.g	0.57546	0.67004	0.61999	0.59747	0.59094	0.48007	0.61087	0.47129	Carubv10000777m.g	0.03184	0.01857	0.01612	0.00168	0.00674	0	0.01305	0.00741	Carubv10000777m.g	0.00363	0.00252	0.00138	0.00507	0.00529	0.00265	0.00318	0.00514
Carubv10000778m.g	0.04035	0.03642	0.025	0.00207	0.01114	0.0283	0.03077	0.03007	Carubv10000778m.g	0.00521	0.00791	0.00132	0.00234	0.00293	0.0015	0.00735	0.00656	Carubv10000778m.g	0.00186	0.00332	0.00029	0.00305	0.00063	0.00359	0.00302	0.00211
Carubv10000779m.g	0.32842	0.34509	0.32418	0.23884	0.3381	0.33151	0.31424	0.32996	Carubv10000779m.g	0.01223	0.00781	0.00927	0.00364	0.00794	0.00939	0.00466	0.00205	Carubv10000779m.g	0.0055	0.00262	0.00432	0.00305	0.00224	0.00317	0.00292	0.00332
Carubv10000780m.g	0.02082	0.01781	0.02705	0.01622	0.03028	0.01231	0.02866	0.0393	Carubv10000780m.g	0.04078	0.05576	0.02281	0.01315	0.01543	0.00932	0.05173	0.04636	Carubv10000780m.g	0.00363	0.00548	0.00086	0.00325	0.00196	0.00298	0.00243	0.00516
Carubv10000781m.g	0.01249	0.00741	0.01077	0.01659	0.01006	0.00711	0.02903	0.01071	Carubv10000781m.g	0.00469	0.00389	0.00486	0.0022	0.00441	0.01393	0.00184	0.00322	Carubv10000781m.g	0.00298	0.00403	0.00126	0.00394	0.00219	0.00322	0.00172	0.00426
Carubv10000782m.g	0.05015	0.04077	0.04978	0.04623	0.03041	0.02124	0.02845	0.05005	Carubv10000782m.g	0.01024	0.01646	0.00309	0.00435	0.00423	0.00612	0.00791	0.00958	Carubv10000782m.g	0.00357	0.0027	0.00221	0.00121	0.00401	0.00407	0.00512	0.00278
Carubv10000783m.g	0.02008	0.01383	0.03785	0.06788	0.01375	0.02078	0.04171	0.02493	Carubv10000783m.g	0.00503	0.00228	0.00298	0.00388	0.00165	0.00853	0.00998	0.00721	Carubv10000783m.g	0.00114	0.0036	0.00429	0.00218	0.00237	0.00121	0.00703	0.00248
Carubv10000784m.g	0.45989	0.42213	0.52107	0.41541	0.44325	0.40194	0.40122	0.42168	Carubv10000784m.g	0.0034	0.00772	0.00871	0.0075	0.02043	0.00381	0.0031	0.00695	Carubv10000784m.g	0.00246	0.00313	0.00272	0.00276	0.00292	0.00347	0.00284	0.00353
Carubv10000785m.g	0.52135	0.51619	0.40602	0.47727	0.44141	0.46704	0.47616	0.45059	Carubv10000785m.g	0.00623	0.00365	0.00269	0.00364	0.00589	0.0101	0.00944	0.00587	Carubv10000785m.g	0.00326	0.00442	0.00502	0.00569	0.00518	0.00607	0.00632	0.00386
Carubv10000786m.g	0.29778	0.31043	0.34846	0.36594	0.36567	0.26926	0.30569	0.40484	Carubv10000786m.g	0.0053	0.00772	0.00555	0.00535	0.00236	0.00503	0.0064	0.00619	Carubv10000786m.g	0.0028	0.00304	0.00257	0.0015	0.00303	0.00228	0.00368	0.00156
Carubv10000787m.g	0.12561	0.10707	0.11185	0.14612	0.12684	0.08657	0.12766	0.14601	Carubv10000787m.g	0.00504	0.00812	0.00432	0.01595	0.00695	0.0131	0.00548	0.00317	Carubv10000787m.g	0.00277	0.00193	0.00493	0.00189	0.00444	0.00336	0.00039	0.00321
Carubv10000788m.g	0.03927	0.04821	0.05748	0.05021	0.0276	0.04335	0.04387	0.05344	Carubv10000788m.g	0.0327	0.02568	0.00979	0.0101	0.00529	0.00151	0.02152	0.02282	Carubv10000788m.g	0.00254	0.00541	0.00153	0.00385	0.0029	0.00258	0.00347	0.00132
Carubv10000789m.g	0.08929	0.12182	0.10875	0.09123	0.11935	0.07479	0.1418	0.1319	Carubv10000789m.g	0.00369	0.00345	0.0013	0.00174	0.00317	0.00776	0	0.00168	Carubv10000789m.g	0.00105	0.00438	0.00164	0	0.00318	0	0.00321	0.00192
Carubv10000790m.g	0.04119	0.04082	0.01821	0.01222	0.03146	0.01432	0.01837	0.01727	Carubv10000790m.g	0.00217	0.00381	0.0012	0.00264	0.00267	0.00381	0.00596	0.00163	Carubv10000790m.g	0.0037	0.00275	0.00311	0.00303	0.00348	0.00385	0.00261	0.00341
Carubv10000791m.g	0.06554	0.05597	0.15111	0.18508	0.14008	0.15291	0.10202	0.11151	Carubv10000791m.g	0.00388	0.00213	0.00332	0.00259	0.00519	0.0039	0.00589	0.00524	Carubv10000791m.g	0.00557	0.00297	0.00321	0.00164	0.00364	0.00262	0.00383	0.00268
Carubv10000792m.g	0.37526	0.36274	0.39568	0.48383	0.39875	0.4265	0.39523	0.31576	Carubv10000792m.g	0.00731	0.00627	0.00262	0.01036	0.00129	0.00948	0.00558	0.00731	Carubv10000792m.g	0.00212	0.00263	0.00206	0.0023	0.00282	0.00327	0.0021	0.00319
Carubv10000793m.g	0.30048	0.31478	0.47628	0.60634	0.40873	0.47055	0.38224	0.3381	Carubv10000793m.g	0.00543	0.0041	0.01296	0.01008	0.00683	0.00591	0.00412	0.00272	Carubv10000793m.g	0.00267	0.00473	0.00127	0.00344	0.00334	0.00263	0.00302	0.00209
Carubv10000794m.g	0.24046	0.21576	0.07798	0.06931	0.08966	0.12576	0.17429	0.19517	Carubv10000794m.g	0.07108	0.05827	0.02406	0.04084	0.03943	0.02482	0.07702	0.03666	Carubv10000794m.g	0.00351	0.0054	0.00387	0.00159	0.00225	0.00257	0.00361	0.00145
Carubv10000795m.g	0.27437	0.24549	0.27586	0.25354	0.26598	0.23269	0.27587	0.26673	Carubv10000795m.g	0.00207	0.00453	0.00059	0.00245	0.00204	0.00258	0.00486	0.00341	Carubv10000795m.g	0.00385	0.00245	0.00208	0.00178	0.00295	0.00411	0.00291	0.00224
Carubv10000796m.g	0.14653	0.2773	0.23287	0.23892	0.26001	0.30028	0.21013	0.12167	Carubv10000796m.g	0.07148	0.08422	0.0235	0.015	0.01998	0.02617	0.07923	0.0835	Carubv10000796m.g	0.00459	0.00304	0.00219	0.00268	0.00355	0.00518	0.00509	0.00427
Carubv10000798m.g	0.13972	0.0774	0.17888	0.1797	0.13797	0.14184	0.1664	0.10564	Carubv10000798m.g	0	0.00654	0.0057	0.00752	0	0	0.00495	0.00139	Carubv10000798m.g	0.00473	0.00317	0	0.00331	0.00365	0.00063	0.00198	0.00055
Carubv10000799m.g	0.25731	0.28119	0.22058	0.24667	0.18497	0.18899	0.259	0.23642	Carubv10000799m.g	0.00586	0.00572	0.0052	0.00242	0.00351	0.00187	0.0067	0.00268	Carubv10000799m.g	0.00205	0.00338	0.00245	0.00231	0.0015	0.00351	0.00252	0.00355
Carubv10000800m.g	0.3993	0.44324	0.48465	0.34124	0.33262	0.40332	0.38668	0.38297	Carubv10000800m.g	0.00601	0.00679	0.00435	0.00286	0.01057	0.00331	0.00895	0.00632	Carubv10000800m.g	0.01881	0.01621	0.00248	0.00043	0.00976	0.00664	0.00724	0.00548
Carubv10000801m.g	0.30015	0.29724	0.31245	0.23052	0.27492	0.36984	0.25082	0.29557	Carubv10000801m.g	0.03047	0.01956	0.01461	0.00675	0.01187	0.01915	0.00768	0.0155	Carubv10000801m.g	0.00478	0.00395	0.00226	0.00133	0.0042	0.00536	0.00198	0.00167
Carubv10000802m.g	0.01834	0.02145	0.016	0.02368	0.00941	0.01342	0.01986	0.02447	Carubv10000802m.g	0.00219	0.00385	0.0011	0.00331	0.00529	0.00772	0.00825	0.00225	Carubv10000802m.g	0.0018	0.00146	0.00295	0.00336	0.0044	0.00128	0.00287	0.00192
Carubv10000803m.g	0.16045	0.15042	0.1752	0.15495	0.13907	0.12193	0.17086	0.15975	Carubv10000803m.g	0.00729	0.00695	0.00283	0.0045	0.00255	0.00457	0.00314	0.00466	Carubv10000803m.g	0.0025	0.00241	0.00289	0.00241	0.00125	0.00257	0.00402	0.00228
Carubv10000805m.g	0.06157	0.05831	0.09289	0.07118	0.09176	0.11275	0.06601	0.06291	Carubv10000805m.g	0.00179	0.00154	0.00972	0.0028	0.00663	0.00152	0.00563	0.00489	Carubv10000805m.g	0.00578	0.00355	0.00126	0.00168	0.00252	0.00347	0.00486	0.0027
Carubv10000807m.g	0.36031	0.3464	0.40847	0.32169	0.45943	0.42927	0.35585	0.32617	Carubv10000807m.g	0.00646	0.00668	0.00574	0.00521	0.01335	0.00574	0.00762	0.00552	Carubv10000807m.g	0.00259	0.0021	0.00234	0.00289	0.00281	0.00329	0.00488	0.00227
Carubv10000808m.g	0.01483	0.01311	0.03726	0.01267	0.01643	0.0151	0.01015	0.02127	Carubv10000808m.g	0.0065	0.00367	0	0.00104	0.00445	0.00523	0	0.00405	Carubv10000808m.g	0.00345	0.00347	0.00525	0.00848	0.00496	0.0045	0.00277	0.00125
Carubv10000809m.g	0.02195	0.02969	0.00971	0.03625	0.01835	0.01713	0.04696	0.02234	Carubv10000809m.g	0.00182	0.00728	0.00581	0.01521	0.01457	0.00643	0.00383	0	Carubv10000809m.g	0.00306	0.00171	0.00133	0.00354	0.00296	0.00337	0.00082	0.00254
Carubv10000810m.g	NA	NA	1	1	NA	1	NA	NA	Carubv10000810m.g	NA	NA	0.38335	0.36665	NA	NA	NA	NA	Carubv10000810m.g	NA	NA	0.4	0.4	NA	NA	NA	NA
Carubv10000811m.g	0.25997	0.25955	0.21851	0.21979	0.22966	0.23453	0.25463	0.18687	Carubv10000811m.g	0.00343	0.00364	0.00634	0.00308	0.00459	0.00927	0.002	0.00262	Carubv10000811m.g	0.0058	0.00478	0.00205	0.00237	0.00392	0.00443	0.00426	0.00203
Carubv10000812m.g	0.19086	0.24244	0.40563	0.38961	0.25234	0.3016	0.27343	0.28492	Carubv10000812m.g	0.00566	0.00649	0.00309	0.00387	0.00488	0.00504	0.00602	0.00446	Carubv10000812m.g	0.00317	0.00439	0.00397	0.00235	0.00148	0.00272	0.00247	0.00427
Carubv10000813m.g	0.23769	0.20191	0.23772	0.11852	0.17454	0.16579	0.16276	0.13488	Carubv10000813m.g	0.00673	0.00613	0.00147	0.00347	0.00529	0.00698	0.00483	0.00479	Carubv10000813m.g	0.00296	0.00555	0.00225	0.00477	0.00207	0.00353	0.00186	0.00348
Carubv10000814m.g	0.02516	0.01202	0.01975	0.01666	0.01056	0.01055	0.02488	0.02374	Carubv10000814m.g	0.00193	0.00534	0.00202	0.00185	0	0.0067	0.005	0.01167	Carubv10000814m.g	0.00432	0.00541	0.00119	0.00161	0.00219	0.00493	0.00312	0.00517
Carubv10000815m.g	0.12115	0.08407	0.0684	0.06153	0.05956	0.06586	0.09767	0.10238	Carubv10000815m.g	0.00414	0.00541	0.00745	0	0.00353	0.00419	0.01121	0.00777	Carubv10000815m.g	0.00232	0.00376	0.00217	0.00447	0.00264	0.00487	0.00252	0.0031
Carubv10000816m.g	0.093	0.091	0.19496	0.20133	0.15311	0.15512	0.12474	0.14586	Carubv10000816m.g	0.00447	0.00412	0.00639	0.00206	0.00313	0.00439	0	0.00339	Carubv10000816m.g	0.00135	0.00307	0.00322	0.00227	0.00267	0.00327	0.00326	0.00389
Carubv10000817m.g	0.00304	0.00774	0.01822	0.02132	0.00501	0.0108	0.01803	0.00636	Carubv10000817m.g	0.00472	0.00321	0.00163	0.00395	0.00317	0.00241	0.0038	0.00253	Carubv10000817m.g	0.00657	0.00163	0.00357	0.00256	0.00143	0.00133	0.00241	0.00432
Carubv10000818m.g	0.03713	0.07851	0.11255	0.09183	0.09286	0.07692	0.07998	0.0867	Carubv10000818m.g	0.00701	0.00088	0.00446	0.00353	0.01049	0	0.0033	0.01008	Carubv10000818m.g	0.00305	0.00373	0.00193	0.00145	0.00071	0.00365	0.00268	0.00399
Carubv10000819m.g	0.02654	0.02421	0.0247	0.04295	0.03528	0.03601	0.0354	0.01086	Carubv10000819m.g	0.00177	0.00604	0.00215	0.00162	0.00144	0.0029	0.00179	0.00267	Carubv10000819m.g	0.00208	0.00309	0.00247	0.0028	0.0018	0.00227	0.00219	0.00145
Carubv10000820m.g	0.10056	0.10686	0.11414	0.15764	0.11194	0.09201	0.10268	0.12935	Carubv10000820m.g	0.00763	0.01001	0	0.00454	0.00871	0.00595	0.00402	0.01777	Carubv10000820m.g	0.00315	0.00225	0.00195	0.00324	0.00331	0.00271	0.00329	0.00249
Carubv10000821m.g	0.33294	0.29636	0.32576	0.32787	0.34957	0.3396	0.33209	0.33332	Carubv10000821m.g	0.00215	0.0038	0.00469	0.00097	0.00706	0.0085	0.00607	0.00177	Carubv10000821m.g	0.00271	0.00283	0.00307	0.00326	0.00207	0.00361	0.00203	0.00114
Carubv10000822m.g	0.15766	0.16042	0.20882	0.19926	0.13483	0.17863	0.16361	0.18897	Carubv10000822m.g	0.00375	0.00468	0.02007	0.02151	0.0174	0.02531	0.00595	0.01103	Carubv10000822m.g	0.00704	0.00329	0.0012	0.00186	0.0027	0.00282	0.0028	0.00303
Carubv10000823m.g	0.04589	0.08103	0.05166	0.09442	0.06988	0.12381	0.05467	0.01842	Carubv10000823m.g	0.00919	0.00104	0.00286	0.00514	0.00246	0.00588	0	0	Carubv10000823m.g	0.00262	0.00311	0.00878	0.00349	0.00427	0.00555	0.00188	0.00343
Carubv10000824m.g	0.19068	0.20228	0.20806	0.39799	0.20769	0.21127	0.22736	0.25876	Carubv10000824m.g	0.01171	0.01567	0.01585	0.02078	0.00816	0.01358	0.01245	0.00706	Carubv10000824m.g	0.00837	0.00796	0.00694	0.00835	0.00579	0.00507	0.00273	0.00339
Carubv10000825m.g	0.18157	0.15312	0.24045	0.22282	0.16129	0.24543	0.21206	0.21729	Carubv10000825m.g	0.00757	0.01094	0.01047	0.01216	0.01157	0.00997	0.00772	0.00472	Carubv10000825m.g	0.00419	0.00285	0.00395	0.00252	0.00348	0.00306	0.0024	0.00482
Carubv10000826m.g	0.03473	0.03233	0.14935	0.1487	0.11455	0.1173	0.05073	0.06443	Carubv10000826m.g	0.0015	0.00488	0.00572	0.00395	0.00412	0.00632	0.00145	0.00196	Carubv10000826m.g	0.00323	0.00361	0.00282	0.00299	0.00164	0.00424	0.00332	0.00304
Carubv10000827m.g	0.37087	0.39194	0.39466	0.3888	0.38578	0.36471	0.34456	0.4593	Carubv10000827m.g	0.00323	0.00619	0.00566	0.00224	0.00343	0.00451	0.00586	0.00407	Carubv10000827m.g	0.00353	0.00355	0.00232	0.00175	0.00178	0.00285	0.0019	0.00263
Carubv10000828m.g	0.18241	0.18017	0.18467	0.16083	0.15785	0.17145	0.19054	0.17897	Carubv10000828m.g	0.00324	0.00297	0.00295	0.00556	0.00071	0.01045	0.00866	0	Carubv10000828m.g	0.00217	0.00313	0.00526	0.00281	0.00269	0.00224	0.00348	0.00193
Carubv10000829m.g	0.39224	0.40674	0.4148	0.36883	0.44891	0.41887	0.45241	0.49033	Carubv10000829m.g	0.00663	0.0125	0.00424	0.00622	0.00792	0.0122	0.00257	0.01391	Carubv10000829m.g	0.00384	0.00239	0.00367	0.00256	0.00214	0.0035	0.00154	0.00325
Carubv10000830m.g	0.00986	0.01115	0.00996	0.0233	0.00957	0.00509	0.01495	0.01771	Carubv10000830m.g	0.00436	0.00263	0.00823	0.00529	0.00137	0.00311	0	0.00223	Carubv10000830m.g	0.00428	0.00366	0.00229	0.00345	0.00182	0.00252	0.00198	0.00238
Carubv10000831m.g	0.22415	0.19784	0.23702	0.30586	0.24785	0.25682	0.22384	0.2513	Carubv10000831m.g	0.00917	0.00793	0.00583	0.00341	0.01035	0.00383	0.00983	0.00934	Carubv10000831m.g	0.00323	0.0036	0.00302	0.00394	0.00366	0.00521	0.00275	0.00264
Carubv10000832m.g	0.53443	0.50002	0.3214	0.35928	0.41469	0.34157	0.4645	0.42278	Carubv10000832m.g	0.0793	0.06872	0.00434	0.00301	0.00496	0.01598	0.0125	0.0461	Carubv10000832m.g	0.01295	0.01219	0.00175	0.00364	0.00391	0.0027	0.00345	0.00478
Carubv10000833m.g	0.0204	0.02531	0.01508	0.01014	0.01455	0.02317	0.02127	0.01117	Carubv10000833m.g	0.00296	0.00517	0.00724	0.00084	0.00298	0.00854	0.00441	0.00157	Carubv10000833m.g	0.00273	0.00349	0.00248	0.00155	0.00262	0.0023	0.00356	0.00297
Carubv10000834m.g	0.05179	0.03927	0.05866	0.06022	0.05983	0.04396	0.03812	0.05449	Carubv10000834m.g	0.00622	0.00564	0.00449	0	0	0.00216	0.00389	0.00499	Carubv10000834m.g	0.00243	0.00357	0.00235	0.00393	0.00523	0.00156	0.00312	0.00039
Carubv10000835m.g	0.17932	0.20103	0.18993	0.17073	0.21237	0.17258	0.06043	0.1856	Carubv10000835m.g	0.00415	0.01139	0.00595	0	0.00168	0.00657	0	0.00422	Carubv10000835m.g	0.00587	0.00349	0.00292	0.00281	0.00244	0.00441	0.0017	0.00332
Carubv10000836m.g	0.36968	0.38865	0.55506	0.53565	0.52538	0.47843	0.45414	0.4177	Carubv10000836m.g	0.00766	0.00355	0.00301	0.00918	0.00111	0.00863	0.00941	0.00166	Carubv10000836m.g	0.00431	0.0035	0.00106	0.00181	0.00397	0.00098	0.00235	0.00249
Carubv10000837m.g	0.5264	0.62412	0.1144	0.1472	0.20335	0.2871	0.40419	0.48641	Carubv10000837m.g	0.00694	0.00391	0.00294	0.0041	0.00251	0.00538	0	0.00479	Carubv10000837m.g	0.00363	0.00385	0.00282	0.00052	0.00265	0.00228	0.00516	0.00301
Carubv10000838m.g	0.02316	0.01035	0.02471	0.02777	0.00415	0.01384	0.01137	0.01624	Carubv10000838m.g	0.01158	0.01392	0.00682	0.00655	0.00278	0.00929	0.00836	0.00628	Carubv10000838m.g	0.00503	0.00504	0.00389	0.00095	0.0015	0.00219	0.00418	0.00281
Carubv10000839m.g	0.29977	0.32243	0.31871	0.333	0.33599	0.28621	0.29457	0.31002	Carubv10000839m.g	0.01359	0.02061	0.03609	0.02922	0.03814	0.02975	0.00732	0.00884	Carubv10000839m.g	0.00447	0.00567	0.00493	0.00419	0.0047	0.00602	0.00378	0.002
Carubv10000840m.g	0.20513	0.23592	0.27587	0.34719	0.3557	0.32446	0.24311	0.21121	Carubv10000840m.g	0.00247	0.00655	0.00603	0.00911	0.00267	0.00452	0.00611	0.00125	Carubv10000840m.g	0.00307	0.00451	0.00185	0.00304	0.00276	0.00373	0.00138	0.00391
Carubv10000841m.g	0.01371	0.01332	0.01114	0.01696	0.01535	0.01163	0.0186	0.01262	Carubv10000841m.g	0.0024	0.00884	0	0.00446	0.00274	0.00311	0.00725	0.00719	Carubv10000841m.g	0.00269	0.00515	0.00212	0.00158	0.00277	0.00326	0.00294	0.00259
Carubv10000842m.g	0.09287	0.09458	0.06246	0.10875	0.08733	0.07518	0.1233	0.11397	Carubv10000842m.g	0.00739	0.00319	0	0	0.00689	0.00503	0.00632	0	Carubv10000842m.g	0.00211	0.00316	0.00297	0.00261	0.0027	0.0027	0.00211	0.00265
Carubv10000843m.g	0.01544	0.00856	0.00974	0.01405	0.00648	0.00435	0.02138	0.00534	Carubv10000843m.g	0.00278	0.00298	0	0.00606	0.00696	0	0	0	Carubv10000843m.g	0.00411	0.00394	0.00263	0	0.00141	0.0047	0	0.00254
Carubv10000844m.g	0.13986	0.1379	0.29718	0.29393	0.29048	0.25361	0.2038	0.14933	Carubv10000844m.g	0.0043	0.00483	0.00426	0.00419	0.00447	0.00334	0.00396	0.00619	Carubv10000844m.g	0.00268	0.00239	0.00246	0.00271	0.00332	0.00139	0.00354	0.00308
Carubv10000845m.g	0.01921	0.03518	0.03205	0.03965	0.0524	0.05914	0.06025	0.03432	Carubv10000845m.g	0.00323	0.01386	0.00132	0.00214	0.00548	0.02317	0.01425	0.00625	Carubv10000845m.g	0.00442	0.00347	0.00205	0.00309	0.00438	0.00429	0.0057	0.00307
Carubv10000846m.g	0.17255	0.15593	0.09389	0.14359	0.18218	0.14152	0.13845	0.17042	Carubv10000846m.g	0.00508	0.00466	0.0031	0	0.00432	0.00878	0.00419	0.00457	Carubv10000846m.g	0.00263	0.00515	0.00185	0.00299	0.0031	0.00434	0.00208	0.00274
Carubv10000847m.g	0.22326	0.22877	0.21176	0.11905	0.16102	0.19836	0.19908	0.19652	Carubv10000847m.g	0.01937	0.0318	0.00238	0.00656	0.01109	0.00873	0.02041	0.02654	Carubv10000847m.g	0.00308	0.00503	0.00291	0.00054	0.00172	0.00241	0.00274	0.00307
Carubv10000848m.g	0.00937	0.00919	0.00678	0.00495	0.00742	0.00717	0.003	0.00971	Carubv10000848m.g	0.00602	0.00475	0.00536	0.01051	0	0	0.00675	0.00657	Carubv10000848m.g	0.00347	0.00222	0.00221	0.00221	0.00436	0.00571	0.00331	0.00236
Carubv10000849m.g	0.11533	0.11578	0.2348	0.11498	0.15337	0.14591	0.1444	0.14612	Carubv10000849m.g	0.00326	0.00685	0	0	0.00145	0.00616	0.00146	0.00436	Carubv10000849m.g	0.00171	0.00228	0.00367	0.00351	0.00213	0.00354	0.0012	0.00423
Carubv10000850m.g	0.44672	0.46032	0.43125	0.57986	0.4323	0.45396	0.54105	0.4577	Carubv10000850m.g	0.00761	0.00961	0.01009	0.00533	0.01173	0.00237	0.00387	0.00389	Carubv10000850m.g	0.00342	0.00531	0.0022	0.00389	0.00361	0.00138	0.00341	0.00186
Carubv10000851m.g	0.05021	0.05666	0.01532	0.01651	0.04456	0.03939	0.05445	0.06264	Carubv10000851m.g	0.00228	0.00296	0.00387	0.00303	0.00419	0.00238	0.00566	0.00692	Carubv10000851m.g	0.00435	0.00299	0.00365	0.00183	0.00299	0.00166	0.00722	0.00528
Carubv10000854m.g	0.4186	0.42212	0.56456	0.60285	0.47518	0.61651	0.48786	0.54632	Carubv10000854m.g	0.01187	0.00721	0.00897	0.00522	0.00653	0.00973	0.00632	0.01032	Carubv10000854m.g	0.00331	0.00305	0.00282	0.00226	0.00235	0.00194	0.00143	0.00321
Carubv10000855m.g	0.08358	0.09796	0.42812	0.38412	0.3428	0.40609	0.16368	0.24039	Carubv10000855m.g	0.01021	0.00922	0.00334	0.00691	0.01318	0.00605	0.00504	0.0105	Carubv10000855m.g	0.00302	0.00305	0.00231	0.00132	0.00356	0.00256	0.00397	0.0025
Carubv10000856m.g	0.01053	0.00915	0.00921	0.01127	0.0048	0.00852	0.01466	0.0055	Carubv10000856m.g	0.00465	0.00171	0.00346	0.00093	0.00106	0.00733	0.0041	0.00277	Carubv10000856m.g	0.00314	0.00187	0.00269	0.00122	0.00501	0.00474	0.00256	0.00167
Carubv10000857m.g	0.07702	0.08198	0.04842	0.09801	0.1314	0.1071	0.05783	0.07252	Carubv10000857m.g	0.00532	0.00559	0.0046	0.00573	0.00121	0.0026	0.00889	0.00181	Carubv10000857m.g	0.00528	0.0027	0.00303	0.00329	0.00309	0.00292	0.00411	0.00367
Carubv10000858m.g	0.00548	0.00941	0.00595	0.00765	0.01002	0.01082	0.0114	0.00557	Carubv10000858m.g	0.00278	0.0019	0.0053	0.00975	0	0	0.00135	0.00236	Carubv10000858m.g	0.00088	0.00384	0.0035	0.0025	0.00268	0.0061	0.00148	0.00365
Carubv10000859m.g	0.17741	0.21645	0.31342	0.33133	0.43226	0.39848	0.25622	0.2176	Carubv10000859m.g	0.07076	0.09496	0.07613	0.05603	0.04249	0.04635	0.09468	0.06644	Carubv10000859m.g	0.00492	0.00551	0.00916	0.00284	0.00698	0.0038	0.00216	0.0031
Carubv10000860m.g	0.15544	0.12766	0.11633	0.11703	0.17251	0.12856	0.15142	0.16703	Carubv10000860m.g	0.00764	0.01489	0.00553	0.00198	0.01332	0.00976	0.00394	0	Carubv10000860m.g	0.00471	0.00531	0.00321	0.00246	0.0022	0.0036	0.00232	0.00205
Carubv10000861m.g	0.00956	0.00512	0.00788	0.01429	0.01348	0.0111	0.00266	0.00891	Carubv10000861m.g	0.00338	0.00473	0	0	0.00258	0.00734	0	0	Carubv10000861m.g	0.00418	0.00418	0	0.00269	0.00317	0.00108	0.00266	0.003
Carubv10000862m.g	0.00572	0.0057	0.11976	0.00543	0.03195	0.03985	0.07322	0.0207	Carubv10000862m.g	0.00623	0.00256	0.00487	0	0	0.00663	0.00486	0.00283	Carubv10000862m.g	0.00291	0.00267	0.00064	0.00491	0.00399	0.00125	0.00322	0.00248
Carubv10000863m.g	0.03139	0.03118	0.01315	0.04273	0.04821	0.02299	0.01793	0.03561	Carubv10000863m.g	0.00278	0.00574	0.00606	0	0	0.00703	0.00606	0	Carubv10000863m.g	0.00195	0.00188	0.00498	0.00111	0.00308	0.00327	0.0019	0.0013
Carubv10000864m.g	0.24728	0.23979	0.35312	0.29368	0.28961	0.3022	0.23555	0.22924	Carubv10000864m.g	0.0063	0.00703	0.00289	0.00461	0.00438	0.00564	0.00826	0.01085	Carubv10000864m.g	0.00305	0.0023	0.00357	0.00359	0.00255	0.00355	0.00269	0.00443
Carubv10000865m.g	0.36799	0.36472	0.45687	0.49736	0.57073	0.43508	0.44977	0.41053	Carubv10000865m.g	0.12475	0.12292	0.02946	0.04809	0.03438	0.0339	0.10171	0.05521	Carubv10000865m.g	0.00672	0.01042	0.00511	0.00386	0.00376	0.00232	0.00252	0.00333
Carubv10000866m.g	0.26966	0.26743	0.23279	0.33994	0.27301	0.29059	0.25864	0.26879	Carubv10000866m.g	0.00754	0.00672	0.00407	0.00906	0.00531	0	0.00333	0.00951	Carubv10000866m.g	0.0047	0.00294	0.00294	0.00435	0.00272	0.0041	0.00304	0.00124
Carubv10000867m.g	0	0.00545	0.02349	0.02141	0.0208	0.03605	0.03925	0.02306	Carubv10000867m.g	0.00893	0.02118	0.00643	0.008	0	0	0.01	0.01149	Carubv10000867m.g	0	0.00541	0.00248	0.00243	0.00249	0.00345	0	0.00137
Carubv10000868m.g	0.10515	0.11985	0.07629	0.05479	0.07881	0.06842	0.06987	0.11963	Carubv10000868m.g	0.00451	0.00926	0.0059	0	0.00171	0.00144	0.00775	0.01046	Carubv10000868m.g	0.00222	0.00309	0.00112	0.00166	0.00214	0.00128	0.00353	0.0022
Carubv10000869m.g	0.03544	0.06878	0.02559	0.03308	0.04026	0.02505	0.04694	0.07218	Carubv10000869m.g	0.00292	0.00168	0.00766	0.00311	0.00763	0.01164	0	0.00268	Carubv10000869m.g	0.00595	0.00598	0.0019	0.00361	0.00144	0.00293	0.00072	0.00203
Carubv10000870m.g	0.26273	0.25149	0.18457	0.19044	0.19651	0.22187	0.24262	0.24066	Carubv10000870m.g	0.01562	0.02173	0.00463	0.00333	0.00669	0.01033	0.01494	0.01248	Carubv10000870m.g	0.00453	0.00541	0.00279	0.00251	0.00072	0.00386	0.00606	0.00477
Carubv10000871m.g	0.21873	0.21561	0.2333	0.21144	0.23224	0.17526	0.20767	0.22758	Carubv10000871m.g	0.01013	0.00589	0.00374	0.00743	0	0.00374	0.00286	0.00734	Carubv10000871m.g	0.00221	0.00465	0.00305	0.00651	0.00288	0.00375	0.0023	0.00422
Carubv10000872m.g	0.236	0.26015	0.27602	0.32365	0.30988	0.24664	0.27155	0.26382	Carubv10000872m.g	0.01709	0.01395	0.01024	0.00354	0.00198	0.00371	0.01093	0.00908	Carubv10000872m.g	0.00235	0.00476	0.0014	0.00253	0.0032	0.00331	0.00329	0.00244
Carubv10000873m.g	0.05849	0.07981	0.13147	0.11765	0.11712	0.13353	0.064	0.09767	Carubv10000873m.g	0	0.00161	0.00469	0	0.00222	0.00704	0.00848	0.00188	Carubv10000873m.g	0.00202	0.00275	0.00342	0.00129	0.00208	0.0032	0.00209	0.00235
Carubv10000874m.g	0.21726	0.22542	0.2615	0.24426	0.24765	0.23771	0.28278	0.25202	Carubv10000874m.g	0.00142	0.00982	0.00399	0.00523	0.00745	0.00752	0.0103	0.00082	Carubv10000874m.g	0.00568	0.00477	0.00283	0.00359	0.0032	0.00373	0.00504	0.00381
Carubv10000875m.g	0.32494	0.31106	0.3516	0.25289	0.34732	0.30243	0.25607	0.33051	Carubv10000875m.g	0.00222	0.00795	0.00355	0.00271	0.0058	0.00311	0	0.005	Carubv10000875m.g	0	0.00375	0.00246	0.00257	0.00388	0.00276	0.00344	0.00152
Carubv10000876m.g	0.05111	0.02074	0.11045	0.18223	0.10026	0.15201	0.05615	0.02632	Carubv10000876m.g	0.00682	0.00735	0.00414	0.00415	0.00193	0.00339	0.00415	0.0041	Carubv10000876m.g	0.00314	0.00223	0.00148	0.00212	0.0014	0.00044	0.00237	0.00257
Carubv10000877m.g	0.38285	0.44188	0.38377	0.3043	0.3568	0.39488	0.41218	0.40385	Carubv10000877m.g	0.0094	0.00544	0.00223	0.00286	0.00714	0.0036	0.00289	0.00462	Carubv10000877m.g	0.003	0.00298	0.00273	0.00304	0.00254	0.00322	0.00287	0.00309
Carubv10000878m.g	0.22472	0.22483	0.16438	0.20169	0.14979	0.16093	0.18443	0.18621	Carubv10000878m.g	0.00694	0.00673	0.00384	0.00762	0.00548	0.00341	0.00936	0.0048	Carubv10000878m.g	0.00384	0.00299	0.00234	0.00166	0.00169	0.00383	0.00292	0.00093
Carubv10000879m.g	0.10951	0.09751	0.14112	0.15958	0.13791	0.13907	0.11259	0.1046	Carubv10000879m.g	0.00522	0.00617	0.00556	0.00293	0.0041	0.01065	0.00904	0.00614	Carubv10000879m.g	0.00307	0.00188	0.00245	0.00315	0.00404	0.00167	0.00373	0.003
Carubv10000880m.g	0.03402	0.03971	0.10873	0.11875	0.04436	0.1093	0.07613	0.05441	Carubv10000880m.g	0.00251	0.00622	0.00426	0	0.00747	0.00724	0	0.00107	Carubv10000880m.g	0.00343	0.00423	0.0032	0.00084	0.00326	0.00198	0.00038	0.00204
Carubv10000881m.g	0.05955	0.06898	0.01067	0.05517	0.02444	0.04176	0.05225	0.06923	Carubv10000881m.g	0.00273	0.00784	0.00554	0	0	0.0064	0	0	Carubv10000881m.g	0.00393	0.00291	0.00377	0.00368	0.00216	0.00278	0.0051	0.00433
Carubv10000882m.g	0.13914	0.15345	0.08605	0.07848	0.13499	0.11525	0.15657	0.11845	Carubv10000882m.g	0.00625	0.00367	0.00303	0.0184	0.00329	0.01112	0.0081	0.0051	Carubv10000882m.g	0.00536	0.00544	0.00289	0.00233	0.00434	0.00685	0.00683	0.00553
Carubv10000883m.g	0.22133	0.1967	0.39394	0.34162	0.35706	0.36061	0.26995	0.23157	Carubv10000883m.g	0.00159	0.0037	0.00515	0.00409	0.00287	0.00897	0.00224	0.00223	Carubv10000883m.g	0.00337	0.00326	0.0009	0.00155	0.00185	0.00404	0.00207	0.00242
Carubv10000884m.g	0.00726	0.0038	0.01352	0.01968	0.01112	0.00583	0.0177	0.00801	Carubv10000884m.g	0.00106	0.0047	0.00219	0.00232	0	0.01205	0	0.00185	Carubv10000884m.g	0.00055	0.00344	0.00228	0.00307	0.00306	0.00338	0.00253	0.00233
Carubv10000885m.g	0.08397	0.09289	0.28799	0.23334	0.19412	0.23838	0.13325	0.10541	Carubv10000885m.g	0.01046	0.00508	0.00532	0.00293	0.0022	0.00515	0.00397	0.0077	Carubv10000885m.g	0.00313	0.00702	0.00501	0.00663	0.00476	0.00766	0.00539	0.00527
Carubv10000886m.g	0.05816	0.0644	0.19035	0.22672	0.18967	0.15404	0.10538	0.09829	Carubv10000886m.g	0.00088	0.00482	0.00351	0.01153	0	0.0067	0.00775	0.00481	Carubv10000886m.g	0.00296	0.00312	0.00146	0.00489	0.00337	0.00306	0.00337	0.00352
Carubv10000887m.g	0.24814	0.24989	0.27382	0.36869	0.32029	0.34548	0.28829	0.22625	Carubv10000887m.g	0.0051	0.00583	0.0186	0.02738	0.00763	0.0232	0.01571	0.00189	Carubv10000887m.g	0.00076	0.0031	0.00073	0.00712	0.00448	0.00052	0.00262	0.00303
Carubv10000888m.g	0.21295	0.21005	0.0283	0.03415	0.07815	0.068	0.15426	0.12985	Carubv10000888m.g	0.00487	0.00187	0.00408	0.0039	0.0039	0.00146	0.00264	0.0047	Carubv10000888m.g	0.00307	0.00272	0.00306	0.00302	0.00264	0.00285	0.00317	0.003
Carubv10000889m.g	0.0167	0.01616	0.06774	0.06584	0.08277	0.04445	0.02651	0.04196	Carubv10000889m.g	0.00206	0.00401	0.00306	0.01216	0.00525	0.00238	0.00247	0.00377	Carubv10000889m.g	0.00253	0.00174	0.00265	0.0021	0.00426	0.00274	0.00204	0.00115
Carubv10000890m.g	0.3833	0.40342	0.53479	0.43511	0.48046	0.35998	0.38848	0.40127	Carubv10000890m.g	0.00361	0.01075	0.00699	0.00679	0.0027	0.00253	0.00727	0.01293	Carubv10000890m.g	0.00467	0.00463	0.00378	0.00392	0.00353	0.00248	0.00521	0.00303
Carubv10000892m.g	0.12684	0.10933	0.22079	0.2028	0.22438	0.20817	0.16472	0.17157	Carubv10000892m.g	0.00116	0.01083	0.00645	0.00303	0.00396	0.00217	0.00346	0.00766	Carubv10000892m.g	0.00196	0.00301	0.00302	0.00106	0.00176	0.00336	0.00279	0
Carubv10000893m.g	0.07779	0.0659	0.09169	0.07392	0.06766	0.06235	0.08624	0.06995	Carubv10000893m.g	0.00648	0.00254	0.00116	0	0.0066	0.00278	0	0.0032	Carubv10000893m.g	0.00271	0.00081	0.00178	0.00389	0.00283	0.00212	0.00333	0.00134
Carubv10000894m.g	0.2313	0.23497	0.29792	0.38161	0.22844	0.21045	0.22408	0.2705	Carubv10000894m.g	0.01611	0.01011	0.04248	0.01978	0.00691	0.0143	0.01764	0.01363	Carubv10000894m.g	0.004	0.00392	0.01487	0.00181	0.00277	0.00335	0.00143	0.00447
Carubv10000895m.g	0.01666	0.01302	0.00673	0.01142	0.00394	0.00679	0.01314	0.00613	Carubv10000895m.g	0.00793	0.00973	0.00156	0.00135	0	0.00362	0.00806	0.00408	Carubv10000895m.g	0.00247	0.00331	0.00336	0.00155	0.00065	0.00294	0.00287	0.00432
Carubv10000896m.g	0.00216	0.00409	0.01792	0.03173	0.0174	0.0135	0.0119	0.0066	Carubv10000896m.g	0.00801	0.00309	0.00292	0	0.00861	0	0.00527	0.00756	Carubv10000896m.g	0.00488	0.00442	0.00145	0.0046	0.00463	0.00104	0.00267	0.00168
Carubv10000897m.g	0.00256	0.00756	0.03051	0.00625	0.01006	0.02025	0.02957	0.01756	Carubv10000897m.g	0.00565	0.00545	0.00847	0	0	0	0.00329	0.00814	Carubv10000897m.g	0.00355	0.00492	0.00173	0.00364	0.00442	0.00244	0.00216	0.00454
Carubv10000898m.g	0	0.01389	0.00172	0.005	0.00392	0.00407	0.01162	0.01222	Carubv10000898m.g	0	0	0	0	0.00339	0	0	0	Carubv10000898m.g	0	0	0.00468	0.00136	0.00126	0.00137	0	0
Carubv10000899m.g	0.26017	0.28622	0.46289	0.42285	0.38944	0.44558	0.35619	0.23529	Carubv10000899m.g	0.00549	0.00345	0.00181	0.00362	0.00413	0.00431	0.00209	0.00339	Carubv10000899m.g	0.00178	0.00275	0.00313	0.00269	0.00283	0.00198	0.00443	0.0013
Carubv10000901m.g	0	0.00376	0.11274	0.11363	0.07449	0.11419	0.0287	0.04797	Carubv10000901m.g	0.00541	0.00811	0.00484	0.00687	0.00247	0.00811	0.00519	0.00534	Carubv10000901m.g	0.00174	0.00421	0.00341	0.00287	0.00328	0.00257	0.00251	0.00279
Carubv10000903m.g	0.10077	0.11909	0.21183	0.20046	0.21245	0.14618	0.14169	0.12985	Carubv10000903m.g	0.00282	0.00648	0.00093	0.00585	0.00088	0.00421	0.00275	0.00164	Carubv10000903m.g	0.00264	0.00376	0.00299	0.0034	0.00488	0.0015	0.00273	0.00167
Carubv10000904m.g	0.01482	0.01213	0.00717	0.00518	0.02725	0.01304	0.00193	0.01447	Carubv10000904m.g	0.0012	0.00281	0.00649	0.00914	0.00322	0	0	0.00341	Carubv10000904m.g	0.0048	0.00478	0.00221	0.00156	0.00201	0.00259	0.00297	0.00271
Carubv10000905m.g	0.35838	0.36905	0.36998	0.37055	0.32388	0.37743	0.34932	0.36616	Carubv10000905m.g	0.00778	0.00835	0.00213	0.0056	0.01165	0.01041	0.00719	0.01036	Carubv10000905m.g	0.00446	0.00295	0.00273	0.00373	0.00317	0.00435	0.00312	0.00255
Carubv10000906m.g	0.01827	0.00786	0.02238	0.01054	0	0.00913	0.01406	0.01902	Carubv10000906m.g	0	0.00657	0.00512	0.00541	0.0034	0.00541	0	0	Carubv10000906m.g	0.00419	0.00373	0.00238	0.0033	0.00216	0.00306	0.00208	0.00189
Carubv10000907m.g	0.05371	0.04876	0.08213	0.04731	0	0.06395	0.0365	0.04653	Carubv10000907m.g	0.0047	0.00326	0.00317	0.00635	0.00814	0.00366	0.0085	0.00247	Carubv10000907m.g	0.00394	0.00355	0.00102	0.0022	0.00365	0.00255	0.00256	0.00296
Carubv10000908m.g	0.02127	0.03078	0.01529	0.02507	0.01273	0.01586	0.01886	0.02856	Carubv10000908m.g	0.00846	0.0109	0.00729	0.0088	0.00894	0.00076	0.00417	0.0205	Carubv10000908m.g	0.00439	0.00789	0.00229	0.00133	0.00366	0.0025	0.00457	0.00252
Carubv10000909m.g	0.06661	0.13898	0.13491	0.13923	0.0935	0.13414	0.09936	0.11024	Carubv10000909m.g	0.01229	0.00743	0.00536	0.00246	0.00636	0.0048	0.00646	0.00603	Carubv10000909m.g	0.00341	0.00349	0.00069	0.00359	0.00145	0.00381	0.00373	0.00149
Carubv10000910m.g	0.46203	0.37512	0.53498	0.4843	0.4824	0.45473	0.43788	0.40551	Carubv10000910m.g	0.00631	0.00419	0.00583	0.0042	0.00838	0.00299	0.006	0.00394	Carubv10000910m.g	0.00183	0.00239	0.00395	0.00363	0.00276	0.00373	0.00166	0.00264
Carubv10000911m.g	0.02271	0.03557	0.00426	0.01674	0.0088	0.01861	0.02511	0.00463	Carubv10000911m.g	0.00897	0.00804	0.00529	0	0.00207	0	0.00661	0	Carubv10000911m.g	0.00359	0.00358	0.00104	0.00352	0.00252	0.00282	0.00802	0.00551
Carubv10000912m.g	0.34817	0.30164	0.2604	0.15092	0.349	0.28061	0.29209	0.30508	Carubv10000912m.g	0	0.00287	0.0026	0.00724	0.01119	0	0.00271	0.0035	Carubv10000912m.g	0.00313	0.00352	0.00293	0.00268	0.00096	0.00195	0.00447	0.00265
Carubv10000913m.g	0.00879	0.00592	0.00594	0.00205	0.00833	0.00102	0.00839	0.01055	Carubv10000913m.g	0.00362	0.00086	0	0.0026	0.00244	0	0.00602	0.00298	Carubv10000913m.g	0.00269	0.00213	0.00026	0.00037	0.00059	0.00483	0.00269	0.00278
Carubv10000914m.g	0.33316	0.33002	0.33958	0.31442	0.30504	0.30376	0.28962	0.34794	Carubv10000914m.g	0.01174	0.01167	0.03056	0.02621	0.05259	0.06172	0.00849	0.02759	Carubv10000914m.g	0.00478	0.00674	0.00389	0.00258	0.00362	0.00442	0.00317	0.00543
Carubv10000915m.g	0.1795	0.18857	0.19155	0.14145	0.06932	0.17814	0.18687	0.22377	Carubv10000915m.g	0.01185	0.00868	0.01081	0.00398	0.00728	0.02067	0.00419	0.00196	Carubv10000915m.g	0.00492	0.00325	0.00148	0.00093	0.00151	0.00432	0.0026	0.00252
Carubv10000916m.g	0.31046	0.29249	0.12105	0.2055	0.16687	0.30146	0.2783	0.26813	Carubv10000916m.g	0.0089	0.00779	0.00245	0.00197	0.00301	0.0028	0.00344	0	Carubv10000916m.g	0.00382	0.00309	0.0063	0.00523	0.0041	0.0068	0.00153	0.00212
Carubv10000919m.g	0.01686	0.02533	0.02245	0.02057	0.01514	0.01412	0.02598	0.03066	Carubv10000919m.g	0.00522	0.00955	0.00369	0.00668	0.00303	0	0.00395	0.00871	Carubv10000919m.g	0.00463	0.00467	0.00123	0.00195	0.00082	0.00315	0.0021	0.00376
Carubv10000920m.g	0.40415	0.44721	0.47437	0.43905	0.50133	0.44922	0.47945	0.45958	Carubv10000920m.g	0.00289	0.00778	0.00524	0.00466	0.00766	0.00553	0.00575	0.00746	Carubv10000920m.g	0.00254	0.00469	0.00252	0.00166	0.0024	0.00261	0.00242	0.0034
Carubv10000921m.g	0.00965	0.01245	0.07304	0.16911	0.04145	0.03884	0.02923	0.04998	Carubv10000921m.g	0.00139	0.00354	0.00284	0	0	0.00457	0.0034	0.00386	Carubv10000921m.g	0.00351	0.00317	0.00097	0.00123	0.00142	0.00385	0.00313	0.00121
Carubv10000922m.g	0.00468	0.00318	0.00863	0.02565	0.01584	0.01858	0.01651	0.01857	Carubv10000922m.g	0.00265	0.01152	0.00471	0	0	0.00182	0.00593	0	Carubv10000922m.g	0.00446	0.00342	0.0052	0.00083	0.00487	0	0.00351	0.00276
Carubv10000923m.g	0.35583	0.36205	0.50802	0.4509	0.53011	0.57643	0.40364	0.32551	Carubv10000923m.g	0.00997	0.00562	0.00378	0.01178	0.00728	0.00837	0.00453	0.0071	Carubv10000923m.g	0.00064	0.00324	0.00255	0.00228	0.00343	0.00382	0.00347	0.00217
Carubv10000925m.g	0.3898	0.44183	0.14007	0.27891	0.17192	0.20829	0.37514	0.4102	Carubv10000925m.g	0.00926	0.00528	0.00584	0.00321	0.00391	0.00392	0.00484	0.00561	Carubv10000925m.g	0.0014	0.00294	0.00281	0.00146	0.00101	0.00468	0.00324	0.00301
Carubv10000926m.g	0.03782	0.04845	0.08658	0.09993	0.06533	0.07107	0.06101	0.01917	Carubv10000926m.g	0.00113	0.00169	0	0.00532	0.01679	0.00292	0.00408	0.00435	Carubv10000926m.g	0.00259	0.00416	0.00046	0	0.00461	0.00278	0.00293	0.00247
Carubv10000927m.g	0.01466	0.02362	0.01388	0.00677	0.00245	0.00933	0.00635	0.00417	Carubv10000927m.g	0.00445	0.00435	0.00521	0.00292	0	0.00463	0.00435	0.0013	Carubv10000927m.g	0.00195	0.00242	0.00082	0.00657	0.00336	0.00277	0.00196	0.00554
Carubv10000928m.g	0.18477	0.17741	0.12079	0.08286	0.1492	0.13948	0.15909	0.19412	Carubv10000928m.g	0.01499	0.01591	0.00553	0.00208	0.01516	0.00381	0.01018	0.01425	Carubv10000928m.g	0.00366	0.00331	0.00162	0.00548	0.00305	0.00259	0.00261	0.0017
Carubv10000929m.g	0.01677	0.0094	0.01306	0.00732	0.01271	0.01101	0.00812	0.01014	Carubv10000929m.g	0	0.00832	0.00227	0	0	0.00667	0	0.00879	Carubv10000929m.g	0.00423	0.00585	0.00441	0.00272	0.00133	0.00133	0.00155	0.00366
Carubv10000930m.g	0.03271	0.03992	0.02815	0.04645	0.03314	0.03519	0.0378	0.03501	Carubv10000930m.g	0.00281	0.00249	0.00873	0.00444	0.00325	0.001	0.00379	0.00363	Carubv10000930m.g	0.00284	0.00373	0.00242	0.00167	0.00427	0.00292	0.00217	0.0013
Carubv10000931m.g	0.0468	0.038	0.16245	0.25702	0.16469	0.10748	0.05317	0.0736	Carubv10000931m.g	0.00694	0.0087	0.00526	0.0011	0.00381	0.00202	0.00343	0.00619	Carubv10000931m.g	0.00367	0.0021	0.00219	0.00239	0.00136	0.00498	0.00191	0.00178
Carubv10000932m.g	0.31567	0.31856	0.49999	0.41978	0.38504	0.37346	0.3697	0.34244	Carubv10000932m.g	0.01218	0.01151	0.02067	0.01385	0.01746	0.01267	0.01097	0.00852	Carubv10000932m.g	0.00695	0.00495	0.00359	0.0034	0.00218	0.00314	0.00371	0.0035
Carubv10000933m.g	0.29431	0.26959	0.26664	0.28775	0.34475	0.23289	0.33751	0.3203	Carubv10000933m.g	0.00303	0.0087	0.01826	0.0058	0.00447	0.00479	0	0.0048	Carubv10000933m.g	0.00184	0.00424	0.00347	0.00161	0.00186	0.00086	0.00304	0.00354
Carubv10000934m.g	0.13736	0.15914	0.08246	0.03956	0.15374	0.06739	0.12617	0.15751	Carubv10000934m.g	0.00916	0	0.00289	0.00393	0.00497	0.00784	0.00355	0	Carubv10000934m.g	0.00164	0.00369	0.00222	0.00225	0.00219	0.00132	0.00234	0.00299
Carubv10000935m.g	0.05011	0.06237	0.03247	0.02465	0.05235	0.07027	0.05775	0.0449	Carubv10000935m.g	0.00484	0.00324	0	0.00315	0	0.00702	0.00666	0.00786	Carubv10000935m.g	0.00771	0.00187	0.00283	0.00197	0	0.00218	0.006	0.00439
Carubv10000936m.g	0.32164	0.40557	0.33964	0.47539	0.34821	0.39977	0.34765	0.3601	Carubv10000936m.g	0.00546	0.01601	0.00125	0.01128	0.00343	0.00883	0.01865	0.01152	Carubv10000936m.g	0.0073	0.00447	0.00142	0.00258	0.00287	0.00203	0.00419	0.00199
Carubv10000937m.g	0.0443	0.04044	0.05863	0.05107	0.0544	0.04469	0.05169	0.04242	Carubv10000937m.g	0.00272	0.00397	0.00253	0.00141	0.00278	0.00602	0.002	0.00501	Carubv10000937m.g	0.00245	0.00346	0.00346	0.00437	0.00591	0.00259	0.00205	0.00332
Carubv10000938m.g	0.3243	0.3458	0.3224	0.31142	0.33711	0.34025	0.34291	0.35262	Carubv10000938m.g	0.00876	0.00837	0.01124	0.00796	0	0.00951	0.01884	0.00792	Carubv10000938m.g	0.00258	0.00513	0.00429	0.00478	0.00445	0.00291	0.00271	0.00348
Carubv10000939m.g	0.01281	0.02454	0.0109	0.00595	0.01063	0	0.02263	0.01365	Carubv10000939m.g	0	0.0055	0.01642	0.00447	0.00659	0	0.00567	0.0137	Carubv10000939m.g	0.00243	0.0033	0.00377	0.00216	0.00388	0.00275	0.00084	0.00249
Carubv10000940m.g	0.27869	0.27363	0.16465	0.12672	0.23952	0.2378	0.18671	0.27245	Carubv10000940m.g	0.01228	0.00642	0.00263	0.00351	0.00527	0.00337	0.00537	0.00335	Carubv10000940m.g	0.00235	0.00286	0.00247	0.00183	0.00221	0.00406	0.00129	0.00194
Carubv10000941m.g	0.30539	0.33737	0.37607	0.34978	0.49594	0.33333	0.31035	0.31535	Carubv10000941m.g	0.00491	0.00781	0.00343	0.00331	0.00205	0.00254	0.00753	0.00132	Carubv10000941m.g	0.00209	0.00221	0.00463	0.00037	0.00212	0.00316	0.00273	0.00204
Carubv10000942m.g	0.45742	0.45053	0.46783	0.38306	0.49651	0.4479	0.47451	0.46804	Carubv10000942m.g	0.00735	0.00945	0.00503	0.00377	0.00626	0.00556	0.00285	0.00545	Carubv10000942m.g	0.00169	0.00367	0.00233	0.00229	0.00201	0.00244	0.00219	0.00264
Carubv10000944m.g	0.06015	0.06764	0.01637	0.01581	0.0195	0.03058	0.00863	0.02143	Carubv10000944m.g	0.00212	0.00513	0.00094	0.00257	0.00484	0.00189	0	0.00456	Carubv10000944m.g	0.00459	0.00439	0.00385	0.00299	0.00162	0.00301	0.00304	0.00188
Carubv10000946m.g	0.29911	0.26946	0.23291	0.24284	0.17614	0.20806	0.20211	0.25482	Carubv10000946m.g	0.00255	0.00433	0.00719	0.00504	0.00948	0.00367	0.00142	0.00514	Carubv10000946m.g	0.00498	0.00128	0.00223	0.00365	0.00141	0.00419	0.0032	0.0016
Carubv10000947m.g	0.24984	0.29371	0.36535	0.34841	0.30081	0.46062	0.35186	0.32446	Carubv10000947m.g	0.00932	0.00426	0.00483	0.00358	0.00634	0.01161	0.00405	0.0105	Carubv10000947m.g	0.00241	0.00304	0.00151	0.00205	0.00482	0.00154	0.00215	0.00386
Carubv10000948m.g	0.1644	0.13835	0.1916	0.10722	0.12515	0.16456	0.17548	0.17357	Carubv10000948m.g	0.00465	0.00378	0	0.00564	0.00449	0.00206	0.00285	0.01021	Carubv10000948m.g	0.00281	0.00164	0.00242	0.0025	0.0024	0.00107	0.00197	0.00396
Carubv10000949m.g	0.12119	0.12541	0.03343	0.04189	0.05379	0.05615	0.04138	0.11769	Carubv10000949m.g	0.00428	0.00491	0.0022	0.00394	0.00255	0.00078	0.00198	0	Carubv10000949m.g	0.0027	0.00275	0.00377	0.00107	0.00203	0.00326	0.00112	0.00206
Carubv10000950m.g	0.23785	0.25396	0.18667	0.15223	0.23647	0.21116	0.27447	0.23358	Carubv10000950m.g	0.01086	0.00567	0.00439	0.00354	0.00368	0.00516	0.00507	0.00421	Carubv10000950m.g	0.00371	0.00302	0.00143	0.00275	0.00241	0.00255	0.00249	0.00226
Carubv10000951m.g	0.22104	0.22421	0.09259	0.1069	0.154	0.0802	0.18397	0.18591	Carubv10000951m.g	0.00756	0.01026	0.0031	0.0127	0.0021	0.00407	0.00421	0.00471	Carubv10000951m.g	0.00236	0.00403	0.00432	0.00488	0.00128	0.00429	0.00224	0.00427
Carubv10000952m.g	0.31112	0.32422	0.2706	0.25704	0.39085	0.39382	0.32068	0.31592	Carubv10000952m.g	0.00681	0.00906	0.00345	0.00556	0.00391	0.00541	0.00251	0.01181	Carubv10000952m.g	0.00411	0.00238	0.00412	0.0011	0.00121	0.00308	0.0021	0.00154
Carubv10000953m.g	0.0117	0.00385	0.01434	0.00461	0.01855	0.0083	0.00744	0.00499	Carubv10000953m.g	0.00379	0.00339	0.00283	0	0.00397	0.00208	0.00223	0	Carubv10000953m.g	0.00096	0.00483	0.00236	0.00198	0.0042	0.00301	0.00339	0.00212
Carubv10000954m.g	0.15154	0.18995	0.17533	0.12659	0.16215	0.15241	0.20071	0.20274	Carubv10000954m.g	0.00844	0.00428	0	0.00886	0.00981	0.00718	0.00216	0.00681	Carubv10000954m.g	0.00128	0.00215	0.00265	0.00327	0.00175	0.00325	0.00423	0.00181
Carubv10000955m.g	0.46829	0.49167	0.41788	0.32645	0.40838	0.43041	0.37872	0.48189	Carubv10000955m.g	0.00289	0.00168	0.0106	0.00462	0.00584	0.00543	0.0062	0.00469	Carubv10000955m.g	0.0021	0.00276	0.0018	0.00824	0.00286	0.00574	0.00177	0.00183
Carubv10000956m.g	0.03068	0.03086	0.06144	0.09481	0.07182	0.083	0.05687	0.0409	Carubv10000956m.g	0.00435	0.00435	0.00137	0.00427	0.00169	0.00274	0.00306	0.00529	Carubv10000956m.g	0.00271	0.00409	0.00149	0.0032	0.0043	0.00384	0.00296	0.00183
Carubv10000957m.g	0.30282	0.31382	0.38601	0.32516	0.4186	0.36023	0.31193	0.37245	Carubv10000957m.g	0.00751	0.00415	0.01258	0.01356	0.00988	0.00694	0.00458	0.00441	Carubv10000957m.g	0.00917	0.00619	0.00332	0.00372	0.0029	0.00485	0.0037	0.0028
Carubv10000958m.g	0.1775	0.18308	0.16726	0.20381	0.17495	0.18034	0.1816	0.17618	Carubv10000958m.g	0.00849	0.01341	0.0159	0.01405	0.01092	0.01839	0.00656	0.0095	Carubv10000958m.g	0.0033	0.00288	0.00395	0.00498	0.00102	0.00221	0.00249	0.00202
Carubv10000959m.g	0.02522	0.03899	0.11952	0.15102	0.09548	0.09625	0.04699	0.03784	Carubv10000959m.g	0.00425	0.01302	0.00245	0.0226	0.0162	0.01413	0.00261	0.00631	Carubv10000959m.g	0.00289	0.0027	0.00458	0.00049	0.00223	0.0037	0.00351	0.00232
Carubv10000960m.g	0.00698	0.01014	0.01951	0.01378	0.011	0.00936	0.02016	0.03015	Carubv10000960m.g	0.00244	0.00589	0	0	0.00222	0.0016	0.00238	0.00588	Carubv10000960m.g	0.00262	0.00463	0.00139	0.00318	0.0008	0.00221	0.00184	0.00215
Carubv10000961m.g	0.00971	0.00735	0.01061	0.00733	0.01179	0.00888	0.01375	0.00836	Carubv10000961m.g	0.00496	0.00624	0.00084	0	0.00142	0.00131	0.01181	0	Carubv10000961m.g	0.00301	0.00396	0.00281	0.00171	0.00347	0.00202	0.00293	0.00215
Carubv10000962m.g	0.18316	0.17667	0.20446	0.2048	0.14623	0.17893	0.16691	0.21786	Carubv10000962m.g	0.00487	0.00674	0.01	0.00347	0.00118	0.00259	0.00413	0.00841	Carubv10000962m.g	0.00362	0.00189	0.00179	0.00289	0.00422	0.00227	0.00491	0.00427
Carubv10000963m.g	0.01249	0.01152	0.11835	0.06209	0.07298	0.11005	0.0389	0.07448	Carubv10000963m.g	0.00657	0	0.00785	0	0.00231	0	0.00824	0.00567	Carubv10000963m.g	0.00146	0.00258	0.00593	0.00514	0.00325	0.00684	0.00345	0.00187
Carubv10000964m.g	0.0029	0.00433	0.04142	0.03774	0.02491	0.01194	0.03041	0.0041	Carubv10000964m.g	0.01068	0.00486	0.01111	0.01178	0.00981	0.00781	0.00974	0.0149	Carubv10000964m.g	0.00368	0.00306	0.00403	0.0009	0.00076	0.00858	0.00066	0.00948
Carubv10000965m.g	0.01051	0.0136	0.00749	0.0228	0.01381	0.00627	0.0071	0.01689	Carubv10000965m.g	0.00464	0.00685	0	0.00252	0.00476	0.00452	0.00236	0	Carubv10000965m.g	0.00424	0.00222	0.00261	0	0.00182	0.00234	0.00381	0.00261
Carubv10000966m.g	0.31093	0.32352	0.32966	0.27198	0.38055	0.36601	0.36032	0.37051	Carubv10000966m.g	0.00856	0.01047	0.00523	0.00865	0.00674	0.00648	0.01053	0.00483	Carubv10000966m.g	0.00242	0.00607	0.0039	0.00199	0.0025	0.00151	0.00213	0.00244
Carubv10000967m.g	0.2601	0.26427	0.28945	0.36011	0.31634	0.3968	0.27033	0.27592	Carubv10000967m.g	0.01894	0.01536	0.00279	0.00231	0.00953	0.00604	0.00469	0.00502	Carubv10000967m.g	0.00286	0.00667	0.00275	0.00298	0.00319	0.00405	0.00553	0.00267
Carubv10000968m.g	0.31968	0.30302	0.19272	0.17954	0.23103	0.2458	0.27974	0.31216	Carubv10000968m.g	0.00363	0.00459	0.00733	0.00879	0.0013	0.00266	0.00254	0.00303	Carubv10000968m.g	0.00177	0.01578	0.00294	0.00329	0.00251	0.00057	0.00288	0.00222
Carubv10000969m.g	0.06346	0.0546	0.04801	0.0434	0.07154	0.04113	0.03386	0.0665	Carubv10000969m.g	0.00412	0.00564	0.00319	0.0017	0.00532	0.00999	0.00269	0.00543	Carubv10000969m.g	0.00311	0.00231	0.00113	0.00374	0.00282	0.00169	0.00576	0.00215
Carubv10000970m.g	0.01513	0.02044	0.04408	0.04623	0.03185	0.06889	0.01963	0.03406	Carubv10000970m.g	0	0.00577	0	0	0.00816	0	0.00451	0	Carubv10000970m.g	0.00457	0.00088	0.00319	0.00235	0.00365	0.00186	0.00091	0.00142
Carubv10000971m.g	0.42542	0.40064	0.51839	0.5119	0.41203	0.4884	0.42755	0.44291	Carubv10000971m.g	0.00383	0.0018	0.0026	0.00365	0.00552	0.0039	0.00494	0.00358	Carubv10000971m.g	0.00237	0.0055	0.00279	0.00241	0.00204	0.00332	0.0029	0.00446
Carubv10000972m.g	0.35578	0.38183	0.43766	0.42584	0.43764	0.352	0.43958	0.3842	Carubv10000972m.g	0.00271	0.01065	0.00247	0.00256	0.00602	0.00082	0.00395	0.00474	Carubv10000972m.g	0.00362	0.00428	0.00297	0.00043	0.00661	0.00235	0.00267	0.00175
Carubv10000974m.g	0.36813	0.33621	0.34147	0.23109	0.28955	0.34408	0.35214	0.37911	Carubv10000974m.g	0.01349	0.01139	0.00561	0.00092	0.00685	0.00833	0.00346	0.00767	Carubv10000974m.g	0.00212	0.00201	0.00195	0.0032	0.00265	0.00218	0.00361	0.00357
Carubv10000975m.g	0.30955	0.30935	0.29072	0.28151	0.33282	0.29333	0.31108	0.29838	Carubv10000975m.g	0.03197	0.0184	0.01549	0.01278	0.02085	0.02858	0.00657	0.00786	Carubv10000975m.g	0.00483	0.00439	0.00684	0.00494	0.00508	0.0076	0.00281	0.00329
Carubv10000976m.g	0.01263	0.01214	0.03594	0.06177	0.03558	0.02996	0.03441	0.02815	Carubv10000976m.g	0.00938	0.00685	0.00377	0.00292	0.00462	0.00598	0.00268	0.00647	Carubv10000976m.g	0.00365	0.00371	0.00218	0.0015	0.0011	0.00266	0.00206	0.00385
Carubv10000977m.g	0.28043	0.26577	0.32488	0.23087	0.25436	0.33259	0.28824	0.29684	Carubv10000977m.g	0.00058	0.00364	0.00561	0.00497	0.00367	0.00242	0.00686	0.00557	Carubv10000977m.g	0.00335	0.00327	0.00325	0.00022	0.00306	0.00648	0.00579	0.00324
Carubv10000978m.g	0.05662	0.06583	0.00886	0.04855	0.04872	0.04191	0.03624	0.06519	Carubv10000978m.g	0.00797	0	0	0.00355	0.00176	0.00634	0	0	Carubv10000978m.g	0.00352	0.00312	0.00221	0.00115	0.00248	0.00412	0.00333	0.0035
Carubv10000979m.g	0.18142	0.21902	0.28304	0.25237	0.21046	0.24221	0.20601	0.21746	Carubv10000979m.g	0.08898	0.09031	0.02452	0.0438	0.02271	0.02968	0.10061	0.07305	Carubv10000979m.g	0.00378	0.00368	0.00334	0.00093	0.00147	0.00303	0.00257	0.00322
Carubv10000980m.g	0.3411	0.3676	0.33916	0.39138	0.45005	0.31972	0.41072	0.39831	Carubv10000980m.g	0.00696	0.01502	0.00172	0.00386	0.00602	0.01247	0.00574	0.00829	Carubv10000980m.g	0.00183	0.00419	0.0019	0.00128	0.00346	0.00272	0.0039	0.00133
Carubv10000981m.g	0.41217	0.41271	0.00999	0.02547	0.14508	0.07866	0.28862	0.32833	Carubv10000981m.g	0.14909	0.16112	0.00523	0.00684	0.03366	0.02295	0.11158	0.10793	Carubv10000981m.g	0.01289	0.02307	0.00243	0.00579	0.00329	0.00345	0.01813	0.00759
Carubv10000982m.g	0.18653	0.19333	0.21336	0.22876	0.19173	0.17718	0.19386	0.19327	Carubv10000982m.g	0.00821	0.00289	0.00523	0.00147	0.00674	0.00562	0.0018	0.00375	Carubv10000982m.g	0.00191	0.0033	0.00327	0.00263	0.00221	0.00386	0.00247	0.0035
Carubv10000983m.g	0.3015	0.3758	0.31036	0.33635	0.4432	0.29624	0.42188	0.50581	Carubv10000983m.g	0.00613	0.00555	0.01456	0.0015	0.00396	0.0106	0.00257	0.00739	Carubv10000983m.g	0.00276	0.00469	0.00171	0.00264	0.00375	0.00183	0.00379	0.00125
Carubv10000984m.g	0.32829	0.28688	0.14296	0.16825	0.14179	0.17699	0.20399	0.21105	Carubv10000984m.g	0.0076	0.00463	0.00412	0.00152	0.00462	0.00246	0.00873	0.00327	Carubv10000984m.g	0.00212	0.00238	0.0011	0.0024	0.00269	0.00256	0.00254	0.00181
Carubv10000985m.g	0.73777	0.79388	0.72832	0.81635	0.82297	0.80844	0.7243	0.77248	Carubv10000985m.g	0.31607	0.34618	0.24153	0.28403	0.25163	0.28668	0.24984	0.32136	Carubv10000985m.g	0.04395	0.04893	0.03365	0.03832	0.03406	0.04573	0.0351	0.05052
Carubv10000986m.g	0.20227	0.16715	0.5068	0.44991	0.44211	0.40781	0.28678	0.30833	Carubv10000986m.g	0.12435	0.1239	0.05388	0.04749	0.05324	0.02625	0.12386	0.11626	Carubv10000986m.g	0.00888	0.00698	0.00466	0.00351	0.0065	0.00321	0.00686	0.00511
Carubv10000987m.g	0.05961	0.06779	0.12152	0.12113	0.08981	0.025	0.07543	0.08086	Carubv10000987m.g	0.00303	0.00299	0	0.00649	0.00458	0.00244	0.00137	0.00315	Carubv10000987m.g	0.00235	0.00319	0.00409	0.00496	0.00181	0.00337	0.00385	0.00288
Carubv10000988m.g	0.00949	0.01547	0.1017	0.07945	0.04815	0.08161	0.03673	0.03658	Carubv10000988m.g	0.00722	0.00426	0.01187	0.00103	0.00243	0.00806	0.00445	0.00118	Carubv10000988m.g	0.00111	0.00302	0.00246	0.00197	0.00265	0.00355	0.00443	0.0038
Carubv10000989m.g	0.27979	0.33828	0.32275	0.28199	0.29781	0.332	0.34008	0.30567	Carubv10000989m.g	0.0035	0.00102	0.01723	0.00593	0.00532	0.01023	0	0.00383	Carubv10000989m.g	0.00541	0.00298	0.00084	0.00263	0.00243	0.00431	0.00228	0.0025
Carubv10000990m.g	0.01127	0.0099	0.01324	0.02004	0.03065	0.02959	0.0248	0.02505	Carubv10000990m.g	0.00118	0.00595	0	0.00643	0.00976	0	0.00413	0.00472	Carubv10000990m.g	0.00218	0.00439	0.00227	0.00103	0.00321	0.00463	0.00247	0.00233
Carubv10000991m.g	0.14586	0.12371	0.07858	0.0886	0.09382	0.11011	0.12438	0.12487	Carubv10000991m.g	0.00118	0.00316	0.00408	0.0085	0.00455	0	0.00245	0.00405	Carubv10000991m.g	0.00272	0.00239	0.00136	0.00371	0.0055	0.00318	0.00258	0.00423
Carubv10000993m.g	0.33038	0.3393	0.16995	0.21569	0.24983	0.19464	0.25584	0.33132	Carubv10000993m.g	0.01585	0.00354	0.00104	0.00427	0.00486	0.00195	0.00135	0.00476	Carubv10000993m.g	0.00725	0.00492	0.00273	0.00046	0.00439	0.00248	0.00287	0.00262
Carubv10000994m.g	0.20966	0.21857	0.16784	0.11481	0.17216	0.28023	0.30453	0.25844	Carubv10000994m.g	0	0.00285	0	0.00423	0.00202	0.01068	0.01791	0.00691	Carubv10000994m.g	0.00268	0.00406	0.00342	0.00431	0.0039	0.00306	0.00262	0.00123
Carubv10000995m.g	0.05893	0.07605	0.02111	0.00997	0.03813	0.02889	0.05435	0.02817	Carubv10000995m.g	0.00501	0.00572	0.00522	0.00486	0.00162	0	0.00347	0.00373	Carubv10000995m.g	0.0029	0.0022	0.00296	0.0035	0.002	0.0041	0.00235	0.00123
Carubv10000996m.g	0.21357	0.20592	0.28736	0.24339	0.21492	0.21026	0.27602	0.22974	Carubv10000996m.g	0.0046	0.00651	0.00376	0.00526	0.00165	0.00342	0.00572	0.00267	Carubv10000996m.g	0.00531	0.00299	0.0028	0.00099	0.00273	0.00242	0.00325	0.00217
Carubv10000997m.g	0.10533	0.2	0.20869	0.15489	0.24648	0.23715	0.22224	0.19831	Carubv10000997m.g	0.00178	0.00453	0.00417	0	0.00182	0.00202	0.00122	0.00198	Carubv10000997m.g	0.00457	0.0034	0.00322	0.00258	0.00435	0.0029	0.00188	0.00161
Carubv10000998m.g	0.04169	0.0552	0.07331	0.07301	0.07091	0.0518	0.06366	0.07417	Carubv10000998m.g	0.00148	0.00218	0.00467	0	0	0.0062	0.00559	0.00486	Carubv10000998m.g	0.00237	0.00291	0.00191	0.00141	0.00141	0.00455	0.00256	0.0015
Carubv10001000m.g	0.4807	0.4866	0.52878	0.60671	0.60956	0.6306	0.4879	0.49034	Carubv10001000m.g	0.01111	0.00939	0.00117	0.00905	0.00778	0.00712	0.01101	0.02329	Carubv10001000m.g	0.00339	0.00353	0.00255	0.00162	0.00297	0.00156	0.00366	0.00177
Carubv10001001m.g	0.35865	0.43272	0.30519	0.38246	0.38708	0.2986	0.31488	0.39005	Carubv10001001m.g	0.00312	0.00534	0	0.00658	0.00235	0.00745	0.00369	0.00349	Carubv10001001m.g	0.00406	0.00387	0.00439	0.00074	0.00264	0.00357	0.00295	0.00325
Carubv10001002m.g	0.22749	0.21993	0.18544	0.1782	0.17974	0.16537	0.20183	0.20929	Carubv10001002m.g	0.02984	0.02727	0.00528	0.00521	0.01278	0.01347	0.03006	0.02658	Carubv10001002m.g	0.00511	0.00603	0.00646	0.00662	0.00835	0.00598	0.00534	0.00325
Carubv10001003m.g	0.30803	0.30469	0.37796	0.30756	0.36165	0.28401	0.32224	0.2911	Carubv10001003m.g	0.00976	0.00675	0.00368	0.00446	0.00581	0.00981	0.00236	0.00139	Carubv10001003m.g	0.00327	0.00301	0.00153	0.00455	0.00314	0.00313	0.00365	0.0015
Carubv10001004m.g	0.04767	0.04906	0.04857	0.04484	0.05798	0.06719	0.06255	0.01828	Carubv10001004m.g	0.03434	0.03788	0.01114	0.00308	0.01278	0.00581	0.02869	0.03921	Carubv10001004m.g	0.00456	0.00536	0.0036	0.00284	0.00394	0.00387	0.00479	0.00394
Carubv10001005m.g	0.27381	0.24951	0.36722	0.37732	0.27569	0.38851	0.26998	0.29353	Carubv10001005m.g	0.00619	0.00395	0	0.00365	0	0.00337	0.00578	0.00242	Carubv10001005m.g	0.00261	0.00317	0.00268	0.00371	0.00206	0.00174	0.00209	0.00037
Carubv10001006m.g	0.11762	0.12137	0.23192	0.2181	0.20474	0.20104	0.09381	0.13681	Carubv10001006m.g	0.0054	0.00533	0.01851	0.01882	0.00219	0.00868	0.00277	0.00593	Carubv10001006m.g	0.00277	0.00293	0.00297	0.00458	0.00188	0.00251	0.00188	0.00144
Carubv10001007m.g	0.20197	0.16986	0.14054	0.22175	0.18814	0.15839	0.17071	0.19201	Carubv10001007m.g	0.00542	0.00362	0.00685	0.02298	0.01469	0.0156	0.00999	0.00815	Carubv10001007m.g	0.00298	0.00228	0.00294	0.00309	0.00499	0.00377	0.00269	0.00395
Carubv10001008m.g	0.00925	0.0046	0.00657	0.0158	0.01104	0.00327	0.00131	0.01458	Carubv10001008m.g	0.0037	0.00398	0.011	0.00202	0.00391	0.00664	0.00247	0.0101	Carubv10001008m.g	0.00476	0.00453	0.00298	0.00227	0.00349	0.00326	0.00243	0.00344
Carubv10001009m.g	0.11091	0.09805	0.14211	0.10227	0.06104	0.11353	0.10173	0.10596	Carubv10001009m.g	0.00884	0.00481	0.00464	0.00641	0.00477	0.00237	0.00434	0.00525	Carubv10001009m.g	0.00288	0.0026	0.00065	0.00348	0.00466	0.00353	0.00234	0.00352
Carubv10001010m.g	0.17419	0.14987	0.26014	0.19039	0.22002	0.19727	0.17717	0.18062	Carubv10001010m.g	0.00348	0.0041	0.00307	0.00355	0.00395	0.00375	0.00586	0.00649	Carubv10001010m.g	0.00233	0.00423	0.00325	0.00168	0.00263	0.00392	0.00225	0.00239
Carubv10001011m.g	0.00681	0.00848	0.01714	0.02827	0.00223	0.01811	0.01507	0.02403	Carubv10001011m.g	0	0.00399	0	0.00159	0.00184	0.00404	0.00145	0.00138	Carubv10001011m.g	0.0016	0.00336	0.00245	0.00122	0.00271	0.0031	0.00371	0.00248
Carubv10001013m.g	0.38284	0.30776	0.35334	0.47968	0.40317	0.40483	0.39041	0.47947	Carubv10001013m.g	0.01655	0	0.0047	0	0.01211	0.00719	0.00554	0.00303	Carubv10001013m.g	0.00471	0.00593	0.00266	0.00205	0.00261	0.0046	0.00457	0.00063
Carubv10001014m.g	0.03355	0.03678	0.03846	0.04369	0.03995	0.0411	0.03999	0.04128	Carubv10001014m.g	0.00133	0.00542	0.00703	0.00732	0.00532	0.00563	0.00134	0.00403	Carubv10001014m.g	0.0053	0.00368	0.00218	0.00184	0.00132	0.00316	0.00166	0.00275
Carubv10001015m.g	0.27924	0.26491	0.14585	0.1366	0.14133	0.17124	0.21852	0.23284	Carubv10001015m.g	0.00473	0.00946	0.0037	0.00778	0.00612	0.01125	0.00397	0.00368	Carubv10001015m.g	0.00318	0.00321	0.0023	0.00303	0.00295	0.00395	0.003	0.00341
Carubv10001016m.g	0.02811	0.02762	0.03902	0.03251	0.07748	0.07241	0.07404	0.03508	Carubv10001016m.g	0.00296	0.00313	0.00647	0	0.00795	0.00251	0.01742	0.00515	Carubv10001016m.g	0.0057	0.00202	0.00088	0.0013	0.00321	0.00489	0.00177	0.00362
Carubv10001017m.g	0.32606	0.28712	0.3437	0.35764	0.37984	0.32236	0.27649	0.32117	Carubv10001017m.g	0.0047	0.01015	0.00149	0.00196	0.00352	0.007	0.0093	0.00362	Carubv10001017m.g	0.00172	0.00185	0.00336	0.00337	0.00147	0.00444	0.00191	0.00181
Carubv10001018m.g	0.07177	0.09471	0.06592	0.06547	0.07861	0.10018	0.06226	0.07651	Carubv10001018m.g	0.00291	0.00354	0.00269	0.00683	0.0028	0.00242	0.00358	0.00201	Carubv10001018m.g	0.00251	0.00492	0.00058	0.00324	0.00518	0.00228	0.0022	0.00103
Carubv10001019m.g	0.40723	0.40533	0.34838	0.28203	0.2706	0.35433	0.32685	0.42659	Carubv10001019m.g	0.0103	0.0088	0.00444	0.00162	0.00668	0.00807	0.00992	0.01459	Carubv10001019m.g	0.00314	0.00308	0.00272	0.00289	0.00305	0.00296	0.00479	0.0035
Carubv10001020m.g	0.01757	0.01943	0.01961	0.01533	0.01617	0.01027	0.02615	0.01411	Carubv10001020m.g	0.00234	0.00444	0	0	0.00286	0.00182	0.00625	0.00559	Carubv10001020m.g	0.00186	0.00145	0.00232	0.00176	0.00191	0.00201	0.00286	0.00299
Carubv10001021m.g	0.46423	0.41816	0.4912	0.49339	0.43624	0.49523	0.45549	0.52189	Carubv10001021m.g	0.00589	0.00622	0.00517	0.00243	0.0029	0.01096	0.00512	0.00382	Carubv10001021m.g	0.00275	0.00297	0.00217	0.0052	0.00321	0.00219	0.00288	0.00297
Carubv10001022m.g	0.19224	0.23614	0.14125	0.16884	0.12048	0.15679	0.1218	0.23027	Carubv10001022m.g	0.00255	0.00146	0.00396	0.00494	0.00192	0	0	0.00823	Carubv10001022m.g	0.00364	0.00386	0.00479	0.0033	0.0027	0.00064	0.00301	0.00467
Carubv10001023m.g	0.25473	0.26252	0.49116	0.42267	0.29099	0.43116	0.2531	0.25094	Carubv10001023m.g	0.00285	0.00491	0.00329	0	0	0.00726	0.00102	0.00572	Carubv10001023m.g	0.00343	0.00162	0.00843	0.00228	0.00261	0.00265	0.00354	0.00159
Carubv10001024m.g	0.10727	0.11566	0.20407	0.30565	0.21104	0.21697	0.17517	0.17658	Carubv10001024m.g	0.00381	0.00236	0.00141	0.00597	0.00395	0.00513	0.00203	0.00176	Carubv10001024m.g	0.00399	0.00271	0.00131	0.00426	0.00293	0.00431	0.00228	0.00341
Carubv10001025m.g	0.23284	0.22981	0.18988	0.23648	0.23335	0.20971	0.21065	0.20574	Carubv10001025m.g	0.00374	0.00243	0.00211	0.00672	0.00577	0.01592	0.00499	0.00132	Carubv10001025m.g	0.00165	0.00344	0.00154	0.00178	0.00446	0.00488	0.003	0.0022
Carubv10001026m.g	0.02628	0.03241	0.01853	0.00358	0.01725	0	0.03704	0.03811	Carubv10001026m.g	0.03342	0.01231	0	0	0.00549	0.01053	0.03027	0.0171	Carubv10001026m.g	0.00509	0.00364	0.00282	0.0039	0.0019	0.00546	0.00341	0.00212
Carubv10001027m.g	0.00317	0.00118	0.01048	0.02989	0.00159	0.00476	0.00765	0.00705	Carubv10001027m.g	0.00823	0.00455	0	0	0.00758	0.00247	0	0.00408	Carubv10001027m.g	0.00274	0.00334	0.00294	0.00139	0.00224	0.00237	0.00446	0.00175
Carubv10001029m.g	0.2154	0.21323	0.20404	0.27999	0.25117	0.24035	0.22588	0.23624	Carubv10001029m.g	0.00165	0.00479	0.01238	0	0	0.00353	0.00206	0.00383	Carubv10001029m.g	0.00289	0.0038	0.00225	0.00138	0.00349	0.00367	0.00194	0.00281
Carubv10001030m.g	0.25116	0.24453	0.23667	0.2454	0.29514	0.27693	0.22411	0.31413	Carubv10001030m.g	0.00706	0.00185	0.00476	0.00339	0.01017	0.00792	0.00765	0.00296	Carubv10001030m.g	0.00271	0.00201	0.00237	0.0022	0.00449	0.00534	0.00106	0.0033
Carubv10001032m.g	0.15686	0.14681	0.23253	0.2424	0.14612	0.21879	0.16931	0.17065	Carubv10001032m.g	0.00612	0.00607	0.00399	0.00934	0.0052	0.00182	0.00464	0.0014	Carubv10001032m.g	0.00172	0.0031	0.00229	0.00232	0.00197	0.00309	0.0025	0.00083
Carubv10001034m.g	0.19783	0.18598	0.14418	0.17381	0.162	0.1663	0.19018	0.21157	Carubv10001034m.g	0.01584	0.01373	0.00344	0.00159	0.003	0.00527	0.00337	0.00527	Carubv10001034m.g	0.00348	0.00259	0.00091	0.00216	0.00304	0.00183	0.00265	0.00269
Carubv10001036m.g	0.29877	0.31663	0.2703	0.17619	0.23245	0.26726	0.21118	0.2727	Carubv10001036m.g	0.05905	0.067	0.00805	0.00391	0.01646	0.01634	0.06435	0.06681	Carubv10001036m.g	0.00648	0.00556	0.00405	0.00096	0.00427	0.00143	0.00229	0.00408
Carubv10001037m.g	0.00283	0.00834	0.01386	0.00488	0.00271	0.00233	0.01512	0.00718	Carubv10001037m.g	0.01176	0.00318	0.00917	0.00667	0	0	0.00552	0.00878	Carubv10001037m.g	0.00304	0.00283	0.00181	0.00167	0.00443	0.00199	0.0012	0.0008
Carubv10001038m.g	0.02764	0.02905	0.03105	0.02826	0.03885	0.06888	0.03692	0.02804	Carubv10001038m.g	0.00871	0.02925	0.00357	0.01037	0.00162	0.00591	0.0307	0.01674	Carubv10001038m.g	0.00646	0.00765	0.00265	0.00128	0.00273	0.00678	0.00295	0.01221
Carubv10001039m.g	0.30526	0.29971	0.34495	0.27235	0.20858	0.29898	0.36072	0.32539	Carubv10001039m.g	0.00407	0.00647	0.00524	0.00375	0.00342	0.00418	0.00776	0.00691	Carubv10001039m.g	0.00184	0.00249	0.00136	0.00399	0.00206	0.00423	0.002	0.00414
Carubv10001040m.g	0.17231	0.16916	0.05668	0.02162	0.04357	0.04363	0.05845	0.09483	Carubv10001040m.g	0.02949	0.01029	0	0.01318	0.00152	0.01387	0.01636	0.01881	Carubv10001040m.g	0.00908	0.00719	0	0.0033	0.00559	0.00295	0.00425	0.00338
Carubv10001041m.g	0.35136	0.26748	0.23824	0.19407	0.29752	0.26521	0.2789	0.35777	Carubv10001041m.g	0.01002	0	0	0.0034	0.0025	0.00159	0.00894	0.0031	Carubv10001041m.g	0.00121	0.00283	0	0.00143	0.00246	0.00346	0.00339	0.00194
Carubv10001042m.g	0.38872	0.40281	0.4621	0.43415	0.38422	0.38428	0.40794	0.37566	Carubv10001042m.g	0.00771	0.0044	0.00506	0.00491	0.00622	0.01316	0.00682	0.00536	Carubv10001042m.g	0.0013	0.00357	0.00341	0.00113	0.00191	0.00181	0.00349	0.00149
Carubv10001043m.g	0.34608	0.32274	0.55081	0.58763	0.39248	0.53673	0.36879	0.43977	Carubv10001043m.g	0.00923	0.0031	0.00867	0.00646	0.0092	0.0073	0.00674	0.00794	Carubv10001043m.g	0.00357	0.00173	0.00327	0.00379	0.00119	0.00179	0.00268	0.00097
Carubv10001044m.g	0.02865	0.03124	0.10163	0.07513	0.03222	0.08719	0.0658	0.05431	Carubv10001044m.g	0.00438	0.00383	0.00213	0.00235	0.00571	0.00488	0.00519	0.00106	Carubv10001044m.g	0.00292	0.00265	0.00287	0.00378	0.00427	0.00288	0.00432	0.00296
Carubv10001045m.g	0.13899	0.09745	0.13708	0.2101	0.1761	0.20512	0.07094	0.10352	Carubv10001045m.g	0.01177	0.00598	0.00867	0.00632	0.00471	0.00784	0.0032	0.01268	Carubv10001045m.g	0.0028	0.00343	0.00348	0.002	0.00114	0.00469	0.00138	0.00418
Carubv10001046m.g	0.00998	0.01271	0.01166	0.014	0.00932	0.00576	0.01314	0.00828	Carubv10001046m.g	0.00721	0.00323	0.01268	0.00188	0	0	0	0.00749	Carubv10001046m.g	0.0017	0.00286	0.0006	0.00325	0.00298	0.00463	0.0036	0.00621
Carubv10001048m.g	0.03447	0.02526	0.05082	0.06234	0.03856	0.03632	0.03443	0.02426	Carubv10001048m.g	0.00163	0.00574	0	0.00198	0.00324	0.00925	0.00627	0.0054	Carubv10001048m.g	0.00624	0.00408	0.00249	0.00273	0.0056	0.00193	0.00296	0.00162
Carubv10001049m.g	0.23798	0.25212	0.23943	0.31674	0.28687	0.20056	0.30282	0.1823	Carubv10001049m.g	0.00805	0.0037	0.00515	0.00317	0.00733	0.00479	0.00572	0.00496	Carubv10001049m.g	0.00301	0.00302	0.002	0.00366	0.00126	0.00321	0.00164	0.0042
Carubv10001050m.g	0.21846	0.20283	0.19714	0.17349	0.21471	0.16115	0.19146	0.23467	Carubv10001050m.g	0.0098	0.01111	0.00152	0.01326	0.00637	0.00216	0	0.00673	Carubv10001050m.g	0.00458	0.00295	0.00198	0.00059	0.00141	0.0052	0.00363	0.00263
Carubv10001051m.g	0.10091	0.09134	0.01415	0.01916	0.0407	0.02912	0.06011	0.06577	Carubv10001051m.g	0.00347	0.0083	0	0.00718	0	0.00376	0.00652	0	Carubv10001051m.g	0.00375	0.00443	0.00237	0.00172	0.00193	0.00262	0.00223	0.00188
Carubv10001052m.g	0.34693	0.34678	0.47537	0.54563	0.44724	0.44831	0.37802	0.46608	Carubv10001052m.g	0.01023	0.0047	0.00405	0.00472	0.00613	0.00625	0.00218	0.00416	Carubv10001052m.g	0.00274	0.00181	0.00251	0.00157	0.0034	0.00324	0.00296	0.0011
Carubv10001054m.g	0.03675	0.0361	0.12156	0.08781	0.10289	0.09277	0.07602	0.05942	Carubv10001054m.g	0.00451	0.00352	0.00361	0.00062	0.0008	0.0031	0.00399	0.00497	Carubv10001054m.g	0.00189	0.00252	0.00277	0.00144	0.00467	0.00184	0.00329	0.00411
Carubv10001055m.g	0.16234	0.16813	0.22817	0.18549	0.14614	0.20276	0.19802	0.28822	Carubv10001055m.g	0.00205	0.00504	0.00304	0	0.00648	0.00327	0.00182	0.00774	Carubv10001055m.g	0.00216	0.00392	0.00235	0.00199	0.0017	0.00173	0.00544	0.00224
Carubv10001056m.g	0.36832	0.31772	0.32359	0.41119	0.25973	0.27214	0.34189	0.36661	Carubv10001056m.g	0.01215	0.00789	0.00239	0.00526	0.00791	0.00935	0.01139	0.0055	Carubv10001056m.g	0.00232	0.0032	0.00437	0.0054	0.00413	0.00472	0.00387	0.00304
Carubv10001057m.g	0.04939	0.03823	0.08671	0.13934	0.08594	0.06783	0.0746	0.04907	Carubv10001057m.g	0.00106	0.00639	0.00909	0.0078	0.00365	0.00953	0.00782	0	Carubv10001057m.g	0.00224	0.00273	0.00221	0.00468	0.00274	0.00184	0.00169	0.00348
Carubv10001058m.g	0.2148	0.18732	0.14428	0.09343	0.05868	0.16701	0.21287	0.12625	Carubv10001058m.g	0.01491	0.00836	0.00445	0.00623	0.00768	0.00563	0.00433	0.01158	Carubv10001058m.g	0.00311	0.0022	0.00399	0.00273	0.00413	0.00309	0.00321	0.00417
Carubv10001060m.g	0.46912	0.45047	0.36229	0.40728	0.38412	0.39349	0.3641	0.43283	Carubv10001060m.g	0.00342	0.00423	0.00473	0	0.003	0.00634	0	0.0059	Carubv10001060m.g	0.00303	0.00378	0.00251	0.0019	0.00121	0.00283	0.00265	0.00477
Carubv10001061m.g	0.19847	0.16957	0.15378	0.20512	0.17565	0.17695	0.16061	0.19889	Carubv10001061m.g	0.0047	0.00415	0.00508	0.00229	0.00505	0.00932	0.00425	0.0037	Carubv10001061m.g	0.00435	0.00341	0.00322	0.00349	0.00134	0.0035	0.0024	0.00073
Carubv10001062m.g	0.00459	0.01007	0.01354	0.01203	0.00558	0.00507	0.01449	0.0042	Carubv10001062m.g	0.00276	0.00237	0.00329	0.0026	0.00566	0.00488	0.01041	0.00223	Carubv10001062m.g	0.00271	0.0023	0.00287	0.0019	0.00105	0.00593	0.00239	0.00281
Carubv10001064m.g	0.54921	0.5595	0.59925	0.63646	0.57208	0.60698	0.52956	0.60985	Carubv10001064m.g	0.02283	0.02108	0.00366	0.00097	0.01136	0.00916	0.01635	0.02564	Carubv10001064m.g	0.00417	0.00431	0.00354	0.00167	0.00226	0.0029	0.00398	0.00577
Carubv10001065m.g	0.28202	0.24219	0.31451	0.28793	0.23341	0.25555	0.26308	0.33248	Carubv10001065m.g	0.02046	0.00144	0	0.00174	0.00412	0.00253	0.00381	0	Carubv10001065m.g	0.00852	0.00362	0.00274	0.00164	0.00144	0.00297	0.00266	0.0026
Carubv10001066m.g	0.00829	0.00734	0.00295	0.00453	0.00223	0.00394	0.00509	0.01025	Carubv10001066m.g	0.00112	0.00543	0.00517	0.0094	0.00691	0	0.00246	0.0113	Carubv10001066m.g	0.00104	0.00444	0.0023	0.00255	0.00125	0.00193	0.00414	0.00508
Carubv10001068m.g	0.0119	0.00389	0.01531	0.01331	0.02402	0.00696	0.00167	0.01943	Carubv10001068m.g	0.00175	0.0061	0.00463	0	0.00242	0	0.00189	0.00192	Carubv10001068m.g	0.00232	0.00178	0.00567	0.00161	0.00276	0.00148	0.00515	0.00385
Carubv10001069m.g	0.0191	0.01996	0.26898	0.04169	0.1951	0.04808	0.06427	0.0114	Carubv10001069m.g	0.00386	0.00665	0.01094	0	0.00681	0	0.01733	0.00943	Carubv10001069m.g	0.0047	0.00036	0.00841	0.00245	0.00149	0.00395	0.0028	0.00323
Carubv10001070m.g	0.21643	0.21015	0.2216	0.25967	0.15833	0.17853	0.2264	0.20833	Carubv10001070m.g	0.01487	0.00871	0.0107	0.00798	0.00289	0.00996	0.00591	0.0015	Carubv10001070m.g	0.0035	0.00425	0.00078	0.00514	0.00245	0.00141	0.00176	0.00343
Carubv10001071m.g	0.21991	0.21407	0.30184	0.39284	0.30739	0.26498	0.30684	0.27567	Carubv10001071m.g	0.0535	0.06636	0.03924	0.02057	0.02592	0.02211	0.0896	0.07466	Carubv10001071m.g	0.00283	0.00568	0.00377	0.00495	0.00208	0.00164	0.0028	0.00688
Carubv10001073m.g	0.31805	0.2809	0.39809	0.37351	0.382	0.35604	0.29193	0.30005	Carubv10001073m.g	0.00758	0.00529	0.01147	0.01248	0.0046	0.00355	0.00433	0.00629	Carubv10001073m.g	0.00395	0.00489	0.00274	0.00168	0.0045	0.00151	0.00158	0.0034
Carubv10001076m.g	0.15363	0.21453	0.26645	0.25496	0.32159	0.2725	0.27059	0.3437	Carubv10001076m.g	0.00089	0.00966	0.00829	0.00195	0.00739	0.00845	0.01315	0.00551	Carubv10001076m.g	0.00257	0.00212	0.00235	0.00358	0.00266	0.00327	0.00353	0.00426
Carubv10001077m.g	0.18489	0.16498	0.22018	0.15111	0.20693	0.21783	0.17249	0.17	Carubv10001077m.g	0.0039	0.00432	0.00758	0.00536	0.00313	0	0.0007	0.00513	Carubv10001077m.g	0.00435	0.00353	0.00355	0.0039	0.0048	0.00124	0.00239	0.00274
Carubv10001078m.g	0.03048	0.03716	0.04275	0.0353	0.07401	0.03126	0.04142	0.04359	Carubv10001078m.g	0.07486	0.07328	0.06012	0.00695	0.03733	0.0143	0.08935	0.08281	Carubv10001078m.g	0.00565	0.00525	0.00252	0.00254	0.00228	0.00216	0.00045	0.00249
Carubv10001079m.g	0.19453	0.19567	0.07595	0.08542	0.12352	0.12361	0.20573	0.26075	Carubv10001079m.g	0.00354	0.00317	0.00928	0.01128	0.00372	0.00939	0.00518	0.00255	Carubv10001079m.g	0.00299	0.00408	0.00349	0.00538	0.00413	0.00692	0.00228	0.00324
Carubv10001080m.g	0.16354	0.14369	0.2277	0.26112	0.20702	0.21842	0.18219	0.12457	Carubv10001080m.g	0.00289	0.00449	0.00356	0.00697	0.00407	0.01003	0.00063	0.00438	Carubv10001080m.g	0.00157	0.00318	0.00162	0.00274	0.00185	0.0015	0.00106	0.00206
Carubv10001081m.g	0.06828	0.07544	0.16788	0.14483	0.16501	0.15512	0.09691	0.11071	Carubv10001081m.g	0.00265	0.00515	0.00948	0	0.00557	0.004	0.00544	0.0012	Carubv10001081m.g	0.00392	0.00217	0.00324	0.00179	0.00251	0.00386	0.00348	0.00269
Carubv10001082m.g	0.00297	0.00559	0.0095	0.0055	0.0079	0.00464	0.01193	0.01737	Carubv10001082m.g	0	0.01038	0	0.0026	0.00292	0.00188	0.02703	0	Carubv10001082m.g	0.00239	0.00212	0.00687	0.00355	0.00279	0.00267	0.01313	0.00354
Carubv10001083m.g	0.00867	0.00891	0.00796	0.0026	0.00626	0.00594	0.01696	0.00998	Carubv10001083m.g	0.00321	0.0028	0	0.00617	0.00194	0.0026	0.00764	0.003	Carubv10001083m.g	0.0036	0.00372	0.00322	0.0026	0.00274	0.00404	0.00077	0.00558
Carubv10001084m.g	0.036	0.03056	0.07389	0.05447	0.059	0.05759	0.02242	0.03125	Carubv10001084m.g	0.00324	0.00679	0.00622	0.00266	0.00343	0.00515	0.00422	0.00412	Carubv10001084m.g	0.00368	0.00185	0.00236	0.00313	0.00333	0.00301	0.00376	0.00338
Carubv10001086m.g	0.40298	0.35986	0.35817	0.42325	0.31615	0.33638	0.30196	0.42191	Carubv10001086m.g	0.01066	0.00691	0.02033	0.00483	0.03258	0.00599	0.00433	0.00425	Carubv10001086m.g	0.00562	0.0023	0.00432	0.00219	0.00432	0.00095	0.00557	0.0047
Carubv10001087m.g	0.11803	0.1098	0.23963	0.19622	0.2217	0.20874	0.13179	0.16152	Carubv10001087m.g	0.00341	0.00388	0.00762	0.00096	0.00365	0.00094	0.00498	0.00346	Carubv10001087m.g	0.0022	0.00385	0.00272	0.00233	0.00318	0.00324	0.00384	0.00318
Carubv10001089m.g	0.11264	0.11977	0.21315	0.29962	0.15342	0.1656	0.12934	0.15367	Carubv10001089m.g	0.00402	0.00647	0.00696	0.00707	0.00383	0.00363	0	0.00641	Carubv10001089m.g	0.00432	0.00255	0.00192	0.0042	0.00356	0.00173	0.00182	0.00456
Carubv10001090m.g	0.1582	0.14164	0.30695	0.16665	0.17711	0.25916	0.16644	0.16161	Carubv10001090m.g	0.00513	0.00301	0.01556	0.00985	0.00752	0.0121	0.00773	0.00929	Carubv10001090m.g	0.003	0.0027	0.00301	0.00523	0.00239	0.00177	0.00315	0.0022
Carubv10001092m.g	0.1939	0.16161	0.1322	0.09279	0.206	0.20079	0.19029	0.17561	Carubv10001092m.g	0.00665	0.00626	0.01117	0	0.00515	0.00465	0	0.00131	Carubv10001092m.g	0.00237	0.0028	0.00404	0.00283	0.00276	0.0013	0.00161	0.00043
Carubv10001093m.g	0.03344	0.02677	0.00291	0.00444	0.01719	0.01072	0.02657	0.02744	Carubv10001093m.g	0.0322	0.00369	0.00933	0.0061	0.00938	0.00513	0	0.00568	Carubv10001093m.g	0.004	0.00279	0.00257	0.00305	0.00221	0.00492	0.0014	0.00704
Carubv10001094m.g	0.00551	0.00604	0.00577	0.01434	0.00568	0.00895	0.00789	0.00578	Carubv10001094m.g	0.00777	0.00311	0.00625	0	0	0	0	0	Carubv10001094m.g	0.0051	0.00425	0.00206	0.00196	0	0.00085	0.00111	0.00132
Carubv10001095m.g	0.48133	0.51144	0.45041	0.49686	0.50681	0.5265	0.52831	0.46376	Carubv10001095m.g	0.01928	0.01021	0.0129	0.00643	0.00983	0.00851	0.01142	0.00803	Carubv10001095m.g	0.00594	0.00304	0.00378	0.00221	0.00396	0.0022	0.00226	0.00351
Carubv10001096m.g	0.02829	0.01455	0.00433	0.01029	0.01579	0.00397	0.02436	0.02245	Carubv10001096m.g	0.00833	0.00543	0.00942	0.00525	0.00877	0.01933	0.00159	0.00534	Carubv10001096m.g	0.00275	0.00526	0.00081	0.00189	0.00276	0.00318	0.00241	0.00089
Carubv10001097m.g	0.37929	0.34136	0.38227	0.37081	0.30867	0.5	0.39753	0.34444	Carubv10001097m.g	0.00787	0.00317	0.00198	0.0053	0.00483	0.00396	0.00623	0.00596	Carubv10001097m.g	0.00255	0.00339	0.00314	0.00211	0.0045	0.00249	0.00369	0.00195
Carubv10001098m.g	0.17296	0.15516	0.19204	0.08995	0.21666	0.22541	0.17676	0.1878	Carubv10001098m.g	0	0.0086	0.00457	0.00141	0.00453	0.00753	0.00223	0.00593	Carubv10001098m.g	0.00313	0.00294	0.00264	0.00063	0.00523	0.00137	0.00385	0.00174
Carubv10001099m.g	0.04325	0.03541	0.01386	0.0213	0.02334	0.01172	0.02815	0.03296	Carubv10001099m.g	0.00103	0.0061	0.00532	0.0026	0.00475	0.00605	0	0.00215	Carubv10001099m.g	0.00551	0.00411	0.00225	0.0059	0.00062	0.00342	0.00208	0.00289
Carubv10001100m.g	0.44717	0.47987	0.52894	0.5328	0.48547	0.50429	0.51473	0.47195	Carubv10001100m.g	0.00582	0.0039	0.00561	0.01708	0.00399	0.01074	0.01446	0.00415	Carubv10001100m.g	0.00316	0.00596	0.00382	0.0026	0.00284	0.00247	0.0034	0.00203
Carubv10001101m.g	0.00423	0.00678	0.01871	0.0191	0	0.0101	0.00256	0	Carubv10001101m.g	0.00167	0.00484	0	0.00725	0	0.003	0.00329	0	Carubv10001101m.g	0.00097	0.00191	0.00045	0.00251	0.00168	0.00059	0	0.00634
Carubv10001102m.g	0.20448	0.26059	0.25381	0.1826	0.34476	0.30621	0.25958	0.27639	Carubv10001102m.g	0.00103	0.0037	0.01044	0.00963	0.00409	0.01051	0.00432	0.00587	Carubv10001102m.g	0.0041	0.00411	0.00129	0.00265	0.00085	0.00626	0.00166	0.0032
Carubv10001103m.g	0.206	0.17142	0.14459	0.1468	0.14794	0.16749	0.18091	0.17864	Carubv10001103m.g	0.00359	0.01285	0.00112	0.00327	0.00357	0.00477	0.00163	0.00295	Carubv10001103m.g	0.00201	0.00213	0.00262	0.00365	0.00299	0.00377	0.00239	0.00108
Carubv10001104m.g	0.0438	0.03999	0.09807	0.01553	0.08211	0.07193	0.04798	0.06111	Carubv10001104m.g	0.03457	0.02113	0.00449	0.02523	0.01044	0.00182	0.01656	0.01985	Carubv10001104m.g	0.00228	0.00315	0.00325	0.00303	0.00316	0.0015	0.0041	0.00442
Carubv10001105m.g	0.28371	0.28506	0.1931	0.20112	0.20001	0.22252	0.31868	0.23668	Carubv10001105m.g	0.01289	0.01007	0.00398	0.00767	0.00315	0.01195	0.00507	0.00728	Carubv10001105m.g	0.00344	0.00184	0.00361	0.0015	0.00207	0.00332	0.00268	0.0017
Carubv10001106m.g	0.64792	0.67117	0.62299	0.50582	0.64866	0.56878	0.7156	0.69732	Carubv10001106m.g	0.00417	0.00616	0.00255	0.01189	0.00281	0.03467	0.0053	0.00456	Carubv10001106m.g	0.00433	0.00323	0.00461	0.00128	0.00173	0.00175	0.00414	0.00251
Carubv10001107m.g	0.00709	0.00639	0.1465	0.11084	0.09323	0.11014	0.01546	0.04524	Carubv10001107m.g	0.00389	0.00153	0.00637	0.01145	0.00113	0.00406	0.00123	0	Carubv10001107m.g	0.00448	0.00291	0.00643	0.00246	0.00746	0.00838	0.00479	0.00412
Carubv10001108m.g	0	0.00594	0.01323	0.0061	0.00712	0.00255	0.01486	0.00545	Carubv10001108m.g	0.00247	0.00517	0.00616	0.00472	0	0	0.00729	0	Carubv10001108m.g	0.00227	0.00626	0.00318	0.00524	0.00166	0.00471	0	0.00314
Carubv10001109m.g	0.126	0.11883	0.01178	0.01786	0.04146	0.0437	0.06413	0.08946	Carubv10001109m.g	0.00926	0.00314	0.00306	0.00172	0.01196	0.00171	0.00433	0	Carubv10001109m.g	0.00211	0.0017	0.00461	0.00221	0.00372	0.00312	0.00406	0.00249
Carubv10001110m.g	0.00398	0.03834	0.05128	0.03926	0.0437	0.05185	0.0411	0.05644	Carubv10001110m.g	0.00055	0.00283	0.00487	0.00076	0.00623	0.00519	0.00339	0.00142	Carubv10001110m.g	0.00267	0.00446	0.00185	0.00308	0.00261	0.00309	0.00439	0.00316
Carubv10001111m.g	0.11568	0.12847	0.0413	0.02275	0.04709	0.09643	0.11331	0.08046	Carubv10001111m.g	0.00608	0.00955	0.00207	0.00141	0.00156	0.00482	0.0039	0.00612	Carubv10001111m.g	0.00273	0.00422	0.00206	0.00381	0.00633	0.00608	0.00188	0.00294
Carubv10001113m.g	0.17916	0.15755	0.24422	0.27679	0.2254	0.29504	0.16931	0.18581	Carubv10001113m.g	0.00483	0.00847	0.00869	0.00213	0.00382	0.00448	0.00551	0.00206	Carubv10001113m.g	0.0029	0.00333	0.0029	0.00345	0.00163	0.00535	0.00247	0.00117
Carubv10001114m.g	0.64289	0.62524	0.68441	0.66522	0.67416	0.64846	0.74161	0.76721	Carubv10001114m.g	0.12801	0.17324	0.24848	0.19885	0.18925	0.19291	0.1772	0.28185	Carubv10001114m.g	0.01062	0.0228	0.03115	0.0352	0.04233	0.03808	0.03506	0.05567
Carubv10001116m.g	0.1996	0.23221	0.29919	0.20586	0.19799	0.23335	0.15542	0.26621	Carubv10001116m.g	0.00721	0.00121	0.00493	0	0.0034	0.00552	0.01889	0	Carubv10001116m.g	0.00754	0.01012	0.01786	0.0059	0.00087	0.01043	0.00263	0.01163
Carubv10001118m.g	0.13296	0.13794	0.06946	0.06881	0.0995	0.05328	0.21627	0.05005	Carubv10001118m.g	0	0.00578	0	0.01104	0	0	0.00721	0.00211	Carubv10001118m.g	0.00265	0.00333	0.00139	0.00101	0.0034	0.0023	0.00132	0.00112
Carubv10001119m.g	0.39969	0.41375	0.35846	0.29559	0.34975	0.46188	0.33327	0.42484	Carubv10001119m.g	0.01041	0.00723	0.00557	0.00622	0.01217	0.00379	0.00228	0.00382	Carubv10001119m.g	0.00322	0.00636	0.00331	0.00522	0.00623	0.00471	0.00338	0.00141
Carubv10001121m.g	0.00554	0.00532	0.01799	0.0069	0.01086	0.00797	0.00492	0.00745	Carubv10001121m.g	0.00318	0.00377	0	0.00556	0.00567	0.00632	0	0.00444	Carubv10001121m.g	0.00433	0.00307	0.00318	0.00174	0.00252	0.00678	0.00184	0.00436
Carubv10001122m.g	0.04574	0.02649	0.0084	0.00519	0.01226	0.01111	0.02178	0.02875	Carubv10001122m.g	0.00498	0.00314	0.00348	0.00926	0.0048	0.00087	0.00557	0.00234	Carubv10001122m.g	0.00289	0.00285	0.00237	0.00248	0.0027	0.00202	0.00129	0.00226
Carubv10001123m.g	0.31342	0.34956	0.27856	0.23398	0.23472	0.2236	0.37015	0.27044	Carubv10001123m.g	0.00765	0.00772	0.00853	0	0.00383	0.00438	0.00359	0	Carubv10001123m.g	0.00499	0.00368	0.00288	0.00224	0.00483	0.00302	0.00453	0.00312
Carubv10001124m.g	0.15676	0.13235	0.17924	0.244	0.16119	0.18396	0.15363	0.17996	Carubv10001124m.g	0.00767	0.0043	0.00634	0.00562	0.01179	0.01238	0.00268	0.00507	Carubv10001124m.g	0.00245	0.00515	0.00126	0.00294	0.00525	0.00518	0.00195	0.00243
Carubv10001125m.g	0.23425	0.2429	0.19311	0.27685	0.21876	0.21191	0.29745	0.22129	Carubv10001125m.g	0.01538	0.02262	0.02067	0.0311	0.00611	0.03968	0.01354	0.03492	Carubv10001125m.g	0.00467	0.00884	0.00343	0.0048	0.00329	0.00436	0.0018	0.00313
Carubv10001126m.g	0.04918	0.06151	0.22411	0.25818	0.24875	0.23998	0.12304	0.07886	Carubv10001126m.g	0.00801	0.00476	0.00764	0.00661	0.00439	0.00502	0.00454	0.00507	Carubv10001126m.g	0.00361	0.00216	0.00278	0.00296	0.00311	0.00375	0.00225	0.00132
Carubv10001127m.g	0.18338	0.15159	0.22148	0.22348	0.23725	0.23697	0.16897	0.14944	Carubv10001127m.g	0.00539	0.00389	0.00179	0.00722	0.0075	0.00117	0.00583	0.00375	Carubv10001127m.g	0.00224	0.00234	0.00156	0.0022	0.00268	0.00202	0.00257	0.00201
Carubv10001128m.g	0.03485	0.00821	0.01812	0.02514	0.00913	0.03235	0.04375	0.04384	Carubv10001128m.g	0.00694	0.00865	0.00325	0.00417	0	0	0.01022	0.00605	Carubv10001128m.g	0.00181	0.00567	0.00215	0.00406	0.00152	0.00198	0.00206	0.00224
Carubv10001129m.g	0.04523	0.05675	0.12033	0.11974	0.05566	0.12956	0.05593	0.06375	Carubv10001129m.g	0.0073	0.00887	0.00527	0.00294	0.00332	0.00538	0.00689	0.0076	Carubv10001129m.g	0.00336	0.00359	0.00248	0.00176	0.001	0.00285	0.00296	0.00149
Carubv10001130m.g	0.0174	0.00871	0.00426	0.00508	0.0069	0.0104	0.0072	0.02391	Carubv10001130m.g	0	0	0	0.00455	0	0.00517	0	0	Carubv10001130m.g	0.00587	0.00222	0.00385	0.00052	0.00396	0.00232	0.00097	0.00468
Carubv10001131m.g	0.1711	0.14466	0.15015	0.14604	0.18667	0.23668	0.16677	0.16701	Carubv10001131m.g	0.00689	0.00828	0.0013	0.00746	0.00992	0.01361	0.00223	0.01169	Carubv10001131m.g	0.00355	0.00378	0.0016	0.00958	0.00471	0.00464	0.00359	0.00472
Carubv10001132m.g	0.08949	0.09099	0.08628	0.0524	0.10917	0.08445	0.09309	0.0646	Carubv10001132m.g	0.0106	0.01139	0.00576	0.01101	0.00856	0.00703	0.00379	0.0128	Carubv10001132m.g	0.00179	0.00275	0.00127	0.00113	0.00241	0.00289	0.00165	0.00342
Carubv10001133m.g	0.1023	0.07078	0.0687	0.11264	0.0414	0.09816	0.03246	0.02113	Carubv10001133m.g	0.0087	0.0136	0.0054	0.01653	0	0.01465	0.0037	0	Carubv10001133m.g	0.00317	0.00414	0.00182	0.00629	0.00201	0.00231	0.00095	0
Carubv10001134m.g	0.01082	0.01267	0.00584	0.01046	0.00517	0.006	0.01656	0.01411	Carubv10001134m.g	0.00122	0.00351	0.00385	0.00163	0.00236	0.00545	0.00303	0.00487	Carubv10001134m.g	0.00378	0.00436	0.00241	0.00397	0.00387	0.00382	0.00263	0.00155
Carubv10001135m.g	0.19741	0.14793	0.08079	0.0999	0.12834	0.10004	0.13466	0.17041	Carubv10001135m.g	0.00819	0.0073	0.00166	0.00633	0.00502	0.00396	0.00418	0.00414	Carubv10001135m.g	0.00402	0.00429	0.00277	0.00043	0.00261	0.00421	0.00185	0.00185
Carubv10001136m.g	0.06398	0.05668	0.06124	0.0917	0.09203	0.06062	0.07622	0.04229	Carubv10001136m.g	0.00804	0.00787	0.00553	0.00251	0.01757	0.00265	0.00622	0.00315	Carubv10001136m.g	0.00421	0.00528	0.00256	0.00305	0.03395	0.00319	0.00188	0.00057
Carubv10001137m.g	0.09265	0.07433	0.02908	0.10901	0.05057	0.08984	0.12853	0.03788	Carubv10001137m.g	0.01446	0.02048	0.00223	0.01559	0.0027	0.01722	0.00202	0	Carubv10001137m.g	0.0048	0.00441	0.00475	0.00965	0.00966	0.00839	0.00997	0.00222
Carubv10001138m.g	0.21889	0.23105	0.12585	0.13147	0.1347	0.11821	0.1689	0.14534	Carubv10001138m.g	0.01008	0.00838	0	0.00216	0.00111	0.00149	0.01505	0.0028	Carubv10001138m.g	0.00109	0.00334	0.0032	0.00048	0.00334	0.00153	0.00395	0.00254
Carubv10001139m.g	0.14957	0.16285	0.19072	0.25734	0.27282	0.26212	0.24398	0.15361	Carubv10001139m.g	0.00634	0.00536	0.00306	0.00193	0.00588	0.00566	0.00767	0.00088	Carubv10001139m.g	0.00185	0.00311	0.00803	0.00722	0.00806	0.00546	0.00403	0.00249
Carubv10001140m.g	0.1737	0.18678	0.21773	0.11686	0.09684	0.22824	0.22153	0.23051	Carubv10001140m.g	0.00572	0.0064	0.00382	0	0	0.0075	0.00181	0.00492	Carubv10001140m.g	0.00485	0.00374	0.00214	0.00201	0.00287	0.0007	0.00181	0.00182
Carubv10001141m.g	0.03325	0.01924	0.00417	0.01278	0.00376	0.02151	0.03654	0.01928	Carubv10001141m.g	0	0.00212	0	0.00528	0	0.00955	0.0014	0	Carubv10001141m.g	0.0025	0.00403	0.00177	0.00398	0.00103	0.00293	0.00218	0.00253
Carubv10001142m.g	0.31777	0.30837	0.24495	0.26794	0.2329	0.33262	0.31537	0.34153	Carubv10001142m.g	0.0067	0.006	0.00921	0.00831	0.00966	0.00707	0.00428	0.00528	Carubv10001142m.g	0.00244	0.00391	0.00154	0.00382	0.00304	0.00242	0.00273	0.00288
Carubv10001143m.g	0.00978	0.00571	0.10809	0.09627	0.08347	0.05477	0.03581	0.04374	Carubv10001143m.g	0.00744	0.00626	0	0	0	0	0.00866	0	Carubv10001143m.g	0.00435	0.00363	0.00467	0.00108	0.00482	0.00326	0.00134	0.00367
Carubv10001144m.g	0.00799	0.00245	0.00897	0.01492	0.01515	0.00108	0.01283	0.00749	Carubv10001144m.g	0.00689	0.00583	0.00202	0.00235	0.00223	0.00699	0.00546	0.00808	Carubv10001144m.g	0.00413	0.00361	0.00316	0.00044	0.00216	0.00265	0.00552	0.00224
Carubv10001145m.g	0.44592	0.31348	0.4338	0.44385	0.49151	0.37974	0.33245	0.32147	Carubv10001145m.g	0.02341	0.00457	0.00379	0.00584	0.00937	0.00278	0.00217	0.00338	Carubv10001145m.g	0.00257	0.00269	0.00115	0.0023	0.00548	0.00315	0.003	0.00161
Carubv10001146m.g	0.00475	0.00442	0.00448	0.00837	0.0057	0	0.00693	0.00992	Carubv10001146m.g	0.00219	0.00407	0.00273	0.00149	0.00227	0	0.00322	0.0041	Carubv10001146m.g	0.0034	0.00243	0.00158	0.00215	0	0.00498	0.00429	0.00126
Carubv10001147m.g	0.15817	0.16423	0.24421	0.17284	0.1972	0.2501	0.17331	0.20188	Carubv10001147m.g	0.00494	0.00101	0.00474	0.00544	0.0038	0.00668	0.00205	0.0055	Carubv10001147m.g	0.00196	0.00352	0.00262	0.00329	0.00206	0.00577	0.00287	0.00242
Carubv10001149m.g	0.19074	0.19222	0.21146	0.16819	0.18213	0.17866	0.19921	0.21304	Carubv10001149m.g	0.00963	0.00739	0.00112	0.00338	0.00154	0.00542	0.00593	0.00432	Carubv10001149m.g	0.00356	0.00296	0.00184	0.00087	0.00284	0.00295	0.00238	0.00176
Carubv10001150m.g	0.01631	0.0232	0.0168	0.02416	0.01506	0.01221	0.01482	0.0099	Carubv10001150m.g	0.00203	0.00319	0.00191	0.00509	0.00326	0.01228	0.0096	0.00626	Carubv10001150m.g	0.00354	0.00442	0.00246	0.00269	0.00424	0.00115	0.00278	0.00386
Carubv10001152m.g	0.30466	0.27552	0.27316	0.19911	0.20868	0.32554	0.25877	0.29782	Carubv10001152m.g	0.00364	0.00854	0.00347	0.00198	0	0.00196	0.00703	0.00189	Carubv10001152m.g	0.00518	0.00524	0.00556	0.00161	0.00143	0.00725	0.00594	0.00556
Carubv10001153m.g	0.58238	0.53977	0.58266	0.55323	0.5766	0.56416	0.52392	0.52674	Carubv10001153m.g	0.00741	0.01236	0.00249	0.01207	0.00809	0.00622	0.01082	0.01449	Carubv10001153m.g	0.00516	0.00426	0.00209	0.00259	0.00443	0.00201	0.00142	0.00262
Carubv10001154m.g	0.07817	0.08259	0.15093	0.06294	0.11291	0.12502	0.13107	0.07029	Carubv10001154m.g	0.00716	0.00974	0.00427	0.00442	0.00268	0.0015	0.00479	0.00449	Carubv10001154m.g	0.00152	0.00863	0.0023	0.00345	0.00328	0.00282	0.00386	0.00307
Carubv10001155m.g	0.2617	0.25328	0.34804	0.27109	0.3066	0.30188	0.27148	0.25877	Carubv10001155m.g	0.00332	0.0037	0.01248	0.0171	0.0135	0.02493	0.00899	0.00742	Carubv10001155m.g	0.00231	0.00352	0.00287	0.00288	0.00187	0.00271	0.0021	0.00342
Carubv10001156m.g	0.07023	0.0484	0.14382	0.05502	0.10865	0.10223	0.0696	0.07719	Carubv10001156m.g	0.00185	0.00104	0.00646	0.00144	0.00656	0	0	0.00512	Carubv10001156m.g	0.00325	0.00134	0.00542	0.00396	0.00728	0.00257	0.00294	0.00388
Carubv10001157m.g	0.49424	0.56271	0.61535	0.4498	0.53486	0.50382	0.50774	0.47604	Carubv10001157m.g	0.02314	0.01682	0.02816	0.00298	0.03812	0.02506	0.02179	0.00737	Carubv10001157m.g	0.00797	0.00834	0.00515	0.00957	0.00411	0.00702	0.00987	0.01193
Carubv10001158m.g	0.22256	0.22609	0.16061	0.2874	0.18232	0.1887	0.21641	0.16645	Carubv10001158m.g	0.00815	0.00404	0	0.00258	0.00132	0.0059	0.01303	0.006	Carubv10001158m.g	0.00492	0.00282	0.00234	0.0031	0.00319	0.00107	0.00276	0.00118
Carubv10001159m.g	0.03914	0.01588	0.00231	0.0179	0.00778	0.0076	0.02961	0.03622	Carubv10001159m.g	0.00519	0.00162	0	0.0043	0.00444	0.0027	0.00154	0.00231	Carubv10001159m.g	0.00258	0.0039	0.00261	0.00199	0.00214	0.00211	0.00492	0.00437
Carubv10001160m.g	0.18903	0.14333	0.00735	0.0134	0.01193	0.0505	0.19204	0.18859	Carubv10001160m.g	0	0.01118	0	0.00992	0	0.01034	0.00431	0	Carubv10001160m.g	0.00277	0.00093	0	0.00341	0.00062	0.00387	0.00242	0.00392
Carubv10001161m.g	0.04284	0.05505	0.06932	0.06088	0.0674	0.06171	0.04652	0.06249	Carubv10001161m.g	0.00319	0.00606	0.00559	0.00245	0.00386	0.00341	0.00396	0.00593	Carubv10001161m.g	0.00145	0.00313	0.00093	0.00193	0.00414	0.0023	0.00286	0.00185
Carubv10001162m.g	0.04958	0.06499	0.31766	0.31702	0.31829	0.25874	0.14478	0.13808	Carubv10001162m.g	0.00539	0.00163	0.00939	0.0118	0.00521	0.00379	0.00514	0.00458	Carubv10001162m.g	0.00413	0.00426	0.00171	0.00158	0.00225	0.00151	0.00302	0.00152
Carubv10001163m.g	0.12072	0.23886	0.33503	0.36048	0.28538	0.22239	0.22623	0.14463	Carubv10001163m.g	0.00575	0.00186	0.00212	0.00326	0.00334	0.01807	0.01116	0.00487	Carubv10001163m.g	0.00121	0.00285	0.00175	0.00111	0.00029	0.00277	0.0051	0.00086
Carubv10001164m.g	0.27366	0.26621	0.23408	0.28602	0.30114	0.30291	0.2954	0.23236	Carubv10001164m.g	0.01057	0.00885	0.00378	0.00453	0.0013	0.00297	0.00518	0.00484	Carubv10001164m.g	0.00216	0.00337	0.00304	0.00304	0.0037	0.00249	0.0025	0.00355
Carubv10001165m.g	0.33555	0.36488	0.34879	0.39178	0.41005	0.36374	0.3015	0.36448	Carubv10001165m.g	0.00568	0.0067	0.00333	0.00323	0.00185	0.00415	0.00211	0.00483	Carubv10001165m.g	0.00301	0.00337	0.00383	0.00328	0.00261	0.00324	0.00095	0.00261
Carubv10001166m.g	0.88762	0.59226	NA	NA	0.7873	0.675	0.63007	0.57566	Carubv10001166m.g	0.12922	0.08152	NA	NA	0.09298	0.26829	0.17045	0.07115	Carubv10001166m.g	0.01757	0.0081	0.1	NA	0	0.04026	0.01019	0.00666
Carubv10001167m.g	0.31036	0.32969	0.24519	0.24825	0.22394	0.25376	0.27392	0.41587	Carubv10001167m.g	0.00392	0.00683	0.00287	0.00255	0.0057	0	0.0051	0	Carubv10001167m.g	0.00438	0.00315	0.0028	0.00206	0.00373	0.00416	0.00191	0.00172
Carubv10001168m.g	0.28085	0.30196	0.48221	0.38632	0.32512	0.3416	0.24173	0.35743	Carubv10001168m.g	0.00754	0.0042	0.01026	0.00361	0.00421	0.01174	0.00354	0.0074	Carubv10001168m.g	0.00307	0.00156	0.00253	0.00217	0.00095	0.00209	0.00268	0.0053
Carubv10001169m.g	0.00925	0.00847	0.01366	0.0037	0.00708	0.00118	0.01472	0.01155	Carubv10001169m.g	0.00449	0.00702	0	0.00751	0.00149	0.00376	0.00863	0.00567	Carubv10001169m.g	0.00248	0.00422	0.00118	0.00229	0.00172	0.00359	0.00091	0.00207
Carubv10001170m.g	0.29966	0.2919	0.22399	0.1937	0.20648	0.24851	0.32284	0.25771	Carubv10001170m.g	0.00198	0.00704	0.0021	0	0.00565	0.00232	0.00282	0.00211	Carubv10001170m.g	0.00228	0.00578	0.00131	0.00242	0.002	0.00371	0.00289	0.00261
Carubv10001171m.g	0.38713	0.38292	0.33036	0.27901	0.31967	0.35038	0.36576	0.32282	Carubv10001171m.g	0.12876	0.10688	0.01482	0.01365	0.03251	0.02207	0.07483	0.09092	Carubv10001171m.g	0.01101	0.01128	0.00861	0.00668	0.00694	0.00744	0.00848	0.01508
Carubv10001172m.g	0.09003	0.08313	0.12347	0.13876	0.14489	0.11504	0.15076	0.11597	Carubv10001172m.g	0.0031	0.0021	0.00835	0.00161	0.00368	0	0.00358	0.00356	Carubv10001172m.g	0.00232	0.00173	0.00542	0.00244	0.00207	0.00259	0.00128	0.00305
Carubv10001173m.g	0.42699	0.38526	0.39747	0.45276	0.41388	0.43783	0.39557	0.26761	Carubv10001173m.g	0.00299	0.0033	0.00331	0.00445	0	0.00401	0.0042	0.00304	Carubv10001173m.g	0.00184	0.00333	0.00153	0.00226	0.00334	0.0025	0.00406	0.00397
Carubv10001174m.g	0.0177	0.01407	0.00453	0.00434	0	0.00855	0.01016	0.00899	Carubv10001174m.g	0.00206	0.00242	0.00825	0.00147	0	0.00379	0.0027	0.00137	Carubv10001174m.g	0.00237	0.0016	0.00387	0.00402	0.00378	0.00047	0.00083	0.00167
Carubv10001175m.g	0.38216	0.37324	0.26272	0.24457	0.31002	0.35261	0.3483	0.30754	Carubv10001175m.g	0.01192	0.00335	0.00386	0.00783	0.00589	0.00843	0.01223	0.00338	Carubv10001175m.g	0.00433	0.00593	0.004	0.00477	0.00493	0.00571	0.0072	0.00516
Carubv10001176m.g	0.16931	0.13728	0.21976	0.30961	0.23107	0.19254	0.16054	0.16559	Carubv10001176m.g	0.05485	0.03714	0.01282	0.01007	0.02475	0.03283	0.04261	0.06152	Carubv10001176m.g	0.00411	0.00393	0.00251	0.00373	0.00306	0.00372	0.00546	0.00489
Carubv10001177m.g	0.41231	0.45229	0.51642	0.64239	0.41259	0.41486	0.44353	0.54325	Carubv10001177m.g	0.03944	0.04092	0.0252	0.03262	0.00815	0.01504	0.06877	0.06003	Carubv10001177m.g	0.00534	0.00432	0.00317	0.00692	0.00219	0.00401	0.00585	0.00623
Carubv10001178m.g	0.11925	0.18278	0.13137	0.19901	0.17948	0.24988	0.14384	0.13753	Carubv10001178m.g	0.00128	0.00779	0.00149	0.01086	0.00747	0.00392	0.00147	0.01181	Carubv10001178m.g	0.00273	0.00235	0.00412	0.00061	0.00511	0.00563	0.00429	0.00084
Carubv10001179m.g	0.162	0.15819	0.24931	0.33555	0.29365	0.18718	0.2304	0.23939	Carubv10001179m.g	0.01276	0.00325	0.00701	0.01057	0.00647	0.00379	0.00611	0.00427	Carubv10001179m.g	0.00278	0.00465	0.00324	0.00334	0.00233	0.0025	0.00345	0.00216
Carubv10001180m.g	0.01899	0.01283	0.03689	0.03161	0.01684	0.04892	0.01729	0.01732	Carubv10001180m.g	0.00095	0.00707	0	0.00353	0.00477	0.00485	0.00518	0	Carubv10001180m.g	0.00302	0.00248	0.00295	0.00295	0.00658	0.00352	0.01005	0.00272
Carubv10001181m.g	0.43352	0.45924	0.41752	0.4163	0.42386	0.44399	0.44813	0.39537	Carubv10001181m.g	0.01383	0.00889	0.01058	0.00516	0	0.00444	0.00239	0.0096	Carubv10001181m.g	0.00297	0.0033	0.00566	0.00202	0.00335	0.00556	0.00258	0.00314
Carubv10001182m.g	0.60989	0.65622	0.64012	0.72515	0.60217	0.63986	0.62747	0.59959	Carubv10001182m.g	0.00809	0.00671	0.01011	0.00654	0.00887	0.00531	0.00923	0.00828	Carubv10001182m.g	0.0044	0.0041	0.00237	0.00269	0.00395	0.00215	0.00322	0.00191
Carubv10001183m.g	0.06479	0.05036	0.25083	0.29065	0.23159	0.13429	0.13473	0.15657	Carubv10001183m.g	0.01478	0.01233	0.01347	0.02797	0.04282	0.01868	0.01401	0.02131	Carubv10001183m.g	0.0032	0.00404	0.00296	0.00473	0.00225	0.00464	0.00457	0.00447
Carubv10001184m.g	0.10434	0.09702	0.14338	0.11166	0.07122	0.07526	0.14218	0.12344	Carubv10001184m.g	0.00529	0.01179	0.0025	0.00202	0	0	0.0128	0.00534	Carubv10001184m.g	0.00276	0.00101	0.00161	0	0.00296	0.00305	0.00481	0.00347
Carubv10001185m.g	0.16489	0.16476	0.22006	0.195	0.20078	0.18076	0.17118	0.21827	Carubv10001185m.g	0.00293	0.00232	0.00286	0.00686	0.0103	0.00217	0.00512	0.00878	Carubv10001185m.g	0.00129	0.00328	0.00696	0.00668	0.00858	0.00389	0.00322	0.00464
Carubv10001186m.g	0.37196	0.41581	0.53649	0.50116	0.46077	0.43178	0.49574	0.43938	Carubv10001186m.g	0.00882	0.00551	0.00544	0.01202	0.01375	0.00212	0.00398	0.00858	Carubv10001186m.g	0.00447	0.00175	0.00081	0.00052	0.00059	0.00546	0.00458	0.00443
Carubv10001188m.g	0.28508	0.27418	0.26652	0.32641	0.28229	0.28674	0.30366	0.29881	Carubv10001188m.g	0.00611	0.00451	0.00939	0.00271	0.01794	0.00219	0.00119	0.003	Carubv10001188m.g	0.00175	0.00424	0.00315	0.00183	0.00138	0.00533	0.00155	0.00237
Carubv10001189m.g	0.16787	0.13436	0.0205	0.02698	0.04041	0.04965	0.11128	0.08117	Carubv10001189m.g	0.02568	0.02699	0.00159	0.00794	0	0.01358	0.00693	0.02706	Carubv10001189m.g	0.00448	0.00503	0.00486	0.00099	0.00269	0.0031	0.00396	0.00689
Carubv10001190m.g	0.30121	0.29447	0.27921	0.35066	0.32202	0.29066	0.31224	0.25554	Carubv10001190m.g	0.00239	0.00487	0	0.00542	0.00463	0.00708	0.00454	0.00995	Carubv10001190m.g	0.00304	0.00306	0.00149	0.00277	0.00222	0.00506	0.0021	0.00138
Carubv10001191m.g	0.24218	0.2142	0.30361	0.36353	0.27824	0.36915	0.27675	0.15889	Carubv10001191m.g	0.00433	0.00425	0.00228	0.00128	0.01211	0.01001	0.00291	0.0054	Carubv10001191m.g	0.00304	0.00351	0.00398	0.00169	0.00179	0.0029	0.00208	0.00122
Carubv10001192m.g	0.3502	0.32504	0.33075	0.33698	0.20143	0.30559	0.27438	0.34712	Carubv10001192m.g	0.00655	0.00918	0.0058	0	0.00593	0.00411	0	0.00323	Carubv10001192m.g	0.00173	0.00342	0.00222	0.00216	0.00298	0.00295	0.00226	0.00344
Carubv10001193m.g	0.02486	0.01961	0.03962	0.05	0.05242	0.07826	0.06536	0.04348	Carubv10001193m.g	0.00698	0.00494	0.00198	0.01087	0.00723	0	0.00195	0.00318	Carubv10001193m.g	0.00174	0.00329	0.00274	0.00064	0.0003	0.0038	0.00132	0.00072
Carubv10001194m.g	0.02648	0.02601	0.09299	0.08956	0.05163	0.01429	0.03732	0.04312	Carubv10001194m.g	0.00398	0.00262	0.00802	0.00585	0.00703	0.00478	0	0.00363	Carubv10001194m.g	0.00358	0.00259	0.00259	0.00559	0.003	0.00212	0.001	0.00319
Carubv10001195m.g	0.29038	0.27474	0.2406	0.30063	0.243	0.2505	0.25269	0.3105	Carubv10001195m.g	0.00615	0.00966	0.00092	0.00273	0.00513	0.00764	0.00834	0.01003	Carubv10001195m.g	0.00665	0.00749	0.00316	0.00147	0.0016	0.00546	0.00827	0.00754
Carubv10001196m.g	0.0126	0.02545	0.02474	0.03793	0.0179	0.02264	0.01623	0.00812	Carubv10001196m.g	0.00455	0.00829	0.0034	0.00291	0.00414	0	0.00325	0.00162	Carubv10001196m.g	0.00432	0.00363	0.00158	0.00306	0.00301	0.00418	0.00176	0.00256
Carubv10001197m.g	0.22113	0.2606	0.25682	0.22759	0.19977	0.15088	0.20108	0.28831	Carubv10001197m.g	0.00293	0.00127	0.00201	0	0.00514	0.00368	0	0.00754	Carubv10001197m.g	0.00324	0.00456	0.00338	0.00263	0.00206	0.00466	0.00228	0.0029
Carubv10001198m.g	0.8757	0.82257	0.899	0.90813	0.89909	0.87541	0.8239	0.86869	Carubv10001198m.g	0.50878	0.56835	0.46804	0.5528	0.50624	0.49156	0.46415	0.47608	Carubv10001198m.g	0.04614	0.06096	0.06426	0.10205	0.05302	0.07142	0.03262	0.0572
Carubv10001199m.g	NA	NA	NA	NA	NA	NA	NA	NA	Carubv10001199m.g	NA	NA	NA	NA	NA	NA	NA	NA	Carubv10001199m.g	NA	NA	NA	NA	NA	NA	NA	NA
Carubv10001201m.g	NA	NA	0.03437	0.03906	0.03866	0.02623	0.05557	0.06667	Carubv10001201m.g	NA	NA	0.00214	0	0	0	0	0	Carubv10001201m.g	NA	NA	0.00082	0.00254	0.00667	0.00539	0	0
Carubv10001202m.g	0.00196	0.00298	0.00128	0.00726	0.01364	0.00179	0.01238	0.00566	Carubv10001202m.g	0.00492	0.0015	0.00601	0	0	0	0	0.00461	Carubv10001202m.g	0.00291	0.00363	0.00205	0.00265	0.00882	0	0.00207	0.00582
Carubv10001203m.g	0.31822	0.34876	0.17488	0.17923	0.17827	0.24596	0.26755	0.28104	Carubv10001203m.g	0.00744	0.00317	0.0058	0.01394	0.00216	0.01403	0.00405	0.00413	Carubv10001203m.g	0.0029	0.0021	0.0016	0.00093	0.00299	0.00328	0.00373	0.00227
Carubv10001204m.g	0.56244	0.49041	0.28494	0.27487	0.41743	0.37262	0.46665	0.43004	Carubv10001204m.g	0.00451	0.01051	0.00675	0.00808	0.00343	0.00886	0.00387	0.00468	Carubv10001204m.g	0.00533	0.00216	0.00263	0.00313	0.00288	0.00188	0.00123	0.0039
Carubv10001205m.g	0.54858	0.48608	0.49513	0.53493	0.49856	0.51429	0.48082	0.44463	Carubv10001205m.g	0.01725	0.00966	0.00711	0.01231	0.00397	0	0.00531	0.00093	Carubv10001205m.g	0.00468	0.00287	0.0033	0.00112	0.00231	0.00166	0.00291	0.00194
Carubv10001207m.g	0.26754	0.27191	0.25598	0.26484	0.26596	0.23542	0.23699	0.28949	Carubv10001207m.g	0.00499	0.00498	0.00448	0.00784	0.00595	0.00747	0.00469	0.00696	Carubv10001207m.g	0.00259	0.00333	0.00253	0.00156	0.00174	0.00265	0.00293	0.00301
Carubv10001208m.g	0.00428	0.00287	0.01311	0.01394	0.01037	0.00512	0.01109	0.0065	Carubv10001208m.g	0	0.00282	0.00794	0.00758	0.00816	0.00439	0.00432	0.00233	Carubv10001208m.g	0.00217	0.00326	0.00149	0	0	0.00202	0.00223	0.00118
Carubv10001209m.g	0.31691	0.34873	0.37869	0.41925	0.35419	0.39494	0.33643	0.31219	Carubv10001209m.g	0.00884	0.00849	0.04333	0.02217	0.02478	0.01189	0.00684	0.00438	Carubv10001209m.g	0.00336	0.00126	0.00377	0.00412	0.00239	0.00337	0.00269	0.00426
Carubv10001210m.g	0.01543	0.02448	0.01715	0.02585	0.02628	0.0231	0.01753	0.04361	Carubv10001210m.g	0.00777	0.00364	0.00194	0.00666	0	0.00286	0.00328	0.01097	Carubv10001210m.g	0.00289	0.0042	0.00333	0.00286	0.00277	0.0022	0.00417	0.00101
Carubv10001211m.g	0.02117	0.01423	0.11026	0.10108	0.0711	0.06483	0.03588	0.04138	Carubv10001211m.g	0.01892	0.0096	0.00934	0.00462	0.00642	0.00234	0.00479	0.00803	Carubv10001211m.g	0.00499	0.00345	0.00268	0.00425	0.00181	0.003	0.00269	0.00206
Carubv10001212m.g	0.26054	0.24163	0.3913	0.34683	0.32127	0.26559	0.17381	0.25183	Carubv10001212m.g	0.00214	0.00516	0.0208	0.05919	0.03729	0.02287	0.00414	0.00988	Carubv10001212m.g	0.00519	0.00143	0.00249	0.00544	0.00416	0.00389	0.00434	0.00398
Carubv10001213m.g	0.02206	0.02542	0.03058	0.0246	0.02804	0.02266	0.02924	0.01703	Carubv10001213m.g	0.01167	0.00948	0.00617	0.00149	0	0.00776	0.00482	0.00335	Carubv10001213m.g	0.00351	0.0031	0.00428	0.0021	0.0022	0.00052	0.00166	0.00088
Carubv10001214m.g	0.12748	0.13238	0.18832	0.14199	0.21524	0.20387	0.14989	0.12599	Carubv10001214m.g	0.0044	0.00597	0.00742	0.00833	0.0077	0.00342	0.0052	0.00203	Carubv10001214m.g	0.00161	0.0023	0.00154	0.00336	0.00228	0.00171	0.00187	0.00121
Carubv10001215m.g	0.01816	0.02349	0.01099	0.01398	0.0065	0.0154	0.00676	0.01599	Carubv10001215m.g	0.00245	0.00362	0	0.01719	0.00247	0	0.00781	0.00177	Carubv10001215m.g	0.00309	0.00296	0.002	0.00072	0.00371	0.0047	0.00269	0.00364
Carubv10001216m.g	0.0802	0.08191	0.09362	0.06874	0.06266	0.06167	0.08433	0.07692	Carubv10001216m.g	0.00265	0.00751	0	0	0.01055	0.00662	0.00565	0.00577	Carubv10001216m.g	0.00373	0.00391	0.00185	0.00252	0.00247	0.01003	0.00234	0.00169
Carubv10001217m.g	0.03616	0.03498	0.01292	0.00934	0.017	0.02885	0.02594	0.04073	Carubv10001217m.g	0.00164	0.00294	0.00339	0.00894	0.00208	0	0.00283	0.00196	Carubv10001217m.g	0.00316	0.00272	0.0042	0.00314	0.00327	0.00249	0.00219	0.00326
Carubv10001218m.g	0.08795	0.07862	0.0211	0.0173	0.02567	0.02526	0.04972	0.0159	Carubv10001218m.g	0.00157	0.00521	0.00474	0.00711	0.00238	0.00439	0	0.00894	Carubv10001218m.g	0.00183	0.00488	0.00228	0.00181	0.00185	0.00294	0.00464	0.00328
Carubv10001219m.g	0.20996	0.24135	0.15951	0.31781	0.29634	0.31372	0.24166	0.24035	Carubv10001219m.g	0.00672	0.00371	0	0.00491	0.00306	0.00746	0.00397	0.00553	Carubv10001219m.g	0.00262	0.00215	0.00229	0.002	0.00198	0.00309	0.00211	0.00277
Carubv10001220m.g	0.0433	0.04907	0.07892	0.03113	0.04787	0.06518	0.05272	0.06342	Carubv10001220m.g	0.00536	0.00255	0	0.00342	0.01101	0	0.00217	0.00593	Carubv10001220m.g	0.00429	0.00257	0.00273	0.00191	0.00657	0.00086	0.00156	0.00289
Carubv10001221m.g	0.21551	0.22439	0.21213	0.29056	0.22452	0.27105	0.24653	0.33464	Carubv10001221m.g	0.00492	0.00613	0.00322	0.00145	0.00335	0.0065	0.00348	0.00806	Carubv10001221m.g	0.00456	0.00402	0.0035	0.00251	0.00535	0.00182	0.00232	0.00331
Carubv10001222m.g	0.05308	0.0638	0.11329	0.04073	0.1273	0.06915	0.06505	0.06382	Carubv10001222m.g	0.00494	0.00269	0.0028	0.01389	0.0028	0.01336	0.00759	0.00157	Carubv10001222m.g	0.00327	0.00564	0.00181	0.00357	0.00204	0.00493	0.00699	0.00408
Carubv10001223m.g	0.00223	0.00439	0.00407	0.0036	0.00969	0.00549	0.00122	0.0026	Carubv10001223m.g	0.00244	0.00383	0	0	0	0	0.00236	0.01667	Carubv10001223m.g	0.00606	0.00328	0.00532	0	0.00303	0.00329	0.00203	0.0037
Carubv10001224m.g	0.08005	0.04446	0.02443	0.02775	0.04969	0.01818	0.06281	0.10358	Carubv10001224m.g	0.01365	0.00579	0.0049	0.00427	0.00313	0.01988	0.00969	0	Carubv10001224m.g	0.005	0.00205	0.00218	0.00203	0.00097	0.00283	0.00202	0.00221
Carubv10001225m.g	0.01217	0.00598	0.019	0.01466	0.01138	0.0118	0.00632	0.01254	Carubv10001225m.g	0.00216	0.00383	0.0016	0.00186	0	0.00133	0.00202	0.00198	Carubv10001225m.g	0.00312	0.00322	0.00264	0.00208	0.00133	0.00262	0.00118	0.00277
Carubv10001226m.g	0.50276	0.52385	0.61698	0.65934	0.58238	0.62455	0.51116	0.49186	Carubv10001226m.g	0.0051	0.00435	0.02004	0.00304	0.00472	0.00621	0.00488	0.00325	Carubv10001226m.g	0.00169	0.00247	0.00276	0.00093	0.00157	0.00358	0.00222	0.00519
Carubv10001227m.g	0.14169	0.15887	0.10624	0.22488	0.16312	0.13164	0.13508	0.09934	Carubv10001227m.g	0.01138	0.00551	0.01085	0.00557	0.00829	0.00853	0.00292	0.00695	Carubv10001227m.g	0.00624	0.00544	0.00653	0.00837	0.00781	0.00384	0.00778	0.00409
Carubv10001228m.g	0.14227	0.11444	0.01073	0.00925	0.0082	0.0686	0.00778	0.05473	Carubv10001228m.g	0.00976	0.00397	0	0	0.00409	0	0	0	Carubv10001228m.g	0.0051	0.00399	0.00216	0.00435	0.00345	0.00416	0.00219	0.00419
Carubv10001229m.g	0.19719	0.15444	0.24541	0.22964	0.16647	0.16223	0.13258	0.15227	Carubv10001229m.g	0.00661	0.00604	0.00174	0.00502	0.00383	0.00212	0.00422	0.00314	Carubv10001229m.g	0.00269	0.00269	0.00253	0.00085	0.0011	0.00523	0.00153	0.00146
Carubv10001230m.g	0.15098	0.18211	0.16889	0.13552	0.21099	0.15673	0.1626	0.18627	Carubv10001230m.g	0.00377	0.00675	0.00809	0.00492	0.00491	0.00754	0.00304	0.00515	Carubv10001230m.g	0.00624	0.00449	0.00256	0.00522	0.00329	0.00829	0.00417	0.00686
Carubv10001231m.g	0.26702	0.24873	0.26643	0.24177	0.24614	0.28636	0.2504	0.25827	Carubv10001231m.g	0.00596	0.00724	0	0	0	0.00152	0.00385	0.00144	Carubv10001231m.g	0.00613	0.00289	0.00328	0.00304	0.00254	0.00212	0.0014	0.00282
Carubv10001232m.g	0.15241	0.13668	0.27023	0.21563	0.23688	0.11716	0.16601	0.19366	Carubv10001232m.g	0.00391	0.00461	0	0	0.00221	0.00278	0.01027	0.0072	Carubv10001232m.g	0.00373	0.00324	0.00042	0.0032	0.00085	0.00241	0.0009	0.00122
Carubv10001233m.g	0.26241	0.26441	0.22794	0.27233	0.20081	0.21776	0.24196	0.2225	Carubv10001233m.g	0.00451	0.00704	0.0057	0.00544	0.01035	0.00103	0.001	0.00152	Carubv10001233m.g	0.00282	0.00306	0.00307	0.00208	0.00471	0.00198	0.00297	0.00269
Carubv10001234m.g	0.17803	0.23318	0.43871	0.4256	0.36972	0.33455	0.26576	0.26806	Carubv10001234m.g	0.00552	0.00553	0.00372	0.00583	0.00826	0.01005	0.00557	0.00703	Carubv10001234m.g	0.00261	0.00395	0.00335	0.00597	0.00333	0.00423	0.00444	0.00302
Carubv10001236m.g	0.76424	0.7848	0.85887	0.88089	0.82463	0.8661	0.79442	0.8502	Carubv10001236m.g	0.5461	0.54556	0.38734	0.50364	0.4232	0.51978	0.46868	0.56317	Carubv10001236m.g	0.05505	0.07066	0.10358	0.0894	0.08261	0.0927	0.07308	0.09255
Carubv10001237m.g	0.00908	0.01272	0.01155	0.01972	0.005	0.00952	0.0055	0.0068	Carubv10001237m.g	0.00304	0.00836	0	0	0.00849	0.00861	0.00204	0.0143	Carubv10001237m.g	0.00203	0.00114	0.0024	0.00363	0.00352	0.00292	0.00544	0.00689
Carubv10001238m.g	0.06028	0.06947	0.01807	0.00656	0.00347	0.01555	0.0757	0.03564	Carubv10001238m.g	0.00304	0.00515	0	0	0	0.00714	0.00368	0.01314	Carubv10001238m.g	0.00388	0.00203	0.00289	0.00639	0.00082	0.00623	0.00214	0.00349
Carubv10001239m.g	0.37883	0.35013	0.43046	0.36558	0.40878	0.37309	0.39086	0.41774	Carubv10001239m.g	0.00902	0.00503	0.00793	0.00686	0.00313	0.01034	0.00515	0.00694	Carubv10001239m.g	0.00352	0.00266	0.00188	0.00324	0.00342	0.0027	0.00429	0.00208
Carubv10001240m.g	0.23727	0.2085	0.11216	0.14338	0.16732	0.13263	0.15876	0.23184	Carubv10001240m.g	0.00152	0.00918	0.00278	0.00125	0	0.00438	0.00854	0.00461	Carubv10001240m.g	0.00229	0.00393	0.00371	0.0028	0.00248	0.00371	0.00122	0.0033
Carubv10001241m.g	0.06217	0.05372	0.06833	0.11815	0.08362	0.08958	0.10027	0.07652	Carubv10001241m.g	0.00419	0.00176	0.00169	0.00794	0.00308	0.00238	0.0011	0.00457	Carubv10001241m.g	0.00312	0.00206	0.00274	0.00143	0.00346	0.0027	0.00088	0.00311
Carubv10001242m.g	0.24604	0.26465	0.3493	0.36733	0.37648	0.4746	0.34019	0.26911	Carubv10001242m.g	0.00418	0.01006	0.01386	0.00811	0.00579	0.01024	0.00526	0.00229	Carubv10001242m.g	0.00384	0.00306	0.00117	0.0015	0.00507	0.00336	0.00485	0.00316
Carubv10001243m.g	0.01655	0.01229	0.0051	0.00322	0.01196	0.00758	0.00177	0.01604	Carubv10001243m.g	0.00416	0.00625	0.00327	0.00156	0.00724	0.00172	0.00161	0.00314	Carubv10001243m.g	0.00339	0.00288	0.00258	0.00274	0.00056	0.00285	0.0054	0.00265
Carubv10001244m.g	0.07613	0.08533	0.08839	0.03374	0.0746	0.08888	0.09809	0.0822	Carubv10001244m.g	0.00355	0.00205	0.00126	0.00271	0.00682	0.00424	0.00344	0.00374	Carubv10001244m.g	0.00445	0.00421	0.00149	0.00163	0.00268	0.00322	0.00372	0.00125
Carubv10001245m.g	0.36511	0.34534	0.30476	0.15881	0.28166	0.17569	0.15446	0.24906	Carubv10001245m.g	0.0099	0.00354	0.00411	0.00697	0.00223	0.01111	0.00339	0.00174	Carubv10001245m.g	0.00672	0.00586	0.00304	0.00294	0.0036	0.00362	0.00577	0.00538
Carubv10001246m.g	0.12518	0.11559	0.10702	0.08288	0.09562	0.0912	0.11348	0.09709	Carubv10001246m.g	0.03153	0.03491	0.02805	0.03588	0.02399	0.02247	0.04113	0.02795	Carubv10001246m.g	0.00235	0.00248	0.0022	0.00128	0.00125	0.00297	0.00268	0.00314
Carubv10001247m.g	0.06041	0.10568	0.10588	0.09923	0.07315	0.07562	0.10359	0.10913	Carubv10001247m.g	0.00214	0	0.00377	0.00171	0.00163	0.00249	0.00562	0	Carubv10001247m.g	0.00337	0.00349	0.00312	0.00141	0.00287	0.00379	0.00365	0.00067
Carubv10001248m.g	0.00406	0.00392	0.00818	0.01047	0.00184	0.00807	0.009	0.00421	Carubv10001248m.g	0.0041	0	0	0.00242	0.00657	0.00517	0.00082	0	Carubv10001248m.g	0.00051	0.00278	0.00174	0.00276	0.00299	0.00429	0.00423	0.00204
Carubv10001249m.g	0.01024	0.01464	0.01846	0.01125	0.01385	0.01382	0.01129	0.02478	Carubv10001249m.g	0.00112	0.00249	0.00319	0.0025	0.00163	0.00187	0	0.00137	Carubv10001249m.g	0.00341	0.00321	0.00215	0.0026	0.00432	0.00293	0.00383	0.00031
Carubv10001250m.g	0.03489	0.02046	0.01982	0.0275	0.00836	0.01098	0.02199	0.01637	Carubv10001250m.g	0.06879	0.04456	0.01957	0.01965	0.01921	0.04586	0.03194	0.02331	Carubv10001250m.g	0.00191	0.00475	0.00306	0.0031	0.00233	0.00273	0.00037	0.00147
Carubv10001251m.g	0.22471	0.20023	0.20207	0.23304	0.21228	0.18063	0.171	0.16857	Carubv10001251m.g	0.09793	0.07876	0.02613	0.02089	0.01972	0.0251	0.08135	0.10899	Carubv10001251m.g	0.01228	0.00691	0.00334	0.00244	0.00416	0.00471	0.01096	0.01238
Carubv10001252m.g	0.34892	0.23712	0.2641	0.33662	0.26938	0.28208	0.36331	0.45631	Carubv10001252m.g	0	0.00727	0.00281	0.00293	0.00548	0.00628	0.0011	0.00364	Carubv10001252m.g	0.00352	0.00263	0	0.00163	0.00339	0.00258	0.00144	0.00255
Carubv10001253m.g	0.12764	0.10983	0.17624	0.23095	0.15268	0.14554	0.16668	0.1516	Carubv10001253m.g	0.00313	0.00937	0.01007	0.00993	0.00078	0.0105	0.00526	0	Carubv10001253m.g	0.00501	0.00192	0.00335	0.00218	0.00181	0.00314	0.00358	0.00398
Carubv10001254m.g	0.19027	0.16881	0.08108	0.24851	0.08588	0.19927	0.15831	0.17667	Carubv10001254m.g	0.00483	0.00695	0.00545	0.01453	0.01005	0.00249	0.00217	0.01082	Carubv10001254m.g	0.006	0.00373	0.00072	0.00425	0.00323	0.00186	0.00347	0.0022
Carubv10001255m.g	0.01637	0.0132	0.04492	0.04264	0.04211	0.02004	0.02084	0.01191	Carubv10001255m.g	0.01377	0.00289	0.01737	0.01995	0.00448	0.00402	0.01229	0	Carubv10001255m.g	0.00267	0.0034	0.0029	0.00641	0.00275	0.00494	0.00388	0.002
Carubv10001256m.g	0.11891	0.12266	0.10093	0.13561	0.09751	0.08431	0.10848	0.04436	Carubv10001256m.g	0.00495	0.00448	0.00563	0.00511	0.00327	0.00501	0.00282	0.00961	Carubv10001256m.g	0.00393	0.00168	0.00181	0.00116	0.00149	0.00138	0.00551	0.00161
Carubv10001257m.g	0.21353	0.21885	0.37683	0.35262	0.3823	0.44344	0.24876	0.26308	Carubv10001257m.g	0	0.00854	0.00695	0.00919	0.00533	0.0092	0.0056	0.00452	Carubv10001257m.g	0.00338	0.00353	0.00323	0.00259	0.00323	0.00451	0.00262	0.0037
Carubv10001258m.g	0.01368	0.01984	0.01488	0.03713	0.01437	0.01348	0.02772	0.02536	Carubv10001258m.g	0.00417	0.00375	0.00278	0	0.00548	0.00181	0.00445	0.00266	Carubv10001258m.g	0.00356	0.00322	0.00269	0.00131	0.00282	0.00315	0.00126	0.0026
Carubv10001259m.g	0	0.0039	0.01019	0.00278	0.03636	0.01433	0.00667	0.00641	Carubv10001259m.g	0.0037	0.00607	0.00222	0.0016	0.00294	0.0051	0	0.00175	Carubv10001259m.g	0.00198	0.0026	0.00174	0.00324	0.00142	0.0018	0.00158	0.0018
Carubv10001260m.g	0.83068	0.80233	0.87641	0.89202	0.8553	0.85105	0.9067	0.85981	Carubv10001260m.g	0.45827	0.45268	0.05463	0.07857	0.1111	0.14885	0.30026	0.49536	Carubv10001260m.g	0.05298	0.03698	0.00293	0.00383	0.01279	0.01064	0.04502	0.03512
Carubv10001261m.g	0.31765	0.31116	0.31633	0.32427	0.36577	0.3822	0.33819	0.2808	Carubv10001261m.g	0.00648	0.00601	0.00408	0.00629	0.00536	0.00515	0.01172	0.00972	Carubv10001261m.g	0.00934	0.00925	0.00172	0.00221	0.00469	0.00319	0.00902	0.00907
Carubv10001263m.g	0.38382	0.37996	0.31455	0.37897	0.31175	0.42322	0.45953	0.34146	Carubv10001263m.g	0.00871	0.00892	0.00704	0.00879	0.00289	0.01019	0.00999	0.00449	Carubv10001263m.g	0.00389	0.00528	0.00138	0.00299	0.002	0.00277	0.00118	0.00314
Carubv10001264m.g	0.00468	0.00546	0.00969	0.03558	0.01815	0.011	0.01196	0.01015	Carubv10001264m.g	0.00562	0.01072	0.00575	0	0.00748	0.00503	0.00447	0.00357	Carubv10001264m.g	0.00345	0.00561	0.00175	0.00297	0.00267	0.00421	0.00356	0.00237
Carubv10001265m.g	0.03292	0.02758	0.00953	0.02597	0	0.01763	0.04041	0.00806	Carubv10001265m.g	0.00694	0.00298	0.008	0.01111	0	0.00972	0.00327	0	Carubv10001265m.g	0.00073	0.00362	0	0.00145	0.00653	0.0047	0.00405	0.00242
Carubv10001266m.g	0.20108	0.22355	0.4456	0.43798	0.37903	0.43158	0.26482	0.31359	Carubv10001266m.g	0.00302	0.00464	0.00291	0.00479	0.00889	0.00108	0.00366	0.00645	Carubv10001266m.g	0.00375	0.00245	0.00305	0.00191	0.00374	0.00326	0.00119	0.00097
Carubv10001268m.g	0.04532	0.03532	0.05895	0.06795	0.07578	0.02436	0.03597	0.05387	Carubv10001268m.g	0.00626	0.00706	0.0084	0.01448	0.00667	0.00505	0.01162	0.01043	Carubv10001268m.g	0.00594	0.00246	0.0041	0.00255	0.00294	0.00115	0.00394	0.00269
Carubv10001270m.g	0.00659	0.00987	0.01779	0.0078	0.00528	0.00666	0.0017	0.00638	Carubv10001270m.g	0.01192	0.00133	0.00761	0.00211	0.00336	0.00873	0.00265	0.00207	Carubv10001270m.g	0.00323	0.00297	0.00141	0.0039	0.00213	0	0.00347	0.00124
Carubv10001271m.g	0.03333	0.04448	0.01244	0.02856	0.0239	0.02858	0.05125	0.03755	Carubv10001271m.g	0.00385	0.01089	0.00472	0.01111	0.00751	0	0.01142	0.00323	Carubv10001271m.g	0.00152	0.00426	0.00361	0.00729	0.0037	0.00204	0.00399	0.00169
Carubv10001272m.g	0.0055	0.00303	0.00463	0.01204	0.0129	0	0.01565	0.00379	Carubv10001272m.g	0.00744	0.00946	0.00968	0	0	0.00252	0	0.01181	Carubv10001272m.g	0.0023	0.00332	0.00074	0.00454	0.00522	0.00433	0.00122	0.00123
Carubv10001273m.g	0.0385	0.03759	0.53023	0.45159	0.50556	0.35398	0.15489	0.15394	Carubv10001273m.g	0.00862	0.0072	0.00243	0.002	0.00984	0.00463	0.00243	0.00111	Carubv10001273m.g	0.00301	0.00482	0.00384	0.00298	0.00166	0.00137	0.0034	0.00205
Carubv10001274m.g	0.0573	0.04751	0.14503	0.13183	0.1014	0.17572	0.11056	0.08917	Carubv10001274m.g	0.00711	0.01356	0.00354	0.00881	0.01255	0.00947	0.00391	0.00434	Carubv10001274m.g	0.00131	0.00266	0.00322	0.00086	0.00154	0.00431	0.00274	0.00509
Carubv10001277m.g	0.01038	0.00311	0.1163	0.12448	0.05841	0.10218	0.07225	0.07151	Carubv10001277m.g	0.00243	0.00815	0.04045	0.02353	0.0264	0.02854	0.0011	0.00824	Carubv10001277m.g	0.00333	0.00215	0.00245	0.00255	0.0044	0.00436	0.00189	0.00393
Carubv10001278m.g	0.34987	0.31713	0.29642	0.28985	0.28734	0.27331	0.26094	0.29058	Carubv10001278m.g	0.00257	0.00353	0.00379	0.00239	0.00333	0.00634	0.01157	0.00333	Carubv10001278m.g	0.00389	0.00361	0.00421	0.00248	0.00456	0.00434	0.00359	0.00268
Carubv10001279m.g	0.35106	0.33089	0.33099	0.32395	0.39875	0.36335	0.35268	0.32241	Carubv10001279m.g	0.00415	0.00682	0.0017	0.00857	0.00457	0.00447	0.00464	0.00644	Carubv10001279m.g	0.00344	0.00304	0.00281	0.00143	0.00085	0.00345	0.00286	0.00313
Carubv10001280m.g	0.00885	0.01073	0.0065	0.00329	0.00321	0.00955	0.00472	0.00726	Carubv10001280m.g	0.00767	0.00542	0.00492	0.00404	0.00344	0.00134	0.00063	0.00306	Carubv10001280m.g	0.00237	0.00433	0.00392	0.00178	0.0016	0.00089	0.00238	0.00167
Carubv10001281m.g	0.43697	0.48439	0.58176	0.45108	0.61125	0.47956	0.50619	0.4838	Carubv10001281m.g	0.00803	0.00728	0.00562	0.0063	0.0061	0.00535	0.00433	0.00585	Carubv10001281m.g	0.00362	0.00272	0.00298	0.00394	0.00347	0.00376	0.00209	0.00234
Carubv10001282m.g	0.29867	0.24162	0.36956	0.33364	0.21915	0.35581	0.35077	0.33051	Carubv10001282m.g	0.00747	0.00681	0.01008	0.01458	0.0042	0.01267	0.00747	0.01358	Carubv10001282m.g	0.00502	0.00329	0.00278	0.00367	0.00378	0.00522	0.00414	0.00335
Carubv10001283m.g	0.39713	0.4024	0.36448	0.35942	0.36263	0.26583	0.35272	0.42338	Carubv10001283m.g	0.00895	0.00058	0.00409	0.00356	0.00898	0.00116	0.00647	0.00204	Carubv10001283m.g	0.00336	0.00365	0.00208	0.0018	0.0034	0.00208	0.00279	0.00178
Carubv10001284m.g	0.01341	0.01377	0.08415	0.06565	0.07368	0.05978	0.02714	0.04981	Carubv10001284m.g	0	0.00561	0.00181	0	0.00583	0.00836	0.00207	0.00152	Carubv10001284m.g	0.00179	0.00218	0.0029	0.00125	0.00236	0.00533	0.00302	0.00095
Carubv10001285m.g	0.06263	0.07269	0.27862	0.32307	0.29881	0.24717	0.1591	0.13288	Carubv10001285m.g	0.01644	0.03438	0.00768	0.00285	0.00495	0.00658	0.01144	0.00323	Carubv10001285m.g	0.00424	0.00487	0.00124	0.00167	0.00198	0.00266	0.00655	0.00315
Carubv10001286m.g	0.09383	0.123	0.11572	0.12749	0.09638	0.12424	0.12628	0.10406	Carubv10001286m.g	0.0069	0.00944	0.00208	0	0	0.0034	0.0149	0.01785	Carubv10001286m.g	0.0006	0.00238	0.00209	0.00302	0.00149	0.00222	0.00182	0.00144
Carubv10001287m.g	0.24588	0.25813	0.3337	0.27691	0.24331	0.27147	0.24332	0.24448	Carubv10001287m.g	0.00482	0.0079	0.0122	0.01185	0.00877	0.00963	0.01543	0.03257	Carubv10001287m.g	0.0019	0.00405	0.00269	0.0024	0.00427	0.00263	0.0024	0.00243
Carubv10001288m.g	0	0.01621	0.01329	0.0065	0.00446	0.00578	0.02227	0.02231	Carubv10001288m.g	0.03771	0.01571	0.01262	0	0	0.00655	0.03137	0.04071	Carubv10001288m.g	0.00316	0.003	0.00195	0	0.00495	0.00247	0.00163	0.00097
Carubv10001289m.g	0.05364	0.08902	0.03716	0.04048	0.07825	0.05527	0.06965	0.07179	Carubv10001289m.g	0.00489	0.00215	0.00515	0.00625	0.004	0.00707	0.00469	0.00687	Carubv10001289m.g	0.00364	0.00542	0.00253	0.00231	0.0021	0.00392	0.00362	0.00266
Carubv10001290m.g	0.02285	0.01721	0.01356	0.00945	0.01411	0.01624	0.03415	0.01667	Carubv10001290m.g	0.00233	0.01049	0.0024	0.00727	0.00317	0.00357	0.01463	0.00961	Carubv10001290m.g	0.00533	0.00235	0.00185	0.00104	0.00333	0.00314	0.00635	0.00181
Carubv10001291m.g	0.05932	0.04738	0.10408	0.09972	0.07098	0.06611	0.07192	0.11422	Carubv10001291m.g	0.09047	0.06476	0.0547	0.01678	0.0236	0.06196	0.09337	0.05926	Carubv10001291m.g	0.00357	0.00319	0.00493	0.00245	0.00474	0.00363	0.00385	0.00309
Carubv10001292m.g	0.20542	0.19514	0.34672	0.37459	0.30059	0.31691	0.26519	0.24464	Carubv10001292m.g	0.01286	0.00411	0.00244	0.00567	0.00537	0.00727	0.00187	0.00304	Carubv10001292m.g	0.01074	0.00201	0.00105	0.00486	0.00199	0.00084	0.00175	0.00211
Carubv10001293m.g	0.00825	0.00731	0.02738	0	0	0.04583	0.00911	0.01732	Carubv10001293m.g	0.00563	0.00688	0.00526	0.03704	0.03636	0.00617	0.004	0.00461	Carubv10001293m.g	0.00272	0.00438	0.00343	0	0.00309	0.00327	0.00342	0.00359
Carubv10001294m.g	0.58104	0.61916	0.34265	0.44867	0.48163	0.357	0.55573	0.56107	Carubv10001294m.g	0.00737	0.00527	0.00275	0.01111	0.0087	0.00638	0.00729	0.00617	Carubv10001294m.g	0.00479	0.00279	0.00484	0.00297	0.00371	0.00362	0.00104	0.00262
Carubv10001296m.g	0.10116	0.08235	0	0	0.03077	0.05695	0.05996	0.03274	Carubv10001296m.g	0.01726	0.00188	0	0	0.00893	0.0072	0.00463	0.01042	Carubv10001296m.g	0.00105	0.00172	0.00426	0	0.00752	0	0.00255	0.00258
Carubv10001297m.g	0.07334	0.07778	0.11004	0.12917	0.07816	0.07176	0.06275	0.074	Carubv10001297m.g	0.00624	0.00313	0.00174	0.00202	0.00613	0.00322	0.00347	0.00387	Carubv10001297m.g	0.00234	0.00225	0.00275	0.00349	0.00606	0.00192	0.0009	0.00354
Carubv10001298m.g	0.02484	0.02302	0.01465	0.03105	0.01527	0.00441	0.03053	0.01604	Carubv10001298m.g	0	0.00518	0.00407	0	0.00256	0.00544	0.00747	0.00207	Carubv10001298m.g	0.00365	0.00259	0.00181	0.00161	0.00166	0.00427	0.00212	0.00426
Carubv10001299m.g	0	0	0.01123	0	0.00463	0.01324	0.00505	0	Carubv10001299m.g	0	0.00352	0.00629	0	0.00638	0.01653	0.01299	0.00747	Carubv10001299m.g	0.0013	0.00333	0.00138	0.00129	0.00439	0.00479	0.00264	0
Carubv10001300m.g	0.06633	0.06842	0.18034	0.15002	0.13429	0.09345	0.09508	0.07796	Carubv10001300m.g	0.00187	0.00305	0.00261	0.00632	0.00762	0.00307	0.0049	0.00681	Carubv10001300m.g	0.00296	0.00281	0.00348	0.00238	0.00505	0.00356	0.00472	0.00223
Carubv10001301m.g	0.39382	0.45652	0.32166	0.33857	0.34147	0.44507	0.48655	0.40621	Carubv10001301m.g	0.01927	0.01993	0.02511	0.00789	0.01023	0.02179	0.02966	0.00797	Carubv10001301m.g	0.00574	0.00791	0.00456	0.0028	0.00309	0.00799	0.00544	0.00376
Carubv10001302m.g	NA	NA	NA	NA	NA	NA	NA	NA	Carubv10001302m.g	NA	NA	NA	NA	NA	NA	NA	NA	Carubv10001302m.g	NA	NA	NA	NA	NA	NA	NA	NA
Carubv10001303m.g	0.0196	0.00962	0.02198	0.01487	0.02218	0.01423	0.00621	0.02387	Carubv10001303m.g	0.00978	0.00412	0.01653	0.00727	0.00358	0.00876	0	0.00409	Carubv10001303m.g	0.00426	0.00272	0.00266	0.00164	0.00033	0.00263	0.00296	0.00208
Carubv10001304m.g	0.38752	0.42392	0.41574	0.45183	0.41909	0.38261	0.42532	0.41979	Carubv10001304m.g	0.00318	0.00821	0.00435	0.00938	0.00817	0.00741	0.00809	0.0034	Carubv10001304m.g	0.00361	0.00401	0.00158	0.00194	0.00138	0.00116	0.00218	0.00334
Carubv10001305m.g	0.1253	0.14666	0.0896	0.10102	0.09232	0.06861	0.14884	0.13515	Carubv10001305m.g	0	0.00145	0.00821	0	0.00147	0.00578	0.00159	0.00209	Carubv10001305m.g	0.00325	0.00347	0.00195	0.00068	0.00173	0.00257	0.00306	0.00293
Carubv10001306m.g	0.0149	0.03636	0.0139	0.01462	0.01391	0.01907	0.01021	0.02009	Carubv10001306m.g	0	0.00217	0	0.00411	0.00391	0.00502	0.00929	0.0047	Carubv10001306m.g	0.00578	0.00899	0.00301	0.00137	0.00386	0.00118	0.00197	0.0043
Carubv10001307m.g	0.05824	0.01443	0.06265	0.06031	0.08744	0.04353	0.07735	0.14085	Carubv10001307m.g	0	0.004	0.01339	0.0101	0.00267	0	0	0	Carubv10001307m.g	0.00316	0.00344	0.00303	0.00568	0.00266	0.00404	0.00105	0.0064
Carubv10001308m.g	0.01087	0.00223	0.02029	0.00999	0.00968	0	0.01346	0.01875	Carubv10001308m.g	0	0	0.005	0.00385	0.00227	0.00677	0.00459	0.01881	Carubv10001308m.g	0.00409	0.00362	0.00286	0.00369	0.0015	0.00282	0.00315	0.00296
Carubv10001309m.g	0.0077	0.00693	0.01336	0.0027	0.00807	0.00389	0.00566	0.01393	Carubv10001309m.g	0.0063	0.00887	0	0.00513	0.00712	0	0.00175	0.00231	Carubv10001309m.g	0.00333	0.00134	0.00239	0.00503	0.00482	0.00256	0.00608	0.00108
Carubv10001310m.g	0.419	0.40419	0.41173	0.47073	0.50555	0.43436	0.37307	0.41959	Carubv10001310m.g	0.00199	0.00531	0.00741	0.01025	0.00325	0.0084	0.00491	0.00969	Carubv10001310m.g	0.00307	0.002	0.0023	0.00144	0.00191	0.00213	0.00316	0.00101
Carubv10001311m.g	0.02563	0.0279	0.02239	0.02422	0	0.02399	0.03018	0.0273	Carubv10001311m.g	0.00154	0.00157	0	0.00157	0.00192	0.00353	0.00275	0	Carubv10001311m.g	0.00423	0.00427	0.00265	0.00409	0.00078	0.00493	0.00635	0.00191
Carubv10001312m.g	0.00896	0.00118	0.00901	0.00694	0.00156	0	0.00755	0.00298	Carubv10001312m.g	0.00632	0.00833	0	0.00463	0	0.0069	0	0.00556	Carubv10001312m.g	0.00388	0.00318	0	0.0025	0.00173	0.00296	0.00247	0.00061
Carubv10001313m.g	0.37055	0.3651	0.29356	0.30911	0.36538	0.33082	0.36839	0.34355	Carubv10001313m.g	0.00185	0.01388	0.00417	0.00863	0.00519	0.00431	0.00565	0.00676	Carubv10001313m.g	0.00454	0.00559	0.00174	0.0017	0.0022	0.00584	0.00293	0.00144
Carubv10001314m.g	0.04744	0.03386	0.04128	0.05317	0.04001	0.05761	0.04124	0.04588	Carubv10001314m.g	0	0.00973	0.005	0	0.01243	0	0	0.01102	Carubv10001314m.g	0.00469	0.00392	0.0023	0.0042	0.00456	0.00267	0.00562	0.00212
Carubv10001315m.g	0.01084	0.00687	0	0.01078	0.0094	0.00305	0.01025	0.01799	Carubv10001315m.g	0.00242	0.00112	0.00852	0.00182	0	0.00323	0	0.01025	Carubv10001315m.g	0.001	0.00047	0.00537	0.00145	0.00487	0.00285	0.00131	0.00212
Carubv10001316m.g	0.15104	0.14347	0.15478	0.15994	0.20876	0.21574	0.18761	0.16422	Carubv10001316m.g	0.00388	0.00877	0.00141	0.00159	0.00666	0.00221	0.00111	0.00506	Carubv10001316m.g	0.00237	0.00333	0.00037	0.00049	0.0017	0.00101	0.00173	0.00463
Carubv10001317m.g	0.15271	0.14491	0.26542	0.16193	0.12207	0.19588	0.14411	0.13922	Carubv10001317m.g	0.00159	0.00409	0.00526	0.00802	0.00181	0.00422	0.00211	0.00456	Carubv10001317m.g	0.00328	0.00269	0.00366	0.00144	0.00351	0.00523	0.00347	0.00217
Carubv10001318m.g	0.17292	0.14725	0.13875	0.20178	0.11849	0.16425	0.15459	0.13223	Carubv10001318m.g	0.00401	0.00272	0.0011	0.00649	0	0.00328	0.00585	0.00551	Carubv10001318m.g	0.00304	0.00314	0.00097	0.00187	0.00335	0.00368	0.00228	0.00224
Carubv10001319m.g	0.21427	0.19232	0.23999	0.1329	0.18902	0.18725	0.20773	0.20074	Carubv10001319m.g	0.00663	0.00542	0.00629	0.00773	0	0.00576	0.00391	0.00348	Carubv10001319m.g	0.00314	0.003	0.00161	0.00242	0.00233	0.00138	0.00103	0.00215
Carubv10001320m.g	0.06579	0.07017	0.13327	0.17652	0.09332	0.1332	0.07044	0.09188	Carubv10001320m.g	0.00121	0.00311	0.00985	0	0.00647	0.00598	0.00503	0.00292	Carubv10001320m.g	0.00339	0.00242	0.00403	0.00259	0.00182	0.00152	0.00185	0.00356
Carubv10001321m.g	0.01683	0.03822	0.04443	0.03571	0.05314	0.02349	0.07746	0.04769	Carubv10001321m.g	0.00337	0.00532	0.00328	0.00385	0.00285	0.0023	0.00545	0.00265	Carubv10001321m.g	0.00315	0.00418	0.0013	0.00317	0.00179	0.00245	0.0021	0.00484
Carubv10001322m.g	0.16458	0.16004	0.17896	0.08682	0.12579	0.12202	0.1529	0.16153	Carubv10001322m.g	0.00833	0.00651	0.00778	0.00454	0.00599	0.00529	0.00246	0.00764	Carubv10001322m.g	0.00337	0.00453	0.00412	0.0024	0.00375	0.00317	0.00332	0.00526
Carubv10001324m.g	0.00394	0.00321	0.01681	0.02045	0.01482	0	0.00338	0.01317	Carubv10001324m.g	0.01013	0.0064	0.00323	0.01119	0.03036	0.00741	0.00446	0	Carubv10001324m.g	0.00456	0.00269	0.00053	0.00136	0.00592	0.00452	0.00481	0.0021
Carubv10001325m.g	0.25169	0.33762	0.3737	0.34482	0.3132	0.32573	0.36171	0.36906	Carubv10001325m.g	0.02132	0.03333	0.01819	0.0196	0.01969	0.04838	0.06479	0.01258	Carubv10001325m.g	0.00544	0.00614	0.00339	0.00189	0.00441	0.00375	0.01083	0.00814
Carubv10001326m.g	0.662	0.66624	0.52384	0.57086	0.53305	0.46833	0.54504	0.67734	Carubv10001326m.g	0.01586	0.0214	0.00533	0.01402	0.00771	0.04729	0.01159	0.01353	Carubv10001326m.g	0.00492	0.00664	0.00617	0.00863	0.00646	0.00688	0.00576	0.00535
Carubv10001328m.g	0.03726	0.02642	0.01164	0.01045	0.01247	0.01667	0.03694	0.00385	Carubv10001328m.g	0.00293	0	0.00408	0	0	0.00403	0.00961	0.00476	Carubv10001328m.g	0.00253	0.00112	0.00108	0.00081	0.0025	0.00156	0.00265	0.00092
Carubv10001329m.g	0.15971	0.16767	0.12516	0.17744	0.19785	0.17872	0.18065	0.12381	Carubv10001329m.g	0.01163	0.01256	0.00414	0.01052	0.01459	0.00351	0.01089	0.02093	Carubv10001329m.g	0.00341	0.00328	0.00212	0.00312	0.0032	0.00238	0.00258	0.00267
Carubv10001330m.g	0.40702	0.33496	0.47967	0.30605	0.43624	0.41739	0.42356	0.40304	Carubv10001330m.g	0.0087	0.01222	0	0.0034	0.00595	0.00438	0.00665	0.00566	Carubv10001330m.g	0.00184	0.00165	0.00478	0.00498	0.00268	0.00235	0.00308	0.00146
Carubv10001331m.g	0.21806	0.18104	0.26561	0.26849	0.2746	0.29558	0.22555	0.18882	Carubv10001331m.g	0.0833	0.09577	0.00635	0.00683	0.0064	0.00699	0.11365	0.13228	Carubv10001331m.g	0.00703	0.00835	0.0015	0.00155	0.00256	0.00183	0.00492	0.00539
Carubv10001332m.g	0.73255	0.78148	0.89279	0.88877	0.88753	0.80784	0.749	0.78198	Carubv10001332m.g	0.34359	0.36345	0.33676	0.54037	0.39013	0.30491	0.27464	0.31843	Carubv10001332m.g	0.02574	0.03244	0.04729	0.08967	0.05009	0.04085	0.02553	0.03127
Carubv10001333m.g	0.21514	0.25281	0.2009	0.23033	0.24891	0.2479	0.22899	0.2761	Carubv10001333m.g	0.00817	0.00695	0.00885	0	0.00528	0.00636	0.00792	0.00271	Carubv10001333m.g	0.00398	0.0029	0.00349	0.00412	0.00267	0.00166	0.00231	0.00216
Carubv10001335m.g	0.02949	0.05979	0.01874	0.07508	0.06548	0.03592	0.04916	0.07138	Carubv10001335m.g	0.00912	0.00287	0.00124	0.00302	0.00199	0.00312	0.0069	0.00387	Carubv10001335m.g	0.00444	0.00237	0.00385	0.00183	0.0002	0.00373	0.0024	0.00308
Carubv10001336m.g	0.24575	0.265	0.26422	0.16818	0.20287	0.27806	0.24119	0.22146	Carubv10001336m.g	0.00561	0.00709	0.00525	0.004	0.00167	0.00503	0.00402	0.00556	Carubv10001336m.g	0.00358	0.00664	0.00094	0.0028	0.00247	0.00361	0.00355	0.00199
Carubv10001337m.g	0.23775	0.22592	0.19601	0.2971	0.19521	0.2453	0.30658	0.27989	Carubv10001337m.g	0.00894	0.00236	0.00175	0.00463	0.00369	0.00459	0.01007	0.01247	Carubv10001337m.g	0.00153	0.00257	0.00335	0.00153	0.00348	0.00356	0.00222	0.00278
Carubv10001338m.g	0.01202	0.0116	0.00538	0.00667	0.00278	0	0.00289	0.00439	Carubv10001338m.g	0.00537	0.00738	0	0.00877	0.00303	0	0	0.00417	Carubv10001338m.g	0.00236	0.00174	0.00137	0.00543	0.00347	0	0.00704	0
Carubv10001339m.g	0.17137	0.20719	0.09909	0.07604	0.14246	0.1077	0.17661	0.19318	Carubv10001339m.g	0.00194	0.00541	0.00244	0.00709	0.00454	0.0035	0.00294	0.00108	Carubv10001339m.g	0.00234	0.00285	0.00332	0.0043	0.00899	0.00264	0.0029	0.00258
Carubv10001340m.g	0.00417	0.04411	0.00735	0.0141	0.01673	0.01652	0.079	0.03821	Carubv10001340m.g	0.00347	0.00662	0	0.00724	0.00439	0.00332	0.0083	0.00386	Carubv10001340m.g	0.00079	0.00375	0.00162	0.00436	0.0021	0.00314	0.00335	0.00172
Carubv10001341m.g	0.23117	0.23875	0.22166	0.19961	0.17953	0.22455	0.23686	0.28767	Carubv10001341m.g	0.00369	0.00619	0.00115	0.01094	0.00193	0.00272	0.00724	0.00749	Carubv10001341m.g	0.00443	0.00356	0.0027	0.00251	0.00286	0.00333	0.0025	0.00244
Carubv10001342m.g	0.17975	0.21051	0.00444	0.03831	0.05562	0.08159	0.12254	0.12887	Carubv10001342m.g	0.00794	0.00247	0.00352	0	0.00793	0	0.00532	0	Carubv10001342m.g	0.00266	0.00456	0.00255	0.00378	0.00321	0.0012	0.00137	0.00146
Carubv10001343m.g	0.02172	0.0249	0.01805	0.01266	0.01566	0.03048	0.00327	0.02188	Carubv10001343m.g	0.00819	0	0.00571	0.00188	0	0	0.00595	0.00384	Carubv10001343m.g	0.0043	0.00581	0.00156	0.00182	0	0.00295	0.00104	0.00271
Carubv10001344m.g	0.35221	0.37179	0.79114	0.72623	0.65404	0.64315	0.51695	0.4981	Carubv10001344m.g	0.03052	0.0178	0.0518	0.03447	0.0537	0.02011	0.02415	0.02379	Carubv10001344m.g	0.00654	0.00318	0.01111	0.00581	0.00874	0.00802	0.00315	0.00383
Carubv10001345m.g	0.1472	0.17832	0.16656	0.12214	0.16841	0.13775	0.16531	0.16859	Carubv10001345m.g	0.00365	0.00446	0.00426	0.00936	0.00382	0.00241	0.00633	0.00667	Carubv10001345m.g	0.00237	0.00339	0.00552	0.00285	0.00324	0.00123	0.00317	0.00205
Carubv10001346m.g	0.41055	0.32103	0.32735	0.39196	0.39647	0.28611	0.39943	0.30068	Carubv10001346m.g	0.00124	0.00329	0.00632	0.00328	0.00349	0.00644	0.00103	0.00758	Carubv10001346m.g	0.00172	0.0024	0.00266	0.00084	0.00274	0.00208	0.0022	0.00243
Carubv10001347m.g	0.01831	0.01944	0.01799	0.03506	0.01641	0.02555	0.02605	0.02471	Carubv10001347m.g	0.04686	0.03321	0.01559	0.01184	0.01437	0.01301	0.02531	0.03516	Carubv10001347m.g	0.0065	0.0039	0.00422	0.00252	0.00116	0.00272	0.00243	0.00306
Carubv10001348m.g	0.44888	0.37658	0.40553	0.36765	0.38632	0.29924	0.41569	0.38696	Carubv10001348m.g	0.00903	0.01049	0.03175	0.09898	0.04001	0.02732	0.02172	0.02377	Carubv10001348m.g	0.00276	0.00292	0.00563	0.00568	0.0047	0.00401	0.00437	0.00398
Carubv10001349m.g	0.40681	0.43332	0.41221	0.39162	0.41325	0.37319	0.37822	0.42194	Carubv10001349m.g	0.00876	0.00996	0.00119	0.00463	0.00489	0.00667	0.00777	0.00957	Carubv10001349m.g	0.00377	0.00407	0.00355	0.00122	0.00398	0.00373	0.00394	0.00369
Carubv10001352m.g	0.00574	0.00475	0.01537	0.01186	0.00309	0.00532	0.00993	0.01192	Carubv10001352m.g	0.00365	0.00557	0	0.00638	0.00444	0.00371	0.00816	0	Carubv10001352m.g	0.00294	0.00367	0.0004	0.00101	0.00198	0.00442	0.00292	0.00184
Carubv10001353m.g	0.04421	0.07499	0.09412	0.06552	0.02837	0.06457	0.06253	0.09056	Carubv10001353m.g	0.01003	0.01659	0.01385	0.00455	0.01433	0.00797	0.0125	0	Carubv10001353m.g	0.00441	0.00439	0.00485	0.00213	0.00425	0.00537	0.00292	0.00126
Carubv10001354m.g	0.04868	0.06452	0.01407	0.01053	0.01543	0.00942	0.04465	0.04848	Carubv10001354m.g	0.00278	0.00227	0.00272	0.00269	0	0.00202	0	0	Carubv10001354m.g	0.00075	0.00323	0.00216	0	0.00373	0.00212	0.00031	0.00156
Carubv10001355m.g	0.10877	0.11401	0.261	0.06617	0.1996	0.15128	0.13422	0.08806	Carubv10001355m.g	0.00249	0.00563	0.00412	0.00478	0.00644	0.00363	0.00364	0.00361	Carubv10001355m.g	0.00293	0.00286	0.00241	0.00445	0.00223	0.00193	0.00102	0.0034
Carubv10001356m.g	0.00844	0.00725	0.01459	0.00677	0.00982	0.01353	0.00891	0.01089	Carubv10001356m.g	0.0023	0.00599	0	0.00202	0	0.00855	0	0.00247	Carubv10001356m.g	0.00255	0.00264	0.00375	0.00219	0.00377	0.00416	0.00174	0.00141
Carubv10001357m.g	0.03804	0.02422	0.05765	0.0491	0.07079	0.04108	0.03719	0.0336	Carubv10001357m.g	0	0.00112	0	0.00556	0.0075	0.00134	0.00315	0.00714	Carubv10001357m.g	0.00488	0.0034	0.00242	0.00255	0.00468	0.00151	0.00089	0.00187
Carubv10001358m.g	0.0124	0.00592	0.01058	0.00662	0.01566	0.0061	0.00269	0.00638	Carubv10001358m.g	0.00397	0.00341	0.00202	0.00397	0.00345	0.00588	0	0	Carubv10001358m.g	0.0028	0.00359	0.00117	0.00125	0.00485	0.00315	0.00245	0.00077
Carubv10001359m.g	0.22027	0.24164	0.21051	0.23704	0.09694	0.20599	0.18058	0.16443	Carubv10001359m.g	0.00934	0.00592	0.00427	0.00658	0.008	0.00559	0.00169	0.00751	Carubv10001359m.g	0.00358	0.0029	0.00548	0.01501	0.00451	0.00525	0.00677	0.00406
Carubv10001360m.g	0.07963	0.07348	0.14848	0.18009	0.00847	0.15315	0.14035	0.14917	Carubv10001360m.g	0.01513	0.00886	0.006	0.01499	0.01637	0	0.00769	0.00789	Carubv10001360m.g	0.00681	0.00578	0.00583	0.00771	0.00118	0.00493	0.01086	0.00401
Carubv10001361m.g	0.33366	0.34514	0.34426	0.27143	0.36838	0.31959	0.37831	0.34991	Carubv10001361m.g	0.04412	0.05678	0.01855	0.02354	0.0108	0.01813	0.03437	0.0482	Carubv10001361m.g	0.00323	0.00351	0.00321	0.0026	0.00569	0.00126	0.0021	0.00376
Carubv10001362m.g	0.05231	0.04929	0.0363	0.01168	0.04082	0.0464	0.02984	0.02927	Carubv10001362m.g	0.00498	0.00285	0.00222	0.0028	0.00061	0.00307	0.00366	0.0021	Carubv10001362m.g	0.00238	0.00292	0.00216	0.00154	0.0028	0.00293	0.00281	0.00197
Carubv10001363m.g	0.0853	0.07769	0.0604	0.06861	0.04845	0.05866	0.0773	0.07132	Carubv10001363m.g	0.00397	0.00265	0.00619	0	0.0109	0.01163	0.00348	0	Carubv10001363m.g	0.00277	0.00358	0.00207	0.00413	0.00265	0.003	0.00244	0.00049
Carubv10001364m.g	0.00926	0.00139	0.00641	0.0172	0.021	0.00766	0.00396	0.01875	Carubv10001364m.g	0	0.00446	0	0	0.00865	0.0075	0.00748	0.00357	Carubv10001364m.g	0.0039	0.00346	0.00389	0.00093	0.00328	0.00182	0.00439	0.00133
Carubv10001365m.g	0.02466	0.01107	0.04454	0.08604	0.06121	0.06929	0.0249	0.0311	Carubv10001365m.g	0.11495	0.11029	0.03561	0.0363	0.01263	0.03694	0.11359	0.09208	Carubv10001365m.g	0.01324	0.00865	0.0027	0.0024	0.0064	0.00355	0.00735	0.00845
Carubv10001366m.g	0.00667	0.01746	0.00738	0	0.00455	0	0.01564	0.01176	Carubv10001366m.g	0	0.00697	0	0.01155	0.01053	0.00794	0.00741	0.02506	Carubv10001366m.g	0.00076	0.00335	0.00439	0	0.00182	0.00136	0.00385	0.002
Carubv10001367m.g	0.1844	0.20053	0.10282	0.06804	0.19374	0.02076	0.28853	0.16272	Carubv10001367m.g	0.00249	0.00316	0.0013	0.0047	0	0.00339	0.00223	0.00366	Carubv10001367m.g	0.00292	0.00399	0.00151	0.00274	0.00413	0.00213	0.00435	0.00341
Carubv10001368m.g	0.00612	0.00435	0.01094	0.0079	0.00424	0.0044	0.01795	0.0253	Carubv10001368m.g	0.00529	0.00214	0	0	0	0.00878	0.0034	0	Carubv10001368m.g	0.00293	0.00397	0.00282	0.00556	0.00268	0.00305	0.00307	0.0054
Carubv10001370m.g	0.00871	0.011	0.01143	0.01107	0	0.00975	0.01573	0.00663	Carubv10001370m.g	0.00214	0.00639	0.00924	0.00505	0	0	0.00644	0	Carubv10001370m.g	0	0.00261	0.00313	0.00174	0.00426	0.00084	0.00663	0.00191
Carubv10001372m.g	0.01086	0	0.0127	0.00444	0	0	0.00595	0.0073	Carubv10001372m.g	0.00468	0.00487	0	0	0	0	0.01106	0.00265	Carubv10001372m.g	0.00319	0.00428	0.00146	0.00155	0.0017	0	0.00113	0.00163
Carubv10001373m.g	0.096	0.04875	0.01597	0.02681	0.05	0.04119	0.00481	0.05141	Carubv10001373m.g	0.00427	0.00313	0.00403	0.01	0.0055	0	0	0.00463	Carubv10001373m.g	0.00163	0.00709	0.00191	0.00273	0.00316	0.00266	0	0.0041
Carubv10001375m.g	0.01839	0.01535	0.02404	0.01729	0.02614	0.01699	0.01577	0.01679	Carubv10001375m.g	0.00357	0.00762	0.00274	0	0	0.00583	0.0041	0.00252	Carubv10001375m.g	0.00666	0.00182	0.0033	0.00227	0.00589	0.00309	0.003	0.00158
Carubv10001376m.g	0.01452	0.00729	0.01125	0.00718	0.02568	0.01491	0.0198	0.01514	Carubv10001376m.g	0.00621	0.00468	0.01214	0.01223	0.00309	0.00198	0.00727	0	Carubv10001376m.g	0.00248	0.00484	0.00473	0.00297	0.00294	0.00452	0.00381	0.00175
Carubv10001377m.g	0.19284	0.13352	0.18477	0.20456	0.18892	0.22402	0.11436	0.161	Carubv10001377m.g	0.00252	0.00714	0.00238	0.00854	0.00187	0.00974	0.00208	0.00657	Carubv10001377m.g	0.00435	0.00236	0.00496	0.00209	0.00216	0.00116	0.00381	0.00701
Carubv10001378m.g	0.02623	0.02101	0.00797	0.00505	0.00549	0	0.03387	0.03045	Carubv10001378m.g	0.0055	0.01031	0.0042	0.0256	0	0.00842	0.00265	0.02415	Carubv10001378m.g	0.00136	0.00122	0.00222	0.00308	0.00157	0.00195	0.00486	0.00429
Carubv10001379m.g	0.32866	0.30414	0.228	0.17831	0.16802	0.22582	0.36026	0.31987	Carubv10001379m.g	0.10512	0.15822	0.02087	0.01378	0.02597	0.02312	0.18799	0.16613	Carubv10001379m.g	0.00872	0.01526	0.019	0.00356	0.01114	0.01072	0.01837	0.01395
Carubv10001380m.g	0.05553	0.05375	0.01988	0.02205	0.03203	0.02498	0.05804	0.05904	Carubv10001380m.g	0.00683	0.01022	0.00832	0.00816	0.01017	0.01262	0.00985	0.00352	Carubv10001380m.g	0.00271	0.00292	0.0032	0.00204	0.00289	0.00318	0.00159	0.00253
Carubv10001381m.g	0.00909	0.00566	0.01616	0.01258	0.00507	0.00938	0.01195	0.01507	Carubv10001381m.g	0	0	0.00302	0	0.0079	0.00561	0.00385	0.0071	Carubv10001381m.g	0	0.00272	0.00165	0.00191	0.00212	0.00061	0.00109	0.00318
Carubv10001382m.g	0.34061	0.35129	0.40627	0.43472	0.35587	0.38535	0.39714	0.37511	Carubv10001382m.g	0.00854	0.00786	0.00136	0.00251	0.00492	0.00403	0.00365	0.01024	Carubv10001382m.g	0.00188	0.00311	0.00545	0.00594	0.00684	0.00531	0.00715	0.00198
Carubv10001383m.g	0.19306	0.20358	0.25733	0.1628	0.2293	0.22109	0.20993	0.21669	Carubv10001383m.g	0.00615	0.00175	0.005	0.00388	0.01011	0	0.00222	0.00592	Carubv10001383m.g	0.00537	0.00132	0.00451	0.00154	0.00208	0.00362	0.00406	0.00337
Carubv10001384m.g	0.12286	0.17732	0.10854	0.11878	0.12626	0.18877	0.16524	0.15599	Carubv10001384m.g	0.00182	0.00973	0.00299	0.00366	0.00306	0.00545	0.002	0.0054	Carubv10001384m.g	0.00428	0.00188	0.00247	0.00392	0.00218	0.00276	0.00448	0.0043
Carubv10001385m.g	0.28712	0.27637	0.21963	0.42825	0.42746	0.32783	0.32496	0.26854	Carubv10001385m.g	0.00233	0.0075	0.00207	0.00256	0.00684	0.00896	0.0046	0.0042	Carubv10001385m.g	0.00317	0.00365	0.00159	0.00674	0.00125	0.00255	0.00332	0.00368
Carubv10001386m.g	0.00566	0.01039	0.00417	0	0.00479	0.00912	0.01246	0.00956	Carubv10001386m.g	0.01112	0.0032	0.00269	0	0	0.00284	0	0	Carubv10001386m.g	0.00217	0.00255	0.00401	0	0.00487	0.00454	0.0032	0.00792
Carubv10001387m.g	0.29326	0.32665	0.2287	0.23786	0.22292	0.26417	0.22767	0.22535	Carubv10001387m.g	0.02131	0.00382	0.00554	0.00152	0.00204	0.00563	0.00262	0	Carubv10001387m.g	0.00463	0.00301	0.00323	0.00335	0.00216	0.00538	0.00235	0.0026
Carubv10001388m.g	0.21338	0.27	0.43212	0.44357	0.36025	0.32482	0.32362	0.32107	Carubv10001388m.g	0.00073	0.00779	0.0036	0.00733	0.00428	0.00495	0.00565	0.00168	Carubv10001388m.g	0.00374	0.00239	0.00241	0.00302	0.00281	0.00425	0.00416	0.00163
Carubv10001391m.g	0.08064	0.08073	0.13203	0.13052	0.11821	0.11372	0.09841	0.0593	Carubv10001391m.g	0.00231	0.0026	0	0.00338	0	0.004	0.00193	0.00571	Carubv10001391m.g	0.00327	0.00318	0.00124	0.00158	0.00332	0.00104	0.00166	0.00553
Carubv10001392m.g	0.25624	0.28541	0.14028	0.31911	0.26731	0.14811	0.24678	0.25154	Carubv10001392m.g	0.00781	0.00861	0.01308	0.02723	0.01222	0.04501	0.02036	0.0189	Carubv10001392m.g	0.00276	0.00317	0.0105	0.00709	0.00587	0.01617	0.0047	0.00257
Carubv10001393m.g	0.19743	0.24251	0.21998	0.19912	0.19738	0.21953	0.21067	0.21494	Carubv10001393m.g	0.00807	0.00976	0.00093	0.00275	0.00643	0.00501	0.00602	0.00521	Carubv10001393m.g	0.00346	0.0034	0.00244	0.00206	0.00477	0.00213	0.00295	0.00174
Carubv10001394m.g	0.37291	0.33802	0.4247	0.40622	0.3484	0.35957	0.32225	0.27227	Carubv10001394m.g	0.00756	0.00886	0.01204	0.01125	0.0015	0.00548	0.00562	0.00463	Carubv10001394m.g	0.00619	0.00428	0.00258	0.00302	0.00187	0.00202	0.00405	0.0014
Carubv10001396m.g	0.14255	0.1356	0.13424	0.15196	0.18335	0.13733	0.16071	0.1566	Carubv10001396m.g	0.00668	0.00739	0.00843	0.00315	0.01128	0.00709	0.01058	0.01167	Carubv10001396m.g	0.00397	0.00444	0.00112	0.00194	0.00368	0.00244	0.00481	0.00301
Carubv10001397m.g	0.09339	0.09832	0.13877	0.10885	0.16237	0.11407	0.09117	0.12116	Carubv10001397m.g	0.00465	0.00562	0	0.00322	0.00951	0.00266	0.01142	0.00452	Carubv10001397m.g	0.0035	0.00204	0.00244	0.00202	0.00277	0.00282	0.00308	0.00223
Carubv10001398m.g	0.00641	0.0025	0.01182	0.00842	0.00463	0.00588	0	0.00939	Carubv10001398m.g	0.00278	0.00214	0.00435	0.00435	0	0.00758	0	0.0078	Carubv10001398m.g	0.00148	0.00371	0.00473	0.00268	0.00197	0.00103	0.00313	0.00068
Carubv10001399m.g	0.09636	0.09221	0.07461	0.0468	0.05079	0.05908	0.07109	0.0726	Carubv10001399m.g	0	0.00665	0.01194	0.00135	0	0.00337	0	0.00696	Carubv10001399m.g	0.00129	0.00294	0	0.00293	0.00099	0.00374	0.00135	0.00123
Carubv10001400m.g	0.00649	0.00837	0.00712	0.01924	0.00587	0.01794	0.00894	0.03826	Carubv10001400m.g	0	0.0007	0	0	0.00433	0.00334	0.00597	0	Carubv10001400m.g	0.00182	0.00139	0.00252	0.00502	0.00489	0.0052	0.00177	0.00477
Carubv10001401m.g	0.00689	0.00551	0.00709	0.02003	0.01557	0.00386	0.01643	0.01975	Carubv10001401m.g	0.02839	0.01466	0.00491	0.01287	0.00541	0.00428	0.0233	0.03555	Carubv10001401m.g	0.00683	0.00581	0.00356	0.00382	0.00276	0.00264	0.00433	0.00469
Carubv10001402m.g	0.01881	0.01574	0.01956	0.00178	0.00812	0.01021	0.00673	0.01067	Carubv10001402m.g	0.00192	0.00552	0.00152	0.00291	0.00178	0.00453	0	0.01115	Carubv10001402m.g	0.00252	0.00297	0.00112	0.00134	0.00297	0.00403	0.00532	0.00358
Carubv10001403m.g	0.28383	0.273	0.34611	0.33094	0.31844	0.2981	0.34675	0.27128	Carubv10001403m.g	0.00408	0.00562	0.01939	0.00776	0.00593	0.01784	0.01079	0.01051	Carubv10001403m.g	0.00165	0.00275	0.00445	0.00109	0.00457	0.00299	0.00318	0.00408
Carubv10001404m.g	0.00284	0.00897	0.04612	0.02828	0.02768	0.02093	0.02722	0.01398	Carubv10001404m.g	0.0102	0	0.02732	0	0.01165	0.00556	0	0.00383	Carubv10001404m.g	0.0032	0.00256	0.00097	0.0026	0.00096	0.00249	0.00095	0.00071
Carubv10001405m.g	0.16199	0.17361	0.18606	0.21829	0.17929	0.20231	0.21571	0.20719	Carubv10001405m.g	0.01135	0.00784	0.00311	0.00147	0.00278	0	0.00629	0.00976	Carubv10001405m.g	0.00276	0.00488	0.00082	0.00343	0.00243	0.00141	0.00403	0.00185
Carubv10001406m.g	0.03893	0.04251	0.07727	0.00956	0.04851	0.04748	0.05039	0.0592	Carubv10001406m.g	0.0055	0.0186	0.01449	0.02435	0.00174	0.01165	0.03349	0.00756	Carubv10001406m.g	0.00348	0.02089	0.00569	0.00534	0.00246	0.00291	0.00516	0.00981
Carubv10001407m.g	0.34148	0.43345	0.25521	0.52039	0.2844	0.38664	0.38929	0.33086	Carubv10001407m.g	0.00407	0.0064	0.00227	0.00594	0.00514	0.00272	0.00927	0.00986	Carubv10001407m.g	0.00204	0.00558	0.00255	0.01161	0.01111	0.01543	0.01167	0.00919
Carubv10001408m.g	0.0033	0.00275	0.00324	0.00573	0.0037	0.00346	0.00706	0	Carubv10001408m.g	0.0062	0.00489	0.00309	0.01183	0.00953	0	0.01342	0	Carubv10001408m.g	0.0075	0.00285	0.00293	0.00525	0.00565	0.00306	0.00593	0.00448
Carubv10001409m.g	0.48922	0.47076	0.51249	0.48276	0.5678	0.5008	0.51005	0.48845	Carubv10001409m.g	0.00548	0.00606	0.00318	0.00427	0.00262	0.00501	0.00605	0.00214	Carubv10001409m.g	0.00385	0.00232	0.00297	0.00275	0.00201	0.00298	0.00311	0.00159
Carubv10001410m.g	0.66709	0.68219	0.21699	0.24428	0.28524	0.51231	0.60174	0.66331	Carubv10001410m.g	0	0.05376	0.00383	0.0125	0	0.01188	0.01136	0.03651	Carubv10001410m.g	0	0.0176	0.00359	0.00498	0.00419	0.00471	0.00552	0.01942
Carubv10001411m.g	0.2007	0.20098	0.10811	0.20885	0.22783	0.12314	0.11668	0.23019	Carubv10001411m.g	0.00464	0.01185	0.00802	0.00239	0.00737	0.00605	0.00697	0.00421	Carubv10001411m.g	0.00421	0.00419	0.00145	0.0017	0.00378	0.0013	0.00269	0.00295
Carubv10001412m.g	0.43839	0.46653	0.71333	0.69551	0.61738	0.62411	0.54162	0.50192	Carubv10001412m.g	0.01669	0.01084	0.00581	0.01143	0.01317	0.02462	0.00417	0.01037	Carubv10001412m.g	0.00214	0.00448	0.00729	0.00636	0.0063	0.00644	0.00576	0.00487
Carubv10001413m.g	0.18836	0.16272	0.27322	0.19978	0.21254	0.24829	0.24376	0.22061	Carubv10001413m.g	0	0.00491	0.00449	0	0.00651	0.0035	0.00182	0.00362	Carubv10001413m.g	0.00387	0.0056	0.00185	0.00367	0.00274	0.00228	0.00217	0.001
Carubv10001415m.g	0.12688	0.13579	0.03996	0.06672	0.10423	0.07293	0.10601	0.07538	Carubv10001415m.g	0.01046	0.01303	0.00207	0	0.00284	0.00222	0.00696	0.00429	Carubv10001415m.g	0.00169	0.00301	0.00482	0.00402	0.00239	0.00319	0.00255	0.00405
Carubv10001416m.g	0.07996	0.09793	0.21228	0.2207	0.16763	0.11277	0.11914	0.12287	Carubv10001416m.g	0.0031	0.00522	0.00391	0.0141	0.00961	0.00869	0.00139	0.00509	Carubv10001416m.g	0.00348	0.00339	0.00259	0.00191	0.00185	0.00467	0.00174	0.00169
Carubv10001418m.g	0.031	0.03531	0.09036	0.07426	0.06765	0.08562	0.03537	0.05452	Carubv10001418m.g	0.00179	0.00103	0.00333	0.0028	0.00086	0.0012	0.004	0.00183	Carubv10001418m.g	0.00162	0.00457	0.00226	0.00182	0.00239	0.00248	0.00098	0.00194
Carubv10001419m.g	0.16582	0.10876	0.01109	0.01184	0.09064	0.05564	0.11583	0.10981	Carubv10001419m.g	0.00769	0.00898	0.00322	0.00571	0	0.00426	0.00884	0.00559	Carubv10001419m.g	0.00427	0.00483	0.00221	0.0016	0.0032	0.00795	0.00436	0.00375
Carubv10001420m.g	0.26349	0.27358	0.25294	0.17052	0.17932	0.27913	0.28065	0.25161	Carubv10001420m.g	0.0045	0.00859	0.00439	0.00908	0.00882	0.01319	0.00293	0	Carubv10001420m.g	0.00495	0.00618	0.00167	0.00217	0.00238	0.00442	0.00311	0.00112
Carubv10001421m.g	0.01238	0.0056	0.01833	0.01577	0.01371	0.0066	0.00741	0	Carubv10001421m.g	0.00585	0.00456	0.00549	0	0.00313	0.00616	0	0.01543	Carubv10001421m.g	0.00517	0.00408	0.00284	0	0.004	0.00108	0.00201	0.00096
Carubv10001422m.g	0.06585	0.06166	0.02671	0.00898	0.03709	0.02275	0.03268	0.08278	Carubv10001422m.g	0.00152	0.00919	0	0.00304	0.00458	0.00464	0.00243	0	Carubv10001422m.g	0.00287	0.00381	0.00175	0.00218	0.00112	0.00354	0.00333	0.00109
Carubv10001423m.g	0.12526	0.13987	0	0.07245	0.11518	0.17306	0.14567	0.17784	Carubv10001423m.g	0.00585	0.00139	0.00903	0.00397	0.00755	0.00508	0	0.00498	Carubv10001423m.g	0.00257	0.00263	0.00117	0.00229	0.00553	0.00209	0.00465	0.00143
Carubv10001424m.g	0.09029	0.08896	0.11241	0.13549	0.08961	0.11491	0.05635	0.01052	Carubv10001424m.g	0.0095	0.00506	0.00607	0.0052	0.00588	0.00685	0.00484	0.00221	Carubv10001424m.g	0.00588	0.00323	0.0048	0.00173	0.00166	0.00434	0.00434	0.00415
Carubv10001425m.g	0.01073	0.0078	0.00909	0.0079	0.00255	0.01224	0.01954	0.01193	Carubv10001425m.g	0	0.00133	0	0.00202	0.01017	0.00174	0.00762	0.0024	Carubv10001425m.g	0.0009	0.0026	0.00186	0.00265	0.00262	0.00226	0.00893	0.0006
Carubv10001427m.g	0.07597	0.06407	0.11572	0.09704	0.07162	0.09904	0.1215	0.06104	Carubv10001427m.g	0.00404	0.00636	0.00213	0.00685	0.00327	0.00669	0.00467	0	Carubv10001427m.g	0.00125	0.00375	0.0031	0.00426	0.00202	0.00313	0.00347	0.00472
Carubv10001430m.g	0.0033	0.00524	0.00538	0.00595	0.02795	0.00595	0.00591	0	Carubv10001430m.g	0.00465	0.00155	0.01087	0.00981	0	0	0	0.00435	Carubv10001430m.g	0.00466	0.00665	0.0018	0	0.00157	0	0.00571	0.00139
Carubv10001431m.g	0.22704	0.18921	0.31002	0.30383	0.26688	0.24213	0.21942	0.15493	Carubv10001431m.g	0.00826	0.00977	0.00789	0.00558	0.00407	0.01581	0.00583	0	Carubv10001431m.g	0.00352	0.00289	0.00273	0.00223	0.00279	0.00221	0.00184	0.00297
Carubv10001432m.g	0.00943	0.01623	0.01472	0.02612	0.01463	0.00743	0.00882	0.01302	Carubv10001432m.g	0.03186	0.02936	0.00867	0.01962	0.00881	0.01495	0.05584	0.02875	Carubv10001432m.g	0.00237	0.00661	0.00291	0.00253	0.00189	0.003	0	0.00379
Carubv10001433m.g	0.00317	0.00359	0.00546	0.01205	0.00944	0.00596	0.00871	0.01396	Carubv10001433m.g	0.00821	0.00282	0	0.0113	0	0	0.00638	0.00185	Carubv10001433m.g	0.00091	0.00196	0.00418	0.00111	0.00283	0.0043	0.00296	0.00531
Carubv10001435m.g	0.1311	0.13771	0.0493	0.04117	0.09906	0.11328	0.14571	0.08409	Carubv10001435m.g	0.00956	0.00458	0	0	0.00162	0.00349	0.0061	0.00528	Carubv10001435m.g	0.00065	0.00412	0.00262	0.0027	0.00236	0.00393	0.00338	0.00189
Carubv10001436m.g	0.16388	0.21455	0.10899	0.20819	0.16367	0.16992	0.24454	0.20765	Carubv10001436m.g	0.00285	0.00211	0	0.00227	0.00458	0.00391	0.00553	0.00326	Carubv10001436m.g	0.00357	0.00449	0.00362	0.00739	0.00033	0.00963	0.0035	0.00225
Carubv10001437m.g	0.10397	0.11885	0.10535	0.11158	0.12214	0.13977	0.09596	0.14995	Carubv10001437m.g	0.01069	0.01144	0.00795	0.00245	0	0.00162	0.00701	0.00719	Carubv10001437m.g	0.00383	0.00241	0.00318	0.00292	0.00213	0	0.00461	0.00271
Carubv10001438m.g	0.12341	0.13353	0.0426	0.03367	0.06502	0.05342	0.11837	0.08747	Carubv10001438m.g	0.02483	0.02166	0.01122	0.00919	0.00252	0.0101	0.04085	0.01433	Carubv10001438m.g	0.00261	0.00693	0.00121	0	0.00165	0.00128	0.00799	0.006
Carubv10001439m.g	0.05587	0.04253	0.08757	0.13056	0.10905	0.05248	0.04276	0.06462	Carubv10001439m.g	0.00837	0.00686	0.00502	0.00254	0.00764	0.00517	0.00273	0.00297	Carubv10001439m.g	0.00105	0.00355	0.00188	0.0025	0.00261	0.00099	0.00088	0.00181
Carubv10001440m.g	0.25332	0.23003	0.27046	0.26394	0.34633	0.25557	0.29118	0.1672	Carubv10001440m.g	0	0.0025	0.00128	0.00278	0.00406	0.00295	0.00226	0.00242	Carubv10001440m.g	0.00518	0.00288	0.00189	0.00274	0.00425	0.00364	0.00254	0.00402
Carubv10001442m.g	0.01762	0.01655	0.01298	0.03549	0.02216	0.02564	0.02303	0.02553	Carubv10001442m.g	0.00398	0.0011	0.00469	0	0.00644	0.00588	0.00501	0	Carubv10001442m.g	0.00328	0.00342	0.00199	0.00344	0.00357	0.00476	0.00257	0.00522
Carubv10001443m.g	0.09769	0.08816	0.16648	0.0734	0.171	0.15924	0.12732	0.13683	Carubv10001443m.g	0.00315	0.00386	0.00068	0.00611	0.00293	0.00797	0.0009	0.00956	Carubv10001443m.g	0.00406	0.00261	0.00165	0.00192	0.00451	0.00261	0.00079	0.00211
Carubv10001445m.g	0.29703	0.20364	0.04626	0.0404	0.08522	0.04751	0.12424	0.12388	Carubv10001445m.g	0.1192	0.0643	0	0.01392	0.01403	0.01434	0.04543	0.02742	Carubv10001445m.g	0.01155	0.00833	0.00605	0.00311	0.00227	0.00096	0.00578	0.00357
Carubv10001446m.g	0.00627	0.00516	0.00422	0.02374	0.00962	0.0035	0.0239	0.00709	Carubv10001446m.g	0.0051	0.00326	0.00246	0.01762	0.00332	0.00135	0.00634	0.00216	Carubv10001446m.g	0.00284	0.00449	0.0032	0.00149	0.00223	0.00558	0.00258	0.0027
Carubv10001447m.g	0.07005	0.07561	0.14692	0.32762	0.11486	0.14725	0.08679	0.1786	Carubv10001447m.g	0.00981	0.01049	0.03189	0.08957	0.0258	0.04487	0.0165	0.01265	Carubv10001447m.g	0.00302	0.00383	0.00962	0.01169	0.00804	0.00839	0.0044	0.0045
Carubv10001448m.g	0.45735	0.42458	0.44849	0.47534	0.4538	0.45424	0.48517	0.45781	Carubv10001448m.g	0.00534	0.0069	0.007	0.00829	0.00451	0.00379	0.00503	0.00813	Carubv10001448m.g	0.00247	0.00231	0.00304	0.00306	0.00195	0.00432	0.00194	0.00202
Carubv10001449m.g	0.01539	0.01481	0.01606	0.01157	0.01718	0.00392	0.01739	0.0151	Carubv10001449m.g	0	0.01086	0.01062	0	0.00752	0	0	0.00263	Carubv10001449m.g	0.00683	0.00138	0.00369	0.00099	0.00371	0.00157	0.00392	0.00116
Carubv10001450m.g	0.00427	0.00457	0.13762	0.08367	0.14027	0.13825	0.04342	0.00678	Carubv10001450m.g	0.00745	0.00192	0.01224	0.01313	0.01409	0.01076	0.0013	0.00486	Carubv10001450m.g	0.00324	0.00288	0.00081	0.00336	0.00303	0.00321	0.00245	0.00495
Carubv10001451m.g	0.19719	0.17492	0.31793	0.28163	0.26759	0.2715	0.28755	0.26162	Carubv10001451m.g	0.00783	0.00798	0.00826	0.00241	0.00657	0.00132	0.00164	0.00563	Carubv10001451m.g	0.00219	0.00225	0.00228	0.00291	0.0023	0.00135	0.00316	0.00253
Carubv10001452m.g	0.27717	0.31721	0.19955	0.22183	0.20366	0.22074	0.33416	0.34195	Carubv10001452m.g	0.02004	0.01255	0.00615	0.01058	0.00455	0.00613	0.00726	0.02631	Carubv10001452m.g	0.0041	0.00144	0.00312	0.00319	0.0025	0.00451	0.00469	0.00388
Carubv10001453m.g	0.07782	0.07135	0.04013	0.03389	0.03169	0.01863	0.06699	0.08261	Carubv10001453m.g	0.00285	0.0058	0	0	0.00338	0.0026	0.00576	0.00391	Carubv10001453m.g	0.00481	0.00599	0.00774	0.00481	0.00821	0.00586	0.00484	0.00292
Carubv10001454m.g	0.17869	0.18571	0.32004	0.32195	0.32452	0.27797	0.17312	0.21291	Carubv10001454m.g	0.05882	0.04076	0.02125	0.00411	0.02721	0.01722	0.04373	0.06159	Carubv10001454m.g	0.0061	0.00252	0.00679	0.0005	0.00252	0.00347	0.00096	0.00493
Carubv10001455m.g	0.05486	0.09605	0.0081	0.01792	0.06435	0.0772	0.09182	0.10612	Carubv10001455m.g	0.00943	0.00148	0.0037	0.01073	0.00258	0.00227	0.00298	0.00556	Carubv10001455m.g	0.00252	0.00299	0.00192	0.00182	0.00387	0.00227	0.00253	0.00388
Carubv10001456m.g	0.33729	0.35066	0.33473	0.34689	0.38425	0.27377	0.31445	0.39122	Carubv10001456m.g	0.00863	0.002	0.0025	0.0026	0.00444	0.00547	0.00669	0.00772	Carubv10001456m.g	0.00209	0.00148	0.00342	0.00279	0.00178	0.00177	0.00348	0.00252
Carubv10001457m.g	0.14657	0.14992	0.17179	0.16943	0.14368	0.12483	0.16163	0.16765	Carubv10001457m.g	0.00819	0.00441	0.00144	0	0.00217	0.01896	0.00527	0.00341	Carubv10001457m.g	0.0044	0.00254	0.00236	0.00444	0.00315	0.00204	0.00207	0.00091
Carubv10001458m.g	0.29062	0.27239	0.30175	0.2266	0.1466	0.31272	0.04629	0.2034	Carubv10001458m.g	0.01033	0.00302	0.01007	0	0.01436	0.00362	0	0.00917	Carubv10001458m.g	0.00519	0.00354	0.00179	0.00149	0.00143	0.00519	0.00375	0.00188
Carubv10001459m.g	0.37322	0.36148	0.3459	0.35065	0.2933	0.34289	0.21988	0.41767	Carubv10001459m.g	0.00152	0.00718	0.00426	0.00937	0.00182	0.01291	0.0021	0	Carubv10001459m.g	0.00149	0.00328	0.00228	0.00112	0.00291	0.00253	0.00165	0.00135
Carubv10001461m.g	0.421	0.44065	0.38157	0.36758	0.36208	0.44251	0.40537	0.41618	Carubv10001461m.g	0.00915	0.01218	0.01363	0.00999	0.00822	0.01007	0.00947	0.01283	Carubv10001461m.g	0.00579	0.00321	0.00253	0.00277	0.00178	0.00224	0.00228	0.00268
Carubv10001462m.g	0.02153	0.01489	0.0165	0.01486	0.01095	0.02926	0.02093	0.01442	Carubv10001462m.g	0.00988	0	0	0	0	0	0	0.00976	Carubv10001462m.g	0	0.00157	0.00099	0.00348	0.0008	0.00283	0	0.00137
Carubv10001463m.g	0.05512	0.07284	0.08865	0.04729	0.044	0.05406	0.11559	0.04988	Carubv10001463m.g	0.00737	0.0053	0	0	0.00476	0.0037	0.00943	0	Carubv10001463m.g	0.00268	0.00256	0	0	0.00363	0.00159	0.00091	0.00068
Carubv10001466m.g	0.2763	0.2746	0.39862	0.44076	0.33695	0.36655	0.28383	0.25768	Carubv10001466m.g	0.00675	0.00487	0.00225	0.00969	0.00246	0.00645	0.00424	0.00757	Carubv10001466m.g	0.00331	0.00252	0.0023	0.00144	0.00132	0.00384	0.00218	0.0008
Carubv10001467m.g	0.30829	0.30848	0.24487	0.20695	0.21637	0.20157	0.28532	0.29536	Carubv10001467m.g	0.00592	0.0057	0.00105	0.0053	0.00511	0.00327	0.00518	0.00244	Carubv10001467m.g	0.00348	0.00351	0.00347	0.00338	0.00248	0.00132	0.00407	0.00136
Carubv10001468m.g	0.33051	0.31234	0.36146	0.42728	0.34443	0.36165	0.30611	0.36301	Carubv10001468m.g	0.00425	0.00471	0.00313	0.00397	0.0058	0.00693	0.00162	0	Carubv10001468m.g	0.00391	0.00244	0.00144	0.0025	0.00242	0.00165	0.00271	0.00333
Carubv10001469m.g	0.23479	0.27938	0.22965	0.21747	0.27249	0.25549	0.23929	0.30566	Carubv10001469m.g	0	0.01193	0.00292	0.00233	0.00175	0.00696	0.00575	0.00196	Carubv10001469m.g	0.00282	0.0027	0.00248	0.00069	0.00421	0.0028	0.00294	0.00336
Carubv10001470m.g	0.01632	0.01329	0.01961	0.00423	0.01231	0.01599	0.02906	0.01409	Carubv10001470m.g	0.02199	0.01565	0.00913	0.00645	0.00568	0.01212	0.01598	0.00493	Carubv10001470m.g	0.00658	0.00361	0.00167	0.00376	0.00304	0.00204	0.0029	0.00032
Carubv10001471m.g	0.43827	0.4841	0.55134	0.51553	0.51495	0.57274	0.48927	0.51801	Carubv10001471m.g	0.00545	0.00505	0.00487	0.00651	0.00804	0.00695	0.00609	0.00141	Carubv10001471m.g	0.00422	0.00226	0.00222	0.00231	0.00268	0.00455	0.00301	0.00351
Carubv10001472m.g	0.00621	0.00815	0.02222	0.02657	0.01078	0.01235	0.0132	0.01984	Carubv10001472m.g	0.00556	0.00292	0.0097	0.00338	0.00439	0.00376	0.00357	0.00476	Carubv10001472m.g	0.00348	0.00094	0.00384	0.00148	0.00335	0.00274	0	0.00191
Carubv10001473m.g	0.29604	0.26933	0.28753	0.30705	0.30225	0.22301	0.32571	0.30707	Carubv10001473m.g	0.00418	0.00156	0.00244	0.00694	0	0.00617	0.00565	0.00445	Carubv10001473m.g	0.00171	0.00405	0.00206	0.00087	0.00306	0.00256	0.00255	0.00185
Carubv10001475m.g	0.02674	0.02224	0.01673	0.0163	0.01447	0.01381	0.02406	0.02736	Carubv10001475m.g	0.00189	0.00175	0.00505	0.00305	0	0.0098	0.00341	0	Carubv10001475m.g	0.00396	0.00186	0.00297	0.00431	0.00125	0.00198	0.00313	0.00116
Carubv10001476m.g	0.24145	0.22088	0.01094	0.03803	0.09952	0.07264	0.14276	0.15441	Carubv10001476m.g	0.00871	0.00353	0.00129	0.00345	0.00727	0.0009	0.00438	0.0079	Carubv10001476m.g	0.00218	0.0017	0.0028	0.00264	0.00342	0.00178	0.00283	0.00233
Carubv10001478m.g	0.077	0.09087	0.01849	0	0.00941	0.01957	0.05648	0.06838	Carubv10001478m.g	0.0014	0	0.00462	0.00208	0	0.00311	0.00155	0.00521	Carubv10001478m.g	0.00376	0.00325	0.00378	0.00436	0.001	0.00406	0.00233	0.00344
Carubv10001479m.g	0.22465	0.23082	0.26875	0.30551	0.3088	0.21982	0.3216	0.20762	Carubv10001479m.g	0.00278	0.00481	0.00747	0	0.00784	0.00713	0.01223	0.00558	Carubv10001479m.g	0.00253	0.00421	0.00265	0.00346	0.00223	0.00441	0.00169	0.00081
Carubv10001480m.g	0.24759	0.36331	0.39282	0.42857	0.32411	0.39263	0.353	0.36977	Carubv10001480m.g	0.0216	0.01684	0.02137	0.02602	0.01719	0.02476	0.01993	0.01307	Carubv10001480m.g	0.00645	0.00793	0.00217	0.00395	0.00099	0.00432	0.00464	0.0049
Carubv10001482m.g	0.13157	0.14393	0.27875	0.39446	0.1736	0.29697	0.19002	0.13505	Carubv10001482m.g	0.00679	0.00809	0.01371	0.01156	0.00587	0.00875	0.00095	0.00855	Carubv10001482m.g	0.00272	0.00257	0.0018	0.00235	0.00455	0.00361	0.00254	0.00225
Carubv10001483m.g	0.03801	0.05818	0.06068	0.06655	0.06615	0.07418	0.09106	0.03852	Carubv10001483m.g	0.00149	0.01214	0.00311	0.00687	0	0.00704	0.00759	0	Carubv10001483m.g	0.00244	0.00537	0.00179	0.00287	0	0.00469	0.00401	0.00461
Carubv10001484m.g	0.02206	0.02576	0.01414	0.01875	0.02171	0	0.03841	0.04991	Carubv10001484m.g	0	0.01215	0.00256	0.00333	0.00476	0	0.00193	0.0049	Carubv10001484m.g	0.00494	0.00447	0.00257	0.0056	0.00238	0	0.0017	0.00327
Carubv10001485m.g	0.00669	0.01326	0.00714	0.0088	0.00816	0.01319	0.01555	0.01564	Carubv10001485m.g	0	0.00579	0.00416	0.00227	0.0039	0.00135	0.00363	0.00725	Carubv10001485m.g	0.00273	0.00348	0.00157	0.00078	0.00293	0.00123	0.00024	0.00592
Carubv10001486m.g	0.01429	0.00282	0.01839	0.00904	0.00687	0.01624	0.00688	0.01533	Carubv10001486m.g	0.00776	0.00672	0.00521	0	0.01418	0.00397	0.00225	0	Carubv10001486m.g	0.00148	0.0049	0.0026	0.0029	0.0013	0.00126	0.00098	0.00164
Carubv10001487m.g	0.08396	0.094	0.10548	0.11878	0.13266	0.10612	0.10949	0.09098	Carubv10001487m.g	0.00252	0.00682	0.00163	0.0041	0.00115	0.00271	0.00629	0.00071	Carubv10001487m.g	0.00472	0.00379	0.00225	0.00407	0.0032	0.00563	0.0014	0.0025
Carubv10001488m.g	0.3337	0.30832	0.33969	0.28937	0.29415	0.28904	0.38797	0.38939	Carubv10001488m.g	0.00685	0.00265	0.00588	0	0.00577	0.01394	0.00299	0.00457	Carubv10001488m.g	0.00192	0.00477	0.00171	0.00315	0.00221	0.00179	0.003	0.00166
Carubv10001489m.g	0.62017	0.61389	0.72144	0.7624	0.6875	0.71792	0.67494	0.61153	Carubv10001489m.g	0.16164	0.1209	0.06457	0.0507	0.03946	0.02522	0.12181	0.14835	Carubv10001489m.g	0.00668	0.00883	0.00488	0.00274	0.00453	0.00298	0.00577	0.00534
Carubv10001491m.g	0.00591	0.00398	0.01326	0.02707	0.01396	0.01005	0.0106	0.01656	Carubv10001491m.g	0	0.00192	0.00594	0.00189	0.00227	0.01099	0	0	Carubv10001491m.g	0.00234	0.00435	0.00162	0.00308	0.00338	0.00847	0.00129	0.00166
Carubv10001492m.g	0.38116	0.28364	0.26205	0.34651	0.29223	0.21691	0.32289	0.26819	Carubv10001492m.g	0.00937	0.01077	0.00119	0.01046	0.01221	0.00702	0.01355	0.00792	Carubv10001492m.g	0.00328	0.00431	0.00199	0.00243	0.00387	0.00217	0.00099	0.00177
Carubv10001493m.g	0.00531	0.00548	0.01831	0.00806	0.00813	0.01196	0.01174	0.00972	Carubv10001493m.g	0.00263	0.0067	0	0	0.00535	0	0.00235	0.00172	Carubv10001493m.g	0.00154	0.00381	0.00172	0.00159	0.0016	0.00212	0.00452	0.00123
Carubv10001494m.g	0.30282	0.32701	0.28726	0.31696	0.23891	0.26779	0.26014	0.31854	Carubv10001494m.g	0.00334	0.00366	0.00216	0.00313	0.00639	0.00115	0	0.00739	Carubv10001494m.g	0.00273	0.00461	0.0024	0.00255	0.00206	0.00136	0.00224	0.00147
Carubv10001496m.g	0.00612	0.00524	0.03772	0.03807	0.00741	0.02064	0.01869	0.01787	Carubv10001496m.g	0	0	0.00486	0.00833	0.00192	0	0	0.00198	Carubv10001496m.g	0.00356	0.00381	0.00155	0.00204	0.00209	0.00182	0.00143	0.00435
Carubv10001497m.g	0.29352	0.28029	0.27545	0.18838	0.25841	0.33399	0.27323	0.23066	Carubv10001497m.g	0.13814	0.1026	0.01623	0.03376	0.02795	0.01473	0.16238	0.09026	Carubv10001497m.g	0.03137	0.02917	0.00633	0.00591	0.00748	0.00623	0.03743	0.0161
Carubv10001498m.g	0.08025	0.07809	0.00838	0.02298	0.00521	0.06566	0.03182	0.05749	Carubv10001498m.g	0.01389	0.00369	0	0.00317	0	0	0	0.01371	Carubv10001498m.g	0.00135	0.00281	0	0.00306	0.00117	0.00326	0.0028	0.00367
Carubv10001499m.g	0.14612	0.1483	0.19249	0.1487	0.12394	0.17785	0.19984	0.2059	Carubv10001499m.g	0.00438	0.00366	0.00964	0.0012	0.00242	0.00339	0.00278	0.00425	Carubv10001499m.g	0.00136	0.00281	0.00193	0.00431	0.00184	0.00341	0.00186	0.00242
Carubv10001500m.g	0.24337	0.18778	0.25415	0.44229	0.41069	0.3142	0.20597	0.26824	Carubv10001500m.g	0.00156	0.00303	0.00391	0	0.00306	0.00521	0.00559	0.00479	Carubv10001500m.g	0.00262	0.00214	0.0019	0.00278	0.00348	0.00303	0.00252	0.00368
Carubv10001502m.g	0.00397	0.01576	0.01869	0.00833	0.01561	0.01545	0.00519	0.02236	Carubv10001502m.g	0	0.00479	0	0	0.00411	0.00407	0.00387	0.00895	Carubv10001502m.g	0.00421	0.00221	0.00305	0.00064	0.00192	0.00309	0.00194	0.0034
Carubv10001503m.g	0.13662	0.10853	0.21069	0.25343	0.2756	0.0972	0.14938	0.14731	Carubv10001503m.g	0.00621	0.00784	0.00323	0.00621	0.00683	0.00273	0.00456	0	Carubv10001503m.g	0.00329	0.00342	0.0023	0.00222	0.00203	0.00036	0.0027	0.00148
Carubv10001504m.g	0.04394	0.06363	0.01019	0.05223	0.02651	0.02477	0.04312	0.0489	Carubv10001504m.g	0.00333	0.00595	0	0	0	0	0.01026	0.00714	Carubv10001504m.g	0.00353	0.00265	0.00051	0.00264	0.00074	0.0027	0.00629	0.00197
Carubv10001505m.g	0.29129	0.28284	0.30918	0.28242	0.39701	0.26146	0.3559	0.24552	Carubv10001505m.g	0.01422	0.0071	0.0506	0.03883	0.06182	0.02006	0.00906	0.01099	Carubv10001505m.g	0.00217	0.00439	0.0031	0.00392	0.00139	0.00259	0.00291	0.00238
Carubv10001507m.g	0.25247	0.23354	0.17443	0.16735	0.171	0.20342	0.24065	0.17298	Carubv10001507m.g	0.07943	0.07147	0.04734	0.08101	0.07132	0.1088	0.07135	0.09866	Carubv10001507m.g	0.00943	0.00778	0.0069	0.00229	0.00369	0.00942	0.00709	0.00759
Carubv10001508m.g	0.3813	0.35335	0.33529	0.3926	0.36814	0.39504	0.39975	0.34211	Carubv10001508m.g	0.00713	0.00443	0.00746	0.00274	0.00886	0.00453	0.00601	0.00826	Carubv10001508m.g	0.00215	0.00221	0.00258	0	0.00328	0.00347	0.00222	0.00487
Carubv10001509m.g	0.28687	0.28674	0.4497	0.6495	0.41485	0.387	0.34808	0.31039	Carubv10001509m.g	0.00466	0.00337	0.00747	0.00775	0.00725	0.00484	0.00222	0	Carubv10001509m.g	0.00378	0.00365	0.00178	0.00187	0.0025	0.0031	0.0033	0.0018
Carubv10001510m.g	0.28808	0.30662	0.46231	0.46328	0.44366	0.38005	0.27382	0.35309	Carubv10001510m.g	0.00698	0.00407	0.00215	0.01047	0.00588	0.00729	0.00709	0.00667	Carubv10001510m.g	0.00536	0.00434	0.00198	0.00243	0.00479	0.00326	0.00414	0.00309
Carubv10001511m.g	0.00669	0.00318	0.01101	0.00753	0.00308	0.00868	0.00708	0.00814	Carubv10001511m.g	0	0	0	0.00225	0.00488	0	0.00233	0	Carubv10001511m.g	0.0023	0.00066	0.00375	0.00118	0	0.00147	0.00266	0.00681
Carubv10001512m.g	0.00812	0.01431	0	0.02963	0.01777	0.03693	0.02249	0	Carubv10001512m.g	0.00536	0.00109	0	0	0.00194	0.00332	0	0.00758	Carubv10001512m.g	0.00412	0.0015	0.00141	0.00373	0.00191	0.0027	0.00224	0.00192
Carubv10001513m.g	0.17204	0.13602	0.37715	0.35341	0.28183	0.35114	0.27639	0.1527	Carubv10001513m.g	0.00622	0.01091	0.01005	0.01854	0	0.01885	0.00266	0.02174	Carubv10001513m.g	0.00206	0.00164	0.00154	0.00327	0.00277	0.00241	0.00372	0.0047
Carubv10001514m.g	0.36316	0.34119	0.31205	0.34927	0.30035	0.28689	0.36001	0.35058	Carubv10001514m.g	0.02222	0.04394	0.00554	0	0.0039	0.01493	0.00695	0.00508	Carubv10001514m.g	0.00447	0.00325	0.00298	0.00144	0.00507	0.00227	0.00236	0.00261
Carubv10001515m.g	0.05322	0.0382	0.07825	0.13521	0.07947	0.07571	0.0776	0.07212	Carubv10001515m.g	0.00359	0.00586	0.01281	0.02599	0.01106	0.0141	0.00732	0.00419	Carubv10001515m.g	0.00348	0.00269	0.00313	0.00219	0.00211	0.00474	0.00306	0.00162
Carubv10001516m.g	0.0399	0.07375	0.00475	0.00496	0.03771	0.0223	0.05397	0.05946	Carubv10001516m.g	0.00509	0.00453	0.00336	0.00157	0.00484	0.00501	0.00471	0	Carubv10001516m.g	0.00251	0.00279	0.00173	0.00131	0.00147	0.00281	0.00378	0.00283
Carubv10001518m.g	0.00182	0.00766	0.00929	0.00529	0.00893	0.00625	0.00976	0	Carubv10001518m.g	0.00313	0.00386	0.00935	0	0.00667	0.00408	0.00537	0	Carubv10001518m.g	0.0017	0.00341	0	0.00558	0	0.00284	0	0
Carubv10001519m.g	0.03316	0.06769	0.10046	0.11881	0.04242	0.08717	0.08569	0.07893	Carubv10001519m.g	0	0.01571	0.0042	0.00625	0.00607	0.00157	0.00342	0.00623	Carubv10001519m.g	0.00425	0.00761	0.00142	0.00439	0.00688	0.00247	0.00244	0.0045
Carubv10001520m.g	0.01506	0.01122	0.01682	0.00952	0.01239	0.01108	0	0.01622	Carubv10001520m.g	0.01159	0.00463	0.00758	0.00694	0.00376	0	0.01703	0.01401	Carubv10001520m.g	0.00161	0.00427	0.00129	0	0.00263	0.00248	0.00174	0.00218
Carubv10001521m.g	0.01646	0.00333	0.01751	0.01073	0.01224	0.01769	0.01675	0.02671	Carubv10001521m.g	0.00278	0.0024	0.00455	0	0.00543	0	0	0.0121	Carubv10001521m.g	0.0038	0.00378	0.00132	0.00636	0.00273	0.00756	0.00112	0.00191
Carubv10001522m.g	0.42492	0.50491	0.56518	0.48173	0.48761	0.55624	0.48976	0.48909	Carubv10001522m.g	0.00813	0.00273	0.01009	0.01575	0.01088	0.00504	0.00572	0.00421	Carubv10001522m.g	0.00496	0.00334	0.00271	0.00159	0.00298	0.00317	0.00163	0.00074
Carubv10001523m.g	0.21281	0.22524	0.16339	0.23776	0.08219	0.22088	0.23001	0.19347	Carubv10001523m.g	0.00711	0.02282	0.00621	0.00296	0.0079	0.00969	0.01501	0.01133	Carubv10001523m.g	0.0115	0.00837	0.00188	0.00237	0.00255	0.00556	0.01324	0.00977
Carubv10001524m.g	0.11373	0.10993	0.11353	0.12538	0.19768	0.12737	0.12193	0.20671	Carubv10001524m.g	0.02826	0.0182	0.0386	0.02431	0.02222	0.03733	0.01338	0.01708	Carubv10001524m.g	0.00488	0.01032	0.00134	0.00504	0.00317	0.01329	0.01037	0.00398
Carubv10001525m.g	0.41955	0.40699	0.3764	0.40048	0.35413	0.32402	0.45689	0.35068	Carubv10001525m.g	0.0139	0.01464	0.0121	0.00512	0.00665	0.0033	0.00833	0.00904	Carubv10001525m.g	0.01445	0.00852	0.00894	0.0072	0.00895	0.00879	0.01373	0.00654
Carubv10001526m.g	0.01402	0.0122	0.00765	0.00621	0.01218	0.00492	0.00674	0.02018	Carubv10001526m.g	0.00843	0.00438	0	0.02326	0	0.00187	0.00918	0.00444	Carubv10001526m.g	0.00194	0.00219	0.00378	0.002	0.00652	0.00397	0	0.00174
Carubv10001527m.g	0.26176	0.21736	0.36707	0.33693	0.306	0.38547	0.26685	0.3085	Carubv10001527m.g	0.0028	0.00175	0.00192	0	0.00785	0.00086	0.00237	0.00317	Carubv10001527m.g	0.00214	0.00305	0.00244	0.00423	0.00195	0.00332	0.00331	0.0021
Carubv10001528m.g	0.23555	0.21121	0.26026	0.23813	0.25108	0.23568	0.19822	0.23384	Carubv10001528m.g	0.00659	0.00698	0.00716	0	0.0035	0.00084	0.00254	0.00534	Carubv10001528m.g	0.00389	0.00273	0.00299	0.00303	0.00065	0.00291	0.0011	0.00119
Carubv10001529m.g	0.30243	0.3723	0.3728	0.25135	0.32194	0.3034	0.30986	0.35781	Carubv10001529m.g	0.00758	0.00934	0.0017	0.00793	0.00663	0.00119	0.0047	0.00921	Carubv10001529m.g	0.00263	0.0017	0.0039	0.00188	0.00241	0.0041	0.00227	0.00274
Carubv10001530m.g	0.25779	0.37216	0.43346	0.38933	0.4012	0.49457	0.35999	0.39403	Carubv10001530m.g	0.01406	0.00418	0.00394	0.01578	0.00698	0.01729	0	0.00612	Carubv10001530m.g	0.00297	0.00406	0.00417	0.00127	0.00522	0.00209	0.00125	0.00289
Carubv10001531m.g	0.19635	0.19027	0.31493	0.38559	0.2347	0.24033	0.21438	0.20631	Carubv10001531m.g	0.0038	0.00557	0.0108	0.00317	0.00567	0.00241	0.00122	0.00758	Carubv10001531m.g	0.00392	0.0031	0.00472	0.00244	0.00237	0.00302	0.00181	0.00291
Carubv10001532m.g	0.47652	0.42082	0.49666	0.57424	0.52075	0.54144	0.49445	0.46508	Carubv10001532m.g	0.01392	0.01895	0.02327	0.09255	0.0229	0.1351	0.00544	0.00371	Carubv10001532m.g	0.00409	0.0032	0.00546	0.00482	0.00365	0.00669	0.0029	0.00211
Carubv10001533m.g	0.20921	0.21906	0.25541	0.23715	0.22798	0.21611	0.23307	0.21132	Carubv10001533m.g	0.01319	0.00834	0.00428	0.00117	0.00858	0.00329	0.00875	0.00351	Carubv10001533m.g	0.00261	0.00457	0.00158	0.00194	0.00197	0.00367	0.0024	0.00268
Carubv10001534m.g	0.16265	0.15034	0.26188	0.36427	0.25417	0.24823	0.20925	0.19893	Carubv10001534m.g	0.00239	0.00405	0.00473	0.00509	0.00467	0.00181	0.00562	0.00653	Carubv10001534m.g	0.00273	0.00439	0.00299	0.00234	0.00217	0.00275	0.00125	0.0034
Carubv10001535m.g	0.01011	0.01772	0.04192	0.06084	0.08512	0.06576	0.05	0.02809	Carubv10001535m.g	0.06878	0.08218	0.01356	0.03868	0.03163	0.01176	0.06239	0.06098	Carubv10001535m.g	0.00548	0.00406	0.00146	0.00393	0.00345	0.00299	0.00326	0.00303
Carubv10001536m.g	0.18456	0.17977	0.09378	0.02019	0.02822	0.12155	0.15762	0.09908	Carubv10001536m.g	0.00317	0.00361	0.00154	0.00198	0.00242	0	0.00207	0.0037	Carubv10001536m.g	0.00502	0.00282	0.00031	0.00159	0.0029	0.00247	0.00407	0.00051
Carubv10001537m.g	0.20644	0.18007	0.23187	0.24606	0.30904	0.22605	0.17089	0.15054	Carubv10001537m.g	0.01129	0.01054	0.00521	0.00935	0.00223	0	0.00137	0	Carubv10001537m.g	0.0013	0.00215	0.00075	0.00195	0.00464	0.00354	0.0012	0.00235
Carubv10001538m.g	0.09861	0.09832	0.1345	0.16237	0.14914	0.12373	0.13158	0.1369	Carubv10001538m.g	0.00301	0.00355	0.00669	0.00107	0.00355	0.00188	0.00484	0.00176	Carubv10001538m.g	0.00178	0.00401	0.00193	0.00186	0.00225	0.00323	0.00196	0.00204
Carubv10001539m.g	0.00347	0.00399	0.00671	0.00427	0.00418	0.0196	0.00692	0.00145	Carubv10001539m.g	0.00508	0.00987	0	0	0	0	0	0.00461	Carubv10001539m.g	0.00556	0.00206	0.00207	0.005	0	0.00541	0	0.00204
Carubv10001540m.g	0.00917	0.0079	0.00255	0.08572	0.04015	0.06611	0.01924	0.05116	Carubv10001540m.g	0.00325	0	0.00417	0.00357	0.00333	0.00673	0	0.01909	Carubv10001540m.g	0.00152	0.00309	0.00126	0.0018	0.0038	0.00161	0.00234	0.00565
Carubv10001541m.g	0.02031	0.01441	0.02643	0.03303	0.00476	0.01058	0.01264	0.01214	Carubv10001541m.g	0.02838	0.02196	0	0.00366	0	0	0.02113	0.00987	Carubv10001541m.g	0.00419	0.00164	0.00252	0.00435	0.00193	0.00361	0.00583	0.00359
Carubv10001543m.g	0.18986	0.19125	0.41578	0.33927	0.25609	0.28161	0.23135	0.25891	Carubv10001543m.g	0.00687	0.00493	0.00396	0.00694	0.00957	0.00437	0.00106	0.00272	Carubv10001543m.g	0.00187	0.00138	0.0047	0.00055	0.0023	0.00287	0.00111	0.00117
Carubv10001544m.g	0.16633	0.19705	0.3426	0.28467	0.31313	0.27685	0.17969	0.15548	Carubv10001544m.g	0.00694	0.0078	0.0051	0	0.00557	0.00233	0.01097	0.00208	Carubv10001544m.g	0.0014	0.00462	0.0046	0.00405	0.004	0.00589	0.00546	0.00325
Carubv10001546m.g	0.00149	0.00339	0.00598	0.00119	0.00435	0	0.00327	0.00216	Carubv10001546m.g	0.00386	0	0	0.00198	0.0034	0	0.00286	0.00748	Carubv10001546m.g	0.00542	0.00329	0.00058	0.00199	0.00374	0.00431	0.00175	0.00107
Carubv10001547m.g	0.00562	0.09359	0.02273	0.11634	0.07373	0.0785	0.11108	0.08224	Carubv10001547m.g	0.00345	0.00306	0.00185	0	0.00176	0.0027	0.00243	0.00644	Carubv10001547m.g	0.0014	0.00342	0.0039	0.00372	0.00392	0.00087	0.0024	0.00159
Carubv10001548m.g	0.02534	0.02379	0.00996	0.04151	0.05909	0.03914	0.04681	0.01978	Carubv10001548m.g	0.00096	0.00569	0.00468	0.0068	0.00563	0	0	0.00282	Carubv10001548m.g	0.00272	0.00449	0.00216	0.00231	0.00236	0.00244	0.00206	0.0036
Carubv10001549m.g	0.11858	0.13	0.10485	0.15712	0.10415	0.06587	0.18762	0.16765	Carubv10001549m.g	0.00231	0.00204	0.00113	0.00629	0.00411	0.00626	0.00469	0.0054	Carubv10001549m.g	0.00257	0.00356	0.00112	0.00315	0.0026	0.0023	0.00198	0.00263
Carubv10001550m.g	0.20947	0.24324	0.41068	0.37684	0.22017	0.27173	0.21625	0.31943	Carubv10001550m.g	0.0082	0.01102	0.00676	0.00564	0.0032	0.00857	0.00204	0.01194	Carubv10001550m.g	0.00359	0.00175	0.00149	0.00272	0.00556	0.00134	0.0029	0.00608
Carubv10001551m.g	0	0.00238	0.05467	0.0521	0.03454	0.00437	0.02586	0.0292	Carubv10001551m.g	0.00354	0.00328	0.00251	0.00864	0.00208	0.01656	0.01025	0.00176	Carubv10001551m.g	0.00174	0.00276	0.00295	0.00456	0.00204	0.00284	0.00404	0.00222
Carubv10001552m.g	0.68877	0.77566	0.89963	0.93951	0.84042	0.87081	0.68328	0.79087	Carubv10001552m.g	0.31817	0.34568	0.32155	0.26963	0.25141	0.24056	0.24153	0.33252	Carubv10001552m.g	0.05565	0.04351	0.05341	0.038	0.0422	0.03009	0.0297	0.04521
Carubv10001553m.g	0.13426	0.13655	0.12942	0.08921	0.0486	0.1834	0.10264	0.12156	Carubv10001553m.g	0.00438	0.00265	0.00472	0.00602	0	0.00556	0	0	Carubv10001553m.g	0.00211	0.00268	0.00373	0.00291	0.00211	0.00135	0.00331	0.00449
Carubv10001555m.g	0.3411	0.29913	0.36456	0.29353	0.33464	0.35497	0.303	0.32239	Carubv10001555m.g	0.00161	0.004	0.01759	0.0055	0.00914	0.00747	0.00802	0.0033	Carubv10001555m.g	0.00169	0.00387	0.00302	0.00301	0.00264	0.00324	0.0022	0.00295
Carubv10001556m.g	0.41023	0.40936	0.5185	0.53457	0.47253	0.46582	0.4626	0.44973	Carubv10001556m.g	0.02487	0.03145	0.00846	0.00942	0.01912	0.0051	0.01869	0.02033	Carubv10001556m.g	0.00356	0.00232	0.00423	0.0029	0.00292	0.00531	0.00353	0.00665
Carubv10001557m.g	0.29307	0.29281	0.35092	0.33396	0.41048	0.3408	0.28588	0.29443	Carubv10001557m.g	0.00427	0.00463	0.00385	0.00551	0.00301	0.00423	0.00402	0.00193	Carubv10001557m.g	0.00373	0.00191	0.00228	0.00236	0.00493	0.00192	0.00236	0.00281
Carubv10001558m.g	0.10141	0.08979	0.10506	0.11759	0.10003	0.10451	0.13468	0.13153	Carubv10001558m.g	0.00984	0.01481	0.01514	0.00859	0.00839	0.00308	0.0172	0.02368	Carubv10001558m.g	0.00465	0.00581	0.00696	0.00389	0.00213	0.00187	0.00819	0.00423
Carubv10001559m.g	0.01127	0.01642	0.09291	0.07319	0.05449	0.07652	0.06067	0.02648	Carubv10001559m.g	0.01044	0.00532	0.00325	0	0.00721	0.00384	0	0.01474	Carubv10001559m.g	0.00246	0.00276	0.00286	0.0018	0.00352	0.00361	0.00265	0.00182
Carubv10001560m.g	0.45688	0.44116	0.46983	0.49903	0.43137	0.43948	0.40318	0.40731	Carubv10001560m.g	0.00493	0.00289	0.00485	0.01052	0.00343	0.00387	0.00542	0.00686	Carubv10001560m.g	0.00389	0.00429	0.00213	0.0026	0.00443	0.00292	0.00217	0.00197
Carubv10001562m.g	0.01081	0.00777	0.00404	0.0073	0	0.01036	0.01222	0.01046	Carubv10001562m.g	0.00449	0	0.00964	0.00556	0	0	0.00797	0	Carubv10001562m.g	0.00436	0.00496	0.00154	0.00404	0	0.00626	0.00057	0.0031
Carubv10001563m.g	0.17698	0.1976	0.24897	0.24375	0.32926	0.30979	0.24748	0.27367	Carubv10001563m.g	0.00777	0.01703	0.00518	0.0304	0.00383	0.0406	0.00105	0.00744	Carubv10001563m.g	0.00364	0.00208	0.00368	0.00257	0.00343	0.00224	0.00147	0.00117
Carubv10001564m.g	0.35971	0.45005	0.32601	0.25858	0.35804	0.33814	0.41937	0.43953	Carubv10001564m.g	0.00646	0.00632	0.0114	0.00333	0.00712	0.01008	0.0039	0	Carubv10001564m.g	0.00163	0.00373	0.00324	0.0032	0.00373	0.00124	0.00484	0.00192
Carubv10001566m.g	0.05249	0.05638	0.08181	0.11241	0.09954	0.03273	0.08923	0.08666	Carubv10001566m.g	0.00314	0.00712	0.00377	0.00658	0.00463	0	0.00524	0.00666	Carubv10001566m.g	0.00154	0.00436	0.00219	0.00033	0.00315	0.00378	0.00171	0.00464
Carubv10001567m.g	0.00798	0.0061	0.01353	0.01176	0.00556	0.01306	0.01761	0.02571	Carubv10001567m.g	0.00869	0.00383	0.00378	0.00441	0.00471	0.00622	0.00341	0.00138	Carubv10001567m.g	0.00226	0.00352	0.00213	0.00186	0.00501	0.00413	0.00208	0.00136
Carubv10001568m.g	0.00451	0.00678	0.00918	0.01542	0.01281	0.00503	0.00472	0.00974	Carubv10001568m.g	0.00388	0.00581	0	0.00896	0	0.00246	0.0044	0	Carubv10001568m.g	0.00434	0.00164	0.00187	0.00268	0.00186	0.00177	0.00185	0.00378
Carubv10001569m.g	0.25471	0.27826	0.22393	0.20398	0.21291	0.20147	0.22014	0.28322	Carubv10001569m.g	0.00753	0.00976	0.00407	0.02096	0.00449	0.00633	0.00362	0.01214	Carubv10001569m.g	0.00301	0.00293	0.0031	0.00304	0.00341	0.00473	0.00225	0.00171
Carubv10001570m.g	0.1719	0.17726	0.1584	0.21985	0.15979	0.19829	0.20175	0.19265	Carubv10001570m.g	0.00455	0.00353	0.00168	0.00201	0.00541	0.0006	0.00463	0.0061	Carubv10001570m.g	0.00356	0.00349	0.00159	0.00463	0.00266	0.00216	0.00225	0.00133
Carubv10001571m.g	0.00597	0.01535	0.01	0.00663	0	0.00778	0.02403	0.01164	Carubv10001571m.g	0.00609	0	0	0.00748	0	0.00711	0	0.00284	Carubv10001571m.g	0.00381	0.00343	0.00333	0.00125	0.00073	0.00188	0.00294	0.00504
Carubv10001573m.g	0.02026	0.01287	0.01074	0.00938	0.00222	0.01224	0.01245	0	Carubv10001573m.g	0.00222	0.00508	0	0.00408	0.01018	0.01475	0	0.01318	Carubv10001573m.g	0.0025	0.00392	0.00643	0.00387	0.0029	0.00336	0.00123	0.00306
Carubv10001574m.g	0.22114	0.24918	0.16316	0.14905	0.16976	0.20432	0.15208	0.18654	Carubv10001574m.g	0.01158	0.00373	0.00566	0	0.00417	0.00277	0.00286	0.00133	Carubv10001574m.g	0.00666	0.00178	0.00093	0.00276	0.00447	0.00509	0.0009	0
Carubv10001575m.g	0.00686	0.00653	0.01478	0.01778	0.015	0.01471	0.01922	0.00784	Carubv10001575m.g	0.00769	0.00146	0.00659	0.00857	0.0057	0.00213	0.00347	0	Carubv10001575m.g	0.00491	0.00284	0.00283	0.00102	0.00143	0.00588	0.00085	0.00138
Carubv10001576m.g	0.57394	0.56006	0.66588	0.70768	0.51944	0.65337	0.55688	0.53326	Carubv10001576m.g	0.15719	0.15385	0.17388	0.12983	0.21932	0.14398	0.21466	0.1307	Carubv10001576m.g	0.02177	0.01119	0.01836	0.01708	0.03641	0.01737	0.02018	0.01826
Carubv10001577m.g	0.23935	0.1937	0.02463	0.0639	0.09649	0.0386	0.14272	0.1482	Carubv10001577m.g	0.00618	0.00092	0.00164	0.00656	0.00164	0.00128	0.00087	0.00247	Carubv10001577m.g	0.0028	0.0029	0.00072	0.00323	0.00281	0.00249	0.00169	0.00234
Carubv10001578m.g	0.17168	0.17446	0.25645	0.2196	0.30223	0.23896	0.23297	0.22376	Carubv10001578m.g	0.00503	0.00317	0.0041	0.00513	0.00288	0.00699	0.00435	0.00795	Carubv10001578m.g	0.00348	0.00297	0.0019	0.00211	0.00238	0.00187	0.00182	0.00283
Carubv10001579m.g	0.05986	0.08376	0.01312	0.01756	0.025	0.01905	0.04689	0.04981	Carubv10001579m.g	0.11094	0.08044	0.0133	0.01522	0.0133	0.01645	0.07425	0.05411	Carubv10001579m.g	0.00326	0.00603	0.00317	0.00273	0.00194	0.00294	0.00296	0.00162
Carubv10001580m.g	0.19401	0.22238	0.21831	0.27522	0.15754	0.23506	0.23833	0.22854	Carubv10001580m.g	0.00589	0.00549	0.0011	0.00067	0.00101	0.00219	0.00258	0.00362	Carubv10001580m.g	0.00276	0.0042	0.00272	0.0027	0.00305	0.00162	0.00387	0.00291
Carubv10001581m.g	0.00764	0	0	0	0	0.01922	0	0.00733	Carubv10001581m.g	0.01244	0.00585	0.00272	0.00397	0.01286	0.00417	0.007	0.00388	Carubv10001581m.g	0.00403	0.00161	0.0011	0.00147	0.00326	0.00255	0.00631	0.00318
Carubv10001582m.g	0.00434	0.00376	0.01082	0.00746	0.00584	0.008	0.01425	0.0075	Carubv10001582m.g	0.00222	0.00152	0.00735	0.00556	0	0.00513	0	0.00198	Carubv10001582m.g	0.00158	0.00508	0.00193	0	0.00163	0	0.00085	0.00132
Carubv10001583m.g	0.25479	0.26298	0.14309	0.17188	0.28147	0.13431	0.30587	0.24551	Carubv10001583m.g	0.00255	0.00598	0.00339	0.0077	0.00483	0.01225	0.00866	0.00519	Carubv10001583m.g	0.00255	0.00359	0.00393	0.00366	0.00337	0.00121	0.00223	0.00159
Carubv10001585m.g	0.11691	0.14555	0.15834	0.06435	0.17631	0.12695	0.24101	0.13187	Carubv10001585m.g	0	0.00188	0	0	0.00723	0.00941	0.00673	0	Carubv10001585m.g	0.00311	0.00206	0.00213	0.00579	0.00586	0.00379	0.00363	0.00258
Carubv10001586m.g	0.22479	0.20734	0.14371	0.12716	0.1213	0.18731	0.17549	0.20801	Carubv10001586m.g	0.00312	0.00694	0.00453	0	0.00524	0.00963	0.00514	0.00265	Carubv10001586m.g	0.0031	0.00345	0.00387	0.00436	0.00074	0.00272	0.00298	0.00555
Carubv10001587m.g	0.26851	0.175	0.27742	0.30133	0.23602	0.224	0.23169	0.20016	Carubv10001587m.g	0.00751	0.005	0.00251	0.00176	0.00689	0.01233	0.00135	0.00274	Carubv10001587m.g	0.00435	0.00358	0.0019	0.00105	0.00302	0.00251	0.00286	0.00181
Carubv10001588m.g	0.01922	0.01094	0.01008	0.00736	0.01341	0.0048	0.00972	0.01966	Carubv10001588m.g	0	0.00418	0.00654	0.01059	0.00364	0	0	0	Carubv10001588m.g	0.00304	0.00391	0	0.00332	0.00119	0.00266	0.00128	0
Carubv10001590m.g	0.34666	0.30726	0.38404	0.42108	0.40163	0.33763	0.32918	0.36976	Carubv10001590m.g	0.00403	0.01077	0.00371	0.0054	0.00915	0.00403	0.01791	0.01127	Carubv10001590m.g	0.00426	0.0057	0.00223	0.0025	0.00265	0.00218	0.00338	0.00393
Carubv10001591m.g	0.23865	0.22852	0.30202	0.34611	0.29459	0.33312	0.27592	0.26066	Carubv10001591m.g	0.00397	0.00642	0.0043	0.00503	0.00234	0.00797	0.00485	0.00327	Carubv10001591m.g	0.00259	0.00279	0.0029	0.00281	0.00137	0.00202	0.00252	0.00256
Carubv10001592m.g	0.24553	0.23151	0.18921	0.14187	0.13887	0.23844	0.17904	0.17671	Carubv10001592m.g	0.01453	0.00166	0.00907	0.01528	0.01305	0.00681	0.00408	0.00214	Carubv10001592m.g	0.00401	0.00412	0.0022	0.00138	0.00319	0.00219	0.00227	0.00189
Carubv10001593m.g	0.2699	0.28956	0.4473	0.4502	0.49526	0.39752	0.31014	0.27728	Carubv10001593m.g	0.00454	0.0033	0.00573	0.00609	0.00354	0.00286	0.00681	0.00292	Carubv10001593m.g	0.00214	0.00234	0.00156	0.00185	0	0.00425	0.00303	0.00208
Carubv10001595m.g	0	0	0.01667	0.03174	0	0	0	0.02041	Carubv10001595m.g	0.00309	0.00337	0.00483	0.00529	0	0.01143	0.00385	0.00264	Carubv10001595m.g	0.00449	0.00174	0	0.00387	0.00422	0.00261	0.00119	0.0079
Carubv10001596m.g	0.32729	0.31116	0.27998	0.29174	0.24706	0.28379	0.37755	0.30417	Carubv10001596m.g	0.05567	0.05156	0.01096	0.01201	0.00524	0.01992	0.04675	0.01612	Carubv10001596m.g	0.0125	0.00474	0.00136	0.00332	0.00137	0.0023	0.01035	0.00401
Carubv10001597m.g	0.29462	0.29122	0.35829	0.35849	0.34669	0.38046	0.37355	0.24618	Carubv10001597m.g	0.00352	0.00551	0.00695	0.00522	0.00478	0.01742	0.00933	0.00813	Carubv10001597m.g	0.00463	0.00233	0.00252	0.00395	0.00133	0.00166	0.00488	0.00423
Carubv10001598m.g	0.09581	0.11689	0.05146	0.0534	0.08662	0.03198	0.07114	0.09057	Carubv10001598m.g	0.01174	0.0039	0.00192	0.0047	0.00444	0.00318	0.00522	0.00867	Carubv10001598m.g	0.00601	0.00452	0.00171	0.00193	0.00317	0.00107	0.00383	0.00137
Carubv10001599m.g	0.01531	0.00239	0	0	0	0.01326	0.00413	0.00877	Carubv10001599m.g	0.0058	0.0051	0.00407	0	0	0	0.00189	0	Carubv10001599m.g	0.00141	0.0052	0.00702	0.00324	0.00177	0.00603	0.00464	0.00252
Carubv10001600m.g	0.28732	0.28614	0.46453	0.38934	0.40058	0.41704	0.32161	0.28432	Carubv10001600m.g	0.00259	0.00309	0.00767	0.00517	0.00376	0.00467	0.00627	0.00932	Carubv10001600m.g	0.00292	0.00325	0.00213	0.00194	0.00284	0.0021	0.00364	0.00341
Carubv10001601m.g	0.17018	0.14909	0.16866	0.10336	0.15763	0.11106	0.12757	0.13943	Carubv10001601m.g	0.10857	0.10165	0.03221	0.02602	0.02552	0.00805	0.10089	0.08713	Carubv10001601m.g	0.00797	0.00502	0.00293	0.00218	0.0005	0.00358	0.00163	0.00219
Carubv10001602m.g	0.03902	0.10362	0.27941	0.35564	0.23063	0.25595	0.18902	0.17977	Carubv10001602m.g	0.00293	0.00121	0.00585	0.0037	0.00421	0	0.00554	0.00434	Carubv10001602m.g	0.00338	0.00273	0.00228	0.00479	0.00214	0.00076	0.00272	0.00072
Carubv10001603m.g	0.25299	0.25281	0.34126	0.31958	0.31729	0.25725	0.25349	0.25804	Carubv10001603m.g	0.00316	0.01224	0.00967	0.00446	0.00613	0.01418	0.00634	0.00566	Carubv10001603m.g	0.00513	0.00145	0.00101	0.00119	0.00078	0.00462	0.00314	0.00109
Carubv10001604m.g	0.10959	0.13814	0.02979	0.02762	0.04323	0.06021	0.1255	0.11306	Carubv10001604m.g	0.00411	0.00367	0.00676	0.00651	0	0.0029	0.00309	0.00181	Carubv10001604m.g	0.00404	0.00148	0.00332	0.00264	0.00093	0.00394	0.00158	0.00203
Carubv10001606m.g	0.04576	0.04902	0.04815	0.03687	0.0612	0.025	0.06936	0.04826	Carubv10001606m.g	0.00356	0.00613	0.00179	0.00357	0.00696	0.00358	0.00271	0.00663	Carubv10001606m.g	0.00225	0.00489	0.00324	0.00077	0.00275	0.00051	0.00224	0.00309
Carubv10001608m.g	0.36037	0.30896	0.49478	0.37067	0.36989	0.40171	0.35316	0.30808	Carubv10001608m.g	0.00752	0.00776	0.00219	0.00547	0.00246	0.01412	0.00283	0.00323	Carubv10001608m.g	0.00267	0.00342	0.00213	0.00211	0.00227	0.00216	0.00099	0.00306
Carubv10001609m.g	0.00384	0.00882	0.01417	0.00695	0.00893	0.01027	0	0.0061	Carubv10001609m.g	0.02921	0.01002	0	0.00309	0	0	0	0	Carubv10001609m.g	0.00421	0.00159	0.00031	0.00343	0.00413	0.00665	0.00094	0.00091
Carubv10001610m.g	0.36577	0.30595	0.18205	0.27308	0.24885	0.24085	0.31249	0.32218	Carubv10001610m.g	0.00452	0.00852	0.0057	0.00861	0.00292	0.00784	0.01108	0.00892	Carubv10001610m.g	0.00405	0.00348	0.00226	0.00386	0.00411	0.00391	0.00291	0.0035
Carubv10001611m.g	0.48058	0.47483	0.42793	0.40122	0.4267	0.42447	0.44649	0.40103	Carubv10001611m.g	0.00556	0.00662	0	0.00789	0.00307	0.00206	0.00308	0.00392	Carubv10001611m.g	0.0032	0.00362	0.00168	0.00134	0.00152	0.00262	0.00215	0.00241
Carubv10001612m.g	0.0162	0.0413	0.03054	0.00895	0.03047	0.02163	0.01898	0.04409	Carubv10001612m.g	0.06384	0.02288	0.02258	0.0069	0.02248	0.02368	0.08185	0.11699	Carubv10001612m.g	0.0042	0.00402	0.00198	0.00113	0.0014	0.00272	0.00372	0.00069
Carubv10001614m.g	0.35601	0.28699	0.2786	0.26071	0.26845	0.25024	0.28115	0.44792	Carubv10001614m.g	0.01832	0.00738	0.00258	0.00292	0.00458	0.01448	0.0061	0.00784	Carubv10001614m.g	0.00164	0.00277	0.00317	0.00268	0.00147	0.00128	0.00377	0.00208
Carubv10001615m.g	0.20786	0.20601	0.13342	0.1325	0.14449	0.10495	0.0871	0.20213	Carubv10001615m.g	0.00649	0.00367	0.0034	0.00253	0.0012	0.00803	0.00225	0.00183	Carubv10001615m.g	0.00216	0.00113	0.00101	0	0.00296	0.00205	0.00319	0.00263
Carubv10001618m.g	0.0089	0.00504	0.0153	0.00621	0.00345	0.00566	0.00924	0.00842	Carubv10001618m.g	0	0.00522	0	0.00247	0	0	0.00455	0	Carubv10001618m.g	0.0029	0.00302	0.00163	0.00303	0.00261	0.00091	0.00353	0.00097
Carubv10001619m.g	0.27189	0.26525	0.219	0.29367	0.28993	0.28528	0.23258	0.31135	Carubv10001619m.g	0.00329	0.00833	0	0.00722	0.0037	0.00444	0.00437	0.00801	Carubv10001619m.g	0.0054	0.00426	0.00139	0.0057	0.0068	0.0035	0.00366	0.00278
Carubv10001620m.g	0.21402	0.23483	0.37749	0.38669	0.34394	0.33195	0.27011	0.27543	Carubv10001620m.g	0.04253	0.05514	0.0092	0.00753	0.02059	0.01073	0.02185	0.04542	Carubv10001620m.g	0.00632	0.01178	0.0041	0.00244	0.00169	0.00261	0.00602	0.00501
Carubv10001621m.g	0.18826	0.21501	0.28604	0.38045	0.38282	0.30008	0.22752	0.28033	Carubv10001621m.g	0.00419	0.0085	0	0.00571	0.00384	0.01377	0.00505	0.00827	Carubv10001621m.g	0.01014	0.00792	0.00507	0.00623	0.00341	0.00561	0.00567	0.00792
Carubv10001622m.g	0.4876	0.43486	0.41594	0.36039	0.41027	0.38389	0.45903	0.42726	Carubv10001622m.g	0.00567	0.00284	0.00517	0.00957	0.00659	0.00476	0.00428	0.00123	Carubv10001622m.g	0.00286	0.00262	0.00456	0.00602	0.00403	0.00471	0.00217	0.00396
Carubv10001623m.g	0.25288	0.24626	0.36812	0.35473	0.29014	0.26603	0.25594	0.27629	Carubv10001623m.g	0.00256	0.00401	0.00753	0	0.00526	0.00304	0.00565	0.00841	Carubv10001623m.g	0.00225	0.00397	0.00163	0.00165	0.00382	0.00263	0.00242	0.00174
Carubv10001624m.g	0.02412	0	0.00915	0.07314	0.02375	0.0275	0.02463	0.04999	Carubv10001624m.g	0.01108	0.00107	0	0	0.00332	0.0045	0	0	Carubv10001624m.g	0.00451	0.00142	0	0.00173	0.00417	0.00291	0.00132	0.00049
Carubv10001626m.g	0.47752	0.47389	0.33117	0.37377	0.40312	0.53883	0.57707	0.41503	Carubv10001626m.g	0.01072	0.01617	0.01044	0.00776	0.00732	0.01143	0.00873	0.00529	Carubv10001626m.g	0.00179	0.0009	0.00041	0.00052	0.00109	0.00084	0.00086	0
Carubv10001627m.g	0.04191	0.03867	0.00957	0.04194	0.00814	0.0077	0.05707	0.04836	Carubv10001627m.g	0.08829	0.09514	0.01535	0.02233	0.02301	0.02705	0.04821	0.06174	Carubv10001627m.g	0.00476	0.00449	0.00403	0.00179	0.00181	0.00413	0.00247	0.00553
Carubv10001628m.g	0.02311	0.01827	0.0193	0.0101	0.02268	0.0297	0.02103	0.03284	Carubv10001628m.g	0.00147	0.00466	0.00827	0.00366	0.00154	0.0037	0.00571	0.00137	Carubv10001628m.g	0.00388	0.00382	0.00348	0.00462	0.00361	0.00174	0.00268	0.00628
Carubv10001629m.g	0.06724	0.07798	0.02715	0.03669	0.04217	0.02793	0.06145	0.08197	Carubv10001629m.g	0.02942	0.01242	0	0	0	0.00744	0.01033	0.01963	Carubv10001629m.g	0.0034	0.00405	0.00137	0.00176	0.00225	0.00319	0.00334	0.0036
Carubv10001630m.g	0.09406	0.12275	0.08982	0.12731	0.08463	0.09229	0.11778	0.06122	Carubv10001630m.g	0.00699	0.00427	0.00833	0.00667	0	0	0	0	Carubv10001630m.g	0.001	0.00643	0.00223	0.00489	0.00614	0.00217	0.00163	0.00446
Carubv10001631m.g	0.03925	0.01388	0.92093	0.85846	0.67661	0.6395	0.2272	0.18139	Carubv10001631m.g	0.01816	0.00431	0.45577	0.40423	0.26918	0.37779	0.05606	0.0608	Carubv10001631m.g	0.00487	0.00283	0.07211	0.08213	0.04592	0.05442	0.01069	0.02032
Carubv10001632m.g	0.35151	0.42958	0.42873	0.39739	0.41757	0.39263	0.35519	0.42009	Carubv10001632m.g	0.00816	0.00835	0.00446	0.01227	0.00198	0.00614	0.00518	0.00963	Carubv10001632m.g	0.0028	0.0028	0.00174	0.00351	0.00299	0.0032	0.00252	0.00334
Carubv10001633m.g	0.00492	0.00445	0.0034	0.00358	0.00476	0	0.02629	0.00864	Carubv10001633m.g	0	0.00566	0.00781	0	0	0	0.01089	0	Carubv10001633m.g	0.00217	0.00341	0.00125	0	0.00125	0	0.00152	0.00448
Carubv10001634m.g	0.31179	0.31575	0.49029	0.40622	0.36335	0.37695	0.3027	0.30957	Carubv10001634m.g	0.00333	0.00355	0.00776	0.00324	0.00672	0.00118	0.00179	0.00093	Carubv10001634m.g	0.00268	0.00632	0.00381	0.00273	0.00228	0.00387	0.00202	0.00201
Carubv10001635m.g	0.28444	0.29055	0.15753	0.16328	0.17861	0.24575	0.29379	0.29011	Carubv10001635m.g	0	0.00453	0.00167	0.00818	0.0025	0.00941	0.00486	0.00398	Carubv10001635m.g	0.00337	0.00497	0.00089	0.00357	0.00443	0.00331	0.00252	0.00284
Carubv10001636m.g	0.16384	0.16021	0.20082	0.26503	0.27005	0.19475	0.19313	0.20057	Carubv10001636m.g	0.00488	0.01199	0.00822	0.00815	0.00494	0.00735	0.00301	0.00227	Carubv10001636m.g	0.00319	0.00171	0.002	0.00284	0.00236	0.00368	0.00999	0.00209
Carubv10001637m.g	0.01658	0	0.24093	0.3	0.28363	0.20128	0.07866	0.10413	Carubv10001637m.g	0.00442	0.00173	0.0061	0.00218	0.00798	0.00192	0.00495	0.00501	Carubv10001637m.g	0.00378	0.0026	0.00188	0.00354	0.00166	0.00197	0.00121	0.00075
Carubv10001638m.g	0.2503	0.22873	0.22113	0.32309	0.21054	0.15009	0.19114	0.28169	Carubv10001638m.g	0.00296	0	0.00718	0.00144	0	0.0034	0.00319	0.00339	Carubv10001638m.g	0.00163	0.00286	0.0037	0.00197	0.00185	0.00384	0.00212	0.00127
Carubv10001640m.g	0.1233	0.16784	0.15111	0.15274	0.171	0.18827	0.13595	0.13537	Carubv10001640m.g	0.00325	0.01092	0	0.00718	0.00758	0.00387	0.00337	0.00214	Carubv10001640m.g	0.00551	0.00307	0.00237	0.00379	0.00369	0.00214	0.00224	0.00315
Carubv10001641m.g	0.01302	0.00263	0.00791	0.00368	0.00751	0.00606	0.00687	0.00765	Carubv10001641m.g	0.00186	0.00235	0.00301	0.0089	0.00178	0	0	0.00436	Carubv10001641m.g	0.00131	0.00255	0.00094	0.00082	0.00183	0.00123	0.00649	0.00478
Carubv10001643m.g	0.00791	0.00782	0.01591	0.01511	0.00913	0.00481	0.00151	0.00527	Carubv10001643m.g	0.00246	0.00612	0.00248	0	0.00595	0	0.01027	0.00417	Carubv10001643m.g	0.00605	0.00354	0.0013	0.00242	0.00444	0.00141	0.00545	0
Carubv10001644m.g	0.3761	0.38769	0.3823	0.30555	0.37971	0.34843	0.25746	0.3451	Carubv10001644m.g	0.01022	0.00347	0.00317	0.00423	0.00876	0.01024	0.00802	0.0014	Carubv10001644m.g	0.00201	0.00173	0.0022	0.00045	0.00151	0.00327	0.00437	0.00164
Carubv10001645m.g	0.03117	0.018	0.01167	0.01063	0.00285	0.02042	0.0348	0.02302	Carubv10001645m.g	0.00181	0.00485	0.00168	0.006	0.00208	0.00714	0.00461	0.00341	Carubv10001645m.g	0.00492	0.00483	0.00247	0.00216	0.00385	0.00361	0.00305	0.00275
Carubv10001647m.g	0.26044	0.23969	0.3574	0.21082	0.24382	0.28906	0.23499	0.23155	Carubv10001647m.g	0	0.00709	0.00192	0.0084	0	0.00185	0.00373	0	Carubv10001647m.g	0.00427	0.00277	0.00336	0.00285	0.00487	0.00221	0.00202	0.00294
Carubv10001648m.g	0.02008	0.01211	0.04567	0.05225	0.04108	0.02299	0.0212	0.02367	Carubv10001648m.g	0.00393	0.00164	0.00355	0.00291	0.00182	0.00354	0.00245	0.00179	Carubv10001648m.g	0.00221	0.00238	0.00341	0.00211	0.00597	0.00109	0.00341	0.00096
Carubv10001651m.g	0.2479	0.29241	0.46966	0.23906	0.24236	0.36804	0.30402	0.23628	Carubv10001651m.g	0.00156	0.00656	0.00559	0.00642	0.00152	0.01027	0	0.00369	Carubv10001651m.g	0	0.0059	0.0014	0.00104	0.00275	0.00232	0.00239	0.0022
Carubv10001652m.g	0.00623	0.00669	0.02568	0.01593	0.01309	0.00321	0.00485	0.00612	Carubv10001652m.g	0.00869	0.00259	0.00579	0.01222	0.00189	0.00856	0	0.00708	Carubv10001652m.g	0	0.00246	0	0.00172	0.00058	0.00146	0.00241	0.00407
Carubv10001653m.g	0.33816	0.31619	0.30136	0.24359	0.25118	0.25584	0.30426	0.33555	Carubv10001653m.g	0.00405	0.00552	0.00205	0.00244	0.00471	0.01109	0.00596	0.00177	Carubv10001653m.g	0.00421	0.00509	0.00367	0.00245	0.00238	0.00429	0.00404	0.00233
Carubv10001654m.g	0.09291	0.09208	0.21189	0.41549	0.24134	0.18688	0.14834	0.1642	Carubv10001654m.g	0	0.00545	0	0.00987	0	0.00361	0	0.00444	Carubv10001654m.g	0.00326	0.003	0.00494	0.00405	0.00516	0.00501	0.00113	0.00378
Carubv10001655m.g	0.009	0.00337	0.10995	0.01169	0.09	0.02593	0.0446	0.03033	Carubv10001655m.g	0	0.0034	0	0.00505	0.00817	0	0.00635	0	Carubv10001655m.g	0.0009	0.0007	0.0023	0.00183	0.00364	0.00245	0.00284	0.00434
Carubv10001656m.g	0.41663	0.42886	0.35847	0.35616	0.41976	0.45606	0.44546	0.4086	Carubv10001656m.g	0.00769	0.01004	0.00645	0.00274	0.00771	0.00864	0.00635	0.00664	Carubv10001656m.g	0.00274	0.00355	0.00191	0.0028	0.00289	0.00302	0.00327	0.00212
Carubv10001657m.g	0.12146	0.13434	0.00595	0.01225	0.01855	0.04897	0.07865	0.09195	Carubv10001657m.g	0.01827	0.03883	0.0037	0.01346	0.00505	0.00595	0.02024	0.01721	Carubv10001657m.g	0.00611	0.00285	0.00985	0.00357	0.00372	0.00201	0.00316	0.0045
Carubv10001658m.g	0.25513	0.25194	0.42796	0.38097	0.44747	0.33181	0.30312	0.28961	Carubv10001658m.g	0.00619	0.00998	0	0.00703	0	0.01374	0.00788	0.00647	Carubv10001658m.g	0.00181	0.00289	0.00338	0.00061	0.00316	0.00213	0.00223	0.00252
Carubv10001659m.g	0.29537	0.27608	0.13531	0.12751	0.11105	0.11207	0.297	0.32857	Carubv10001659m.g	0.00206	0.0013	0	0	0	0.0062	0.00192	0.00446	Carubv10001659m.g	0.00363	0.00195	0.00405	0.0009	0.00075	0.00416	0.00418	0.00051
Carubv10001660m.g	0.39294	0.36864	0.49385	0.4175	0.34752	0.57613	0.53845	0.2713	Carubv10001660m.g	0.02759	0.02904	0.00823	0.01358	0.01018	0.04589	0.02062	0.02187	Carubv10001660m.g	0.002	0.00366	0.00449	0.00628	0.00348	0.00549	0.00144	0
Carubv10001662m.g	0.12541	0.12553	0.06142	0.15664	0.07978	0.14825	0.14506	0.14337	Carubv10001662m.g	0.00728	0.00595	0.00576	0.00298	0.00508	0	0.00606	0.00394	Carubv10001662m.g	0.00418	0.00352	0.0009	0.00314	0.0014	0.0025	0.00222	0.00097
Carubv10001663m.g	0.01722	0.00868	0.02233	0.02674	0.01056	0.00755	0.01973	0.02135	Carubv10001663m.g	0.00368	0	0.00294	0.00179	0	0.00114	0.00226	0.00636	Carubv10001663m.g	0.00108	0.00141	0.00245	0.00215	0.00185	0.00177	0.00219	0.0008
Carubv10001665m.g	0.15906	0.13691	0.23444	0.25285	0.21942	0.24596	0.18385	0.09383	Carubv10001665m.g	0.00408	0.00581	0.00248	0.00665	0.00227	0.00197	0.00338	0	Carubv10001665m.g	0.00432	0.00331	0.00292	0.00347	0.00166	0.00362	0.00179	0.00286
Carubv10001666m.g	0.22668	0.22977	0.26227	0.27429	0.23058	0.26123	0.19565	0.29832	Carubv10001666m.g	0.00832	0.00102	0.00524	0.00323	0	0.00273	0.00258	0.00124	Carubv10001666m.g	0.00472	0.00278	0.00175	0.00335	0.00343	0.0039	0.00233	0.00208
Carubv10001667m.g	0.11733	0.0909	0.22389	0.2208	0.24567	0.18849	0.13461	0.14491	Carubv10001667m.g	0.0034	0.00141	0.0047	0.00362	0	0.00292	0	0.00206	Carubv10001667m.g	0.00452	0.00217	0.00304	0.00144	0.00258	0.00451	0.00393	0.0017
Carubv10001668m.g	0.5059	0.49157	0.52745	0.49403	0.43802	0.51797	0.44824	0.49289	Carubv10001668m.g	0.01812	0.00806	0.00571	0.01187	0.00774	0.00295	0.01567	0.00231	Carubv10001668m.g	0.00311	0.00303	0.00301	0.00276	0.00387	0.00291	0.00441	0.00395
Carubv10001670m.g	0.1559	0.17272	0.09997	0.10401	0.12126	0.12411	0.14983	0.12688	Carubv10001670m.g	0.0121	0.00806	0.00568	0.0056	0.00429	0.00642	0.00624	0.01085	Carubv10001670m.g	0.00495	0.00497	0.00339	0.00253	0.00202	0.00387	0.00169	0.00295
Carubv10001671m.g	0.15584	0.15438	0.37717	0.26609	0.29095	0.23723	0.27737	0.19602	Carubv10001671m.g	0.00427	0.00371	0.00524	0.00241	0.00635	0.00353	0.00156	0.00423	Carubv10001671m.g	0.00281	0.00363	0.00352	0.00208	0.0019	0.00305	0.00251	0.00265
Carubv10001673m.g	0.08505	0.10131	0.11709	0.01478	0.14251	0.11538	0.11618	0.11076	Carubv10001673m.g	0.00412	0.00527	0.00391	0.00376	0.00655	0.00929	0.00413	0.00473	Carubv10001673m.g	0.00344	0.0033	0.00618	0.00672	0.00363	0.00336	0.00087	0.00295
Carubv10001675m.g	0.23237	0.20334	0.16326	0.17302	0.12795	0.18616	0.22366	0.14662	Carubv10001675m.g	0.0136	0.01683	0.00207	0.01093	0.00501	0.0062	0.0077	0.01855	Carubv10001675m.g	0.00438	0.0024	0.00368	0.00375	0.00433	0.00212	0.00226	0.00328
Carubv10001676m.g	0.15964	0.15629	0.23558	0.16253	0.21188	0.15325	0.16288	0.14839	Carubv10001676m.g	0.00208	0.00312	0.00192	0.00136	0.00522	0.00277	0.0033	0.00153	Carubv10001676m.g	0.00219	0.00253	0.00286	0.00253	0.00267	0.00326	0.00148	0.00269
Carubv10001677m.g	0.00902	0.00278	0.1775	0.18638	0.11895	0.13037	0.06258	0.07226	Carubv10001677m.g	0.00278	0.00771	0	0	0.00883	0	0.0086	0.00403	Carubv10001677m.g	0.00195	0.0109	0.00285	0.00428	0.00134	0.004	0.00459	0.00181
Carubv10001678m.g	0.2808	0.25885	0.22331	0.27394	0.24861	0.24552	0.25538	0.36121	Carubv10001678m.g	0.00625	0.00749	0.00525	0.00174	0.00195	0.00672	0.00588	0.00741	Carubv10001678m.g	0.00381	0.00303	0.00136	0.00113	0.00257	0.00376	0.00396	0.00255
Carubv10001679m.g	0.19995	0.1751	0.07943	0.12064	0.12226	0.18401	0.17109	0.2337	Carubv10001679m.g	0.00577	0.00546	0.00253	0.00132	0.00117	0.00515	0	0.00614	Carubv10001679m.g	0.00398	0.00401	0.00259	0.00426	0.00265	0.00384	0.00154	0.00177
Carubv10001680m.g	0.01092	0.00697	0.01109	0.01357	0.01471	0.00176	0.01261	0.01504	Carubv10001680m.g	0.00517	0.00695	0.00249	0.0046	0.00457	0.00121	0	0.00195	Carubv10001680m.g	0.00331	0.00174	0.00181	0.00164	0.00339	0.0016	0.00279	0.00207
Carubv10001681m.g	0.10675	0.19122	0.05854	0.169	0.25372	0.26539	0.22803	0.28105	Carubv10001681m.g	0.00492	0.00401	0.00532	0.01052	0.00726	0	0.0172	0	Carubv10001681m.g	0.00441	0.00233	0.00197	0.00449	0.00623	0.00422	0.00598	0.00426
Carubv10001682m.g	0.01156	0.00594	0.00376	0.00366	0.00505	0.00694	0.01949	0.02642	Carubv10001682m.g	0.003	0.00152	0.00549	0.00568	0.00476	0.00592	0.00417	0.00841	Carubv10001682m.g	0.00289	0.00143	0.00179	0.00252	0.00522	0.0014	0.00313	0.00082
Carubv10001683m.g	0.04669	0.04018	0.01118	0.01481	0.05104	0.03713	0.04375	0.06556	Carubv10001683m.g	0.00602	0.00416	0	0	0.00522	0.00179	0.00139	0.0046	Carubv10001683m.g	0.00288	0.00256	0.00552	0.00183	0.00126	0.00159	0.00248	0.00157
Carubv10001684m.g	0.00901	0.02349	0.01672	0.02135	0.0072	0.00813	0.01379	0.01794	Carubv10001684m.g	0.00765	0.00231	0	0	0.00984	0	0	0.00256	Carubv10001684m.g	0.0054	0.00257	0.00436	0.00203	0.00153	0.00179	0.00182	0.0024
Carubv10001685m.g	0.00321	0.00329	0.00358	0.00369	0.00423	0.00372	0.00266	0.00275	Carubv10001685m.g	0.00289	0.00255	0.00278	0.00259	0.003	0.00293	0.00231	0.00268	Carubv10001685m.g	0.00281	0.00276	0.00252	0.00255	0.0027	0.00263	0.00232	0.00224
Carubv10001686m.g	0.35178	0.31436	0.25638	0.2675	0.26564	0.34746	0.31393	0.23484	Carubv10001686m.g	0.00533	0.00532	0.00689	0	0.00301	0.00585	0.0015	0.00545	Carubv10001686m.g	0.00342	0.00252	0.00574	0.00096	0.00319	0.00355	0.00236	0.00413
Carubv10001687m.g	0.1246	0.22065	0.21658	0.17029	0.27257	0.28703	0.23971	0.2502	Carubv10001687m.g	0.01072	0.00348	0.0228	0.01016	0.01145	0.01698	0.00463	0.00723	Carubv10001687m.g	0.00591	0.00311	0.00346	0.00148	0.0018	0.00042	0.00315	0.00498
Carubv10001688m.g	0.00417	0.00697	0.01136	0	0.00968	0.00855	0.01875	0.0118	Carubv10001688m.g	0.01297	0.00531	0.00478	0.00284	0.00841	0	0.01017	0.00368	Carubv10001688m.g	0.00138	0.00404	0.0011	0.00368	0.00453	0	0.00499	0.00223
Carubv10001689m.g	0.00535	0.01998	0.02106	0.00937	0.00741	0.01985	0.0014	0.02243	Carubv10001689m.g	0.0013	0.00663	0.00172	0.00491	0.00232	0.00602	0.00501	0.01302	Carubv10001689m.g	0.00233	0.00305	0.0067	0.00393	0.00106	0.00279	0.0039	0.00531
Carubv10001690m.g	0.05332	0.06544	0.09224	0.15344	0.13687	0.0853	0.14914	0.10385	Carubv10001690m.g	0.05265	0.03105	0.02907	0.025	0.00661	0.00492	0.05491	0.04033	Carubv10001690m.g	0.004	0.00372	0.003	0.00104	0.00341	0.00197	0.00519	0.0024
Carubv10001691m.g	0.12148	0.14421	0.32788	0.30542	0.31344	0.3317	0.16864	0.203	Carubv10001691m.g	0.00213	0.00531	0.00922	0.01293	0.00318	0.00733	0.00638	0.00591	Carubv10001691m.g	0.00243	0.00251	0.00234	0.00244	0.0027	0.00315	0.00245	0.00328
Carubv10001692m.g	0.16381	0.16272	0.27054	0.26489	0.25374	0.27518	0.16568	0.23519	Carubv10001692m.g	0.00422	0.00539	0.00376	0.0063	0.00306	0.00193	0.00398	0.00442	Carubv10001692m.g	0.00271	0.00297	0.00164	0.0022	0.00305	0.00294	0.00285	0.00114
Carubv10001693m.g	0.01217	0.009	0.01697	0.0129	0.00366	0.00511	0.0185	0.01341	Carubv10001693m.g	0.00778	0.00416	0	0.01154	0	0.01211	0	0.00714	Carubv10001693m.g	0.00459	0.00331	0.00696	0.00352	0.00235	0	0.0023	0.00267
Carubv10001694m.g	0.23787	0.21658	0.05819	0.13665	0.05822	0.09597	0.20273	0.18821	Carubv10001694m.g	0.00854	0.00563	0	0	0	0	0.00771	0.00525	Carubv10001694m.g	0.00169	0.00077	0.0011	0.00192	0	0.00586	0.00348	0.00103
Carubv10001695m.g	0.02292	0.0117	0.07921	0.09658	0.05555	0.06184	0.05544	0.03817	Carubv10001695m.g	0.00381	0.00145	0.00366	0	0.00449	0.00493	0.00379	0.00966	Carubv10001695m.g	0.00163	0.00564	0.00416	0.00078	0.00173	0.00171	0.00519	0.00331
Carubv10001696m.g	0.18847	0.17846	0.34404	0.2842	0.28437	0.28788	0.21779	0.26134	Carubv10001696m.g	0.00162	0.00583	0.00747	0.00195	0.0151	0.0083	0.00304	0.00344	Carubv10001696m.g	0.00347	0.00461	0.00182	0.00463	0.00192	0.00317	0.00296	0.00229
Carubv10001699m.g	0.11359	0.08764	0.07166	0.05809	0.09369	0.06564	0.09931	0.02457	Carubv10001699m.g	0.00843	0.00135	0.00425	0.00526	0	0.0047	0	0.0181	Carubv10001699m.g	0.00116	0.00393	0.00068	0.00135	0.00249	0.00153	0.00297	0.00068
Carubv10001701m.g	0.20819	0.19184	0.16144	0.14009	0.17536	0.06763	0.212	0.15517	Carubv10001701m.g	0.0068	0.00485	0.00258	0.00514	0.0032	0	0.0012	0.00149	Carubv10001701m.g	0.00416	0.00556	0.00574	0.00558	0.00518	0.00502	0.0068	0.00716
Carubv10001703m.g	0.00659	0.00221	0.00498	0.01086	0.00607	0.00955	0.00157	0	Carubv10001703m.g	0	0.00155	0.00176	0	0	0.00902	0.00617	0.0055	Carubv10001703m.g	0	0	0.00076	0	0.00133	0.00599	0.0042	0
Carubv10001704m.g	0.08451	0.09506	0.08062	0.06998	0.07725	0.01451	0.10528	0.09732	Carubv10001704m.g	0.00332	0.00595	0.00358	0.00185	0	0.00271	0	0.00549	Carubv10001704m.g	0.00119	0.00398	0.00458	0.00252	0.00239	0.00388	0.00264	0.00145
Carubv10001705m.g	0.08773	0.08477	0.02606	0.02118	0.05875	0.02433	0.0523	0.05177	Carubv10001705m.g	0.00563	0.0087	0.0014	0.00446	0.00713	0	0	0	Carubv10001705m.g	0.00302	0.00399	0.00071	0.00145	0.00288	0.00408	0.00307	0.00359
Carubv10001706m.g	0.01205	0.00658	0.12175	0.12902	0.07612	0.09331	0.06347	0.05551	Carubv10001706m.g	0.00362	0.00385	0.0029	0	0	0.0093	0	0.00159	Carubv10001706m.g	0.00647	0.00394	0.00101	0.00117	0.00042	0.00671	0.00155	0.00269
Carubv10001707m.g	0.0303	0.03788	0.16872	0.11296	0.07778	0.10639	0.05129	0.07412	Carubv10001707m.g	0.00154	0.00218	0.00774	0.00192	0.00833	0.00408	0.00271	0.00142	Carubv10001707m.g	0.00094	0.00472	0.00129	0.00117	0.00469	0.00265	0.00217	0.00299
Carubv10001708m.g	0.0025	0.00409	0.05883	0.02953	0.02252	0.03168	0.0131	0.01924	Carubv10001708m.g	0.02252	0.03172	0.00658	0.0361	0.02261	0.00694	0.01344	0.02562	Carubv10001708m.g	0.00269	0.00302	0.00429	0.00336	0.00204	0.00348	0.00601	0.00402
Carubv10001709m.g	0.21732	0.19945	0.16173	0.17285	0.19445	0.17554	0.16827	0.18044	Carubv10001709m.g	0.00556	0.00443	0.00227	0.0051	0.00331	0.00382	0.00563	0.0032	Carubv10001709m.g	0.00544	0.00214	0.00152	0.00288	0.00159	0.00184	0.00098	0.00355
Carubv10001711m.g	0.223	0.24474	0.17692	0.20689	0.21929	0.18445	0.223	0.19131	Carubv10001711m.g	0.00507	0.0037	0.00156	0.00418	0	0.00616	0.00572	0.00519	Carubv10001711m.g	0.00323	0.00165	0.0038	0.0018	0.00264	0.00546	0.00245	0.00381
Carubv10001712m.g	0.00738	0.00816	0.04712	0.1858	0.07591	0.03695	0.04637	0.06842	Carubv10001712m.g	0	0.00294	0.00513	0.00636	0.0026	0.00455	0.00653	0.00435	Carubv10001712m.g	0.00085	0.00205	0.00469	0.00216	0.0036	0.00321	0.00214	0.00223
Carubv10001713m.g	0.19539	0.15643	0.14666	0.35988	0.19361	0.27507	0.13467	0.17862	Carubv10001713m.g	0.00838	0.00522	0.00595	0.04269	0.02132	0.05545	0.01249	0.00795	Carubv10001713m.g	0.00292	0.00341	0.00376	0.00464	0.00376	0.00717	0.00168	0.00265
Carubv10001714m.g	0.6873	0.6949	0.63874	0.66046	0.58078	0.56619	0.71321	0.77735	Carubv10001714m.g	0.09078	0.14093	0.12196	0.21416	0.10172	0.11584	0.11295	0.14502	Carubv10001714m.g	0.01084	0.0093	0.01553	0.01877	0.0082	0.02376	0.01736	0.01189
Carubv10001715m.g	0.00547	0.00088	0.01142	0.01323	0.0052	0.00275	0.0104	0.01021	Carubv10001715m.g	0	0.00455	0.00411	0	0	0	0	0.00227	Carubv10001715m.g	0.00386	0.00304	0.00048	0.00124	0.00096	0.0028	0.00219	0.00411
Carubv10001716m.g	0.11221	0.1308	0.16312	0.15859	0.15636	0.17119	0.12795	0.07741	Carubv10001716m.g	0.00113	0.00144	0.00219	0.00581	0	0.00333	0.01022	0.00309	Carubv10001716m.g	0.0061	0.00162	0.00138	0.00232	0.00414	0.00451	0.00156	0.00456
Carubv10001717m.g	0.33043	0.28844	0.2694	0.33999	0.27018	0.29566	0.28329	0.28135	Carubv10001717m.g	0.00458	0.00568	0.01119	0.01184	0.00407	0.00755	0.00152	0.00647	Carubv10001717m.g	0.00409	0.00351	0.00463	0.00463	0.00289	0.00151	0.00264	0.00347
Carubv10001718m.g	0.23228	0.15992	0.15278	0.1378	0.18303	0.19233	0.15775	0.14087	Carubv10001718m.g	0.01241	0.01337	0.00138	0.00423	0.00629	0.00876	0	0	Carubv10001718m.g	0.00214	0.00345	0.00181	0.00101	0.00441	0.00427	0.00158	0.00189
Carubv10001719m.g	0.00309	0.01327	0.00737	0.00612	0.00412	0	0.00941	0.01143	Carubv10001719m.g	0.00822	0.00431	0.0022	0	0.0014	0.0033	0.00751	0.00412	Carubv10001719m.g	0.00405	0.00378	0.00229	0.00262	0.00294	0.00394	0.00178	0.00197
Carubv10001720m.g	0	0.06656	0	0	0.02296	0.01027	0.03185	0.04371	Carubv10001720m.g	0	0.0056	0.01389	0	0.01282	0.01477	0	0.00427	Carubv10001720m.g	0.00412	0.00147	0.00395	0.00209	0.00131	0.00596	0.0038	0.00094
Carubv10001721m.g	0.03193	0.06448	0.11031	0.10534	0.07017	0.05335	0.06863	0.0659	Carubv10001721m.g	0.00704	0.00338	0	0.00323	0.00208	0	0.00403	0.01287	Carubv10001721m.g	0.00602	0.00725	0	0.00533	0.00208	0	0.00406	0.00267
Carubv10001722m.g	0.0167	0.0029	0.00973	0.00468	0.0307	0.00897	0.01241	0.00595	Carubv10001722m.g	0.00471	0.00392	0.00193	0.00349	0.00503	0.00384	0	0.00397	Carubv10001722m.g	0.00205	0.00122	0.0019	0.00296	0.00269	0.00419	0.00361	0.0032
Carubv10001723m.g	0.18256	0.15992	0.17612	0.18994	0.18071	0.18576	0.19607	0.17527	Carubv10001723m.g	0.00671	0.00521	0.00668	0.00647	0.00242	0.00558	0.01042	0.00572	Carubv10001723m.g	0.0041	0.00378	0.00221	0.00289	0.00235	0.00398	0.00216	0.003
Carubv10001724m.g	0.09514	0.07265	0.07393	0.13175	0.0896	0.17999	0.10001	0.08185	Carubv10001724m.g	0.00745	0.01057	0.0073	0.00765	0.00159	0.01163	0.00144	0.00882	Carubv10001724m.g	0.00386	0.00431	0.00581	0.00411	0.00518	0.00727	0.00375	0.00102
Carubv10001725m.g	0.36682	0.34983	0.41881	0.40476	0.38526	0.34845	0.34503	0.42157	Carubv10001725m.g	0.00683	0.0084	0.00503	0.0057	0.0061	0.00828	0.00611	0.00819	Carubv10001725m.g	0.0033	0.00756	0.00224	0.00274	0.00211	0.00213	0.00137	0.002
Carubv10001726m.g	0.22268	0.20966	0.09524	0.17011	0.0887	0.15206	0.1835	0.16824	Carubv10001726m.g	0.00391	0.00492	0.00227	0.00843	0.00174	0.00574	0.00494	0.00432	Carubv10001726m.g	0.00314	0.00266	0.00151	0.00544	0.00133	0.00324	0.0038	0.00291
Carubv10001728m.g	0.21454	0.22003	0.29951	0.32692	0.32901	0.27307	0.27661	0.24065	Carubv10001728m.g	0.00669	0.01964	0.02247	0.02121	0.01128	0.01971	0.02932	0.01371	Carubv10001728m.g	0.00278	0.00408	0.00174	0.00327	0.00065	0.00408	0.00597	0.00264
Carubv10001729m.g	0.18983	0.1771	0.16594	0.11822	0.13801	0.15068	0.15641	0.16149	Carubv10001729m.g	0.00106	0.00649	0.00327	0.00221	0.0052	0.00194	0.00336	0.00903	Carubv10001729m.g	0.00213	0.0025	0.00213	0.00186	0.00311	0.0037	0.00078	0.00362
Carubv10001730m.g	0.01364	0.00719	0.0291	0.01678	0.01754	0.01052	0.01922	0.02644	Carubv10001730m.g	0.00329	0.0025	0.00965	0.00323	0.00541	0.01463	0.00656	0.0023	Carubv10001730m.g	0.00368	0.00249	0.00319	0	0.00376	0.00083	0.00441	0.00202
Carubv10001731m.g	0.01938	0.00671	0.00933	0.04067	0.00884	0.0014	0.01686	0.00166	Carubv10001731m.g	0.00814	0.003	0.00405	0	0.00278	0.00568	0.00694	0	Carubv10001731m.g	0.00328	0.0019	0.00383	0.00259	0.00282	0.00395	0.00691	0.00133
Carubv10001732m.g	0.01776	0.03644	0.06688	0.03564	0.14101	0.10693	0.04915	0.02711	Carubv10001732m.g	0.01252	0.00473	0.00242	0.00294	0	0.00595	0.0035	0.00217	Carubv10001732m.g	0.0042	0.00263	0.00234	0.00259	0.00348	0.00161	0.00291	0.00386
Carubv10001733m.g	0.12668	0.12068	0.01893	0.00677	0.01891	0.04224	0.08498	0.0622	Carubv10001733m.g	0.00536	0.0094	0.00423	0.00202	0.00333	0	0	0.00256	Carubv10001733m.g	0.00261	0.00106	0.00514	0.0062	0.00131	0.00246	0.00054	0.00328
Carubv10001734m.g	0.09187	0.1046	0.01111	0.01	0.01896	0.0203	0.11579	0.07946	Carubv10001734m.g	0.01307	0.0341	0.00695	0	0.02135	0.00926	0	0.016	Carubv10001734m.g	0.00232	0	0.00404	0	0.00372	0.00121	0.0039	0.00222
Carubv10001736m.g	0.0817	0.06159	0.1761	0.20997	0.15839	0.17108	0.10401	0.13433	Carubv10001736m.g	0.00582	0.00676	0.0032	0	0.00638	0.00245	0.01016	0.00648	Carubv10001736m.g	0.00394	0.00228	0.00315	0.00067	0.00496	0.00524	0.00228	0.00271
Carubv10001737m.g	0.11622	0.10721	0.30315	0.27717	0.2282	0.23037	0.14824	0.13049	Carubv10001737m.g	0.00223	0.0027	0.0115	0.00816	0.00195	0	0.00371	0.00775	Carubv10001737m.g	0.00438	0.00393	0.00073	0.0026	0.00306	0.00575	0.00272	0.00339
Carubv10001738m.g	0.12247	0.12213	0.01388	NA	0	0.02857	0.14083	0.07888	Carubv10001738m.g	0	0.00164	0.01587	NA	0	0	0.00645	0	Carubv10001738m.g	0.00303	0.00192	0	NA	0.0051	0.00505	0.00409	0.00201
Carubv10001739m.g	0.35541	0.29685	0.45792	0.65344	0.40686	0.38431	0.51387	0.31405	Carubv10001739m.g	0.00315	0.00594	0.00677	0.00513	0.00831	0.00408	0.00927	0	Carubv10001739m.g	0.00561	0.0029	0.00244	0.00258	0.00126	0.00471	0.00586	0.00321
Carubv10001740m.g	0.53819	0.53584	0.39892	0.37363	0.42373	0.39551	0.49487	0.44491	Carubv10001740m.g	0.01389	0.00735	0.00339	0.00314	0.00738	0.00526	0.00625	0.00346	Carubv10001740m.g	0.00336	0.00342	0.00175	0.00166	0.00236	0.00388	0.0023	0.00281
Carubv10001741m.g	0.08766	0.09763	0.01281	0.01021	0.012	0.01912	0.03297	0.13183	Carubv10001741m.g	0.00676	0.03	0	0	0.01134	0.01022	0.00812	0.03415	Carubv10001741m.g	0.00415	0.02856	0.00258	0.00401	0.00451	0.00577	0.00785	0.0132
Carubv10001742m.g	0.00493	0.00648	0.00391	0.00857	0	0.00222	0.01092	0.00938	Carubv10001742m.g	0	0.00653	0.00357	0	0.00337	0	0.00242	0.00323	Carubv10001742m.g	0.00096	0.00169	0.00192	0.00073	0.00402	0.0036	0.00197	0
Carubv10001743m.g	0.14994	0.16461	0.20555	0.1079	0.18292	0.20766	0.17854	0.02698	Carubv10001743m.g	0.00606	0.00329	0.0027	0.00258	0.00242	0.00754	0.0046	0	Carubv10001743m.g	0.00354	0.0021	0.00195	0	0.00211	0.00236	0.00354	0.0071
Carubv10001744m.g	0.06548	0.0434	0.1537	0.10031	0.17056	0.14666	0.08612	0.08852	Carubv10001744m.g	0.00147	0.00405	0.00458	0.00688	0.00403	0.00904	0.00098	0	Carubv10001744m.g	0.0041	0.00368	0.00219	0.002	0.00245	0.00264	0.00158	0.00278
Carubv10001745m.g	0.02799	0.03178	0.02762	0.01563	0.01762	0.0195	0.02992	0.05065	Carubv10001745m.g	0.00445	0.00618	0.00658	0.01468	0.00797	0.00531	0.00305	0.00384	Carubv10001745m.g	0.00357	0.00163	0.0025	0.0035	0.00461	0.00097	0.0047	0.00458
Carubv10001746m.g	0.00128	0.01572	0.05783	0.04602	0.07516	0.02108	0.00842	0.03738	Carubv10001746m.g	0.00119	0.00135	0.00651	0	0.00434	0.00879	0	0.0065	Carubv10001746m.g	0.00272	0.00169	0.00382	0.00279	0.00373	0.00273	0.00171	0.0026
Carubv10001747m.g	0.13535	0.11928	0.08084	0.08201	0.13579	0.074	0.03763	0.13458	Carubv10001747m.g	0.00402	0.00594	0.01594	0.0152	0.01553	0.00609	0.03459	0	Carubv10001747m.g	0.00413	0.00327	0.003	0.00179	0.00173	0.00359	0.00212	0.00245
Carubv10001748m.g	0.2079	0.19272	0.15807	0.29225	0.24417	0.21013	0.22884	0.19469	Carubv10001748m.g	0.00605	0.00503	0.00443	0.00278	0.00316	0.00579	0.00242	0.00517	Carubv10001748m.g	0.00362	0.00433	0.00318	0.00087	0.00275	0.00402	0.00295	0.00247
Carubv10001749m.g	0.2549	0.23807	0.39349	0.28917	0.25418	0.31848	0.29579	0.23253	Carubv10001749m.g	0.00941	0.01352	0.00115	0	0.00476	0.00266	0.01725	0.01159	Carubv10001749m.g	0.00399	0.0041	0.00113	0.00399	0.00452	0.00037	0.00154	0.00198
Carubv10001751m.g	0.11161	0.10812	0.1449	0.22396	0.10005	0.12864	0.12499	0.1627	Carubv10001751m.g	0.08044	0.10567	0.03677	0.03618	0.03775	0.02331	0.06612	0.08473	Carubv10001751m.g	0.00387	0.00523	0.00257	0.00256	0.00379	0.00597	0.00501	0.00677
Carubv10001752m.g	0.002	0.00554	0.02928	0.01279	0.01468	0.00556	0.00804	0.01203	Carubv10001752m.g	0	0.00152	0.00508	0.00591	0.00679	0.02315	0	0.00481	Carubv10001752m.g	0.00331	0.00449	0.00105	0.00131	0.00079	0.00282	0.00184	0.00255
Carubv10001754m.g	0.07458	0.14598	0.21456	0.26885	0.3726	0.20961	0.15137	0.25558	Carubv10001754m.g	0.0026	0.00417	0	0.0087	0.00383	0.01081	0	0	Carubv10001754m.g	0.00152	0.00244	0.00367	0.00624	0.00091	0.00335	0.00321	0.00066
Carubv10001755m.g	0.0849	0.07207	0.16128	0.11459	0.09205	0.11866	0.13132	0.09606	Carubv10001755m.g	0.00871	0.00697	0.00174	0.00664	0	0.00204	0.00181	0.00184	Carubv10001755m.g	0.00224	0.00334	0.00175	0.00248	0.00168	0.00489	0.00182	0.0017
Carubv10001756m.g	0.24186	0.25658	0.22989	0.24043	0.25475	0.21497	0.25874	0.1895	Carubv10001756m.g	0.0077	0.00331	0.00678	0.00281	0.00457	0.0013	0.00462	0.00496	Carubv10001756m.g	0.00149	0.00275	0.00271	0.00132	0.00153	0.00238	0.00224	0.00202
Carubv10001757m.g	0.01493	0.01818	0.0538	0.07228	0.01663	0.01956	0.0584	0.01137	Carubv10001757m.g	0.00338	0.00865	0.00803	0.00676	0.00195	0.00441	0.00768	0.00586	Carubv10001757m.g	0.00335	0.00158	0.00184	0.00184	0.00398	0.00347	0.00234	0.00382
Carubv10001758m.g	0.05759	0.09086	0.09445	0.11169	0.02778	0.10845	0.07248	0.08428	Carubv10001758m.g	0.0021	0.0076	0.00198	0.00521	0	0.00364	0.00227	0.00979	Carubv10001758m.g	0.00434	0.0033	0.00349	0.00282	0.00291	0.00417	0.00181	0.00346
Carubv10001759m.g	0.17436	0.1649	0.24881	0.22856	0.18031	0.18661	0.13577	0.15114	Carubv10001759m.g	0.00188	0	0.01037	0.00246	0.00426	0.00621	0.01792	0.00152	Carubv10001759m.g	0.00406	0.00262	0.00241	0.00307	0.00157	0.00117	0.0024	0.00051
Carubv10001760m.g	0.02461	0.017	0.02496	0.01123	0.01531	0.01992	0.02546	0.02253	Carubv10001760m.g	0.03659	0.02859	0.01386	0.00873	0.01087	0.01548	0.0338	0.02301	Carubv10001760m.g	0.00377	0.00568	0.00237	0.00205	0.00204	0.00296	0.00146	0.00122
Carubv10001761m.g	0.42172	0.40582	0.13213	0.31706	0.26192	0.26692	0.26949	0.40033	Carubv10001761m.g	0.12965	0.10176	0.0711	0.0851	0.0176	0.08146	0.07508	0.17509	Carubv10001761m.g	0.02025	0.01234	0.00489	0.009	0.00452	0.00409	0.01734	0.01458
Carubv10001762m.g	0.20402	0.20902	0.13456	0.21243	0.16329	0.24701	0.19949	0.20024	Carubv10001762m.g	0.003	0.00411	0	0	0.00352	0	0.00754	0	Carubv10001762m.g	0.00707	0.00506	0.0057	0.00219	0.00262	0.00198	0.00366	0.00305
Carubv10001764m.g	0.46268	0.49144	0.52474	0.60183	0.49497	0.47365	0.53614	0.5075	Carubv10001764m.g	0.0047	0.00659	0	0.00545	0.0057	0.00217	0.00548	0	Carubv10001764m.g	0.0042	0.00611	0.00154	0.00154	0.00367	0.00174	0.00256	0.00113
Carubv10001766m.g	0.19432	0.18152	0.00433	0.00505	0.03451	0.04741	0.1928	0.14701	Carubv10001766m.g	0.00357	0.0019	0.00303	0.01364	0.00358	0.00491	0.01884	0	Carubv10001766m.g	0.00437	0.00359	0.00047	0.00624	0.00197	0.00135	0.00149	0.00545
Carubv10001767m.g	0.09371	0.10434	0.10224	0.1195	0.1075	0.07482	0.09502	0.11362	Carubv10001767m.g	0.00679	0.00812	0.00599	0.01072	0.00601	0.00873	0.008	0.00551	Carubv10001767m.g	0.00314	0.00336	0.00304	0.00311	0.00227	0.0029	0.00283	0.00354
Carubv10001769m.g	0.2061	0.19161	0.09658	0.1169	0.09301	0.11728	0.16655	0.18349	Carubv10001769m.g	0.00974	0.00154	0.00134	0.01357	0.00825	0.00172	0.00192	0.00731	Carubv10001769m.g	0.00289	0.00282	0.00207	0.00364	0.00255	0.0007	0.0003	0.00268
Carubv10001770m.g	0.01546	0.00769	0.02888	0.0108	0.02115	0.00714	0.00892	0.0101	Carubv10001770m.g	0.00171	0	0.00233	0	0.00997	0.00512	0.00313	0.00321	Carubv10001770m.g	0.0037	0.00087	0.00336	0	0.00173	0.00544	0.00218	0.00197
Carubv10001771m.g	0.32008	0.37081	0.47233	0.48108	0.40233	0.33494	0.38673	0.37797	Carubv10001771m.g	0.00417	0.01242	0.0236	0.01923	0.01821	0.02442	0.01321	0.01389	Carubv10001771m.g	0.00363	0.00347	0.0038	0.0028	0.00214	0.00278	0.00237	0.00206
Carubv10001772m.g	0.06909	0.04867	0.19817	0.19915	0.18123	0.23137	0.1132	0.09894	Carubv10001772m.g	0.00582	0.00718	0.0109	0.00527	0.0041	0.01581	0.00173	0.0046	Carubv10001772m.g	0.00346	0.00352	0.00614	0.00254	0.00192	0.00317	0.00344	0.0011
Carubv10001775m.g	0.2388	0.15711	0.22917	0.24598	0.15991	0.15183	0.18056	0.19793	Carubv10001775m.g	0.00729	0.00369	0.00483	0.00223	0.00537	0.00387	0.0026	0.00708	Carubv10001775m.g	0.00343	0.00312	0.00251	0.00519	0.00218	0.00273	0.00358	0.0011
Carubv10001776m.g	0.06258	0.07056	0.10176	0.11127	0.13399	0.09409	0.06693	0.10046	Carubv10001776m.g	0.00134	0.00156	0.00183	0.00683	0.00354	0.00701	0.00568	0.00717	Carubv10001776m.g	0.00191	0.00304	0.00103	0.00648	0.00469	0.00374	0.0018	0.00231
Carubv10001777m.g	0.15902	0.11248	0.23994	0.26819	0.26388	0.21523	0.12912	0.16671	Carubv10001777m.g	0.01913	0.01085	0.0149	0.02109	0.01983	0.02096	0.01684	0.01388	Carubv10001777m.g	0.01822	0.00806	0.00718	0.00516	0.00551	0.00864	0.00934	0.00689
Carubv10001778m.g	0.42054	0.37635	0.47106	0.48668	0.40286	0.48622	0.36916	0.39435	Carubv10001778m.g	0.00697	0.00192	0.00357	0.00647	0.00202	0.00846	0.00172	0.01281	Carubv10001778m.g	0.00469	0.00384	0.00121	0.00158	0.00236	0.00229	0.00321	0.00193
Carubv10001779m.g	0.34031	0.30196	0.30879	0.43373	0.29101	0.29633	0.36991	0.3519	Carubv10001779m.g	0.00694	0.00574	0.00732	0	0.00379	0.00395	0.01038	0.00397	Carubv10001779m.g	0.00138	0.00365	0.002	0.00417	0.00258	0.00342	0.00235	0.0018
Carubv10001780m.g	0.00647	0.00981	0.00667	0.00565	0	0	0.01399	0.00969	Carubv10001780m.g	0	0.00438	0.00637	0.00455	0.00658	0.01503	0.00552	0.00333	Carubv10001780m.g	0.00085	0.00174	0.00104	0.00664	0.00186	0.00182	0.0036	0.00826
Carubv10001781m.g	0.07417	0.14427	0.1745	0.13436	0.03658	0.15902	0.09374	0.37217	Carubv10001781m.g	0.00862	0.01036	0.01252	0.01614	0.00271	0.01736	0.00599	0.0061	Carubv10001781m.g	0.00298	0.00337	0.00257	0.00488	0.00112	0.00255	0.00448	0.00184
Carubv10001782m.g	0.35036	0.32189	0.43324	0.41048	0.38935	0.38969	0.31029	0.31244	Carubv10001782m.g	0.01262	0.00739	0.00187	0.00655	0.00424	0.00198	0.00692	0.00634	Carubv10001782m.g	0.00236	0.00294	0.0039	0.00505	0.00452	0.00346	0.00323	0.002
Carubv10001783m.g	0.02273	0.04227	0.00556	0.00397	0.01053	0	0.01111	0.04418	Carubv10001783m.g	0.00861	0.00132	0.00189	0.00604	0.0086	0.00877	0.0104	0.00818	Carubv10001783m.g	0.00389	0.002	0.00213	0.00308	0.00372	0.00474	0.00543	0.00256
Carubv10001784m.g	0.39368	0.07263	0.12044	0.04286	0.13683	0.02105	0.15183	0.10826	Carubv10001784m.g	0.20593	0.0456	0.00556	0	0.0287	0	0.03936	0.02327	Carubv10001784m.g	0.01481	0.02061	0.0025	0	0.00114	0	0.00598	0.0012
Carubv10001785m.g	0.36635	0.27266	0.19119	0.22648	0.20216	0.22816	0.22523	0.1676	Carubv10001785m.g	0.00544	0.00142	0.00154	0.00348	0.00298	0	0.00598	0.00189	Carubv10001785m.g	0.0031	0.00343	0.00246	0.00196	0.00373	0	0.00212	0.00638
Carubv10001786m.g	0.23052	0.1997	0.13433	0.1358	0.18613	0.21313	0.20001	0.21431	Carubv10001786m.g	0.01071	0.00134	0.00292	0.0013	0.00349	0.00234	0.00217	0.00104	Carubv10001786m.g	0.00451	0.00303	0.0013	0.00288	0.00372	0.00349	0.0016	0.00318
Carubv10001787m.g	0.09932	0.08941	0.0234	0.00758	0.03868	0.03238	0.05864	0.0618	Carubv10001787m.g	0	0.00663	0.0068	0.00675	0.00517	0.00448	0.00372	0.00182	Carubv10001787m.g	0.0043	0.00053	0.00193	0	0.00044	0.00162	0.00081	0.00331
Carubv10001788m.g	0.0078	0.02158	0.04778	0.00769	0.01828	0.00947	0.01193	0.01479	Carubv10001788m.g	0.00605	0.00233	0	0	0.00705	0.00916	0	0.00595	Carubv10001788m.g	0.00051	0.00273	0	0.0033	0.00115	0.0055	0.00233	0.00333
Carubv10001789m.g	0.00919	0.01468	0.01848	0.02353	0.02133	0.00989	0.01209	0.02564	Carubv10001789m.g	0.00164	0.00731	0.00458	0	0.00172	0.00202	0.00623	0.00573	Carubv10001789m.g	0.00226	0.00394	0.00326	0.00572	0.00144	0.00421	0.00289	0.00284
Carubv10001790m.g	0.10501	0.12429	0.16025	0.21452	0.17268	0.19866	0.12068	0.13545	Carubv10001790m.g	0.00405	0.00376	0.00632	0	0.00566	0	0.00247	0.00278	Carubv10001790m.g	0.00357	0.00087	0.0022	0.00237	0.00672	0.00491	0.00188	0.00105
Carubv10001791m.g	0.04716	0.07258	0.19986	0.12594	0.08971	0.11471	0.08944	0.15085	Carubv10001791m.g	0.06574	0.06653	0.01779	0.02742	0.01908	0.00714	0.07785	0.08968	Carubv10001791m.g	0.01037	0.00376	0.00301	0.00349	0.00647	0.00321	0.0069	0.00318
Carubv10001792m.g	0.25768	0.27894	0.29778	0.12579	0.345	0.30207	0.32363	0.28808	Carubv10001792m.g	0.00673	0.00296	0.00369	0.00231	0.02443	0.00688	0.0011	0.00408	Carubv10001792m.g	0.00049	0.00143	0.00185	0.00121	0.00119	0.00701	0.00151	0.00344
Carubv10001793m.g	0.13485	0.14897	0.11187	0.11361	0.09089	0.15371	0.0707	0.08882	Carubv10001793m.g	0	0.00499	0.00327	0.003	0.00577	0.0192	0.0034	0.00463	Carubv10001793m.g	0.00217	0.00223	0.0026	0.00209	0.00281	0.00379	0.00393	0.00224
Carubv10001794m.g	0.1564	0.167	0.18307	0.21624	0.29782	0.2119	0.18116	0.17734	Carubv10001794m.g	0.00451	0.004	0.01091	0.0106	0	0.00393	0.00609	0.00179	Carubv10001794m.g	0.00331	0.00537	0.00166	0.00186	0.00209	0.00272	0.00245	0.00403
Carubv10001795m.g	0.35573	0.34809	0.39455	0.36116	0.34513	0.41475	0.36133	0.3419	Carubv10001795m.g	0.00559	0.00832	0	0.00315	0.00112	0.00547	0.00452	0.0093	Carubv10001795m.g	0.00492	0.00619	0.004	0.00286	0.00405	0.00407	0.00298	0.00299
Carubv10001796m.g	0	0.00812	0.005	0.00529	0.00265	0.00233	0	0	Carubv10001796m.g	0.04995	0.01483	0	0.04974	0.01212	0.03538	0.00444	0.01968	Carubv10001796m.g	0.00113	0.00337	0.0018	0.0013	0.00416	0.00054	0.00292	0.0034
Carubv10001798m.g	0.14249	0.07088	0.10957	0.16483	0.06808	0.11102	0.12136	0.06213	Carubv10001798m.g	0.04736	0.05892	0.01414	0.02916	0.03159	0.05489	0.07578	0.07424	Carubv10001798m.g	0.0043	0.00546	0.00597	0.00663	0.00187	0.00134	0.00439	0.00348
Carubv10001799m.g	0.03568	0.05604	0.03194	0.04791	0.03673	0.04158	0.04053	0.04409	Carubv10001799m.g	0.00601	0.0067	0.00737	0.00183	0.00382	0.00266	0.00287	0.00241	Carubv10001799m.g	0.00167	0.00218	0.00394	0.00492	0.00349	0.00454	0.00266	0.00279
Carubv10001800m.g	0.59836	0.41475	0.28524	0.35794	0.38374	0.32433	0.41331	0.36235	Carubv10001800m.g	0.06771	0.05285	0.00741	0.02117	0.01126	0.01226	0.08085	0.03084	Carubv10001800m.g	0.00398	0.00264	0.00132	0.00482	0	0.00283	0.00523	0.00452
Carubv10001802m.g	0.02825	0.05112	0.01404	0.01332	0.00313	0.00667	0.02515	0.01933	Carubv10001802m.g	0.00584	0	0	0	0.00395	0	0.00531	0.00327	Carubv10001802m.g	0.00351	0.00501	0.00115	0.00438	0.00082	0.00388	0.00105	0.00478
Carubv10001803m.g	0.05277	0.05599	0.10714	0.11254	0.11458	0.11926	0.07035	0.09852	Carubv10001803m.g	0.00267	0.00512	0.0008	0	0.0064	0.00417	0.00318	0.00419	Carubv10001803m.g	0.00223	0.00323	0.00155	0.00185	0.00515	0.00387	0.0035	0.00182
Carubv10001804m.g	0.31597	0.39655	0.41328	0.42198	0.45237	0.41687	0.42085	0.4138	Carubv10001804m.g	0.01011	0.0106	0.00381	0.00846	0.00409	0.01346	0.00802	0	Carubv10001804m.g	0.00229	0.00469	0.00296	0.00229	0.00336	0.00339	0.002	0.00307
Carubv10001805m.g	0.00612	0.00182	0.01514	0.00417	0	0.00675	0.02193	0.01667	Carubv10001805m.g	0	0	0.0088	0	0	0.00641	0	0	Carubv10001805m.g	0.00659	0.00313	0.00134	0.00095	0.00164	0	0.00271	0
Carubv10001807m.g	0.36679	0.35758	0.29649	0.15671	0.0886	0.32317	0.27853	0.30502	Carubv10001807m.g	0.00505	0.00679	0	0.0042	0	0.00513	0.00244	0.0053	Carubv10001807m.g	0.0028	0.00315	0.00509	0.00342	0.00141	0.00333	0.00318	0.00142
Carubv10001808m.g	0	0.00923	0.01348	0	0.00833	0.01037	0.00603	0	Carubv10001808m.g	0	0	0.01613	0	0	0	0.00648	0	Carubv10001808m.g	0.00465	0.00263	0.00446	0.00124	0.00649	0	0.00444	0.00366
Carubv10001809m.g	0.10339	0.07947	0.07171	0.09345	0.05335	0.0634	0.00946	0.05186	Carubv10001809m.g	0.00219	0.00325	0.00222	0	0.00094	0.00621	0	0.00204	Carubv10001809m.g	0.00768	0.00445	0.00293	0.00268	0.0022	0.00481	0.00595	0.00599
Carubv10001810m.g	0.01315	0.02544	0.01393	0.02242	0.0057	0.00758	0.02244	0.02518	Carubv10001810m.g	0	0.00164	0	0.00446	0.00538	0	0	0	Carubv10001810m.g	0.00061	0.00298	0.00252	0.00397	0.00494	0.00261	0.0019	0.00233
Carubv10001811m.g	0.30491	0.28289	0.40591	0.49762	0.34747	0.38423	0.3125	0.30893	Carubv10001811m.g	0.00463	0.0023	0	0.00529	0.00338	0.009	0.00579	0.01058	Carubv10001811m.g	0.00355	0.00169	0.00351	0.00149	0.00117	0.00181	0.00212	0.00106
Carubv10001812m.g	0.00616	0.00883	0.0056	0.00677	0	0.00625	0.01824	0.00392	Carubv10001812m.g	0.00418	0.00658	0.00908	0	0	0	0	0	Carubv10001812m.g	0.00207	0.00711	0.00223	0.00083	0.00146	0.00175	0.00227	0.00337
Carubv10001813m.g	0.12725	0.06513	0.1887	0.19455	0.01638	0.12657	0.06139	0.12332	Carubv10001813m.g	0.00584	0	0	0.01048	0.01267	0.00242	0.00328	0.00588	Carubv10001813m.g	0.00489	0.00162	0.00071	0.00409	0.00217	0.00311	0.00178	0.00223
Carubv10001815m.g	0.20596	0.25159	0.03638	0.06643	0.10541	0.11017	0.13037	0.19544	Carubv10001815m.g	0.00227	0.00417	0.00667	0.01299	0	0	0	0.00952	Carubv10001815m.g	0.0008	0.00241	0.00326	0.00141	0.00106	0.00285	0.0023	0.00197
Carubv10001818m.g	0.38463	0.37756	0.34222	0.4152	0.2779	0.31033	0.34903	0.35418	Carubv10001818m.g	0.0052	0.00465	0.0029	0.00614	0	0.00342	0.00718	0.00192	Carubv10001818m.g	0.00193	0.00366	0.00306	0.00057	0.00057	0.00557	0.00312	0.00244
Carubv10001819m.g	0.25448	0.16247	0.05412	0.09598	0.14054	0.12151	0.08656	0.15152	Carubv10001819m.g	0.00446	0.01749	0.01495	0.0193	0.01824	0.01654	0.01613	0.00526	Carubv10001819m.g	0.00623	0.00219	0.0023	0.00108	0.00333	0.00383	0.00208	0.00251
Carubv10001820m.g	0.3189	0.28355	0.18234	0.15932	0.28768	0.2434	0.24792	0.20712	Carubv10001820m.g	0.018	0.00559	0.00392	0.01088	0	0.01066	0.01014	0.00272	Carubv10001820m.g	0.00329	0.00337	0.00306	0.00233	0.00466	0.00342	0.0018	0.00216
Carubv10001821m.g	0.17682	0.21823	0.35208	0.43565	0.26376	0.28838	0.29341	0.32522	Carubv10001821m.g	0.0043	0.00295	0.00179	0.00295	0.00739	0.00622	0.0044	0.00197	Carubv10001821m.g	0.00472	0.00367	0.00368	0.00357	0.00251	0.00337	0.00232	0.00351
Carubv10001822m.g	0.13275	0.13511	0	0.00699	0.04476	0.00411	0.11172	0.17251	Carubv10001822m.g	0.15962	0.19229	0.06638	0.00714	0.06913	0.025	0.14488	0.14698	Carubv10001822m.g	0.02478	0.02557	0.00992	0.03491	0.00966	0.0077	0.04942	0.01412
Carubv10001823m.g	0.05967	0.10061	0.21429	0.12183	0.02963	0.07674	0.04477	0.06035	Carubv10001823m.g	0.0068	0.0266	0	0	0.01458	0	0.01058	0.0057	Carubv10001823m.g	0.00623	0.01046	0	0.00218	0.00242	0.00211	0	0.00255
Carubv10001824m.g	0.14427	0.17471	0.13922	0.11146	0.13485	0.18487	0.12833	0.17069	Carubv10001824m.g	0.0057	0.01439	0.01217	0.00538	0.0148	0.03646	0.00182	0.00787	Carubv10001824m.g	0.00141	0.0041	0.00224	0.00084	0.00651	0.00603	0.00104	0.00359
Carubv10001825m.g	0.27742	0.27961	0.26668	0.22115	0.207	0.23282	0.29922	0.28498	Carubv10001825m.g	0.00597	0.0046	0.0025	0.00494	0.00327	0.00176	0.00701	0.00657	Carubv10001825m.g	0.00348	0.00204	0.00225	0.00204	0.00334	0.0036	0.00327	0.00369
Carubv10001826m.g	0.02594	0.03078	0.07548	0.0508	0.04495	0.02522	0.04339	0.02366	Carubv10001826m.g	0.0049	0.00107	0.00876	0.00238	0.00192	0.00797	0.00495	0.0037	Carubv10001826m.g	0.00287	0.00254	0.00136	0.00277	0.00327	0.00231	0.00275	0.00042
Carubv10001828m.g	0.01224	0.01673	0.00961	0	0.00965	0.00992	0.01357	0.01016	Carubv10001828m.g	0	0.00296	0.00444	0.00231	0	0.00434	0.01148	0.00091	Carubv10001828m.g	0.00179	0.00374	0.00182	0.00171	0.00357	0.00196	0.00441	0.00399
Carubv10001829m.g	0.08285	0.06907	0.17016	0.20437	0.16667	0.13017	0.0969	0.01786	Carubv10001829m.g	0	0.00214	0.00212	0.00536	0.00673	0.00149	0.00348	0.00295	Carubv10001829m.g	0.00187	0.00369	0.00176	0.0023	0.00561	0.00255	0.00279	0.0018
Carubv10001830m.g	0.00877	0.01038	0.00804	0.0037	0.00747	0.01597	0.01379	0.00918	Carubv10001830m.g	0.00198	0.00122	0	0	0.00292	0.00369	0.00469	0	Carubv10001830m.g	0.00264	0.00181	0.0031	0.00154	0.00054	0.00481	0.00285	0.00206
Carubv10001831m.g	0.00521	0.00518	0.05645	0.01271	0.03536	0.04496	0.02494	0.0079	Carubv10001831m.g	0.00344	0	0.00231	0	0.01364	0.00388	0.00219	0.00518	Carubv10001831m.g	0.00267	0.00292	0.00169	0.00079	0.00237	0.00149	0.00211	0.00399
Carubv10001832m.g	0.00275	0.00275	0.22626	0.24953	0.18869	0.26301	0.16946	0.0591	Carubv10001832m.g	0.00231	0	0.02894	0.00323	0.01842	0.01177	0.02125	0.01541	Carubv10001832m.g	0.0014	0.00391	0.00245	0.01393	0.00294	0.00872	0.00871	0.00346
Carubv10001833m.g	0.02354	0.02133	0.0295	0.01984	0.02287	0.0197	0.03838	0.04511	Carubv10001833m.g	0.04876	0.02867	0.01924	0.01065	0.01912	0.01096	0.05158	0.01001	Carubv10001833m.g	0.00514	0.00561	0.0046	0.0012	0.00253	0.00165	0.00401	0.00438
Carubv10001835m.g	0.05161	0.04345	0.16452	0.21798	0.10582	0.1289	0.06129	0.0784	Carubv10001835m.g	0.00154	0.00877	0.00696	0.00714	0.0013	0.00657	0.00171	0.00299	Carubv10001835m.g	0.005	0.00331	0.00309	0.00358	0.00238	0.00196	0.00326	0.00302
Carubv10001836m.g	0.12844	0.11867	0.04468	0.049	0.07302	0.05394	0.11822	0.11521	Carubv10001836m.g	0.00461	0.00409	0.00168	0.00207	0.00303	0.00332	0.00137	0.0057	Carubv10001836m.g	0.00356	0.00253	0.00163	0.00182	0.00179	0.00132	0.00298	0.00134
Carubv10001837m.g	0.16471	0.14319	0.2322	0.01191	0.13296	0.11719	0.16522	0.56547	Carubv10001837m.g	0.05209	0.08014	0.04683	0.02369	0.01176	0.03138	0.03662	0	Carubv10001837m.g	0.00236	0.00583	0.00611	0.0029	0.00252	0	0.00323	0.00201
Carubv10001838m.g	0.37238	0.37318	0.46291	0.3817	0.3	0.45425	0.22873	0.37058	Carubv10001838m.g	0.0039	0.00956	0.00895	0.00286	0.00447	0.00771	0.00778	0	Carubv10001838m.g	0.00338	0.00295	0.002	0.00386	0.00303	0.00297	0.0046	0.00116
Carubv10001840m.g	0.02812	0.04127	0.01292	0.02675	0.02287	0.00915	0.04217	0.03464	Carubv10001840m.g	0.00252	0.00458	0.00453	0.0015	0.00533	0.00748	0.00379	0.00715	Carubv10001840m.g	0.00271	0.00257	0.001	0.00273	0.00187	0.00146	0.00348	0.00169
Carubv10001841m.g	0.26499	0.20583	0.32524	0.25499	0.26748	0.3443	0.31649	0.24389	Carubv10001841m.g	0.02423	0.02016	0.03602	0.04001	0.02118	0.04548	0.03688	0.03123	Carubv10001841m.g	0.00434	0.00369	0.00618	0.00271	0.00408	0.00642	0.00442	0.00627
Carubv10001842m.g	0.10331	0.12828	0.16053	0.11834	0.13374	0.14485	0.13901	0.09937	Carubv10001842m.g	0.0029	0.00813	0.00619	0.00202	0.00206	0.00429	0.0016	0	Carubv10001842m.g	0.00256	0.002	0.00146	0.00238	0.0037	0.00369	0.00188	0.00073
Carubv10001844m.g	0.06433	0.07947	0.11743	0.08618	0.12083	0.13018	0.11134	0.08572	Carubv10001844m.g	0.05642	0.08004	0.01736	0.03057	0.02771	0.0588	0.09428	0.04061	Carubv10001844m.g	0.00376	0.00609	0.00201	0.00223	0.00447	0.00363	0.00435	0.0022
Carubv10001845m.g	0.00597	0.0072	0.01317	0.0318	0.00505	0.01863	0.01014	0.01678	Carubv10001845m.g	0.00313	0.00092	0.00137	0.00309	0.00283	0.0028	0.00164	0.00624	Carubv10001845m.g	0.00288	0.00255	0.00256	0.00314	0.00172	0.00359	0.00034	0.00142
Carubv10001846m.g	0.1504	0.15336	0.21406	0.13335	0.12726	0.15335	0.20909	0.20159	Carubv10001846m.g	0.00783	0.0065	0.01595	0.01764	0.02083	0.03747	0.00303	0.01305	Carubv10001846m.g	0.00166	0.00242	0.00203	0.00301	0.00172	0.00205	0.00247	0.00149
Carubv10001847m.g	0.01588	0.01865	0.19378	0.29946	0.18924	0.1753	0.07056	0.0701	Carubv10001847m.g	0.00333	0.00637	0.01025	0	0.01327	0.00817	0	0.01009	Carubv10001847m.g	0.00291	0.00551	0.01075	0.00927	0.0048	0.01431	0.00509	0.00132
Carubv10001848m.g	0.14445	0.13649	0	0	0.02	0.02906	0.05655	0.11129	Carubv10001848m.g	0.00537	0.00196	0	0.00894	0.00435	0	0.00741	0.01001	Carubv10001848m.g	0.00106	0.00634	0	0.00202	0.00474	0.00226	0.00661	0.00303
Carubv10001850m.g	0.00994	0.00829	0.02109	0.0087	0.01502	0.00804	0.01456	0.00783	Carubv10001850m.g	0.00121	0.00162	0.00313	0	0.00189	0.00417	0	0	Carubv10001850m.g	0.00134	0.0018	0.00183	0.00162	0.00166	0	0.00288	0.00349
Carubv10001851m.g	0.1135	0.10554	0.23977	0.14166	0.16905	0.15776	0.16199	0.14409	Carubv10001851m.g	0.00433	0.0083	0.00276	0.00455	0.00643	0.00328	0	0.00347	Carubv10001851m.g	0.00438	0.00246	0.00145	0.00268	0.00215	0.00197	0.00427	0.00156
Carubv10001852m.g	0.28343	0.30166	0.34192	0.3098	0.29768	0.35167	0.31532	0.22893	Carubv10001852m.g	0.00731	0.01235	0.00856	0.00333	0.00848	0.00182	0.00345	0.00883	Carubv10001852m.g	0.00399	0.00142	0.0036	0.00044	0.00223	0.00315	0.00101	0.00237
Carubv10001853m.g	0.12829	0.12355	0.11718	0.132	0.06253	0.13109	0.11521	0.11644	Carubv10001853m.g	0.02257	0.02848	0.00444	0.00532	0.01239	0.00588	0.02908	0.02495	Carubv10001853m.g	0.01239	0.01174	0.0088	0.00301	0.00324	0.00159	0.0118	0.0114
Carubv10001854m.g	0.37933	0.45433	0.43834	0.50384	0.43773	0.4673	0.43205	0.49941	Carubv10001854m.g	0.01523	0.0234	0.01421	0.00538	0.0099	0.01017	0.01428	0.01643	Carubv10001854m.g	0.00357	0.0058	0.00439	0.0052	0.00365	0.00419	0.0057	0.00339
Carubv10001856m.g	0.01254	0.01219	0.01711	0.03443	0.00762	0.0097	0.01218	0.02107	Carubv10001856m.g	0.00284	0.00793	0.00461	0	0	0.00284	0	0.00284	Carubv10001856m.g	0.00194	0.00567	0.00409	0.00305	0.00131	0.00473	0.00145	0.00336
Carubv10001858m.g	0.06563	0.04089	0.02202	0.01243	0.01581	0.01389	0.0847	0.03031	Carubv10001858m.g	0.00211	0.00588	0.00691	0.00238	0.00924	0.00714	0.00291	0	Carubv10001858m.g	0.00359	0.00402	0.00151	0.0007	0.00436	0.00309	0.00076	0.00071
Carubv10001859m.g	0.23453	0.24284	0.17491	0.15624	0.16959	0.17794	0.27359	0.23586	Carubv10001859m.g	0.00391	0.0105	0.00503	0.00126	0	0.00493	0.00379	0.00156	Carubv10001859m.g	0.00277	0.00333	0.00196	0.00172	0.00532	0.00499	0.00088	0.00252
Carubv10001860m.g	0.00755	0.00501	0.00764	0.00806	0.00762	0.00376	0.01155	0.01023	Carubv10001860m.g	0.02043	0.01705	0	0	0.00333	0.00476	0.0153	0.00478	Carubv10001860m.g	0.00291	0.003	0.00229	0.00361	0.00514	0.0038	0.0036	0.00177
Carubv10001861m.g	0.14883	0.16683	0.20093	0.24472	0.20194	0.17772	0.12937	0.15697	Carubv10001861m.g	0.01364	0.01019	0.01863	0.01171	0.01863	0.00549	0.01456	0.00705	Carubv10001861m.g	0.00151	0.00192	0.00268	0.00165	0.00201	0.00189	0.00388	0.0015
Carubv10001862m.g	0.31422	0.33408	0.21726	0.18456	0.27308	0.21426	0.2746	0.26699	Carubv10001862m.g	0	0.00952	0.00807	0.01335	0.00884	0.0125	0.00831	0.00617	Carubv10001862m.g	0.0035	0.0022	0.00385	0	0.00372	0.00312	0.00192	0
Carubv10001863m.g	0.15108	0.13315	0.17017	0.14314	0.16569	0.09911	0.05767	0.10886	Carubv10001863m.g	0.00334	0.01061	0.00854	0	0.00239	0.004	0.01293	0	Carubv10001863m.g	0.00308	0.0003	0	0.00278	0.00212	0.00319	0.00188	0.00441
Carubv10001865m.g	0.07606	0.11445	0.15291	0.18983	0.10427	0.06667	0.0925	0.05246	Carubv10001865m.g	0.04829	0.04047	0.0088	0.00416	0.00317	0.00678	0.03386	0.01938	Carubv10001865m.g	0.00579	0.00646	0.00171	0.00381	0.00099	0.00163	0.0033	0.00557
Carubv10001866m.g	0.10861	0.08442	0.13124	0.11935	0.08636	0.11885	0.11788	0.11859	Carubv10001866m.g	0.00286	0.0059	0.00662	0.00459	0.00478	0	0.01197	0.00195	Carubv10001866m.g	0.00202	0.00382	0.00319	0.00137	0.00235	0.00276	0.00292	0.00383
Carubv10001867m.g	0.03474	0.05602	0.08648	0.08442	0.07967	0.07244	0.06163	0.06722	Carubv10001867m.g	0.00213	0.00482	0.00372	0.00613	0.00708	0.00529	0.00216	0.00192	Carubv10001867m.g	0.00484	0.0027	0.003	0.00496	0.00248	0.00335	0.00372	0.0034
Carubv10001868m.g	0.00645	0.00772	0.00388	0.0057	0.00767	0.01253	0.00357	0	Carubv10001868m.g	0	0.00656	0	0	0.00714	0	0.00617	0	Carubv10001868m.g	0.00397	0.00447	0.00102	0.00435	0.00084	0.00758	0.00119	0.00189
Carubv10001870m.g	0.00271	0.01383	0.10219	0.09422	0.0797	0.0806	0.01587	0.01879	Carubv10001870m.g	0.00909	0.00576	0.00985	0	0.0104	0.00309	0.00433	0.00407	Carubv10001870m.g	0.00218	0.00385	0.00358	0.00285	0.0006	0.00242	0.00233	0.0034
Carubv10001871m.g	0.01853	0.01542	0.00866	0.00529	0.00794	0	0.00794	0.00461	Carubv10001871m.g	0	0.00309	0.00543	0	0	0.00833	0	0	Carubv10001871m.g	0.00453	0.00244	0.0025	0.0014	0.00058	0.00269	0.00486	0.00402
Carubv10001872m.g	0.20456	0.14246	0.20429	0.1478	0.21455	0.17494	0.21064	0.21587	Carubv10001872m.g	0	0.00468	0.00162	0.00404	0	0.00214	0.00892	0	Carubv10001872m.g	0.00349	0.00369	0.0006	0.0057	0	0.00211	0.00235	0.0017
Carubv10001873m.g	0.01044	0.00202	0	0.00864	0.006	0.0127	0.01199	0.00909	Carubv10001873m.g	0.00444	0.00931	0.00529	0	0.0122	0.01169	0.01533	0.0087	Carubv10001873m.g	0.00251	0.00241	0.00265	0	0.0015	0	0.00395	0.00775
Carubv10001874m.g	0.91532	0.91196	0	0	0.37674	0.23875	0.77393	0.74381	Carubv10001874m.g	0.29205	0.32002	0.0375	0.04485	0.18183	0.12693	0.44215	0.38531	Carubv10001874m.g	0.02636	0.03633	0.01821	0.00628	0.02005	0.00291	0.06597	0.03127
Carubv10001875m.g	0.00156	0.01135	0.06551	0.02495	0.01525	0.05727	0.026	0.02226	Carubv10001875m.g	0.00474	0.0034	0	0.00818	0	0	0.01419	0	Carubv10001875m.g	0.00395	0.0023	0.00253	0.00238	0.0036	0.00192	0.00319	0.00248
Carubv10001876m.g	0.05794	0.05654	0.04667	0.04464	0.05357	0.06388	0.08619	0.05156	Carubv10001876m.g	0.00188	0.00667	0.00294	0.00281	0.00985	0	0	0.00476	Carubv10001876m.g	0.00346	0.00354	0.00381	0.00334	0.00143	0.00672	0.00183	0.00343
Carubv10001877m.g	0.13553	0.13817	0.25268	0.27938	0.14537	0.16995	0.1796	0.20468	Carubv10001877m.g	0.00214	0.00189	0.00724	0.01696	0.00323	0.01082	0.003	0	Carubv10001877m.g	0.00151	0.0047	0.00359	0.00099	0.0033	0.00272	0.0032	0.00385
Carubv10001878m.g	0.01109	0.00633	0.02027	0.00509	0.01286	0.00626	0.01992	0.01262	Carubv10001878m.g	0.00709	0.00219	0	0	0	0.00132	0.00519	0	Carubv10001878m.g	0.00419	0.00356	0.00189	0.00327	0.00205	0.00218	0.00378	0.00279
Carubv10001880m.g	0.22113	0.19058	0.01191	0.0037	0.02743	0.04032	0.13355	0.17438	Carubv10001880m.g	0.00857	0.0087	0	0	0.00332	0.00163	0.00482	0.00828	Carubv10001880m.g	0.00308	0.00573	0	0.0019	0.00285	0.00478	0.00688	0.00593
Carubv10001881m.g	0.3272	0.37039	0.28787	0.27464	0.33675	0.36159	0.3278	0.38947	Carubv10001881m.g	0.00397	0.0047	0.00451	0.00938	0.00646	0.02366	0.01111	0.00431	Carubv10001881m.g	0.00403	0.00448	0.00162	0	0.00263	0.00176	0.00431	0.00341
Carubv10001882m.g	0.01707	0.02157	0.03103	0.02549	0.01619	0	0.02164	0.04982	Carubv10001882m.g	0.00518	0.00311	0.00786	0.0034	0.0016	0.00186	0	0.00182	Carubv10001882m.g	0.0074	0.0014	0.00229	0.00211	0.00275	0.0051	0.00374	0.002
Carubv10001883m.g	0.25998	0.24406	0.37627	0.36612	0.33415	0.29275	0.27572	0.29765	Carubv10001883m.g	0.00566	0.0142	0.00945	0.00363	0.0101	0.00897	0.00292	0.0107	Carubv10001883m.g	0.00278	0.0022	0.0017	0.00177	0.00361	0.00277	0.00429	0.00586
Carubv10001884m.g	0.61323	0.59325	0.74497	0.68502	0.75588	0.68786	0.6042	0.62828	Carubv10001884m.g	0.04987	0.09365	0.07133	0.04509	0.08778	0.06002	0.09708	0.10183	Carubv10001884m.g	0.02448	0.03183	0.01785	0.013	0.02216	0.01417	0.03021	0.02397
Carubv10001885m.g	0.00478	0.00276	0.01326	0.00992	0.00766	0.00935	0.125	0.02578	Carubv10001885m.g	0.00313	0.00189	0	0.01296	0.00595	0	0	0	Carubv10001885m.g	0	0.00147	0.00227	0	0.0016	0.0016	0.00962	0
Carubv10001886m.g	0.00765	0.00557	0.0313	0.01924	0.03845	0.02255	0.02051	0.00433	Carubv10001886m.g	0	0.00668	0	0	0.01116	0.00952	0	0	Carubv10001886m.g	0.00428	0.00187	0.00073	0.00442	0.00532	0.0077	0.00279	0.00099
Carubv10001887m.g	0.00556	0.01406	0.02257	0.00529	0.00855	0	0	0.02265	Carubv10001887m.g	0.05105	0.06234	0.03375	0.03456	0.00874	0.02324	0.11819	0.09952	Carubv10001887m.g	0.00144	0.00311	0	0.00267	0.00084	0.00709	0.00238	0.00141
Carubv10001888m.g	0.13739	0.15654	0.19185	0.12278	0.18466	0.17536	0.18284	0.19851	Carubv10001888m.g	0.00881	0.01279	0.01694	0.02201	0.01042	0.02079	0.01758	0.00952	Carubv10001888m.g	0.0043	0.0054	0.00308	0.00122	0.00365	0.00383	0.00153	0.00377
Carubv10001889m.g	0.14526	0.11675	0.17578	0.16264	0.17673	0.10956	0.17203	0.14463	Carubv10001889m.g	0	0.00335	0.00258	0.00397	0.00408	0.00317	0.0029	0.00119	Carubv10001889m.g	0.00479	0.00165	0.00102	0.00247	0.00179	0.00294	0.0043	0.00203
Carubv10001891m.g	0.01491	0.02406	0	0.01449	0.00926	0.01565	0.02873	0.01222	Carubv10001891m.g	0	0	0.00233	0.01053	0	0.00614	0	0	Carubv10001891m.g	0.00145	0.00295	0.00394	0.00142	0.00123	0.00434	0.00438	0.00155
Carubv10001892m.g	0.21866	0.20317	0.2116	0.25776	0.20455	0.16597	0.14156	0.18685	Carubv10001892m.g	0.00286	0.0009	0.00461	0	0.00404	0.00119	0.0036	0.00529	Carubv10001892m.g	0.0057	0.00321	0	0.00287	0.00287	0.00261	0.00236	0.00278
Carubv10001893m.g	0.2151	0.32381	0.39811	0.36785	0.36244	0.37102	0.27726	0.34557	Carubv10001893m.g	0.0026	0.00467	0.00628	0.01213	0.00955	0.01471	0.00326	0.00767	Carubv10001893m.g	0.00305	0.00385	0.00378	0.0029	0.00268	0.00467	0.00248	0.00233
Carubv10001894m.g	0.08068	0.0388	0.02641	0.03178	0.04621	0.02036	0.04661	0.03428	Carubv10001894m.g	0.09483	0.10358	0.03819	0.04019	0.05201	0.03913	0.14209	0.10036	Carubv10001894m.g	0.00373	0.00581	0.002	0.0029	0.00349	0.00562	0.0103	0.00368
Carubv10001895m.g	0.20349	0.21518	0.11094	0.11391	0.12062	0.11935	0.15141	0.21353	Carubv10001895m.g	0.00409	0.00308	0.0026	0.0029	0.00403	0.00143	0.01622	0	Carubv10001895m.g	0.00501	0.00335	0.00266	0.00159	0.00118	0.00069	0.00265	0.00177
Carubv10001896m.g	0.34265	0.35178	0.41466	0.41244	0.47304	0.39595	0.37158	0.44035	Carubv10001896m.g	0.01275	0.00802	0.00686	0	0.00379	0	0.00606	0.00741	Carubv10001896m.g	0.00375	0.00165	0.00261	0.00349	0.00557	0.00092	0.00285	0.00642
Carubv10001897m.g	0.15744	0.14943	0.06049	0.07923	0.07849	0.06205	0.13242	0.12251	Carubv10001897m.g	0	0.00238	0.00195	0.00161	0.01218	0.0021	0.00231	0.00308	Carubv10001897m.g	0.00433	0.00369	0.00069	0.00092	0.00182	0.00394	0.00217	0.00281
[truncated: 24,520 more rows]

## Sheet: Extended Data Fig 4c
Data for Extended Data Figure 4c										Results of SuperExactTest
[truncated: 15,074 more rows]

[truncated: 1 more sheets: Extended Data Fig 4d]
