# Supplementary material for: Dosage-sensitive maternal siRNAs determine hybridization success in Capsella
Source: Nat Plants. 2024 Nov 11;10(12):1969–83. doi: 10.1038/s41477-024-01844-3 (PMC11649575; doi:10.1038/s41477-024-01844-3)
Supplement: Supplementary file 17 — Statistical source data. [file 41477_2024_1844_MOESM17_ESM.xlsx]

## Sheet: Extended Data Fig 5a
Data for Extended Data Figure 5a
	Seed phenotype
Genotype	viable	partially aborted	aborted	total number of seeds
Cr x Cg -1	0	9	58	67
Cr x Cg -2	0	17	76	93
Cr x Cg -3	0	14	70	84
nrpd1 x Cg -1	0	0	56	56
nrpd1 x Cg -2	0	0	50	50
nrpd1 x Cg -3	0	0	54	54
nrpd1 x Cr -1	42	3	15	60
nrpd1 x Cr -2	48	0	6	54
nrpd1 x Cr -3	39	3	15	57

## Sheet: Extended Data Fig 5c
Data for Extended Data Figure 5c
	Endosperm
Genotype	uncellularized	partially	cellularized	total number od seeds
Cr x Cr	0	0	35	35
Cg x Cg	12	5	87	104
Cr x Cg	68	2	0	70
4xCr x Cg	12	7	47	66
nrpd1 x Cr	13	44	56	113
nrpd1 x nrpd1	3	10	19	32
nrpd1 x Cg	14	0	0	14
4xnrpd1 x Cg	20	7	37	64
Cr x nrpd1	0	0	45	45

## Sheet: Extended Data Fig 5d
Data for Extended Data Figure 5d
Genotype	total	aborted	partially aborted	normal
4xCrxCg-1	87	0	3	84
4xCrxCg-2	95	0	6	89
4xCrxCg-3	64	0	0	64
4xpol4xCg -1	133	26	24	83
4xpol4xCg -2	57	19	6	32
4xpol4xCg -3	69	17	8	44

## Sheet: Extended Data Fig 5e
Data for External Data Figure 5e
Genotype	total	aborted	partially aborted	normal
Cr x 4xpol4-1	42	24	16	2
Cr x 4xpol4-2	79	44	30	5
Cr x 4xpol4-3	175	70	30	20
Cr x 4xCr-1	61	58	3	0
Cr x 4xCr-2	49	49	0	0
Cr x 4xCr-3	83	82	1	0
