# Supplementary material for: Dosage-sensitive maternal siRNAs determine hybridization success in Capsella
Source: Nat Plants. 2024 Nov 11;10(12):1969–83. doi: 10.1038/s41477-024-01844-3 (PMC11649575; doi:10.1038/s41477-024-01844-3)
Supplement: Supplementary file 18 — Statistical source data. [file 41477_2024_1844_MOESM18_ESM.xlsx]

## Sheet: Extended Data Fig 6a,b
Data for Extended Data Figure 6a,b
																											RPM
Chromosome	Start	End	Name	Length	Reads	RPM	UniqueReads	FracTop	Strand	MajorRNA	MajorRNAReads	Complexity	DicerCall	MIRNA	PhaseScore	Short	Long	18	19	20	21	22	23	24	25	main	endo_Cg_x_Cg_rep1.size_1825	endo_Cg_x_Cg_rep2.size_1825	endo_Cr_x_Cg_rep1.size_1825	endo_Cr_x_Cg_rep2.size_1825	endo_Cr_x_Cr_rep1.size_1825	endo_Cr_x_Cr_rep2.size_1825	endo_pol_x_pol_rep1.size_1825	endo_pol_x_pol_rep2.size_1825	endo_pol_x_wt_rep1.size_1825	endo_pol_x_wt_rep2.size_1825	wt_leave_rep1.size_1825	wt_leave_rep2.size_1825	endo_Cg_x_Cr_rep1.size_1825	endo_Cg_x_Cr_rep2.size_1825	endo_Cr4n_x_Cg_rep1.size_1825	endo_Cr4n_x_Cg_rep2.size_1825
scaffold_1	82	820	Cluster_1	739	50	1.973	43	0.3	.	AGGGGUUAUUGUUCAUGAACUAAG	7	0.72	24	N0	0.2	0	0	3	2	6	2	2	8	27	0	50	0.448147	0.343117	6.65742	2.74165	6.20245	9.52899	0	0	3.0962	0	0.290221	0.316927	1.14995	1.47276	0	3.63761
scaffold_1	930	1701	Cluster_2	772	191	7.537	10	0.675	.	CUCUGGCUAGAUCUUUUGAAGAUU	12	0.592	24	N0	0.2	0	0	6	9	13	14	20	43	86	0	191	0	0.343117	31.6228	19.1915	8.95909	26.3448	1.98361	2.45458	11.6107	11.1483	3.77288	2.85235	3.44985	1.47276	3.73603	25.4632
scaffold_1	1819	2069	Cluster_3	251	28	1.105	28	0	-	AACCAUGAAUUCUAGUAGUAUGCU	2	0.857	20	N0	-1	0	0	3	1	6	3	3	4	5	3	28	0.448147	1.02935	0	1.37082	3.4458	2.80264	3.96722	12.2729	2.32215	0	0.580443	0.316927	0	0	0	0
scaffold_1	2402	2559	Cluster_4	158	35	1.381	35	0.114	-	UGACGAUCUCAAGCUCUUGCUUUC	3	0.686	20	N0	-1	0	0	4	5	7	1	4	3	6	5	35	0	0.686234	0	1.37082	4.82413	1.68159	1.98361	0	3.87025	5.57415	1.74133	0.950782	2.2999	0	0.934007	0.606268
scaffold_1	2878	3148	Cluster_5	271	26	1.026	26	0	-	AUGUUGGGCACAAAGGGAA	3	0.769	19	N0	-1	0	0	3	7	0	5	2	1	4	4	26	0	1.37247	1.66436	0	0.689161	1.68159	1.98361	0	4.6443	0	1.74133	0.316927	0	0.98184	0	0.606268
scaffold_1	8155	8509	Cluster_6	355	17	0.671	17	0.765	.	CAGUUGAGAAAAUGGAACUAGUGU	2	0.824	24	N0	0.1	0	0	1	0	1	4	5	0	6	0	17	1.34444	1.02935	0	0	0	0.560529	0	0	1.5481	0	0.580443	0.950782	0	1.47276	0	0
scaffold_1	8844	9343	Cluster_7	500	24	0.947	24	0.708	.	GCUUUUUCGGCUGAAGGGUCCAGC	3	0.792	24	N0	0.6	0	0	4	0	2	4	6	1	7	0	24	1.79259	2.40182	0	0	1.37832	0.560529	0	0	2.32215	1.85805	1.16089	0.633855	0	0	0	0
scaffold_1	10774	11131	Cluster_8	358	27	1.065	27	0.926	+	UCACCCGAUUUUCUUCUGAGA	3	0.778	23	N0	-1	0	0	2	3	4	5	1	6	4	2	27	0.896294	1.37247	0	1.37082	1.37832	0	7.93445	4.90916	1.5481	1.85805	0.580443	0.950782	0	0.98184	1.86801	0
scaffold_1	11762	11940	Cluster_9	179	13	0.513	13	1	+	ACCGUGCUGGAUUUACCC	2	0.615	18	N0	-1	0	0	5	0	1	1	4	0	0	2	13	0.448147	1.37247	0	0	1.37832	0.560529	0	0	0	0	0.290221	1.26771	0	0	0	0
scaffold_1	12548	12904	Cluster_10	357	13	0.513	13	0.538	.	AAUAAAAAUAACUGGUUAAAUGGAC	2	0.769	21	N0	0.1	0	0	0	1	0	3	2	3	1	3	13	0	0.343117	0	0	0	0	1.98361	0	3.87025	0	1.16089	0	0	0.49092	0	0.606268
scaffold_1	21617	21923	Cluster_11	307	633	24.977	624	0.572	.	UUUUAGACGUUUCCACUACUCAGU	86	0.31	24	N0	3	0	0	30	11	10	41	39	136	359	7	633	2.68888	2.40182	6.65742	2.74165	4.82413	8.96846	0	0	0.77405	0	66.1705	111.241	0	0	0	6.66895
scaffold_1	22778	22802	Cluster_12	25	98	3.867	98	1	+	AAAAUCCGGACCGUGGAGCA	57	0.051	20	N0	-1	0	0	17	21	57	0	1	0	2	0	98	2.24073	6.86234	4.99307	4.11247	9.64825	7.8474	7.93445	17.182	11.6107	7.4322	0	0	6.89971	0.49092	1.86801	0
scaffold_1	23838	24138	Cluster_13	301	46	1.815	45	0.978	+	AUGUGUCUGUCUGUAAUUAAGAU	5	0.63	20	N0	-1	0	0	8	3	11	4	6	7	4	3	46	0	3.77429	0	0	0	0.560529	3.96722	4.90916	3.0962	3.7161	2.90221	0	4.59981	0.49092	7.47205	0.606268
scaffold_1	37841	38324	Cluster_14	484	17	0.671	17	0.647	.	UUGUGUCGAGAGAGAACA	2	0.941	18	N0	-1	0	0	3	1	1	2	3	2	3	2	17	1.34444	0	0	0	0.689161	1.68159	3.96722	0	2.32215	1.85805	0.290221	0.316927	1.14995	0.49092	0	0
scaffold_1	41141	41547	Cluster_15	407	25	0.986	25	0.08	-	AUUUUAGGAGUCUGGCUUUCUC	2	0.8	24	N0	-1	0	0	3	4	4	2	3	2	6	1	25	1.79259	1.71558	1.66436	0	2.06748	0	0	2.45458	2.32215	1.85805	0.290221	0.316927	4.59981	0.49092	0	0
scaffold_1	42088	42418	Cluster_16	331	22	0.868	22	0.045	-	AAUGACGUGGAUGAGUAUCUCA	2	0.818	21	N0	-1	0	0	2	0	1	12	2	3	0	2	22	0.896294	0.686234	0	1.37082	0.689161	0.560529	1.98361	0	0.77405	3.7161	0.870664	0.316927	3.44985	0.49092	0.934007	1.21254
scaffold_1	42492	42715	Cluster_17	224	14	0.552	14	0	-	CAAAGGGACUUUGAGAGU	2	0.929	18	N0	-1	0	0	4	3	1	1	3	0	1	1	14	0	1.02935	0	1.37082	0.689161	0	1.98361	0	2.32215	1.85805	0.290221	0	1.14995	0.49092	0.934007	0
scaffold_1	43081	43203	Cluster_18	123	19	0.75	19	0.211	.	ACUGGCUGCUGGACUUAUGUUCCUU	4	0.684	21	N0	0.1	0	0	1	4	0	5	2	1	2	4	19	0	0.343117	0	1.37082	1.37832	1.12106	0	4.90916	1.5481	3.7161	0.290221	0	1.14995	1.47276	1.86801	0
scaffold_1	45538	45712	Cluster_19	175	20	0.789	20	0.05	-	UAUCAGAUUGUUACUCAGA	4	0.5	19	N0	-1	0	0	2	4	2	4	3	1	0	4	20	0	0	0	4.11247	4.82413	0	1.98361	0	4.6443	1.85805	0.290221	0.316927	0	0	0	0
scaffold_1	46666	46953	Cluster_20	288	23	0.908	23	0.087	-	AACCAGCUCUAUUAUAUGUAG	3	0.87	18	N0	-1	0	0	6	1	3	6	2	2	2	1	23	0.448147	0	0	2.74165	1.37832	0.560529	1.98361	2.45458	4.6443	0	0.580443	0	0	0.49092	4.67003	0.606268
scaffold_1	47838	48069	Cluster_21	232	16	0.631	16	0	-	UGUUCCCUCGAAGUUAUUAUCA	2	0.75	21	N0	-1	0	0	1	2	1	6	4	1	0	1	16	0.896294	0.343117	0	0	1.37832	1.68159	5.95083	0	0	1.85805	0.580443	0.633855	0	0	0	0
scaffold_1	50463	50643	Cluster_22	181	13	0.513	13	0	-	GAAGCAAAGCUCUGGAACA	3	0.846	19	N0	-1	0	0	1	3	0	2	2	3	0	2	13	0	0.343117	0	4.11247	0.689161	1.12106	0	2.45458	0	0	0.290221	0.316927	1.14995	0.49092	0.934007	0
scaffold_1	53140	53485	Cluster_23	346	18	0.71	18	0	-	GCUCGGACAUGUGCUGAUCUUGAC	2	0.944	19	N0	-1	0	0	3	4	2	1	3	2	3	0	18	0.448147	0	0	1.37082	2.06748	0	1.98361	0	2.32215	3.7161	0.290221	0.950782	2.2999	0	0	0.606268
scaffold_1	53584	53745	Cluster_24	162	21	0.829	21	0.048	-	UCCUAGUGAUGAAUUCUCU	2	0.857	24	N0	-1	0	0	3	2	2	3	1	3	4	3	21	0	1.02935	0	0	0.689161	2.24211	5.95083	2.45458	3.0962	3.7161	0	0.633855	0	0.49092	0	0
scaffold_1	53880	54169	Cluster_25	290	23	0.908	23	0	-	AAGAUGUUGAGCUCACUCA	5	0.739	19	N0	-1	0	0	4	10	4	1	2	0	1	1	23	0	0	1.66436	1.37082	4.13497	0.560529	1.98361	2.45458	3.0962	0	0.580443	0.316927	2.2999	0	2.80202	0
scaffold_1	56726	56759	Cluster_26	34	21	0.829	21	1	+	AAACGACUGCAAGCAAAGCGC	11	0.286	21	N0	-1	0	0	0	0	0	12	6	1	2	0	21	2.68888	4.80364	0	1.37082	0	0	0	0	0	0	0	0	0	0	0	0
scaffold_1	80476	81075	Cluster_27	600	42	1.657	21	0.262	.	AGACUUGAGAAUCCGAUAUGAA	4	0.786	24	N0	0.1	0	0	0	1	3	7	11	5	15	0	42	0.448147	0.343117	8.32178	4.11247	5.51329	4.48423	0	0	2.32215	3.7161	0.290221	0	0	0.49092	1.86801	4.24387
scaffold_1	81249	81404	Cluster_28	156	14	0.552	4	0.714	.	CCGGUAACAUAAGCUCGA	5	0.643	18	N0	-1	0	0	5	0	1	0	2	1	5	0	14	0	0	1.66436	1.37082	0.689161	3.9237	0	0	0	0	0.290221	0	0	0.49092	0	1.21254
scaffold_1	82127	82568	Cluster_29	442	20	0.789	19	0.1	-	UCUAAUCGUCUCCGUCUGUUGG	3	0.85	22	N0	-1	0	0	0	2	2	1	6	2	3	4	20	0.896294	0.343117	6.65742	5.4833	0	0	1.98361	7.36373	3.0962	1.85805	0	0	0	0	0	0
scaffold_1	89145	89629	Cluster_30	485	24	0.947	24	0.958	+	UCUGGCUGGCUACAUACUCACC	2	0.917	21	N0	-1	0	0	4	1	5	7	3	2	1	1	24	0	0.343117	0	0	1.37832	1.68159	0	7.36373	3.87025	1.85805	1.45111	1.26771	0	0	0	0
scaffold_1	89733	89887	Cluster_31	155	16	0.631	16	0.938	+	CUCCUAACUGCUGUAACUUCA	3	0.812	21	N0	-1	0	0	1	0	1	7	3	0	4	0	16	0	0.686234	0	1.37082	1.37832	0.560529	3.96722	0	0.77405	0	1.16089	0	0	0	2.80202	0
scaffold_1	93637	94233	Cluster_32	597	32	1.263	32	0.969	+	AAAGAUUGUGGAAAUAGC	3	0.781	18	N0	-1	0	0	7	4	7	3	4	4	0	3	32	0.448147	0.343117	1.66436	0	4.13497	0.560529	3.96722	9.81831	1.5481	1.85805	1.45111	1.90156	0	0.49092	0.934007	0
scaffold_1	94844	95073	Cluster_33	230	15	0.592	15	0.933	+	AUGACGUUGACCCAUCUGGCGA	2	0.867	18	N0	-1	0	0	3	1	2	3	3	0	1	2	15	0	0	0	0	0	0.560529	0	4.90916	2.32215	3.7161	0.870664	0.316927	2.2999	0	0.934007	0
scaffold_1	95553	95811	Cluster_34	259	17	0.671	17	0.941	+	CCUGGAGAACGAAUCAUUCC	3	0.706	20	N0	-1	0	0	1	1	6	1	2	5	0	1	17	0.448147	0.343117	1.66436	0	1.37832	0	1.98361	0	0	3.7161	1.45111	0.950782	0	0	0	0.606268
scaffold_1	113844	115457	Cluster_35	1614	165	6.511	164	0.073	-	AAGAGGACUGUGACGAAC	7	0.764	21	N0	-1	0	0	27	9	27	29	20	18	15	20	165	1.79259	0.686234	0	4.11247	17.229	10.65	5.95083	7.36373	4.6443	3.7161	0.290221	0	16.0993	5.89104	46.7003	12.7316
scaffold_1	116087	116384	Cluster_36	298	37	1.46	37	0.054	-	CAUCGGCCUUGUGGACACA	3	0.703	20	N0	-1	0	0	1	5	8	6	5	5	4	3	37	0.448147	0	0	0	4.13497	1.68159	1.98361	0	0	0	0	0	8.04966	1.47276	9.34007	3.63761
scaffold_1	120493	120622	Cluster_37	130	72	2.841	14	0.208	.	GUUCGAUCCUGGGCAGCA	10	0.583	18	N0	-1	0	0	19	15	9	9	3	7	5	5	72	0.896294	0.343117	4.99307	1.37082	4.82413	1.12106	15.8689	14.7275	2.32215	7.4322	5.51421	3.80313	0	0	2.80202	0.606268
scaffold_1	127711	128568	Cluster_38	858	42	1.657	42	0.881	+	UCGCAGCUUUAGUCCAACU	2	0.857	21	N0	-1	0	0	1	8	2	14	8	3	3	3	42	0	1.02935	1.66436	0	2.06748	0.560529	0	2.45458	3.87025	3.7161	2.90221	3.80313	0	0.49092	0.934007	1.21254
scaffold_1	130025	133224	Cluster_39	3200	9867	389.34	9772	0.44	.	CUCCGCUGUCGACUCUAAACAAGG	676	0.244	24	N0	58.9	0	0	321	287	285	646	1451	1648	5012	217	9867	0	0.343117	1689.32	1428.4	984.811	1109.85	0	2.45458	8.51454	1.85805	42.9528	45.9545	4.59981	0.98184	1493.48	1509
scaffold_1	133525	134762	Cluster_40	1238	471	18.585	170	0.65	.	AAAUUCCAUCUGUCAGAUAGUAAC	15	0.567	24	N0	1	0	0	15	22	20	32	60	112	201	9	471	1.79259	3.43117	18.3079	13.7082	27.5664	24.1027	1.98361	0	3.0962	9.29024	29.0221	52.293	5.74976	2.4546	24.2842	25.4632
scaffold_1	134853	135076	Cluster_41	224	49	1.933	13	0.327	.	AGGAUCUUAAGUUGGGUAUCUUA	7	0.714	23	N0	-1	0	0	3	1	2	2	8	19	11	3	49	0	0	1.66436	2.74165	2.06748	1.68159	1.98361	0	2.32215	5.57415	2.90221	4.12005	0	0	0.934007	5.45641
scaffold_1	135530	135791	Cluster_42	262	15	0.592	15	1	+	AUUAUUAACUUGUCGAGAUGUUUAG	5	0.533	25	N0	-1	0	0	2	0	0	0	4	1	1	7	15	0	0	0	0	2.06748	0.560529	1.98361	0	3.0962	0	0.290221	1.58464	0	0	0	0
scaffold_1	140525	140594	Cluster_43	70	13	0.513	13	0.154	-	CCACACUAUUGUUGAAAUCUAG	6	0.385	22	N0	-1	0	0	2	0	1	3	6	1	0	0	13	0	0.343117	0	0	0.689161	0	0	0	0	0	0.580443	2.53542	0	0.49092	0	0
scaffold_1	156478	156705	Cluster_44	228	14	0.552	14	0.5	.	UAAUUGGGUGAGAGCUUCUGUA	2	0.857	19	N0	-1	0	0	0	4	2	3	4	1	0	0	14	0.896294	0.686234	0	1.37082	0	0	3.96722	2.45458	1.5481	1.85805	0.290221	0.316927	0	0	0	0.606268
scaffold_1	157878	158064	Cluster_45	187	13	0.513	3	0.385	.	GAGACACUGGAAGACUACA	2	0.846	19	N0	-1	0	0	0	4	0	1	2	1	4	1	13	0	0.343117	0	1.37082	0	2.24211	0	4.90916	0	0	0.870664	0.633855	0	0	0	0
scaffold_1	158283	158580	Cluster_46	298	17	0.671	9	0.353	.	AAAGAAAGACUUUGACGU	3	0.882	24	N0	0	0	0	3	2	3	1	1	3	4	0	17	0	1.02935	3.32871	0	0	0	1.98361	2.45458	0	0	0.580443	2.21849	0	0.49092	0	0
scaffold_1	159093	159582	Cluster_47	490	18	0.71	17	0.389	.	CGGUCUGCCGGUUCUGGUU	3	0.833	21	N0	0	0	0	3	5	0	6	4	0	0	0	18	1.34444	0.686234	0	0	0	0	1.98361	4.90916	0	7.4322	0.290221	1.26771	0	0.49092	0	0
scaffold_1	159759	160011	Cluster_48	253	13	0.513	13	0.308	.	UUUAGGAUUAGGAUCAGCC	2	0.923	21	N0	0.5	0	0	0	3	1	4	2	1	2	0	13	0.448147	0	6.65742	0	0	0	1.98361	2.45458	0	1.85805	0	0.633855	0	1.47276	0	0
scaffold_1	196684	197372	Cluster_49	689	74	2.92	51	0.514	.	ACGGAUCCAUAAUUUAAUAAAUUU	7	0.662	24	N0	0.1	0	0	4	3	6	3	7	13	36	2	74	0	0	0	1.37082	2.75664	0.560529	0	0	0	0	10.1577	10.1417	0	0.49092	0	0
scaffold_1	199857	199936	Cluster_50	80	14	0.552	3	1	+	AUCACCGGAACUGGUAUUAACCC	4	0.571	20	N0	-1	0	0	0	3	4	0	1	4	0	2	14	0	1.37247	0	0	0	0.560529	0	0	1.5481	3.7161	0.290221	0.316927	0	0	0.934007	1.21254
scaffold_1	201574	201841	Cluster_51	268	16	0.631	16	1	+	AUUGAAGCUGGUAGUCUCUUCCGU	4	0.75	24	N0	-1	0	0	1	3	2	2	0	3	5	0	16	0.896294	0	0	0	0	0	0	0	0	0	2.61199	1.58464	0	0	0	0
scaffold_1	202918	203117	Cluster_52	200	13	0.513	12	1	+	CUCCCUUUACCUGAACGCUUUG	3	0.615	19	N0	-1	0	0	2	4	1	1	3	0	2	0	13	0	0	0	0	0	0	0	0	0	0	2.61199	1.26771	0	0	0	0
scaffold_1	211862	212081	Cluster_53	220	77	3.038	3	0.935	+	AUAAUUGUGCUCUAGUAAUUCU	10	0.519	24	N0	-1	0	0	6	2	4	6	14	16	28	1	77	0.448147	0	1.66436	0	0.689161	1.12106	0	0	0.77405	0	12.1893	8.24011	1.14995	0	0	1.21254
scaffold_1	223487	224261	Cluster_54	775	74	2.92	68	0.351	.	ACGUCUGUAGUCCUCGGGAAGACC	7	0.73	24	N0	0.2	0	0	2	3	1	10	7	13	36	2	74	0	0	1.66436	12.3374	9.64825	6.16582	0	0	2.32215	0	0	0.316927	9.19961	2.4546	9.34007	7.27521
scaffold_1	224878	225339	Cluster_55	462	26	1.026	17	0.731	.	AAGUGUCUGUGGAAUUUUUCCCU	2	0.885	24	N0	0.1	0	0	0	5	2	2	3	6	8	0	26	0	0	4.99307	2.74165	4.13497	2.80264	0	0	0.77405	0	0	0	2.2999	0	0.934007	3.63761
scaffold_1	225823	225960	Cluster_56	138	13	0.513	13	0.769	.	UCUACACGUCGAGACAUGUGC	3	0.615	24	N0	0	0	0	0	0	0	5	0	2	6	0	13	0	0	0	5.4833	1.37832	2.80264	0	0	0.77405	0	0	0	0	0.49092	0	0
scaffold_1	226038	226356	Cluster_57	319	13	0.513	13	0.462	.	ACUUCGCCGAUUUCGGAUUCCAGA	4	0.692	24	N0	0	0	0	0	0	0	1	0	0	11	1	13	0	0	3.32871	0	2.06748	1.12106	0	0	0	0	0	0	1.14995	1.47276	0	1.21254
scaffold_1	230075	230563	Cluster_58	489	150	5.919	70	0.593	.	AUCUACCAACGUGGCUAAGUUUGU	11	0.727	24	N0	0.6	0	0	7	11	7	13	14	21	74	3	150	0	0	18.3079	6.85412	8.95909	10.0895	0	0	2.32215	0	12.4795	13.6279	0	0	5.60404	4.85014
scaffold_1	248489	248609	Cluster_59	121	15	0.592	15	0.267	.	CCGACGUCGAUCUUUGGUCU	3	0.733	20	N0	-1	0	0	0	2	5	4	3	1	0	0	15	0	0	0	0	1.37832	0	5.95083	0	2.32215	0	1.45111	0	1.14995	0	0.934007	0
scaffold_1	248715	249002	Cluster_60	288	28	1.105	28	0.643	.	UGGAGUGAUCUGUAUUGAAUGAGC	4	0.607	23	N0	-1	0	0	1	4	1	0	2	10	10	0	28	4.03332	3.43117	0	0	0	1.12106	0	0	0.77405	0	0.290221	0	4.59981	0.49092	0	0
scaffold_1	249238	250616	Cluster_61	1379	4642	183.168	4621	0.475	.	AGAGGUUUAGGCUUAUGAAUGCUU	200	0.237	24	N0	32.2	0	0	288	265	360	551	737	893	1462	86	4642	755.128	717.801	4.99307	1.37082	30.3231	4.48423	3.96722	0	0.77405	1.85805	0	0.316927	850.964	28.4734	2.80202	1.8188
scaffold_1	250756	250851	Cluster_62	96	44	1.736	43	0.477	.	AUUUGGUGGGAAUUCUUCUAGAGU	8	0.523	24	N0	0.1	0	0	2	4	0	1	10	7	20	0	44	9.41109	2.40182	0	0	1.37832	0.560529	0	0	0	0	0	0	1.14995	2.94552	2.80202	1.8188
scaffold_1	250964	251262	Cluster_63	299	433	17.086	433	0.182	-	AUAUAGGUACUAAUGACU	20	0.346	24	N0	-1	0	0	54	21	28	29	66	93	133	9	433	82.9072	51.8107	0	0	4.13497	3.9237	0	0	0	0	0	0	43.6982	16.6913	4.67003	4.24387
scaffold_1	251354	254626	Cluster_64	3273	68006	2683.44	67941	0.573	.	AUCAGGUCUGUUCAAGAAAGC	2831	0.083	24	N0	101.4	0	0	3996	4488	4184	10492	11474	11585	20913	874	68006	9617.68	11698.6	14.9792	8.22495	502.398	160.872	13.8853	24.5458	3.0962	5.57415	0	0	9858.53	1246.45	122.355	92.1527
scaffold_1	274556	274625	Cluster_65	70	35	1.381	0	0.514	.	UGAGUUUGUAAAUCUGCAUUAU	6	0.657	24	N0	-1	0	0	2	0	2	1	8	9	13	0	35	0	0	0	1.37082	0.689161	3.36317	0	0	2.32215	0	3.48266	3.80313	0	0	0	0
scaffold_1	296397	296759	Cluster_66	363	15	0.592	15	0.4	.	GUGGAGUUCACCUUGGAUCUG	2	0.867	21	N0	0	0	0	1	2	1	5	1	3	2	0	15	0.448147	0.343117	0	0	0	0	0	0	0	0	0.580443	0	0	4.9092	0.934007	0
scaffold_1	296835	297105	Cluster_67	271	17	0.671	17	0.706	.	AAUCUGACAGAGCUCGGUU	2	0.941	23	N0	-1	0	0	1	3	1	2	1	6	2	1	17	0.448147	0	0	0	0	1.68159	0	0	0.77405	0	1.16089	0.633855	0	2.94552	0	0
scaffold_1	322164	322520	Cluster_68	357	14	0.552	14	0.786	.	CAGUGAAAAGUCUAAGAAUGAAU	3	0.714	23	N0	-1	0	0	1	0	1	3	2	5	2	0	14	0.448147	0.343117	0	0	0.689161	0	0	0	1.5481	1.85805	1.45111	0.950782	0	0	0	0
scaffold_1	322794	323025	Cluster_69	232	14	0.552	14	1	+	UGUACAGUCACUGUGUGUUCAUGA	2	0.786	21	N0	-1	0	0	0	3	1	4	0	3	3	0	14	0	0	0	0	0	0	3.96722	0	0.77405	0	1.16089	1.90156	0	0	0	0.606268
scaffold_1	323100	323273	Cluster_70	174	15	0.592	15	0.6	.	AGAUACUGCAGCACCACCAC	2	0.8	24	N0	0.2	0	0	0	1	2	1	4	1	5	1	15	0.448147	0	0	0	1.37832	2.24211	0	0	0	0	1.74133	0.633855	0	0	0	0
scaffold_1	326359	326911	Cluster_71	553	25	0.986	25	0.88	+	UCGGGGACGAAGUGAUGGAUUCU	2	0.96	21	N0	-1	0	0	3	3	1	6	4	3	4	1	25	0	0.686234	0	0	0	0	0	0	0.77405	0	3.48266	2.53542	0	0.49092	0	0.606268
scaffold_1	330899	331324	Cluster_72	426	19	0.75	19	0.316	.	ACUACGUCGAGCUUUUGGGAAUC	2	0.737	21	N0	0.1	0	0	1	1	1	6	3	3	3	1	19	0	0.343117	0	4.11247	0	0	1.98361	0	3.0962	0	1.16089	1.26771	2.2999	0	0	0
scaffold_1	337265	337669	Cluster_73	405	1105	43.602	1097	0.96	+	ACACUAGACUCUGAAUCU	232	0.121	18	N0	-1	0	0	417	182	82	131	101	79	92	21	1105	9.85923	12.0091	28.2941	43.8664	22.7423	17.9369	79.3445	56.4553	65.7942	89.1863	88.5175	87.4719	139.144	5.40012	13.0761	6.66895
scaffold_1	345869	346321	Cluster_74	453	397	15.665	84	0.834	+	UCCGAUGUGGGAUCUUUUCUC	47	0.28	24	N0	-1	0	0	11	8	4	83	90	55	145	1	397	8.06664	9.26416	16.6436	16.4499	24.1206	11.2106	5.95083	12.2729	32.5101	24.1546	21.4764	39.299	9.19961	0.49092	0	3.03134
scaffold_1	351706	351996	Cluster_75	291	14	0.552	14	0	-	AUCGAUUAGGUUUAUAGGGAAG	2	0.857	21	N0	-1	0	0	2	1	1	4	4	2	0	0	14	0	0.343117	0	0	0	0.560529	3.96722	0	0.77405	0	0.870664	1.58464	0	0.49092	0	0
scaffold_1	354010	354131	Cluster_76	122	26	1.026	13	0.423	.	ACAACCGGAAAAAUCUCUUAUUAG	3	0.731	24	N0	0	0	0	2	1	1	2	5	5	10	0	26	0	0	0	0	0	0.560529	0	0	0	1.85805	2.32177	4.12005	1.14995	0	0.934007	0.606268
scaffold_1	354312	354423	Cluster_77	112	34	1.342	22	0.441	.	AAUUUUGCAACGGGUGAGAACAUG	2	0.853	23	N0	-1	0	0	2	4	2	2	6	9	8	1	34	0	0	0	0	0	2.24211	0	0	0	1.85805	3.48266	5.07084	0	0	0	0.606268
scaffold_1	354622	354831	Cluster_78	210	35	1.381	11	0.629	.	AAGACCAACAUGUUUCGAACUACG	2	0.886	24	N0	0.1	0	0	1	0	3	7	6	8	10	0	35	0.896294	0	0	0	0.689161	1.12106	1.98361	0	2.32215	1.85805	1.74133	4.12005	2.2999	0.49092	0	1.8188
scaffold_1	355349	355879	Cluster_79	531	244	9.628	232	0.475	.	AUUGAACAAUCAGAAGACUGGGGG	20	0.492	24	N0	1.7	0	0	4	12	8	31	20	35	127	7	244	0	0	8.32178	5.4833	0	10.0895	0	0	0.77405	3.7161	26.4101	34.2281	0	0	5.60404	5.45641
scaffold_1	365521	365676	Cluster_80	156	3768	148.681	3768	1	+	GGAAUGUUGUCUGGAUCGAGG	3205	0.01	21	N0	-1	0	0	29	75	96	3355	88	15	108	2	3768	35.8518	67.2509	199.723	138.453	66.8486	67.2634	1372.66	1060.38	647.105	624.304	0.290221	1.26771	195.492	30.928	179.329	198.856
scaffold_1	369418	369583	Cluster_81	166	21	0.829	21	0.905	+	CUCUCUUCGGCUCUUUUGG	2	0.857	23	N0	-1	0	0	2	4	2	1	2	6	2	2	21	0	0	0	0	0	1.12106	0	0	0	0	2.32177	3.4862	0	0	0	0
scaffold_1	369681	370012	Cluster_82	332	23	0.908	23	0.783	.	UCCAGGAACUGUCUCUAACAAA	2	0.87	22	N0	-1	0	0	3	3	2	4	5	3	2	1	23	0.448147	0.343117	0	0	0.689161	0	0	0	0	0	2.61199	2.21849	1.14995	0.49092	0.934007	0.606268
scaffold_1	376450	376531	Cluster_83	82	216	8.523	47	0.097	-	AACAUGUUGAACUUAUGACACC	70	0.282	22	N0	-1	0	0	5	15	14	19	86	22	53	2	216	19.2703	8.92104	0	0	2.75664	2.80264	0	0	0.77405	0	8.70664	6.9724	1.14995	36.819	1.86801	4.24387
scaffold_1	376736	376832	Cluster_84	97	30	1.184	1	0.233	.	AAAACUUACGGACCCGAAUGAUGG	7	0.6	24	N0	2.6	0	0	1	2	0	2	7	3	14	1	30	4.48147	2.0587	0	0	0.689161	0.560529	0	0	0	0	0.290221	0.950782	1.14995	1.96368	0	1.8188
scaffold_1	376978	377043	Cluster_85	66	36	1.421	18	0.083	-	CCGAAUGAUGGGACGGGAUGCU	5	0.583	23	N0	-1	0	0	1	1	2	7	9	12	4	0	36	0.896294	0.686234	1.66436	0	0.689161	0	0	0	0	0	4.35332	4.43698	0	0.49092	0	0
scaffold_1	378800	378903	Cluster_86	104	25	0.986	25	1	+	CUAUGAGAUGGGACGAACUCUU	4	0.68	23	N0	-1	0	0	2	0	4	5	5	7	2	0	25	0	0	0	0	0	0	0	0	0	1.85805	4.35332	2.85235	0	0	0	0
scaffold_1	379620	379690	Cluster_87	71	13	0.513	13	1	+	GUGAACUCUUUGAUAAAAUC	4	0.692	20	N0	-1	0	0	2	3	4	2	0	0	2	0	13	0	0	0	0	0	0	0	0	0	0	1.16089	2.85235	0	0	0	0
scaffold_1	380656	380924	Cluster_88	269	18	0.71	18	0.889	+	CAAGCGUAUUCUCGAACCCAGC	3	0.778	21	N0	-1	0	0	1	1	4	6	4	1	1	0	18	1.79259	0	0	0	1.37832	0	0	0	0.77405	0	1.45111	1.90156	0	0	0	0
scaffold_1	385355	385885	Cluster_89	531	34	1.342	34	0.882	+	UUGCUCCGCCGGAUUAAU	3	0.882	18	N0	-1	0	0	10	1	2	5	3	7	3	3	34	0.448147	1.02935	0	0	0	0.560529	0	0	0	0	3.77288	5.07084	0	0	0	0
scaffold_1	386744	386976	Cluster_90	233	261	10.299	51	0.448	.	AAAAAUGAUUUGUGGGUUUCAAGC	28	0.398	24	N0	2	0	0	6	16	7	10	33	63	121	5	261	0.896294	0.343117	11.6505	0	0.689161	6.16582	0	0	0.77405	3.7161	27.2808	39.6159	2.2999	0.98184	2.80202	6.06268
scaffold_1	387706	387943	Cluster_91	238	14	0.552	9	0.5	.	AUGGAUCUGUUUGUUAUAUAC	2	0.714	24	N0	0	0	0	1	0	0	3	0	1	9	0	14	0.448147	0.343117	0	2.74165	1.37832	0.560529	0	0	0.77405	0	0.580443	1.26771	0	0	0	0
scaffold_1	388985	389221	Cluster_92	237	49	1.933	22	0.224	.	AUCACAAACUCUUCAUCUCAAAUU	13	0.673	24	N0	0.6	0	0	3	0	2	0	5	11	25	3	49	0.448147	0	0	0	0	0	0	0	0.77405	0	5.80443	7.92318	0	0	0	1.21254
scaffold_1	389348	389400	Cluster_93	53	120	4.735	48	0.267	.	AUACUGACUUCUACCAAAAUGAGA	38	0.35	24	N0	-1	0	0	6	6	6	6	12	19	64	1	120	0	0	4.99307	1.37082	6.20245	10.0895	0	0	1.5481	3.7161	9.28708	14.5787	3.44985	0.49092	0	1.8188
scaffold_1	389481	389750	Cluster_94	270	211	8.326	201	0.204	.	ACUAUUGUUGGCUGAAGAGACGGU	70	0.322	24	N0	3.1	0	0	6	8	9	39	14	24	111	0	211	0.448147	0	13.3148	5.4833	2.06748	17.3764	0	0	2.32215	0	17.7035	22.8188	1.14995	2.4546	7.47205	8.48775
scaffold_1	393299	393438	Cluster_95	140	14	0.552	14	0.929	+	ACGCUGUUAUGAUCCUCGAAGA	4	0.714	22	N0	-1	0	0	2	1	1	3	5	0	1	1	14	0	0.343117	0	1.37082	0	0.560529	3.96722	0	1.5481	3.7161	0.870664	0.316927	1.14995	0	0	0
scaffold_1	393773	393985	Cluster_96	213	56	2.21	19	0.982	+	GAUGGCUGAGAAACGUAAUGUC	6	0.714	23	N0	-1	0	0	4	4	3	11	11	15	6	2	56	0.448147	1.02935	0	2.74165	0.689161	1.12106	13.8853	22.0912	7.7405	16.7224	1.45111	0.633855	0	0.98184	2.80202	0
scaffold_1	394085	394251	Cluster_97	167	33	1.302	28	0.879	+	CUCUCUUCUGCUGGUUCCUCC	4	0.727	25	N0	-1	0	0	6	4	1	6	2	3	3	8	33	0.896294	2.40182	1.66436	1.37082	0	1.68159	1.98361	7.36373	6.1924	0	0.580443	0.950782	0	0	0.934007	0.606268
scaffold_1	407703	407917	Cluster_98	215	19	0.75	19	0.632	.	GGGACAAAGACUGCUGUUC	3	0.632	19	N0	-1	0	0	2	4	2	3	2	3	2	1	19	0	1.02935	0	0	2.75664	0.560529	1.98361	2.45458	0.77405	3.7161	0	0.316927	0	0.98184	1.86801	0.606268
scaffold_1	409624	410002	Cluster_99	379	21	0.829	21	0.952	+	CAUCGUGUGGCUCUAACACA	3	0.762	19	N0	-1	0	0	0	5	5	1	3	5	2	0	21	0	0	0	0	0	0	0	0	0	1.85805	3.19243	2.21849	0	0.98184	0	0
scaffold_1	411139	411535	Cluster_100	397	28	1.105	25	0.25	.	AAUGAACACUAUAAAUUAAUAAAU	3	0.786	24	N0	0.1	0	0	1	0	1	0	6	4	16	0	28	0	0	0	0	0	1.12106	0	2.45458	1.5481	1.85805	1.45111	5.07084	0	0	0	0.606268
scaffold_1	413132	413382	Cluster_101	251	41	1.618	32	0.951	+	CUGUGUUGAUGAUCCUGA	2	0.902	18	N0	-1	0	0	7	5	6	4	1	7	7	4	41	0.896294	1.71558	1.66436	1.37082	0.689161	1.12106	3.96722	7.36373	3.87025	1.85805	1.45111	2.85235	2.2999	0	0	1.21254
scaffold_1	413536	413887	Cluster_102	352	26	1.026	26	0.808	+	AUUUGUCAUUGUGAACUCGUAAU	3	0.769	19	N0	-1	0	0	3	10	4	1	1	5	2	0	26	0.896294	0	0	0	0.689161	1.12106	0	9.81831	3.87025	0	2.03155	0.633855	0	0.49092	1.86801	0
scaffold_1	416356	416535	Cluster_103	180	260	10.259	259	0.027	-	UGUUGUGCAAGAAUGAGAAGC	61	0.219	21	N0	-1	0	0	12	28	22	132	10	14	29	13	260	4.03332	3.43117	11.6505	16.4499	14.4724	13.4527	19.8361	51.5461	25.5436	35.3029	10.7382	16.7971	1.14995	0.49092	0	1.21254
scaffold_1	416751	417178	Cluster_104	428	18	0.71	18	0.389	.	UCUUUGGGCAGAAAUCUC	3	0.667	21	N0	0.2	0	0	3	1	0	7	5	1	0	1	18	0	0	1.66436	1.37082	1.37832	1.12106	0	7.36373	3.0962	1.85805	0.580443	0	1.14995	0.49092	0	0
scaffold_1	421681	421723	Cluster_105	43	1176	46.404	1176	0.001	-	CGUGUUUCGUACGGUCUAUC	310	0.016	20	N0	-1	0	0	4	6	429	338	81	307	11	0	1176	13.4444	64.506	136.477	150.791	79.9427	28.0264	186.459	206.185	126.17	189.521	6.09465	11.0925	51.7478	11.2912	14.9441	10.3066
scaffold_1	421857	421883	Cluster_106	27	389	15.349	389	0	-	AGACCGUGGAAUCUUCGAAUCACAC	171	0.041	25	N0	-1	0	0	4	3	6	17	37	46	80	196	389	4.03332	13.7247	1.66436	28.7873	14.4724	11.2106	107.115	85.9102	71.9866	74.322	0.580443	0.316927	17.2493	2.94552	15.8781	8.48775
scaffold_1	429942	430086	Cluster_107	145	15	0.592	14	0.2	.	GUGGCUUGAGAUUCUUGAU	2	0.933	18	N0	-1	0	0	3	3	2	2	3	1	1	0	15	0.896294	1.37247	0	0	0	0.560529	0	0	0	0	0	0	2.2999	1.96368	0.934007	0.606268
scaffold_1	430928	431236	Cluster_108	309	33	1.302	30	0.455	.	CACGAGUCUGUUGAGUUUUCCGAC	3	0.697	24	N0	0.1	0	0	6	1	3	5	5	3	10	0	33	1.34444	0.686234	0	0	0	2.24211	0	0	1.5481	0	0	0	0	8.34564	0	3.03134
scaffold_1	444378	444598	Cluster_109	221	174	6.866	174	0.655	.	GAAUGAUCUUUCGGUACACUGUA	23	0.391	24	N0	1.7	0	0	1	3	6	17	33	44	69	1	174	0	0.343117	6.65742	8.22495	4.13497	5.60529	0	0	0	0	13.9306	22.8188	1.14995	0	10.2741	9.09402
scaffold_1	448419	448699	Cluster_110	281	24	0.947	24	0.375	.	ACCUGAUCGAGAGGUAAAAACGUG	3	0.708	23	N0	-1	0	0	0	0	2	1	2	9	9	1	24	0	0	3.32871	0	3.4458	2.80264	0	0	0	0	0	0	1.14995	0	6.53805	2.42507
scaffold_1	455090	455268	Cluster_111	179	25	0.986	25	0	-	GUGGUCUGUUUUUGUUUAGAAU	7	0.56	24	N0	-1	0	0	0	1	1	1	9	3	10	0	25	0	0	1.66436	1.37082	2.06748	1.12106	0	0	1.5481	5.57415	0.290221	0.633855	0	0	5.60404	2.42507
scaffold_1	455345	455543	Cluster_112	199	44	1.736	44	0.25	.	CAUUUGAUUCUAGAGGGUGGCUGA	6	0.5	24	N0	0.3	0	0	0	0	2	2	5	10	25	0	44	0	0	1.66436	0	0.689161	1.68159	0	0	0	0	4.0631	7.60625	0	0	0	0.606268
scaffold_1	458262	458565	Cluster_113	304	50	1.973	27	0.72	.	AAGGAUUUUCUUUGGAAAAGUGGG	5	0.74	23	N0	-1	0	0	8	5	1	6	3	14	12	1	50	3.58518	1.02935	1.66436	8.22495	2.06748	3.36317	1.98361	0	3.87025	0	1.74133	1.26771	0	0.49092	4.67003	0.606268
scaffold_1	475537	475763	Cluster_114	227	26	1.026	26	1	+	GUGUGAUCCAUACUUUGACA	3	0.731	20	N0	-1	0	0	4	1	7	5	2	3	1	3	26	0	0.343117	0	0	0.689161	1.12106	1.98361	2.45458	2.32215	1.85805	2.32177	1.26771	0	0	1.86801	1.21254
scaffold_1	475850	476089	Cluster_115	240	19	0.75	18	1	+	AUUACAAAUCUGGAGUGUACAAGC	2	0.842	24	N0	-1	0	0	3	0	4	3	2	2	5	0	19	0.448147	0.343117	0	0	0	0	1.98361	0	0	5.57415	1.16089	2.21849	1.14995	0	0	0.606268
scaffold_1	501479	502124	Cluster_116	646	324	12.785	17	0.707	.	AAACGAUUUCAGAGAAUUUUAG	49	0.367	24	N0	1.8	0	0	26	8	1	18	75	86	108	2	324	1.79259	1.71558	9.98614	9.59577	15.8507	23.5422	0	0	3.0962	1.85805	24.3786	34.2281	4.59981	1.47276	4.67003	16.9755
scaffold_1	504418	504907	Cluster_117	490	23	0.908	23	1	+	CCUAAGUAGAUUAUCUGAGCU	2	0.913	18	N0	-1	0	0	5	1	5	4	2	4	1	1	23	0	0	0	0	0.689161	1.12106	0	2.45458	0	1.85805	3.48266	1.90156	0	0	0	0
scaffold_1	510211	510315	Cluster_118	105	37	1.46	37	0.973	+	UGUACAUUGAAGAACUCA	36	0.054	18	N0	-1	0	0	36	0	0	0	0	1	0	0	37	3.13703	4.1174	0	0	0	0	0	0	0	0	0	0	1.14995	8.34564	0	0
scaffold_1	530581	530767	Cluster_119	187	21	0.829	21	0.571	.	AAGAUCGGACCACUGAAGAAGC	4	0.714	22	N0	-1	0	0	0	0	2	3	8	0	7	1	21	0.896294	5.48987	0	0	0.689161	0	0	0	0	0	0	0	2.2999	0	0	0
scaffold_1	536497	536799	Cluster_120	303	29	1.144	29	0.034	-	GACCUGUAAACUUCCAAA	2	0.828	18	N0	-1	0	0	8	2	2	3	7	1	5	1	29	0.896294	0	0	0	0	0.560529	1.98361	0	0.77405	0	4.0631	3.16927	0	0	0	0
scaffold_1	536918	537126	Cluster_121	209	148	5.84	13	0.959	+	GCGGGGAUAGCUCAGUUGGGA	30	0.236	21	N0	-1	0	0	16	24	30	32	6	20	9	11	148	3.13703	2.40182	1.66436	5.4833	0.689161	1.68159	5.95083	4.90916	8.51454	13.0063	11.3186	14.2617	12.6495	2.4546	1.86801	0
scaffold_1	538603	538875	Cluster_122	273	15	0.592	14	0.667	.	AUGUUGGUCUUGGAACAAGUCU	2	0.933	21	N0	0.1	0	0	1	2	1	4	3	1	3	0	15	0.896294	0.686234	0	0	0	0	0	0	0	1.85805	0.580443	0.950782	2.2999	0.98184	0.934007	0
scaffold_1	539373	539782	Cluster_123	410	21	0.829	21	0.857	+	AUUCCCGGUCUGAAAUCGAAGC	3	0.762	18	N0	-1	0	0	6	2	0	5	4	1	2	1	21	0	0.343117	0	0	1.37832	0	0	2.45458	1.5481	1.85805	2.03155	0.950782	1.14995	0.49092	0.934007	0.606268
scaffold_1	558828	559049	Cluster_124	222	29	1.144	29	0.759	.	AAGACGUGCCGAGAUAUUUACAAU	3	0.828	24	N0	0.2	0	0	2	2	4	2	6	3	8	2	29	4.48147	3.08805	0	0	0.689161	0	0	0	0	0	0	0	1.14995	3.92736	0	0
scaffold_1	559153	559393	Cluster_125	241	277	10.93	277	0.177	-	UUCUGUGAACCUGUAAAUGGAAGC	49	0.448	24	N0	-1	0	0	11	12	13	32	30	58	113	8	277	34.5073	15.7834	0	0	4.13497	1.12106	0	0	0	0	0	0	16.0993	60.3832	6.53805	1.21254
scaffold_1	559495	560881	Cluster_126	1387	2217	87.48	2217	0.365	.	CCAGUCCGAUCUUCAACUCU	115	0.258	24	N0	12.5	0	0	104	159	244	349	305	343	689	24	2217	254.996	219.595	1.66436	1.37082	57.8895	28.587	0	0	0	0	0	0	157.543	271.479	68.1825	65.4769
scaffold_1	561224	561315	Cluster_127	92	76	2.999	4	1	+	GUGGCUGUAGUUUAGUGGUA	27	0.303	20	N0	-1	0	0	13	6	29	5	1	4	3	15	76	0.896294	1.02935	3.32871	6.85412	2.06748	6.72634	5.95083	7.36373	14.7069	11.1483	0	0	10.3496	0.98184	5.60404	0.606268
scaffold_1	567078	567283	Cluster_128	206	19	0.75	19	1	+	UCCGACCUCUGAAGAACUUAGCAU	3	0.789	22	N0	-1	0	0	1	2	1	1	6	1	4	3	19	0	0	0	0	1.37832	0.560529	0	2.45458	0.77405	0	0.870664	0.950782	3.44985	0	3.73603	0.606268
scaffold_1	567540	568155	Cluster_129	616	37	1.46	33	0.865	+	AUCGGCUGUUCCAACUUGGAC	3	0.838	21	N0	-1	0	0	6	6	5	11	4	2	2	1	37	1.34444	0.343117	0	1.37082	0.689161	0	7.93445	4.90916	3.0962	7.4322	2.32177	2.53542	1.14995	0	0	0
scaffold_1	568409	568634	Cluster_130	226	13	0.513	11	0.385	.	UACUCUCGUCCCAAGAAAAAUGGC	2	0.769	22	N0	-1	0	0	0	1	2	2	5	0	3	0	13	0.896294	0	0	0	0	2.80264	0	0	1.5481	0	0	0.950782	1.14995	0	0	0
scaffold_1	568934	569011	Cluster_131	78	17	0.671	8	0	-	GAGAAUACUCUGGCAAAGU	2	0.824	21	N0	-1	0	0	1	3	3	4	3	2	0	1	17	0.448147	0.686234	1.66436	0	1.37832	0	1.98361	2.45458	3.87025	3.7161	0.290221	0	0	0.49092	0	0
scaffold_1	569107	569221	Cluster_132	115	81	3.196	53	0	-	CUUGAUCCGACCAGACGUGGCUCU	11	0.593	24	N0	-1	0	0	13	10	7	3	13	13	15	7	81	0	2.0587	4.99307	4.11247	8.95909	1.68159	11.9017	14.7275	9.28859	7.4322	1.45111	0.950782	3.44985	0.98184	5.60404	3.63761
scaffold_1	569352	569559	Cluster_133	208	26	1.026	15	0.115	-	UACACCAGUAGUUGUUCUGC	2	0.962	20	N0	-1	0	0	1	5	6	5	3	4	2	0	26	0.448147	0.686234	4.99307	0	2.06748	1.68159	3.96722	4.90916	3.0962	0	0.580443	0.950782	0	0	0.934007	0
scaffold_1	569702	570374	Cluster_134	673	74	2.92	47	0.027	-	UUACAAGGCUGUGCACUUCUA	8	0.743	21	N0	-1	0	0	10	10	8	14	10	7	10	5	74	0	4.46052	0	5.4833	4.13497	1.12106	9.91806	9.81831	0.77405	3.7161	1.74133	1.90156	6.89971	2.94552	11.2081	0.606268
scaffold_1	570493	571198	Cluster_135	706	90	3.551	41	0.011	-	UACGUGUCUCUGAAGAUAUU	6	0.711	18	N0	-1	0	0	14	8	14	13	14	13	8	6	90	1.34444	1.02935	4.99307	2.74165	3.4458	8.96846	13.8853	9.81831	10.0626	16.7224	2.03155	1.26771	4.59981	0.98184	3.73603	2.42507
scaffold_1	571318	571468	Cluster_136	151	20	0.789	8	0	-	UUCAUGACUGCUGAUUUGCCGC	4	0.55	22	N0	-1	0	0	1	4	0	4	8	1	1	1	20	0.448147	0.343117	0	0	2.75664	0	11.9017	0	3.87025	1.85805	0	0	0	0.49092	0	0.606268
scaffold_1	571579	572045	Cluster_137	467	25	0.986	14	0	-	AUGUCACUAACAAAAACUCUUUGUU	2	0.88	22	N0	-1	0	0	4	2	2	4	6	3	1	3	25	0.448147	0.343117	0	1.37082	0.689161	1.12106	0	9.81831	2.32215	1.85805	1.16089	0.633855	2.2999	0.98184	0	0.606268
scaffold_1	572204	572429	Cluster_138	226	19	0.75	13	0	-	CGUGUAACUAGAGAGUCUAACUUU	4	0.789	24	N0	-1	0	0	1	2	2	3	3	1	6	1	19	0.448147	0.686234	0	5.4833	0.689161	0	1.98361	0	2.32215	0	0.290221	0.316927	0	0	4.67003	0
scaffold_1	573920	574032	Cluster_139	113	45	1.776	8	0	-	UGAUCUUGCUCUGAAAAUA	6	0.578	19	N0	-1	0	0	6	9	6	5	6	8	5	0	45	0	1.02935	0	1.37082	4.13497	4.48423	1.98361	2.45458	2.32215	3.7161	1.16089	0	3.44985	1.47276	4.67003	3.03134
scaffold_1	574132	574320	Cluster_140	189	25	0.986	7	0	-	UCUCGGCUUGUUGUGAACCAAAACA	3	0.72	20	N0	-1	0	0	2	2	11	1	2	0	2	5	25	0	2.74494	0	1.37082	2.06748	0	5.95083	2.45458	2.32215	0	0.580443	0	1.14995	0	1.86801	0.606268
scaffold_1	574865	574996	Cluster_141	132	51	2.012	5	0	-	UACGAUCUAGAGACUGCUUCUGCUA	4	0.627	21	N0	-1	0	0	5	6	5	11	11	1	5	7	51	0	1.02935	1.66436	10.9666	4.82413	1.68159	5.95083	4.90916	5.41835	7.4322	0.870664	0	1.14995	1.96368	3.73603	0.606268
scaffold_1	576922	577138	Cluster_142	217	35	1.381	32	0.029	-	GCGAUCUGUAGUCAAAUAUGGCA	3	0.743	22	N0	-1	0	0	5	5	4	3	6	6	3	3	35	0.896294	1.71558	0	4.11247	2.06748	2.24211	3.96722	2.45458	2.32215	1.85805	0.290221	0.633855	0	0.49092	5.60404	0.606268
scaffold_1	600609	600848	Cluster_143	240	21	0.829	21	0.762	.	ACGGCUGUCUCGUUGUUUCAUUCG	4	0.571	24	N0	0.4	0	0	0	1	0	0	5	7	8	0	21	3.13703	3.77429	0	0	0	0	0	4.90916	0	0	0	0	1.14995	0	0	0
scaffold_1	611211	611451	Cluster_144	241	14	0.552	1	0.857	+	AUAUAAAUAUAGAUGUCGAGGCA	1	1	23	N0	-1	0	0	0	0	0	1	3	6	4	0	14	0	0	1.66436	1.37082	0.689161	1.68159	0	0	0.77405	0	1.16089	0	0	0	0	1.8188
scaffold_1	614833	614942	Cluster_145	110	15	0.592	10	0.4	.	GUCAAGUCCGGUCGUGUGUGCAGC	5	0.667	24	N0	0.2	0	0	0	0	0	1	2	1	11	0	15	0	0	0	0	2.06748	0	0	0	0	1.85805	0	0.316927	1.14995	2.4546	0	2.42507
scaffold_1	615446	615807	Cluster_146	362	86	3.393	19	0.512	.	AUAAAUAUAGAUGUCGAGGCAUGA	5	0.744	24	N0	0.2	0	0	0	4	2	7	10	16	43	4	86	0	1.02935	19.9723	4.11247	7.58077	7.8474	0	0	2.32215	1.85805	2.61199	2.53542	1.14995	0.49092	6.53805	7.88148
scaffold_1	619730	619899	Cluster_147	170	49	1.933	49	0.633	.	AGUGGUCUGCGGUUUCUGAAUCGC	27	0.327	24	N0	0.9	0	0	0	0	0	1	5	6	37	0	49	0	0	11.6505	9.59577	4.82413	6.16582	0	0	0.77405	0	0	0	2.2999	0	2.80202	6.66895
scaffold_1	620044	620415	Cluster_148	372	20	0.789	20	0.7	.	AAGUAGCCAUCUCUGUUUAUCCGG	3	0.65	24	N0	0.1	0	0	1	0	0	0	0	7	10	2	20	0	0.343117	0	4.11247	1.37832	5.60529	0	0	0	0	0	0	1.14995	0	0.934007	1.21254
scaffold_1	622517	622767	Cluster_149	251	13	0.513	13	0.846	+	AAAGUGAUUAUGUCUUUGACCCCU	2	0.692	24	N0	-1	0	0	0	0	0	0	0	0	13	0	13	0	0	0	4.11247	2.06748	3.36317	0	0	0	0	0	0	0	0	0	0.606268
scaffold_1	624992	625361	Cluster_150	370	16	0.631	16	0.25	.	GGUUCUAUUUGGUCUCAGGU	2	0.875	23	N0	-1	0	0	0	3	2	2	1	4	4	0	16	0	0	1.66436	0	0.689161	2.80264	0	0	0	0	0	0	2.2999	0.98184	0	3.03134
scaffold_1	625474	625827	Cluster_151	354	17	0.671	12	0.588	.	AUCUCUGACUCAUAGACUAGC	3	0.765	24	N0	0.1	0	0	0	0	1	3	0	3	10	0	17	0	0	0	0	5.51329	2.80264	0	0	0	0	0	0	1.14995	0	0	1.8188
scaffold_1	635304	635448	Cluster_152	145	127	5.011	127	0.48	.	ACCCUAGAAUCUUUAACCUUUACU	12	0.378	24	N0	0.5	0	0	6	5	9	4	26	31	46	0	127	0	0	0	0	0.689161	0	0	0	0	0	17.7035	19.9664	0	0	1.86801	0
scaffold_1	637344	637377	Cluster_153	34	13	0.513	13	0.846	+	AACUCUAUACCUGUUUGUGACCCU	2	0.846	22	N0	-1	0	0	1	1	0	1	4	1	4	1	13	0	0	0	0	0	0	0	0	0	0	2.32177	1.58464	0	0	0	0
scaffold_1	640243	640580	Cluster_154	338	69	2.723	5	0.957	+	GCCCGUCUAGCUCAGUUGGUAGAGC	18	0.377	25	N0	-1	0	0	4	5	6	5	9	17	4	19	69	0.448147	0.686234	1.66436	2.74165	4.13497	3.36317	9.91806	7.36373	3.0962	3.7161	6.67509	3.16927	2.2999	0.98184	0	0
scaffold_1	641050	641271	Cluster_155	222	131	5.169	131	0.023	-	ACGGACUAGACUUGAAGAAGGUUU	10	0.458	24	N0	-1	0	0	10	10	12	11	16	25	32	15	131	1.34444	2.74494	0	8.22495	8.95909	5.60529	13.8853	12.2729	10.8367	18.5805	2.03155	2.53542	5.74976	1.96368	25.2182	2.42507
scaffold_1	641507	641775	Cluster_156	269	93	3.67	93	0	-	UGCGUGUUCUCAGGCGUCUGUUGA	5	0.699	23	N0	-1	0	0	15	12	12	9	11	16	9	9	93	0.896294	2.74494	1.66436	0	5.51329	4.48423	17.8525	2.45458	15.481	7.4322	4.35332	1.58464	3.44985	1.47276	5.60404	0
scaffold_1	641905	642051	Cluster_157	147	64	2.525	54	0.016	-	CUCUCGUUCCAGAGCUCGCCGU	3	0.781	22	N0	-1	0	0	8	11	7	6	16	10	2	4	64	1.34444	1.37247	3.32871	0	1.37832	1.12106	7.93445	19.6366	5.41835	11.1483	2.61199	3.16927	1.14995	1.96368	1.86801	0
scaffold_1	642438	642579	Cluster_158	142	16	0.631	14	0	-	AUCCCAAUGAAAGCUCCGACA	1	1	19	N0	-1	0	0	1	4	3	4	1	1	2	0	16	0	0.343117	0	1.37082	0.689161	0	1.98361	2.45458	0.77405	0	2.03155	0.633855	0	0.49092	0	0
scaffold_1	644906	645089	Cluster_159	184	14	0.552	14	0	-	GUUUGGAGCUGUAGGAGAUGGUUCC	4	0.5	25	N0	-1	0	0	0	0	1	5	1	0	0	7	14	0.448147	2.40182	0	0	0	0	0	2.45458	0	0	0	0	1.14995	0.98184	0	1.21254
scaffold_1	653416	653616	Cluster_160	201	15	0.592	13	0.533	.	CGAACUUCGUGGCGGUGAACAUGA	5	0.533	24	N0	0.1	0	0	0	1	0	3	0	1	9	1	15	0.896294	1.02935	1.66436	0	0	0.560529	0	0	0	0	0	0.633855	0	0.49092	1.86801	1.8188
scaffold_1	654735	655025	Cluster_161	291	14	0.552	14	0.214	.	ACCAACGGAGAACUCGACAUC	3	0.786	24	N0	0	0	0	0	0	2	4	1	2	5	0	14	2.24073	0	0	0	0	0	0	0	0	0	0	0	0	4.41828	0	0
scaffold_1	657567	658084	Cluster_162	518	93	3.67	93	0.032	-	ACAAGAACCUGUGAAACCU	3	0.796	21	N0	-1	0	0	10	13	12	18	18	6	15	1	93	0	0	0	0	0	0	0	0	0.77405	0	17.1231	9.82475	2.2999	0	0	0
scaffold_1	659372	660183	Cluster_163	812	206	8.129	162	0.485	.	AUCUGAUCUUCGAGCUUGUGGAGA	8	0.67	24	N0	1.9	0	0	7	8	8	21	30	43	88	1	206	0	0	0	0	0	0	0	0	3.87025	11.1483	22.9275	36.7636	0	0	0	0
scaffold_1	660562	661122	Cluster_164	561	34	1.342	34	0.706	.	AUCUCGUUUGCUGUAUCAAGG	3	0.765	24	N0	0	0	0	0	1	2	3	4	2	22	0	34	0	0	0	0	0	0	0	0	3.0962	1.85805	2.90221	6.02162	0	0	0	0
scaffold_1	661206	661324	Cluster_165	119	15	0.592	15	0.467	.	CUUCGGGUUGUAGUGGGGUGU	2	0.8	23	N0	-1	0	0	0	0	0	4	3	5	3	0	15	0	0	0	0	0	0	0	0	0.77405	0	2.32177	1.90156	0	0	0	0
scaffold_1	661514	661780	Cluster_166	267	26	1.026	26	0.462	.	AGUGGCCAGAGUGUGUCUUGAA	3	0.731	24	N0	0.3	0	0	2	2	1	0	6	5	10	0	26	0	0	0	0	0	0	0	0	2.32215	1.85805	3.19243	3.4862	0	0	0	0
scaffold_1	662042	662815	Cluster_167	774	83	3.275	83	0.434	.	UCGGUCUAUGAAAAAGAAUUGCUU	3	0.795	24	N0	0.3	0	0	2	1	4	2	19	14	40	1	83	0	0	0	0	0	0	3.96722	0	10.8367	1.85805	10.1577	9.82475	0	0	0	0
scaffold_1	662912	663116	Cluster_168	205	20	0.789	20	0.4	.	AGUGUCUUGACUCUGUGAAGUGUU	3	0.65	24	N0	0	0	0	0	2	0	1	1	4	12	0	20	0	0	0	0	0	0	0	0	3.0962	5.57415	1.74133	2.21849	0	0	0	0
scaffold_1	663193	663409	Cluster_169	217	55	2.17	55	0.364	.	UCGUGAUCUCCGUCUGACCGUCU	4	0.618	23	N0	-1	0	0	1	1	1	2	12	20	15	3	55	0	0	0	0	0	0	0	0	2.32215	0	5.80443	10.1417	0	0	0	0
scaffold_1	663610	664292	Cluster_170	683	84	3.315	62	0.226	.	AUGACCUGUCUGAUCUACGAGAGU	17	0.631	24	N0	0.8	0	0	1	2	5	3	16	7	49	1	84	0	0	0	0	0	0	0	0	6.1924	0	8.1262	15.2125	0	0	0	0
scaffold_1	678551	678698	Cluster_171	148	13	0.513	13	0	-	CUAUAUCGCAAGCAUUGU	3	0.615	18	N0	-1	0	0	7	3	1	1	1	0	0	0	13	0	0	0	0	0.689161	0.560529	5.95083	2.45458	1.5481	1.85805	0	0.950782	0	0	0	0.606268
scaffold_1	682102	682622	Cluster_172	521	993	39.183	162	0.434	.	ACUCUUCUUAUCUCCUUUCCUGU	39	0.427	24	N0	5.4	0	0	37	38	42	57	162	248	400	9	993	0	0.343117	11.6505	1.37082	6.89161	8.40793	0	4.90916	2.32215	3.7161	124.215	163.218	0	0	1.86801	4.24387
scaffold_1	683144	683493	Cluster_173	350	57	2.249	2	0.351	.	GAAUCGGAUUCAGAUCUUCUCU	5	0.596	24	N0	0.3	0	0	2	2	4	0	15	13	21	0	57	0.448147	0	0	0	0	1.12106	1.98361	0	0	0	6.38487	9.50782	0	0.49092	0	0
scaffold_1	683572	683985	Cluster_174	414	33	1.302	0	0.576	.	UCACUGUGGACUCAUCCC	2	0.909	24	N0	0.1	0	0	4	1	0	7	5	5	11	0	33	0.448147	0	0	1.37082	0	0	3.96722	0	0	3.7161	4.93376	2.85235	0	0.49092	0	0
scaffold_1	686073	686437	Cluster_175	365	14	0.552	14	0	-	CUUGGUCAUUGUGAAAUUAUACGAU	2	0.857	18	N0	-1	0	0	4	3	1	1	1	0	1	3	14	0	0	1.66436	4.11247	0	1.12106	5.95083	0	3.0962	1.85805	0	0	0	0	0	0
scaffold_1	687365	687481	Cluster_176	117	14	0.552	14	0	-	UCGAAGAUCUUGAACGUAA	3	0.643	19	N0	-1	0	0	4	6	1	2	1	0	0	0	14	0	1.37247	0	1.37082	2.06748	0	0	0	2.32215	1.85805	0	0	0	0	1.86801	0
scaffold_1	687632	687797	Cluster_177	166	14	0.552	14	0.071	-	UAAACUGGGACGGCUUACGCACA	2	0.857	23	N0	-1	0	0	0	3	1	1	0	6	3	0	14	0.448147	0	0	0	0.689161	0.560529	0	0	5.41835	0	0.580443	0.633855	0	0	0	0
scaffold_1	689795	689988	Cluster_178	194	26	1.026	26	0	-	AUCUGUGUCUGGGAACAGUGAUGUG	4	0.808	19	N0	-1	0	0	4	6	0	2	3	3	3	5	26	0	0	3.32871	2.74165	0	0	3.96722	2.45458	3.0962	1.85805	0.580443	0.633855	1.14995	2.94552	0.934007	1.21254
scaffold_1	690618	690831	Cluster_179	214	26	1.026	26	0	-	AACGAGCUGUACAGGUUGCUGCAC	3	0.808	24	N0	-1	0	0	2	2	0	5	3	3	9	2	26	0	2.0587	0	1.37082	1.37832	0	3.96722	0	1.5481	5.57415	0.290221	1.26771	1.14995	0.98184	1.86801	0
scaffold_1	691460	691880	Cluster_180	421	28	1.105	28	0	-	UUGUGCUGCCAACGAUGAACA	3	0.857	21	N0	-1	0	0	5	3	4	6	2	2	5	1	28	0.448147	1.02935	0	2.74165	1.37832	1.12106	3.96722	7.36373	3.87025	0	0.870664	0.316927	0	0.98184	0.934007	0.606268
scaffold_1	692310	692582	Cluster_181	273	20	0.789	20	0.05	-	UUUACUAAUAAUGUCCUUUUUGUAG	3	0.8	18	N0	-1	0	0	4	2	4	0	3	2	1	4	20	0	0	0	4.11247	0.689161	2.80264	0	2.45458	3.0962	9.29024	0	0	0	0.49092	0	0
scaffold_1	694238	694505	Cluster_182	268	440	17.362	439	0.264	.	AACUAUCAACUCUCGGCGGGCGCG	28	0.432	24	N0	0.9	0	0	11	16	12	15	48	85	245	8	440	0	0	0	0	0	0	0	0	0.77405	0	45.5648	89.3735	0	0	0	0
scaffold_1	699682	700078	Cluster_183	397	24	0.947	18	0	-	ACAGGCUUGGUGACUCCA	2	0.958	22	N0	-1	0	0	4	2	2	4	5	4	3	0	24	0	0	1.66436	0	0	0	0	0	1.5481	11.1483	2.61199	1.90156	0	0	0	0
scaffold_1	701718	702132	Cluster_184	415	41	1.618	21	0.585	.	UCUGUGAUGAUGGCAAACCUCAAC	4	0.756	24	N0	0.5	0	0	1	0	1	4	8	10	17	0	41	0.448147	0.343117	0	0	0.689161	3.9237	0	0	2.32215	0	2.32177	5.38776	0	0	0.934007	1.21254
scaffold_1	704288	704546	Cluster_185	259	17	0.671	17	0.529	.	CCUCGUAUAUAUCUAGAACCUUCU	3	0.706	24	N0	0.1	0	0	1	1	2	1	0	3	8	1	17	1.34444	1.02935	0	0	2.06748	2.80264	0	0	0	0	0	0	1.14995	0.49092	0.934007	0
scaffold_1	711935	711970	Cluster_186	36	17	0.671	17	0.941	+	AAAACUAGAAGAACUAAGA	5	0.647	19	N0	-1	0	0	2	5	2	2	3	2	1	0	17	0	0.343117	1.66436	0	0.689161	1.68159	3.96722	9.81831	0	7.4322	0	0	1.14995	0	0	0
scaffold_1	714145	714169	Cluster_187	25	13	0.513	13	1	+	GAUUGGACAAAAGCUUACCAGU	6	0.385	22	N0	-1	0	0	0	0	4	1	6	1	0	1	13	0	1.02935	0	0	0	0	5.95083	4.90916	2.32215	3.7161	0	0	0	0	0	0
scaffold_1	718425	718516	Cluster_188	92	14	0.552	14	1	+	CUUAUUUGAUCGCAGUGG	3	0.643	18	N0	-1	0	0	5	2	2	0	0	0	3	2	14	0.448147	2.40182	1.66436	4.11247	0	0	1.98361	0	0	1.85805	0	0	0	0	0	0
scaffold_1	719169	719303	Cluster_189	135	17	0.671	17	1	+	GAAGAUCUUGUGAGGCUGCU	2	0.941	20	N0	-1	0	0	2	2	3	2	2	2	1	3	17	0.448147	0.686234	3.32871	8.22495	0	0.560529	0	0	1.5481	5.57415	0	0	0	0	0	0
scaffold_1	751255	751827	Cluster_190	573	23	0.908	23	0.13	-	CCGGUGAGUGCCGAGAGCA	2	0.826	21	N0	-1	0	0	3	2	3	7	4	0	0	4	23	0.448147	0.343117	4.99307	1.37082	1.37832	1.68159	3.96722	4.90916	1.5481	1.85805	0	0.316927	0	0	1.86801	1.21254
scaffold_1	754567	754849	Cluster_191	283	13	0.513	13	0	-	UGGAUGAAACAAAUGGCUCGGAGGA	3	0.769	18	N0	-1	0	0	3	0	2	3	0	2	0	3	13	0	0	3.32871	0	0	0.560529	0	0	1.5481	0	0.870664	0.316927	0	1.47276	0.934007	0
scaffold_1	756393	756728	Cluster_192	336	13	0.513	13	0.154	-	ACUUUCGAUCUGAAGAUGCAUC	2	0.769	18	N0	-1	0	0	3	2	2	1	2	1	2	0	13	0	0	0	0	0.689161	0	1.98361	0	1.5481	0	1.16089	0.633855	3.44985	0	0	0
scaffold_1	757617	757818	Cluster_193	202	15	0.592	15	0.067	-	UUGAUCUUUGGGAAACCUG	2	0.8	24	N0	-1	0	0	3	4	1	1	0	0	5	1	15	0	0.686234	0	0	0	0	0	2.45458	0.77405	1.85805	1.16089	1.58464	0	0	0	0.606268
scaffold_1	772668	772984	Cluster_194	317	13	0.513	13	0.385	.	GCUGCCGGUAUUGAAACAGAGA	2	0.846	22	N0	-1	0	0	3	0	0	1	4	2	3	0	13	1.34444	0.686234	0	0	0	0	0	0	0	0	0.290221	0.633855	1.14995	0.49092	1.86801	0.606268
scaffold_1	773429	774020	Cluster_195	592	29	1.144	29	0.138	-	GAAAUGGAUAUUAUGAGA	3	0.828	18	N0	-1	0	0	8	2	3	3	3	2	7	1	29	2.68888	1.71558	0	0	0	1.12106	1.98361	2.45458	0	0	0.870664	0.316927	3.44985	2.94552	0.934007	0
scaffold_1	774182	774507	Cluster_196	326	20	0.789	20	0.05	-	AGGUCUCAAAUUCUGAAAGAUAUG	11	0.35	24	N0	-1	0	0	0	0	0	2	0	2	13	3	20	1.34444	1.02935	1.66436	1.37082	0	0	0	0	0.77405	0	0.580443	0.633855	2.2999	0.98184	0	1.8188
scaffold_1	778276	778444	Cluster_197	169	19	0.75	16	0.105	-	GCGUGUUUUGAAUGAUGAAUCCA	6	0.474	24	N0	-1	0	0	0	0	1	2	1	6	9	0	19	0	0.343117	0	0	2.06748	1.12106	0	0	0	0	0.290221	2.21849	4.59981	0	0.934007	0
scaffold_1	778624	778758	Cluster_198	135	45	1.776	45	0.6	.	GCCGACAACUGCAGUAACGCCAGA	5	0.711	24	N0	0.7	0	0	1	1	1	3	8	7	23	1	45	0	0.686234	0	1.37082	0	2.24211	0	0	0	0	4.35332	6.02162	0	0	0	2.42507
scaffold_1	779074	779157	Cluster_199	84	55	2.17	47	0.818	+	AAGGAGUAGUGUGUGAUUUU	5	0.727	23	N0	-1	0	0	2	6	8	5	10	11	7	6	55	0.448147	0	0	5.4833	6.89161	4.48423	11.9017	14.7275	7.7405	7.4322	0.580443	0	3.44985	0	0	0.606268
scaffold_1	792854	793131	Cluster_200	278	13	0.513	13	0.077	-	UUAACUCUGUAUUUAACU	1	1	19	N0	-1	0	0	2	3	0	2	2	2	2	0	13	0	0.686234	0	1.37082	0	0.560529	0	4.90916	0.77405	1.85805	0.870664	0.633855	0	0	0	0
scaffold_1	793741	794700	Cluster_201	960	70	2.762	66	0.057	-	GCAGGAAGUGAUUCGUCG	5	0.729	20	N0	-1	0	0	11	7	16	7	9	6	10	4	70	0	1.37247	3.32871	2.74165	3.4458	3.9237	7.93445	12.2729	0.77405	14.8644	4.0631	3.16927	3.44985	0.49092	3.73603	0
scaffold_1	818913	819623	Cluster_202	711	37	1.46	28	0.243	.	AUCUUUGGAGCUAACUCGA	2	0.811	19	N0	-1	0	0	5	7	4	5	7	6	3	0	37	0	0.686234	1.66436	1.37082	0.689161	1.68159	0	0	0.77405	9.29024	4.35332	2.21849	0	0.49092	0	0
scaffold_1	819712	820019	Cluster_203	308	26	1.026	26	0	-	UCUCUGGGUCGACUGUGACAG	4	0.808	21	N0	-1	0	0	3	3	2	8	2	1	7	0	26	0	0.343117	1.66436	1.37082	0.689161	0.560529	0	0	0	18.5805	2.32177	0.316927	1.14995	0	0	0.606268
scaffold_1	821995	822136	Cluster_204	142	15	0.592	15	0.667	.	CAACUGUAUAAACGCCAAAAGAGU	2	0.8	24	N0	0	0	0	1	0	2	0	2	1	9	0	15	0	0	0	0	0	0	0	0	1.5481	0	1.16089	1.90156	1.14995	0	0.934007	0.606268
scaffold_1	822480	822571	Cluster_205	92	71	2.802	61	0.746	.	AUGGUCUAGUGGUAGUAUGAAGU	4	0.761	19	N0	-1	0	0	6	16	6	11	12	11	7	2	71	1.34444	3.08805	1.66436	8.22495	4.13497	6.72634	9.91806	12.2729	4.6443	18.5805	0.290221	0.316927	4.59981	0	0.934007	0.606268
scaffold_1	839802	840157	Cluster_206	356	27	1.065	27	0.259	.	AUAAUUUUGUCUGACGUGUCU	3	0.667	24	N0	0.1	0	0	0	0	0	3	4	6	13	1	27	0	0	9.98614	1.37082	1.37832	1.68159	0	0	0.77405	1.85805	0	0.633855	1.14995	0.98184	3.73603	2.42507
scaffold_1	850507	850831	Cluster_207	325	23	0.908	23	0.13	-	UUCUGCAGAAUCGUUGUA	2	0.739	18	N0	-1	0	0	5	0	3	5	2	3	0	5	23	0.896294	1.02935	0	5.4833	0	0	5.95083	4.90916	3.0962	3.7161	0	0.633855	0	0.49092	0	0
scaffold_1	851490	851662	Cluster_208	173	14	0.552	14	0	-	GGAUUUGGUUGGACAAGAAGU	2	0.929	21	N0	-1	0	0	3	0	0	6	1	2	2	0	14	0	0.343117	0	0	0	0.560529	1.98361	2.45458	2.32215	1.85805	0.290221	0.950782	0	0.49092	0	0.606268
scaffold_1	857124	857647	Cluster_209	524	50	1.973	50	0.22	.	AAGGAAGUAAGUCGGUCUGGUG	4	0.74	22	N0	-1	0	0	9	4	1	10	18	6	1	1	50	2.68888	4.1174	1.66436	0	0.689161	0	5.95083	4.90916	5.41835	1.85805	1.45111	0.316927	5.74976	0.98184	0	2.42507
scaffold_1	857737	858389	Cluster_210	653	51	2.012	51	0.078	-	ACAUGCGAUUGAUGAACUUGGG	4	0.784	22	N0	-1	0	0	4	3	8	7	13	6	4	6	51	0.896294	3.77429	1.66436	1.37082	2.06748	1.12106	3.96722	2.45458	5.41835	7.4322	1.45111	1.26771	1.14995	0.49092	1.86801	2.42507
scaffold_1	858471	858594	Cluster_211	124	18	0.71	18	0	-	AUUGUGAAUUGUGAUCUUCC	7	0.611	20	N0	-1	0	0	0	0	9	0	5	1	2	1	18	0	0	0	0	0.689161	0	5.95083	4.90916	0.77405	3.7161	1.16089	0.950782	0	0	1.86801	0
scaffold_1	887909	888119	Cluster_212	211	161	6.353	27	0.224	.	GAUGUGUUGAGAAAGACUUGUUGA	12	0.565	24	N0	0.9	0	0	9	3	5	11	24	43	58	8	161	1.34444	2.0587	3.32871	4.11247	15.8507	17.9369	3.96722	4.90916	10.0626	11.1483	3.48266	4.75391	12.6495	3.43644	13.0761	6.06268
scaffold_1	888231	888579	Cluster_213	349	65	2.565	10	0.431	.	AUCCGAUUUGAAUCCGACUGGUUU	11	0.692	24	N0	0.5	0	0	3	2	2	1	7	15	33	2	65	0.448147	1.02935	3.32871	0	5.51329	3.36317	0	0	0.77405	0	3.77288	7.60625	0	0.49092	2.80202	1.8188
scaffold_1	911980	912120	Cluster_214	141	18	0.71	2	0.722	.	AAUAAUAAGUUGUACGGAUGAU	4	0.611	22	N0	-1	0	0	0	0	0	2	9	4	3	0	18	0	0	0	0	0	0	0	0	0	0	3.19243	1.90156	0	0	0.934007	0
scaffold_1	915837	915955	Cluster_215	119	232	9.154	82	0	-	AUGGAUUUUACUGAGGCU	61	0.091	18	N0	-1	0	0	71	50	28	20	21	11	18	13	232	4.92962	3.43117	16.6436	9.59577	17.9182	10.0895	17.8525	17.182	16.255	24.1546	8.70664	9.19089	16.0993	1.96368	14.9441	4.24387
scaffold_1	916027	916106	Cluster_216	80	13	0.513	11	0	-	UGUCGAUGAUGAUAUAAUCCAAUC	6	0.538	24	N0	-1	0	0	0	0	0	1	1	4	6	1	13	0.896294	0	1.66436	1.37082	0	0.560529	1.98361	2.45458	3.0962	0	0.290221	0	0	0	0.934007	0
scaffold_1	916233	916256	Cluster_217	24	45	1.776	0	0	-	AUUUCUUAAUAUGAGCCUA	13	0.156	19	N0	-1	0	0	4	13	11	1	1	6	9	0	45	0	0	13.3148	1.37082	1.37832	2.24211	9.91806	12.2729	10.0626	9.29024	0	0	0	0	0	1.21254
scaffold_1	918356	918583	Cluster_218	228	1820	71.815	7	0.997	+	AACAAUGUCGUUGUAGUAUA	1349	0.027	20	N0	-1	0	0	101	113	1358	15	22	44	72	95	1820	3.58518	2.74494	201.387	98.6994	243.963	261.206	99.1806	46.637	250.018	159.792	0.870664	0.633855	6.89971	4.9092	131.695	91.5464
scaffold_1	930313	930813	Cluster_219	501	190	7.497	184	0.442	.	UCACGAACUGCUGUCAUUCAAGGC	29	0.479	24	N0	1	0	0	5	5	6	19	28	46	78	3	190	0	0	8.32178	8.22495	2.75664	3.9237	0	0	3.0962	1.85805	19.1546	29.4742	0	0	0	2.42507
scaffold_1	933156	933271	Cluster_220	116	48	1.894	9	0.938	+	AGGACAUUGGACUCUGAAUCCA	4	0.667	18	N0	-1	0	0	11	6	4	11	6	4	3	3	48	0.448147	0.343117	1.66436	0	0.689161	1.12106	3.96722	7.36373	0.77405	1.85805	4.0631	4.43698	5.74976	0.49092	0	0.606268
scaffold_1	949401	949533	Cluster_221	133	171	6.747	10	0.047	-	GCGGGGAUAGCUCAGUUGGGA	34	0.228	20	N0	-1	0	0	23	35	37	36	8	16	11	5	171	2.24073	4.46052	1.66436	8.22495	2.06748	1.68159	3.96722	0	6.1924	1.85805	15.9622	15.8464	17.2493	1.96368	0.934007	2.42507
scaffold_1	952265	952406	Cluster_222	142	18	0.71	18	0.278	.	UGGGGGAAGCUGUAGGUA	3	0.722	21	N0	0	0	0	5	3	1	6	0	0	1	2	18	1.34444	0	0	0	0.689161	0.560529	3.96722	0	2.32215	5.57415	0.870664	0.316927	0	0	0	0.606268
scaffold_1	956602	956959	Cluster_223	358	109	4.301	37	0.752	.	ACACGUUUCUCAAUGAUUCUCAAU	13	0.514	24	N0	0.3	0	0	13	3	3	4	5	19	60	2	109	1.79259	2.0587	3.32871	1.37082	6.20245	8.96846	0	0	1.5481	1.85805	4.0631	10.4586	2.2999	2.94552	2.80202	6.06268
scaffold_1	957265	957303	Cluster_224	39	31	1.223	1	0.968	+	UUCGGUCCGACCUAUCUCACUUAU	6	0.484	24	N0	-1	0	0	1	0	0	2	8	6	14	0	31	0.448147	0	1.66436	0	0	0	0	0	0	0	4.0631	4.75391	0	0	0	0
scaffold_1	973794	974140	Cluster_225	347	13	0.513	12	0.154	-	UCACCAAUCGUCAAUUGAACCCGC	2	0.692	23	N0	-1	0	0	0	2	0	2	2	3	3	1	13	0.448147	0	0	0	0	1.68159	0	4.90916	2.32215	1.85805	0	0.633855	0	0.49092	0	0
scaffold_1	980976	981006	Cluster_226	31	36	1.421	36	1	+	AUUCGGGAUAGACCAAUGGUAAGU	6	0.417	24	N0	-1	0	0	2	0	0	2	8	10	14	0	36	2.68888	0.343117	4.99307	1.37082	0	6.72634	1.98361	0	0	1.85805	0	0	0	0.49092	4.67003	3.03134
scaffold_1	981180	981230	Cluster_227	51	208	8.207	208	0.938	+	UCCGAACUUUUUAGAUACGUCUGU	121	0.163	24	N0	-1	0	0	1	1	0	8	10	17	170	1	208	7.6185	4.1174	26.6297	27.4165	14.4724	22.9817	3.96722	0	2.32215	1.85805	0	0	8.04966	2.94552	8.40606	32.1322
scaffold_1	984280	984612	Cluster_228	333	15	0.592	15	0.667	.	AAUUAGACUGUUGUGCUCUUGCUU	2	0.933	24	N0	0.1	0	0	2	2	2	0	2	1	4	2	15	0	0.686234	1.66436	0	0	1.68159	0	4.90916	0.77405	5.57415	0	0.316927	0	0	1.86801	0
scaffold_1	1001426	1001677	Cluster_229	252	14	0.552	12	0.857	+	AGAAAGCUCGCCGUCGUGAUC	2	0.643	21	N0	-1	0	0	0	1	2	4	0	4	2	1	14	0.448147	1.71558	0	0	0	0	0	0	0	0	0.290221	0	0	0	1.86801	3.03134
scaffold_1	1003920	1004298	Cluster_230	379	24	0.947	24	0.167	-	UUUUUGCUCGGUUCUUAUGACG	3	0.833	21	N0	-1	0	0	1	3	0	8	6	1	3	2	24	0.448147	0.686234	1.66436	0	2.06748	2.24211	1.98361	4.90916	0.77405	1.85805	0	0	2.2999	1.47276	1.86801	0.606268
scaffold_1	1004432	1004748	Cluster_231	317	16	0.631	16	0.438	.	CUUCUUUCUCGGAUCACGGA	2	0.875	21	N0	0.1	0	0	0	1	3	6	4	1	1	0	16	1.34444	2.0587	0	0	0.689161	0	0	0	0.77405	0	0	0	1.14995	0.49092	1.86801	0.606268
scaffold_1	1006127	1006510	Cluster_232	384	16	0.631	16	0.938	+	CGAACCCUGCUCCCUUUGAGG	1	1	22	N0	-1	0	0	2	1	4	3	5	0	0	1	16	0	1.02935	1.66436	2.74165	0	1.12106	3.96722	2.45458	1.5481	5.57415	0	0	0	0	0	0
scaffold_1	1031918	1032308	Cluster_233	391	19	0.75	19	0	-	UCAUCCAUCUUUUGAACAUCACUCA	2	0.895	24	N0	-1	0	0	2	3	0	3	0	3	5	3	19	0	0	0	0	0	0	0	0	0	0	3.48266	2.21849	0	0	0	0
scaffold_1	1036388	1036539	Cluster_234	152	37	1.46	1	0.459	.	AUCGGGUUUAGAGAUUUAAUCUCA	11	0.622	24	N0	0.6	0	0	1	1	0	1	5	5	21	3	37	0	0	0	0	0	0	0	0	0	1.85805	2.61199	7.92318	0	0	0	1.21254
scaffold_1	1044008	1044169	Cluster_235	162	13	0.513	13	1	+	CAAGAUCUGGUCUGGUAGACU	3	0.692	18	N0	-1	0	0	4	3	0	3	1	0	1	1	13	0	0.686234	0	0	0	0	0	0	0.77405	5.57415	0	1.90156	0	0	0	0.606268
scaffold_1	1045068	1045347	Cluster_236	280	16	0.631	16	0.875	+	UCUUGUCACCUGAGAGCGCG	2	0.875	18	N0	-1	0	0	3	1	2	3	3	2	0	2	16	0.448147	0.686234	0	0	0.689161	0	0	4.90916	0	1.85805	1.45111	0.633855	0	0.49092	0.934007	0
scaffold_1	1063218	1063241	Cluster_237	24	45	1.776	0	1	+	AUUUCUUAAUAUGAGCCUA	14	0.133	19	N0	-1	0	0	2	14	6	3	0	9	11	0	45	0	0	0	0	1.37832	2.80264	1.98361	4.90916	16.255	26.0127	0	0	0	0	0	0
scaffold_1	1063528	1063603	Cluster_238	76	217	8.563	82	1	+	AUGGAUUUUACUGAGGCU	54	0.111	18	N0	-1	0	0	66	46	25	21	17	16	19	7	217	1.79259	1.02935	8.32178	6.85412	19.2965	11.7711	19.8361	9.81831	21.6734	44.5932	8.41642	7.92318	3.44985	0.98184	15.8781	5.45641
scaffold_1	1067909	1068073	Cluster_239	165	18	0.71	18	0.111	-	UCCGUGCUGCUCUGAAGAAGC	5	0.611	21	N0	-1	0	0	1	1	1	9	1	2	0	3	18	0.448147	1.02935	1.66436	0	1.37832	0	0	2.45458	0	0	0.580443	1.26771	2.2999	0.98184	0	0
scaffold_1	1095674	1096089	Cluster_240	416	50	1.973	50	0.18	-	AUGGACGCUUGGAUCUUUGAUAU	2	0.88	21	N0	-1	0	0	7	6	6	10	5	10	5	1	50	0	0.686234	0	0	0	0.560529	3.96722	0	2.32215	9.29024	5.80443	5.07084	0	0.49092	0	0
scaffold_1	1103524	1103600	Cluster_241	77	14	0.552	14	1	+	UGUGAGCUCUCCUUCUAUUGAAG	2	0.857	23	N0	-1	0	0	1	1	0	2	4	5	0	1	14	0	1.02935	1.66436	1.37082	0.689161	0	0	9.81831	0	1.85805	0	0.633855	0	0	0.934007	0
scaffold_1	1104376	1104407	Cluster_242	32	47	1.855	47	1	+	GCUUGGACUGCCCUGAUUGAAG	9	0.319	22	N0	-1	0	0	1	1	9	7	11	5	6	7	47	0.448147	2.74494	8.32178	0	1.37832	1.12106	17.8525	12.2729	8.51454	1.85805	0.290221	0	1.14995	0.49092	0	0
scaffold_1	1105282	1105440	Cluster_243	159	14	0.552	14	0.929	+	ACGGGCUCUGGUUUACGUU	3	0.714	19	N0	-1	0	0	3	4	2	1	0	1	3	0	14	0	0	0	0	1.37832	0	1.98361	0	5.41835	0	0.580443	0.633855	0	0	0	0
scaffold_1	1105601	1105811	Cluster_244	211	18	0.71	18	1	+	CCUCUAUCGGAACUCAGGAGUGCU	3	0.722	24	N0	-1	0	0	0	1	3	1	5	1	7	0	18	0	0.343117	0	0	0	0.560529	3.96722	7.36373	1.5481	0	0.290221	0.950782	1.14995	0	0.934007	1.8188
scaffold_1	1106733	1107052	Cluster_245	320	17	0.671	17	1	+	GCCACUGCUGUAUGCUCAGU	2	0.765	20	N0	-1	0	0	3	3	4	3	2	0	0	2	17	0	0	0	0	0.689161	0	5.95083	2.45458	1.5481	3.7161	0.870664	1.26771	0	0	0.934007	0
scaffold_1	1116563	1116877	Cluster_246	315	50	1.973	50	0.32	.	AAAAUACGAGGCGUGUGGAGCGUG	3	0.7	24	N0	0.2	0	0	5	4	4	7	6	10	14	0	50	11.2037	3.43117	0	0	1.37832	0.560529	0	0	0.77405	0	0.870664	0	1.14995	2.94552	0	0.606268
scaffold_1	1118945	1119266	Cluster_247	322	14	0.552	14	0.071	-	UUUUGGUCUAGCAGCUGCACAGAAA	3	0.714	25	N0	-1	0	0	0	1	3	1	3	1	1	4	14	0.448147	1.02935	0	0	0.689161	0.560529	0	2.45458	0	1.85805	0	0	1.14995	0.49092	3.73603	0
scaffold_1	1130079	1130381	Cluster_248	303	13	0.513	12	0.308	.	CGUGUGUAUUCUCUCGAAAA	3	0.769	20	N0	-1	0	0	3	0	4	1	4	1	0	0	13	0	0.343117	0	1.37082	2.75664	1.12106	1.98361	0	0.77405	0	0.870664	0	0	0	0	0
scaffold_1	1132046	1132154	Cluster_249	109	13	0.513	10	0	-	GUAAUUGAGUUCUCUGCAGGUCAG	4	0.385	24	N0	-1	0	0	3	0	0	0	2	1	4	3	13	0	1.02935	0	0	2.06748	0.560529	0	2.45458	0	1.85805	0.870664	0	1.14995	0	0	0
scaffold_1	1151037	1151135	Cluster_250	99	13	0.513	13	0.846	+	AACCCUUUCGAGACUCGGA	5	0.308	19	N0	-1	0	0	4	5	0	4	0	0	0	0	13	0	2.40182	0	0	1.37832	0	0	0	2.32215	1.85805	0	0	0	0	0	0
scaffold_1	1153309	1153437	Cluster_251	129	15	0.592	15	1	+	CUUCCGGAUGUCUUUGUUGA	3	0.733	20	N0	-1	0	0	1	1	5	1	2	3	0	2	15	0	0	0	0	0	0	7.93445	0	0.77405	0	0.580443	1.26771	3.44985	0.49092	0	0
scaffold_1	1153599	1153878	Cluster_252	280	31	1.223	31	0.968	+	AGCCGACGUGUGGAAAAGC	4	0.71	19	N0	-1	0	0	4	7	4	7	0	4	1	4	31	0.896294	1.71558	1.66436	2.74165	2.06748	0	5.95083	9.81831	3.0962	3.7161	1.16089	0	0	0	0	0.606268
scaffold_1	1156195	1156400	Cluster_253	206	18	0.71	10	0.444	.	ACGAUUACGCGAUUCUAUCUUUAC	2	0.889	24	N0	0	0	0	2	1	0	0	5	1	9	0	18	0	0	0	0	0.689161	1.12106	0	0	1.5481	0	1.45111	1.90156	0	0	0	1.21254
scaffold_1	1176110	1176553	Cluster_254	444	16	0.631	16	0.875	+	GUUUUCUCUUCUGGAUAAUGUGGAU	2	0.938	19	N0	-1	0	0	2	3	3	2	2	0	2	2	16	0.448147	0.343117	1.66436	0	0.689161	0.560529	0	2.45458	0.77405	1.85805	0.290221	0.316927	2.2999	0.98184	1.86801	0
scaffold_1	1197021	1197260	Cluster_255	240	26	1.026	26	1	+	CGGUUGAUCUGAAGCUGAAUC	2	0.885	21	N0	-1	0	0	4	3	1	5	5	4	2	2	26	0	0	0	0	0	0	0	0	0	0	3.77288	3.80313	0	0.49092	0	0
scaffold_1	1197710	1197914	Cluster_256	205	38	1.499	38	1	+	AAAGUUACGACGAGCUCUCUACU	4	0.763	23	N0	-1	0	0	4	4	1	6	4	13	3	3	38	0	0	0	0	0	0	0	0	0	0	8.70664	2.53542	0	0	0	0
scaffold_1	1198123	1198237	Cluster_257	115	20	0.789	20	1	+	UAGACUUCAUGAAUGAGA	2	0.95	18	N0	-1	0	0	5	3	2	3	4	2	1	0	20	0	0	0	0	0	0	0	0	0.77405	0	2.61199	2.53542	1.14995	0	0.934007	0
scaffold_1	1198565	1198821	Cluster_258	257	23	0.908	14	0.435	.	AACAUCAUUUGCUACUUU	3	0.783	24	N0	0.1	0	0	4	3	1	5	2	1	7	0	23	0	0	0	0	0.689161	2.80264	1.98361	0	3.0962	0	0.870664	2.21849	0	0	0	1.21254
scaffold_1	1203068	1203457	Cluster_259	390	79	3.117	73	0	-	UACCUGGCUGAGUUCUCUAUCUC	4	0.759	20	N0	-1	0	0	8	8	13	11	9	9	11	10	79	0.896294	1.02935	1.66436	2.74165	0.689161	3.36317	7.93445	2.45458	11.6107	20.4385	2.03155	1.58464	3.44985	0.49092	13.0761	1.8188
scaffold_1	1204000	1204489	Cluster_260	490	87	3.433	87	0.08	-	AGGAAGCCAAUGGCUCUGAUUAAGA	3	0.793	21	N0	-1	0	0	10	12	8	17	9	9	11	11	87	0.448147	3.08805	8.32178	4.11247	2.75664	2.80264	11.9017	9.81831	9.28859	24.1546	4.35332	2.53542	2.2999	0	0	0
scaffold_1	1211097	1211278	Cluster_261	182	14	0.552	14	0	-	AGGAGCAUAUGUAGAUGGUG	5	0.643	20	N0	-1	0	0	5	1	6	1	1	0	0	0	14	0	1.02935	1.66436	0	0	0.560529	0	0	0.77405	1.85805	0	0.316927	0	0	4.67003	0.606268
scaffold_1	1211401	1211597	Cluster_262	197	14	0.552	14	0	-	AACGAUUUGCUGGAAGACG	2	0.857	23	N0	-1	0	0	1	3	1	2	0	4	1	2	14	0	0.343117	0	0	0.689161	0.560529	0	0	2.32215	0	1.16089	0.950782	0	0.49092	0	0
scaffold_1	1218509	1218663	Cluster_263	155	14	0.552	14	0	-	UCUUGGUUUGUGUGCUUCCGU	6	0.571	21	N0	-1	0	0	0	1	3	6	2	1	0	1	14	0	0	0	0	1.37832	0	5.95083	2.45458	3.87025	1.85805	0	0	0	0.49092	0	0.606268
scaffold_1	1221260	1221342	Cluster_264	83	157	6.195	9	1	+	GCACCAGUGGUCUAGUGGUAGAAUA	133	0.07	25	N0	-1	0	0	0	1	1	0	3	4	8	140	157	8.51479	6.86234	3.32871	6.85412	26.8773	10.0895	9.91806	9.81831	10.8367	16.7224	0.290221	1.26771	6.89971	1.96368	2.80202	2.42507
scaffold_1	1225835	1226092	Cluster_265	258	109	4.301	97	0.697	.	AGGAUGAUCUUACUCUAAUAGAGA	34	0.56	24	N0	2	0	0	5	3	3	12	13	6	67	0	109	0.448147	0	21.6366	13.7082	7.58077	20.179	0	0	3.0962	1.85805	2.03155	3.80313	0	0.49092	2.80202	6.06268
scaffold_1	1232097	1232300	Cluster_266	204	154	6.077	34	0.643	.	CCGCAUCUGUUCAGACGCCUGAG	10	0.442	24	N0	0.8	0	0	2	5	4	10	25	28	78	2	154	0	0	6.65742	4.11247	2.06748	2.24211	0	0	0.77405	1.85805	16.2524	20.6003	0	0	3.73603	7.88148
scaffold_1	1232521	1232944	Cluster_267	424	466	18.388	56	0.708	.	ACUACACGGGUGUAGGAGAGAUA	28	0.421	24	N0	2.5	0	0	12	11	12	37	89	138	161	6	466	0	0.686234	6.65742	5.4833	7.58077	14.0132	0	0	7.7405	1.85805	48.1767	70.3579	1.14995	0.49092	3.73603	9.09402
scaffold_1	1237405	1237777	Cluster_268	373	42	1.657	33	0.071	-	CAUUACAGGAUAUGAAACGA	3	0.762	20	N0	-1	0	0	3	6	8	7	4	5	6	3	42	0	1.37247	0	0	11.0266	0.560529	3.96722	9.81831	2.32215	1.85805	0	0	2.2999	1.96368	2.80202	1.21254
scaffold_1	1238370	1238618	Cluster_269	249	18	0.71	16	0.056	-	AACUUCGAACUGUACAGUUCGUC	2	0.944	21	N0	-1	0	0	1	1	2	4	2	4	2	2	18	0.448147	0	0	0	2.06748	2.80264	0	4.90916	0.77405	3.7161	0	0	0	0	1.86801	1.21254
scaffold_1	1249628	1250125	Cluster_270	498	28	1.105	28	0	-	AUCGGAGCAGCACCUGAUGAGAU	2	0.929	22	N0	-1	0	0	1	5	1	4	7	4	4	2	28	0	0.343117	0	0	0	0	1.98361	0	1.5481	0	4.35332	1.90156	1.14995	0	1.86801	0
scaffold_1	1250401	1250805	Cluster_271	405	15	0.592	15	0.2	.	CAUCCGGUAGCCCAAAGCUCUC	2	0.867	21	N0	0	0	0	1	3	0	4	4	3	0	0	15	0	2.0587	0	0	0	0	0	0	1.5481	0	0.870664	0.950782	0	0.49092	0	0
scaffold_1	1251431	1251657	Cluster_272	227	14	0.552	14	0	-	CAGCGAUCUUGGAUUGUAUCC	3	0.643	21	N0	-1	0	0	3	0	3	5	3	0	0	0	14	0	0	0	0	0	0	1.98361	0	0.77405	0	2.03155	0.950782	0	0	1.86801	0
scaffold_1	1252959	1253428	Cluster_273	470	78	3.078	77	0.038	-	AAAAGAUCGCCAAACACUGU	4	0.744	20	N0	-1	0	0	7	13	18	8	7	11	10	4	78	0	1.37247	0	2.74165	4.82413	5.04476	9.91806	7.36373	3.87025	1.85805	4.64354	4.12005	2.2999	0.98184	7.47205	0.606268
scaffold_1	1253539	1253644	Cluster_274	106	33	1.302	33	0	-	CAACGUGGAGCUGCGAUC	2	0.758	20	N0	-1	0	0	3	5	8	2	4	3	3	5	33	0	0	0	4.11247	4.13497	0	7.93445	0	1.5481	0	0.580443	2.21849	2.2999	0	4.67003	1.21254
scaffold_1	1253753	1254023	Cluster_275	271	69	2.723	68	0	-	ACGUGAUCAUCUGGGGGAACC	4	0.739	21	N0	-1	0	0	11	3	7	12	11	11	9	5	69	0.448147	0.343117	0	4.11247	3.4458	2.24211	3.96722	7.36373	7.7405	5.57415	3.48266	5.07084	1.14995	1.47276	3.73603	0.606268
scaffold_1	1254130	1254256	Cluster_276	127	13	0.513	13	0	-	UUUACAAGUCUCAGGCUGCUG	2	0.923	22	N0	-1	0	0	2	1	1	2	4	2	1	0	13	0	0.343117	0	0	0.689161	0	1.98361	2.45458	2.32215	3.7161	0.290221	0.950782	0	0	0	0
scaffold_1	1254935	1255061	Cluster_277	127	47	1.855	47	0	-	AUAUCUUCACUGACUCUACG	2	0.851	18	N0	-1	0	0	8	7	8	2	6	2	7	7	47	0.448147	0.343117	0	0	2.06748	3.36317	3.96722	7.36373	3.87025	7.4322	3.48266	1.90156	4.59981	0	0	0
scaffold_1	1263279	1263576	Cluster_278	298	20	0.789	20	1	+	AUCGUGUACUAAGACCUGGCGGUU	3	0.75	18	N0	-1	0	0	6	1	1	4	1	2	3	2	20	0	0.686234	0	0	0	0	1.98361	7.36373	0.77405	0	2.61199	1.26771	0	0	0	0
scaffold_1	1270032	1270273	Cluster_279	242	88	3.472	13	0.852	+	GAUCUUUUAAAGUUGGAUAAAUU	13	0.466	24	N0	-1	0	0	2	0	1	6	18	23	32	6	88	0	0.686234	6.65742	2.74165	1.37832	3.36317	0	2.45458	1.5481	1.85805	7.54575	12.6771	1.14995	0	0	0.606268
scaffold_1	1270361	1270551	Cluster_280	191	13	0.513	5	0.231	.	AAAGUUGGAUAAAUUAAUGGGUUU	2	0.923	24	N0	0	0	0	0	0	0	0	1	4	7	1	13	0	0	0	0	0.689161	0.560529	0	0	0.77405	1.85805	0.580443	2.21849	0	0	0	0
scaffold_1	1270722	1271045	Cluster_281	324	51	2.012	47	0.745	.	AACUGGACUCUAAACGUAUAAAAC	7	0.608	24	N0	0.3	0	0	2	5	1	1	7	10	25	0	51	0	0	0	2.74165	0	1.68159	0	0	0	0	4.35332	9.50782	0	0	0	0.606268
scaffold_1	1271169	1271525	Cluster_282	357	191	7.537	51	0.66	.	AUCGAAACUGAGAAACUCAACAUC	18	0.455	24	N0	0.7	0	0	2	0	1	16	26	54	91	1	191	0.896294	0	0	4.11247	7.58077	6.16582	0	0	0.77405	0	19.4448	27.2557	1.14995	0.49092	0.934007	4.24387
scaffold_1	1272433	1272614	Cluster_283	182	22	0.868	22	0.227	.	ACACGGCGGUUGGAGUGAA	3	0.682	23	N0	-1	0	0	4	3	1	1	1	6	6	0	22	3.13703	2.40182	1.66436	0	0	0.560529	0	0	0.77405	0	0	0	2.2999	1.47276	0	0
scaffold_1	1272705	1273179	Cluster_284	475	27	1.065	27	0.741	.	AUCAGGAGGAUACUGUAGAGACGG	4	0.704	24	N0	0.1	0	0	0	0	2	4	6	2	13	0	27	0.896294	1.71558	0	1.37082	0.689161	0	0	0	1.5481	0	0	0	8.04966	3.92736	0	0.606268
scaffold_1	1275995	1276096	Cluster_285	102	95	3.749	1	0.042	-	AUCUCUUUCUCUGUAUAACAAUGC	79	0.105	24	N0	-1	0	0	0	0	0	4	2	9	80	0	95	0	0	14.9792	10.9666	7.58077	14.0132	0	0	0.77405	0	0	0	0	0	3.73603	22.4319
scaffold_1	1276324	1277191	Cluster_286	868	46	1.815	0	0.5	.	AAGGUCUUUCAUGUGGAAACAAGA	9	0.717	24	N0	0.1	0	0	0	2	0	1	3	6	32	2	46	0	0	1.66436	4.11247	6.20245	3.36317	0	0	1.5481	0	2.90221	1.26771	5.74976	0	0	3.63761
scaffold_1	1277609	1278981	Cluster_287	1373	130	5.13	9	0.608	.	AUUCGGAGACGUAGAUGACUCAGU	6	0.769	24	N0	0.3	0	0	6	7	1	7	12	34	59	4	130	0	0	0	2.74165	7.58077	7.28687	0	0	1.5481	3.7161	10.1577	19.6495	0	0	0	1.8188
scaffold_1	1279083	1280542	Cluster_288	1460	270	10.654	29	0.43	.	ACGGUCUGAAUGAAACUAAAUUUC	57	0.567	24	N0	2.6	0	0	7	6	5	15	33	52	149	3	270	0	0	6.65742	16.4499	21.364	19.6185	0	0	10.0626	7.4322	20.0253	22.5018	2.2999	2.94552	5.60404	10.3066
scaffold_1	1285983	1286184	Cluster_289	202	44	1.736	44	0	-	ACUUAUUGUGAGACCCAAC	20	0.273	19	N0	-1	0	0	17	22	3	0	1	0	1	0	44	0.448147	0	3.32871	5.4833	2.75664	3.36317	7.93445	4.90916	5.41835	3.7161	0.290221	1.58464	1.14995	0	2.80202	1.21254
scaffold_1	1286268	1286289	Cluster_290	22	26	1.026	0	0	-	ACGCAGCCAUGUGGUGAGC	12	0.154	18	N0	-1	0	0	12	12	0	0	2	0	0	0	26	1.79259	1.02935	0	0	0	0	3.96722	2.45458	6.1924	13.0063	0	0	0	0.49092	0	0
scaffold_1	1286589	1286977	Cluster_291	389	23	0.908	23	0.957	+	CACCGGUGCAAAGAACCUUUA	2	0.87	21	N0	-1	0	0	4	1	4	7	3	2	2	0	23	1.34444	0	1.66436	0	0	0	7.93445	4.90916	4.6443	5.57415	0.580443	0	0	0.49092	0	0.606268
scaffold_1	1287194	1288155	Cluster_292	962	484	19.098	483	0.992	+	CUCCAUUUGAACUCUACAUUC	82	0.186	21	N0	-1	0	0	37	76	54	97	65	48	53	54	484	4.03332	21.2733	36.6158	78.137	33.0797	12.8922	45.6231	71.1828	34.0582	53.8834	6.96531	4.75391	14.9494	4.41828	59.7764	7.88148
scaffold_1	1291625	1291721	Cluster_293	97	14	0.552	7	0.429	.	AAUUGUGAUGUAUUUCUUAGGGC	3	0.714	23	N0	-1	0	0	0	2	1	1	1	5	4	0	14	0	0	0	0	0	0	1.98361	0	0.77405	3.7161	1.16089	1.90156	0	0	0	0
scaffold_1	1291962	1292213	Cluster_294	252	14	0.552	9	0.214	.	AUUUUAGGGGUUGUAACGAGGAUG	1	1	23	N0	-1	0	0	1	1	2	1	2	4	2	1	14	0	0	0	0	0	0	0	0	0	0	1.45111	2.85235	0	0	0	0
scaffold_1	1293941	1294160	Cluster_295	220	17	0.671	17	0.235	.	AAUUCGAUCUUAUACUGUUGUU	5	0.529	24	N0	0.1	0	0	0	0	1	2	5	2	7	0	17	0.896294	3.08805	1.66436	0	1.37832	0	0	2.45458	0	0	0	0	2.2999	0	0	0
scaffold_1	1294719	1294968	Cluster_296	250	61	2.407	61	0.525	.	AUUCGGUACUAUCGAUCUUUUGU	4	0.672	23	N0	-1	0	0	4	4	1	5	10	20	17	0	61	10.7555	6.17611	0	0	0	0	0	0	0	0	0	0	6.89971	6.38196	0	0
scaffold_1	1295318	1295417	Cluster_297	100	19	0.75	19	0.789	.	AAGAAGUCUCUCUCGUCCUGGGGA	2	0.737	24	N0	0	0	0	0	2	4	1	3	1	8	0	19	4.03332	1.37247	0	0	0	0	3.96722	0	0.77405	0	0	0	0	1.47276	0	0
scaffold_1	1297413	1297671	Cluster_298	259	13	0.513	10	0.385	.	AAUUUCGAGGGACAAAAUCUUUGU	2	0.769	24	N0	0.1	0	0	1	1	2	0	1	2	6	0	13	0	0.343117	1.66436	0	1.37832	0	0	0	0.77405	0	0.580443	0.633855	2.2999	0.98184	0	0
scaffold_1	1297748	1297869	Cluster_299	122	16	0.631	7	0.375	.	GGCGACCAAACGAACAACAAGACC	2	0.938	24	N0	0.1	0	0	1	0	0	2	3	2	8	0	16	0	0.343117	0	0	0.689161	0	0	0	0.77405	0	1.74133	1.26771	2.2999	0.49092	0	0
scaffold_1	1301080	1301155	Cluster_300	76	15	0.592	6	1	+	GUUCUCUUUGAUCGUCCUUCUGG	2	0.867	21	N0	-1	0	0	1	0	0	5	3	4	1	1	15	0.448147	0	0	0	0	0	3.96722	2.45458	0	1.85805	1.16089	0.950782	0	0.49092	1.86801	0
scaffold_1	1302298	1302331	Cluster_301	34	14	0.552	14	1	+	UUAAAGAACUUCCGAACAUUUGACU	2	0.786	22	N0	-1	0	0	1	2	1	1	3	1	3	2	14	0	0.686234	0	0	2.75664	1.12106	3.96722	2.45458	0	1.85805	0.290221	0	0	0	0.934007	0
scaffold_1	1302656	1303186	Cluster_302	531	17	0.671	17	0.765	.	ACAAUACCGAAGAUUCUGCACAAGA	2	0.882	25	N0	-1	0	0	2	1	3	4	0	1	1	5	17	0	1.37247	1.66436	1.37082	0.689161	0	3.96722	0	1.5481	5.57415	0	0.316927	0	0.49092	0.934007	0
scaffold_1	1304277	1304449	Cluster_303	173	16	0.631	16	0.625	.	AGCUGAGAGUGCUUGUGAGU	4	0.688	24	N0	0.3	0	0	0	0	4	4	2	1	5	0	16	0.896294	0.343117	0	0	0.689161	0.560529	0	0	0	0	0	0	5.74976	2.4546	0.934007	0
scaffold_1	1308632	1308787	Cluster_304	156	15	0.592	15	0	-	ACGGGCUUCAUUUUAUUUGAAUGG	9	0.333	24	N0	-1	0	0	0	0	0	0	1	2	12	0	15	0.896294	0	0	0	2.75664	0.560529	0	0	0	0	0	0	0	0.49092	0.934007	3.63761
scaffold_1	1309304	1310359	Cluster_305	1056	300	11.838	300	0.263	.	UCGAUUCACGAUUCUGAGAAGU	73	0.493	22	N0	-1	0	0	7	12	10	17	109	38	103	4	300	5.82591	4.80364	4.99307	5.4833	6.20245	14.0132	0	0	0.77405	0	21.1862	28.8404	3.44985	7.85472	12.1421	21.2194
scaffold_1	1313710	1313902	Cluster_306	193	13	0.513	13	0.846	+	UUCUCUCAGAUUGUAAAUAG	3	0.769	23	N0	-1	0	0	1	0	4	1	0	5	2	0	13	0.896294	2.0587	0	0	0	0	0	0	0	0	0.870664	0	0	0.98184	0	0
scaffold_1	1322903	1323237	Cluster_307	335	22	0.868	22	0	-	CUUAAUCCUGCUGUUGAUUUAGGAC	6	0.455	25	N0	-1	0	0	0	4	0	0	3	1	6	8	22	0.448147	0	0	2.74165	1.37832	2.80264	1.98361	4.90916	0.77405	0	0	0	4.59981	0	0.934007	1.8188
scaffold_1	1326867	1327111	Cluster_308	245	14	0.552	14	0.286	.	AGUGACAAGAUCUGUAUCA	3	0.786	19	N0	-1	0	0	0	5	1	3	2	0	1	2	14	0	1.02935	1.66436	0	1.37832	0.560529	0	0	0	1.85805	0	0	3.44985	0	2.80202	0
scaffold_1	1346567	1347129	Cluster_309	563	38	1.499	9	0.5	.	AUCCUACAGAAAGAACUAUUGAGU	6	0.579	24	N0	0.6	0	0	1	1	2	1	3	2	26	2	38	0.448147	0	4.99307	4.11247	2.06748	3.9237	0	0	0	0	0	0	2.2999	1.47276	5.60404	6.06268
scaffold_1	1365226	1365378	Cluster_310	153	13	0.513	13	0.923	+	UCACUAAGAUUGGAGCUGAACUUC	2	0.923	24	N0	-1	0	0	1	1	2	1	1	1	4	2	13	0.448147	0	0	1.37082	0	0.560529	0	0	0	0	1.16089	1.26771	1.14995	0	0.934007	0
scaffold_1	1365518	1366384	Cluster_311	867	53	2.091	53	0.245	.	AGCAAGACGACCUAGGAACUCA	2	0.868	19	N0	-1	0	0	5	13	6	5	7	8	5	4	53	1.34444	0.343117	0	2.74165	2.06748	0.560529	5.95083	9.81831	7.7405	14.8644	1.74133	0.950782	1.14995	0.49092	4.67003	1.21254
scaffold_1	1372970	1373108	Cluster_312	139	38	1.499	38	0	-	UAGCGUGACUCGUGUGAUCUAUU	5	0.684	25	N0	-1	0	0	1	4	2	4	7	9	1	10	38	0	0	0	1.37082	0	1.68159	0	0	1.5481	1.85805	0	0	0	0	25.2182	2.42507
scaffold_1	1377658	1377842	Cluster_313	185	13	0.513	13	0	-	CCGCGAUCACCAUCUCUAAC	2	0.692	25	N0	-1	0	0	2	2	2	3	0	0	0	4	13	0	0	0	0	0	0	0	0	0	0	3.19243	0.633855	0	0	0	0
scaffold_1	1386453	1386992	Cluster_314	540	22	0.868	22	0.818	+	AUCGAUAACUGCGGAAAAAAA	4	0.682	21	N0	-1	0	0	3	3	3	12	0	0	0	1	22	0	0.686234	0	0	2.75664	1.68159	1.98361	0	0	1.85805	0.870664	1.26771	1.14995	0.98184	0	0.606268
scaffold_1	1388424	1388713	Cluster_315	290	24	0.947	24	0.958	+	CUUCUGUUCUGGACAAGAUCGAGC	2	0.958	21	N0	-1	0	0	5	1	1	6	3	2	4	2	24	0.448147	0.343117	0	0	1.37832	1.68159	0	2.45458	2.32215	1.85805	2.61199	0.950782	0	0	0	0
scaffold_1	1394721	1394894	Cluster_316	174	19	0.75	19	0	-	CAAUGGACGUGGAUGAUGAGCAAC	2	0.789	19	N0	-1	0	0	2	7	0	3	2	1	3	1	19	0	0.686234	3.32871	0	0	0.560529	1.98361	0	5.41835	1.85805	0	0.633855	0	0.49092	1.86801	0
scaffold_1	1394978	1395040	Cluster_317	63	13	0.513	13	0	-	AACCGAUCUACUGUUCCAAGAA	3	0.846	20	N0	-1	0	0	1	2	3	2	3	1	1	0	13	0	0.686234	0	1.37082	0	0	5.95083	4.90916	3.0962	0	0	0	0	0	0	0.606268
scaffold_1	1395474	1396281	Cluster_318	808	102	4.025	102	0	-	CCAUGGAAAACAUAUCUGAAGA	11	0.412	22	N0	-1	0	0	6	12	15	17	24	8	11	9	102	2.68888	5.14675	1.66436	6.85412	6.20245	3.9237	5.95083	27.0004	15.481	16.7224	0.870664	0	3.44985	0	5.60404	2.42507
scaffold_1	1396947	1397088	Cluster_319	142	16	0.631	16	0.062	-	CGACGGCUCGAAUCUUGUCCUCU	3	0.75	21	N0	-1	0	0	2	1	2	3	1	3	1	3	16	0.448147	1.02935	0	0	1.37832	0.560529	7.93445	0	0.77405	3.7161	0	0	0	0	0	1.21254
scaffold_1	1400158	1400316	Cluster_320	159	64	2.525	14	0.984	+	AUCCUGAGGUCGAGAGUUC	15	0.578	19	N0	-1	0	0	9	20	6	3	6	11	5	4	64	1.79259	1.37247	1.66436	0	2.06748	3.36317	13.8853	7.36373	7.7405	27.8707	0.290221	0.316927	4.59981	1.47276	0	1.21254
scaffold_1	1405096	1405118	Cluster_321	23	15	0.592	15	0	-	GCUGACGAUCAUUUAUGUAG	6	0.2	20	N0	-1	0	0	0	0	6	4	0	5	0	0	15	0	0.686234	1.66436	5.4833	2.75664	0	1.98361	0	0	1.85805	0	0	0	0	0	1.21254
scaffold_1	1407742	1408056	Cluster_322	315	55	2.17	55	0	-	AGAUGUGGCUUCAGAACAUGA	8	0.582	21	N0	-1	0	0	5	9	7	11	7	7	5	4	55	1.34444	2.74494	3.32871	0	3.4458	1.12106	9.91806	2.45458	10.0626	3.7161	0.290221	0.950782	1.14995	0.49092	5.60404	1.21254
scaffold_1	1409282	1409609	Cluster_323	328	164	6.471	164	0.012	-	AAAAGAUUUUCUCUGAUCGGACGG	21	0.293	18	N0	-1	0	0	40	11	16	17	12	16	29	23	164	1.34444	10.2935	0	15.0791	6.20245	3.9237	29.7542	31.9095	20.1253	20.4385	0	0.316927	10.3496	5.89104	13.0761	1.8188
scaffold_1	1412321	1413042	Cluster_324	722	24	0.947	24	0.083	-	GUGUCGUUGUCUGUUACCCC	2	0.917	24	N0	-1	0	0	2	3	4	2	2	2	8	1	24	0	0.343117	0	0	0	0.560529	1.98361	0	1.5481	1.85805	4.35332	0.633855	0	0.49092	0	0
scaffold_1	1416804	1417033	Cluster_325	230	31	1.223	1	0.903	+	CUAAAACGUGAAUCUUUGAAUUA	11	0.355	23	N0	-1	0	0	1	0	2	4	6	12	6	0	31	0	0	0	0	1.37832	0	0	0	0.77405	0	2.03155	6.02162	0	0	0	1.21254
scaffold_1	1417113	1417355	Cluster_326	243	147	5.8	10	0.388	.	CUUCCCGUCUUCUAUCUGUCAUA	30	0.571	23	N0	-1	0	0	4	6	6	10	14	56	50	1	147	0.448147	0	1.66436	0	1.37832	2.24211	0	0	1.5481	0	16.5426	18.6987	21.8491	0.49092	0	0.606268
scaffold_1	1428433	1428757	Cluster_327	325	18	0.71	18	0.944	+	UCCUCCGUCUGAUCAACACUCU	2	0.944	22	N0	-1	0	0	1	1	3	3	5	2	1	2	18	0	0	0	0	0	0	7.93445	2.45458	1.5481	3.7161	0.580443	0	1.14995	0.98184	0.934007	1.8188
scaffold_1	1430715	1430956	Cluster_328	242	40	1.578	39	1	+	AUCUUGUAGAGAAUGAGC	3	0.725	18	N0	-1	0	0	8	5	4	3	4	6	8	2	40	0.896294	0.686234	3.32871	1.37082	2.75664	0	3.96722	12.2729	7.7405	1.85805	0.290221	0.633855	1.14995	0.49092	5.60404	0
scaffold_1	1432014	1432238	Cluster_329	225	14	0.552	9	0.929	+	CAGUGACGAUGUCAGGAGGACU	4	0.786	22	N0	-1	0	0	2	1	1	2	6	1	0	1	14	0	1.02935	0	1.37082	0	0	3.96722	0	2.32215	0	0.870664	0.316927	0	0.49092	0	0
scaffold_1	1432743	1432977	Cluster_330	235	23	0.908	20	1	+	AGCAUGAAGAUACAAUGAGCA	3	0.739	21	N0	-1	0	0	1	3	5	7	0	2	2	3	23	0.448147	0.686234	3.32871	0	0.689161	2.24211	5.95083	2.45458	3.0962	1.85805	0.290221	0.316927	0	0.98184	0	0
scaffold_1	1433069	1433217	Cluster_331	149	27	1.065	27	0.963	+	CAAAAGCAGCGUCAGAUGAGAAGGA	3	0.704	19	N0	-1	0	0	5	10	1	1	0	3	4	3	27	0.448147	2.0587	3.32871	0	0.689161	0	1.98361	7.36373	3.0962	0	0.870664	0.633855	1.14995	0	2.80202	0
scaffold_1	1433436	1433724	Cluster_332	289	18	0.71	18	0.889	+	AGUGAACCCUGCACGUGU	3	0.667	20	N0	-1	0	0	3	2	9	2	2	0	0	0	18	0.896294	0	0	0	0	0	1.98361	0	0.77405	0	1.16089	2.21849	0	0	2.80202	0
scaffold_1	1438387	1438487	Cluster_333	101	28	1.105	7	0.893	+	AAAGUUGGAUAAAUUAAUGGGUUU	4	0.75	24	N0	-1	0	0	2	0	0	1	6	4	11	4	28	0	0	1.66436	0	1.37832	1.12106	0	0	0	0	2.32177	4.43698	0	0.49092	0	0
scaffold_1	1439162	1439403	Cluster_334	242	109	4.301	28	0.303	.	ACGGAUUAGAAUAUGUUAUAUUUU	25	0.431	24	N0	0.8	0	0	4	3	3	5	9	25	59	1	109	1.79259	1.02935	0	0	3.4458	5.60529	0	0	0	1.85805	12.1893	12.0432	0	0	0	3.63761
scaffold_1	1462271	1462361	Cluster_335	91	13	0.513	13	1	+	AGGUGAAAUUCUUGGAUA	11	0.231	18	N0	-1	0	0	12	0	0	0	1	0	0	0	13	0	0	0	0	0	0	1.98361	0	0	0	2.90221	0.633855	0	0	0	0
scaffold_1	1465871	1466307	Cluster_336	437	13	0.513	13	0.077	-	CAGGGAUUAAUAGGAUCAGCU	2	0.846	21	N0	-1	0	0	1	1	1	6	2	0	2	0	13	0	0.686234	0	0	2.75664	0.560529	0	0	0.77405	0	0.580443	0.633855	0	0.49092	0	0
scaffold_1	1496465	1497042	Cluster_337	578	50	1.973	50	0.12	-	AGGAAAAAUAGACUCUGUGACACU	4	0.7	24	N0	-1	0	0	7	7	6	8	0	3	15	4	50	4.03332	5.83299	0	0	2.75664	3.36317	3.96722	2.45458	0.77405	0	0	0	2.2999	3.43644	0	0.606268
scaffold_1	1503143	1503277	Cluster_338	135	50	1.973	50	0.3	.	ACACGAUCAUGUAUUAUUCA	13	0.6	20	N0	-1	0	0	1	3	16	6	5	6	13	0	50	6.7222	5.83299	0	0	1.37832	0	0	0	0	0	0	0	10.3496	2.4546	0	1.21254
scaffold_1	1503943	1504386	Cluster_339	444	56	2.21	56	0.196	-	AAAUAAAAACUCUUGAGACGACA	11	0.571	23	N0	-1	0	0	5	7	5	10	3	14	11	1	56	4.03332	6.86234	0	0	2.06748	0	0	0	0	1.85805	0	0.316927	2.2999	6.87288	0.934007	3.03134
scaffold_1	1508939	1509398	Cluster_340	460	221	8.72	221	0	-	CAAGAGUGUGGAACACAGAGUGUU	6	0.71	23	N0	-1	0	0	22	30	35	27	32	40	21	14	221	0	0	0	0	0	0	0	0	0	0	42.0821	24.0865	0	0	0	0
scaffold_1	1509480	1509838	Cluster_341	359	175	6.905	170	0.006	-	ACAGGACGUUGAUGAAAGAGUUC	4	0.749	18	N0	-1	0	0	29	17	27	29	22	28	16	7	175	0	0	0	0	0	0	0	0	0	0	30.7635	21.868	0	0	0	0
scaffold_1	1509933	1510362	Cluster_342	430	252	9.944	243	0.004	-	GCUUGUGAAAACUGGGGCUUCUUU	4	0.71	24	N0	-1	0	0	42	28	34	40	30	22	47	9	252	0	0	0	1.37082	0	0	0	0	0	0	44.4039	31.0589	0	0	0	0
scaffold_1	1515263	1515430	Cluster_343	168	67	2.644	67	0.925	+	AUCUUAUAUCUUUGCUGUAGACGU	38	0.254	24	N0	-1	0	0	2	7	2	2	2	6	45	1	67	0	0	0	0	13.0941	10.65	0	0	0	0	0	0	0	0.49092	12.1421	9.09402
scaffold_1	1537120	1537413	Cluster_344	294	14	0.552	14	0.5	.	GUUUACGUUGUUGUUGCCUCAUCC	2	0.929	24	N0	0	0	0	1	2	1	2	2	1	5	0	14	0	0.343117	0	0	0	3.36317	0	0	0	0	1.45111	0.633855	0	0	0	0
scaffold_1	1541968	1542071	Cluster_345	104	15	0.592	9	0.533	.	GGGACUAGUGUAAUUUUAGACAC	3	0.733	23	N0	-1	0	0	1	1	2	2	0	5	2	2	15	0	0	0	0	0	0	0	0	0	0	1.16089	2.53542	0	0	2.80202	0
scaffold_1	1545028	1545243	Cluster_346	216	16	0.631	16	0.625	.	ACGAACUCACCGACAAGU	9	0.438	18	N0	-1	0	0	9	0	0	3	0	1	3	0	16	0.448147	2.74494	0	0	0.689161	0.560529	0	0	0	5.57415	0	0	0	0.49092	0	0.606268
scaffold_1	1587990	1588400	Cluster_347	411	16	0.631	16	0.188	-	CUUAGGGACGAUGAAUUCGACAGU	2	0.812	21	N0	-1	0	0	2	1	2	5	1	1	3	1	16	0.448147	0	0	5.4833	0	0.560529	3.96722	0	2.32215	1.85805	0.290221	0.316927	2.2999	0	0	0
scaffold_1	1594839	1595125	Cluster_348	287	162	6.392	65	0.253	.	AGAGAACUCGGAUCCUGUUGAUCG	17	0.494	24	N0	0.5	0	0	10	6	4	14	8	26	93	1	162	0	0.343117	4.99307	2.74165	3.4458	7.28687	0	0	2.32215	0	12.7697	24.0865	2.2999	0	0.934007	7.27521
scaffold_1	1601443	1601808	Cluster_349	366	15	0.592	15	0.067	-	AACAGUAACUGAAAGAAAUGUG	2	0.867	22	N0	-1	0	0	1	0	3	0	7	2	1	1	15	0.448147	2.40182	0	1.37082	0	0.560529	0	2.45458	0	0	0	0	1.14995	0.49092	1.86801	0
scaffold_1	1615022	1615216	Cluster_350	195	14	0.552	14	0.714	.	UGUGUGGUUCUCCGAAGACGG	3	0.571	19	N0	-1	0	0	0	5	1	3	3	2	0	0	14	0	1.71558	0	0	3.4458	1.12106	1.98361	0	0	0	0	0	0	0	0.934007	0
scaffold_1	1620051	1620127	Cluster_351	77	14	0.552	14	0.071	-	UUUUGAUCGUGGGCUUAGAUAUCG	2	0.786	24	N0	-1	0	0	0	2	3	2	3	0	4	0	14	0	1.02935	0	0	0	1.12106	1.98361	2.45458	0	1.85805	0	0	1.14995	2.4546	0	0
scaffold_1	1651643	1651879	Cluster_352	237	14	0.552	14	0	-	ACAUGAACAGACUGUUUUUUAGAC	2	0.857	24	N0	-1	0	0	1	1	1	3	2	0	4	2	14	0.448147	0	3.32871	0	0.689161	0.560529	1.98361	0	1.5481	3.7161	0.580443	0	2.2999	0	0	0
scaffold_1	1652545	1652764	Cluster_353	220	18	0.71	18	0	-	AGAGAAGCUGAACAAUGG	7	0.556	18	N0	-1	0	0	8	3	2	3	0	1	0	1	18	0	0	0	1.37082	1.37832	0	3.96722	0	4.6443	1.85805	0.290221	0.950782	0	0.49092	0.934007	0
scaffold_1	1672457	1672556	Cluster_354	100	710	28.016	28	0	-	GCUGGAAUAGCUCAGUUGG	104	0.135	18	N0	-1	0	0	152	151	125	117	40	40	43	42	710	7.17035	17.1558	39.9445	46.608	29.6339	21.8606	166.623	164.457	86.6935	124.489	17.1231	9.82475	37.9484	8.34564	12.1421	12.7316
scaffold_1	1677925	1678564	Cluster_355	640	35	1.381	35	1	+	UUGAACUGUGCUCUUCGAGC	2	0.943	20	N0	-1	0	0	6	5	7	5	3	3	4	2	35	0.896294	1.02935	0	0	2.75664	2.24211	7.93445	7.36373	4.6443	3.7161	0.290221	0.950782	1.14995	0.49092	0.934007	0
scaffold_1	1678997	1679446	Cluster_356	450	23	0.908	23	0.826	+	AGUGAUCUGUAUAAGCAACUCG	2	0.826	24	N0	-1	0	0	2	1	3	3	4	2	5	3	23	0	0.343117	0	0	1.37832	1.68159	3.96722	7.36373	3.0962	1.85805	0.870664	0.633855	1.14995	0.49092	0	0
scaffold_1	1708482	1708712	Cluster_357	231	16	0.631	16	1	+	AUUCUCGAUCCAAGCUUCG	2	0.875	19	N0	-1	0	0	1	5	2	3	1	2	0	2	16	0	0.686234	0	0	1.37832	1.12106	3.96722	0	1.5481	0	0.580443	0.316927	1.14995	0.98184	0	0
scaffold_1	1711581	1712054	Cluster_358	474	24	0.947	24	0.917	+	CCAUAUGUUGUUCUCUCG	4	0.833	18	N0	-1	0	0	6	3	0	3	6	3	3	0	24	0.448147	0.686234	0	0	0.689161	0	1.98361	12.2729	0.77405	0	1.74133	1.90156	1.14995	0	0	0
scaffold_1	1732014	1732537	Cluster_359	524	254	10.023	254	0.008	-	CCAUCAACUAUCUAACUUUGAAAU	33	0.319	24	N0	-1	0	0	0	5	16	36	43	46	101	7	254	14.7888	8.92104	11.6505	13.7082	10.3374	10.65	25.7869	29.4549	38.7025	29.7288	2.90221	3.16927	14.9494	2.94552	6.53805	4.24387
scaffold_1	1747941	1748166	Cluster_360	226	115	4.538	34	0.643	.	UUACGUCUAUUUACUGUUGAAU	9	0.574	24	N0	0.2	0	0	5	3	4	8	29	18	43	5	115	1.34444	1.02935	1.66436	2.74165	1.37832	1.68159	1.98361	0	2.32215	9.29024	7.54575	15.8464	1.14995	3.43644	6.53805	0.606268
scaffold_1	1748585	1748712	Cluster_361	128	43	1.697	14	0.558	.	UCUCUUGGCUAUUUAAAUUGGACA	4	0.698	24	N0	0.1	0	0	1	3	1	1	12	9	15	1	43	1.34444	0	3.32871	0	1.37832	1.68159	0	0	0.77405	0	3.77288	4.43698	0	0	0	3.03134
scaffold_1	1779124	1779426	Cluster_362	303	497	19.611	486	0.091	-	UUGUUGACUCUAGAAGCUGUUUCU	104	0.211	24	N0	-1	0	0	9	17	19	34	86	105	225	2	497	0.448147	2.40182	11.6505	6.85412	4.13497	8.96846	0	2.45458	0.77405	0	50.7887	73.8441	1.14995	0	12.1421	18.7943
scaffold_1	1779558	1779704	Cluster_363	147	22	0.868	21	0.636	.	AGAAAUAUCCGCUCUGUUUCAGAC	4	0.727	24	N0	0	0	0	2	0	0	0	0	8	12	0	22	0	0	0	0	0	1.68159	0	0	0	0	2.32177	3.16927	0	0	0	0.606268
scaffold_1	1782096	1782177	Cluster_364	82	133	5.248	131	0.083	-	GAAGGAGGUAGCUCUGAUAAGAGC	47	0.271	24	N0	-1	0	0	2	2	3	4	18	27	74	3	133	1.79259	2.0587	24.9653	13.7082	2.75664	5.04476	0	0	0	0	8.1262	15.2125	0	0	2.80202	3.63761
scaffold_1	1784597	1784849	Cluster_365	253	63	2.486	53	0.714	.	CGAAACCGGAUCUGUUGAGAAGGC	12	0.619	24	N0	0.3	0	0	1	4	3	3	10	10	31	1	63	0.896294	0.686234	9.98614	6.85412	3.4458	5.04476	0	0	0	3.7161	0.290221	0	1.14995	1.47276	5.60404	12.7316
scaffold_1	1803127	1803357	Cluster_366	231	32	1.263	18	0.031	-	AUAUUGGUCCGACUUGGUAAUAGA	8	0.656	24	N0	-1	0	0	1	2	1	0	4	8	14	2	32	0	0	0	0	3.4458	1.12106	0	0	2.32215	1.85805	0.870664	3.16927	0	0.98184	2.80202	1.8188
scaffold_1	1814343	1814477	Cluster_367	135	85	3.354	85	0.541	.	CCUUCUUCUCUAGUCUCUCGACA	7	0.624	23	N0	-1	0	0	2	1	6	5	14	32	25	0	85	0	0	0	0	0	0	0	0	0.77405	0	13.06	12.3602	0	0	0	0
scaffold_1	1839926	1839962	Cluster_368	37	14	0.552	14	0	-	AUUUGCUAUCGGACGUGU	5	0.571	18	N0	-1	0	0	5	1	2	0	1	4	0	1	14	0	0.343117	0	0	0	0	9.91806	0	0	0	0.290221	0	0	0.98184	3.73603	0.606268
scaffold_1	1840633	1841230	Cluster_369	598	23	0.908	23	0.348	.	UUCCACUGUCUGAUUCGUCUAU	2	0.826	22	N0	-1	0	0	0	4	1	4	7	3	4	0	23	1.79259	0.686234	0	0	0	1.12106	0	0	0.77405	0	0	0.633855	1.14995	5.40012	0	0
scaffold_1	1842091	1842765	Cluster_370	675	298	11.759	298	0.003	-	UCGGCUCACGACAUCUUGG	5	0.792	19	N0	-1	0	0	38	53	42	40	39	33	27	26	298	0.896294	1.02935	0	2.74165	1.37832	0.560529	13.8853	4.90916	9.28859	11.1483	46.4354	26.9388	2.2999	0	7.47205	3.63761
scaffold_1	1842896	1843108	Cluster_371	213	151	5.958	151	0	-	ACUACGGACGUGGUGCCU	6	0.695	21	N0	-1	0	0	21	17	14	27	21	25	17	9	151	0	0.343117	0	0	0	0.560529	0	7.36373	0.77405	0	26.9906	15.5294	0	0	1.86801	0.606268
scaffold_1	1843312	1843707	Cluster_372	396	154	6.077	154	0	-	UCCGGAGUGGUUCCAUUGUGAUUC	6	0.721	24	N0	-1	0	0	21	21	10	23	25	18	26	10	154	0	1.71558	0	4.11247	1.37832	0.560529	3.96722	2.45458	3.87025	1.85805	18.2839	19.9664	3.44985	0	4.67003	0
scaffold_1	1844165	1844235	Cluster_373	71	96	3.788	96	0	-	GAUCUGUAGCUGAUCUGCA	9	0.646	19	N0	-1	0	0	7	26	11	15	8	12	15	2	96	0	0	0	2.74165	0.689161	0	1.98361	4.90916	3.0962	3.7161	11.8991	11.0925	1.14995	0.49092	2.80202	1.8188
scaffold_1	1847294	1847525	Cluster_374	232	17	0.671	17	0.118	-	AACUUGACUGCUCUUGAUUCUGC	3	0.824	19	N0	-1	0	0	1	4	1	2	2	4	2	1	17	0	0.686234	1.66436	0	2.06748	0.560529	1.98361	2.45458	1.5481	1.85805	0.290221	0.316927	2.2999	0.49092	0	0
scaffold_1	1849496	1850067	Cluster_375	572	618	24.386	617	0.901	+	AGACGGACUCUUCUUGAUAUUAGU	341	0.204	24	N0	-1	0	0	21	16	12	59	51	56	395	8	618	91.422	123.179	0	0	6.20245	0	0	0	0	0	0	0	50.5979	0.98184	0	0
scaffold_1	1871212	1871349	Cluster_376	138	30	1.184	30	1	+	GCCAUAGAUGUUGGAUUGGUUA	7	0.367	22	N0	-1	0	0	5	1	2	1	7	4	5	5	30	0	1.02935	1.66436	2.74165	2.75664	2.24211	0	4.90916	5.41835	5.57415	0	0	1.14995	0.49092	0.934007	0.606268
scaffold_1	1874679	1874926	Cluster_377	248	42	1.657	42	0.952	+	CUUGUAAAGUAGAACUUGCA	20	0.31	20	N0	-1	0	0	5	2	20	7	1	3	2	2	42	0.448147	2.74494	11.6505	5.4833	6.89161	1.12106	5.95083	2.45458	2.32215	1.85805	0	0	0	0	1.86801	0
scaffold_1	1891956	1892037	Cluster_378	82	52	2.052	1	0.981	+	GCCCGUAUAGCUCAGUGGUA	12	0.365	20	N0	-1	0	0	10	8	14	7	3	3	5	2	52	0	0.343117	0	2.74165	3.4458	1.68159	3.96722	7.36373	6.96645	3.7161	3.77288	2.53542	3.44985	0	0	0.606268
scaffold_1	1892336	1892478	Cluster_379	143	356	14.047	38	0.944	+	AAAAUCUGAUUGGCAAUGAACAAC	148	0.264	24	N0	-1	0	0	8	6	9	11	42	49	226	5	356	1.34444	1.37247	3.32871	4.11247	4.82413	10.65	0	0	2.32215	3.7161	23.5079	56.0961	11.4995	4.9092	14.9441	11.5191
scaffold_1	1892806	1893105	Cluster_380	300	22	0.868	18	0.364	.	AAUAUUCCCCUGCGCUGUAGC	4	0.818	21	N0	0.3	0	0	0	2	3	8	2	3	4	0	22	0	0	0	0	0	0.560529	0	0	0.77405	0	1.45111	4.12005	0	0	0.934007	0.606268
scaffold_1	1893175	1893405	Cluster_381	231	16	0.631	8	0.875	+	GCCUAAAACGAUAUGUAAUUCA	4	0.688	22	N0	-1	0	0	1	1	0	0	6	3	5	0	16	0	0	0	0	0	1.68159	0	0	0	0	1.45111	2.53542	0	0	0	0
scaffold_1	1899429	1899930	Cluster_382	502	51	2.012	50	0.039	-	UCCUGAUCUUGGCUAAAGAGCUAUU	3	0.784	19	N0	-1	0	0	6	11	6	5	9	2	7	5	51	0.448147	0.343117	0	1.37082	0	0.560529	0	4.90916	3.87025	1.85805	7.54575	4.12005	0	0	0	0
scaffold_1	1900020	1900358	Cluster_383	339	53	2.091	53	0	-	GAAAGCUAGUCAGAUUCCU	3	0.868	19	N0	-1	0	0	6	10	7	7	7	7	5	4	53	0	0	0	0	0	0	1.98361	0	0	0	10.1577	5.07084	0	0	0	0.606268
scaffold_1	1900458	1900872	Cluster_384	415	41	1.618	35	0	-	UGUGCUUAGCUACUCUCGGAAGU	4	0.732	19	N0	-1	0	0	6	9	4	3	6	6	6	1	41	0	0.686234	0	0	0.689161	0	0	0	0	1.85805	7.83598	3.16927	0	0	0	0
scaffold_1	1901789	1903702	Cluster_385	1914	827	32.632	779	0.56	.	ACUGGACAGCUCAACAGACGUGGC	88	0.47	24	N0	5.1	0	0	32	31	25	54	109	158	396	22	827	4.48147	7.20546	28.2941	19.1915	30.3231	27.4659	1.98361	4.90916	13.1588	18.5805	71.3944	100.149	3.44985	7.3638	7.47205	32.7385
scaffold_1	1906419	1906519	Cluster_386	101	14	0.552	12	0.714	.	AUAAAUCUGUGAUCCAUA	3	0.714	18	N0	-1	0	0	5	2	0	2	2	0	2	1	14	0	0.686234	0	0	0	0.560529	0	0	1.5481	1.85805	1.45111	0.950782	0	0	0	0
scaffold_1	1908923	1909169	Cluster_387	247	18	0.71	18	0.833	+	GACGGUCUAAGUAUCACCUGCUUU	7	0.5	24	N0	-1	0	0	1	0	2	2	2	2	9	0	18	0	0.343117	0	0	3.4458	2.24211	0	2.45458	0.77405	0	0	0.950782	1.14995	0	0	1.21254
scaffold_1	1927667	1927819	Cluster_388	153	128	5.051	14	0.141	-	AAUUAGGUCUAGAUUAGUAAGUCU	23	0.445	24	N0	-1	0	0	3	5	2	7	16	21	72	2	128	1.34444	0.343117	3.32871	2.74165	4.13497	4.48423	1.98361	0	1.5481	0	10.7382	18.0649	1.14995	0	1.86801	3.63761
scaffold_1	1928100	1928298	Cluster_389	199	125	4.932	54	0.368	.	AUUUCUAGAUCCGCCCCUGGGC	16	0.368	24	N0	0.6	0	0	5	9	11	4	24	29	39	4	125	0	1.71558	1.66436	0	2.06748	2.80264	0	0	0.77405	0	14.8013	16.1633	0	0	3.73603	2.42507
scaffold_1	1938745	1939024	Cluster_390	280	26	1.026	26	0.577	.	ACAAAGCUAUGGAUGUGG	2	0.885	22	N0	-1	0	0	4	2	1	2	10	0	6	1	26	5.82591	1.02935	0	0	0	0	1.98361	0	0	0	0	0	3.44985	2.94552	0	0
scaffold_1	1939105	1939570	Cluster_391	466	147	5.8	146	0.51	.	AUAGUAGCUGUUGGUUCU	6	0.707	23	N0	-1	0	0	13	9	2	23	30	41	29	0	147	34.5073	15.4403	0	0	2.06748	0.560529	0	0	0	0	0	0.316927	13.7994	2.94552	0	1.21254
scaffold_1	1939655	1940664	Cluster_392	1010	414	16.336	413	0.355	.	AAUGGGUCUUCACUGAAUAUUUGA	30	0.498	24	N0	6.8	0	0	21	32	29	67	60	68	130	7	414	89.6294	25.7338	0	1.37082	2.06748	0	0	0	0	0	0.870664	0	25.2989	53.0194	0	1.21254
scaffold_1	1968174	1968625	Cluster_393	452	15	0.592	15	0.933	+	AACGGAACCGAGAUUGUUAGAGCCA	2	0.8	18	N0	-1	0	0	3	1	2	2	1	1	2	3	15	0	0	0	0	0	1.68159	1.98361	0	1.5481	1.85805	0.580443	0.633855	1.14995	0	2.80202	0
scaffold_1	1968802	1969002	Cluster_394	201	27	1.065	27	1	+	UCGUGCUGAAGAGAAUUC	3	0.667	18	N0	-1	0	0	8	0	3	1	4	7	2	2	27	0.448147	0	0	1.37082	1.37832	1.68159	7.93445	4.90916	0.77405	3.7161	0	0.633855	4.59981	0	4.67003	0
scaffold_1	2012906	2012988	Cluster_395	83	15	0.592	15	1	+	UCUUGGUACUCCGACUCGUGAA	3	0.8	22	N0	-1	0	0	3	0	1	1	6	1	3	0	15	0.448147	0	0	0	2.06748	0	0	2.45458	0	1.85805	0.870664	1.26771	0	0	1.86801	0
scaffold_1	2019547	2019797	Cluster_396	251	15	0.592	15	0.933	+	UCCUUCCUCGGUUUCAUCUGAUCGA	3	0.8	24	N0	-1	0	0	0	2	0	1	1	3	4	4	15	0	0.343117	0	0	0	0.560529	0	12.2729	1.5481	0	0.290221	0.633855	0	0	2.80202	0
scaffold_1	2019895	2020698	Cluster_397	804	47	1.855	47	1	+	UCUGGAUUCAUGACUACC	3	0.83	18	N0	-1	0	0	13	4	3	11	4	4	3	5	47	0	1.71558	3.32871	1.37082	1.37832	0.560529	7.93445	4.90916	3.0962	11.1483	3.48266	1.26771	1.14995	0.49092	0.934007	0.606268
scaffold_1	2021080	2021527	Cluster_398	448	33	1.302	33	0.909	+	UUGUGGCACUUGAUCCUAAUUU	2	0.879	18	N0	-1	0	0	6	6	6	2	5	4	2	2	33	0.448147	0.343117	0	0	0.689161	1.12106	3.96722	0	4.6443	1.85805	1.45111	2.21849	2.2999	0.49092	3.73603	0
scaffold_1	2022054	2022379	Cluster_399	326	20	0.789	20	1	+	AAGACAUGUUUGAAGCGAUU	2	0.8	20	N0	-1	0	0	3	2	8	4	1	1	0	1	20	0	1.02935	0	0	0	0	11.9017	0	3.0962	1.85805	0.580443	0.633855	0	0.98184	0	0
scaffold_1	2022714	2022884	Cluster_400	171	14	0.552	13	1	+	UUGGAUCUUGAACAAAAAAACUUA	2	0.786	24	N0	-1	0	0	1	4	2	0	1	1	5	0	14	0	0.343117	3.32871	0	2.75664	0	0	2.45458	0	3.7161	0.290221	0.316927	0	0	0.934007	0.606268
scaffold_1	2031049	2031290	Cluster_401	242	16	0.631	16	0.188	-	GAAAAGUCAACACUGAAGAAAGAUA	2	0.938	21	N0	-1	0	0	0	2	0	6	3	1	2	2	16	0.448147	0	0	1.37082	0	0.560529	0	0	0	1.85805	2.32177	0.633855	1.14995	0.49092	0	0
scaffold_1	2031418	2031687	Cluster_402	270	23	0.908	23	0.261	.	UCAAGCUGCAGCAGAACG	3	0.739	18	N0	-1	0	0	6	4	3	3	5	2	0	0	23	0	1.37247	0	0	0	0	0	2.45458	1.5481	0	2.32177	1.58464	2.2999	0.49092	0	0
scaffold_1	2031776	2031888	Cluster_403	113	18	0.71	18	0.111	-	CUAUGUUGUGGCAAUGGAGCUACC	2	0.833	20	N0	-1	0	0	0	1	5	3	1	1	5	2	18	0	0	1.66436	0	0	0	0	2.45458	0	0	2.03155	2.85235	0	0	0	0
scaffold_1	2032488	2032571	Cluster_404	84	24	0.947	24	0	-	AGAACUCUGUCAUUAGAAGGUGU	3	0.75	24	N0	-1	0	0	3	2	2	3	1	4	6	3	24	0	0	0	0	0	0	0	2.45458	0	0	5.22398	1.58464	0	0	0	0
scaffold_1	2032661	2032772	Cluster_405	112	19	0.75	19	0	-	GCAGUUUGAACUCUGUCAUC	3	0.789	20	N0	-1	0	0	1	0	4	3	3	3	4	1	19	0	0	0	0	0	0	0	0	2.32215	0	2.32177	2.53542	0	0	0	0
scaffold_1	2033089	2033256	Cluster_406	168	15	0.592	15	0	-	AGAGAGAUGGAGCUUGAAUCC	2	0.933	21	N0	-1	0	0	3	0	1	4	4	2	0	1	15	0	0.343117	0	0	0	0	0	2.45458	0	0	2.03155	1.90156	0	0	0	0
scaffold_1	2038064	2038591	Cluster_407	528	35	1.381	35	0.486	.	AAGGAUUGUCUAGGUCUACGUA	3	0.886	21	N0	0.2	0	0	3	2	8	9	7	0	3	3	35	0	0	3.32871	0	6.89161	7.8474	5.95083	2.45458	2.32215	0	0	0	0	0.49092	0.934007	0
scaffold_1	2040261	2040357	Cluster_408	97	25	0.986	2	1	+	CUCAGUUGGUUAGAGCGUCGUG	3	0.8	21	N0	-1	0	0	4	0	2	5	5	3	3	3	25	0	0.343117	0	0	1.37832	0.560529	3.96722	4.90916	3.87025	7.4322	0	0.316927	2.2999	1.47276	0.934007	0.606268
scaffold_1	2053372	2053678	Cluster_409	307	15	0.592	15	0.467	.	ACUGUUGGAAAAGUAUUCACUGGGU	3	0.867	21	N0	0.1	0	0	1	1	0	4	3	3	0	3	15	0	0	0	4.11247	1.37832	1.68159	0	2.45458	1.5481	1.85805	0.290221	0.633855	0	0	0	0
scaffold_1	2054704	2054956	Cluster_410	253	20	0.789	20	0.3	.	AAAAAUCAAAAUUGGACGGA	3	0.7	20	N0	-1	0	0	2	1	4	3	4	4	2	0	20	0.448147	1.02935	1.66436	0	2.75664	0.560529	0	2.45458	5.41835	0	0.290221	0	1.14995	0	0	0
scaffold_1	2062331	2062461	Cluster_411	131	19	0.75	19	0	-	AACGUGACUAACUGAUUAUUUU	7	0.368	22	N0	-1	0	0	0	0	0	0	10	6	3	0	19	0.448147	4.1174	3.32871	0	0	0.560529	0	0	0	0	0	0	0	0.49092	1.86801	0
scaffold_1	2063000	2063434	Cluster_412	435	194	7.655	65	0.469	.	CCGUUCAUAGAAUUCUCACAUUUU	36	0.423	24	N0	2.2	0	0	5	5	5	10	23	49	97	0	194	0.448147	0.343117	1.66436	1.37082	1.37832	2.80264	0	0	0	0	20.8959	34.2281	0	0.49092	0	1.21254
scaffold_1	2065227	2065394	Cluster_413	168	177	6.984	177	0.853	+	AAAAGAUCUUAUCGAACACUCGAA	49	0.169	24	N0	-1	0	0	0	1	3	9	28	29	107	0	177	33.611	20.2439	0	0	2.75664	0	0	0	0.77405	0	0.290221	0	28.7488	5.89104	0	0
scaffold_1	2076590	2077046	Cluster_414	457	53	2.091	53	0.075	-	UAUUCAGGACUCUGAGAG	8	0.642	21	N0	-1	0	0	8	9	3	11	10	5	7	0	53	0.448147	1.02935	0	2.74165	0.689161	1.68159	5.95083	7.36373	6.1924	5.57415	2.32177	3.16927	2.2999	1.96368	0.934007	0.606268
scaffold_1	2086501	2086566	Cluster_415	66	5319	209.882	520	1	+	GGGGAUGUAGCUCAGAUG	1302	0.008	18	N0	-1	0	0	1706	843	1102	404	221	322	54	667	5319	44.8147	55.5849	291.262	468.822	137.832	137.89	682.362	763.374	374.64	247.12	342.461	289.038	477.23	35.3462	126.091	65.4769
scaffold_1	2087448	2087831	Cluster_416	384	247	9.746	244	0.777	.	AAAACCAAGGGUCUCUUAAACAA	21	0.348	24	N0	2.2	0	0	8	5	7	11	24	73	117	2	247	0.448147	0	0	0	0.689161	0.560529	1.98361	0	3.0962	5.57415	29.6026	42.1513	0	0	0	0.606268
scaffold_1	2090284	2090498	Cluster_417	215	13	0.513	10	1	+	CUGCUUUGCUCCACUAUAAAAU	2	0.923	18	N0	-1	0	0	3	2	3	1	3	0	1	0	13	0	0	0	0	0	0	0	0	0	0	1.74133	2.21849	0	0	0	0
scaffold_1	2104320	2104491	Cluster_418	172	31	1.223	31	0.968	+	UGUGUGACUAGAACUGAUAUUU	3	0.774	22	N0	-1	0	0	7	1	6	2	8	2	5	0	31	0	0.686234	3.32871	0	3.4458	0	11.9017	2.45458	2.32215	0	1.45111	2.21849	0	0	0	0
scaffold_1	2118314	2118362	Cluster_419	49	106	4.183	106	0.575	.	UCCAUGUGAAUUCUGCCCCCU	16	0.349	21	N0	-1	0	0	9	9	9	42	26	7	2	2	106	0.448147	0	0	1.37082	1.37832	0.560529	11.9017	0	1.5481	0	13.06	14.2617	1.14995	0	1.86801	0
scaffold_1	2132989	2133228	Cluster_420	240	37	1.46	34	0.081	-	AUGGCUUCUUGAACUACU	4	0.676	22	N0	-1	0	0	6	3	4	3	8	7	5	1	37	1.34444	2.0587	1.66436	1.37082	4.13497	0.560529	7.93445	2.45458	2.32215	5.57415	0.580443	0.950782	2.2999	0	0	0.606268
scaffold_1	2133324	2133470	Cluster_421	147	26	1.026	26	0	-	GAAAGUGACUGCCAAGGCUAAGGCU	3	0.692	21	N0	-1	0	0	2	1	5	6	1	2	5	4	26	0	1.02935	0	0	0.689161	1.12106	9.91806	0	4.6443	5.57415	0.290221	0.950782	0	0	1.86801	0
scaffold_1	2133548	2133770	Cluster_422	223	45	1.776	45	0.067	-	GAAGGAGAGAACCGGAUC	3	0.689	21	N0	-1	0	0	7	7	7	10	5	7	2	0	45	0	0.686234	0	0	0.689161	1.68159	9.91806	2.45458	8.51454	7.4322	2.32177	1.26771	1.14995	0	3.73603	0.606268
scaffold_1	2133879	2134098	Cluster_423	220	54	2.131	54	0	-	CGAUGACGACUACUGAGAUGGAGU	3	0.759	24	N0	-1	0	0	3	9	9	11	7	1	12	2	54	0.896294	0.686234	1.66436	5.4833	0.689161	0.560529	3.96722	4.90916	5.41835	13.0063	3.48266	1.26771	2.2999	0.98184	3.73603	0.606268
scaffold_1	2157867	2158103	Cluster_424	237	14	0.552	14	0	-	AGUGGCAAAAAGGACCUAGACUU	3	0.571	23	N0	-1	0	0	1	1	1	1	2	6	2	0	14	0	0.343117	0	0	0	0	0	0	0	0	3.48266	0.316927	0	0	0	0
scaffold_1	2162246	2162348	Cluster_425	103	5947	234.662	23	0	-	GCGCCUGUAGCUCAGUGGA	4715	0.005	19	N0	-1	0	0	1123	4717	20	19	5	11	22	30	5947	473.691	50.4382	286.269	98.6994	314.947	662.545	793.445	505.643	1351.49	559.273	15.0915	20.6003	24.149	8.83656	13.0761	22.4319
scaffold_1	2164731	2164891	Cluster_426	161	153	6.037	9	0	-	GCACCAGUGGUCUAGUGGUAGAAUA	116	0.163	25	N0	-1	0	0	5	4	5	3	10	1	9	116	153	2.68888	5.83299	11.6505	9.59577	15.1615	18.4974	11.9017	17.182	17.0291	14.8644	2.32177	0.316927	3.44985	0.49092	2.80202	1.21254
scaffold_1	2165004	2165219	Cluster_427	216	113	4.459	113	0.752	.	AUUGUCGUUGGACUUUCAUCUCCA	29	0.416	24	N0	1	0	0	2	2	2	8	4	29	66	0	113	0	0	0	4.11247	0	2.24211	0	0	0	0	11.6089	19.6495	1.14995	0	0	1.8188
scaffold_1	2168341	2168583	Cluster_428	243	1521	60.017	169	0	-	GCACCAGUGGUCUAGUGGUAGAAUA	1110	0.062	25	N0	-1	0	0	44	40	44	45	49	44	132	1123	1521	46.6073	65.5353	66.5742	67.1704	166.777	151.343	178.525	198.821	139.329	135.638	15.672	14.2617	34.4985	5.40012	23.3502	21.8256
scaffold_1	2171291	2171429	Cluster_429	139	22	0.868	22	0	-	CGUCGUAGAUCGUGACUGAAGCGAG	2	0.773	23	N0	-1	0	0	4	1	2	3	3	5	1	3	22	0.896294	0.686234	1.66436	1.37082	0.689161	0.560529	1.98361	2.45458	0	0	1.45111	0	2.2999	0.98184	1.86801	0.606268
scaffold_1	2197580	2197779	Cluster_430	200	32	1.263	1	0.25	.	CUAACUAAUUAAUCGGAUCUGUU	3	0.812	24	N0	0.2	0	0	0	1	1	4	2	9	13	2	32	0	0	1.66436	1.37082	2.75664	0.560529	0	0	0	1.85805	2.03155	4.12005	0	0	0	2.42507
scaffold_1	2198208	2198510	Cluster_431	303	192	7.576	4	0.396	.	AUAUAACGAAUUGGAGUAUAGGCC	28	0.375	24	N0	0.7	0	0	1	7	11	18	21	52	81	1	192	0	0	0	0	3.4458	6.16582	0	0	2.32215	5.57415	22.9275	28.2065	0	0	0	1.21254
scaffold_1	2200089	2200315	Cluster_432	227	39	1.539	8	0.359	.	UAUUAAAGCUGAAGUACACAAUA	4	0.769	24	N0	0.1	0	0	3	4	3	2	2	10	14	1	39	0	0	0	0	1.37832	4.48423	0	0	0	1.85805	2.32177	5.38776	0	0	0	1.8188
scaffold_1	2200996	2201785	Cluster_433	790	246	9.707	243	0.646	.	CGUGGAUCUGCAGUUUUGGGCGGC	22	0.561	24	N0	1.5	0	0	6	22	14	25	45	38	91	5	246	4.92962	6.17611	4.99307	10.9666	8.95909	6.16582	7.93445	4.90916	9.28859	7.4322	16.5426	15.2125	8.04966	2.4546	14.0101	16.9755
scaffold_1	2208577	2208809	Cluster_434	233	19	0.75	3	0.737	.	AAUCGACUGCAUUCUAACAAAAUU	4	0.842	24	N0	0.1	0	0	1	2	0	2	0	4	9	1	19	0	0	0	0	0.689161	1.12106	0	0	0	1.85805	2.32177	1.58464	0	0	0	1.21254
scaffold_1	2211912	2212193	Cluster_435	282	13	0.513	13	0.077	-	CUGUAACCGAUCUCUCUUUCAU	3	0.846	22	N0	-1	0	0	3	0	0	3	4	1	2	0	13	0.448147	0	0	1.37082	0	0	0	0	0.77405	1.85805	2.03155	0.633855	0	0	0	0
scaffold_1	2217913	2218257	Cluster_436	345	19	0.75	19	0.947	+	UGGAGCCGACUCUAUUCAAGA	2	0.895	19	N0	-1	0	0	1	4	2	4	4	4	0	0	19	0	0	0	0	0	0	0	0	0	0	2.90221	2.53542	0	0.49092	0	0
scaffold_1	2220123	2220213	Cluster_437	91	22	0.868	4	0.182	-	AUAACCUGAUUUAAUCGUAAAAUU	3	0.636	24	N0	-1	0	0	0	3	1	0	3	5	10	0	22	0	0	0	0	0	2.80264	0	0	0	0	1.74133	2.85235	0	0	0.934007	0.606268
scaffold_1	2221484	2221821	Cluster_438	338	4947	195.203	266	0.001	-	GCACCAGUGGUCUAGUGGUAGAAUA	3864	0.028	25	N0	-1	0	0	148	116	111	79	124	92	376	3901	4947	127.722	235.035	228.017	215.219	557.531	488.781	646.657	657.827	456.689	484.951	35.9874	33.9112	117.295	28.9643	72.8525	52.7453
scaffold_1	2224492	2224550	Cluster_439	59	55	2.17	55	0	-	AGGUUGGAAAUGCUGACA	13	0.273	18	N0	-1	0	0	16	5	6	5	3	5	8	7	55	0.448147	2.74494	0	6.85412	3.4458	1.68159	1.98361	7.36373	6.96645	14.8644	0	0.316927	0	0.49092	9.34007	0
scaffold_1	2225802	2225882	Cluster_440	81	13	0.513	13	0.077	-	CCGUCUUGGAACUUGUCA	2	0.769	22	N0	-1	0	0	2	1	2	0	4	2	1	1	13	0	0	0	0	0.689161	1.12106	0	7.36373	1.5481	1.85805	0.580443	0	0	0	1.86801	0
scaffold_1	2226327	2226406	Cluster_441	80	44	1.736	44	0	-	AUGGAUUCGUGCUUUCUC	31	0.159	18	N0	-1	0	0	33	7	2	1	0	0	1	0	44	4.03332	3.08805	0	0	0	0	0	0	0	0	0	0	3.44985	9.32748	3.73603	0
scaffold_1	2233509	2233699	Cluster_442	191	25	0.986	25	1	+	ACCACCUCACGAAGCUCUUCG	2	0.92	21	N0	-1	0	0	1	2	3	5	2	5	5	2	25	0	0.343117	0	0	0.689161	0	1.98361	4.90916	0	0	2.90221	2.21849	1.14995	0.49092	0	0.606268
scaffold_1	2234119	2234310	Cluster_443	192	21	0.829	21	1	+	AACCUGUUGCCGAUUGUCU	3	0.81	22	N0	-1	0	0	1	3	3	2	4	4	4	0	21	0	0	1.66436	0	0	0	3.96722	4.90916	1.5481	0	2.32177	1.90156	0	0	0	0
scaffold_1	2238242	2238488	Cluster_444	247	15	0.592	15	0.067	-	CAGACAAAGUGACGGCGACGCU	2	0.867	22	N0	-1	0	0	3	1	3	1	6	0	1	0	15	0.448147	0	1.66436	0	0	0	9.91806	0	2.32215	3.7161	0	0.316927	1.14995	0	0	0.606268
scaffold_1	2241700	2241899	Cluster_445	200	119	4.696	24	0.958	+	UCAGUUGGUUAGAGCGUUGG	19	0.336	20	N0	-1	0	0	15	21	34	9	7	14	13	6	119	1.34444	1.71558	3.32871	5.4833	4.82413	4.48423	15.8689	17.182	6.96645	29.7288	6.38487	5.38776	2.2999	1.96368	1.86801	1.8188
scaffold_1	2241998	2242088	Cluster_446	91	18	0.71	18	0.556	.	AUAACGUAGUUUCUAACAUU	3	0.667	24	N0	0	0	0	2	1	4	0	2	3	6	0	18	0	0	0	0	2.06748	0.560529	7.93445	2.45458	3.0962	5.57415	0	0	0	0	1.86801	0
scaffold_1	2243324	2243385	Cluster_447	62	13	0.513	13	0	-	AUUGUCGGAUUCCCAAAG	3	0.462	18	N0	-1	0	0	5	5	0	0	0	0	0	3	13	0	0	0	0	0	0	0	0	0	1.85805	1.74133	1.90156	0	0	0	0
scaffold_1	2247706	2248090	Cluster_448	385	21	0.829	18	0.143	-	AGGAUGAUGACGAUGGUU	3	0.857	18	N0	-1	0	0	6	1	3	1	2	4	3	1	21	0	0.343117	0	0	1.37832	0	0	0	0	1.85805	2.61199	1.58464	2.2999	0.49092	0	0
scaffold_1	2255285	2255681	Cluster_449	397	21	0.829	21	0.238	.	ACAUCUGUUGUCGAGUCAU	3	0.762	19	N0	-1	0	0	2	10	1	1	1	1	3	2	21	0	0.343117	0	0	0	1.68159	9.91806	0	4.6443	0	0.870664	0	2.2999	0	0.934007	0
scaffold_1	2255776	2255880	Cluster_450	105	13	0.513	13	0	-	UGAAGACUGAAGUAGACGCAGA	2	0.769	18	N0	-1	0	0	3	1	2	1	3	3	0	0	13	0	0.686234	0	0	0	0	0	4.90916	3.0962	0	0.870664	0.316927	0	0	0	0.606268
scaffold_1	2256500	2256709	Cluster_451	210	13	0.513	13	0	-	UGGCACGCUCGUGACUUUGCU	2	0.769	24	N0	-1	0	0	2	0	2	2	0	1	4	2	13	0	0	1.66436	0	0.689161	1.12106	0	4.90916	3.0962	3.7161	0.290221	0	0	0	0	0
scaffold_1	2276690	2277167	Cluster_452	478	79	3.117	20	0.392	.	UAUGAGGACAAGUGUCAGAAGAGU	4	0.785	24	N0	0.4	0	0	6	2	4	5	10	13	37	2	79	0	0	4.99307	2.74165	9.64825	8.96846	0	0	5.41835	7.4322	0.870664	1.58464	6.89971	1.47276	6.53805	5.45641
scaffold_1	2277412	2277498	Cluster_453	87	72	2.841	0	0.292	.	UUCUACCUGGAGUAAAUCUGGAGU	12	0.597	24	N0	0.5	0	0	7	2	3	2	13	16	28	1	72	0.448147	0	1.66436	1.37082	2.75664	2.24211	0	0	0.77405	0	6.67509	7.92318	2.2999	0	5.60404	2.42507
scaffold_1	2277846	2278444	Cluster_454	599	61	2.407	13	0.541	.	AGUUGCAUCUGUCUUAGUCUUAGC	4	0.803	24	N0	0.1	0	0	1	1	1	5	4	13	36	0	61	0	0	3.32871	1.37082	7.58077	5.60529	0	0	8.51454	3.7161	0.580443	0.316927	9.19961	0.98184	7.47205	1.8188
scaffold_1	2278536	2278683	Cluster_455	148	20	0.789	0	1	+	CGAAAGAGGAUGAGGAAUCUGGUG	2	0.8	24	N0	-1	0	0	0	2	0	2	4	3	9	0	20	0	0	1.66436	2.74165	2.06748	1.12106	0	0	3.87025	0	0.290221	0	1.14995	0.49092	1.86801	1.21254
scaffold_1	2279788	2280224	Cluster_456	437	43	1.697	10	0.884	+	GAACAUUACGGUUGGAUUUUCUG	4	0.814	24	N0	-1	0	0	0	2	0	0	6	9	22	4	43	0	0	0	5.4833	2.75664	3.9237	0	0	8.51454	9.29024	0	0.950782	5.74976	0	2.80202	0.606268
scaffold_1	2281131	2281569	Cluster_457	439	75	2.959	22	0.76	.	ACUUGAUUGAUUGGACAUAUCACA	13	0.547	24	N0	0.9	0	0	3	0	2	3	8	9	48	2	75	0	0	1.66436	2.74165	8.26993	14.0132	0	0	6.96645	3.7161	0.580443	0.950782	2.2999	0.98184	3.73603	6.66895
scaffold_1	2281903	2282100	Cluster_458	198	33	1.302	3	0.273	.	GUUGAUUCAAGUACAACUGAACA	9	0.636	24	N0	0.6	0	0	0	2	0	1	2	13	15	0	33	0	0	0	0	3.4458	6.72634	0	0	3.0962	0	0.290221	0	3.44985	0.98184	0.934007	3.03134
scaffold_1	2284043	2284522	Cluster_459	480	37	1.46	1	0.486	.	AUCGGGCUAUCCACAUCUGCAGGU	4	0.811	24	N0	0	0	0	1	3	3	2	3	6	19	0	37	0.448147	0.343117	3.32871	0	1.37832	3.36317	0	0	1.5481	3.7161	0	1.26771	0	0.49092	8.40606	4.24387
scaffold_1	2284879	2285444	Cluster_460	566	44	1.736	1	0.273	.	AGACUGUAACUUAUUUUAAGCUUC	3	0.818	24	N0	0.1	0	0	0	1	3	2	3	10	25	0	44	0.448147	0	0	2.74165	5.51329	6.16582	0	0	2.32215	0	0.290221	0	3.44985	0.98184	1.86801	6.66895
scaffold_1	2285558	2285750	Cluster_461	193	28	1.105	5	0.5	.	CCUCUGUCGACUCAAAUUUCCGGC	7	0.643	23	N0	-1	0	0	0	0	0	3	5	10	10	0	28	0.448147	0	0	1.37082	2.75664	2.80264	0	0	1.5481	0	0.290221	0.633855	0	0	6.53805	3.03134
scaffold_1	2292775	2293063	Cluster_462	289	14	0.552	14	0.071	-	GACAUUGGGAAGAACAUGAC	2	0.786	23	N0	-1	0	0	2	2	3	2	0	4	1	0	14	0	0	0	0	1.37832	1.12106	3.96722	0	0	1.85805	0.870664	0.633855	0	0.98184	0	0
scaffold_1	2295132	2295298	Cluster_463	167	131	5.169	66	0.237	.	UUUGCAAAGGAAAGAUGUAGGAUC	14	0.534	24	N0	0.5	0	0	5	5	8	11	15	16	58	13	131	0.448147	1.71558	6.65742	6.85412	1.37832	3.36317	15.8689	17.182	18.5772	7.4322	7.83598	11.0925	1.14995	0	1.86801	0
scaffold_1	2300335	2301443	Cluster_464	1109	86	3.393	85	0.244	.	GGUUUUCUAGAUCGGACGGU	6	0.791	21	N0	0.4	0	0	5	11	10	26	14	7	7	6	86	1.34444	4.1174	1.66436	2.74165	4.82413	3.9237	5.95083	2.45458	14.7069	7.4322	0	0	8.04966	4.9092	7.47205	1.21254
scaffold_1	2301956	2302293	Cluster_465	338	138	5.445	30	0.739	.	AGCAACUUAUGUUAACAACUCUUC	12	0.449	24	N0	0.3	0	0	4	7	1	8	22	32	60	4	138	0.448147	0	3.32871	2.74165	6.20245	4.48423	0	2.45458	2.32215	1.85805	11.3186	20.6003	0	0	0	4.24387
scaffold_1	2309702	2309868	Cluster_466	167	57	2.249	2	0.912	+	AACAAACGGUAAUCGGAUUGACGG	15	0.404	24	N0	-1	0	0	3	1	0	11	5	5	31	1	57	0	0.343117	0	1.37082	1.37832	2.80264	0	2.45458	0.77405	3.7161	4.64354	7.28933	2.2999	0.49092	0.934007	0.606268
scaffold_1	2311043	2312315	Cluster_467	1273	119	4.696	119	0.924	+	AGAGAUUAGACUGUGGAAUUCGA	3	0.857	20	N0	-1	0	0	16	10	24	15	18	18	13	5	119	0	0.343117	0	1.37082	0.689161	0	1.98361	0	0.77405	1.85805	17.4133	15.8464	1.14995	0.98184	0	0
scaffold_1	2313247	2313443	Cluster_468	197	21	0.829	21	1	+	CGACGUUCCUGUGGAGAGCA	3	0.762	20	N0	-1	0	0	4	1	5	4	3	3	0	1	21	0.448147	0	0	0	0	0	0	0	0	0	3.19243	2.53542	0	0.49092	0	0
scaffold_1	2320024	2320693	Cluster_469	670	28	1.105	28	0	-	AGGAUGUGUUAUGUCUAUAUGUAU	4	0.75	24	N0	-1	0	0	2	4	2	6	5	0	8	1	28	0	0.343117	0	0	0	0.560529	0	2.45458	2.32215	0	4.0631	2.21849	0	0.49092	0	0
scaffold_1	2320957	2321389	Cluster_470	433	33	1.302	33	0	-	UGUUCUGUACCUUGACCAAGAC	4	0.727	21	N0	-1	0	0	4	3	3	9	7	5	0	2	33	0.896294	1.02935	0	2.74165	0.689161	0.560529	0	4.90916	0.77405	3.7161	4.35332	0.633855	0	0.49092	0.934007	0
scaffold_1	2332829	2333234	Cluster_471	406	23	0.908	23	0	-	CGAAGGUUUUUGUACUCUGU	2	0.826	22	N0	-1	0	0	1	5	3	2	7	2	1	2	23	0.448147	0.343117	1.66436	4.11247	1.37832	0	3.96722	2.45458	2.32215	5.57415	0	0.950782	0	0	0.934007	1.21254
scaffold_1	2333614	2333852	Cluster_472	239	13	0.513	13	0	-	UUGUCGUCAAUGGUCAGAGGCU	2	0.846	21	N0	-1	0	0	1	2	0	3	3	2	2	0	13	0	0	0	0	0.689161	0	1.98361	0	0.77405	1.85805	0.290221	1.90156	0	0	0.934007	0.606268
scaffold_1	2334678	2334844	Cluster_473	167	17	0.671	17	0.118	-	AUACAAGAAGACUGAGAUU	3	0.824	19	N0	-1	0	0	1	5	2	3	2	2	1	1	17	0.448147	0.343117	0	0	0	0.560529	0	0	2.32215	0	0.290221	1.58464	0	0.98184	1.86801	0.606268
scaffold_1	2339912	2340314	Cluster_474	403	21	0.829	21	0.143	-	UAUGAUUGAUCUAUCUCUAGCC	2	0.857	18	N0	-1	0	0	4	1	1	4	4	3	4	0	21	0.896294	1.37247	0	0	2.06748	0	0	2.45458	0	0	0.580443	0	1.14995	3.92736	0	0
scaffold_1	2341171	2341249	Cluster_475	79	181	7.142	180	0.011	-	GCUCGAUGGCUCUAUAUGAAU	31	0.16	21	N0	-1	0	0	22	17	38	53	27	18	6	0	181	0	0.343117	0	0	0	1.12106	1.98361	0	1.5481	0	28.7319	23.7695	0	0	0	0.606268
scaffold_1	2363028	2363100	Cluster_476	73	16	0.631	15	1	+	ACCGAUCUCUGAUCUCUCUG	2	0.75	20	N0	-1	0	0	2	2	6	3	0	2	1	0	16	0	0.686234	8.32178	0	0	0	0	0	1.5481	5.57415	0.290221	0.633855	0	0	0	0.606268
scaffold_1	2388391	2388838	Cluster_477	448	14	0.552	14	0	-	UCGGAUUCGGUUUUGAAGUA	2	0.786	18	N0	-1	0	0	3	1	2	3	3	1	1	0	14	1.34444	0	0	1.37082	0	1.12106	1.98361	0	0	0	0.580443	0.633855	1.14995	0	0	1.21254
scaffold_1	2389455	2389875	Cluster_478	421	66	2.604	5	0.621	.	AAGAACCGAUAAUCGGAUUGACGG	16	0.621	24	N0	0.1	0	0	2	1	4	2	6	16	35	0	66	0	0	1.66436	0	5.51329	3.36317	1.98361	0	0	0	4.35332	10.4586	1.14995	0	0	0.606268
scaffold_1	2390175	2390312	Cluster_479	138	63	2.486	30	0.048	-	AUAAUAUUGAUGGGACUAUAUAUC	29	0.254	24	N0	-1	0	0	0	7	2	1	7	5	41	0	63	0.448147	0	0	0	0	1.68159	0	0	0	0	8.1262	9.82475	0	0	0	0
scaffold_1	2402231	2402308	Cluster_480	78	37	1.46	30	0.541	.	AUACCUAGCGCAGACUCAAUAGCU	12	0.622	24	N0	0.5	0	0	4	0	0	2	2	10	19	0	37	0	0	0	0	0	0	0	0	0	0	4.35332	6.9724	0	0	0	0
scaffold_1	2414178	2414543	Cluster_481	366	418	16.494	291	0.464	.	AAAACUAGUUUGGAUUGUAAAAUU	27	0.481	24	N0	1.2	0	0	20	17	8	38	29	92	207	7	418	1.34444	0.686234	13.3148	6.85412	6.89161	17.3764	3.96722	0	12.3848	9.29024	37.4386	55.7792	5.74976	2.94552	1.86801	10.9128
scaffold_1	2414719	2414813	Cluster_482	95	5458	215.366	511	1	+	GGGGAUGUAGCUCAGAUG	1273	0.01	18	N0	-1	0	0	1889	766	1127	380	205	355	61	675	5458	55.5702	83.0343	392.788	544.217	141.278	141.814	599.051	606.281	375.414	306.578	352.329	262.416	505.979	30.437	150.375	58.808
scaffold_1	2418096	2418444	Cluster_483	349	153	6.037	135	0.007	-	AAUAAAGGACGUGACAUU	5	0.752	18	N0	-1	0	0	32	19	21	17	30	18	12	4	153	2.24073	3.08805	0	5.4833	0	1.68159	9.91806	9.81831	0	3.7161	13.9306	9.82475	10.3496	3.92736	11.2081	7.88148
scaffold_1	2418733	2418892	Cluster_484	160	66	2.604	3	0.03	-	CUGUGGAUGUGGCUCCUCC	5	0.682	19	N0	-1	0	0	14	19	6	6	12	7	1	1	66	0	1.37247	0	1.37082	0	0	0	0	0	0	9.5773	7.60625	0	1.47276	0.934007	0
scaffold_1	2419559	2419614	Cluster_485	56	45	1.776	45	0.089	-	ACCGUGUCUUGGAUCUCGUCCA	9	0.422	24	N0	-1	0	0	2	1	3	8	10	10	11	0	45	4.92962	6.17611	0	1.37082	0	0	0	0	0	3.7161	0	0	8.04966	2.4546	0	0.606268
scaffold_1	2420771	2420854	Cluster_486	84	75	2.959	3	0.947	+	CAAAUGCGGUGACUCUUG	5	0.76	18	N0	-1	0	0	15	13	11	10	8	5	10	3	75	0.448147	1.02935	0	0	0	0	0	4.90916	0	1.85805	11.6089	7.60625	1.14995	0.49092	0.934007	0.606268
scaffold_1	2420964	2421278	Cluster_487	315	63	2.486	53	0.968	+	GCGACAACUGCAGCUGCGGAUC	3	0.841	22	N0	-1	0	0	7	5	12	7	17	5	9	1	63	0	0	0	0	0.689161	0.560529	3.96722	2.45458	0	3.7161	11.3186	4.12005	0	1.96368	0	0
scaffold_1	2428753	2429391	Cluster_488	639	16	0.631	14	0.688	.	AUCAGGUCGGAGAAAAGC	2	0.938	21	N0	0.1	0	0	3	2	3	5	3	0	0	0	16	0.896294	0	0	0	0.689161	0	1.98361	2.45458	3.0962	0	1.16089	0.316927	0	0.49092	0.934007	0
scaffold_1	2447540	2447905	Cluster_489	366	28	1.105	20	1	+	UCUGAUUGGAAUUUUGAAGAAG	3	0.821	22	N0	-1	0	0	2	4	5	4	6	4	2	1	28	0	0.343117	1.66436	8.22495	0.689161	1.68159	5.95083	0	0	1.85805	0.290221	1.26771	4.59981	0	0.934007	1.21254
scaffold_1	2448013	2448171	Cluster_490	159	16	0.631	11	0.75	.	CUCUUCGAUUUAUUAGGGCUUAU	3	0.688	23	N0	-1	0	0	0	3	1	3	2	5	1	1	16	0	0	0	1.37082	0	1.68159	1.98361	0	2.32215	0	0	0.316927	3.44985	0.98184	1.86801	0
scaffold_1	2449104	2449456	Cluster_491	353	46	1.815	20	0.587	.	CGAUUGACAUGCCUACUCUGGAGU	3	0.761	24	N0	0.1	0	0	0	1	2	2	3	13	25	0	46	0.448147	0	0	1.37082	0.689161	2.24211	0	0	0.77405	3.7161	2.32177	6.02162	0	0	1.86801	4.24387
scaffold_1	2449850	2450052	Cluster_492	203	17	0.671	4	0.118	-	AAAUCGGGCUUUUUGGGCUAAGCC	4	0.765	24	N0	-1	0	0	0	1	2	3	1	0	10	0	17	0	0	0	0	0	0	0	0	0	1.85805	1.45111	3.16927	0	0	0	0.606268
scaffold_1	2451104	2451764	Cluster_493	661	21	0.829	21	0.238	.	CUCUUCAUCGUCUUCAUG	2	0.857	18	N0	-1	0	0	4	4	2	3	2	0	4	2	21	0.896294	0.343117	1.66436	0	0	0.560529	0	4.90916	0	5.57415	1.45111	0.316927	1.14995	1.47276	0	0.606268
scaffold_1	2452354	2453262	Cluster_494	909	68	2.683	68	0.088	-	AGACUUGAGCCAAGAUGGU	2	0.824	19	N0	-1	0	0	7	14	13	9	7	6	5	7	68	0.896294	2.0587	3.32871	2.74165	2.06748	0	15.8689	12.2729	6.1924	11.1483	2.90221	1.58464	1.14995	2.4546	1.86801	1.8188
scaffold_1	2453418	2453599	Cluster_495	182	13	0.513	13	0	-	CAUCGGCGAGGUUGCAUC	2	0.769	18	N0	-1	0	0	6	1	1	2	1	0	0	2	13	0	0	1.66436	2.74165	0.689161	0	7.93445	0	0	5.57415	0	0.316927	0	0.49092	0	0
scaffold_1	2453745	2454064	Cluster_496	320	30	1.184	30	0.033	-	AGGAAAAGAAUUUAUGGAUGUUCA	8	0.567	24	N0	-1	0	0	2	5	1	0	2	4	10	6	30	0	1.02935	3.32871	0	2.75664	0	11.9017	12.2729	3.0962	5.57415	0.290221	0	0	0	1.86801	0
scaffold_1	2455542	2455811	Cluster_497	270	251	9.904	251	0	-	ACACUGGAAUGAAUACUG	85	0.084	18	N0	-1	0	0	87	69	16	18	24	20	14	3	251	3.13703	17.8421	26.6297	46.608	6.89161	7.28687	25.7869	34.3641	27.8658	46.4512	0.870664	0.316927	3.44985	3.43644	15.8781	0
scaffold_1	2455903	2456290	Cluster_498	388	22	0.868	22	0	-	UUCUCAUCUUGAUUGUUAAU	2	0.864	19	N0	-1	0	0	1	4	3	3	4	4	1	2	22	0.448147	1.02935	1.66436	1.37082	0	0	3.96722	0	3.0962	1.85805	0.870664	0.950782	0	0.98184	0.934007	0
scaffold_1	2460521	2460710	Cluster_499	190	39	1.539	39	0.923	+	AUGGCUGAAACUAAAACAC	12	0.359	19	N0	-1	0	0	4	15	2	1	2	2	7	6	39	0.448147	4.80364	3.32871	8.22495	0	1.12106	3.96722	4.90916	1.5481	1.85805	0	0	3.44985	1.47276	0	0.606268
scaffold_1	2475115	2475455	Cluster_500	341	15	0.592	15	0.067	-	UGGGGUACAUGGAAGCGAAGAAGA	2	0.867	18	N0	-1	0	0	4	0	0	1	4	1	4	1	15	0.448147	0	0	0	0	0	0	0	0.77405	0	1.74133	1.90156	0	0	0	0.606268
scaffold_1	2475530	2475766	Cluster_501	237	20	0.789	20	0.15	-	CUCGAACGUGGCUCAAGCG	2	0.9	18	N0	-1	0	0	4	2	3	4	2	1	2	2	20	0.448147	0	1.66436	0	0	0	0	0	0	3.7161	2.61199	1.90156	0	0.49092	0	0
scaffold_1	2476372	2476559	Cluster_502	188	13	0.513	13	0	-	AACUGCUACAUCUUAGAC	2	0.923	18	N0	-1	0	0	3	1	1	1	1	2	3	1	13	0	0	1.66436	0	0	0	1.98361	0	0	1.85805	2.03155	0.950782	0	0	0	0
scaffold_1	2485639	2485839	Cluster_503	201	168	6.629	167	0.988	+	AGUAGUUGGAAAAGAAUUAUAU	43	0.083	22	N0	-1	0	0	2	11	8	24	45	38	23	17	168	3.13703	34.9979	3.32871	8.22495	11.0266	7.28687	1.98361	4.90916	9.28859	3.7161	0	0	4.59981	0.49092	0	0
scaffold_1	2486773	2486868	Cluster_504	96	33	1.302	33	0.212	.	GUGAAUCGAUCGGGGAUUUAGAGU	3	0.788	24	N0	0.1	0	0	1	1	1	2	4	7	17	0	33	0.448147	0	1.66436	2.74165	2.06748	3.36317	0	0	1.5481	1.85805	0	0	2.2999	0	1.86801	7.88148
scaffold_1	2487385	2487924	Cluster_505	540	157	6.195	157	0.917	+	GUUCUAGCAGAUUGUAAUGUCCCU	19	0.599	24	N0	-1	0	0	23	27	14	23	14	10	33	13	157	3.58518	3.08805	23.301	28.7873	2.75664	5.60529	61.492	39.2732	20.1253	22.2966	0	0	1.14995	1.96368	0.934007	0
scaffold_1	2488014	2488629	Cluster_506	616	55	2.17	54	0.127	-	CAAAAGGAGAACAAGAACCAGCU	4	0.8	23	N0	-1	0	0	6	10	4	9	7	11	4	4	55	0.896294	4.80364	1.66436	5.4833	1.37832	3.36317	11.9017	2.45458	0.77405	7.4322	0.290221	0.633855	2.2999	0.98184	5.60404	0.606268
scaffold_1	2488709	2489328	Cluster_507	620	46	1.815	46	0.022	-	UCGGAUCGAUGGACACUCCAU	3	0.848	21	N0	-1	0	0	4	3	6	13	7	4	8	1	46	1.79259	0.686234	0	4.11247	4.82413	1.12106	11.9017	7.36373	3.0962	7.4322	1.16089	0.316927	3.44985	0	0.934007	1.21254
scaffold_1	2490838	2490987	Cluster_508	150	597	23.557	33	0.005	-	GUGGCUGUAGUUUAGUGGUA	174	0.112	20	N0	-1	0	0	90	58	190	48	33	50	35	93	597	12.5481	9.26416	26.6297	35.6414	28.9448	66.1424	59.5083	39.2732	111.463	59.4576	1.45111	3.16927	28.7488	7.3638	36.4263	14.5504
scaffold_1	2492627	2492859	Cluster_509	233	35	1.381	35	0.029	-	UUCUCUGAAAACUACCUUU	3	0.771	20	N0	-1	0	0	2	4	8	5	7	4	3	2	35	0.448147	0.686234	0	0	0.689161	1.12106	7.93445	7.36373	8.51454	3.7161	0.870664	1.26771	0	0	1.86801	0
scaffold_1	2493042	2493182	Cluster_510	141	44	1.736	44	0.023	-	UAAAUGGAAGGUUGAACA	3	0.795	19	N0	-1	0	0	6	7	4	6	3	4	7	7	44	0	0.686234	1.66436	0	0.689161	2.80264	7.93445	9.81831	7.7405	13.0063	0.580443	0.633855	0	0.49092	4.67003	0
scaffold_1	2493286	2493441	Cluster_511	156	22	0.868	22	0	-	UCAUGAUCAGGCCGUCCU	5	0.545	18	N0	-1	0	0	10	0	4	0	0	1	4	3	22	0	0	0	0	1.37832	0	1.98361	9.81831	7.7405	0	0.290221	0	0	0	3.73603	0
scaffold_1	2494389	2495185	Cluster_512	797	180	7.103	170	0.933	+	UUUUGUAUUUUGUGGAUGUAUCU	6	0.728	21	N0	-1	0	0	24	22	20	31	28	21	19	15	180	1.79259	3.77429	6.65742	0	19.2965	8.40793	29.7542	27.0004	23.9955	29.7288	4.35332	4.75391	1.14995	1.47276	7.47205	1.8188
scaffold_1	2495325	2495425	Cluster_513	101	19	0.75	19	0.947	+	CGGAUUUAGGUGAACGCACU	2	0.842	23	N0	-1	0	0	2	3	3	2	3	4	2	0	19	0	0.343117	1.66436	5.4833	0.689161	1.12106	1.98361	0	4.6443	3.7161	0	0	0	0	0.934007	0
scaffold_1	2497127	2497673	Cluster_514	547	40	1.578	29	0.175	-	CAUAUUUGAACUAACAUCGUCA	3	0.825	21	N0	-1	0	0	2	2	8	10	7	3	2	6	40	0	1.37247	1.66436	5.4833	5.51329	1.68159	1.98361	9.81831	2.32215	1.85805	0.290221	0.633855	1.14995	1.47276	3.73603	0
scaffold_1	2504468	2504602	Cluster_515	135	15	0.592	15	0	-	UGGAUACUGUGCUCCUGACU	4	0.733	20	N0	-1	0	0	0	0	5	3	4	1	2	0	15	0.448147	2.0587	0	0	0.689161	0	1.98361	0	0.77405	1.85805	0	0	2.2999	0.49092	0	0.606268
scaffold_1	2505351	2505483	Cluster_516	133	23	0.908	23	0	-	AGGAUCAGCUAUCUCUGGACGUG	4	0.609	23	N0	-1	0	0	2	2	3	0	0	6	4	6	23	0.896294	0.686234	1.66436	4.11247	1.37832	0	1.98361	9.81831	0	1.85805	0	0.316927	0	0.98184	1.86801	1.21254
scaffold_1	2511637	2511793	Cluster_517	157	23	0.908	23	0.87	+	AUAAAAAAGUACUCGUGU	4	0.652	18	N0	-1	0	0	6	4	5	1	2	2	1	2	23	0	1.71558	0	0	0	0	3.96722	9.81831	3.0962	3.7161	1.16089	0.633855	0	0	0	0
scaffold_1	2512073	2512532	Cluster_518	460	121	4.775	121	0.975	+	CGCUGAGAAGAACUGUGCA	10	0.545	19	N0	-1	0	0	19	22	20	12	11	17	11	9	121	0.896294	0.343117	3.32871	4.11247	1.37832	2.80264	19.8361	31.9095	13.9329	31.5868	7.25553	3.4862	2.2999	0.49092	2.80202	3.63761
scaffold_1	2512930	2513035	Cluster_519	106	21	0.829	21	1	+	AGGACAUUGUCGCUUUAUCUG	4	0.619	21	N0	-1	0	0	3	2	4	8	3	0	1	0	21	0	0	0	0	0	0.560529	0	12.2729	0.77405	0	1.45111	1.26771	0	0	4.67003	0
scaffold_1	2513141	2513404	Cluster_520	264	68	2.683	68	0.897	+	UUUCGACAACUCUUACUUCAAG	5	0.691	18	N0	-1	0	0	18	6	10	7	14	6	2	5	68	0.448147	2.40182	1.66436	2.74165	4.82413	0.560529	7.93445	9.81831	6.96645	3.7161	2.61199	4.43698	0	0.49092	4.67003	0.606268
scaffold_1	2513491	2513829	Cluster_521	339	163	6.432	135	1	+	UGUGUCUGUGUCUCCGAGACU	11	0.503	21	N0	-1	0	0	19	17	15	32	29	20	19	12	163	1.34444	7.20546	3.32871	6.85412	4.13497	1.68159	33.7214	17.182	20.8993	20.4385	4.35332	3.16927	9.19961	0.98184	14.0101	6.66895
scaffold_1	2521551	2521853	Cluster_522	303	33	1.302	0	0.576	.	UUCUGUCUUUGAAUUGCUGUUCUU	7	0.545	24	N0	0.1	0	0	0	0	0	1	4	8	20	0	33	0	0	6.65742	6.85412	1.37832	7.8474	0	0	0	0	0	0	1.14995	0	1.86801	3.03134
scaffold_1	2530996	2531184	Cluster_523	189	21	0.829	21	1	+	ACUCUUAAUCACCCUAGCCGCUACA	3	0.714	23	N0	-1	0	0	1	0	1	4	2	5	3	5	21	0	0	3.32871	2.74165	0.689161	0	11.9017	2.45458	2.32215	3.7161	0.580443	0.316927	0	0	0	0.606268
scaffold_1	2532195	2532233	Cluster_524	39	52	2.052	0	1	+	AUGAUUGAUCUCUUUUUCUGCAG	21	0.25	23	N0	-1	0	0	1	3	4	8	5	21	7	3	52	0	0	3.32871	4.11247	9.64825	3.9237	13.8853	12.2729	3.87025	7.4322	0.290221	0	0	0	0	2.42507
scaffold_1	2532325	2532702	Cluster_525	378	96	3.788	0	0.99	+	AUCUGCUGUUGUAACAAG	3	0.812	21	N0	-1	0	0	20	12	12	21	13	7	9	2	96	0.896294	0.343117	0	2.74165	4.82413	0.560529	13.8853	12.2729	6.1924	1.85805	8.70664	8.55704	2.2999	0	1.86801	0.606268
scaffold_1	2532838	2534171	Cluster_526	1334	141	5.564	53	0.894	+	AUUGACAGGCGUUCUGGUAAGG	5	0.823	21	N0	-1	0	0	17	16	23	29	24	14	10	8	141	1.34444	5.14675	9.98614	2.74165	5.51329	6.16582	13.8853	22.0912	20.8993	16.7224	6.38487	4.12005	5.74976	0.49092	2.80202	0
scaffold_1	2534466	2534536	Cluster_527	71	95	3.749	95	0.116	-	AACACUUGGCUCGACUCGAGACUG	15	0.432	24	N0	-1	0	0	8	2	1	8	12	23	41	0	95	0	0	1.66436	0	0	0	0	0	2.32215	0	10.448	17.431	0	0	0	0
scaffold_1	2535740	2535784	Cluster_528	45	41	1.618	41	0.854	+	UUAUGGUUGAUCCGACGA	29	0.146	18	N0	-1	0	0	37	0	1	3	0	0	0	0	41	0	0	0	4.11247	11.0266	3.9237	3.96722	2.45458	6.96645	3.7161	0	0	1.14995	0	0	0
scaffold_1	2536309	2536813	Cluster_529	505	205	8.089	110	0.093	-	UCUCCGUCAGAGCGUUGUUCCC	8	0.722	21	N0	-1	0	0	20	23	19	45	35	21	30	12	205	0.896294	5.14675	4.99307	2.74165	6.89161	7.28687	39.6722	36.8187	20.8993	18.5805	13.6404	9.19089	2.2999	0	5.60404	2.42507
scaffold_1	2536911	2537500	Cluster_530	590	364	14.363	2	0.005	-	GACGUGUUGAGACUGGUU	9	0.533	20	N0	-1	0	0	53	31	66	65	34	46	45	24	364	1.79259	6.17611	13.3148	10.9666	13.7832	6.16582	45.6231	54.0007	51.8613	35.3029	22.0568	12.6771	16.0993	6.87288	10.2741	5.45641
scaffold_1	2537583	2537684	Cluster_531	102	22	0.868	0	0	-	AUCUGCUGUUGUAACAAG	6	0.636	18	N0	-1	0	0	7	4	6	1	0	1	3	0	22	0	0.343117	0	0	0.689161	0.560529	9.91806	4.90916	2.32215	1.85805	0.870664	0.316927	1.14995	0.98184	0.934007	0
scaffold_1	2537805	2538003	Cluster_532	199	51	2.012	0	0.02	-	AUGGGUCUUGGACAAACU	2	0.941	23	N0	-1	0	0	7	8	6	5	6	9	7	3	51	0	0.343117	0	0	0	1.68159	7.93445	12.2729	3.0962	3.7161	4.64354	2.85235	4.59981	0.49092	0.934007	0.606268
scaffold_1	2538107	2538131	Cluster_533	25	48	1.894	0	0	-	AUGAUUGAUCUCUUUUUCUGCAG	20	0.146	23	N0	-1	0	0	2	0	6	8	1	20	3	8	48	0	0	3.32871	2.74165	8.26993	4.48423	5.95083	14.7275	3.0962	3.7161	0	0.316927	1.14995	0.49092	1.86801	2.42507
scaffold_1	2540303	2541116	Cluster_534	814	144	5.682	51	0.021	-	CUUCUCCGUCAAAGCGCUGUUCUC	3	0.875	18	N0	-1	0	0	29	21	12	12	24	14	19	13	144	1.79259	2.74494	6.65742	1.37082	6.89161	5.60529	29.7542	24.5458	14.7069	18.5805	7.54575	5.07084	3.44985	0.98184	0.934007	3.03134
scaffold_1	2541383	2542187	Cluster_535	805	179	7.063	11	0.006	-	AUCUGCUGUUGUAACAAG	6	0.76	21	N0	-1	0	0	25	27	24	29	16	18	27	13	179	1.34444	2.74494	1.66436	1.37082	8.95909	8.40793	25.7869	19.6366	16.255	14.8644	14.5111	6.9724	4.59981	0	9.34007	1.21254
scaffold_1	2544367	2544494	Cluster_536	128	200	7.892	10	0.965	+	GGGUUCAUAGCUCAGUGGUAGAGCA	84	0.185	25	N0	-1	0	0	5	7	17	7	11	11	55	87	200	4.48147	2.40182	16.6436	5.4833	5.51329	6.16582	35.705	9.81831	54.9575	39.019	2.61199	3.4862	6.89971	0.98184	4.67003	1.8188
scaffold_1	2553873	2554163	Cluster_537	291	17	0.671	17	0	-	UGUCGUCGAAGAAACCCAUUG	2	0.824	21	N0	-1	0	0	0	1	2	7	2	1	3	1	17	0	0	1.66436	0	0.689161	2.24211	5.95083	2.45458	0.77405	5.57415	0	0	1.14995	0.49092	0.934007	0
scaffold_1	2559501	2559691	Cluster_538	191	20	0.789	20	1	+	AAUACUGUCAACUUGUGAAG	11	0.45	20	N0	-1	0	0	2	1	11	1	2	1	0	2	20	0	0	0	0	0.689161	0.560529	5.95083	0	3.0962	0	0.580443	1.58464	2.2999	0	0	1.21254
scaffold_1	2561217	2561621	Cluster_539	405	14	0.552	14	0.929	+	AGAAGAAGACGAUGACCUAAGA	2	0.786	19	N0	-1	0	0	0	4	2	1	4	0	3	0	14	0.896294	0	1.66436	1.37082	1.37832	0.560529	1.98361	2.45458	0	0	0.290221	1.26771	0	0	0	0
scaffold_1	2577152	2577471	Cluster_540	320	24	0.947	24	0.042	-	CCUAAACCCGUCCUCCUCUGAUGUG	3	0.75	21	N0	-1	0	0	0	1	4	5	4	4	3	3	24	0.448147	2.40182	0	5.4833	0	1.12106	3.96722	0	2.32215	0	0	0	2.2999	0.49092	0	1.21254
scaffold_1	2577620	2578391	Cluster_541	772	37	1.46	36	0.162	-	UGAAUCUCUGAAGUUGCUGAAG	2	0.865	21	N0	-1	0	0	1	1	5	8	7	2	6	7	37	2.24073	3.43117	1.66436	2.74165	3.4458	1.68159	1.98361	4.90916	0.77405	3.7161	0	0	0	1.47276	0	1.21254
scaffold_1	2578534	2578717	Cluster_542	184	14	0.552	14	0	-	CUCGUAGUGAUUUUGCUGU	3	0.571	24	N0	-1	0	0	3	3	2	1	0	0	4	1	14	0	1.71558	0	0	0.689161	0	1.98361	0	3.0962	0	0	0	0	0.49092	1.86801	0
scaffold_1	2588947	2589083	Cluster_543	137	40	1.578	40	0.55	.	AUAUGUAAAUGCGGAUUCUUUGGC	4	0.7	24	N0	0.1	0	0	1	2	0	6	6	3	18	4	40	0	0	0	2.74165	0.689161	1.68159	0	0	1.5481	0	2.61199	4.43698	1.14995	0.49092	6.53805	0
scaffold_1	2598703	2599029	Cluster_544	327	128	5.051	61	0.336	.	UCCGUUAUAGUUGGUGUAGCCAUU	22	0.578	24	N0	0.5	0	0	2	7	4	6	6	19	79	5	128	1.79259	0.343117	11.6505	1.37082	4.82413	5.60529	0	0	1.5481	0	10.1577	14.2617	1.14995	0.49092	1.86801	7.27521
scaffold_1	2599722	2599918	Cluster_545	197	150	5.919	57	0.347	.	AGCGGAAUGCAUGGUCACACAUGC	17	0.54	24	N0	0.5	0	0	3	7	9	11	22	26	69	3	150	4.48147	1.71558	1.66436	0	2.06748	5.04476	0	0	0	0	15.3817	19.3326	3.44985	0.49092	0	2.42507
scaffold_1	2621184	2621472	Cluster_546	289	17	0.671	17	0.471	.	UUUCAGGCUGUCCUAAUUUGGC	2	0.941	22	N0	-1	0	0	0	1	2	3	7	3	1	0	17	0	0	0	0	0	0	0	0	2.32215	0	2.03155	1.58464	0	0.98184	0	0
scaffold_1	2647225	2647507	Cluster_547	283	39	1.539	39	0	-	AGACGUGAGCUCCAAAGA	4	0.821	20	N0	-1	0	0	7	7	11	6	0	2	5	1	39	0	0.343117	0	0	3.4458	2.80264	3.96722	4.90916	1.5481	1.85805	2.32177	1.90156	2.2999	0	2.80202	1.21254
scaffold_1	2648754	2648910	Cluster_548	157	13	0.513	13	0	-	CUGGCUGCGAUCUGUACUCC	3	0.692	20	N0	-1	0	0	0	1	6	1	3	1	1	0	13	0	0	0	0	0	0	0	0	0	0	2.61199	0.950782	0	0	0.934007	0
scaffold_1	2649150	2649520	Cluster_549	371	37	1.46	36	0.027	-	CGCUUACGAUAUGCAUGAUC	2	0.892	20	N0	-1	0	0	1	1	8	2	8	7	4	6	37	0.448147	0.343117	0	1.37082	1.37832	0.560529	0	9.81831	0	1.85805	3.77288	3.80313	0	0	0.934007	0
scaffold_1	2657258	2657411	Cluster_550	154	22	0.868	2	0.682	.	ACGGGACAUAAAUUUUAUGACAGA	3	0.864	24	N0	0.1	0	0	0	0	2	3	2	5	10	0	22	0	0	1.66436	1.37082	0	0.560529	0	0	0	0	1.74133	3.80313	0	0	0	0.606268
scaffold_1	2660802	2660984	Cluster_551	183	15	0.592	5	0.8	+	AUAAGCUAACUGUUUGACCAAAUA	3	0.733	23	N0	-1	0	0	0	0	2	0	1	7	5	0	15	0	0	1.66436	0	2.75664	0.560529	0	0	0.77405	0	0.290221	1.90156	1.14995	0	0	0
scaffold_1	2661362	2661514	Cluster_552	153	136	5.366	105	0.265	.	AAGGACAACUUGAAGCCAAACACU	73	0.199	24	N0	4.6	0	0	4	0	3	2	12	28	81	6	136	0	0.343117	0	4.11247	0	3.36317	0	0	0.77405	5.57415	13.9306	21.5511	0	1.47276	0	1.8188
scaffold_1	2664533	2664562	Cluster_553	30	175	6.905	0	1	+	AAAAGCGUCUGUAGUCCAAC	60	0.08	20	N0	-1	0	0	43	26	60	3	0	3	2	38	175	1.34444	3.77429	4.99307	10.9666	8.95909	6.16582	37.6886	34.3641	25.5436	31.5868	1.45111	0.316927	6.89971	4.9092	11.2081	5.45641
scaffold_1	2667150	2668039	Cluster_554	890	187	7.379	184	0.396	.	UCAGCCCAUCUGGACCAUAGAUUC	16	0.631	24	N0	0.4	0	0	11	5	7	19	16	44	82	3	187	0	0	0	1.37082	0	0.560529	0	0	3.0962	0	21.1862	32.9604	0	0	1.86801	1.21254
scaffold_1	2684187	2684214	Cluster_555	28	23	0.908	7	0.87	+	UUGCAUGUGAACGUAAGCUCG	11	0.391	21	N0	-1	0	0	0	0	3	19	0	0	1	0	23	0	0	0	2.74165	1.37832	8.96846	0	0	0	1.85805	0	0	0	0.49092	0.934007	0
scaffold_1	2684326	2684351	Cluster_556	26	19	0.75	6	0.053	-	UUGCAUGUGAACGUAAGCUCG	10	0.316	21	N0	-1	0	0	0	1	1	17	0	0	0	0	19	0	0	0	0	0.689161	7.8474	0	2.45458	0	1.85805	0	0	1.14995	0	0.934007	0
scaffold_1	2684729	2684940	Cluster_557	212	13	0.513	7	0.231	.	CUUGAUCUGCACUGCUUGAUACGC	3	0.769	24	N0	0	0	0	1	0	2	0	0	2	8	0	13	0	0.343117	1.66436	0	0	1.12106	0	0	0.77405	0	0.870664	0.316927	0	0	0.934007	1.8188
scaffold_1	2685484	2685670	Cluster_558	187	44	1.736	10	0.455	.	UUUGUAAUUAUGAUCUGCCUGC	6	0.591	23	N0	-1	0	0	1	0	0	8	10	14	11	0	44	0	0	0	0	0	0.560529	0	0	0.77405	0	4.35332	8.24011	0	0	0	0.606268
scaffold_1	2698169	2698525	Cluster_559	357	18	0.71	18	0.167	-	ACGUGCUCGCGGAUCUGCU	2	0.833	19	N0	-1	0	0	2	5	0	4	4	1	2	0	18	1.79259	0	0	2.74165	0	0	1.98361	0	0	0	0.290221	0	1.14995	1.47276	3.73603	1.21254
scaffold_1	2707229	2707353	Cluster_560	125	30	1.184	3	0.433	.	AGCGAAGCGAAUCUAACGAAUAUU	6	0.7	24	N0	0.4	0	0	3	4	0	1	4	3	13	2	30	0	0	0	0	0	1.68159	0	0	0	0	2.90221	4.43698	3.44985	0	0	0
scaffold_1	2707595	2707919	Cluster_561	325	133	5.248	8	0.722	.	AAAAUGUGAGAAUUCUAUGGACGG	15	0.504	24	N0	0.4	0	0	2	3	10	6	14	19	72	7	133	0	0	4.99307	1.37082	3.4458	2.80264	0	0	3.87025	1.85805	14.8013	16.7971	3.44985	0	0.934007	3.03134
scaffold_1	2715834	2715997	Cluster_562	164	150	5.919	149	0.98	+	ACUUUGUCGAGACUGUUGAGCUCC	28	0.247	24	N0	-1	0	0	30	4	6	18	9	29	32	22	150	0	0.343117	8.32178	12.3374	17.229	15.6948	23.8033	34.3641	27.8658	18.5805	0.580443	0.633855	2.2999	0	2.80202	0.606268
scaffold_1	2716651	2717075	Cluster_563	425	60	2.368	54	0.967	+	CUUCCUCGUCUCUCUGUUG	3	0.8	21	N0	-1	0	0	5	9	9	16	4	9	6	2	60	0.448147	1.02935	0	4.11247	2.75664	0.560529	15.8689	2.45458	9.28859	9.29024	2.03155	2.21849	1.14995	0	4.67003	1.21254
scaffold_1	2720225	2720971	Cluster_564	747	1153	45.496	1153	0.003	-	CCUGACGGGUCUCUUCUU	20	0.539	18	N0	-1	0	0	171	171	171	162	162	133	122	61	1153	0	0.343117	1.66436	5.4833	2.06748	1.68159	1.98361	4.90916	5.41835	11.1483	198.802	138.18	2.2999	0	0.934007	0.606268
scaffold_1	2721060	2721366	Cluster_565	307	318	12.548	315	0	-	GUGAUAGGACUCGGAGGAUCCU	10	0.579	22	N0	-1	0	0	45	30	40	46	51	50	30	26	318	0	0	0	0	2.06748	0	0	0	1.5481	0	55.4323	38.6651	0	0	0	0
scaffold_1	2775217	2775241	Cluster_566	25	23	0.908	23	0.957	+	AAACGUGGGUCUACUCUUGACAAGU	7	0.304	25	N0	-1	0	0	0	0	0	6	5	1	4	7	23	0.896294	4.46052	3.32871	0	0	0.560529	0	0	0	0	0	0	2.2999	1.47276	0	0
scaffold_1	2783971	2784108	Cluster_567	138	14	0.552	14	1	+	CUUUCGAACUUAGCCAAGA	9	0.429	19	N0	-1	0	0	0	10	2	1	0	1	0	0	14	0	0.343117	0	0	0	0.560529	0	0	3.87025	3.7161	0.580443	0.633855	0	0	0.934007	0
scaffold_1	2785632	2785822	Cluster_568	191	13	0.513	13	1	+	CAGCUAUUCCGUCUGUGAA	2	0.769	21	N0	-1	0	0	2	2	1	3	2	1	1	1	13	0	0.343117	0	0	0	0	0	0	0.77405	0	1.16089	2.21849	0	0	0	0
scaffold_1	2790383	2790632	Cluster_569	250	16	0.631	16	0.375	.	GCUGCUUUUGAUCAUUCUCAUU	3	0.625	22	N0	-1	0	0	4	1	0	4	7	0	0	0	16	0	0.343117	0	0	2.75664	2.80264	5.95083	0	0	0	0.290221	0	0	0	1.86801	0
scaffold_1	2790889	2791430	Cluster_570	542	39	1.539	39	0.154	-	GACAAGGUUGGUGAGAAUCUCUCA	3	0.795	20	N0	-1	0	0	2	4	9	6	7	5	5	1	39	0.448147	0	0	0	8.26993	2.24211	9.91806	4.90916	2.32215	1.85805	0	0.316927	5.74976	1.47276	0.934007	0.606268
scaffold_1	2792483	2793065	Cluster_571	583	718	28.331	690	0.675	.	AUCGAUGUGGAAUAUUCUUUC	48	0.316	24	N0	1.6	0	0	34	31	22	82	106	106	320	17	718	1.79259	1.71558	23.301	12.3374	8.95909	10.0895	0	0	5.41835	7.4322	80.9718	108.706	2.2999	0.98184	1.86801	9.70029
scaffold_1	2802457	2802506	Cluster_572	50	16	0.631	15	0.062	-	UAUUCGAUUUGAUGUCUCUGUGA	3	0.688	24	N0	-1	0	0	2	0	1	2	0	4	5	2	16	0.448147	0	1.66436	2.74165	2.75664	1.68159	3.96722	0	0.77405	1.85805	0	0	1.14995	0	0	0
scaffold_1	2827175	2827584	Cluster_573	410	1161	45.812	211	0.419	.	AAUAACACUGGAUUUCAUGAGACU	216	0.229	24	N0	13.1	0	0	25	30	46	82	116	139	688	35	1161	54.6739	86.4655	11.6505	15.0791	11.7157	29.708	1.98361	4.90916	7.7405	9.29024	72.2651	101.734	6.89971	38.2918	4.67003	13.3379
scaffold_1	2831415	2831548	Cluster_574	134	298	11.759	214	0.983	+	AGUUUGACCCGGACUUAUGCUAAA	114	0.211	24	N0	-1	0	0	56	70	12	8	10	11	127	4	298	8.06664	22.9888	14.9792	12.3374	19.2965	5.04476	41.6558	44.1824	27.0917	37.161	6.38487	3.4862	18.3992	1.96368	5.60404	3.03134
scaffold_1	2832536	2833459	Cluster_575	924	86	3.393	86	0.779	.	UGUUUCCGACUGUUUGGCUGC	3	0.802	21	N0	0.3	0	0	7	6	14	19	15	7	13	5	86	1.79259	3.08805	0	4.11247	2.75664	0.560529	5.95083	4.90916	3.87025	0	6.67509	6.33855	2.2999	2.94552	1.86801	1.21254
scaffold_1	2833547	2833844	Cluster_576	298	35	1.381	35	0.829	+	UGCUUGUUGUUAGAUAAGGAACA	3	0.8	21	N0	-1	0	0	6	4	3	10	5	5	2	0	35	0.896294	1.37247	3.32871	0	0	0	0	9.81831	0.77405	3.7161	2.03155	1.26771	0	4.41828	0	0
scaffold_1	2834265	2834395	Cluster_577	131	76	2.999	20	0.605	.	AAAGGAACAAAAGGAAAAAGAACA	6	0.671	24	N0	0.1	0	0	4	2	0	5	9	21	35	0	76	0.448147	1.02935	1.66436	2.74165	1.37832	4.48423	0	0	0.77405	3.7161	5.22398	11.0925	0	0	1.86801	0.606268
scaffold_1	2834849	2835018	Cluster_578	170	65	2.565	11	0.738	.	GAGGAAUGUAGAGGAAUGAUGUGG	5	0.723	24	N0	0.7	0	0	5	2	3	5	6	18	25	1	65	1.34444	1.02935	1.66436	4.11247	1.37832	3.36317	0	0	0	0	4.35332	6.9724	3.44985	0.49092	2.80202	1.8188
scaffold_1	2835976	2837515	Cluster_579	1540	580	22.886	436	0.434	.	ACUAGAUGUGGCACUCUGCAGAAG	48	0.521	24	N0	2.9	0	0	20	34	12	41	67	94	306	6	580	5.37776	6.86234	13.3148	26.0457	23.4315	34.1923	0	2.45458	7.7405	9.29024	36.2777	57.3638	36.7984	5.89104	17.7461	24.857
scaffold_1	2840172	2840315	Cluster_580	144	63	2.486	19	0.397	.	AUCUCGCAACGUACAAAGGACUAA	24	0.492	24	N0	1.4	0	0	1	1	2	2	4	13	40	0	63	0.896294	0.343117	1.66436	0	1.37832	2.24211	0	2.45458	0	0	5.22398	10.4586	0	0	0	0.606268
scaffold_1	2841120	2841152	Cluster_581	33	13	0.513	0	0.615	.	AAGAUCCAACUGAAAAAUUCCG	5	0.615	22	N0	-1	0	0	1	0	0	1	5	1	4	1	13	0	0	0	0	0.689161	1.12106	0	0	0	0	1.16089	1.58464	0	0	0	0.606268
scaffold_1	2877170	2877257	Cluster_582	88	26	1.026	1	0.154	-	UGCUGAGAAUGAGAUAAGUAUAGG	3	0.692	24	N0	-1	0	0	2	1	0	3	1	4	14	1	26	0	0	0	0	0.689161	3.36317	0	0	3.0962	0	2.61199	0.950782	0	0	2.80202	0
scaffold_1	2877354	2877423	Cluster_583	70	42	1.657	32	0.333	.	UUUUGCCGAGACGUGUUUUAGAGU	6	0.69	24	N0	-1	0	0	0	3	0	1	8	12	17	1	42	0	0	3.32871	1.37082	0	2.80264	0	0	3.0962	0	3.19243	3.80313	1.14995	0.49092	0	3.03134
scaffold_1	2877688	2878028	Cluster_584	341	17	0.671	14	0.588	.	GAUCUCUGCAUACUCUCAA	2	0.941	24	N0	0	0	0	2	2	1	2	2	1	6	1	17	0	0	1.66436	0	2.75664	1.68159	0	0	2.32215	0	0	0.633855	1.14995	0.49092	0	1.21254
scaffold_1	2879311	2879812	Cluster_585	502	24	0.947	10	0.458	.	AUGGUUGUAACUCCAAGCUAGAUU	4	0.625	24	N0	0.4	0	0	1	5	1	0	2	2	12	1	24	0	0.686234	0	0	2.75664	1.68159	0	0	0.77405	0	0.870664	0.316927	2.2999	0.49092	1.86801	3.03134
scaffold_1	2880076	2880444	Cluster_586	369	25	0.986	23	0.48	.	AUAGGCCGACAAUAGUAGAAUGCU	9	0.56	24	N0	0.1	0	0	0	0	1	0	1	6	17	0	25	0	0	3.32871	0	1.37832	2.80264	0	0	4.6443	0	0	0	4.59981	0.49092	0.934007	2.42507
scaffold_1	2880726	2881012	Cluster_587	287	36	1.421	27	0.611	.	GACACGAGACUGAAGAUGAAGA	4	0.694	24	N0	0.2	0	0	2	1	0	2	5	8	15	3	36	0	0	0	0	0	1.68159	0	0	2.32215	3.7161	0.870664	4.12005	0	0	0.934007	6.66895
scaffold_1	2881091	2881291	Cluster_588	201	39	1.539	30	0.769	.	AUAUAUGGUGUUGUCGAGACGUGU	11	0.718	24	N0	0.4	0	0	2	1	1	2	4	5	23	1	39	0	0	0	0	1.37832	4.48423	0	0	5.41835	3.7161	0.870664	1.90156	1.14995	0.49092	4.67003	2.42507
scaffold_1	2885836	2886443	Cluster_589	608	61	2.407	61	0.869	+	ACAGAUCUGUGAAUUUUC	21	0.459	18	N0	-1	0	0	25	11	4	10	4	3	4	0	61	1.34444	3.77429	0	0	2.06748	0.560529	19.8361	9.81831	4.6443	7.4322	0.870664	1.26771	1.14995	3.43644	0.934007	1.8188
scaffold_1	2886665	2886934	Cluster_590	270	13	0.513	13	0.308	.	GUGUUGUAGACCAAGGAUUCUC	2	0.846	22	N0	-1	0	0	0	2	1	2	5	0	3	0	13	0	0.343117	0	4.11247	2.06748	1.12106	0	0	0.77405	0	0	0.316927	0	0.98184	0	0
scaffold_1	2896112	2896165	Cluster_591	54	14	0.552	2	0.929	+	AAGGAUCUUAGGAAAAGAAAAAUU	7	0.571	24	N0	-1	0	0	0	1	0	0	1	2	10	0	14	0	0	1.66436	0	0.689161	3.9237	0	0	0.77405	1.85805	0.290221	0.316927	0	0.49092	0	0
scaffold_1	2896789	2896943	Cluster_592	155	22	0.868	6	0.273	.	UAGAGAAAUGUAGGACCUCC	2	0.818	24	N0	0.1	0	0	2	0	2	0	4	5	8	1	22	0	0	0	0	0	0	0	0	0.77405	1.85805	2.32177	2.85235	0	0	1.86801	0.606268
scaffold_1	2903944	2904186	Cluster_593	243	16	0.631	8	0.875	+	AAGACGCGUGAUUCUGAUUCCGAU	2	0.875	24	N0	-1	0	0	1	0	0	1	3	3	7	1	16	0.896294	0.343117	0	0	0	3.36317	0	0	0.77405	1.85805	0.580443	0.316927	0	0.98184	0	0
scaffold_1	2904288	2905267	Cluster_594	980	1041	41.077	65	0.759	.	AUGUCAAUGAUCUACUGAAUAGGG	239	0.274	24	N0	11	0	0	32	26	48	53	116	170	566	30	1041	0	0	14.9792	13.7082	11.0266	19.6185	0	0	5.41835	1.85805	106.221	158.464	6.89971	0.49092	14.0101	45.4701
scaffold_1	2905343	2905551	Cluster_595	209	367	14.481	177	0.82	+	GUGAUCUGAAGAAUUCUUUCUU	45	0.313	24	N0	-1	0	0	11	7	9	14	90	78	155	3	367	0.448147	0	0	2.74165	5.51329	2.80264	0	0	1.5481	1.85805	41.7919	63.0685	1.14995	0	1.86801	1.21254
scaffold_1	2905984	2906052	Cluster_596	69	138	5.445	17	0.783	.	UUUCAACACCCACUUAGAAACUGC	70	0.232	24	N0	-1	0	0	3	1	4	2	6	15	101	6	138	1.34444	0.686234	1.66436	4.11247	2.06748	6.16582	0	0	0.77405	0	12.7697	21.5511	0	0.49092	0.934007	0
scaffold_1	2906135	2906167	Cluster_597	33	13	0.513	13	0.385	.	UGCUCUAACAAAUAUUAUCUUUAU	2	0.923	24	N0	-1	0	0	1	0	3	1	1	1	4	2	13	0	0	0	0	0	2.80264	0	0	0.77405	1.85805	0.870664	0.633855	0	0	0	0.606268
scaffold_1	2908356	2908702	Cluster_598	347	13	0.513	13	0.615	.	AGAGCAAACCACGUUGAGAGA	2	0.923	21	N0	0	0	0	1	0	2	7	0	2	1	0	13	0.896294	0.686234	0	1.37082	0	1.68159	3.96722	2.45458	0.77405	0	0.290221	0	0	0	0	0
scaffold_1	2910745	2911104	Cluster_599	360	36	1.421	36	0.889	+	AUUCCGUACUUUUACCAUUUUCUGA	3	0.778	25	N0	-1	0	0	2	4	2	4	8	3	3	10	36	0	1.02935	0	6.85412	6.20245	0	3.96722	0	2.32215	7.4322	0	1.58464	2.2999	0	2.80202	0
scaffold_1	2928294	2928510	Cluster_600	217	5191	204.831	27	0.001	-	GGGGAUGUAGCUCAAAUGGU	1783	0.009	20	N0	-1	0	0	672	668	1797	655	314	464	149	472	5191	48.848	46.3208	234.674	320.773	106.82	153.585	384.821	338.732	402.506	252.695	314.31	274.459	934.91	53.0194	149.441	75.7835
scaffold_1	2928876	2929206	Cluster_601	331	34	1.342	32	0.118	-	UUGGAUCUGCUUCUCAGGAGU	7	0.676	21	N0	-1	0	0	5	4	4	10	4	2	5	0	34	0.896294	1.71558	3.32871	0	2.06748	2.24211	7.93445	4.90916	3.87025	5.57415	0	0.316927	0	0	0.934007	1.21254
scaffold_1	2929296	2929540	Cluster_602	245	14	0.552	14	0.214	.	UCUCCGCUGUACUCGAAUACC	2	0.786	21	N0	0	0	0	1	2	0	5	0	0	2	4	14	0	0.343117	0	0	0	0	3.96722	0	3.0962	3.7161	0	0.633855	3.44985	0	0	0
scaffold_1	2952207	2952244	Cluster_603	38	13	0.513	6	1	+	CAAUUCUCGGAACGCCCCUUUU	2	0.615	20	N0	-1	0	0	1	4	6	0	2	0	0	0	13	0.896294	0	0	4.11247	0	2.24211	0	0	0.77405	0	0.580443	0	0	0.49092	0	0
scaffold_1	2955891	2956483	Cluster_604	593	32	1.263	32	0.875	+	CCUUCCGCUCGCCAGAAUCA	2	0.812	21	N0	-1	0	0	4	3	4	8	5	2	4	2	32	2.24073	1.71558	0	2.74165	0	1.12106	0	0	0	0	2.03155	2.53542	0	0	1.86801	0.606268
scaffold_1	2963444	2963474	Cluster_605	31	36	1.421	36	0	-	GACGUGUCUGUGUAUUUCA	5	0.528	19	N0	-1	0	0	3	7	3	7	7	1	6	2	36	1.79259	2.74494	4.99307	0	0	0	5.95083	0	3.87025	5.57415	0	0	4.59981	0.49092	3.73603	0.606268
scaffold_1	2963784	2964025	Cluster_606	242	14	0.552	14	0.5	.	AGAGCUACGAGGCAAAGGGGACGU	2	0.643	20	N0	-1	0	0	0	0	5	3	3	0	3	0	14	0.448147	1.71558	0	0	0	0	3.96722	0	1.5481	0	0	0	0	0.98184	0	1.21254
scaffold_1	2971693	2971878	Cluster_607	186	27	1.065	27	0.074	-	UCCAUGGACUGGUCUCAG	3	0.667	18	N0	-1	0	0	8	5	1	4	1	6	0	2	27	0.448147	2.0587	0	0	2.75664	0.560529	7.93445	2.45458	5.41835	1.85805	0	0.633855	0	0	0	0
scaffold_1	2972454	2972640	Cluster_608	187	13	0.513	13	0	-	AUCCGAACGGACCACUAGACC	3	0.615	20	N0	-1	0	0	0	2	4	4	0	2	1	0	13	0	0.343117	0	4.11247	0	0	5.95083	0	1.5481	0	0.580443	0.316927	0	0.49092	0	0
scaffold_1	2974079	2974231	Cluster_609	153	14	0.552	14	0	-	CAGACAUACACUUGACAUUAC	3	0.786	21	N0	-1	0	0	3	0	1	4	3	1	1	1	14	0.448147	0.686234	0	0	2.06748	0	0	0	1.5481	1.85805	0	0.316927	0	1.47276	0	0.606268
scaffold_1	2974847	2975079	Cluster_610	233	17	0.671	17	0.059	-	ACGUGUCUUUUUUUAUUCUGAAAUU	4	0.706	25	N0	-1	0	0	1	3	0	3	3	3	0	4	17	0	1.02935	0	2.74165	0	0	0	7.36373	3.87025	5.57415	0	0	0	0	0.934007	0
scaffold_1	2977836	2978046	Cluster_611	211	14	0.552	14	0.071	-	CAGAGGAAGAGCUUGAGACA	3	0.643	20	N0	-1	0	0	4	2	5	3	0	0	0	0	14	0	0.343117	1.66436	2.74165	1.37832	1.68159	0	0	0	5.57415	0.290221	0.316927	0	0	0	0
scaffold_1	2980232	2980682	Cluster_612	451	14	0.552	14	0.143	-	AUCGAUUGAAGAAGUUUUUAGGA	1	1	24	N0	-1	0	0	2	2	2	2	1	2	3	0	14	0	0	0	1.37082	0	0.560529	1.98361	0	1.5481	1.85805	0.580443	0.633855	1.14995	0.98184	0.934007	0
scaffold_1	2999249	2999695	Cluster_613	447	41	1.618	41	1	+	ACACUUUUGGAUCUCCGAG	4	0.707	19	N0	-1	0	0	3	9	5	6	8	4	2	4	41	0	2.40182	1.66436	2.74165	1.37832	0	1.98361	2.45458	4.6443	11.1483	0.870664	2.21849	0	0.98184	0	1.8188
scaffold_1	2999828	3000461	Cluster_614	634	28	1.105	28	0.964	+	GAUGAAUCAUGUGAAGAACCUG	2	0.929	19	N0	-1	0	0	4	7	3	4	2	6	2	0	28	0.448147	0.343117	1.66436	1.37082	0	0	3.96722	7.36373	2.32215	7.4322	0.290221	0.633855	0	1.96368	3.73603	0.606268
scaffold_1	3008703	3008844	Cluster_615	142	15223	600.682	21	1	+	CCGAUGUCGUCCAGCGGUUAGGAUA	6464	0.008	25	N0	-1	0	0	92	39	54	58	116	959	1352	12553	15223	125.481	416.544	547.573	714.2	476.899	249.996	2408.1	4094.24	1521.78	2735.05	474.512	407.252	650.872	99.6567	724.789	579.592
scaffold_1	3019306	3019475	Cluster_616	170	31	1.223	5	0.323	.	AUUUGAAGGACGUACGCA	2	0.774	22	N0	-1	0	0	5	2	2	1	8	4	7	2	31	2.24073	2.0587	0	1.37082	1.37832	1.12106	0	0	0	0	0.870664	0.633855	1.14995	2.4546	0.934007	1.8188
scaffold_1	3019573	3019637	Cluster_617	65	15	0.592	15	0.733	.	CCAAUGUGCAUGGUCUAAGAAUG	2	0.8	23	N0	-1	0	0	0	0	1	2	2	6	4	0	15	0	0	0	1.37082	0.689161	0.560529	0	0	1.5481	0	0.870664	1.58464	0	0	0	1.21254
scaffold_1	3019853	3020172	Cluster_618	320	51	2.012	11	0.333	.	AUGGUUUACUCGGUUAUUUCUGGU	6	0.588	24	N0	0.3	0	0	1	0	2	5	9	12	22	0	51	0	0	0	0	0	1.68159	0	0	0	3.7161	4.93376	8.24011	0	0.49092	0	1.21254
scaffold_1	3020360	3020437	Cluster_619	78	18	0.71	4	0	-	UUUCUGUGUGUUACUUUGCUGAAU	6	0.5	24	N0	-1	0	0	1	2	0	2	1	4	8	0	18	0	0	0	0	0	0	0	0	0	0	1.16089	4.43698	0	0	0	0
scaffold_1	3020775	3020939	Cluster_620	165	62	2.446	0	0.645	.	AACAGAGACUAGAGAGAACCUGUG	6	0.532	24	N0	0.2	0	0	7	2	1	6	6	14	25	1	62	0	0	0	1.37082	2.06748	0.560529	0	0	0	1.85805	5.22398	10.1417	1.14995	0.49092	1.86801	1.21254
scaffold_1	3021205	3021650	Cluster_621	446	66	2.604	47	0.303	.	ACCGUACUUGUACCGAACCGAUA	7	0.712	24	N0	0.2	0	0	2	3	4	2	10	17	26	2	66	0	0	1.66436	1.37082	2.06748	6.16582	0	0	2.32215	0	5.22398	7.92318	0	0	0.934007	1.8188
scaffold_1	3034557	3035028	Cluster_622	472	366	14.442	53	0.77	.	AAAUCGGCUAAGUCAACAAAACUU	113	0.336	24	N0	7.4	0	0	4	9	4	13	46	63	224	3	366	3.13703	1.37247	9.98614	4.11247	14.4724	14.5737	0	2.45458	6.96645	7.4322	31.3439	50.3914	2.2999	0.49092	0.934007	8.48775
scaffold_1	3043981	3044416	Cluster_623	436	131	5.169	118	0.137	-	ACGUGCUUAGAUCUCUCGAGUA	11	0.718	21	N0	-1	0	0	13	17	24	30	29	7	7	4	131	2.24073	2.0587	3.32871	9.59577	11.7157	3.9237	5.95083	17.182	10.8367	26.0127	0.870664	1.58464	9.19961	1.47276	23.3502	3.03134
scaffold_1	3044547	3044628	Cluster_624	82	18	0.71	18	0.056	-	CUCAAAUCCAAAGAACUCA	2	0.833	19	N0	-1	0	0	0	5	1	1	2	3	4	2	18	0	0.343117	0	0	0.689161	1.68159	5.95083	2.45458	3.0962	5.57415	0	0	0	0.49092	0	0.606268
scaffold_1	3045113	3045530	Cluster_625	418	25	0.986	23	0.16	-	GUCUGUAUUGAAUGAUAACGAAAU	3	0.8	24	N0	-1	0	0	1	3	0	3	4	4	7	3	25	0.896294	0.686234	0	0	1.37832	2.80264	1.98361	9.81831	3.87025	1.85805	0.290221	0.633855	0	0	0	0
scaffold_1	3045667	3045737	Cluster_626	71	86	3.393	76	0	-	AAUCCGACUCUGAUUCCAAG	9	0.419	23	N0	-1	0	0	8	8	15	6	12	18	9	10	86	0.896294	4.80364	6.65742	6.85412	2.06748	1.12106	29.7542	17.182	9.28859	11.1483	0.870664	0	3.44985	2.4546	3.73603	0.606268
scaffold_1	3046711	3047061	Cluster_627	351	17	0.671	14	0.176	-	CUCACGACUAUCAUAUAUUUCUG	2	0.941	23	N0	-1	0	0	1	3	2	1	3	4	1	2	17	0	0.686234	0	1.37082	2.06748	1.12106	0	4.90916	0	0	0.580443	0.950782	0	0.49092	0	0.606268
scaffold_1	3047155	3047253	Cluster_628	99	17	0.671	10	0.059	-	AGCCUGAGGACUGGGAUG	3	0.824	18	N0	-1	0	0	5	3	0	5	3	0	0	1	17	0	0.686234	0	0	0.689161	1.68159	0	0	2.32215	1.85805	0.580443	0.316927	0	0.98184	1.86801	0
scaffold_1	3047452	3047887	Cluster_629	436	58	2.289	10	0.121	-	AAGCUUCCGGUUUGCUUCUCAACA	5	0.672	21	N0	-1	0	0	7	6	10	13	3	4	9	6	58	0.448147	3.77429	3.32871	5.4833	0.689161	0.560529	11.9017	19.6366	6.96645	3.7161	2.03155	0.633855	0	0.49092	2.80202	0
scaffold_1	3048669	3048920	Cluster_630	252	161	6.353	161	0	-	AUCUGAUCUCGGGGAAUCUCC	31	0.28	21	N0	-1	0	0	19	15	26	33	20	18	22	8	161	0.896294	8.23481	1.66436	8.22495	13.7832	0.560529	43.6395	34.3641	22.4474	20.4385	0.870664	3.80313	4.59981	1.96368	6.53805	0.606268
scaffold_1	3049526	3049733	Cluster_631	208	311	12.272	269	0.003	-	AUGAGCUGUAAGCGAAGGAUGUUGA	93	0.225	25	N0	-1	0	0	11	15	14	21	18	56	71	105	311	5.37776	15.0971	19.9723	28.7873	32.3906	28.0264	45.6231	27.0004	34.0582	20.4385	0.290221	0.633855	14.9494	2.4546	13.0761	0.606268
scaffold_1	3049825	3049920	Cluster_632	96	62	2.446	55	0	-	UUCCGAUUCUGAAUCUAAGGC	7	0.468	18	N0	-1	0	0	11	6	9	10	10	6	7	3	62	1.79259	1.02935	4.99307	2.74165	9.64825	3.36317	15.8689	4.90916	6.96645	7.4322	0.870664	0	2.2999	0	1.86801	0
scaffold_1	3050490	3050558	Cluster_633	69	17	0.671	11	0	-	UACGUUGGACUCGAAUUGUGGCAGG	2	0.824	18	N0	-1	0	0	4	3	2	1	1	0	2	4	17	0.448147	0.343117	0	0	0.689161	0.560529	5.95083	0	0.77405	0	0.290221	0.316927	4.59981	0.98184	0.934007	0
scaffold_1	3051344	3051445	Cluster_634	102	28	1.105	20	0.036	-	AAGACAAGAAACCUGAUGG	3	0.893	18	N0	-1	0	0	7	6	5	1	4	1	4	0	28	0.896294	1.02935	1.66436	1.37082	2.06748	0	1.98361	0	2.32215	5.57415	0.290221	2.21849	1.14995	0.49092	0.934007	0
scaffold_1	3051647	3051871	Cluster_635	225	50	1.973	17	0	-	UCUGACUGGGAUCUUCUC	5	0.72	18	N0	-1	0	0	16	6	4	6	8	1	6	3	50	0.896294	2.0587	3.32871	0	2.06748	0	11.9017	4.90916	5.41835	3.7161	3.48266	0.950782	0	0.49092	3.73603	0
scaffold_1	3052060	3052359	Cluster_636	300	61	2.407	15	0.033	-	UCCAGACCAGUGAGGACU	4	0.738	23	N0	-1	0	0	6	9	9	8	5	10	5	9	61	0.448147	1.02935	0	1.37082	3.4458	1.68159	17.8525	9.81831	9.28859	7.4322	0.870664	2.53542	3.44985	0.49092	2.80202	0.606268
scaffold_1	3052899	3053032	Cluster_637	134	113	4.459	113	0.009	-	CUCCGAUCUGAGUUCUUA	22	0.434	18	N0	-1	0	0	34	17	9	15	10	11	9	8	113	0.448147	5.14675	1.66436	10.9666	13.0941	2.24211	15.8689	24.5458	15.481	13.0063	0.580443	0.316927	6.89971	0.98184	6.53805	1.21254
scaffold_1	3054433	3054495	Cluster_638	63	2780	109.696	14	1	+	GGGGAUGUAGCUCAAAUGGU	952	0.012	20	N0	-1	0	0	371	344	957	341	165	263	87	252	2780	22.8555	20.9301	161.443	169.982	62.0245	74.5503	216.214	147.275	198.931	139.354	175.874	142.934	555.427	23.0732	70.9845	36.3761
scaffold_1	3088005	3088810	Cluster_639	806	361	14.245	354	0.992	+	AAGAGGAACCUGCCAAGGA	5	0.773	21	N0	-1	0	0	57	50	44	68	51	44	29	18	361	0	0	0	8.22495	0	0	5.95083	0	0.77405	0	60.366	44.0529	0	0.49092	0	1.8188
scaffold_1	3097636	3097814	Cluster_640	179	15	0.592	15	0.067	-	UGUUAAAAGAGAUGGGCUGCA	2	0.933	19	N0	-1	0	0	2	6	1	4	0	1	1	0	15	0	0.686234	0	0	0.689161	0.560529	0	0	4.6443	0	0.870664	0	0	0.49092	0.934007	0
scaffold_1	3098711	3099009	Cluster_641	299	92	3.63	92	0.848	+	CACGAUCUUGAUCCGAUAGAACA	36	0.37	23	N0	-1	0	0	0	1	7	1	11	44	27	1	92	6.7222	3.77429	11.6505	2.74165	13.7832	7.8474	0	0	3.87025	0	0	0	1.14995	2.4546	7.47205	2.42507
scaffold_1	3103605	3103984	Cluster_642	380	41	1.618	41	0.707	.	UUGACGAUCUUACUGUAGUA	5	0.659	20	N0	-1	0	0	6	6	9	8	4	1	4	3	41	0.896294	1.02935	3.32871	9.59577	0	0	7.93445	2.45458	7.7405	3.7161	0.580443	0.316927	1.14995	1.96368	0	1.21254
scaffold_1	3104737	3105190	Cluster_643	454	24	0.947	24	0.083	-	AUAUAGCCUUAAGACCUUAGAAC	3	0.833	22	N0	-1	0	0	2	4	3	2	5	3	4	1	24	0	0	0	0	1.37832	1.68159	0	0	1.5481	1.85805	0	0	0	1.96368	9.34007	1.21254
scaffold_1	3105285	3105412	Cluster_644	128	28	1.105	28	0.286	.	AGGUGUGUAGAUACGUACGUG	3	0.75	21	N0	0.1	0	0	1	2	2	11	1	7	3	1	28	1.34444	0.343117	0	0	0.689161	1.12106	1.98361	0	0	0	0	0	2.2999	3.43644	1.86801	5.45641
scaffold_1	3105577	3105626	Cluster_645	50	17	0.671	17	0	-	UCUCCGAUCACAAACUCUCUG	5	0.588	20	N0	-1	0	0	2	0	6	5	0	2	0	2	17	0	0	1.66436	0	0.689161	0	0	0	0	0	0	0	2.2999	0.98184	9.34007	0.606268
scaffold_1	3105900	3106088	Cluster_646	189	21	0.829	21	0.048	-	CCAUCGGCAUUGGAGAGU	3	0.619	21	N0	-1	0	0	3	0	2	7	2	0	4	3	21	0	0	0	0	0	0.560529	0	4.90916	0	0	0	0	2.2999	0.49092	10.2741	2.42507
scaffold_1	3142972	3143127	Cluster_647	156	15	0.592	15	1	+	UGGAUUGUUAAGCUUUUGCUUCA	2	0.933	18	N0	-1	0	0	4	1	1	1	1	4	3	0	15	0	0	0	1.37082	0	0	5.95083	2.45458	4.6443	3.7161	0	0	0	0.49092	0.934007	0
scaffold_1	3143219	3143460	Cluster_648	242	29	1.144	14	0.483	.	AUGUUCUGUUUUCUUUGC	11	0.621	18	N0	-1	0	0	17	4	4	1	1	0	2	0	29	0.448147	3.08805	1.66436	0	0.689161	0	5.95083	7.36373	2.32215	5.57415	0	0	0	0.49092	2.80202	0.606268
scaffold_1	3143665	3144235	Cluster_649	571	144	5.682	144	0.986	+	GUUUGCUCUGAUAAAAAG	12	0.597	18	N0	-1	0	0	32	23	9	27	26	11	9	7	144	2.24073	5.83299	4.99307	8.22495	4.13497	1.12106	59.5083	56.4553	21.6734	31.5868	0	0	1.14995	2.4546	0.934007	0
scaffold_1	3144379	3145133	Cluster_650	755	32	1.263	32	0.688	.	AGAAGAAGACAGACGAACUGCU	4	0.781	22	N0	-1	0	0	5	5	1	6	8	2	3	2	32	0.448147	1.02935	3.32871	0	0.689161	1.68159	13.8853	0	6.1924	9.29024	0	0.316927	1.14995	0	0	0
scaffold_1	3147164	3147393	Cluster_651	230	290	11.443	290	0.828	+	UCUGCUCUGUCCGAUUUACUUUCU	36	0.31	24	N0	-1	0	0	5	7	2	7	43	68	152	6	290	0.896294	0	0	2.74165	0.689161	2.24211	0	0	0.77405	0	31.9243	52.9269	0	0	0	1.8188
scaffold_1	3159713	3160062	Cluster_652	350	13	0.513	11	0.692	.	AUUCUCUGAAGAUCCUUGG	1	1	19	N0	-1	0	0	0	4	1	4	0	1	3	0	13	0.448147	0.343117	0	0	1.37832	0	3.96722	4.90916	1.5481	3.7161	0	0	1.14995	0	0	0
scaffold_1	3166813	3166919	Cluster_653	107	13	0.513	13	1	+	CGCAGAUCCGGACAUGCUCC	2	0.846	19	N0	-1	0	0	1	3	3	2	1	1	2	0	13	0	0.343117	0	1.37082	0	0	0	0	0.77405	0	1.16089	1.26771	0	0	1.86801	0
scaffold_1	3167164	3167708	Cluster_654	545	36	1.421	35	0.944	+	UCCUCGAAGGAACUCUCG	3	0.917	18	N0	-1	0	0	6	5	4	5	6	2	4	4	36	0	1.02935	0	0	2.06748	0	1.98361	0	0.77405	5.57415	2.90221	2.85235	1.14995	0.98184	0.934007	1.21254
scaffold_1	3179890	3180125	Cluster_655	236	36	1.421	23	1	+	UACUGGUCGCAUCUGGAACGUUACC	4	0.75	18	N0	-1	0	0	7	4	3	7	5	6	0	4	36	0.448147	0	0	1.37082	0.689161	1.12106	7.93445	9.81831	5.41835	9.29024	1.16089	0.633855	0	1.96368	0	0.606268
scaffold_1	3180616	3180963	Cluster_656	348	253	9.983	209	0.992	+	UUUUCGACUAAGAAUAUGAUU	118	0.273	21	N0	-1	0	0	19	11	8	136	53	12	6	8	253	1.34444	5.83299	14.9792	19.1915	21.364	5.60529	29.7542	61.3645	33.2841	39.019	0.580443	1.26771	12.6495	6.87288	23.3502	5.45641
scaffold_1	3186245	3186435	Cluster_657	191	14	0.552	14	0	-	ACUGUGUAGUAAGAUCUGU	2	0.929	18	N0	-1	0	0	3	2	2	1	2	1	2	1	14	0.448147	0	1.66436	1.37082	2.06748	0	1.98361	0	0.77405	1.85805	0.870664	0	0	0	1.86801	0
scaffold_1	3186638	3187377	Cluster_658	740	23	0.908	23	0.043	-	CAGUGCUGACGCAGACUCCUCCAUC	2	0.913	19	N0	-1	0	0	4	5	3	5	2	2	0	2	23	0	0	1.66436	2.74165	0.689161	0	1.98361	2.45458	3.87025	0	1.45111	1.26771	0	0	0.934007	1.21254
scaffold_1	3187530	3187802	Cluster_659	273	15	0.592	13	0	-	GAAGAAGUUCUGGCUGCU	2	0.933	21	N0	-1	0	0	2	2	0	4	2	1	4	0	15	0.448147	0.686234	0	0	1.37832	0.560529	1.98361	0	0	0	1.16089	0.950782	1.14995	0	0	0
scaffold_1	3187961	3188343	Cluster_660	383	28	1.105	18	0	-	UCCCUGGGAUGAACAGUUC	2	0.893	20	N0	-1	0	0	2	6	7	4	1	4	2	2	28	0	0.686234	1.66436	0	0.689161	0	1.98361	4.90916	4.6443	1.85805	1.45111	1.90156	2.2999	0	0.934007	0
scaffold_1	3188791	3189443	Cluster_661	653	42	1.657	38	0.048	-	AUAUGGAGCUUAUGAAAUCAAUG	3	0.833	21	N0	-1	0	0	2	6	4	10	7	8	4	1	42	0.448147	1.02935	1.66436	0	1.37832	2.80264	9.91806	2.45458	0	1.85805	3.19243	1.90156	3.44985	0.49092	0	1.21254
scaffold_1	3191689	3192040	Cluster_662	352	14	0.552	14	0	-	GUGGAAGGAAGGACUGUGA	2	0.929	19	N0	-1	0	0	1	3	1	2	1	3	2	1	14	0.448147	0.686234	0	0	0	0.560529	1.98361	2.45458	1.5481	1.85805	1.45111	0	0	0	0	0
scaffold_1	3193660	3193739	Cluster_663	80	23	0.908	23	0.957	+	GUUGGUAUAUUUUCCGUCUGAGCA	13	0.391	24	N0	-1	0	0	3	2	0	0	1	4	13	0	23	0	0	0	0	0	0	19.8361	7.36373	3.87025	5.57415	0	0.316927	0	0.49092	0	0
scaffold_1	3193929	3194029	Cluster_664	101	37	1.46	37	0.919	+	CAGAUCGAUGUGCCCUCUGACUUUG	15	0.432	25	N0	-1	0	0	0	2	2	5	4	7	1	16	37	1.34444	1.71558	4.99307	0	5.51329	0.560529	5.95083	7.36373	3.0962	7.4322	0	0	1.14995	0.49092	0	0.606268
scaffold_1	3194328	3194377	Cluster_665	50	17	0.671	17	1	+	AUGGUGAGAAGAACUCUUU	3	0.765	18	N0	-1	0	0	4	4	2	1	0	3	2	1	17	0	0	0	0	0.689161	0	3.96722	0	9.28859	0	0.580443	0	0	0	0	0
scaffold_1	3194660	3194954	Cluster_666	295	49	1.933	43	0.98	+	CUGUCUGCAACUUGAACUUGGGA	6	0.653	23	N0	-1	0	0	9	3	5	3	2	11	8	8	49	0	0.686234	0	6.85412	1.37832	1.68159	11.9017	2.45458	7.7405	22.2966	0.290221	1.26771	2.2999	0	0.934007	0
scaffold_1	3195288	3195782	Cluster_667	495	66	2.604	39	0.939	+	GGGAUUUUGCUCUGUGACU	3	0.818	20	N0	-1	0	0	4	10	11	8	11	8	8	6	66	0.896294	0.686234	0	1.37082	3.4458	3.36317	5.95083	17.182	17.8031	5.57415	1.16089	1.58464	1.14995	0.98184	0.934007	0.606268
scaffold_1	3197432	3197789	Cluster_668	358	37	1.46	36	0.919	+	CUGUUUGAGGAAGAUGAUGA	4	0.811	21	N0	-1	0	0	3	6	6	8	5	3	4	2	37	0	0.686234	0	0	4.13497	4.48423	0	7.36373	0.77405	1.85805	3.19243	1.26771	0	0	0.934007	0
scaffold_1	3201579	3201809	Cluster_669	231	27	1.065	27	0.63	.	CAAACUAACGCAUCCAAAGA	3	0.741	24	N0	0	0	0	0	0	6	1	5	5	10	0	27	0	0	0	1.37082	2.06748	1.12106	0	0	2.32215	0	2.90221	2.21849	1.14995	0	0	0
scaffold_1	3208061	3208426	Cluster_670	366	63	2.486	49	0.016	-	AAUUUCUGUAGAAUGCCCAGA	4	0.81	21	N0	-1	0	0	5	10	6	17	8	6	6	5	63	0.448147	4.1174	3.32871	1.37082	2.06748	0	9.91806	12.2729	7.7405	3.7161	3.19243	0	4.59981	0.49092	3.73603	1.21254
scaffold_1	3208867	3209203	Cluster_671	337	39	1.539	23	0	-	ACUGGUCGUAUCUGGAACGUUACC	3	0.795	21	N0	-1	0	0	4	0	3	9	6	7	7	3	39	1.79259	0.686234	1.66436	0	1.37832	0.560529	3.96722	9.81831	3.0962	11.1483	0.870664	1.26771	2.2999	0.49092	2.80202	0
scaffold_1	3218432	3218803	Cluster_672	372	46	1.815	19	0.674	.	UCAAAAUUGUCGACUCUCUUUUU	3	0.696	24	N0	0.2	0	0	1	2	2	3	5	14	17	2	46	0	0	4.99307	2.74165	5.51329	5.60529	0	2.45458	1.5481	3.7161	0.870664	0	0	0.49092	9.34007	2.42507
scaffold_1	3237300	3237558	Cluster_673	259	13	0.513	13	0.923	+	UUCCGAAUUUUGUACAAUCU	3	0.846	20	N0	-1	0	0	2	2	5	3	1	0	0	0	13	1.79259	0	3.32871	2.74165	0.689161	1.12106	0	0	0.77405	0	0	0	1.14995	0	0	0
scaffold_1	3237709	3238259	Cluster_674	551	45	1.776	45	0.156	-	UUGUGGCUCCUGAUGACUAUGAG	3	0.844	21	N0	-1	0	0	6	3	5	12	6	7	6	0	45	0.448147	0.686234	0	5.4833	0	3.9237	5.95083	7.36373	0.77405	0	3.48266	3.16927	0	0.49092	0	0.606268
scaffold_1	3238416	3238608	Cluster_675	193	21	0.829	20	0	-	CCGAUCUGGAUAUUUCAACGAAAA	2	0.81	18	N0	-1	0	0	4	4	1	0	3	4	4	1	21	0.448147	0	0	0	1.37832	1.12106	0	7.36373	0	0	2.61199	0.633855	1.14995	0	0.934007	0
scaffold_1	3238929	3239516	Cluster_676	588	44	1.736	41	0.023	-	UUAAGGGAUCUGCCGAGCGUG	3	0.841	21	N0	-1	0	0	1	1	6	14	6	7	7	2	44	0	0.343117	1.66436	0	1.37832	0.560529	3.96722	12.2729	1.5481	0	4.0631	3.4862	3.44985	0.98184	0	0
scaffold_1	3239608	3239870	Cluster_677	263	47	1.855	47	0	-	ACUUUGCAUCUCGUUGGACUUCUC	7	0.723	24	N0	-1	0	0	3	3	6	8	5	7	12	3	47	0.448147	1.02935	3.32871	2.74165	2.75664	3.36317	7.93445	7.36373	3.0962	0	2.61199	2.21849	1.14995	0	0	0.606268
scaffold_1	3239977	3240167	Cluster_678	191	13	0.513	12	0	-	UGGGGUGAAUCUGCUCCUGAUC	2	0.923	22	N0	-1	0	0	3	3	0	1	6	0	0	0	13	0	0	0	0	0	0	0	0	0	1.85805	2.32177	0.950782	0	0.49092	0	0
scaffold_1	3249311	3249523	Cluster_679	213	14	0.552	14	0.071	-	AUUCCGAUCGAACUAGAGAAACAA	3	0.643	19	N0	-1	0	0	2	3	0	3	2	0	3	1	14	0.448147	0.686234	3.32871	4.11247	2.06748	0	3.96722	0	0.77405	0	0	0	0	0	0	0
scaffold_1	3252518	3252727	Cluster_680	210	35	1.381	35	0.086	-	CUGCACGGGCCUGGCUCAUCCCAUC	4	0.543	18	N0	-1	0	0	9	2	7	4	4	1	4	4	35	0.896294	1.02935	0	0	2.06748	1.68159	5.95083	9.81831	3.0962	5.57415	0.290221	0	1.14995	1.47276	0.934007	2.42507
scaffold_1	3255315	3255339	Cluster_681	25	27	1.065	27	0	-	UCCCUUAACAACAACUCUAG	12	0.259	20	N0	-1	0	0	7	3	12	2	2	0	1	0	27	0	0	3.32871	0	2.75664	2.80264	0	0	0	0	2.61199	2.21849	0	0	0	0
scaffold_1	3260663	3261028	Cluster_682	366	14	0.552	14	0.786	.	CCGGAAAGUCGCUCCCAAAC	2	0.857	19	N0	-1	0	0	0	5	2	5	1	0	1	0	14	0	0	3.32871	0	0.689161	0.560529	0	0	1.5481	0	0.580443	0.950782	0	1.47276	0	0
scaffold_1	3261216	3261406	Cluster_683	191	13	0.513	13	1	+	AAGACUGUCUGUGGCAAGG	2	0.923	21	N0	-1	0	0	1	2	2	3	2	2	0	1	13	0.448147	0.686234	0	0	0	0	0	2.45458	0.77405	1.85805	1.16089	0.950782	0	0	0	0
scaffold_1	3280427	3280553	Cluster_684	127	14	0.552	14	1	+	CUAAGAGUGGAGUAGAACUUU	3	0.429	21	N0	-1	0	0	0	0	2	9	2	0	1	0	14	0	0	0	0	0.689161	0	13.8853	2.45458	0.77405	0	0	0	2.2999	0.98184	0	0
scaffold_1	3297613	3297736	Cluster_685	124	19	0.75	19	0.053	-	GCAGUUGAUCUUGCUGAACAUCA	2	0.684	20	N0	-1	0	0	2	2	7	0	3	3	2	0	19	0	0	6.65742	0	0	0	3.96722	0	3.0962	7.4322	0.580443	0	0	0.49092	1.86801	0
scaffold_1	3319284	3319458	Cluster_686	175	38	1.499	23	0.158	-	GGAACGAUUGUUUUGACUAAAUA	5	0.447	22	N0	-1	0	0	2	1	6	4	11	6	8	0	38	2.24073	1.02935	0	1.37082	2.75664	3.9237	0	0	0.77405	0	0.580443	3.80313	0	0.49092	0	1.21254
scaffold_1	3323187	3323444	Cluster_687	258	238	9.391	237	0.836	+	AGUGGCUACUGAUUUAUUUUUUGU	130	0.244	24	N0	-1	0	0	7	6	2	9	12	32	166	4	238	0	0	0	0	0	0.560529	0	0	0.77405	0	31.9243	39.9328	0	0	0	0
scaffold_1	3323534	3323638	Cluster_688	105	52	2.052	52	0.865	+	GACGGAACCUAUGUAAUAUUGGCAU	5	0.538	24	N0	-1	0	0	4	0	4	4	9	4	18	9	52	0	0	0	0	0	0	0	0	0	0	5.22398	10.7755	0	0	0	0
scaffold_1	3337360	3337431	Cluster_689	72	19	0.75	19	1	+	CAGCUGCUAGGACCUAAUCCU	9	0.316	21	N0	-1	0	0	0	2	6	9	1	0	1	0	19	0	1.71558	0	0	0	1.12106	17.8525	0	0.77405	0	0	0	0	0	1.86801	0
scaffold_1	3341569	3342462	Cluster_690	894	26	1.026	26	0.962	+	GUGAGAUUCCGGCGGAGAU	2	0.923	19	N0	-1	0	0	3	6	6	3	3	2	1	2	26	0.448147	0	0	0	0	0	0	2.45458	0.77405	5.57415	3.19243	2.21849	1.14995	0	0.934007	0
scaffold_1	3343504	3343709	Cluster_691	206	13	0.513	13	1	+	GAACGGGAAGGACGAUCGAAA	2	0.923	21	N0	-1	0	0	0	2	1	4	3	1	2	0	13	0	0	0	0	0	0	0	0	0.77405	1.85805	2.03155	1.26771	0	0	0	0
scaffold_1	3348115	3348139	Cluster_692	25	20	0.789	20	0	-	UCAUGAUAUCUGGACAAA	6	0.3	18	N0	-1	0	0	6	0	3	4	1	2	0	4	20	0.896294	1.02935	0	1.37082	1.37832	1.12106	1.98361	2.45458	2.32215	3.7161	0	0	1.14995	0.49092	0	0.606268
scaffold_1	3352429	3352575	Cluster_693	147	19	0.75	19	1	+	ACUGUUACCGAUCUCCCGAC	3	0.737	20	N0	-1	0	0	2	1	4	4	1	2	1	4	19	0	1.37247	0	0	0	0	7.93445	4.90916	2.32215	5.57415	0	0	0	0.49092	1.86801	0
scaffold_1	3377867	3377911	Cluster_694	45	39	1.539	39	1	+	GAGGUUACUGGGGAAACA	19	0.179	18	N0	-1	0	0	20	14	3	1	0	1	0	0	39	0.896294	1.71558	3.32871	1.37082	0.689161	0	5.95083	34.3641	7.7405	1.85805	0	0	0	0	0	0
scaffold_1	3379439	3379503	Cluster_695	65	14	0.552	14	1	+	AAAGACCUCCUGGAUCUAACGUGU	7	0.357	24	N0	-1	0	0	1	0	0	0	1	0	12	0	14	0	0	0	0	0	0	0	0	0	0	2.03155	2.21849	0	0	0	0
scaffold_1	3386287	3386624	Cluster_696	338	14	0.552	14	0.214	.	AUUGUUCUUAGUCUUCCAUCU	4	0.571	21	N0	0.2	0	0	1	0	2	5	1	2	3	0	14	0.896294	1.02935	0	1.37082	0	0.560529	0	2.45458	0	0	0	1.90156	0	0	0	0
scaffold_1	3414496	3414748	Cluster_697	253	137	5.406	130	0.328	.	UUAAAGUUUGUUAUUGUAGACGGU	12	0.511	24	N0	1.5	0	0	4	1	6	4	19	27	74	2	137	2.68888	2.0587	1.66436	1.37082	0	0	0	0	1.5481	5.57415	17.1231	16.4802	3.44985	0.49092	0.934007	1.21254
scaffold_1	3415643	3416193	Cluster_698	551	16	0.631	16	0.938	+	AGGAAUUGGGAAAUCGGAGUCU	3	0.812	22	N0	-1	0	0	0	2	3	2	5	2	2	0	16	0	0.686234	0	0	0	0.560529	0	0	0.77405	1.85805	3.19243	0	0	0	0	0
scaffold_1	3418315	3418367	Cluster_699	53	17	0.671	17	0.176	-	UGCGACUGCUGUGACGAGU	2	0.941	21	N0	-1	0	0	0	3	1	5	2	3	2	1	17	0	0.343117	1.66436	0	0	0.560529	1.98361	4.90916	0	1.85805	0	0.633855	1.14995	1.96368	1.86801	0.606268
scaffold_1	3419617	3419906	Cluster_700	290	14	0.552	14	0	-	AACAAGAUUUGUGGAAAGACGA	2	0.857	18	N0	-1	0	0	4	3	2	1	2	0	1	1	14	0.448147	0.343117	1.66436	0	0	0	5.95083	0	0.77405	5.57415	0.580443	0.633855	0	0	0	0
scaffold_1	3427332	3427437	Cluster_701	106	1177	46.443	27	0	-	GUGGACGUGCCGGAGUGGUUAUC	578	0.018	23	N0	-1	0	0	297	52	22	4	55	598	60	89	1177	16.1333	30.5374	69.903	72.6537	68.2269	25.2238	152.738	61.3645	104.497	85.4702	83.5837	60.85	29.8987	0.98184	4.67003	10.3066
scaffold_1	3434648	3435478	Cluster_702	831	954	37.644	942	0.57	.	UGGUCUCAAGUUAUGUUCUUUG	91	0.26	21	N0	13.2	0	0	5	37	46	583	240	13	25	5	954	13.8926	16.1265	31.6228	47.9789	115.779	156.388	3.96722	2.45458	177.257	115.199	0	0.633855	45.9981	17.6731	1.86801	0.606268
scaffold_1	3441288	3441745	Cluster_703	458	25	0.986	25	0.72	.	CUUACUUCCGACCUUCUUGAAU	3	0.68	22	N0	-1	0	0	3	3	4	4	6	2	1	2	25	0.448147	1.02935	1.66436	2.74165	2.75664	1.68159	5.95083	4.90916	0.77405	1.85805	0.580443	0	0	0.98184	0	0
scaffold_1	3448122	3448426	Cluster_704	305	23	0.908	23	0.957	+	UCGGUUACUCGAUCUCGAUUUGCG	6	0.696	24	N0	-1	0	0	0	2	2	3	3	0	9	4	23	0.896294	0.343117	0	0	0	0	1.98361	4.90916	2.32215	1.85805	1.74133	1.58464	1.14995	0.49092	0	0
scaffold_1	3463772	3463992	Cluster_705	221	20	0.789	15	0.5	.	GAUACGUCUGUACAUAUACUAAAU	2	0.85	23	N0	-1	0	0	1	0	2	1	2	8	6	0	20	0	0	0	1.37082	1.37832	0.560529	0	0	0	0	2.03155	0.950782	2.2999	0	1.86801	1.21254
scaffold_1	3464072	3464107	Cluster_706	36	37	1.46	1	0.946	+	AAUGGCAGACUCGUAAAUACUAUG	19	0.297	24	N0	-1	0	0	0	2	0	3	4	6	22	0	37	0	0	0	0	2.06748	0.560529	0	0	0.77405	0	2.90221	6.33855	0	0	0	1.21254
scaffold_1	3477994	3478365	Cluster_707	372	16	0.631	16	0.188	-	GUUCUCGAUAUUGUAAAACCG	3	0.688	21	N0	-1	0	0	1	0	4	6	3	2	0	0	16	0	1.02935	1.66436	0	0	0	0	0	1.5481	0	0	1.90156	1.14995	0	0.934007	1.21254
scaffold_1	3479356	3479511	Cluster_708	156	14	0.552	10	0.214	.	UCUUACCGUAGAAUGGCUA	4	0.714	19	N0	-1	0	0	0	7	0	2	1	2	2	0	14	0	0.343117	1.66436	2.74165	0	0	0	2.45458	0	7.4322	0.580443	0	1.14995	0.98184	0	0
scaffold_1	3482197	3482615	Cluster_709	419	40	1.578	40	0	-	GUGGGUUGAGAUCUUGUAAGAAUA	2	0.8	21	N0	-1	0	0	1	7	5	10	3	5	7	2	40	0.448147	0.343117	0	0	2.06748	0	1.98361	2.45458	0	0	6.38487	3.16927	0	0	0.934007	0
scaffold_1	3482957	3483286	Cluster_710	330	33	1.302	33	0	-	GAAGCUGAUCGGUGCAUGGGCGAGU	2	0.97	25	N0	-1	0	0	3	4	5	2	4	4	2	9	33	0	0	0	0	0	0	0	0	0	5.57415	3.48266	5.07084	1.14995	0	0	0.606268
scaffold_1	3491588	3491808	Cluster_711	221	16	0.631	16	0	-	AGGAGCUGAGUUUGUGUC	3	0.625	18	N0	-1	0	0	5	4	3	0	3	1	0	0	16	0	0.343117	0	0	2.75664	1.12106	3.96722	0	0.77405	3.7161	1.16089	0	0	0	0	0
scaffold_1	3491901	3492075	Cluster_712	175	13	0.513	13	0	-	UCACGGUUUUGGUAGCAUAA	2	0.769	23	N0	-1	0	0	0	2	3	1	0	4	3	0	13	0.448147	0.686234	0	1.37082	1.37832	1.12106	0	2.45458	0.77405	0	0	0.633855	0	0.49092	0	0
scaffold_1	3494154	3494485	Cluster_713	332	16	0.631	16	0	-	AAUCCUGGAUUUGGCUCUUC	2	0.875	20	N0	-1	0	0	1	1	4	4	1	1	3	1	16	0.448147	0	3.32871	0	0	0.560529	0	0	0.77405	1.85805	0.870664	0.950782	1.14995	1.47276	0	0
scaffold_1	3498077	3498248	Cluster_714	172	14	0.552	4	0.143	-	UAUAUCCAGAAAAAAUCGGGCUUU	2	0.929	24	N0	-1	0	0	1	0	0	3	1	1	8	0	14	0	0	0	0	0	0	0	0	1.5481	3.7161	1.45111	1.58464	0	0	0	0
scaffold_1	3503290	3503638	Cluster_715	349	14	0.552	14	0	-	AUAGACGUAGCUAAUCUCUUGAUU	3	0.714	24	N0	-1	0	0	1	1	1	1	1	0	5	4	14	0	0.686234	0	1.37082	0	0	1.98361	2.45458	0.77405	0	0	0.316927	1.14995	0.49092	3.73603	0.606268
scaffold_1	3503780	3503809	Cluster_716	30	20	0.789	20	0	-	AUUGACUUCCGAAUCUCC	4	0.55	24	N0	-1	0	0	4	3	3	1	0	4	5	0	20	0.896294	0	0	0	0	1.12106	0	2.45458	3.0962	5.57415	0.290221	0.633855	0	1.96368	0.934007	0
scaffold_1	3522301	3522513	Cluster_717	213	14	0.552	14	0	-	GAGAGGCUGUGAACACGA	3	0.786	18	N0	-1	0	0	4	0	0	1	3	3	2	1	14	0	0.686234	0	1.37082	0.689161	0	0	0	1.5481	0	0.870664	0.633855	0	0.49092	1.86801	0
scaffold_1	3534859	3534951	Cluster_718	93	88	3.472	73	0.614	.	ACCGAUGCUGUGGGAAAACUAUGU	34	0.284	24	N0	1.7	0	0	0	1	2	5	12	7	59	2	88	0	0	1.66436	0	2.06748	1.12106	0	0	0	1.85805	7.83598	9.82475	4.59981	1.96368	8.40606	3.63761
scaffold_1	3535239	3535271	Cluster_719	33	13	0.513	13	0.538	.	AUCCAGAUCUAACCGUGUAUUU	3	0.692	22	N0	-1	0	0	0	0	0	0	6	3	4	0	13	0	0	1.66436	0	0	0	0	0	0	0	1.74133	1.58464	0	0	0	0.606268
scaffold_1	3572584	3572739	Cluster_720	156	13	0.513	13	0	-	UGGACGAUCCAAACGAAUGUGU	3	0.692	22	N0	-1	0	0	1	1	0	2	5	2	2	0	13	0	0	0	0	0	0	0	2.45458	1.5481	0	2.03155	0.950782	0	0	0	0
scaffold_1	3580393	3580709	Cluster_721	317	13	0.513	13	0.462	.	UCUGUGCCGAUGAUCUCAAGC	4	0.692	21	N0	0	0	0	1	0	0	6	3	0	2	1	13	0	0.343117	1.66436	0	0	0	3.96722	4.90916	2.32215	1.85805	0.290221	0.633855	0	0	0	0
scaffold_1	3582166	3582360	Cluster_722	195	13	0.513	13	0.846	+	AUGUGAACUUCCUGAAGG	3	0.615	18	N0	-1	0	0	4	0	0	3	2	1	3	0	13	0	0	0	0	1.37832	2.24211	0	0	0	1.85805	0	0.316927	0	0.98184	2.80202	0
scaffold_1	3583720	3583857	Cluster_723	138	13	0.513	12	1	+	CUGUGGUCUGUUUGUGCUCUUCUUC	3	0.769	21	N0	-1	0	0	0	1	0	5	3	0	1	3	13	0	0.343117	0	0	0.689161	1.12106	1.98361	2.45458	0.77405	1.85805	0	0.633855	0	0	2.80202	0
scaffold_1	3583932	3584406	Cluster_724	475	28	1.105	28	0.143	-	ACCCGUGAACAAAAAAAACUCUUC	2	0.929	21	N0	-1	0	0	0	4	4	6	6	3	4	1	28	0	0.686234	4.99307	0	0.689161	1.68159	5.95083	4.90916	3.87025	5.57415	0.290221	0.633855	1.14995	0.49092	0	0.606268
scaffold_1	3585553	3585845	Cluster_725	293	18	0.71	18	0	-	UUUUGUUGGCUGGUAUGAGCGAUA	2	0.944	18	N0	-1	0	0	4	0	3	1	1	4	3	2	18	0	0	0	2.74165	2.06748	0.560529	5.95083	7.36373	2.32215	0	0.290221	0	0	0.49092	0	0.606268
scaffold_1	3586438	3586639	Cluster_726	202	15	0.592	15	0.133	-	AUCGGCUUCGAAUUCAAUUGA	2	0.8	22	N0	-1	0	0	3	1	1	2	4	2	0	2	15	0	0.343117	0	6.85412	0	0	3.96722	0	3.0962	1.85805	0.580443	0	0	0	0	0
scaffold_1	3594306	3594594	Cluster_727	289	69	2.723	69	0	-	UGUAGUGACUCUGCGCAAUGCAA	17	0.391	23	N0	-1	0	0	8	5	4	2	1	19	16	14	69	0.448147	5.48987	0	6.85412	7.58077	2.24211	9.91806	4.90916	8.51454	7.4322	1.16089	0.633855	1.14995	0	1.86801	0.606268
scaffold_1	3605197	3605363	Cluster_728	167	19	0.75	18	0	-	GAGGGGGAAGGAAAGCUU	3	0.737	18	N0	-1	0	0	5	3	3	1	1	4	0	2	19	0	0.343117	0	0	1.37832	1.12106	1.98361	0	0	1.85805	1.16089	1.26771	1.14995	0	2.80202	0
scaffold_1	3605661	3605739	Cluster_729	79	16	0.631	16	0	-	UUCACUCUCUCCGACAACGCCACU	3	0.875	24	N0	-1	0	0	2	3	2	1	1	2	5	0	16	0	0	0	0	0.689161	1.12106	1.98361	4.90916	1.5481	1.85805	0.870664	0.950782	1.14995	0	0	0
scaffold_1	3605885	3605990	Cluster_730	106	17	0.671	17	0.118	-	ACAGAGACCGUGCUGUUGAAGCG	2	0.882	23	N0	-1	0	0	0	2	2	0	2	5	4	2	17	0	0.686234	0	1.37082	0.689161	0.560529	0	2.45458	2.32215	0	1.45111	0.633855	0	0	0	0.606268
scaffold_1	3624134	3624855	Cluster_731	722	100	3.946	99	0.95	+	ACCUUGGUGAAUUUGGAGUCA	4	0.74	21	N0	-1	0	0	6	17	9	19	11	17	19	2	100	0	0	0	4.11247	0	1.68159	1.98361	4.90916	3.87025	0	14.5111	11.0925	0	0	0	0.606268
scaffold_1	3628410	3628592	Cluster_732	183	25	0.986	25	1	+	GAAGAUCAGAGAGUAUGACUCAAAG	4	0.56	23	N0	-1	0	0	0	3	1	3	3	8	3	4	25	0	1.37247	0	1.37082	2.75664	1.68159	7.93445	0	0.77405	0	0.580443	1.58464	0	0	0.934007	0
scaffold_1	3628869	3629046	Cluster_733	178	22	0.868	22	1	+	CUUAAUGUUGUCUCGGAUA	4	0.636	19	N0	-1	0	0	1	10	3	4	0	1	1	2	22	0	0.343117	1.66436	1.37082	5.51329	2.24211	1.98361	4.90916	2.32215	0	0	0.316927	0	0	0	0
scaffold_1	3630442	3630780	Cluster_734	339	23	0.908	22	0.957	+	UUGUCUUUUGAUCUGAUUAUCUCCU	3	0.696	22	N0	-1	0	0	0	2	3	3	6	4	1	4	23	0.448147	0.343117	0	0	2.06748	1.12106	0	0	0	0	1.74133	1.90156	2.2999	0.49092	0	0.606268
scaffold_1	3638118	3638238	Cluster_735	121	247	9.746	19	0.004	-	CGUGGGCAACUUUCUAGUAUAU	195	0.081	22	N0	-1	0	0	6	2	1	2	199	15	21	1	247	0	2.74494	1.66436	2.74165	1.37832	0	0	0	0	0	27.8612	40.2498	2.2999	0	2.80202	3.63761
scaffold_1	3638702	3638928	Cluster_736	227	96	3.788	7	0.677	.	AUGUUCGGUCUCUCUAUGAAAAAU	27	0.573	24	N0	1.3	0	0	1	4	2	1	12	17	58	1	96	2.24073	0.343117	0	1.37082	0.689161	0.560529	0	0	0.77405	0	11.0284	12.994	4.59981	0.49092	0	1.21254
scaffold_1	3641221	3641628	Cluster_737	408	310	12.232	125	0.435	.	CUUCCUAACUUUGCCUUACAAUGC	18	0.455	24	N0	1	0	0	17	12	19	18	30	64	146	4	310	0.448147	0	9.98614	9.59577	2.06748	10.65	0	0	0.77405	0	29.6026	51.3422	0	0	0.934007	4.85014
scaffold_1	3665682	3665952	Cluster_738	271	17	0.671	17	0.882	+	AUGUUCUCCAUCUUUGCUCUA	3	0.882	21	N0	-1	0	0	1	2	3	5	1	0	2	3	17	0.448147	1.37247	0	1.37082	0	0.560529	1.98361	9.81831	2.32215	3.7161	0	0	0	0	0	0
scaffold_1	3690177	3690279	Cluster_739	103	44	1.736	2	0.227	.	GUGGUGUCUGACUUUCUGGGUU	16	0.455	22	N0	-1	0	0	1	5	0	2	18	10	8	0	44	0	0	1.66436	4.11247	2.06748	4.48423	0	0	0	1.85805	1.16089	1.26771	0	0	0	12.1254
scaffold_1	3690360	3690517	Cluster_740	158	38	1.499	4	0.684	.	AUUUCCUCGGCAAAUAAACCUCG	3	0.711	24	N0	0.1	0	0	1	0	1	2	5	12	17	0	38	0	0	1.66436	1.37082	0.689161	4.48423	0	0	0.77405	0	2.32177	3.16927	0	0	1.86801	3.63761
scaffold_1	3691145	3691286	Cluster_741	142	17	0.671	17	0.588	.	AUUAUCUAUCUUAAAAUAUAAGUU	2	0.824	24	N0	0	0	0	0	2	0	3	1	1	10	0	17	0	0	0	0	0	0	0	0	0	0	3.19243	1.90156	0	0	0	0
scaffold_1	3702389	3702600	Cluster_742	212	19	0.75	19	0	-	GACCGAGCUGGAGACUGAUA	3	0.737	20	N0	-1	0	0	3	2	4	4	2	1	2	1	19	0.448147	0.686234	0	0	1.37832	0.560529	0	2.45458	2.32215	1.85805	0.290221	0.950782	1.14995	1.47276	0	0
scaffold_1	3703562	3703731	Cluster_743	170	29	1.144	29	0	-	CGAUUUGUAUCUUAAACGAGGAC	10	0.241	23	N0	-1	0	0	0	0	0	2	0	12	10	5	29	0.448147	0.343117	1.66436	5.4833	2.75664	1.12106	9.91806	2.45458	1.5481	3.7161	0.580443	0	1.14995	0	1.86801	0.606268
scaffold_1	3708294	3708389	Cluster_744	96	16	0.631	16	0.938	+	UCGACCUUGUAGGACUUGCA	5	0.438	20	N0	-1	0	0	2	4	5	0	1	0	4	0	16	0	0	0	0	0	0	0	0	1.5481	0	0	0	3.44985	0.49092	9.34007	0
scaffold_1	3720248	3720493	Cluster_745	246	32	1.263	32	0.031	-	CUUCCGACGUUGGUUAACA	3	0.812	21	N0	-1	0	0	4	5	5	7	3	3	2	3	32	0	0	0	0	6.20245	2.80264	0	0	1.5481	0	0	0	2.2999	0.49092	7.47205	3.03134
scaffold_1	3731077	3731331	Cluster_746	255	16	0.631	16	1	+	UCCACAGGUUAGACAGGUGUGCUCU	7	0.438	25	N0	-1	0	0	0	1	0	2	1	0	5	7	16	0.448147	0.686234	0	0	0.689161	1.12106	0	0	3.0962	1.85805	0	0	0	2.4546	0	0
scaffold_1	3755489	3755839	Cluster_747	351	19	0.75	18	0.105	-	CGUGUUUGCCUUUACAAUGC	2	0.947	20	N0	-1	0	0	4	2	7	2	2	2	0	0	19	0	0.343117	0	0	1.37832	0.560529	1.98361	0	0.77405	1.85805	2.32177	0.950782	0	0.49092	0	0
scaffold_1	3756117	3756370	Cluster_748	254	22	0.868	19	0	-	AAUUAUGGCUGUUCAAUACA	3	0.682	20	N0	-1	0	0	0	3	5	4	3	2	3	2	22	0	0	1.66436	2.74165	1.37832	1.12106	3.96722	0	2.32215	1.85805	1.74133	0.633855	0	0.49092	0	0
scaffold_1	3757695	3757993	Cluster_749	299	17	0.671	17	0	-	UGGACAAGUACGAGCUGG	4	0.588	18	N0	-1	0	0	6	1	2	4	3	0	0	1	17	0	0	0	1.37082	0	0.560529	0	0	3.87025	0	0.580443	1.90156	0	0.49092	0	0.606268
scaffold_1	3759827	3759914	Cluster_750	88	17	0.671	17	1	+	UUUGCCGUCCAUCUGUAAACAAU	3	0.765	20	N0	-1	0	0	0	1	5	4	3	4	0	0	17	0	0	0	0	0	1.12106	3.96722	0	0.77405	0	0.580443	0.633855	1.14995	0	5.60404	0.606268
scaffold_1	3760772	3760917	Cluster_751	146	40	1.578	40	1	+	UGACGUAUUCUGUGCAAU	3	0.725	18	N0	-1	0	0	9	0	7	8	3	6	6	1	40	0	1.37247	0	0	3.4458	0	0	2.45458	0.77405	7.4322	3.19243	1.90156	1.14995	1.96368	0.934007	1.21254
scaffold_1	3761108	3761517	Cluster_752	410	40	1.578	40	1	+	UGGCUAUCGUGGGAACACUCUACGU	2	0.85	20	N0	-1	0	0	3	7	8	4	5	3	4	6	40	0.448147	0	0	0	2.06748	1.68159	3.96722	0	2.32215	1.85805	4.0631	1.90156	1.14995	1.47276	1.86801	0.606268
scaffold_1	3761900	3762209	Cluster_753	310	17	0.671	17	0.882	+	UUCUAUGGAUCUCUUGCG	2	0.824	21	N0	-1	0	0	2	1	2	4	2	3	0	3	17	0.448147	0	0	0	1.37832	0.560529	0	0	2.32215	3.7161	0.870664	0.316927	0	0.49092	0.934007	1.21254
scaffold_1	3762482	3762734	Cluster_754	253	30	1.184	30	0.967	+	GUGUGACAAUUGUGGGAACAUA	3	0.833	18	N0	-1	0	0	6	1	6	4	5	5	2	1	30	0.448147	1.02935	0	0	4.13497	1.68159	3.96722	4.90916	0.77405	3.7161	1.45111	1.26771	0	0	0	0.606268
scaffold_1	3762809	3763086	Cluster_755	278	19	0.75	19	0.947	+	AAGAAGAGGUAAACGAGAA	2	0.789	23	N0	-1	0	0	0	3	0	4	5	6	0	1	19	0	0.343117	0	1.37082	2.06748	0.560529	3.96722	0	0.77405	1.85805	1.45111	1.26771	0	0	0	0
scaffold_1	3778075	3778139	Cluster_756	65	442	17.441	2	0	-	GACCGCAUAGCGCAGUGGA	400	0.036	19	N0	-1	0	0	30	404	2	2	2	0	1	1	442	41.6777	3.08805	23.301	2.74165	27.5664	54.3713	49.5903	24.5458	87.4676	48.3093	1.16089	0.950782	1.14995	0.49092	0.934007	1.8188
scaffold_1	3789423	3789887	Cluster_757	465	27	1.065	27	0.037	-	UGUAAUCUGAUCAUUCUU	3	0.815	21	N0	-1	0	0	4	6	3	7	3	0	3	1	27	0	0.343117	1.66436	1.37082	3.4458	1.12106	9.91806	9.81831	3.87025	1.85805	0	0	1.14995	0.49092	0	0
scaffold_1	3790417	3790449	Cluster_758	33	149	5.879	149	0	-	GACAAGACUGAACGUUACUUUGCAA	73	0.081	25	N0	-1	0	0	1	2	4	34	10	14	11	73	149	2.68888	3.77429	4.99307	20.5624	17.9182	11.2106	29.7542	17.182	25.5436	20.4385	0	0	0	0.49092	0.934007	0
scaffold_1	3803268	3803469	Cluster_759	202	29	1.144	5	0.448	.	AGCGAAGCGAAUCUAACGAAUAUU	9	0.586	24	N0	0.2	0	0	0	0	1	2	2	7	17	0	29	0	0	0	0	0	1.12106	1.98361	0	0	0	1.74133	6.33855	0	0	0	0
scaffold_1	3804685	3805187	Cluster_760	503	40	1.578	40	0.775	.	CUUCCGUAGAUCUCGUCGUCG	4	0.675	21	N0	0.1	0	0	2	2	6	17	6	0	6	1	40	2.24073	1.02935	1.66436	4.11247	2.06748	1.12106	1.98361	0	2.32215	1.85805	2.61199	0.633855	1.14995	0.49092	1.86801	1.8188
scaffold_1	3805615	3806141	Cluster_761	527	22	0.868	21	0.5	.	AAGACUUGCAGCUUUGAGA	2	0.909	21	N0	0.1	0	0	0	3	1	6	4	1	5	2	22	0	1.02935	4.99307	2.74165	0.689161	0.560529	1.98361	2.45458	3.0962	9.29024	0	0	0	0	0.934007	0
scaffold_1	3806261	3806356	Cluster_762	96	13	0.513	13	0.769	.	UACCCGAACUCUUAAGACAAG	3	0.538	21	N0	0.1	0	0	0	2	3	5	2	0	1	0	13	0	0.343117	0	4.11247	1.37832	0	1.98361	0	2.32215	3.7161	0	0	0	0.49092	0	0
scaffold_1	3819782	3820096	Cluster_763	315	183	7.221	76	0.497	.	ACGUAGGCUCCGAAUGGUAACC	15	0.546	24	N0	0.8	0	0	7	8	2	12	35	30	87	2	183	2.24073	0.343117	1.66436	1.37082	2.06748	2.80264	0	0	0.77405	0	20.3155	23.7695	1.14995	3.92736	0	7.27521
scaffold_1	3853558	3853647	Cluster_764	90	37	1.46	37	0	-	CGACAAGAACUUGGAUCUUCU	10	0.459	21	N0	-1	0	0	5	4	7	11	3	4	2	1	37	0	0	0	0	1.37832	2.24211	0	2.45458	0	0	0	0	1.14995	5.89104	10.2741	3.63761
scaffold_1	3854426	3854516	Cluster_765	91	21	0.829	21	0.048	-	GUGGCCUGACCAGAUCCGACA	7	0.476	21	N0	-1	0	0	1	1	3	9	2	2	0	3	21	0	0.343117	0	0	0	1.68159	0	0	0.77405	0	0	0	2.2999	1.96368	5.60404	2.42507
scaffold_1	3875286	3875980	Cluster_766	695	85	3.354	72	0.635	.	UUUUCCAGUACUCUCAACUUUU	6	0.694	24	N0	1.3	0	0	3	2	10	8	21	10	29	2	85	0.448147	0.686234	1.66436	5.4833	0.689161	3.36317	0	4.90916	5.41835	0	9.28708	8.24011	0	0.98184	0	0.606268
scaffold_1	3879748	3880181	Cluster_767	434	44	1.736	34	0.864	+	AUCCUAAUAUGGAUGUAAGCUUGU	3	0.727	24	N0	-1	0	0	1	1	4	6	7	11	14	0	44	0	0.686234	0	0	1.37832	3.36317	0	0	0	0	5.51421	4.12005	0	0	1.86801	0
scaffold_1	3882351	3882623	Cluster_768	273	435	17.165	99	0.267	.	CUGAUAGGGAAGAAUUCUCAACU	28	0.352	24	N0	2.9	0	0	9	9	45	62	78	105	124	3	435	5.37776	10.9797	6.65742	2.74165	3.4458	4.48423	0	0	3.87025	5.57415	38.5994	51.0253	8.04966	22.5823	5.60404	6.66895
scaffold_1	3882881	3883058	Cluster_769	178	23	0.908	12	0.652	.	AUCUUCAGGUUUUAUCGAAUUCGG	4	0.522	24	N0	0.2	0	0	4	1	1	0	2	4	11	0	23	0	0.686234	0	0	0	0.560529	0	0	0	0	3.48266	2.21849	0	0	0	0.606268
scaffold_1	3883524	3883872	Cluster_770	349	47	1.855	36	0.447	.	AGCUAGAUCUCUGGUAAAUCGAGG	17	0.34	24	N0	0.2	0	0	0	0	0	4	4	3	36	0	47	0.896294	2.74494	4.99307	1.37082	0.689161	0.560529	0	0	2.32215	0	0.290221	0.950782	2.2999	2.4546	3.73603	7.88148
scaffold_1	3893058	3893394	Cluster_771	337	14	0.552	14	0.786	.	AAUCGACUGCGACUCUUUACUAGC	2	0.786	24	N0	0	0	0	0	0	1	2	4	1	5	1	14	0	0.686234	0	0	0	0	1.98361	0	0	0	1.74133	1.26771	0	0.49092	0	0
scaffold_1	3911435	3911930	Cluster_772	496	114	4.498	105	0	-	AUUUGAUCUCGUACCCUG	4	0.807	18	N0	-1	0	0	25	9	15	9	22	13	12	9	114	0	0	0	0	0	0	0	0	0	0	17.1231	17.1141	0	0	0.934007	0
scaffold_1	3912058	3912122	Cluster_773	65	43	1.697	5	0.023	-	UGACUCUUCCACUCUAUGCAC	4	0.767	21	N0	-1	0	0	2	2	5	10	5	7	8	4	43	0	0	0	0	0	0	0	0	0	0	5.22398	7.28933	0	0.49092	0.934007	0
scaffold_1	3912440	3912714	Cluster_774	275	56	2.21	50	0	-	GUUUUUAACAGAAUAACUGCAG	27	0.446	22	N0	-1	0	0	5	3	5	2	32	6	3	0	56	0	0	0	0	0	0	1.98361	0	0.77405	0	10.448	5.70469	0	0	0	0
scaffold_1	3912915	3912951	Cluster_775	37	28	1.105	27	0	-	CGUGCUAUUCCUCUUGACCAAU	3	0.536	22	N0	-1	0	0	3	2	5	0	9	1	6	2	28	0	0	0	0	0	0	0	0	0	0	6.38487	1.90156	0	0	0	0
scaffold_1	3913259	3913357	Cluster_776	99	50	1.973	44	0	-	ACAGUUCUUUGGAUCCAUCACC	3	0.68	21	N0	-1	0	0	6	5	6	10	6	9	6	2	50	0.448147	0	0	0	0	0	0	0	0	0	7.83598	6.9724	0	0	0	0
scaffold_1	3914456	3914558	Cluster_777	103	70	2.762	67	0	-	GCGACUUUAGAGGAGACCUCUAC	3	0.729	24	N0	-1	0	0	8	8	6	11	12	11	13	1	70	0	0	0	0	0	0	0	0	0	0	12.7697	8.24011	0	0	0	0
scaffold_1	3928435	3928808	Cluster_778	374	43	1.697	11	0.651	.	AUUGAACUUUAAAAUCCACCUGU	3	0.698	23	N0	-1	0	0	3	3	3	5	5	14	7	3	43	0.448147	0.686234	4.99307	2.74165	0	1.12106	3.96722	4.90916	3.0962	0	2.61199	4.12005	1.14995	0.98184	0	0
scaffold_1	3935396	3935675	Cluster_779	280	40	1.578	37	0.925	+	AACAAGUUGUUGUUGAACCACCGG	5	0.625	24	N0	-1	0	0	0	2	1	0	10	7	19	1	40	0	0	0	2.74165	2.06748	3.9237	0	0	0.77405	0	2.90221	4.75391	0	0	0	1.21254
scaffold_1	3935754	3936166	Cluster_780	413	55	2.17	41	0.455	.	ACGGAUAUUUUGUUUUGAAUGUGU	5	0.655	24	N0	0.1	0	0	1	4	3	0	6	15	25	1	55	2.24073	0.686234	0	0	6.89161	8.96846	0	0	3.0962	1.85805	2.90221	0.950782	0	0	0	2.42507
scaffold_1	3936283	3936410	Cluster_781	128	19	0.75	10	0.737	.	ACAGCUAGCACUAAUGGAACGUCU	4	0.684	24	N0	0	0	0	4	0	0	1	5	2	7	0	19	0.448147	0	1.66436	0	4.13497	1.12106	0	0	1.5481	0	1.16089	0.950782	0	0	0	0
scaffold_1	3936588	3937131	Cluster_782	544	28	1.105	18	0.679	.	AGCUGCUGGAUAUAUGUGAUCGAU	2	0.857	24	N0	0.1	0	0	2	0	0	1	5	7	11	2	28	0	0	1.66436	0	1.37832	2.80264	0	0	1.5481	3.7161	0.580443	3.16927	0	0.49092	1.86801	0.606268
scaffold_1	3954281	3954758	Cluster_783	478	38	1.499	25	0.895	+	UUAUAACUGGAAUGGAUCUGA	5	0.632	22	N0	-1	0	0	0	4	5	9	15	2	2	1	38	1.79259	0.686234	0	0	3.4458	5.04476	0	0	0.77405	0	1.74133	1.58464	3.44985	0.98184	0.934007	0
scaffold_1	3961448	3961737	Cluster_784	290	18	0.71	18	0.167	-	CGUUCUCUCGGUUGGUAG	3	0.778	21	N0	-1	0	0	4	3	2	5	3	1	0	0	18	0.448147	0	1.66436	1.37082	0	1.68159	1.98361	2.45458	3.0962	3.7161	0	0.633855	2.2999	0	0	0
scaffold_1	3961815	3962023	Cluster_785	209	22	0.868	22	0.455	.	UCGGAUCUGGCAAUUUCGCU	3	0.682	20	N0	-1	0	0	2	1	8	7	3	0	0	1	22	0.896294	1.37247	0	1.37082	0.689161	0.560529	1.98361	0	2.32215	5.57415	0.870664	0	0	0.49092	0	1.21254
scaffold_1	3975950	3976050	Cluster_786	101	186	7.339	17	1	+	GACAGUUUGGCCGAGUGG	28	0.387	18	N0	-1	0	0	48	30	36	20	17	18	13	4	186	2.68888	2.0587	8.32178	6.85412	2.06748	3.9237	21.8197	2.45458	17.0291	13.0063	15.0915	16.4802	3.44985	0.98184	1.86801	1.21254
scaffold_1	3993195	3994061	Cluster_787	867	590	23.281	590	0.647	.	CGUGGCGACAAAGAUCUUGACA	30	0.419	24	N0	2.7	0	0	25	25	38	95	117	90	195	5	590	108.452	69.3096	3.32871	0	10.3374	3.36317	0	0	0	0	0	0	126.495	0	1.86801	6.66895
scaffold_1	3994164	3996078	Cluster_788	1915	2271	89.611	1970	0.274	.	AAGAACUCUUCCAAAAACGGAUU	77	0.367	24	N0	9.7	0	0	126	123	162	266	373	456	709	56	2271	358.069	205.527	18.3079	15.0791	117.157	72.8687	0	0	27.0917	27.8707	8.99686	14.5787	192.042	9.32748	117.685	67.902
scaffold_1	3996178	3997703	Cluster_789	1526	366	14.442	175	0.478	.	AUCAGAUUGAGUUCCAAAAACGUG	16	0.557	24	N0	1	0	0	13	10	13	9	53	74	183	11	366	2.24073	1.71558	9.98614	15.0791	21.364	32.5107	0	0	29.4139	27.8707	9.86753	18.0649	24.149	5.89104	19.6141	31.5259
scaffold_1	3998002	3999176	Cluster_790	1175	159	6.274	31	0.453	.	UCUCUGUAUGAUUUAUGAACAAU	11	0.642	24	N0	1.6	0	0	3	2	3	8	19	43	81	0	159	0.896294	0.343117	6.65742	12.3374	8.95909	15.6948	0	0	10.0626	7.4322	5.51421	10.7755	10.3496	1.47276	5.60404	8.48775
scaffold_1	3999431	3999701	Cluster_791	271	20	0.789	3	0.15	-	AUCAUUAGGCUCGUUAACCU	2	0.8	22	N0	-1	0	0	1	0	4	2	6	1	6	0	20	0	0	0	0	1.37832	2.24211	0	0	3.87025	0	0.580443	1.26771	2.2999	0.49092	0	0
scaffold_1	4000142	4000452	Cluster_792	311	115	4.538	6	0.191	-	GUGGCUUUCCUUUUGUAUCUGUA	5	0.487	24	N0	-1	0	0	5	2	0	6	27	30	42	3	115	2.24073	0.343117	3.32871	2.74165	8.26993	2.24211	0	0	1.5481	5.57415	6.67509	14.5787	3.44985	0.98184	1.86801	4.85014
scaffold_1	4001135	4001242	Cluster_793	108	17	0.671	5	0.294	.	AAUAAAACACUAGAGGAGAACCCG	3	0.706	24	N0	0.1	0	0	0	1	0	0	2	1	11	2	17	0.448147	0.343117	0	0	0	0	0	0	0	0	2.03155	2.21849	0	0	0	0.606268
scaffold_1	4014242	4014404	Cluster_794	163	25	0.986	25	1	+	GGGAUUGCUGGAGCUGCUCC	3	0.72	20	N0	-1	0	0	4	2	7	3	3	2	2	2	25	0	0	0	0	0	0.560529	3.96722	0	3.87025	5.57415	2.03155	2.21849	0	0	0	0
scaffold_1	4014682	4014935	Cluster_795	254	29	1.144	29	1	+	UUUCCGGAUCAGCUCUUU	3	0.828	18	N0	-1	0	0	7	6	4	3	3	0	4	2	29	0	0.686234	0	0	0.689161	0.560529	0	7.36373	2.32215	0	3.19243	2.21849	0	0	0.934007	0
scaffold_1	4020853	4021089	Cluster_796	237	16	0.631	16	0.812	+	UGAAACUUCCGAAGGCUCU	2	0.875	19	N0	-1	0	0	0	3	1	3	3	3	3	0	16	0.448147	0.343117	0	0	0.689161	0.560529	0	2.45458	0.77405	0	0.580443	0	3.44985	1.47276	0	1.21254
scaffold_1	4023078	4023411	Cluster_797	334	19	0.75	19	0.947	+	GCAUCAAAAGAUCUUCUGAAAA	2	0.895	22	N0	-1	0	0	2	3	0	3	5	1	3	2	19	0	1.02935	0	0	3.4458	2.24211	3.96722	0	1.5481	0	0	0.316927	1.14995	0	0.934007	0
scaffold_1	4032806	4033057	Cluster_798	252	120	4.735	120	0.608	.	CGGACAUGUCUACUCUACUACGU	14	0.458	24	N0	1.2	0	0	15	5	6	15	22	23	28	6	120	16.5814	18.8714	0	0	0	0	0	0	0	0	0	0	31.0487	0.49092	0	0
scaffold_1	4038574	4039040	Cluster_799	467	24	0.947	24	1	+	GAUAACAAACUGUUGAAGACGG	2	0.875	22	N0	-1	0	0	4	1	1	4	7	2	1	4	24	0	0	0	0	0	2.80264	0	0	0.77405	0	3.48266	1.90156	0	0	0	0
scaffold_1	4039284	4039882	Cluster_800	599	61	2.407	58	1	+	GACAACCGAAUCUGAAGU	3	0.852	18	N0	-1	0	0	17	8	4	7	5	8	7	5	61	0	0.686234	0	0	1.37832	3.36317	3.96722	0	0.77405	1.85805	7.83598	4.75391	0	0.49092	1.86801	1.21254
scaffold_1	4045337	4046164	Cluster_801	828	51	2.012	49	0.627	.	CACGAUCCUCGGCGACGACGA	5	0.784	21	N0	0.3	0	0	4	9	5	21	9	3	0	0	51	0.448147	0.343117	0	5.4833	0.689161	0	5.95083	2.45458	0	0	2.90221	8.55704	0	0.49092	0.934007	0.606268
scaffold_1	4089750	4089909	Cluster_802	160	146	5.761	142	0.192	-	UGUCUGCCUUGCUCGAGCAUC	51	0.295	21	N0	-1	0	0	2	8	12	68	44	2	10	0	146	2.24073	3.43117	4.99307	0	10.3374	6.72634	39.6722	12.2729	21.6734	16.7224	3.19243	4.12005	4.59981	1.47276	0.934007	4.24387
scaffold_1	4090883	4091060	Cluster_803	178	18	0.71	18	1	+	CCAUGUUGAGGCUGUGUC	3	0.722	18	N0	-1	0	0	4	3	1	2	3	2	2	1	18	0.448147	0	0	0	2.06748	0	0	2.45458	0	0	1.74133	1.26771	0	0.98184	0.934007	0
scaffold_1	4091165	4091283	Cluster_804	119	14	0.552	14	1	+	UACACUGACUGCUUUGGU	2	0.786	20	N0	-1	0	0	2	3	5	3	0	1	0	0	14	0.448147	0	0	1.37082	1.37832	0.560529	3.96722	0	0	1.85805	0.290221	0.633855	1.14995	0	0.934007	0.606268
scaffold_1	4091560	4091745	Cluster_805	186	14	0.552	14	1	+	CCAAAAUUGUUGAGAACGUCCGU	2	0.929	23	N0	-1	0	0	1	2	1	2	2	3	3	0	14	0	0	0	0	0	0	0	2.45458	0	0	0.870664	2.85235	0	0	0.934007	0
scaffold_1	4091843	4091891	Cluster_806	49	21	0.829	21	1	+	GGGAUGAGACUCUUGAGAA	4	0.619	19	N0	-1	0	0	3	5	5	3	3	1	0	1	21	0	0.343117	0	1.37082	0.689161	1.12106	5.95083	0	3.87025	1.85805	0	0.633855	0	0.49092	2.80202	0.606268
scaffold_1	4092192	4092333	Cluster_807	142	24	0.947	24	0.958	+	AUUGCAAUAGGUACUGAUGAUGUG	4	0.792	24	N0	-1	0	0	5	0	1	3	3	1	7	4	24	0	0	0	0	0.689161	2.24211	7.93445	0	0.77405	0	2.32177	1.58464	0	0	0.934007	0
scaffold_1	4092469	4092718	Cluster_808	250	18	0.71	18	0.944	+	CUAAAAUAAGAGGAAUGUGGUUUU	1	1	19	N0	-1	0	0	2	3	3	3	1	1	3	2	18	0.448147	0	0	0	0	1.12106	1.98361	0	3.0962	3.7161	1.16089	0.950782	0	0	0.934007	0
scaffold_1	4093966	4094836	Cluster_809	871	79	3.117	21	0.316	.	UUUUGACUCUAUCUUAUACUUUA	10	0.722	24	N0	0.6	0	0	4	1	1	4	11	22	33	3	79	0	0.686234	3.32871	2.74165	1.37832	2.24211	0	0	0.77405	0	5.80443	12.3602	3.44985	0.49092	0.934007	1.21254
scaffold_1	4102808	4102996	Cluster_810	189	95	3.749	54	0.032	-	CUCCCUUCGGGGUAAAGCCCUA	12	0.379	22	N0	-1	0	0	3	20	15	13	21	10	10	3	95	1.34444	1.71558	3.32871	6.85412	9.64825	3.36317	5.95083	12.2729	8.51454	3.7161	4.93376	5.38776	5.74976	0	0	0
scaffold_1	4103111	4103364	Cluster_811	254	14	0.552	8	0	-	CAUCUUUGCGCUUGGGGCA	5	0.643	19	N0	-1	0	0	3	6	0	1	3	0	0	1	14	0	0.343117	3.32871	0	0	1.12106	1.98361	0	2.32215	1.85805	0.290221	0.633855	0	0.49092	0	0
scaffold_1	4108479	4108590	Cluster_812	112	26	1.026	26	1	+	AGGACGUGUUUGCUACUU	2	0.846	23	N0	-1	0	0	3	3	2	5	3	7	2	1	26	0	0.343117	0	0	2.06748	0	3.96722	0	0.77405	3.7161	1.16089	0.633855	5.74976	0.98184	2.80202	0.606268
scaffold_1	4109252	4109516	Cluster_813	265	14	0.552	14	0.929	+	CGCGGACUCAAAUCUCAGAUG	2	0.714	21	N0	-1	0	0	1	0	0	6	4	3	0	0	14	0	0.343117	0	4.11247	0.689161	0	1.98361	4.90916	0.77405	1.85805	0	1.26771	0	0	0	0
scaffold_1	4111486	4111570	Cluster_814	85	15	0.592	15	1	+	ACGCCGAUUCGGAAGCUGCUGAUC	3	0.733	24	N0	-1	0	0	0	1	0	5	0	1	7	1	15	0	1.37247	0	0	0	0	1.98361	4.90916	1.5481	0	0	0.633855	0	1.96368	0	0
scaffold_1	4112962	4113226	Cluster_815	265	15	0.592	15	0.267	.	CUUGCAAUCUCGGGAAAUCUCG	2	0.8	21	N0	0	0	0	2	1	1	7	3	0	0	1	15	0	0.686234	1.66436	0	0.689161	1.12106	3.96722	0	1.5481	0	0.290221	0.316927	0	0.49092	1.86801	0
scaffold_1	4113475	4113668	Cluster_816	194	60	2.368	60	0.017	-	UUUUGACUUCGGUAACGAAC	5	0.633	19	N0	-1	0	0	9	13	12	9	6	6	2	3	60	1.34444	1.37247	0	4.11247	4.82413	0.560529	3.96722	9.81831	3.0962	1.85805	4.35332	1.90156	0	1.47276	4.67003	1.21254
scaffold_1	4113774	4114039	Cluster_817	266	43	1.697	43	0	-	CACAACUCUCAACAAUGCCU	3	0.791	18	N0	-1	0	0	9	4	9	4	3	7	2	5	43	0	0.686234	0	0	0.689161	0	1.98361	4.90916	3.87025	1.85805	5.22398	2.21849	1.14995	0.49092	0	2.42507
scaffold_1	4114168	4114309	Cluster_818	142	26	1.026	22	0.038	-	AGAACAUGACUCAAGAGCGCAUA	4	0.808	23	N0	-1	0	0	3	4	3	3	2	6	2	3	26	0	0.686234	0	1.37082	0	0.560529	0	2.45458	0.77405	1.85805	3.48266	0.633855	1.14995	0.49092	0.934007	1.21254
scaffold_1	4114626	4114889	Cluster_819	264	38	1.499	38	0	-	GUGCAAGACUGUUGUAGAUCAAU	3	0.842	18	N0	-1	0	0	11	5	6	3	3	6	1	3	38	0	0	0	0	1.37832	0	7.93445	0	0	1.85805	4.93376	3.80313	1.14995	0	0.934007	0
scaffold_1	4115209	4115306	Cluster_820	98	15	0.592	15	0	-	AUGAUGAAGAAGGUGGUGAACU	2	0.8	19	N0	-1	0	0	2	3	2	2	2	1	1	2	15	0	0.343117	0	0	1.37832	0	1.98361	0	0	0	2.03155	1.26771	0	0	0	0
scaffold_1	4115443	4115550	Cluster_821	108	36	1.421	36	0	-	CCUUGGUCUUGGAUUCCG	3	0.778	18	N0	-1	0	0	10	6	8	2	4	2	3	1	36	0	0.686234	0	1.37082	1.37832	1.68159	1.98361	0	2.32215	1.85805	3.48266	2.53542	0	0	1.86801	0.606268
scaffold_1	4116063	4116379	Cluster_822	317	90	3.551	89	0.011	-	GACACUGGAAGCUCUAACCU	3	0.822	20	N0	-1	0	0	9	13	21	15	10	11	7	4	90	0.448147	0	0	2.74165	1.37832	1.12106	1.98361	2.45458	2.32215	5.57415	12.4795	8.24011	2.2999	0.98184	1.86801	0
scaffold_1	4117175	4117287	Cluster_823	113	31	1.223	30	0	-	UCUGAGAAUCUGGUGCUU	3	0.71	19	N0	-1	0	0	6	7	5	0	2	6	3	2	31	1.34444	0.343117	0	0	1.37832	1.68159	1.98361	7.36373	1.5481	0	2.90221	0.633855	3.44985	0	0.934007	0
scaffold_1	4127208	4127358	Cluster_824	151	203	8.01	203	0.099	-	AUUGUAUCUGUGUGAAAGACCU	26	0.35	24	N0	-1	0	0	3	10	5	19	49	24	88	5	203	0	0	9.98614	1.37082	0	0.560529	0	0	0.77405	0	19.7351	39.299	0	0.49092	0.934007	0
scaffold_1	4129449	4129822	Cluster_825	374	15	0.592	15	0.933	+	GAAGUGUGUAAGGAGCUCGGAA	2	0.8	22	N0	-1	0	0	2	2	1	0	5	0	0	5	15	0	0	0	0	1.37832	0.560529	7.93445	0	1.5481	3.7161	0.290221	0.633855	0	0	0	0.606268
scaffold_1	4133055	4133125	Cluster_826	71	33	1.302	33	0.061	-	AAGGACUCUGUUUGACUUGUGAGA	7	0.515	24	N0	-1	0	0	0	1	1	1	7	9	13	1	33	7.17035	3.43117	0	0	0.689161	0.560529	0	0	0	0	0	0	5.74976	0	0	0
scaffold_1	4148249	4148451	Cluster_827	203	25	0.986	25	0	-	GCUCCUGUGGAAGACUGG	4	0.64	18	N0	-1	0	0	5	4	2	2	3	4	4	1	25	0.896294	0	0	2.74165	2.75664	3.9237	0	7.36373	0.77405	1.85805	0	0	0	0.49092	2.80202	0.606268
scaffold_1	4148714	4148768	Cluster_828	55	13	0.513	13	0	-	UGGUUGAAACUGAAUUGG	3	0.692	18	N0	-1	0	0	5	2	0	1	1	1	2	1	13	0	0	1.66436	0	2.75664	0.560529	7.93445	0	0.77405	0	0	0.633855	0	0	0	0
scaffold_1	4149139	4149304	Cluster_829	166	27	1.065	27	0.037	-	UGUGACGGACUACAUGGUAGAUGU	2	0.852	21	N0	-1	0	0	1	6	2	7	3	2	5	1	27	0	0	0	0	2.06748	3.9237	5.95083	2.45458	2.32215	1.85805	0.290221	0.316927	2.2999	0.49092	2.80202	0.606268
scaffold_1	4151389	4151443	Cluster_830	55	24	0.947	24	0	-	CCGGCGAAAGGACGUGCU	6	0.583	18	N0	-1	0	0	7	6	2	1	0	2	2	4	24	0	0	0	0	0	0.560529	9.91806	4.90916	5.41835	9.29024	0	0	1.14995	0.49092	0	1.21254
scaffold_1	4152495	4152651	Cluster_831	157	48	1.894	4	0.292	.	GCCGCUAGAACUCGACUUCGAGAU	5	0.604	24	N0	0.2	0	0	1	0	0	4	6	16	21	0	48	0	0	0	0	0	0.560529	1.98361	0	0	0	5.51421	7.28933	1.14995	0	0	1.8188
scaffold_1	4153146	4153440	Cluster_832	295	84	3.315	1	0.274	.	GCCUACGUGGCAGACUCUGAUUGA	7	0.512	24	N0	0.5	0	0	3	1	1	2	8	23	42	4	84	0	0	0	0	0	1.68159	0	0	0.77405	0	9.5773	13.9448	0	0	0	1.8188
scaffold_1	4154987	4155182	Cluster_833	196	30	1.184	30	0.433	.	AACUUGAGUUUCUGAUACUUG	5	0.6	21	N0	0.1	0	0	4	6	5	9	0	2	4	0	30	0	1.02935	0	2.74165	1.37832	1.12106	1.98361	0	3.87025	3.7161	0	0	0	0.49092	2.80202	5.45641
scaffold_1	4155328	4155519	Cluster_834	192	19	0.75	19	0.947	+	AUAUGAUCUAAUGGACAACGUU	2	0.789	21	N0	-1	0	0	1	1	4	5	5	0	1	2	19	0.896294	0.343117	0	1.37082	0.689161	0	3.96722	2.45458	0.77405	5.57415	0	0	0	0.49092	2.80202	1.8188
scaffold_1	4155652	4155961	Cluster_835	310	24	0.947	23	0.958	+	CACGGAUGCAGGAGGCCU	3	0.833	18	N0	-1	0	0	9	7	2	2	4	0	0	0	24	0.448147	0.343117	0	0	2.06748	0.560529	1.98361	0	3.0962	3.7161	0	0.316927	0	0.98184	6.53805	0.606268
scaffold_1	4156128	4156370	Cluster_836	243	23	0.908	23	0.913	+	AGAUCUCGGCAUCGCUUCCUG	2	0.783	21	N0	-1	0	0	3	2	3	8	3	2	0	2	23	0.896294	1.71558	0	2.74165	0	0	9.91806	2.45458	1.5481	5.57415	0	0	0	0	0.934007	1.21254
scaffold_1	4156692	4156875	Cluster_837	184	64	2.525	64	0.984	+	AUCACACGAUUUCUGUAGG	8	0.5	19	N0	-1	0	0	9	16	7	9	4	2	6	11	64	0	0.343117	3.32871	5.4833	2.75664	1.12106	5.95083	0	21.6734	13.0063	1.45111	0.633855	0	0	0	3.63761
scaffold_1	4156974	4157168	Cluster_838	195	671	26.477	671	1	+	UAUUAUCUCUGUGGACAAAUGAUUC	77	0.149	25	N0	-1	0	0	51	44	47	74	93	97	83	182	671	2.24073	12.6953	51.595	67.1704	40.6605	26.3448	81.3281	127.638	82.0492	217.392	6.96531	4.43698	16.0993	9.32748	32.6902	12.7316
scaffold_1	4158475	4158590	Cluster_839	116	36	1.421	24	0.306	.	AUCAGGAGAGCUGAGAGGAUAUGG	7	0.722	24	N0	0.2	0	0	2	2	0	2	5	7	18	0	36	3.58518	0.343117	8.32178	1.37082	2.75664	2.24211	0	0	0	0	0	0	1.14995	0	3.73603	4.85014
scaffold_1	4179065	4179668	Cluster_840	604	86	3.393	86	0.953	+	GGAAGUUGUCGUCGAGAA	4	0.721	19	N0	-1	0	0	18	20	7	11	10	14	3	3	86	0	0.686234	0	0	13.7832	7.8474	1.98361	17.182	0.77405	1.85805	1.16089	0.316927	10.3496	2.4546	14.0101	3.63761
scaffold_1	4183219	4183943	Cluster_841	725	711	28.055	702	0.015	-	UGCUGUAGCCUCAUCCAAGGACU	10	0.63	23	N0	-1	0	0	79	90	98	113	90	114	85	42	711	1.79259	3.08805	0	0	1.37832	1.68159	51.5739	29.4549	23.9955	13.0063	100.126	81.7672	4.59981	3.43644	2.80202	0
scaffold_1	4202356	4202606	Cluster_842	251	14	0.552	14	0	-	AUGAAGAACUUCCAGAAAGA	3	0.714	20	N0	-1	0	0	0	2	7	1	0	2	1	1	14	0	0	0	0	1.37832	0.560529	1.98361	0	1.5481	1.85805	0.290221	0.316927	0	0.98184	1.86801	0.606268
scaffold_1	4219632	4220374	Cluster_843	743	117	4.617	97	0.385	.	ACCGUGGAAUAUGAUGAACUCUU	6	0.675	24	N0	0.7	0	0	5	5	5	8	13	27	53	1	117	0.448147	0.343117	4.99307	6.85412	2.06748	3.9237	5.95083	9.81831	0	7.4322	8.1262	17.1141	0	0.98184	0	1.21254
scaffold_1	4220457	4220669	Cluster_844	213	16	0.631	12	0.688	.	AGUGAGGACGGAUACGAACCAAGU	2	0.812	24	N0	0.1	0	0	0	1	0	1	1	6	7	0	16	0.896294	0.343117	1.66436	1.37082	0	0	0	0	0	0	1.74133	1.26771	0	0.49092	0	0
scaffold_1	4221144	4221709	Cluster_845	566	95	3.749	66	0.421	.	AGAGACUAGGUUCGGACCCGCGCU	10	0.674	24	N0	0.5	0	0	3	7	14	6	10	14	38	3	95	0.896294	1.02935	1.66436	0	2.75664	3.9237	0	0	2.32215	0	8.99686	12.994	1.14995	0	0	1.21254
scaffold_1	4230811	4231084	Cluster_846	274	15	0.592	15	0.867	+	AACGGAUGCGAUCACUGAACUUCGC	2	0.733	24	N0	-1	0	0	1	2	1	0	3	0	5	3	15	0.448147	1.71558	0	0	2.06748	0	0	0	0	0	1.16089	0	0	0	1.86801	0
scaffold_1	4233530	4233763	Cluster_847	234	15	0.592	15	1	+	GAAGAGCUCUUUGGAAAG	2	0.8	23	N0	-1	0	0	2	0	0	0	2	7	3	1	15	0	0	0	0	3.4458	0	1.98361	2.45458	0.77405	0	1.16089	0.633855	0	0	0.934007	0
scaffold_1	4238762	4239161	Cluster_848	400	26	1.026	26	0.962	+	GCAAUGGGCUUGACACUUCUGUCA	2	0.769	22	N0	-1	0	0	1	5	5	3	6	2	3	1	26	0.448147	0.686234	0	0	0.689161	0.560529	1.98361	4.90916	1.5481	1.85805	2.90221	1.26771	0	0.49092	0	0
scaffold_1	4239279	4239629	Cluster_849	351	15	0.592	15	1	+	GAAGAACUUGGUCCAAUGGCCA	2	0.933	19	N0	-1	0	0	2	4	1	0	2	1	2	3	15	0	0	0	0	0	0	0	0	0.77405	0	2.90221	0.950782	0	0	0	0.606268
scaffold_1	4263287	4263507	Cluster_850	221	3661	144.459	3661	0.002	-	AUGGUCGAAGUAGGCAAAAUC	909	0.031	21	N0	-1	0	0	159	492	482	1863	599	18	43	5	3661	29.5777	10.6366	153.121	101.441	162.642	274.099	372.919	270.004	662.586	358.603	148.013	211.39	24.149	22.0914	29.8882	30.9197
scaffold_1	4264967	4265504	Cluster_851	538	55	2.17	54	0.018	-	GUCUCGUCGAUGAAGGAAGCCUU	2	0.836	23	N0	-1	0	0	5	2	8	9	4	12	7	8	55	0	1.37247	1.66436	1.37082	2.06748	0.560529	0	2.45458	9.28859	5.57415	2.90221	2.53542	0	0.49092	6.53805	1.8188
scaffold_1	4272649	4273050	Cluster_852	402	18	0.71	18	0.778	.	UCGCAGCUACGAACCGUCGGUGGG	3	0.722	24	N0	0	0	0	4	0	2	2	1	0	7	2	18	1.34444	0	1.66436	1.37082	0	0	1.98361	0	5.41835	0	0	0.950782	0	0.49092	0	0.606268
scaffold_1	4274116	4274250	Cluster_853	135	13	0.513	13	0.846	+	UUCGAUCUCUGGGUUGGUUG	3	0.615	20	N0	-1	0	0	1	0	6	1	2	1	0	2	13	0	1.02935	1.66436	0	0	0	0	2.45458	2.32215	0	0.290221	1.26771	0	0	0	0
scaffold_1	4276364	4276673	Cluster_854	310	17	0.671	17	0.882	+	AAAUCUCCGAUCGACGGAUCGA	1	1	19	N0	-1	0	0	1	4	1	4	3	1	3	0	17	0	0.343117	0	0	0	0	0	0	0.77405	3.7161	2.32177	1.26771	0	0.49092	0	0
scaffold_1	4279118	4279230	Cluster_855	113	14	0.552	14	1	+	AUACUCCAUGUGAUGCUCUUUUAG	4	0.5	24	N0	-1	0	0	2	0	0	1	2	1	5	3	14	0	0	0	1.37082	0.689161	0	0	4.90916	0	0	0.870664	2.21849	0	0	0	0
scaffold_1	4281582	4281817	Cluster_856	236	27	1.065	27	1	+	ACGACUGUAAGUGUACAC	10	0.519	18	N0	-1	0	0	12	2	2	1	2	1	3	4	27	0.896294	0.686234	1.66436	0	1.37832	0.560529	7.93445	2.45458	1.5481	5.57415	0.290221	0.633855	1.14995	0	3.73603	0.606268
scaffold_1	4284775	4285352	Cluster_857	578	250	9.865	151	0.648	.	AAACGGUUCUCGGAAAUCCCUCG	16	0.556	24	N0	1.3	0	0	14	7	10	42	26	54	92	5	250	35.4036	0	0	0	8.26993	6.72634	0	4.90916	2.32215	3.7161	5.80443	7.92318	3.44985	43.201	0	2.42507
scaffold_1	4285564	4285755	Cluster_858	192	41	1.618	6	0.537	.	UUGGCCGGUCGAGCGUCU	3	0.805	23	N0	-1	0	0	6	2	2	7	5	9	8	2	41	0.448147	1.37247	1.66436	1.37082	1.37832	0	0	0	2.32215	0	2.03155	4.12005	0	3.43644	0	1.21254
scaffold_1	4286946	4287544	Cluster_859	599	242	9.549	132	0.545	.	AUUUCGUCCCUCAGAAAUAGACU	22	0.521	24	N0	0.9	0	0	10	10	17	16	21	69	95	4	242	29.1296	1.71558	0	0	8.26993	2.80264	0	0	3.0962	1.85805	6.96531	12.3602	1.14995	36.3281	5.60404	3.63761
scaffold_1	4293662	4293923	Cluster_860	262	13	0.513	13	0.077	-	CCGUCGCAGACUCAGUCUCUUACC	4	0.769	24	N0	-1	0	0	1	2	0	2	2	1	4	1	13	0	0	0	0	2.75664	2.24211	0	2.45458	0.77405	1.85805	0	0	1.14995	0	0.934007	0
scaffold_1	4295501	4295545	Cluster_861	45	21	0.829	0	0.095	-	UAAUUAACCGUAACUGUAUAUAAC	7	0.619	24	N0	-1	0	0	2	1	0	2	1	1	13	1	21	0.448147	0	1.66436	0	0.689161	0	0	0	0	0	1.45111	4.12005	0	0	0	0
scaffold_1	4295647	4295718	Cluster_862	72	23	0.908	2	0.783	.	UAAAUCUGGGUAUUGUAUAC	4	0.565	20	N0	-1	0	0	1	0	9	1	4	4	4	0	23	0	0	0	0	0	0	0	0	0.77405	0	2.61199	3.80313	0	0	0	0.606268
scaffold_1	4298525	4298737	Cluster_863	213	22	0.868	22	0.955	+	UUCCGAUCAGAGAAUCUCG	2	0.773	19	N0	-1	0	0	4	5	3	2	3	1	3	1	22	0	1.02935	0	0	0	0	5.95083	2.45458	2.32215	7.4322	0.870664	0.950782	0	0.49092	0	0.606268
scaffold_1	4309208	4309553	Cluster_864	346	47	1.855	2	0.511	.	UUUGUGUGGUUCCAAUCUGAGAUC	4	0.809	24	N0	0	0	0	2	1	3	1	7	9	24	0	47	0.896294	0	1.66436	0	2.06748	2.80264	0	0	0	0	1.74133	6.33855	0	0.98184	1.86801	3.63761
scaffold_1	4310261	4310539	Cluster_865	279	49	1.933	0	0.571	.	AAGAUUGAGAUCUGAUUUACCACC	6	0.694	24	N0	0.1	0	0	0	2	4	8	10	5	20	0	49	0	0	0	1.37082	0.689161	1.12106	0	0	0.77405	1.85805	6.09465	6.65547	0	0	0	0.606268
scaffold_1	4310634	4310948	Cluster_866	315	34	1.342	34	0.912	+	AUUCUCCGCCGGAAACUGGAACGG	14	0.353	24	N0	-1	0	0	0	3	0	5	9	0	17	0	34	0	0.343117	6.65742	2.74165	3.4458	2.24211	0	0	0.77405	0	0	0	0	0	5.60404	6.66895
scaffold_1	4313027	4313131	Cluster_867	105	14	0.552	11	0.143	-	CACGUGUGCGUAGAAGUAUAUGAAU	3	0.857	25	N0	-1	0	0	1	1	1	1	2	1	3	4	14	0.896294	1.71558	1.66436	0	2.06748	0	1.98361	0	0	1.85805	0	0	0	0.49092	0	0
scaffold_1	4316595	4316884	Cluster_868	290	347	13.692	253	0.758	.	AUUUGUGGUACUAGAAUCUAAGCU	81	0.329	24	N0	3	0	0	5	8	15	52	31	51	178	7	347	0.448147	0	3.32871	6.85412	4.13497	7.28687	0	0	1.5481	1.85805	44.1136	48.4899	0	0	6.53805	3.03134
scaffold_1	4317529	4317619	Cluster_869	91	34	1.342	34	0.265	.	AGGUAAUUAAGAAAAUUUUGGCGU	5	0.676	24	N0	0.1	0	0	1	1	0	3	2	9	18	0	34	0	0	0	0	0	1.68159	0	0	1.5481	0	2.32177	6.65547	0	0	0	0
scaffold_1	4318343	4319101	Cluster_870	759	141	5.564	102	0.56	.	CCGGCUGUGUUUCGAAAACAC	16	0.525	24	N0	0.5	0	0	6	8	14	30	20	18	43	2	141	5.82591	5.83299	11.6505	5.4833	2.75664	7.28687	5.95083	4.90916	10.8367	1.85805	4.35332	8.87396	1.14995	0	10.2741	4.85014
scaffold_1	4320569	4320669	Cluster_871	101	15	0.592	15	0.4	.	CGACAAGACGUCGUGCUUU	3	0.667	24	N0	0.2	0	0	2	3	1	2	1	2	4	0	15	0.448147	0.343117	0	0	0	0	3.96722	2.45458	3.0962	3.7161	0	0	0	1.47276	0	0.606268
scaffold_1	4330363	4330818	Cluster_872	456	20	0.789	20	0	-	AUCCAGAGACUCAUGACUG	2	0.9	20	N0	-1	0	0	2	3	7	3	1	1	3	0	20	0	0.343117	0	2.74165	2.06748	0	5.95083	0	0	0	1.16089	1.90156	1.14995	0	0	0
scaffold_1	4330911	4331151	Cluster_873	241	13	0.513	13	0	-	CGAUUUAGAGUUUGGGCGAUUCU	3	0.769	23	N0	-1	0	0	1	4	0	1	1	5	1	0	13	0	0	0	1.37082	0	0	3.96722	0	0.77405	0	1.16089	0.950782	0	0	1.86801	0
scaffold_1	4333243	4333459	Cluster_874	217	25	0.986	25	0.88	+	AGAGGCGCAAAACGAAUCUGACGG	3	0.72	24	N0	-1	0	0	3	2	1	3	4	1	7	4	25	1.34444	0.686234	0	1.37082	0.689161	0	9.91806	0	0.77405	3.7161	0.870664	1.58464	0	0.49092	0.934007	0
scaffold_1	4354817	4355008	Cluster_875	192	14	0.552	3	0.143	-	GCGGAUAUUCGGUACUAAAAAA	1	1	24	N0	-1	0	0	2	1	0	1	2	2	5	1	14	0	0	0	0	0	0	0	0	0	0	2.32177	1.90156	0	0	0	0
scaffold_1	4355088	4355247	Cluster_876	160	127	5.011	4	0.835	+	AAAUGUGAGAAUUCUAUGGACGGU	16	0.394	24	N0	-1	0	0	6	2	6	11	12	28	60	2	127	0.448147	0	1.66436	0	1.37832	4.48423	0	0	2.32215	1.85805	14.5111	16.7971	0	0	1.86801	3.63761
scaffold_1	4367760	4367882	Cluster_877	123	45	1.776	6	0.244	.	AUAGGAUCCCUAAAAAUUAGCUG	12	0.333	24	N0	0.1	0	0	2	2	2	2	1	14	21	1	45	0	0	0	0	0.689161	3.36317	0	0	0	0	4.0631	6.33855	0	0	0	2.42507
scaffold_1	4368770	4369239	Cluster_878	470	17	0.671	17	0.941	+	AUUCUGAUCUUUAACUCUAGUAA	2	0.824	18	N0	-1	0	0	3	2	1	2	3	2	1	3	17	1.34444	1.02935	0	0	0.689161	0.560529	1.98361	4.90916	1.5481	1.85805	0	0.633855	0	0	0.934007	0
scaffold_1	4380857	4381255	Cluster_879	399	15448	609.56	136	0.007	-	GCGUCUGUAGUCCAACGGUUAGGAU	6259	0.005	25	N0	-1	0	0	5115	1832	92	543	113	1034	338	6381	15448	138.029	334.539	773.926	1657.33	1157.79	607.053	2679.86	2356.39	1890.23	1681.53	176.455	161.95	929.161	320.08	612.708	506.234
scaffold_1	4398712	4398880	Cluster_880	169	374	14.758	266	0.297	.	AUCCGGUCAGUUUUGGGAGAAUC	26	0.313	23	N0	-1	0	0	20	15	17	28	62	116	109	7	374	1.79259	0.343117	3.32871	4.11247	2.06748	1.12106	0	0	1.5481	0	51.6594	55.4623	2.2999	0.49092	0	0.606268
scaffold_1	4407854	4408027	Cluster_881	174	24	0.947	24	0.708	.	AUGUGUAUUAAGGAUUGUAGACGU	8	0.625	24	N0	0.1	0	0	4	5	1	0	1	3	10	0	24	4.48147	1.71558	0	0	0	0	1.98361	0	0	0	0	0	1.14995	3.43644	0	0
scaffold_1	4408688	4408849	Cluster_882	162	31	1.223	31	0.032	-	AGGCUGUAAUCUCUGUGUAAUAUG	3	0.742	22	N0	-1	0	0	2	1	1	8	9	1	9	0	31	2.68888	3.43117	0	0	0	0	0	0	0	0	0	0	2.2999	6.38196	0	0
scaffold_1	4408945	4409597	Cluster_883	653	193	7.616	193	0.461	.	AUAUCAGCUUGUGUGGACUCAUGC	14	0.606	24	N0	1	0	0	8	12	9	31	23	42	65	3	193	25.9925	16.1265	0	1.37082	1.37832	0	0	0	0	0	0	0	8.04966	38.2918	0	0
scaffold_1	4410149	4410641	Cluster_884	493	297	11.719	297	0.249	.	UGUUGUCCGACUUUGGAGAAGG	8	0.556	24	N0	0.7	0	0	34	16	29	53	59	25	78	3	297	49.2962	31.5668	1.66436	1.37082	1.37832	0	5.95083	0	1.5481	0	0	0	22.999	29.9461	0	3.03134
scaffold_1	4411123	4411403	Cluster_885	281	15	0.592	15	0.533	.	CUUACAUAUGAUGAAAACAGGCA	2	0.867	23	N0	-1	0	0	1	1	1	1	2	5	4	0	15	2.24073	1.37247	0	0	0	0	0	0	0	0	0	0	2.2999	1.96368	0	0
scaffold_1	4418971	4419101	Cluster_886	131	17	0.671	17	0	-	AGGGAGACUCAUUGGACG	6	0.588	18	N0	-1	0	0	8	3	0	4	0	2	0	0	17	0.448147	0.686234	0	0	0	0.560529	0	0	1.5481	0	0.290221	0	1.14995	3.43644	0	1.21254
scaffold_1	4420808	4421176	Cluster_887	369	22	0.868	22	0.045	-	CUGUUUCGAUCUAGCAUUCUU	3	0.682	21	N0	-1	0	0	3	2	4	7	0	1	3	2	22	0	0	0	2.74165	0	0	0	2.45458	3.87025	7.4322	0	0	0	1.96368	4.67003	0.606268
scaffold_1	4427516	4427784	Cluster_888	269	18	0.71	18	0.556	.	AACGGCUGUCGUAGUUACA	3	0.722	24	N0	0.1	0	0	1	3	0	2	3	0	9	0	18	1.79259	1.37247	0	1.37082	0	0	0	2.45458	1.5481	1.85805	0	0.316927	4.59981	0	0	0
scaffold_1	4442947	4443023	Cluster_889	77	1019	40.209	1019	0.926	+	AUAUUGUAGUUGGCUGCAUCGAGC	336	0.098	24	N0	-1	0	0	15	72	72	93	110	119	513	25	1019	134.892	96.759	0	0	3.4458	3.9237	0	0	0	0	0	0	0	202.259	7.47205	2.42507
scaffold_1	4454536	4454662	Cluster_890	127	40	1.578	40	0.025	-	AUUUAGCUCUGUUCGGUGAUCU	18	0.275	22	N0	-1	0	0	2	3	1	2	19	3	10	0	40	1.79259	6.51922	0	0	0	0	0	0	0.77405	1.85805	0.290221	0	4.59981	4.9092	0	0
scaffold_1	4465150	4465372	Cluster_891	223	25	0.986	14	0.36	.	AGCACGGGCCAUCCUCUAGUUUAU	5	0.68	24	N0	0.2	0	0	1	1	1	5	0	5	11	1	25	0	0	1.66436	0	0	0.560529	3.96722	2.45458	0	0	2.90221	3.16927	0	0	0	0
scaffold_1	4472813	4472959	Cluster_892	147	22	0.868	3	0.227	.	AGGAGCGACCCUUACUGAAGCUGU	3	0.773	24	N0	0.1	0	0	0	2	0	1	3	2	12	2	22	0.896294	0	0	0	0.689161	1.68159	0	0	0	1.85805	1.74133	1.26771	0	0	3.73603	0.606268
scaffold_1	4474468	4474571	Cluster_893	104	38	1.499	38	1	+	UCAAGGUUACUUCGCCGGAGG	27	0.237	21	N0	-1	0	0	4	2	1	29	2	0	0	0	38	1.79259	2.74494	9.98614	5.4833	0.689161	1.12106	1.98361	2.45458	3.87025	11.1483	0	0	0	0	0	0
scaffold_1	4475381	4475748	Cluster_894	368	19	0.75	19	0.895	+	UUGGAGGAAUGCUGCUUCUG	3	0.684	20	N0	-1	0	0	3	1	5	1	1	2	4	2	19	0	0.343117	0	1.37082	1.37832	0	0	0	3.87025	1.85805	2.32177	0	0	0	0	0.606268
scaffold_1	4476157	4476390	Cluster_895	234	29	1.144	24	0.345	.	AGAGGCUGGCGCAGAAUUCGCC	12	0.517	22	N0	-1	0	0	1	1	4	6	15	2	0	0	29	3.58518	1.37247	0	2.74165	0.689161	0	1.98361	0	0	0	1.16089	0.950782	0	1.47276	0	1.8188
scaffold_1	4479142	4479247	Cluster_896	106	19	0.75	2	0.526	.	AAAUCUGGGUAUUGUAUACA	2	0.842	20	N0	-1	0	0	1	2	6	1	3	5	1	0	19	0	0	0	0	0.689161	0	0	0	0.77405	0	2.32177	2.85235	0	0	0	0
scaffold_1	4483363	4483539	Cluster_897	177	27	1.065	27	0.963	+	UACAGAUCCAUCGGAGAAGAAGAC	4	0.815	24	N0	-1	0	0	4	3	4	1	3	2	8	2	27	0.896294	1.71558	0	1.37082	1.37832	0.560529	0	4.90916	0.77405	3.7161	2.03155	1.26771	0	0	0	0
scaffold_1	4483702	4483755	Cluster_898	54	14	0.552	14	1	+	GCCUUGGUGAUGAUCUGCUUAA	2	0.714	23	N0	-1	0	0	2	1	2	0	2	4	3	0	14	0	0	0	0	0.689161	0	0	0	0	1.85805	1.16089	2.21849	0	0	0.934007	0
scaffold_1	4483844	4483995	Cluster_899	152	29	1.144	29	1	+	GUAUGAUCUCUUCUUUUGUGUAG	5	0.69	23	N0	-1	0	0	2	2	3	4	4	8	3	3	29	0	2.40182	0	0	0.689161	0.560529	1.98361	2.45458	3.0962	0	1.74133	1.90156	1.14995	0	0.934007	0
scaffold_1	4484669	4484788	Cluster_900	120	14	0.552	14	1	+	UAAGCCAGAAGAUAUUGUCGCA	2	0.786	22	N0	-1	0	0	2	3	0	2	5	1	1	0	14	0.448147	1.02935	0	0	0	1.12106	0	0	0.77405	0	0.580443	1.58464	0	0	0	0
scaffold_1	4484923	4485048	Cluster_901	126	29	1.144	29	0.966	+	CGCAGAUAAUUUCAGGACU	3	0.793	21	N0	-1	0	0	5	5	5	6	2	6	0	0	29	0	0.343117	0	0	0	0	1.98361	0	5.41835	1.85805	1.74133	3.80313	1.14995	0	0	0
scaffold_1	4485593	4485666	Cluster_902	74	18	0.71	18	1	+	AACGCAUGUGUGAUUCGACCAAC	3	0.778	22	N0	-1	0	0	1	1	3	3	6	4	0	0	18	0	0	0	1.37082	0.689161	0.560529	0	0	1.5481	0	0.580443	1.58464	2.2999	0.49092	0.934007	1.21254
scaffold_1	4486086	4486422	Cluster_903	337	27	1.065	27	0.889	+	AGCCGGUGACUCAGAGACA	4	0.667	19	N0	-1	0	0	3	7	4	4	3	3	2	1	27	0	1.71558	0	0	0.689161	0.560529	5.95083	2.45458	1.5481	1.85805	2.03155	0.316927	0	0	1.86801	1.8188
scaffold_1	4490818	4490998	Cluster_904	181	13	0.513	13	0.462	.	UAGGAUCUGAACUAGCAAUAGC	4	0.615	22	N0	-1	0	0	0	0	1	0	6	2	4	0	13	0.448147	0.343117	0	2.74165	1.37832	1.12106	0	0	0	0	0	0	4.59981	0	0	0.606268
scaffold_1	4495146	4495483	Cluster_905	338	23	0.908	23	0.043	-	UUGAUUUUAGGGCAAACGCUUGGA	3	0.826	24	N0	-1	0	0	5	0	3	1	2	2	7	3	23	0.896294	2.0587	0	2.74165	0.689161	0	0	0	4.6443	5.57415	0	0	3.44985	0	0	0
scaffold_1	4505304	4505633	Cluster_906	330	22	0.868	22	0	-	UCCCGUGUUGAGCUCAAAUCU	3	0.727	22	N0	-1	0	0	2	4	1	3	6	2	3	1	22	0	0.343117	0	0	0	0.560529	3.96722	4.90916	1.5481	3.7161	1.16089	2.21849	1.14995	0	0	0
scaffold_1	4507064	4507335	Cluster_907	272	46	1.815	46	0	-	UACUGUUGAUCUCCCGAAGA	12	0.37	20	N0	-1	0	0	2	1	13	7	4	7	6	6	46	0.896294	3.08805	1.66436	4.11247	4.13497	2.24211	11.9017	12.2729	2.32215	7.4322	0.290221	0	0	0	0.934007	0.606268
scaffold_1	4507664	4507811	Cluster_908	148	21	0.829	21	0	-	GAAGCGGAUACGAACAUUG	4	0.571	19	N0	-1	0	0	2	6	2	4	2	3	1	1	21	0.448147	0.343117	0	1.37082	1.37832	0.560529	1.98361	12.2729	3.87025	1.85805	0.290221	0	0	0	0.934007	0.606268
scaffold_1	4509145	4509172	Cluster_909	28	32	1.263	32	0	-	AUCGAGACUGUGAAUUGC	12	0.281	18	N0	-1	0	0	12	1	2	1	3	2	7	4	32	0	1.37247	1.66436	2.74165	3.4458	1.68159	5.95083	12.2729	2.32215	5.57415	0	0	0	0.98184	0.934007	0
scaffold_1	4513651	4513674	Cluster_910	24	24	0.947	24	0	-	CAUGUUUGAUUGUUGAAGCA	5	0.292	20	N0	-1	0	0	1	4	5	4	4	4	2	0	24	0.448147	1.02935	3.32871	2.74165	2.06748	1.12106	5.95083	0	0.77405	3.7161	0	0	0	0.49092	3.73603	0
scaffold_1	4517784	4518225	Cluster_911	442	371	14.639	371	0.199	-	AACCUUUAAGUUGGAUAGCCAUC	95	0.178	23	N0	-1	0	0	4	15	15	26	28	144	134	5	371	19.2703	9.26416	69.903	9.59577	26.1881	19.058	21.8197	14.7275	63.4721	52.0254	5.80443	7.60625	2.2999	1.47276	0	2.42507
scaffold_1	4525660	4526524	Cluster_912	865	443	17.48	440	0.727	.	AGAAUCCGGUUCUGAUUUCACUC	58	0.345	24	N0	2	0	0	10	14	17	35	67	128	171	1	443	0	0	9.98614	9.59577	4.13497	2.24211	0	0	3.0962	1.85805	47.0159	69.4071	0	0	9.34007	14.5504
scaffold_1	4526793	4526888	Cluster_913	96	23	0.908	23	1	+	UCAAUCUCGUAGAACAUG	2	0.739	23	N0	-1	0	0	4	2	2	6	0	7	1	1	23	0	0.343117	0	5.4833	0	0	3.96722	12.2729	3.0962	5.57415	0	0.316927	0	0.49092	1.86801	0
scaffold_1	4527047	4527401	Cluster_914	355	31	1.223	31	1	+	AGGAUCGAUCUUUCUGAU	4	0.71	18	N0	-1	0	0	9	6	1	2	5	1	3	4	31	1.79259	1.71558	0	4.11247	2.75664	0	3.96722	2.45458	3.0962	9.29024	0	0.316927	0	0.49092	0.934007	0
scaffold_1	4527850	4528006	Cluster_915	157	16	0.631	16	1	+	AUCUUAGGUCUCUUCCUGACUCU	1	1	18	N0	-1	0	0	4	1	1	4	2	2	2	0	16	0.448147	0.686234	3.32871	2.74165	0.689161	0.560529	0	0	3.0962	1.85805	0	0.316927	0	0	0.934007	0
scaffold_1	4528357	4528936	Cluster_916	580	49	1.933	49	1	+	GGGAGCUAGAUCUCAGCAACAACC	4	0.735	21	N0	-1	0	0	2	5	2	12	6	7	11	4	49	0.896294	4.46052	4.99307	5.4833	0	0.560529	11.9017	2.45458	6.1924	14.8644	0	0	1.14995	0.98184	0	0
scaffold_1	4542901	4543046	Cluster_917	146	16	0.631	5	0.938	+	GACUCCAUGGCCCAAUGG	6	0.5	18	N0	-1	0	0	6	5	1	1	0	1	0	2	16	0	0	0	0	2.06748	0	0	4.90916	1.5481	3.7161	0.290221	0.316927	4.59981	0	0	0.606268
scaffold_1	4543979	4544337	Cluster_918	359	21	0.829	21	0.048	-	UUCACGGGCUGGAUCAGUU	2	0.81	19	N0	-1	0	0	3	7	0	6	2	3	0	0	21	0	0.686234	0	0	2.06748	1.68159	3.96722	2.45458	3.0962	0	0.290221	0.633855	2.2999	0.49092	0	0
scaffold_1	4545805	4545995	Cluster_919	191	13	0.513	11	0	-	AACGCUCUGAGGAUGAAAU	2	0.769	19	N0	-1	0	0	1	5	2	2	0	0	1	2	13	0	0.686234	0	0	0	0	0	2.45458	1.5481	1.85805	0.870664	0.633855	0	0	1.86801	0
scaffold_1	4557408	4557718	Cluster_920	311	19	0.75	19	0.947	+	UGUGGUAGUACAUACUGAGU	4	0.579	18	N0	-1	0	0	5	0	5	0	2	3	2	2	19	0.448147	1.71558	0	0	0.689161	0	3.96722	2.45458	1.5481	1.85805	1.16089	0	0	0.98184	0	0
scaffold_1	4562024	4562435	Cluster_921	412	183	7.221	159	0.634	.	CUCAGACCAAUCUCUCAGCACU	9	0.546	24	N0	1.1	0	0	7	13	12	16	27	52	54	2	183	0	0	0	0	1.37832	0.560529	1.98361	4.90916	3.87025	0	26.1199	25.988	0	0	0	0
scaffold_1	4568284	4568665	Cluster_922	382	64	2.525	5	0.453	.	AACCUGUUGGUUCUGUCCC	3	0.75	24	N0	0.8	0	0	1	6	4	7	6	12	26	2	64	0	0	0	0	2.75664	2.80264	0	0	0.77405	0	6.38487	6.9724	1.14995	1.47276	2.80202	1.8188
scaffold_1	4569469	4569724	Cluster_923	256	45	1.776	26	0.511	.	UGCAAUAAACCGGCUGGAGACAGU	3	0.644	24	N0	0.1	0	0	3	5	1	3	1	4	28	0	45	0	0	3.32871	0	2.75664	3.9237	0	0	3.87025	3.7161	2.32177	4.43698	0	0	1.86801	0.606268
scaffold_1	4569851	4570040	Cluster_924	190	60	2.368	0	0.9	+	AAACUUUUUUGAUCUGUAUGAACC	21	0.35	24	N0	-1	0	0	1	1	0	2	11	9	36	0	60	0	0	0	2.74165	4.82413	2.80264	0	0	2.32215	1.85805	3.19243	6.33855	3.44985	0	5.60404	1.21254
scaffold_1	4570287	4570818	Cluster_925	532	30	1.184	0	0.3	.	AUAGCUCGUCUAUGGAACAACAU	3	0.8	24	N0	0.1	0	0	0	1	1	4	4	7	13	0	30	0	0	1.66436	0	0.689161	2.80264	0	0	3.0962	0	2.03155	1.90156	2.2999	1.47276	0.934007	0
scaffold_1	4570897	4571025	Cluster_926	129	38	1.499	2	0.789	.	AUUCAAUGCUCUGUAGUCAACAC	13	0.447	23	N0	-1	0	0	0	0	0	2	1	20	15	0	38	0	0	0	0	0.689161	0.560529	0	0	0.77405	0	3.77288	6.02162	1.14995	0	0.934007	0.606268
scaffold_1	4571322	4571778	Cluster_927	457	50	1.973	0	0.58	.	UGUUAUCUGUUGACUGCACAAAGC	4	0.76	24	N0	0.2	0	0	1	3	1	3	3	16	23	0	50	0	0	1.66436	0	0.689161	4.48423	0	0	0.77405	1.85805	4.35332	5.38776	1.14995	0.49092	0.934007	1.8188
scaffold_1	4571884	4572066	Cluster_928	183	28	1.105	0	0.714	.	UUGUGUCUUCUUGGUCUUUGAUCU	8	0.536	24	N0	0.5	0	0	0	0	1	0	1	7	19	0	28	0	0	0	0	0	0.560529	0	0	2.32215	0	0.870664	5.38776	2.2999	0	0.934007	0.606268
scaffold_1	4572203	4572518	Cluster_929	316	21	0.829	0	0.524	.	CCUCUGCUACCAUUUCUG	2	0.952	23	N0	-1	0	0	4	0	0	3	3	5	5	1	21	0	0	0	0	0	1.68159	0	0	1.5481	1.85805	2.61199	1.58464	0	0	0	0.606268
scaffold_1	4572727	4573194	Cluster_930	468	99	3.906	15	0.758	.	UCCGAUGUGCGUAUCUGAUUCUUC	29	0.444	24	N0	0.5	0	0	0	2	3	2	7	20	65	0	99	0	0	0	0	2.75664	2.24211	5.95083	0	0.77405	0	11.0284	13.3109	0	0	1.86801	3.03134
scaffold_1	4574148	4574244	Cluster_931	97	17	0.671	17	0	-	UGGAAUGGAACUGGCUUGUGCU	2	0.765	20	N0	-1	0	0	3	1	4	1	4	2	1	1	17	0	1.02935	3.32871	6.85412	0	0	5.95083	4.90916	1.5481	0	0	0	0	0	0	0
scaffold_1	4574402	4574427	Cluster_932	26	16	0.631	16	0	-	AUCUUUACGAUCGUCCUCGUUU	4	0.562	22	N0	-1	0	0	0	0	1	3	5	3	4	0	16	0.896294	1.37247	3.32871	2.74165	0	0	0	0	3.87025	1.85805	0	0	0	0	0	0
scaffold_1	4583758	4583954	Cluster_933	197	22	0.868	22	0.773	.	GAUGGAAACUCGUGGGCAACC	3	0.591	24	N0	0.2	0	0	0	0	4	5	2	2	7	2	22	0.448147	0	0	1.37082	0.689161	0.560529	3.96722	0	6.96645	5.57415	0	0	0	0	0	2.42507
scaffold_1	4588297	4588472	Cluster_934	176	18	0.71	18	1	+	UCGGAUCUCUAGGCUUAACGCCG	9	0.5	23	N0	-1	0	0	1	2	1	1	1	9	1	2	18	0	0.343117	0	1.37082	0	1.12106	5.95083	0	4.6443	5.57415	0	0	1.14995	0.49092	0	0
scaffold_1	4592266	4592520	Cluster_935	255	16	0.631	16	0.125	-	GUGUGUGUAUCUGUAGAUGU	2	0.875	18	N0	-1	0	0	4	2	4	1	3	1	0	1	16	0	0.343117	0	1.37082	2.06748	0.560529	0	0	1.5481	0	0	0.950782	1.14995	0.98184	1.86801	0
scaffold_1	4595363	4595544	Cluster_936	182	57	2.249	4	0	-	UAAGAUCCAUGGACCUGAUA	13	0.193	20	N0	-1	0	0	1	9	14	4	10	6	12	1	57	0.896294	0.343117	0	0	7.58077	6.72634	17.8525	9.81831	6.1924	7.4322	0.580443	0	0	0.49092	2.80202	0
scaffold_1	4595696	4596067	Cluster_937	372	15	0.592	15	0	-	GUUUUCGACUCAGGCUUCUUGGAUC	2	0.933	24	N0	-1	0	0	2	1	2	1	2	1	3	3	15	0	0	0	0	0	0.560529	7.93445	2.45458	2.32215	3.7161	0	0.316927	0	0	1.86801	0.606268
scaffold_1	4601104	4601319	Cluster_938	216	21	0.829	21	1	+	ACCUCCGAUCUCAUCAAAACUCU	5	0.762	23	N0	-1	0	0	2	1	3	0	3	7	2	3	21	0.448147	0	0	0	0	0	5.95083	2.45458	2.32215	3.7161	0.290221	1.26771	1.14995	0.49092	0.934007	1.8188
scaffold_1	4601468	4601730	Cluster_939	263	17	0.671	17	1	+	AGAUCUGUAACUCGUAAGCU	3	0.706	20	N0	-1	0	0	1	0	5	2	3	4	2	0	17	0	0.343117	0	0	1.37832	1.12106	3.96722	4.90916	0	5.57415	0.290221	0.316927	0	0	2.80202	0
scaffold_1	4606270	4606463	Cluster_940	194	17	0.671	17	0.588	.	UUUGGUCGAUCUAUAUAACAAAUU	5	0.706	24	N0	0.1	0	0	1	1	1	1	2	1	10	0	17	0.896294	1.02935	1.66436	1.37082	0.689161	2.80264	0	0	0	0	0	0	1.14995	0.49092	0	1.21254
scaffold_1	4606895	4607431	Cluster_941	537	231	9.115	228	0.74	.	AUGACGAGAACUAAACCGAUGACG	35	0.519	24	N0	1.8	0	0	8	7	7	10	29	45	117	8	231	0	0	53.2594	35.6414	24.1206	34.7528	0	0	0	0	0.290221	0.633855	0	0.49092	28.9542	24.857
scaffold_1	4607912	4609238	Cluster_942	1327	9684	382.119	9680	0.706	.	AUCAGAUCUGUAGUACUCUUUGAC	1165	0.124	24	N0	34.4	0	0	133	222	337	932	1637	1613	4632	178	9684	349.555	255.965	1043.55	967.802	547.194	819.493	1.98361	0	0	0	0.870664	0.316927	466.88	265.588	1595.28	1157.37
scaffold_1	4609332	4609577	Cluster_943	246	54	2.131	53	0.315	.	CGCAUUGAUACUUGAUAGAACGAG	3	0.704	24	N0	0.1	0	0	2	3	3	5	4	14	20	3	54	4.48147	2.0587	18.3079	8.22495	3.4458	3.9237	0	0	0	0	0	0	0	0.49092	0	4.85014
scaffold_1	4609727	4610135	Cluster_944	409	2925	115.417	2925	0.784	.	AACCGACUUCCAGAUUUUCCUUGC	256	0.158	24	N0	10.8	0	0	63	100	164	190	719	522	1138	29	2925	24.6481	22.3026	469.348	398.91	221.91	255.041	1.98361	0	0	0	1.45111	0.633855	28.7488	12.273	339.978	626.275
scaffold_1	4610326	4610663	Cluster_945	338	67	2.644	67	0.597	.	CGGAUCCACUGAAUCAUUUGAU	7	0.701	22	N0	-1	0	0	2	3	3	9	22	5	21	2	67	0.896294	1.71558	9.98614	4.11247	3.4458	3.9237	0	0	0	0	0.290221	0.633855	3.44985	3.92736	0.934007	14.5504
scaffold_1	4618170	4618384	Cluster_946	215	14	0.552	14	1	+	AAGUGGAGACUCGUGAAAGCGUCA	2	0.857	18	N0	-1	0	0	5	2	0	1	2	1	3	0	14	0	0.343117	0	0	1.37832	0.560529	1.98361	7.36373	0	3.7161	0	0.633855	0	0	1.86801	0
scaffold_1	4619732	4619923	Cluster_947	192	15	0.592	15	1	+	UAUGGAACAUGAACGCUCAGCAU	2	0.733	23	N0	-1	0	0	0	1	1	2	1	6	2	2	15	0	1.02935	3.32871	1.37082	0.689161	1.12106	1.98361	0	1.5481	0	0.580443	0	0	0.49092	0	0
scaffold_1	4620045	4620535	Cluster_948	491	16	0.631	16	0.938	+	AGCAGGCUUUGAAUAGGG	2	0.938	18	N0	-1	0	0	4	1	1	3	1	4	1	1	16	0	0.686234	0	1.37082	2.06748	0.560529	0	0	0.77405	1.85805	0.290221	0.316927	2.2999	0.98184	0	0.606268
scaffold_1	4627487	4627696	Cluster_949	210	21	0.829	21	0.048	-	AGUAAAGGACUUGGAGCUGU	3	0.81	20	N0	-1	0	0	3	3	5	2	2	2	4	0	21	0	0	0	0	0.689161	0	0	0	0	0	3.48266	2.53542	0	0	0	0
scaffold_1	4635404	4635587	Cluster_950	184	21	0.829	19	0.619	.	AAGGUUAUUUAGCUCGAGACA	4	0.762	24	N0	0.2	0	0	0	2	1	5	2	4	7	0	21	0	0.686234	0	0	2.06748	4.48423	0	0	0	0	0.580443	0.316927	1.14995	0	0.934007	1.8188
scaffold_1	4643654	4644591	Cluster_951	938	83	3.275	77	0.723	.	CGUUACUCGUACUGGAACAGUAGU	5	0.711	22	N0	-1	0	0	9	6	7	11	16	13	16	5	83	2.68888	2.40182	1.66436	0	0.689161	1.12106	0	0	0	0	6.09465	5.38776	2.2999	11.7821	0	1.21254
scaffold_1	4662301	4662684	Cluster_952	384	73	2.88	10	0.164	-	GAAAAACCCUGUAGCCCUGUUAGG	11	0.548	24	N0	-1	0	0	12	0	2	8	12	16	23	0	73	0.448147	0.686234	0	0	0.689161	2.80264	0	0	0.77405	1.85805	7.25553	10.1417	0	0.49092	1.86801	1.21254
scaffold_1	4662986	4663159	Cluster_953	174	134	5.287	34	0.336	.	GGCCCGGUCCUGAAAAACAUCG	6	0.649	24	N0	0.2	0	0	10	10	7	17	23	30	37	0	134	0	0	1.66436	2.74165	0.689161	3.36317	0	0	0.77405	1.85805	14.2208	20.6003	1.14995	0	0	4.24387
scaffold_1	4664992	4665547	Cluster_954	556	99	3.906	99	0.455	.	AUUUUGUUUUUCACUCUGGCGU	9	0.687	22	N0	-1	0	0	2	4	4	15	35	12	27	0	99	17.4777	7.89169	0	0	0	0	0	2.45458	0	0	0	0	4.59981	15.7094	0	0
scaffold_1	4665734	4666069	Cluster_955	336	145	5.722	145	0.317	.	AUUGUCUCUCUCUGCUACUAAUGU	47	0.421	24	N0	2.8	0	0	1	13	10	8	15	18	78	2	145	18.8222	15.0971	0	0	1.37832	0	1.98361	0	0.77405	0	0	0	1.14995	26.5097	0	0
scaffold_1	4666175	4666444	Cluster_956	270	36	1.421	19	0.611	.	AUUUGAAUAUAUGGACGU	4	0.722	23	N0	-1	0	0	7	3	1	4	5	9	7	0	36	5.82591	4.1174	0	0	0.689161	0	0	0	0	0	0.580443	0.633855	2.2999	1.96368	0	0
scaffold_1	4675849	4676507	Cluster_957	659	144	5.682	144	0.222	.	UCUCGAUGACUCGGAUCCUG	5	0.688	21	N0	0.3	0	0	12	12	25	55	19	13	5	3	144	3.13703	13.0384	0	2.74165	6.20245	2.80264	13.8853	7.36373	4.6443	13.0063	7.25553	4.12005	8.04966	4.9092	3.73603	0.606268
scaffold_1	4688735	4689235	Cluster_958	501	55	2.17	53	0.255	.	CUCCGUCGACUCCUCGGG	4	0.655	20	N0	-1	0	0	9	8	12	11	7	1	4	3	55	2.24073	6.86234	1.66436	0	0	0.560529	9.91806	0	2.32215	0	0.870664	0.633855	2.2999	2.94552	0.934007	3.63761
scaffold_1	4689536	4689753	Cluster_959	218	13	0.513	13	0.231	.	AUUCUCCUUUGGUGUGUGUGUGG	1	1	19	N0	-1	0	0	2	5	1	0	1	3	0	1	13	0.448147	0.343117	0	0	0	0	0	2.45458	0	1.85805	0.580443	0.316927	1.14995	0.49092	1.86801	1.21254
scaffold_1	4690172	4690437	Cluster_960	266	17	0.671	17	0.118	-	AUGAUUCCAUAGCUUUGUU	3	0.647	24	N0	-1	0	0	0	3	3	2	3	1	5	0	17	0.448147	1.37247	0	0	0	0.560529	0	2.45458	0.77405	0	0.290221	0.633855	0	0	2.80202	1.8188
scaffold_1	4691591	4691886	Cluster_961	296	34	1.342	29	0.529	.	UCCGUAAUUCUGUCAUUUUUCAAC	6	0.676	24	N0	0.1	0	0	0	1	1	1	3	7	21	0	34	0	0	0	1.37082	2.06748	0	0	0	1.5481	0	0.870664	6.9724	0	1.47276	0	0
scaffold_1	4693889	4694183	Cluster_962	295	19	0.75	19	0.158	-	CUUCGCUCUCUCAGGUCUUUAUC	3	0.579	24	N0	-1	0	0	3	0	0	0	0	3	13	0	19	0	0	0	0	4.13497	4.48423	0	0	0	0	0	0	0	0	0	3.03134
scaffold_1	4700705	4701016	Cluster_963	312	217	8.563	102	0.654	.	AACCGAUGUGGGAUUGUAUUCU	54	0.276	22	N0	-1	0	0	7	32	7	17	90	27	36	1	217	1.34444	0.343117	13.3148	12.3374	9.64825	7.8474	13.8853	9.81831	6.1924	1.85805	14.5111	19.6495	3.44985	0.98184	14.9441	9.09402
scaffold_1	4703332	4704112	Cluster_964	781	237	9.352	228	0.013	-	GGCUGUUGGCAAAGUGUU	4	0.717	20	N0	-1	0	0	27	20	40	30	39	34	34	13	237	0.896294	1.71558	3.32871	5.4833	8.26993	4.48423	11.9017	17.182	10.0626	11.1483	21.4764	20.6003	8.04966	4.41828	5.60404	6.66895
scaffold_1	4704252	4704327	Cluster_965	76	49	1.933	24	0	-	GAAGGACUGGAGAGGUGGA	5	0.612	22	N0	-1	0	0	5	7	7	6	10	9	2	3	49	0.448147	0.686234	3.32871	2.74165	2.75664	2.80264	5.95083	2.45458	2.32215	7.4322	2.03155	2.53542	0	0.49092	5.60404	0
scaffold_1	4704407	4704458	Cluster_966	52	58	2.289	53	0	-	GUUGAGGGACUCAUGACC	3	0.655	18	N0	-1	0	0	21	15	4	5	9	2	2	0	58	0	0	0	1.37082	0	1.12106	1.98361	4.90916	1.5481	1.85805	5.22398	6.9724	0	0.98184	6.53805	0
scaffold_1	4704576	4705883	Cluster_967	1308	406	16.02	332	0.01	-	AUUGCUGAUGUUUUACUUUUGAAG	16	0.64	21	N0	-1	0	0	47	43	36	76	48	49	56	51	406	1.79259	2.0587	9.98614	6.85412	21.364	10.65	17.8525	39.2732	19.3512	39.019	42.0821	26.6219	11.4995	1.96368	15.8781	2.42507
scaffold_1	4709355	4709514	Cluster_968	160	15	0.592	15	0	-	AUCGAUCUCCGACUAUGUGUACU	4	0.733	23	N0	-1	0	0	1	2	3	2	1	4	1	1	15	0.448147	0.343117	0	0	0.689161	0	1.98361	0	0.77405	1.85805	0	0.316927	2.2999	2.4546	0.934007	0
scaffold_1	4714314	4714928	Cluster_969	615	352	13.89	352	0.741	.	AACGACUUUGAAUCGAAUGUUUGA	30	0.438	24	N0	2	0	0	10	18	15	38	65	85	107	14	352	43.9184	29.5081	1.66436	0	5.51329	1.12106	0	0	0	0	0	0	27.5988	61.8559	4.67003	1.21254
scaffold_1	4715209	4716156	Cluster_970	948	27210	1073.67	27202	0.139	-	UACUGACUAGGAUUCUGUUAUACU	2463	0.045	24	N0	-1	0	0	784	1885	951	3044	4006	4135	11849	556	27210	1066.14	948.718	1627.74	1363.97	1280.46	1770.15	1.98361	7.36373	0	0	1.16089	1.26771	1544.38	1113.9	4216.11	4206.89
scaffold_1	4716250	4718942	Cluster_971	2693	10086	397.982	9967	0.363	.	AAAUGUCAACACUAAACUCCCAGC	270	0.241	24	N0	23.8	0	0	503	573	560	1103	1487	1420	4262	178	10086	1070.17	826.226	387.795	254.973	625.758	944.491	0	0	0.77405	0	4.0631	4.12005	1017.71	308.789	281.136	263.727
scaffold_1	4741627	4741759	Cluster_972	133	25	0.986	25	0.2	.	ACUCUACGAACUUUGCUAACUCGU	3	0.68	24	N0	0.3	0	0	2	1	2	0	3	7	10	0	25	0	0	0	0	1.37832	1.12106	0	0	0.77405	0	0.870664	5.38776	0	0	0	0
scaffold_1	4742706	4742816	Cluster_973	111	94	3.709	94	0.564	.	AAGUAGGGACUGUGUUGAGCACGC	17	0.436	24	N0	0.1	0	0	6	5	6	1	4	15	57	0	94	0	0	4.99307	9.59577	0.689161	3.9237	0	0	2.32215	1.85805	7.25553	11.4094	0	0	0.934007	6.06268
scaffold_1	4748693	4748811	Cluster_974	119	37	1.46	37	1	+	AUCAUUCCAUCACAAACUAAACU	6	0.676	20	N0	-1	0	0	7	4	9	2	3	7	5	0	37	0.448147	0	1.66436	1.37082	2.06748	0.560529	17.8525	19.6366	6.1924	9.29024	0	0	0	0	0	0
scaffold_1	4748935	4749272	Cluster_975	338	325	12.824	325	0.994	+	AAAUCGGAUUGUUUCACAAACA	51	0.191	22	N0	-1	0	0	40	43	43	57	66	24	33	19	325	5.37776	18.8714	16.6436	13.7082	17.229	10.0895	87.2789	85.9102	36.3803	78.038	0	0	10.3496	6.87288	3.73603	0
scaffold_1	4749465	4749517	Cluster_976	53	28	1.105	28	0.821	+	AUCCGGAUGCUAAUACUGUAUAUU	8	0.429	24	N0	-1	0	0	0	0	0	0	7	8	12	1	28	0	0	0	0	0	0	0	0	0.77405	0	3.19243	5.07084	0	0	0	0
scaffold_1	4784066	4784429	Cluster_977	364	25	0.986	25	0.92	+	AGACUGCUGAGGAACUUCAC	3	0.72	20	N0	-1	0	0	1	3	9	3	1	4	4	0	25	0.896294	1.71558	3.32871	4.11247	0	1.68159	3.96722	0	3.0962	3.7161	0.290221	0.316927	0	0	0	0
scaffold_1	4797300	4797709	Cluster_978	410	15	0.592	14	0.2	.	AGUUGCUGACUUGGAUCUUGAGA	3	0.8	23	N0	-1	0	0	0	1	1	1	2	5	5	0	15	0	0	0	0	1.37832	1.12106	0	2.45458	3.0962	1.85805	0	0	0	0	2.80202	1.21254
scaffold_1	4800391	4800481	Cluster_979	91	26	1.026	15	1	+	UUUCUUCUAUCUCUUUUU	12	0.385	18	N0	-1	0	0	17	1	4	1	3	0	0	0	26	1.79259	0.343117	3.32871	2.74165	0.689161	2.24211	1.98361	0	3.87025	1.85805	0.290221	0.633855	1.14995	0	0	0.606268
scaffold_1	4804955	4805119	Cluster_980	165	15	0.592	15	1	+	UAGGAGGUAGAUUCGGAGUAGACAA	2	0.667	25	N0	-1	0	0	1	3	1	3	0	2	1	4	15	0	0	0	0	1.37832	1.12106	0	9.81831	0	0	0	0	2.2999	0	3.73603	0.606268
scaffold_1	4823204	4823315	Cluster_981	112	13920	549.267	70	1	+	GGGGAUGUAGCUCAAAUGGU	4808	0.004	20	N0	-1	0	0	1955	1762	4827	1606	821	1283	410	1256	13920	108.9	132.443	697.365	867.732	272.219	402.46	1003.71	886.103	1058.13	654.033	860.216	741.293	2560.94	115.857	403.491	207.344
scaffold_1	4823477	4824060	Cluster_982	584	249	9.825	228	0.309	.	AUCUUAGGAUAAGAUACUCCCUA	31	0.462	24	N0	1.4	0	0	6	3	5	22	32	87	90	4	249	0.448147	1.02935	13.3148	6.85412	8.26993	10.65	5.95083	0	6.96645	3.7161	19.1546	35.4959	3.44985	0.49092	0	3.03134
scaffold_1	4824344	4824519	Cluster_983	176	1735	68.461	8	0.999	+	GGGGAUGUAGCUCAAAUGGU	533	0.024	20	N0	-1	0	0	219	329	540	212	80	148	59	148	1735	12.5481	15.4403	109.847	132.97	39.2822	57.7345	160.673	117.82	168.743	81.7541	97.2241	77.9641	281.738	15.2185	51.3704	21.8256
scaffold_1	4842473	4842542	Cluster_984	70	23	0.908	22	1	+	UGCUCUUAUGAUCUCGUUAAAUU	11	0.435	23	N0	-1	0	0	2	0	1	1	5	12	2	0	23	0	0	1.66436	0	0.689161	0	0	0	0.77405	0	4.0631	1.90156	0	0	0	0
scaffold_1	4843205	4843703	Cluster_985	499	85	3.354	85	1	+	AAUCAGACAAACUCGACAAGGGU	3	0.8	21	N0	-1	0	0	13	2	10	20	9	12	12	7	85	0	0	0	0	0	0	1.98361	0	0	0	13.06	12.0432	0	0.49092	0	0
scaffold_1	4845268	4845656	Cluster_986	389	13	0.513	13	0.154	-	CUUCUAUAGAACGUGCUUGA	2	0.923	20	N0	-1	0	0	1	2	3	3	2	1	0	1	13	0.448147	1.02935	0	0	0.689161	0	3.96722	0	1.5481	0	0	0.316927	2.2999	0.49092	0	0
scaffold_1	4852983	4853346	Cluster_987	364	18	0.71	18	0.833	+	AAAAAAGGAAGAAAGAAGAUGC	2	0.778	24	N0	-1	0	0	3	1	0	0	6	1	7	0	18	4.48147	1.37247	0	0	0	0.560529	0	0	0	0	0	0	0	1.47276	0	0
scaffold_1	4876957	4877292	Cluster_988	336	22	0.868	22	1	+	CACGUGUGAGCAGAACAUCUCUGA	2	0.864	22	N0	-1	0	0	1	5	1	1	6	2	5	1	22	0.448147	1.02935	0	0	0	0	1.98361	7.36373	0	5.57415	2.03155	1.26771	0	0	0	0
scaffold_1	4879353	4879453	Cluster_989	101	14	0.552	14	0.786	.	CAUCAGAUCACCAUUGGGGCU	2	0.929	21	N0	0.1	0	0	1	1	1	5	1	1	2	2	14	0	0.686234	0	1.37082	0	0	1.98361	0	1.5481	0	0.870664	1.58464	0	0	0	0
scaffold_1	4879529	4879938	Cluster_990	410	22	0.868	22	0.455	.	ACAAUCUGAACAUAUCGACUC	2	0.955	21	N0	0	0	0	4	2	2	5	3	1	3	2	22	1.34444	0.343117	0	0	0.689161	0.560529	3.96722	4.90916	0.77405	3.7161	1.16089	0.316927	1.14995	0	0.934007	1.21254
scaffold_1	4881197	4881282	Cluster_991	86	13	0.513	13	0.077	-	AUCUUCGUCGGAGCUCGAUA	2	0.923	18	N0	-1	0	0	2	2	2	2	2	1	1	1	13	0	0.343117	1.66436	0	0.689161	0.560529	0	4.90916	2.32215	1.85805	0	0	0	0.49092	0	1.21254
scaffold_1	4881882	4882143	Cluster_992	262	50	1.973	17	0.7	.	GAAAAGGACAAUGGGUUCAAACGU	4	0.82	24	N0	0.1	0	0	1	3	4	4	5	8	25	0	50	0	0	0	0	0.689161	1.68159	0	0	0.77405	0	3.77288	9.82475	0	0	0.934007	0
scaffold_1	4882513	4884632	Cluster_993	2120	349	13.771	122	0.355	.	AUUGUUGAGAGAACUGGUUCACCU	18	0.596	24	N0	1.7	0	0	14	5	16	24	58	74	151	7	349	0	0	3.32871	1.37082	8.95909	11.2106	1.98361	0	4.6443	5.57415	31.6341	55.4623	4.59981	0	6.53805	4.85014
scaffold_1	4884747	4885987	Cluster_994	1241	317	12.508	162	0.587	.	AUUACGUAAACUCUGAAUCUCAUG	18	0.615	24	N0	1.2	0	0	24	8	7	28	27	56	161	6	317	0	0	6.65742	2.74165	13.0941	8.40793	0	0	7.7405	0	35.407	39.9328	0	0.49092	3.73603	8.48775
scaffold_1	4893573	4893616	Cluster_995	44	153	6.037	153	0.02	-	UCUCAUAGGAUACUCUUUCCC	52	0.078	21	N0	-1	0	0	5	5	59	83	0	0	1	0	153	0.448147	0	0	4.11247	2.06748	1.68159	13.8853	4.90916	4.6443	11.1483	14.8013	22.1849	0	0	0	0.606268
scaffold_1	4926919	4927086	Cluster_996	168	60	2.368	10	0.95	+	CUGCACGGGCCUGGCUCAACCCGCC	44	0.2	25	N0	-1	0	0	2	3	0	4	3	1	3	44	60	0.896294	0.686234	0	4.11247	6.20245	2.80264	15.8689	19.6366	5.41835	5.57415	1.16089	1.26771	1.14995	1.47276	0	0.606268
scaffold_1	4930741	4930972	Cluster_997	232	39	1.539	32	0.205	.	UGGCUGCUUCAAAACUAUAUAUGA	4	0.744	24	N0	0.2	0	0	3	2	3	4	6	6	15	0	39	0	0	0	1.37082	0	0.560529	0	0	0	1.85805	4.64354	6.33855	0	0	0	0
scaffold_1	4931188	4931540	Cluster_998	353	40	1.578	40	0.2	.	CUUCCAUUUGAUCAACUUUAAC	7	0.525	23	N0	-1	0	0	1	0	1	2	12	14	10	0	40	0	0	4.99307	1.37082	0	1.68159	0	0	1.5481	0	3.48266	5.38776	0	0.49092	0	0.606268
scaffold_1	4938392	4938590	Cluster_999	199	19	0.75	19	0.421	.	CGAUCUGUCGACUCUUGGCCGC	3	0.789	22	N0	-1	0	0	2	3	2	3	5	2	2	0	19	0.448147	1.02935	0	0	0	0.560529	3.96722	2.45458	0.77405	1.85805	1.16089	0	0	0.49092	2.80202	0.606268
scaffold_1	4958917	4959411	Cluster_1000	495	26	1.026	25	1	+	AUGGAUUCCGACCACAGU	3	0.769	18	N0	-1	0	0	6	2	3	6	3	1	5	0	26	0	0	0	0	0	0	0	0	0	0	4.93376	2.85235	0	0	0	0
scaffold_1	4959498	4959840	Cluster_1001	343	28	1.105	26	1	+	UGGAUCUCCUCUAAUCGAA	2	0.786	19	N0	-1	0	0	4	8	3	3	3	6	1	0	28	0	0	0	0	0	0	0	0	0	0	4.35332	4.12005	0	0	0	0
scaffold_1	4968687	4968777	Cluster_1002	91	18	0.71	18	0.944	+	UUUCGUCGAGCAGCCGCG	2	0.778	21	N0	-1	0	0	5	2	2	7	2	0	0	0	18	0.448147	1.02935	0	1.37082	1.37832	1.12106	1.98361	2.45458	3.0962	3.7161	0	0	0	0	0.934007	0
scaffold_1	4969078	4969572	Cluster_1003	495	116	4.577	96	0.957	+	CAGGAUUAACAAGAUGCUUUC	3	0.733	23	N0	-1	0	0	13	9	9	24	12	27	10	12	116	1.34444	2.74494	3.32871	4.11247	6.20245	3.36317	25.7869	14.7275	14.7069	33.4449	3.19243	2.53542	5.74976	0.49092	3.73603	0
scaffold_1	4969647	4969745	Cluster_1004	99	17	0.671	17	1	+	UUGAGGCAAGAGAAGCGUGUU	2	0.882	21	N0	-1	0	0	0	1	2	4	3	2	2	3	17	0	0	1.66436	0	0	1.68159	3.96722	7.36373	3.87025	0	0	0.316927	0	0	1.86801	0
scaffold_1	4969847	4970067	Cluster_1005	221	60	2.368	60	0.983	+	CACGGACCUUUGGCUAACC	4	0.733	21	N0	-1	0	0	10	11	2	12	7	9	6	3	60	0	0.686234	0	12.3374	3.4458	3.9237	11.9017	4.90916	7.7405	5.57415	1.74133	1.26771	0	0	1.86801	2.42507
scaffold_1	4971433	4971793	Cluster_1006	361	14	0.552	14	0.071	-	CUGAAUUCUUGGAUACCA	5	0.571	18	N0	-1	0	0	7	0	1	1	5	0	0	0	14	0	0.343117	0	1.37082	2.06748	0	5.95083	0	2.32215	1.85805	0	0.316927	0	0	0	0.606268
scaffold_1	4971869	4972338	Cluster_1007	470	20	0.789	20	0.3	.	GCCGUAACCAGACCUGGA	2	0.85	18	N0	-1	0	0	5	0	2	5	5	1	2	0	20	0	1.02935	0	1.37082	0.689161	1.12106	1.98361	7.36373	3.87025	0	0	0	0	0.49092	0.934007	1.21254
scaffold_1	4980606	4981058	Cluster_1008	453	37	1.46	37	0.946	+	ACUAUCUACUUCGACGGCGGAGCU	3	0.838	19	N0	-1	0	0	6	7	5	2	5	4	7	1	37	0	0.343117	0	1.37082	0.689161	0	0	0	0	0	4.35332	4.75391	2.2999	0.49092	0	0.606268
scaffold_1	4996146	4996197	Cluster_1009	52	28	1.105	4	0.857	+	AGUGGAUCUUAGGAUUAAAACAUA	10	0.5	24	N0	-1	0	0	1	1	1	0	1	8	16	0	28	0.448147	0.343117	0	0	2.75664	2.24211	0	0	2.32215	1.85805	0.290221	2.21849	2.2999	0	0	2.42507
scaffold_1	4996325	4996839	Cluster_1010	515	35	1.381	30	0.829	+	AUGCGUCUCUUAACCAUUGUUUUG	5	0.714	23	N0	-1	0	0	0	2	1	3	3	13	13	0	35	0	0	3.32871	1.37082	2.06748	0.560529	0	0	0.77405	0	2.90221	5.07084	0	0.49092	0	0
scaffold_1	5010942	5011101	Cluster_1011	160	20	0.789	20	0	-	AUUUCUCUCAUCGCACGG	4	0.65	18	N0	-1	0	0	8	3	1	2	1	3	1	1	20	0	2.40182	0	0	0	0	3.96722	2.45458	0	1.85805	0.870664	1.26771	0	0	0.934007	0.606268
scaffold_1	5033088	5033284	Cluster_1012	197	19	0.75	18	0	-	UGAGACAUGCUCUUCCUGGACU	3	0.842	19	N0	-1	0	0	1	5	1	3	3	1	4	1	19	0	0	0	6.85412	0	0	3.96722	0	1.5481	0	0.870664	1.90156	0	0	0.934007	0
scaffold_1	5033596	5033731	Cluster_1013	136	63	2.486	63	0.016	-	CAGAAGAUGUUUUACAAUGAUU	39	0.19	22	N0	-1	0	0	1	2	1	3	39	14	1	2	63	0.896294	1.71558	3.32871	6.85412	4.13497	5.04476	3.96722	0	3.0962	5.57415	0	0	1.14995	11.7821	0	0
scaffold_1	5033844	5033981	Cluster_1014	138	52	2.052	52	0.038	-	AUCUCUGCCACAACUAUGACG	3	0.827	21	N0	-1	0	0	9	6	2	16	6	6	5	2	52	3.13703	2.0587	3.32871	4.11247	5.51329	0.560529	11.9017	22.0912	5.41835	1.85805	0	0	0	0.98184	0	0
scaffold_1	5034151	5034391	Cluster_1015	241	369	14.56	157	0.453	.	AUAUGGGGUUAUUGGAUUCAGAGU	25	0.393	24	N0	1.1	0	0	13	14	15	28	63	64	168	4	369	1.34444	0.343117	8.32178	2.74165	2.75664	16.2553	0	0	6.1924	3.7161	38.8897	51.3422	0	0.49092	4.67003	7.88148
scaffold_1	5084207	5084648	Cluster_1016	442	927	36.578	844	0.646	.	UCCGAUCGUUGUUAGUAGAAACAA	95	0.223	24	N0	4.4	0	0	13	17	20	44	146	200	470	17	927	11.2037	8.57792	29.9584	28.7873	25.499	33.6317	15.8689	4.90916	22.4474	22.2966	75.1673	104.586	26.4489	6.87288	37.3603	14.5504
scaffold_1	5130763	5131278	Cluster_1017	516	44	1.736	41	1	+	UGACUGGGUUCCUUGCAACU	3	0.795	20	N0	-1	0	0	4	5	7	5	7	7	6	3	44	0	0	0	1.37082	0.689161	1.68159	0	0	4.6443	5.57415	4.64354	2.85235	1.14995	0	0.934007	1.8188
scaffold_1	5132487	5132762	Cluster_1018	276	20	0.789	20	0.95	+	UCGACUGGUUUGUUUAUCUACGCA	3	0.7	24	N0	-1	0	0	0	2	4	3	0	1	6	4	20	0	0	0	1.37082	2.75664	1.12106	3.96722	0	1.5481	1.85805	0.290221	1.26771	0	0	1.86801	0.606268
scaffold_1	5136638	5137029	Cluster_1019	392	22	0.868	22	0.955	+	UUGAUCUUAAGAGCCAUUGGG	3	0.864	21	N0	-1	0	0	4	1	1	8	2	3	3	0	22	0	0.686234	0	0	0	0.560529	1.98361	7.36373	3.0962	3.7161	1.16089	1.26771	0	0	0.934007	0
scaffold_1	5161640	5162786	Cluster_1020	1147	60	2.368	60	0.083	-	AUGUGUCAAGGAUCAGCU	2	0.85	18	N0	-1	0	0	18	9	6	4	9	6	5	3	60	0.896294	0.686234	0	0	3.4458	4.48423	19.8361	9.81831	5.41835	3.7161	1.45111	0.316927	1.14995	1.47276	6.53805	1.8188
scaffold_1	5162861	5163260	Cluster_1021	400	21	0.829	21	0.143	-	CAUGAUCGGGGAGAAAGAUC	3	0.81	23	N0	-1	0	0	1	2	5	1	3	7	1	1	21	0.448147	0.343117	0	1.37082	0	2.80264	0	7.36373	3.0962	0	0.580443	0.633855	1.14995	0	0	0.606268
scaffold_1	5170236	5170380	Cluster_1022	145	14	0.552	14	1	+	GUCUUAUCUCUGUCUCCUCU	2	0.857	20	N0	-1	0	0	1	3	4	2	0	1	3	0	14	1.79259	2.0587	0	1.37082	0	0	0	2.45458	0.77405	1.85805	0	0	0	0	0	0
scaffold_1	5190613	5191003	Cluster_1023	391	32	1.263	32	0.062	-	ACGACUCGAACUUUACAAACAAGCU	11	0.594	25	N0	-1	0	0	0	2	5	5	3	4	2	11	32	0	0	0	0	0.689161	3.36317	5.95083	2.45458	1.5481	1.85805	0.870664	0.316927	5.74976	0.98184	6.53805	0
scaffold_1	5194513	5194701	Cluster_1024	189	14	0.552	14	0	-	GUACUGUCCUCGGAGAUCAU	2	0.786	20	N0	-1	0	0	2	2	6	2	0	1	1	0	14	0	0	0	0	1.37832	0	1.98361	4.90916	0	3.7161	1.16089	0.316927	0	0.49092	0.934007	0
scaffold_1	5201126	5201173	Cluster_1025	48	17	0.671	17	0	-	CCAUGCAGGACUCUGACC	9	0.235	18	N0	-1	0	0	9	5	2	0	0	0	1	0	17	0.896294	0.343117	0	4.11247	2.06748	1.12106	1.98361	4.90916	1.5481	0	0	0	0	0	0.934007	0
scaffold_1	5212326	5212537	Cluster_1026	212	34	1.342	5	0	-	UUUCUGCUGUGAGCUCUGUGCU	3	0.824	22	N0	-1	0	0	2	4	4	4	10	7	1	2	34	0	0	0	0	0	0	0	0	0	0	6.67509	3.16927	0	0	0	0.606268
scaffold_1	5217775	5218239	Cluster_1027	465	36	1.421	36	0.083	-	UUGGAAUCUCGAGAGUGCUUUGAGU	8	0.694	25	N0	-1	0	0	1	0	6	3	8	2	4	12	36	1.34444	0.343117	1.66436	0	7.58077	1.12106	7.93445	4.90916	6.96645	1.85805	0	0	0	0	0	1.21254
scaffold_1	5219253	5219499	Cluster_1028	247	32	1.263	32	0.156	-	CACCGGUUUUGGGGAACUCCCA	3	0.594	22	N0	-1	0	0	0	5	1	8	10	2	4	2	32	0.896294	1.71558	1.66436	0	1.37832	0.560529	1.98361	9.81831	3.87025	3.7161	0	0.950782	1.14995	0.49092	3.73603	0
scaffold_1	5228805	5229102	Cluster_1029	298	13	0.513	13	0.692	.	CGGCAUGGACGAACUUUU	2	0.769	18	N0	-1	0	0	3	0	3	3	2	0	1	1	13	0	0	0	0	0	0	0	0	0	0	1.16089	1.58464	0	0	0	2.42507
scaffold_1	5246310	5246525	Cluster_1030	216	418	16.494	418	0	-	UCUACUCAUCACUUUGAAU	104	0.232	19	N0	-1	0	0	41	140	67	50	28	31	24	37	418	0.448147	11.666	21.6366	31.529	17.9182	8.96846	33.7214	176.73	55.7316	61.3156	5.80443	5.70469	16.0993	1.96368	34.5583	10.9128
scaffold_1	5255686	5256149	Cluster_1031	464	32	1.263	32	0.531	.	UGUAUAUGAAAAGGAUGA	3	0.781	21	N0	0	0	0	4	5	3	8	7	1	2	2	32	1.34444	2.74494	8.32178	9.59577	0	0.560529	1.98361	2.45458	2.32215	3.7161	0	0	1.14995	0	0	0
scaffold_1	5265235	5265319	Cluster_1032	85	15	0.592	15	0.933	+	UAAGACUUAGUCAUGUAAUCUGCAG	12	0.2	25	N0	-1	0	0	2	0	0	0	0	0	1	12	15	0.448147	0	4.99307	1.37082	0	0	0	2.45458	2.32215	5.57415	0	0	2.2999	0.49092	0	0
scaffold_1	5265995	5266040	Cluster_1033	46	27	1.065	4	0	-	AGCGUGUGGCUGUUAACC	15	0.296	18	N0	-1	0	0	18	2	4	0	3	0	0	0	27	0	0.686234	0	0	0	0.560529	11.9017	4.90916	3.0962	13.0063	0	0.316927	3.44985	0	0	0.606268
scaffold_1	5279537	5279846	Cluster_1034	310	34	1.342	34	0.824	+	AGAAAAGAUCCAGUGAAUUCGAGU	4	0.765	23	N0	-1	0	0	6	3	3	2	3	7	7	3	34	1.34444	0.686234	3.32871	1.37082	2.75664	0.560529	5.95083	2.45458	5.41835	5.57415	0.580443	0.633855	1.14995	0.49092	0	0.606268
scaffold_1	5280723	5281106	Cluster_1035	384	22	0.868	22	1	+	UUGUUACUGUGCUACUUGAGU	4	0.773	21	N0	-1	0	0	2	1	2	10	1	1	3	2	22	0.448147	0	0	0	0	1.12106	3.96722	2.45458	4.6443	3.7161	0.580443	0.950782	0	0	2.80202	0
scaffold_1	5286912	5287308	Cluster_1036	397	44	1.736	44	0	-	AGACUGUACGCCGUUUAC	3	0.773	18	N0	-1	0	0	17	1	6	4	9	3	1	3	44	0.896294	1.71558	0	1.37082	0.689161	0.560529	9.91806	4.90916	2.32215	7.4322	2.32177	0.633855	3.44985	0.49092	5.60404	0
scaffold_1	5288886	5289325	Cluster_1037	440	15	0.592	15	0	-	CUUAUCCCGUAACAACCGCGUC	2	0.933	21	N0	-1	0	0	2	1	2	3	3	2	1	1	15	0	0	1.66436	0	0	0	1.98361	0	0	0	2.61199	0.950782	0	0	0.934007	0
scaffold_1	5291147	5291510	Cluster_1038	364	18	0.71	18	0	-	GAAAAGAAAUAGGAACAAGUCUCG	4	0.611	24	N0	-1	0	0	0	0	1	2	4	2	9	0	18	0.896294	0.686234	0	2.74165	2.06748	2.24211	1.98361	2.45458	2.32215	0	0	0	0	0	0	0
scaffold_1	5292705	5293117	Cluster_1039	413	15	0.592	13	0.867	+	GUUAUCGCUCAGUUCAUGUUAC	1	1	20	N0	-1	0	0	0	2	3	3	3	0	2	2	15	0.896294	1.02935	0	0	0	1.68159	1.98361	2.45458	3.0962	0	0	0	0	0	0.934007	0
scaffold_1	5293935	5294000	Cluster_1040	66	15	0.592	15	1	+	CUCUCUGUCUGGUACUCAUCC	3	0.667	20	N0	-1	0	0	0	1	3	3	2	3	3	0	15	0.896294	1.02935	0	0	0	0	1.98361	0	3.87025	5.57415	0	0	0	0.49092	0	0
scaffold_1	5294303	5294440	Cluster_1041	138	22	0.868	22	1	+	UGGUCUCUGUGUCUCUCAUACUGG	12	0.364	24	N0	-1	0	0	1	0	3	3	0	1	14	0	22	0.896294	2.0587	0	2.74165	2.06748	0	1.98361	4.90916	3.0962	1.85805	0	0	1.14995	0	0	0
scaffold_1	5294648	5294756	Cluster_1042	109	13	0.513	13	1	+	GCAUCUUUAGCCUUCUGGAU	3	0.692	24	N0	-1	0	0	0	0	3	0	0	0	9	1	13	0	1.02935	3.32871	2.74165	0	0	3.96722	7.36373	0.77405	0	0	0	0	0	0	0
scaffold_1	5299613	5299641	Cluster_1043	29	14	0.552	14	0	-	AACGGAACUUCUGAUCACA	8	0.286	19	N0	-1	0	0	4	9	0	0	1	0	0	0	14	0	0	0	0	1.37832	0	0	0	0	0	0	0	0	0.49092	10.2741	0
scaffold_1	5319396	5319995	Cluster_1044	600	26	1.026	26	0.615	.	AGACGUGGACCAUGCAAUGG	3	0.846	22	N0	-1	0	0	1	4	3	2	8	3	4	1	26	1.34444	1.02935	1.66436	0	0	0	3.96722	0	0.77405	0	2.90221	1.26771	0	0.49092	0	0.606268
scaffold_1	5320077	5320255	Cluster_1045	179	29	1.144	29	0.069	-	AUCGUAUUUGGAGAAGAAU	3	0.655	19	N0	-1	0	0	4	6	3	4	1	6	2	3	29	0.448147	0.343117	6.65742	0	2.06748	0	0	2.45458	1.5481	14.8644	0.580443	1.26771	0	0.49092	0	1.21254
scaffold_1	5321110	5321331	Cluster_1046	222	59	2.328	59	0	-	AUCGUCUGCAACUCUCAGC	12	0.542	18	N0	-1	0	0	17	16	4	4	4	1	5	8	59	0.896294	2.0587	3.32871	0	0	0.560529	7.93445	4.90916	4.6443	3.7161	3.19243	2.53542	2.2999	2.4546	6.53805	0.606268
scaffold_1	5325802	5327560	Cluster_1047	1759	5519	217.773	5519	0.688	.	UUUUGAUCUCAUUAACAACUG	1269	0.196	21	N0	70.2	0	0	49	225	263	3983	882	49	57	11	5519	7.6185	14.4109	16.6436	63.0579	1565.08	1603.67	11.9017	7.36373	24.7696	14.8644	3.48266	1.58464	25.2989	4.41828	58.8424	67.902
scaffold_1	5327654	5327754	Cluster_1048	101	85	3.354	85	0.129	-	UCUGCUUGAACUCAAACUAUGC	18	0.329	21	N0	-1	0	0	0	3	5	48	26	0	3	0	85	0	0	0	2.74165	30.3231	19.058	0	0	0	0	0	0	0	0.49092	0.934007	1.8188
scaffold_1	5327863	5328129	Cluster_1049	267	916	36.144	916	0.444	.	UAUCAGAUCUUCUGGACUAUA	124	0.213	21	N0	4.5	0	0	16	24	84	653	120	6	13	0	916	0	0.686234	0	4.11247	248.098	289.233	1.98361	0	0.77405	0	0.580443	0	5.74976	0	12.1421	7.88148
scaffold_1	5328290	5328709	Cluster_1050	420	1067	42.103	1067	0.541	.	AUUGCACUUUAGAGCUUCAUG	66	0.299	21	N0	7.7	0	0	35	59	110	548	257	26	27	5	1067	0.448147	1.02935	3.32871	20.5624	282.556	327.349	3.96722	4.90916	6.96645	3.7161	0.580443	0.633855	5.74976	0	7.47205	12.1254
scaffold_1	5328896	5329049	Cluster_1051	154	1435	56.623	1435	0.128	-	UUAUCGUCUUCAACACUUUGA	657	0.109	21	N0	-1	0	0	13	18	52	876	448	15	12	1	1435	0	1.02935	0	8.22495	368.012	468.602	1.98361	0	2.32215	1.85805	0.580443	0.316927	1.14995	0.98184	15.8781	16.9755
scaffold_1	5329224	5329326	Cluster_1052	103	156	6.156	156	0.628	.	UGGUUAAAAUCGCCGGUGUGG	8	0.462	21	N0	0.6	0	0	6	10	13	74	45	2	5	1	156	0	0	0	2.74165	38.593	54.3713	0	0	0	1.85805	0	0	0	0	0	0
scaffold_1	5329417	5329520	Cluster_1053	104	401	15.823	401	0.267	.	ACGGAAGGACACUCUUGGAGU	55	0.319	21	N0	2.3	0	0	20	18	35	232	82	7	7	0	401	0	0.343117	0	1.37082	101.307	130.603	0	0	0	0	0.290221	0	0	0	5.60404	7.27521
scaffold_1	5329615	5329764	Cluster_1054	150	1376	54.295	1376	0.683	.	AAUGUCAGAGCUCUUGAAAGG	403	0.072	21	N0	17.7	0	0	7	25	104	796	429	11	4	0	1376	0.448147	0	0	9.59577	413.497	385.644	0	0	3.87025	1.85805	0	0	6.89971	0.49092	17.7461	29.1009
scaffold_1	5329837	5329974	Cluster_1055	138	342	13.495	342	0.5	.	UGGCUACAGAAAUUUCUCUCC	63	0.146	21	N0	9.1	0	0	7	47	20	216	44	5	2	1	342	1.34444	0.343117	3.32871	4.11247	86.8343	96.4109	0	0	0.77405	0	1.45111	0	3.44985	0.98184	6.53805	10.3066
scaffold_1	5330688	5330971	Cluster_1056	284	20	0.789	20	0.15	-	CUAAAAGAAACUGGAACCGGU	2	0.85	21	N0	-1	0	0	1	4	3	9	2	0	0	1	20	0	0.343117	0	1.37082	1.37832	2.24211	3.96722	0	1.5481	0	0.290221	1.58464	2.2999	0	0	0
scaffold_1	5332087	5332421	Cluster_1057	335	15	0.592	15	0	-	UACUGGAAUACCUGCAGC	2	0.733	21	N0	-1	0	0	2	1	0	5	3	0	3	1	15	0	0	0	0	0	0.560529	5.95083	0	0	0	0.580443	2.53542	0	0.49092	0	0
scaffold_1	5332770	5333228	Cluster_1058	459	17	0.671	17	0.118	-	UCAUAUUUUGAUCUGCAG	2	0.647	18	N0	-1	0	0	4	2	0	2	4	0	4	1	17	0	0	0	2.74165	1.37832	2.24211	0	2.45458	0	1.85805	0.580443	1.58464	0	0	0	0
scaffold_1	5335377	5335607	Cluster_1059	231	15	0.592	14	0.267	.	UCCGUUUUCAUCUCUGACAUG	4	0.733	21	N0	0.2	0	0	1	1	0	7	1	3	2	0	15	0.448147	0.686234	0	0	0.689161	0	1.98361	2.45458	2.32215	1.85805	0.580443	0	0	0.49092	0.934007	0.606268
scaffold_1	5338722	5339284	Cluster_1060	563	155	6.116	155	0.832	+	ACCGUAACGUGGCGAUCUUUGAUU	19	0.406	24	N0	-1	0	0	1	8	1	16	18	36	75	0	155	0	0	1.66436	2.74165	5.51329	4.48423	0	0	1.5481	0	15.672	21.2341	0	0	0.934007	7.27521
scaffold_1	5339653	5340126	Cluster_1061	474	46	1.815	34	0.696	.	AUAUGAUCGGCAUUCGAAAUGA	4	0.783	24	N0	0.1	0	0	0	3	2	4	9	9	17	2	46	0.448147	0.343117	4.99307	1.37082	0.689161	3.9237	0	0	0.77405	1.85805	3.19243	3.80313	1.14995	0.49092	0.934007	2.42507
scaffold_1	5345381	5345907	Cluster_1062	527	29	1.144	29	0.034	-	UAUGUGUUGGUAGAUCUAAUG	2	0.828	20	N0	-1	0	0	1	3	7	5	6	4	1	2	29	0.448147	0	0	1.37082	0	0	3.96722	0	1.5481	0	3.19243	2.53542	1.14995	0	1.86801	0.606268
scaffold_1	5345991	5346718	Cluster_1063	728	44	1.736	44	0.045	-	GUUGUGGCGGACAAGAAAGA	3	0.773	21	N0	-1	0	0	7	6	5	9	4	7	3	3	44	1.79259	0	0	0	0	0.560529	7.93445	2.45458	2.32215	3.7161	3.77288	2.53542	0	0.98184	5.60404	0
scaffold_1	5348488	5348769	Cluster_1064	282	20	0.789	20	0.1	-	AGAAACCGAGUGUCUCUGA	2	0.85	19	N0	-1	0	0	1	6	2	4	0	2	3	2	20	0	0.686234	0	0	0	0	3.96722	0	3.0962	1.85805	2.03155	0.950782	1.14995	0	0	0
scaffold_1	5353224	5353409	Cluster_1065	186	132	5.209	132	0.947	+	AAACGAUCUUGACUUUAAACCAUC	48	0.333	24	N0	-1	0	0	0	0	1	6	11	18	96	0	132	0	0	0	0	0.689161	0	0	0	3.87025	1.85805	15.3817	22.8188	0	0	0	0
scaffold_1	5359121	5359477	Cluster_1066	357	30	1.184	30	0.933	+	AACGGACUUCUGGAGAACACUGACA	5	0.8	25	N0	-1	0	0	2	5	3	5	2	2	4	7	30	0	0.686234	0	0	2.06748	2.24211	7.93445	2.45458	0.77405	3.7161	1.45111	2.21849	0	0	0.934007	0
scaffold_1	5368160	5368739	Cluster_1067	580	40	1.578	40	0.025	-	UGACGAUCGUCUCAUCGCCGAGCU	2	0.8	20	N0	-1	0	0	2	4	10	5	6	5	5	3	40	0	0.686234	1.66436	2.74165	0	0	3.96722	0	0.77405	0	4.35332	4.75391	0	0	1.86801	0
scaffold_1	5369768	5370074	Cluster_1068	307	2188	86.336	2173	0.011	-	GGGACAGUAAAGUUGGUGGAACACU	788	0.138	25	N0	-1	0	0	89	93	122	215	348	166	161	994	2188	26.4407	52.84	252.982	408.506	95.7934	77.9135	35.705	46.637	244.6	633.595	6.96531	3.16927	101.196	30.928	193.339	97.6091
scaffold_1	5373608	5373855	Cluster_1069	248	17	0.671	17	0.353	.	CCGAGACUUCUUGAACAGAGA	5	0.706	21	N0	0.6	0	0	2	3	2	7	1	1	0	1	17	0.448147	1.71558	4.99307	0	0	0.560529	3.96722	7.36373	0	1.85805	0	0	0	0.49092	0	0
scaffold_1	5377633	5378285	Cluster_1070	653	38	1.499	38	0.947	+	GAUUGAUCUCAACUUUGAUG	2	0.895	21	N0	-1	0	0	3	1	9	10	5	3	5	2	38	0.448147	1.02935	4.99307	1.37082	0.689161	0.560529	11.9017	12.2729	5.41835	11.1483	0	0	3.44985	0	0.934007	0
scaffold_1	5381963	5382155	Cluster_1071	193	21	0.829	21	0	-	UGUUACUAUUCCGGUCUGUAC	2	0.762	22	N0	-1	0	0	1	1	1	5	6	3	2	2	21	0	0.686234	0	2.74165	0	0	1.98361	12.2729	4.6443	1.85805	0	0.950782	0	0	0.934007	0
scaffold_1	5382487	5382593	Cluster_1072	107	251	9.904	229	0.004	-	CCGAACUAUGAUCCUUCAAUUUU	121	0.124	23	N0	-1	0	0	5	4	9	6	77	124	24	2	251	0	0.343117	4.99307	8.22495	17.229	5.04476	73.3936	56.4553	29.4139	27.8707	6.09465	4.12005	10.3496	6.38196	18.6801	10.9128
scaffold_1	5408138	5408328	Cluster_1073	191	14	0.552	11	0.857	+	AUUUUAAAAGUAGGCUGU	3	0.714	22	N0	-1	0	0	3	3	0	0	5	2	1	0	14	0	0	0	0	0	0.560529	0	0	0	0	2.32177	1.26771	1.14995	0	0	0
scaffold_1	5408418	5408824	Cluster_1074	407	242	9.549	151	0.579	.	AUCUGGAUAUGGAAAGGUCAUCUC	15	0.55	24	N0	1.4	0	0	6	12	8	16	32	64	100	4	242	11.2037	1.71558	0	0	0	1.12106	1.98361	0	0	1.85805	24.6688	36.7636	5.74976	0.98184	0	0
scaffold_1	5417782	5418249	Cluster_1075	468	996	39.301	102	0.389	.	AUAUGUACAGAUACCUGAAAU	168	0.243	24	N0	7.4	0	0	26	30	42	211	118	229	325	15	996	0	0	11.6505	6.85412	15.1615	19.6185	0	0	4.6443	5.57415	104.48	165.436	4.59981	0.98184	6.53805	13.9442
scaffold_1	5422501	5423348	Cluster_1076	848	900	35.513	60	0.814	+	UUAGGAUUUGUUAUGGGCUUC	82	0.276	21	N0	-1	0	0	19	14	22	348	143	114	231	9	900	27.337	21.2733	23.301	21.9332	38.593	52.6897	17.8525	14.7275	137.781	83.6122	40.3408	56.0961	14.9494	3.92736	9.34007	7.27521
scaffold_1	5426105	5426368	Cluster_1077	264	232	9.154	151	0.642	.	AAAAAGUCUGUUAUGUGCUCUUCU	45	0.388	24	N0	1.6	0	0	8	5	9	19	28	51	109	3	232	0	0.343117	0	4.11247	0.689161	4.48423	0	0	0	1.85805	26.1199	36.7636	0	0.49092	2.80202	4.85014
scaffold_1	5426610	5427023	Cluster_1078	414	1409	55.597	262	0.633	.	UGUACGUGACUACUGUAUUGAGGU	429	0.185	24	N0	15.3	0	0	22	36	37	174	130	269	729	12	1409	0.448147	2.74494	108.183	57.5746	46.8629	57.1739	0	0	3.87025	1.85805	139.016	171.141	2.2999	0.49092	10.2741	50.9265
scaffold_1	5440911	5441573	Cluster_1079	663	539	21.268	150	0.442	.	AAAACUGAUCUCAAUUGUACAAGG	76	0.401	24	N0	4.9	0	0	17	9	12	32	119	131	210	9	539	1.34444	1.71558	14.9792	9.59577	11.7157	16.2553	0	0	3.0962	3.7161	54.2714	68.1394	5.74976	0.98184	15.8781	22.4319
scaffold_1	5441801	5442378	Cluster_1080	578	179	7.063	59	0.665	.	GCGUACACUACUCUCAUUUAAUG	14	0.615	24	N0	0.5	0	0	12	4	5	12	17	59	64	6	179	0.896294	1.02935	3.32871	2.74165	1.37832	6.16582	0	0	3.0962	1.85805	19.1546	25.0373	1.14995	0.98184	0	2.42507
scaffold_1	5448538	5448921	Cluster_1081	384	27580	1088.27	626	1	+	GUGGACGUGCCGGAGUGGUUAUC	12772	0.004	23	N0	-1	0	0	7459	1532	435	84	1486	12802	1778	2004	27580	358.966	706.478	1085.16	1788.93	1689.13	562.21	4129.88	1293.56	2254.81	1774.44	1941.29	1582.42	784.267	45.1646	68.1825	183.699
scaffold_1	5456043	5456267	Cluster_1082	225	83	3.275	21	0.651	.	AAUUGUAUUCUCUGCCAUGAACAG	18	0.602	24	N0	0.8	0	0	3	1	3	4	12	17	41	2	83	1.34444	0.343117	0	4.11247	6.89161	7.8474	0	0	0	0	4.35332	8.24011	5.74976	0	0.934007	3.03134
scaffold_1	5456527	5456649	Cluster_1083	123	39	1.539	39	0.359	.	CUGAGACUUAUUCCGCUGGAACU	9	0.513	23	N0	-1	0	0	1	1	0	3	3	15	14	2	39	0	0	1.66436	0	2.06748	2.24211	0	0	0	0	3.77288	5.07084	0	0	0	1.21254
scaffold_1	5456805	5457171	Cluster_1084	367	481	18.98	18	0.588	.	CAUCAGAUCUAGUCCACCGAAUCU	29	0.295	24	N0	1.5	0	0	14	9	12	38	68	141	189	10	481	1.79259	2.40182	14.9792	5.4833	17.229	12.8922	0	0	3.0962	1.85805	44.1136	59.2654	9.19961	0.98184	14.9441	23.6444
scaffold_1	5463467	5463984	Cluster_1085	518	120	4.735	120	1	+	UUCAGACUGCUAUAUCCGAAGGU	5	0.733	23	N0	-1	0	0	18	21	12	13	7	29	8	12	120	0.448147	0.686234	1.66436	4.11247	4.13497	0	5.95083	0	3.87025	9.29024	14.8013	12.3602	1.14995	0	1.86801	0.606268
scaffold_1	5464105	5465173	Cluster_1086	1069	360	14.205	339	1	+	CUUCAACUUUGGAACACAA	5	0.772	22	N0	-1	0	0	41	47	57	52	60	36	47	20	360	1.34444	1.02935	6.65742	6.85412	4.82413	2.80264	21.8197	19.6366	20.1253	18.5805	43.5332	35.4959	5.74976	1.47276	4.67003	1.8188
scaffold_1	5465270	5465788	Cluster_1087	519	123	4.853	103	0.984	+	AAGAACCGAUGCUCUUGAUG	4	0.797	20	N0	-1	0	0	14	15	18	18	17	10	18	13	123	0	2.40182	1.66436	1.37082	2.75664	2.24211	3.96722	4.90916	4.6443	11.1483	15.3817	8.87396	0	0.98184	4.67003	1.21254
scaffold_1	5465938	5466478	Cluster_1088	541	142	5.603	141	1	+	CCUGUGUCAAGAUCUCCACC	5	0.746	20	N0	-1	0	0	15	16	34	18	19	15	19	6	142	0.448147	0.343117	1.66436	4.11247	0.689161	1.12106	1.98361	0	5.41835	5.57415	18.8644	16.7971	2.2999	0	0.934007	0.606268
scaffold_1	5466579	5467016	Cluster_1089	438	79	3.117	79	0.975	+	ACGACAAUGAUGAUGAAGA	2	0.835	18	N0	-1	0	0	14	12	11	7	14	7	10	4	79	0	0.343117	0	0	1.37832	1.12106	3.96722	4.90916	0.77405	0	9.86753	8.55704	5.74976	0.49092	1.86801	0
scaffold_1	5478991	5479422	Cluster_1090	432	38	1.499	29	0.868	+	AAGAGAUCGAUCUAUUUACAGAGU	3	0.868	21	N0	-1	0	0	2	7	3	9	5	4	7	1	38	0.448147	0.343117	1.66436	2.74165	1.37832	0	1.98361	4.90916	2.32215	5.57415	3.48266	2.21849	0	0	0	1.8188
scaffold_1	5479852	5479899	Cluster_1091	48	158	6.234	158	0.006	-	ACAUGUUUGCGGUUGGUCUCUC	38	0.057	22	N0	-1	0	0	25	18	3	30	39	17	14	12	158	1.79259	7.20546	8.32178	16.4499	10.3374	11.2106	23.8033	58.9099	23.2215	20.4385	0	0	1.14995	0.98184	0.934007	0
scaffold_1	5484644	5485044	Cluster_1092	401	14	0.552	14	0.357	.	AUGAAGAGAAGUUCAAAGAGACUGU	2	0.857	24	N0	0	0	0	2	1	1	1	2	1	4	2	14	0.448147	0	0	0	0.689161	0	3.96722	0	3.0962	0	0.580443	0.316927	0	1.47276	0	0
scaffold_1	5488730	5488885	Cluster_1093	156	46	1.815	46	0.587	.	AGUUCUGUCUGAUCUUGCAAAU	6	0.587	24	N0	0.8	0	0	1	1	4	3	12	9	15	1	46	0	0	0	0	0	0	0	0	0.77405	0	4.93376	8.55704	0	0	0	0.606268
scaffold_1	5505052	5505457	Cluster_1094	406	26	1.026	25	0.038	-	UUACCAGAUCUGAAUGAAAUUU	3	0.769	22	N0	-1	0	0	4	4	4	1	8	1	4	0	26	0.448147	1.37247	0	0	2.06748	1.12106	0	2.45458	2.32215	5.57415	1.74133	0	1.14995	0.49092	0	0.606268
scaffold_1	5530573	5530761	Cluster_1095	189	15	0.592	15	0.133	-	UCUCUGGGGCUCGAACCU	3	0.733	18	N0	-1	0	0	5	1	2	2	5	0	0	0	15	0.448147	0	0	0	0	0	3.96722	2.45458	0	5.57415	0.870664	1.26771	0	0.49092	0	0
scaffold_1	5538769	5538867	Cluster_1096	99	17	0.671	17	1	+	UCCAGAACUGUGGAACUUCAA	5	0.471	21	N0	-1	0	0	2	1	3	5	0	2	3	1	17	0	1.02935	0	1.37082	4.13497	1.12106	1.98361	2.45458	0.77405	0	0	0	0	0	0	1.21254
scaffold_1	5541613	5541831	Cluster_1097	219	23	0.908	23	1	+	UCUUCGUCUGUUGAGGUCA	2	0.87	19	N0	-1	0	0	2	5	3	5	2	2	1	3	23	0	0.343117	1.66436	0	0.689161	1.12106	7.93445	7.36373	1.5481	3.7161	0.870664	0	2.2999	0.49092	0	0.606268
scaffold_1	5542264	5542549	Cluster_1098	286	45	1.776	43	1	+	UCUUGGCUGAAGACUGCA	3	0.756	18	N0	-1	0	0	15	5	8	5	2	4	5	1	45	0.896294	0.343117	4.99307	0	0.689161	2.24211	11.9017	12.2729	6.1924	11.1483	0.290221	0.316927	1.14995	0.98184	1.86801	1.21254
scaffold_1	5542825	5543053	Cluster_1099	229	41	1.618	41	1	+	UGUUGUUAUCUAGGCUCUACUCU	4	0.683	18	N0	-1	0	0	8	5	4	3	6	7	6	2	41	0.448147	1.02935	1.66436	1.37082	2.06748	1.68159	5.95083	9.81831	8.51454	1.85805	0.580443	0.316927	1.14995	0	0.934007	3.03134
scaffold_1	5545716	5546038	Cluster_1100	323	14	0.552	14	1	+	GUAAACGAAGCCGAACUA	3	0.786	21	N0	-1	0	0	4	2	1	5	2	0	0	0	14	0	0.343117	0	0	3.4458	0.560529	1.98361	2.45458	1.5481	1.85805	0.290221	0.316927	0	0	0	0
scaffold_1	5548024	5548111	Cluster_1101	88	28	1.105	28	1	+	GACGCAUGUAGAACCCACAAC	5	0.536	21	N0	-1	0	0	4	6	5	8	0	2	1	2	28	0	0	0	2.74165	2.06748	1.68159	15.8689	9.81831	3.87025	5.57415	0	0	0	0	0	0
scaffold_1	5550579	5550832	Cluster_1102	254	19	0.75	19	0.842	+	UUGGGUCUACUGAGAAUUUGU	3	0.789	21	N0	-1	0	0	2	2	1	7	3	1	3	0	19	0.448147	0	0	1.37082	2.06748	0.560529	3.96722	7.36373	1.5481	0	0	1.26771	2.2999	0	0	0
scaffold_1	5552700	5552802	Cluster_1103	103	21	0.829	20	0.381	.	AAAUCCGUCUCGUCAUACAACUCG	6	0.524	24	N0	0.1	0	0	0	0	1	1	2	3	14	0	21	0	0	0	0	0	0.560529	0	0	1.5481	0	1.45111	4.12005	0	0	0	0
scaffold_1	5566346	5566462	Cluster_1104	117	16	0.631	16	0.562	.	UACAUGGACAAGGCUGAUA	3	0.5	19	N0	-1	0	0	3	6	2	5	0	0	0	0	16	0.448147	1.02935	0	2.74165	1.37832	1.12106	0	7.36373	0.77405	0	0	0	1.14995	0	0	0.606268
scaffold_1	5566575	5566842	Cluster_1105	268	13	0.513	13	0.615	.	CACCCAGAAAGUAGACAUAAAGC	2	0.846	23	N0	-1	0	0	2	1	1	1	1	4	3	0	13	0.896294	0	0	0	0.689161	1.68159	0	0	3.0962	0	0.290221	0	1.14995	0	0.934007	0
scaffold_1	5573827	5574004	Cluster_1106	178	48	1.894	43	0.875	+	UCUUCGAUCUUUGGACCUCCAG	27	0.292	22	N0	-1	0	0	1	0	5	10	29	2	1	0	48	0	0	0	0	0	0	0	0	0.77405	0	0	0	0	0.49092	24.2842	12.1254
scaffold_1	5574579	5574830	Cluster_1107	252	18	0.71	18	0	-	ACUGUGUUAAUUCCGAGGA	5	0.5	19	N0	-1	0	0	3	6	2	6	1	0	0	0	18	0	0.343117	0	0	0	0	1.98361	0	0	22.2966	0	0	0	0	2.80202	0.606268
scaffold_1	5588247	5588452	Cluster_1108	206	34	1.342	2	0	-	GCCCGUCUAGCUCAGUUGGUAGAGC	15	0.382	25	N0	-1	0	0	2	0	2	1	3	8	3	15	34	0.896294	0	1.66436	0	2.75664	2.24211	3.96722	0	3.87025	1.85805	2.03155	2.53542	0	0	0	0
scaffold_1	5602999	5603195	Cluster_1109	197	27	1.065	27	1	+	GUCUCGCAUCGUGCUGUG	2	0.889	18	N0	-1	0	0	8	1	2	1	5	4	2	4	27	0	1.37247	0	1.37082	1.37832	0	5.95083	2.45458	2.32215	1.85805	2.03155	1.26771	0	0	0.934007	0
scaffold_1	5603313	5603487	Cluster_1110	175	22	0.868	22	0.955	+	GCGUGUCAGCUUAGGGAACUUCUU	3	0.818	24	N0	-1	0	0	1	4	2	1	4	1	7	2	22	0	0.343117	0	0	0	1.68159	1.98361	4.90916	0.77405	0	1.74133	1.26771	0	0.98184	0	1.21254
scaffold_1	5603613	5603745	Cluster_1111	133	16	0.631	16	1	+	AUGACGAGCAGUUCUGGU	4	0.75	18	N0	-1	0	0	6	2	2	2	2	1	1	0	16	0	0.686234	0	0	0	0	5.95083	0	0	0	2.03155	1.26771	0	0	0	0
scaffold_1	5603828	5604000	Cluster_1112	173	22	0.868	22	1	+	CAUUGUCAUGACUCUGAUA	2	0.955	19	N0	-1	0	0	2	6	0	2	3	4	3	2	22	0	0.343117	0	0	1.37832	0	0	0	0.77405	0	2.90221	1.58464	0	0	2.80202	0
scaffold_1	5604121	5604318	Cluster_1113	198	37	1.46	37	1	+	GUUCUUCAACUACUCUUCUCU	2	0.892	21	N0	-1	0	0	5	5	5	8	2	6	3	3	37	0	0.686234	0	0	0.689161	0.560529	5.95083	0	1.5481	1.85805	4.0631	2.53542	0	0.49092	3.73603	0
scaffold_1	5604618	5605011	Cluster_1114	394	67	2.644	67	0.955	+	GCUAGUAUGUACUCUGCAAUGCU	2	0.851	20	N0	-1	0	0	11	5	12	4	9	12	10	4	67	0.896294	0	0	0	2.06748	2.24211	1.98361	2.45458	3.87025	0	8.1262	4.43698	2.2999	0	3.73603	1.8188
scaffold_1	5608238	5608507	Cluster_1115	270	21	0.829	21	0.667	.	AAUUGGCUGCAAACUAUCUGC	4	0.667	21	N0	0.1	0	0	2	2	5	6	2	1	3	0	21	0.448147	0	0	0	0.689161	1.68159	1.98361	2.45458	4.6443	5.57415	0.580443	0.316927	1.14995	0.49092	0	0
scaffold_1	5608614	5608967	Cluster_1116	354	19	0.75	17	0.421	.	AUAAACAAACACAUGAUAGUAGAAC	2	0.789	22	N0	-1	0	0	0	3	2	3	6	1	2	2	19	1.79259	0.343117	0	0	1.37832	2.24211	3.96722	0	3.0962	0	0	0.633855	0	0	0	0
scaffold_1	5623120	5623267	Cluster_1117	148	26	1.026	26	1	+	UGGAUUGGCUGGCUCUUCUGUA	3	0.731	19	N0	-1	0	0	2	6	4	3	4	4	2	1	26	0	0.686234	0	1.37082	3.4458	2.80264	1.98361	0	0.77405	3.7161	1.16089	0	0	0.98184	0.934007	1.21254
scaffold_1	5628173	5628203	Cluster_1118	31	18	0.71	18	0	-	GACGUUGCUCGAACAUUCUUCA	3	0.611	22	N0	-1	0	0	1	0	0	3	7	4	1	2	18	0	0	0	1.37082	1.37832	2.24211	7.93445	2.45458	3.0962	0	0	0	0	0	1.86801	0
scaffold_1	5633827	5634094	Cluster_1119	268	73	2.88	62	0.055	-	AUUUACUUUGAACAGCAGGAGGUG	17	0.425	24	N0	-1	0	0	0	7	2	4	14	10	34	2	73	18.8222	3.43117	0	0	0.689161	0	0	0	0	0	0	0.316927	4.59981	5.89104	1.86801	0.606268
scaffold_1	5640548	5641606	Cluster_1120	1059	60	2.368	59	0.8	+	UCACUAAAGACCUCAAUUA	3	0.867	21	N0	-1	0	0	8	7	5	11	9	8	10	2	60	0.448147	0.343117	1.66436	4.11247	1.37832	2.80264	7.93445	0	3.87025	3.7161	4.93376	4.43698	4.59981	0	0	0.606268
scaffold_1	5681390	5681539	Cluster_1121	150	26	1.026	11	0.192	-	GACCGCGUGGCCUAAUGG	4	0.538	18	N0	-1	0	0	10	6	1	1	4	4	0	0	26	0.896294	0.343117	0	1.37082	0	1.12106	7.93445	4.90916	2.32215	0	1.16089	0.950782	2.2999	0	0.934007	0.606268
scaffold_1	5685008	5685101	Cluster_1122	94	26	1.026	26	0.962	+	AUUGCUUCGUCGAUCUCGA	7	0.654	19	N0	-1	0	0	3	8	5	1	3	2	1	3	26	0	0	0	4.11247	1.37832	1.12106	3.96722	4.90916	2.32215	9.29024	0	0	0	1.47276	3.73603	0
scaffold_1	5686022	5686080	Cluster_1123	59	19	0.75	19	1	+	GAAGAGUAGGAAACAGGCUGAGCA	4	0.684	24	N0	-1	0	0	3	4	0	3	0	3	5	1	19	0	0.343117	0	1.37082	0.689161	0	5.95083	0	4.6443	1.85805	0.290221	0.316927	0	0	3.73603	0
scaffold_1	5687620	5687824	Cluster_1124	205	17	0.671	17	1	+	CUUCUGAUUCAAUAACUAAU	2	0.765	23	N0	-1	0	0	1	0	3	3	2	4	0	4	17	0	0.686234	1.66436	0	3.4458	0.560529	3.96722	0	0.77405	0	0.870664	0	0	0	1.86801	0
scaffold_1	5691986	5692102	Cluster_1125	117	19	0.75	19	0.789	.	UUUUGUAGAUCUCUGAUGAGG	9	0.316	21	N0	0.1	0	0	1	0	1	11	5	0	0	1	19	0.896294	0	0	1.37082	4.82413	2.24211	0	0	0.77405	0	0	0	0	0.49092	0.934007	1.21254
scaffold_1	5699134	5699520	Cluster_1126	387	54	2.131	5	0.63	.	CUCCGACGCUAUGAACUCUCCUCU	4	0.778	24	N0	0	0	0	0	3	1	7	9	12	22	0	54	0	0	0	0	0.689161	1.12106	0	0	0	0	7.25553	6.33855	2.2999	0	1.86801	1.21254
scaffold_1	5699759	5700012	Cluster_1127	254	37	1.46	11	0.162	-	GAAGUGAUCUCUGGUAAUGCUAAG	6	0.622	24	N0	-1	0	0	0	1	1	3	9	5	17	1	37	0	0	0	1.37082	0	0	0	0	0	0	3.48266	6.02162	0	0	0.934007	2.42507
scaffold_1	5700218	5700543	Cluster_1128	326	23	0.908	1	0.565	.	AGUGCAGGCUGAAACAGAACCAGU	3	0.783	24	N0	0	0	0	1	1	0	0	1	6	14	0	23	0	0	0	0	0.689161	1.68159	0	0	0	3.7161	2.03155	2.53542	0	0.49092	0.934007	0
scaffold_1	5700662	5701079	Cluster_1129	418	140	5.524	19	0.65	.	UUUCAAAAACUAUAUGAUCUCAAC	8	0.614	24	N0	2	0	0	7	5	8	13	20	34	45	8	140	2.24073	0.343117	1.66436	2.74165	2.75664	0.560529	0	0	1.5481	1.85805	11.3186	22.8188	1.14995	4.41828	0.934007	0.606268
scaffold_1	5706498	5706858	Cluster_1130	361	119	4.696	119	0.303	.	AUGCAUGAACUGAUGAUGAAGAGC	8	0.563	24	N0	0.3	0	0	7	3	8	8	21	17	52	3	119	33.1629	12.6953	0	0	1.37832	0	0	0	0.77405	0	0	0	4.59981	0.49092	0	0
scaffold_1	5707426	5707736	Cluster_1131	311	26	1.026	26	0.192	-	AUGCUGACUCGAAGAUUUUAGACU	4	0.692	24	N0	-1	0	0	2	5	0	2	3	2	12	0	26	4.92962	3.43117	0	0	0	0	0	0	2.32215	1.85805	0	0	1.14995	0	0	0
scaffold_1	5708069	5708135	Cluster_1132	67	15	0.592	15	0.067	-	UUUUAAAAUGAUCUGUAAGCUAAC	6	0.533	24	N0	-1	0	0	0	2	0	1	3	0	9	0	15	1.34444	3.08805	0	0	0	0	0	0	0.77405	0	0	0	2.2999	0	0	0
scaffold_1	5718816	5719225	Cluster_1133	410	164	6.471	43	0.738	.	AAGGGCAGUAGCUAGAAGUUCAUU	16	0.488	24	N0	0.8	0	0	6	7	9	16	26	28	71	1	164	2.24073	0.686234	4.99307	4.11247	1.37832	7.28687	0	0	2.32215	3.7161	12.4795	24.0865	4.59981	0.49092	1.86801	3.03134
scaffold_1	5719513	5719577	Cluster_1134	65	22	0.868	0	0.455	.	AUAGGACAAAGAUCAACAUGAAGU	9	0.273	24	N0	-1	0	0	0	1	0	0	0	10	11	0	22	0.448147	0	0	0	0	1.12106	0	0	0	0	2.03155	2.85235	1.14995	0	0	1.21254
scaffold_1	5719805	5719931	Cluster_1135	127	18	0.71	6	0.5	.	AACUGAUUCUUGUAGAAAUUU	5	0.667	21	N0	0.1	0	0	3	3	1	5	1	3	2	0	18	0.448147	0.686234	1.66436	2.74165	1.37832	0	0	0	0	0	1.16089	1.90156	0	0	0	0
scaffold_1	5720715	5721028	Cluster_1136	314	75	2.959	13	0.36	.	UUUGAUCUAAAGGUUACUGUUU	30	0.48	22	N0	-1	0	0	1	4	3	1	33	19	14	0	75	0	0	4.99307	1.37082	1.37832	7.8474	0	0	0.77405	0	5.51421	7.92318	2.2999	0.98184	1.86801	2.42507
scaffold_1	5722503	5723428	Cluster_1137	926	138	5.445	107	0.435	.	AAUUUCCUACGACUACUAUUUUGU	12	0.558	24	N0	1.1	0	0	14	5	5	10	17	24	62	1	138	3.58518	3.08805	6.65742	2.74165	20.6748	16.2553	0	0	1.5481	1.85805	1.45111	5.07084	3.44985	2.4546	6.53805	10.3066
scaffold_1	5723542	5723594	Cluster_1138	53	25	0.986	2	0.08	-	AAUGGACUUGAACUGAAAGCC	11	0.36	21	N0	-1	0	0	0	0	2	11	0	4	8	0	25	0.448147	1.02935	1.66436	1.37082	3.4458	3.36317	0	0	0	1.85805	0	0	0	0.98184	2.80202	1.21254
scaffold_1	5724437	5724719	Cluster_1139	283	63	2.486	44	0.73	.	CUUUUUCUUGUAGUGACA	7	0.587	24	N0	0.1	0	0	7	3	6	3	5	13	23	3	63	1.34444	1.02935	0	1.37082	3.4458	5.60529	0	2.45458	7.7405	5.57415	2.61199	2.85235	0	1.96368	0.934007	2.42507
scaffold_1	5755081	5755325	Cluster_1140	245	2844	112.221	2844	0	-	UGCACUACCAUCUGAAUC	652	0.041	18	N0	-1	0	0	822	448	391	312	185	252	207	227	2844	15.6851	35.6842	178.086	256.344	71.6727	33.6317	896.592	822.284	400.958	871.425	33.0852	31.0589	47.148	21.6005	109.279	35.7698
scaffold_1	5775009	5775101	Cluster_1141	93	36	1.421	36	0.222	.	ACGAUUUUCUGUUUUCCUGCCAGA	6	0.5	24	N0	0.2	0	0	0	2	0	2	12	4	16	0	36	0	0	0	0	0	1.68159	0	0	2.32215	0	2.03155	6.33855	0	0	0	1.8188
scaffold_1	5775187	5775480	Cluster_1142	294	89	3.512	79	0.472	.	AUCUCUAACUAAUAGCAUCGUUCG	5	0.708	24	N0	0.4	0	0	5	7	5	4	11	16	36	5	89	0	0.343117	1.66436	4.11247	1.37832	0	1.98361	2.45458	3.87025	3.7161	10.1577	10.4586	1.14995	0	0.934007	1.8188
scaffold_1	5776153	5776182	Cluster_1143	30	15	0.592	15	1	+	CCUUUCCGACUGAUGAUGCAUC	4	0.667	18	N0	-1	0	0	4	1	2	1	4	2	1	0	15	0	0.343117	0	0	1.37832	0.560529	1.98361	12.2729	0.77405	0	0	0	0	0.98184	0.934007	0.606268
scaffold_1	5776423	5776542	Cluster_1144	120	18	0.71	18	1	+	CCAGGUCUAGGAGUCUCU	4	0.611	18	N0	-1	0	0	6	1	0	3	3	2	3	0	18	0	0.343117	0	0	0	0	7.93445	2.45458	3.87025	3.7161	0.580443	0.316927	1.14995	0	0	0.606268
scaffold_1	5782196	5782299	Cluster_1145	104	13	0.513	8	0.923	+	CCAAGAACGAUUCUGAGU	6	0.462	18	N0	-1	0	0	6	1	0	3	0	1	2	0	13	0	0.343117	0	0	0.689161	0	3.96722	2.45458	3.87025	0	0.290221	0	0	0	1.86801	0
scaffold_1	5786663	5787102	Cluster_1146	440	60	2.368	60	1	+	CGACGUAGCUCCGCCUUCA	3	0.85	19	N0	-1	0	0	6	12	9	10	8	8	5	2	60	0	0	0	4.11247	0	0	3.96722	0	1.5481	1.85805	9.5773	4.75391	0	0.49092	1.86801	0.606268
scaffold_1	5787275	5787439	Cluster_1147	165	16	0.631	16	1	+	UGGUUGGAGAUGUGGGUGAACCGU	2	0.875	24	N0	-1	0	0	5	4	0	0	0	1	6	0	16	0.448147	0	0	0	0	0	0	0	0	0	2.61199	1.90156	0	0	0	0
scaffold_1	5787564	5787770	Cluster_1148	207	18	0.71	18	1	+	GAUUACAAUAACAGACUAGCUCA	3	0.722	20	N0	-1	0	0	2	2	5	4	1	3	1	0	18	0	0	0	0	0	0	0	0	0.77405	0	2.61199	2.21849	0	0	0.934007	0
scaffold_1	5788175	5788296	Cluster_1149	122	14	0.552	14	1	+	UCUUUCGGUUGGUGGGAA	3	0.786	18	N0	-1	0	0	5	1	1	1	1	2	3	0	14	0	0	0	0	0	0	0	0	0	0	3.77288	0.316927	0	0	0	0
scaffold_1	5789183	5789223	Cluster_1150	41	14	0.552	14	1	+	CAACGAGCUCUGAUAUUUG	3	0.643	19	N0	-1	0	0	0	4	3	1	2	2	1	1	14	0	0	0	0	0	0.560529	0	0	2.32215	0	1.74133	1.26771	0	0	0	0
scaffold_1	5789643	5789702	Cluster_1151	60	17	0.671	17	1	+	AGAAGAACACAUGAAAAGAAG	2	0.824	20	N0	-1	0	0	0	2	4	4	2	3	2	0	17	0	0.343117	0	1.37082	0	0	0	0	0	0	3.48266	0.950782	0	0	0	0
scaffold_1	5792227	5792486	Cluster_1152	260	16	0.631	16	1	+	GCAUCUCGGAAAGUAGACAUUUCCU	2	0.875	23	N0	-1	0	0	2	0	1	1	3	4	2	3	16	0	0.343117	0	0	3.4458	2.24211	1.98361	0	0.77405	1.85805	0.290221	0.316927	0	0	0.934007	0
scaffold_1	5817666	5817872	Cluster_1153	207	45	1.776	45	1	+	UUGCAAGGGCCUGGCUCAACCCGCC	14	0.378	25	N0	-1	0	0	6	5	6	3	3	2	4	16	45	0.448147	0	4.99307	1.37082	4.13497	2.24211	0	7.36373	9.28859	3.7161	0.870664	1.58464	3.44985	0	0	1.21254
scaffold_1	5832314	5832588	Cluster_1154	275	30	1.184	30	0.167	-	AUCCUCUGUGAUAUUCUGUUUCAC	4	0.733	24	N0	-1	0	0	2	1	0	2	2	6	14	3	30	0.896294	2.74494	0	0	0	0.560529	5.95083	0	0	1.85805	0	0.316927	5.74976	4.41828	0	0
scaffold_1	5833791	5834094	Cluster_1155	304	27	1.065	27	0.963	+	UUCUACUUCUACUCCUCUCUAACAU	3	0.778	22	N0	-1	0	0	0	2	3	2	8	3	6	3	27	0	0	0	0	0.689161	0.560529	0	0	0	0	5.22398	2.21849	0	0	0	0
scaffold_1	5834492	5834611	Cluster_1156	120	34	1.342	34	1	+	UUAUCGACCAAGAUUCUGACCCU	4	0.853	22	N0	-1	0	0	1	5	3	5	9	8	1	2	34	0	0	0	0	0.689161	0	0	0	0	0	6.09465	3.80313	0	0	0	0
scaffold_1	5834727	5834817	Cluster_1157	91	26	1.026	26	1	+	GACUCUUCCGGCAAGCACAACA	2	0.923	19	N0	-1	0	0	2	5	2	4	4	2	4	3	26	0	0	0	0	0	0.560529	0	0	0	0	3.48266	4.12005	0	0	0	0
scaffold_1	5835679	5835794	Cluster_1158	116	40	1.578	40	0.975	+	CUCUACAUAGAAACAGCGGAUAG	3	0.725	20	N0	-1	0	0	2	1	12	5	4	7	7	2	40	0	0.343117	0	0	0	0	0	0	0	0	5.80443	6.02162	0	0	0	0
scaffold_1	5836066	5836292	Cluster_1159	227	36	1.421	36	0.861	+	UGAGGUACUUCUUGAGGCGU	3	0.861	20	N0	-1	0	0	3	4	9	2	3	5	7	3	36	0	0	0	1.37082	0	0.560529	0	0	0.77405	0	6.09465	3.4862	1.14995	0	0	0
scaffold_1	5836387	5836613	Cluster_1160	227	42	1.657	42	0.048	-	ACUCUCCGAAUUUGUAUAACUAGG	3	0.833	19	N0	-1	0	0	5	10	6	3	9	2	7	0	42	0	0.343117	1.66436	1.37082	5.51329	1.12106	3.96722	0	3.87025	1.85805	3.19243	1.58464	1.14995	0	2.80202	0.606268
scaffold_1	5836925	5837001	Cluster_1161	77	41	1.618	41	0	-	ACGAACUGUGCUCUUGAG	5	0.634	18	N0	-1	0	0	11	3	8	5	2	7	2	3	41	0	1.02935	1.66436	4.11247	1.37832	0.560529	11.9017	2.45458	1.5481	0	1.45111	1.26771	2.2999	0.49092	7.47205	1.21254
scaffold_1	5838399	5838546	Cluster_1162	148	23	0.908	23	0.087	-	CUCCUGUGAUCGAUCGAGU	3	0.739	24	N0	-1	0	0	4	4	1	4	3	1	5	1	23	0	1.02935	0	0	0.689161	0.560529	5.95083	2.45458	3.87025	1.85805	0.580443	0.950782	3.44985	0	0	0
scaffold_1	5873302	5873802	Cluster_1163	501	1981	78.168	212	0.671	.	AGACUAUCUGCCGAGCUGAGAACC	617	0.186	24	N0	16.5	0	0	49	61	29	118	143	241	1318	22	1981	1.34444	4.46052	24.9653	58.9455	24.8098	29.708	17.8525	9.81831	17.8031	18.5805	202.574	301.398	22.999	4.41828	29.8882	37.5886
scaffold_1	5887085	5887359	Cluster_1164	275	16	0.631	16	0	-	UUUCGAUCUUGAUACUGAAU	2	0.812	18	N0	-1	0	0	7	0	4	0	0	2	2	1	16	0	0.686234	0	0	0.689161	0.560529	3.96722	0	2.32215	5.57415	0	0	0	0.49092	2.80202	0
scaffold_1	5888656	5888904	Cluster_1165	249	15	0.592	14	0.133	-	AAGACUUGUUUUGAAUGAUAAAUA	4	0.6	24	N0	-1	0	0	1	2	0	0	2	3	7	0	15	0	0	0	1.37082	4.82413	1.68159	0	0	0.77405	1.85805	0.290221	0.316927	0	0	0	0
scaffold_1	5895266	5895310	Cluster_1166	45	16	0.631	16	0	-	CUGCUCCGGUCACUGGGUUUCCU	3	0.688	19	N0	-1	0	0	0	3	3	2	1	3	3	1	16	0	0.686234	1.66436	0	0	0	1.98361	0	0	0	2.32177	0.950782	0	0	0.934007	0
scaffold_1	5897159	5897398	Cluster_1167	240	394	15.547	366	0.563	.	AGACUUGUUCUUCCACUUAUCUGA	131	0.18	24	N0	5.8	0	0	2	11	20	23	29	70	210	29	394	46.1591	32.253	4.99307	0	5.51329	3.9237	0	0	0	0	0	0	28.7488	73.1471	1.86801	1.8188
scaffold_1	5897621	5897786	Cluster_1168	166	20	0.789	20	0	-	UGCCUUACUCAUCUGAAUC	4	0.6	19	N0	-1	0	0	1	4	4	4	0	2	4	1	20	0.448147	0	0	0	0.689161	0.560529	0	0	0	1.85805	1.74133	2.21849	0	0.98184	0.934007	0
scaffold_1	5898960	5899415	Cluster_1169	456	20	0.789	20	0.85	+	ACCGGUCGGGUCAAUGAGAUUU	3	0.75	18	N0	-1	0	0	5	1	3	1	5	2	3	0	20	0	0	0	0	0.689161	1.12106	0	0	0	0	2.03155	1.90156	0	0.49092	1.86801	0.606268
scaffold_1	5908832	5908971	Cluster_1170	140	19	0.75	19	1	+	UUGUCGAAUCUGGGGCAUCUCGUA	3	0.737	23	N0	-1	0	0	2	2	0	1	0	8	5	1	19	1.34444	0	1.66436	0	0.689161	1.68159	1.98361	0	1.5481	0	0.290221	0.633855	2.2999	0	2.80202	0
scaffold_1	5909812	5909883	Cluster_1171	72	16	0.631	16	1	+	AUUGACGAUGACGACUUUGAUGA	2	0.75	24	N0	-1	0	0	1	2	2	2	1	3	4	1	16	0.448147	1.37247	0	0	0.689161	0	0	0	1.5481	0	0.290221	0	1.14995	0	4.67003	0.606268
scaffold_1	5923370	5923689	Cluster_1172	320	130	5.13	130	0.615	.	GUGGCUGUGAAAUUUCAAUGUAGC	19	0.477	24	N0	0.3	0	0	4	2	9	3	14	12	85	1	130	7.17035	0.686234	4.99307	12.3374	11.0266	18.4974	0	0	0	0	0	0	0	14.2367	6.53805	9.09402
scaffold_1	5923814	5923998	Cluster_1173	185	35	1.381	35	0.771	.	GAACAGAUCUUGUAUAACCUCUA	7	0.543	23	N0	-1	0	0	1	0	3	1	8	13	6	3	35	2.24073	1.37247	3.32871	2.74165	4.13497	3.36317	0	0	0	0	0	0.316927	0	1.47276	2.80202	1.8188
scaffold_1	5924081	5924371	Cluster_1174	291	333	13.14	300	0.85	+	AUUAGACUUUUUCUUUGUAGACA	32	0.39	24	N0	-1	0	0	16	20	29	23	61	82	99	3	333	26.4407	6.51922	46.602	31.529	26.8773	45.4028	0	0	0	0	0	0	1.14995	8.34564	16.8121	29.1009
scaffold_1	5924621	5924988	Cluster_1175	368	6521	257.311	6473	0.914	+	ACUUGUGUUGAUGGCUGCUUAUGC	2507	0.06	24	N0	-1	0	0	88	104	94	165	348	489	5205	28	6521	79.322	56.9574	782.247	904.744	639.541	626.111	0	0	0	0	0.580443	0.316927	83.9464	24.0551	618.313	1343.49
scaffold_1	5925444	5925709	Cluster_1176	266	57	2.249	57	0.439	.	CCUCUUCCCUCUGUGAUCUGA	4	0.579	24	N0	0.1	0	0	1	8	4	13	8	3	19	1	57	0.896294	2.40182	9.98614	0	2.75664	2.80264	0	2.45458	0.77405	0	0.580443	0	8.04966	4.9092	5.60404	3.63761
scaffold_1	5931885	5931994	Cluster_1177	110	28	1.105	3	0.036	-	UUGACUUAUAGACUUAUA	25	0.143	18	N0	-1	0	0	26	0	0	1	0	0	1	0	28	0.896294	0.686234	4.99307	5.4833	0	2.24211	1.98361	0	2.32215	1.85805	0	1.26771	1.14995	0.49092	0.934007	0.606268
scaffold_1	5937359	5937527	Cluster_1178	169	22	0.868	22	0.136	-	CUCGGAUCUACAAAACUUUUGU	3	0.591	22	N0	-1	0	0	2	3	1	5	7	2	2	0	22	0.448147	1.02935	3.32871	0	0	1.12106	0	0	0.77405	0	0.870664	0.316927	1.14995	2.4546	1.86801	0.606268
scaffold_1	5938326	5938669	Cluster_1179	344	14	0.552	14	0.071	-	CUGAACACAGAGACUGUCACU	1	1	19	N0	-1	0	0	1	3	0	3	3	2	0	2	14	0.448147	0.343117	0	0	0	0.560529	0	0	1.5481	0	0.870664	1.26771	0	0.49092	0	0.606268
scaffold_1	5938910	5939257	Cluster_1180	348	14	0.552	14	0.071	-	CGUACCCGAGGCUCUGAU	2	0.857	22	N0	-1	0	0	3	1	0	2	4	2	1	1	14	0	0.343117	0	1.37082	0	1.12106	1.98361	2.45458	0	0	0	0.950782	1.14995	0.98184	1.86801	0
scaffold_1	5941619	5941886	Cluster_1181	268	14	0.552	13	0.143	-	UCUUUACCUUACUCUGUU	2	0.929	18	N0	-1	0	0	3	0	2	3	2	2	2	0	14	0.448147	0	1.66436	0	2.06748	0.560529	3.96722	2.45458	2.32215	1.85805	0	0	0	0.49092	0	0
scaffold_1	5953552	5955303	Cluster_1182	1752	469	18.506	246	0.431	.	AUCGUGUCUCUUAUACUCAUUAGG	24	0.546	24	N0	0.4	0	0	18	11	20	28	54	91	242	5	469	12.1	13.0384	16.6436	13.7082	14.4724	15.6948	0	0	10.0626	11.1483	24.6688	33.5943	56.3476	21.1096	7.47205	15.1567
scaffold_1	5955379	5956110	Cluster_1183	732	67	2.644	22	0.582	.	UAUGGCUACUUUAGAAGAUGAAGU	5	0.806	24	N0	0.2	0	0	4	6	2	7	4	10	33	1	67	1.79259	2.74494	1.66436	2.74165	2.75664	2.80264	0	0	3.0962	0	2.32177	4.43698	10.3496	0.98184	1.86801	2.42507
scaffold_1	5956222	5956513	Cluster_1184	292	31	1.223	13	0.581	.	AUCCAGAACCUGCUACCUGCCAAA	3	0.871	24	N0	0.4	0	0	2	0	2	2	1	10	14	0	31	0.448147	0.343117	0	0	0.689161	1.12106	0	0	1.5481	1.85805	0.580443	2.85235	2.2999	0.98184	2.80202	3.03134
scaffold_1	5956616	5957052	Cluster_1185	437	247	9.746	157	0.255	.	AAAAAGUAGAUCUCAGUUUUAAUG	30	0.377	24	N0	4.3	0	0	7	13	10	16	28	73	99	1	247	2.68888	2.0587	18.3079	15.0791	14.4724	18.4974	0	0	5.41835	5.57415	9.28708	22.8188	9.19961	0.98184	19.6141	8.48775
scaffold_1	6003810	6003983	Cluster_1186	174	13	0.513	13	0.615	.	UGUUCUCGGGGAGCUAGG	4	0.462	18	N0	-1	0	0	8	4	0	1	0	0	0	0	13	0	0	0	0	0	0	1.98361	0	1.5481	0	1.16089	1.26771	1.14995	0.49092	0	0
scaffold_1	6018326	6018529	Cluster_1187	204	17	0.671	17	0.235	.	UGGUAAGGACUUGCAAAGA	3	0.706	19	N0	-1	0	0	0	5	0	0	3	3	5	1	17	2.68888	0.343117	0	0	2.75664	0	3.96722	0	0.77405	1.85805	0	0	0	0	1.86801	0
scaffold_1	6019842	6020012	Cluster_1188	171	54	2.131	53	0.926	+	AUGGAAUGUCUUUACUUGGAUGGU	8	0.556	24	N0	-1	0	0	0	0	1	4	3	3	42	1	54	5.82591	4.80364	1.66436	0	2.75664	2.80264	0	0	0	0	0	0	3.44985	2.4546	3.73603	3.03134
scaffold_1	6020161	6020819	Cluster_1189	659	330	13.021	330	0.794	.	AAGUGUCUCACAUUUGUCUCUAGC	35	0.485	24	N0	2.3	0	0	13	22	22	30	44	40	155	4	330	27.7851	16.1265	16.6436	5.4833	23.4315	19.058	0	0	0.77405	0	4.0631	2.21849	31.0487	20.1277	7.47205	24.857
scaffold_1	6020961	6021233	Cluster_1190	273	47	1.855	47	0.489	.	ACAUCUGUAUGUUGAUUUUGGUAC	8	0.426	24	N0	0	0	0	3	9	1	2	4	7	19	2	47	4.48147	5.14675	0	0	0.689161	1.68159	0	0	0	0	0.290221	0	5.74976	1.96368	4.67003	1.8188
scaffold_1	6045028	6045291	Cluster_1191	264	16	0.631	16	0.75	.	UGACUGAGGAGAAACAAGGA	3	0.625	21	N0	0.1	0	0	0	2	3	8	0	3	0	0	16	0	1.71558	0	0	0	1.68159	1.98361	0	0.77405	3.7161	0.290221	0	3.44985	0	0	0
scaffold_1	6050977	6051019	Cluster_1192	43	23	0.908	23	1	+	GUAUGGUCAUGGACGUGUUGCA	4	0.696	21	N0	-1	0	0	4	3	0	7	5	2	1	1	23	0	0.343117	1.66436	1.37082	2.06748	0	5.95083	7.36373	1.5481	1.85805	0	0	2.2999	1.47276	2.80202	0
scaffold_1	6058755	6058956	Cluster_1193	202	14	0.552	14	1	+	AAAAUCUUAGAUCUGUUCAAAUC	7	0.429	23	N0	-1	0	0	0	0	0	0	1	8	5	0	14	0	0	1.66436	0	4.13497	1.12106	0	0	0	0	0	0	0	0.98184	0	1.8188
scaffold_1	6059464	6059708	Cluster_1194	245	14	0.552	14	0.571	.	GUUUGUUUGUAUUUUUCCUGGUCC	1	1	24	N0	0	0	0	0	0	0	1	2	5	6	0	14	0	0	4.99307	0	0.689161	3.36317	0	0	0	1.85805	0	0	1.14995	0	0	1.21254
scaffold_1	6059793	6060002	Cluster_1195	210	15	0.592	15	0.267	.	AGGUCAUAAGCUAAAACUCUUUGG	3	0.733	24	N0	0.1	0	0	1	0	0	1	4	0	9	0	15	0	0.343117	0	0	1.37832	2.80264	0	0	0.77405	1.85805	0	0	0	0	0.934007	2.42507
scaffold_1	6082819	6082983	Cluster_1196	165	34	1.342	1	0.971	+	GUGGGCGUGCCGGAGUGGUUAUC	17	0.206	23	N0	-1	0	0	14	0	2	0	1	17	0	0	34	0.448147	0.686234	1.66436	1.37082	2.06748	0.560529	1.98361	0	4.6443	1.85805	2.90221	2.21849	0	0	0	0
scaffold_1	6088761	6088843	Cluster_1197	83	22	0.868	22	0.955	+	AAGGUCUGAGGGACUACC	8	0.364	18	N0	-1	0	0	8	6	3	2	0	1	1	1	22	0	0.343117	0	1.37082	5.51329	3.36317	3.96722	2.45458	0.77405	0	0	0	1.14995	0	0	0.606268
scaffold_1	6095935	6096382	Cluster_1198	448	379	14.955	378	0.953	+	UCAUGGACGUUGAAAAAAA	272	0.079	19	N0	-1	0	0	68	273	5	2	5	3	22	1	379	8.51479	15.4403	0	2.74165	0.689161	3.9237	357.05	125.183	29.4139	39.019	0.290221	0	5.74976	3.92736	0.934007	0
scaffold_1	6098589	6099518	Cluster_1199	930	50	1.973	50	0.58	.	CUUCCGAUCGUAGAUCUAAGCA	9	0.8	22	N0	-1	0	0	8	2	7	9	19	2	1	2	50	1.34444	0	0	0	3.4458	1.68159	3.96722	2.45458	3.0962	9.29024	3.77288	1.58464	0	0.98184	1.86801	3.03134
scaffold_1	6111393	6111574	Cluster_1200	182	64	2.525	9	0.516	.	UCGGUUUAGUGAUUCCAUCAAU	9	0.609	24	N0	0.3	0	0	5	1	3	6	17	8	21	3	64	1.79259	0.343117	0	1.37082	1.37832	2.80264	0	0	0.77405	0	4.64354	10.4586	0	0.49092	0	0
scaffold_1	6112124	6112309	Cluster_1201	186	25	0.986	6	0.64	.	GUCGUUGUAGUAUAGUGGU	3	0.76	19	N0	-1	0	0	6	8	2	2	1	2	2	2	25	2.68888	0	3.32871	0	0.689161	0	0	2.45458	3.0962	5.57415	0.870664	1.26771	1.14995	0	0	0
scaffold_1	6117096	6117240	Cluster_1202	145	17	0.671	17	1	+	AUUUCUGAUGGAACAUGUUGAGCA	6	0.529	24	N0	-1	0	0	3	1	2	0	1	1	6	3	17	1.34444	0	0	2.74165	2.06748	0	1.98361	2.45458	1.5481	1.85805	0.290221	0	1.14995	0	0	1.21254
scaffold_1	6127272	6127424	Cluster_1203	153	19	0.75	19	0.053	-	AUGUUGAGCUCUGAUAUUC	6	0.632	19	N0	-1	0	0	1	9	0	1	0	5	2	1	19	0.448147	0.343117	0	0	0	0	1.98361	0	1.5481	0	0	0	0	0.49092	4.67003	4.85014
scaffold_1	6127943	6128028	Cluster_1204	86	21	0.829	21	0.048	-	AAACGAUCAUCGAACAUCUCGG	3	0.667	20	N0	-1	0	0	2	0	6	5	5	1	1	1	21	0	1.02935	0	0	0.689161	0	1.98361	0	2.32215	1.85805	0	0	3.44985	0.49092	3.73603	2.42507
scaffold_1	6128383	6128593	Cluster_1205	211	14	0.552	14	0.286	.	AUGCCUUGGAACUCUCUC	2	0.786	19	N0	-1	0	0	3	6	0	1	2	0	1	1	14	0	0.343117	0	0	0.689161	0	1.98361	4.90916	1.5481	3.7161	0	0	0	0.98184	2.80202	0
scaffold_1	6135612	6135944	Cluster_1206	333	13	0.513	12	1	+	AUUUCCGAUCUGGUAAUUUCUG	2	0.923	22	N0	-1	0	0	2	1	1	0	4	2	3	0	13	0	0	0	0	0	0.560529	1.98361	0	0.77405	0	2.03155	0.316927	1.14995	0.49092	0	0
scaffold_1	6156460	6156603	Cluster_1207	144	17	0.671	13	0.353	.	AUCUCCACCGUAGAAUAUUUU	2	0.765	23	N0	-1	0	0	1	0	2	3	1	6	4	0	17	0	0	0	0	0.689161	0	0	0	0.77405	0	1.74133	1.58464	1.14995	0.49092	0.934007	0.606268
scaffold_1	6156692	6157051	Cluster_1208	360	43	1.697	28	0.488	.	UUAUGAGAGCUCUUCUGAAUCCA	6	0.698	24	N0	0	0	0	1	1	1	3	9	12	16	0	43	0	0	0	0	2.06748	0	1.98361	0	3.0962	0	3.19243	6.02162	2.2999	0.49092	0	1.21254
scaffold_1	6157207	6157494	Cluster_1209	288	33	1.302	27	0.606	.	UUAUUAAAACGACUGUAUCUUU	3	0.758	24	N0	0.4	0	0	0	0	0	7	7	4	14	1	33	0	0.686234	0	0	1.37832	3.36317	0	0	0	1.85805	1.16089	4.12005	2.2999	0	0.934007	1.21254
scaffold_1	6158267	6158567	Cluster_1210	301	27	1.065	20	0.704	.	ACUAUGAUUCAAGGAUAACCGA	2	0.852	24	N0	0.1	0	0	2	1	1	4	5	3	10	1	27	0.448147	0.686234	1.66436	1.37082	0	2.80264	0	0	0	3.7161	0.870664	2.21849	1.14995	0.49092	1.86801	0.606268
scaffold_1	6158640	6159227	Cluster_1211	588	32	1.263	21	0.781	.	AGCUGAAAGUUUGAGGACGCUG	3	0.781	24	N0	0.1	0	0	5	0	1	2	5	8	10	1	32	0.896294	0.343117	3.32871	2.74165	0	1.68159	0	2.45458	2.32215	5.57415	1.16089	2.85235	0	0.98184	0	0
scaffold_1	6159349	6159550	Cluster_1212	202	14	0.552	0	0.5	.	UUCCGGCUCGGAUUGGAUCCC	3	0.857	21	N0	0.1	0	0	1	1	0	4	2	2	4	0	14	0.896294	1.02935	0	1.37082	0	0	0	0	0	0	0.580443	0.950782	0	0.98184	0.934007	0
scaffold_1	6159628	6159990	Cluster_1213	363	255	10.062	159	0.722	.	UUAUGACUAUGGAGUUUCUUCUGU	30	0.459	24	N0	1.7	0	0	3	9	4	29	46	37	124	3	255	4.48147	3.08805	8.32178	5.4833	4.82413	6.16582	5.95083	2.45458	2.32215	1.85805	21.7666	36.1297	2.2999	1.47276	0	4.24387
scaffold_1	6178211	6178478	Cluster_1214	268	16	0.631	16	1	+	GGGUGAUGGUGAGACUCAAAACGU	2	0.812	25	N0	-1	0	0	3	2	3	0	1	1	2	4	16	0	0	0	0	0	0	0	0	0.77405	1.85805	2.90221	0.633855	0	0.98184	0	0
scaffold_1	6178831	6179083	Cluster_1215	253	19	0.75	19	0.947	+	GAUACUGUUAUAGGAAACUGGCA	3	0.842	23	N0	-1	0	0	4	2	2	0	2	5	2	2	19	0	0.686234	0	0	0	1.68159	0	0	0	0	2.32177	1.58464	0	0	0	0.606268
scaffold_1	6187673	6188089	Cluster_1216	417	30	1.184	30	0.1	-	GAGGAAAAGAGCGAGACCA	4	0.8	19	N0	-1	0	0	1	9	1	5	8	2	2	2	30	0.896294	0.343117	0	1.37082	0	1.68159	7.93445	9.81831	3.87025	1.85805	1.74133	0	0	0	1.86801	0.606268
scaffold_1	6191280	6191629	Cluster_1217	350	22	0.868	22	0	-	CGAUCAAAGAAUUGGCUGAGU	3	0.682	21	N0	-1	0	0	4	4	2	6	0	1	3	2	22	0.448147	0.343117	1.66436	0	2.06748	0	1.98361	9.81831	0	7.4322	1.16089	0.316927	0	0	1.86801	0
scaffold_1	6191822	6192282	Cluster_1218	461	26	1.026	26	0.115	-	CCGAGCUUGAUCUCACCA	3	0.769	18	N0	-1	0	0	9	3	2	6	1	1	2	2	26	2.24073	0	0	1.37082	0	0	0	0	2.32215	7.4322	1.74133	0.316927	1.14995	1.47276	0.934007	0.606268
scaffold_1	6217953	6218256	Cluster_1219	304	14	0.552	14	1	+	CCUCCUCGGAGAAGGACU	2	0.929	24	N0	-1	0	0	2	2	2	0	2	2	3	1	14	0	0	0	0	0	0.560529	0	0	0.77405	0	2.03155	1.26771	1.14995	0	0	0
scaffold_1	6219843	6220230	Cluster_1220	388	20	0.789	20	0.9	+	UCUCGCUGUAUAGAUCUGAAUCAUC	4	0.8	25	N0	-1	0	0	5	0	1	2	1	2	3	6	20	0	1.37247	0	1.37082	1.37832	1.68159	0	0	0	0	2.03155	0.633855	0	0	0.934007	0
scaffold_1	6220339	6220767	Cluster_1221	429	13	0.513	13	0.231	.	UGAUCUCAUGUUAAACUCGUU	2	0.923	21	N0	0	0	0	2	0	2	3	2	2	2	0	13	0	0	1.66436	0	0.689161	0	5.95083	0	2.32215	1.85805	0	0.316927	0	0.49092	1.86801	0
scaffold_1	6224441	6224895	Cluster_1222	455	22	0.868	22	0.182	-	AAGGCCUUUGAUUUUGUAUUC	3	0.818	21	N0	-1	0	0	0	1	5	10	3	2	1	0	22	0	0.686234	0	1.37082	0	0	3.96722	2.45458	3.0962	1.85805	0.870664	2.21849	0	0	0.934007	0
scaffold_1	6235460	6235717	Cluster_1223	258	21	0.829	21	0	-	CUGGCCUUCGUCUUUGAACA	2	0.857	23	N0	-1	0	0	3	2	3	1	4	5	2	1	21	0	0.343117	0	0	0	0	0	2.45458	0.77405	0	3.19243	1.58464	0	0	1.86801	0
scaffold_1	6236661	6236995	Cluster_1224	335	25	0.986	25	0	-	CUUCUUUAGUCGUCGCGAGAGAUU	2	0.84	20	N0	-1	0	0	3	2	9	7	0	0	3	1	25	0	1.37247	1.66436	2.74165	1.37832	0.560529	0	0	2.32215	1.85805	1.45111	1.26771	0	0.49092	0.934007	0
scaffold_1	6237382	6237707	Cluster_1225	326	50	1.973	44	0.04	-	UCCUAGUUCCUUUCUGUUCU	11	0.48	18	N0	-1	0	0	11	4	11	5	8	1	9	1	50	0.448147	0.686234	0	1.37082	2.75664	0	9.91806	12.2729	6.96645	20.4385	0.290221	0.316927	2.2999	0.49092	2.80202	2.42507
scaffold_1	6239671	6239795	Cluster_1226	125	18	0.71	12	0	-	AGGAUUUGAGAGGGGUGGGC	2	0.889	19	N0	-1	0	0	3	4	2	2	3	2	2	0	18	0	0	1.66436	0	0.689161	0	0	0	3.0962	1.85805	0.870664	0.633855	2.2999	0.98184	0.934007	0.606268
scaffold_1	6242425	6242512	Cluster_1227	88	28	1.105	28	0	-	ACUAGUUCGUUUUGUGGAACGCU	6	0.429	18	N0	-1	0	0	9	2	0	2	1	7	4	3	28	0	3.43117	1.66436	1.37082	0	0.560529	1.98361	2.45458	3.0962	0	0.580443	0.316927	1.14995	1.47276	0	1.21254
scaffold_1	6244062	6244267	Cluster_1228	206	11323	446.792	6258	1	+	UUUGGAUUGAAGGGAGCUCU	4558	0.004	20	N0	-1	0	0	377	100	4583	4460	1604	191	6	2	11323	253.203	174.99	218.031	95.9577	103.374	190.58	355.066	422.187	503.906	330.733	717.427	1210.35	505.979	276.388	558.536	294.04
scaffold_1	6246146	6247056	Cluster_1229	911	174	6.866	161	0.994	+	AAACCGUGAAAGUGUGGAACCUCU	5	0.799	24	N0	-1	0	0	22	21	23	24	22	17	29	16	174	0	3.77429	1.66436	2.74165	4.13497	10.65	41.6558	36.8187	20.8993	20.4385	6.96531	3.80313	4.59981	3.92736	6.53805	3.63761
scaffold_1	6247632	6247809	Cluster_1230	178	18	0.71	18	0.944	+	CAAGCCUGAACUGGAGCGCUG	1	1	19	N0	-1	0	0	1	3	3	3	2	3	2	1	18	0.448147	0	0	1.37082	2.75664	0	1.98361	0	2.32215	1.85805	0.580443	0.633855	0	0.49092	0.934007	0.606268
scaffold_1	6251721	6251739	Cluster_1231	19	42	1.657	42	1	+	AUAGAGAGACAGAACACC	40	0.048	18	N0	-1	0	0	40	2	0	0	0	0	0	0	42	0.448147	0.686234	0	0	0	0	0	0	0	0	0	0	0	19.1459	0	0
scaffold_1	6251883	6252190	Cluster_1232	308	17	0.671	17	0.118	-	CCGGAACUUUCUGGUUUAAAUACC	3	0.765	24	N0	-1	0	0	1	3	2	1	3	1	4	2	17	0.448147	0	0	0	2.06748	1.68159	0	0	0	1.85805	0	0	1.14995	0	1.86801	3.63761
scaffold_1	6254006	6254235	Cluster_1233	230	23	0.908	23	0	-	AUGUCUGUCUACUUUGGC	3	0.826	18	N0	-1	0	0	5	2	3	1	4	2	4	2	23	0	0	0	0	3.4458	2.80264	0	9.81831	0	0	0	0	1.14995	0	5.60404	1.21254
scaffold_1	6256696	6257198	Cluster_1234	503	35	1.381	32	0.771	.	UUAAAGACGAGUAGACGACUAUA	3	0.771	24	N0	0.1	0	0	5	5	7	1	4	3	8	2	35	0.448147	0	0	0	2.75664	1.68159	1.98361	0	0.77405	0	0.870664	0.316927	4.59981	0.98184	9.34007	3.03134
scaffold_1	6267982	6268351	Cluster_1235	370	20	0.789	20	1	+	UUUGACGAACCGUUGAUCUGGACG	3	0.75	20	N0	-1	0	0	1	3	6	2	1	3	3	1	20	0.448147	1.37247	0	0	1.37832	0	0	4.90916	3.0962	1.85805	1.45111	0.316927	0	0	0	0
scaffold_1	6283559	6284092	Cluster_1236	534	360	14.205	25	0.672	.	AUAAGUCGACUCUUGUAAUAUAAG	109	0.292	24	N0	2.8	0	0	8	9	6	23	53	56	201	4	360	8.96294	4.46052	19.9723	8.22495	8.95909	11.2106	0	0	17.0291	11.1483	21.1862	49.4407	2.2999	2.4546	0.934007	6.66895
scaffold_1	6285473	6286274	Cluster_1237	802	49	1.933	49	0.061	-	CCGUGACGCUUUCGAUCUCUA	3	0.837	21	N0	-1	0	0	3	4	5	15	6	10	3	3	49	0	1.37247	1.66436	0	1.37832	1.68159	1.98361	0	1.5481	3.7161	4.93376	1.58464	4.59981	0.98184	5.60404	0
scaffold_1	6287266	6287488	Cluster_1238	223	97	3.828	55	0.753	.	AUUCGGAAAAUCUGUGAUAUUUGU	8	0.557	24	N0	0.2	0	0	4	2	5	10	10	19	47	0	97	0.448147	0	0	0	1.37832	5.04476	1.98361	0	0.77405	5.57415	9.86753	13.6279	0	0	0.934007	1.21254
scaffold_1	6287741	6288041	Cluster_1239	301	47	1.855	7	0.851	+	AGCGAACCGAAUCUAACGAAUAUU	9	0.553	24	N0	-1	0	0	1	1	1	0	8	14	22	0	47	0	0.343117	0	1.37082	0.689161	3.36317	0	0	0	0	4.0631	5.70469	0	0.49092	0	3.03134
scaffold_1	6294117	6294545	Cluster_1240	429	17	0.671	17	0	-	UACAAAAUUGGACUGUUCUA	2	0.824	18	N0	-1	0	0	5	1	5	0	1	3	0	2	17	0	0.343117	0	0	2.06748	0	1.98361	0	1.5481	0	0.870664	1.26771	1.14995	0	0	1.21254
scaffold_1	6312653	6312931	Cluster_1241	279	180	7.103	69	0.294	.	CCCGAUCCGUAUUCUAUUUUGUAC	36	0.378	24	N0	2.2	0	0	6	6	3	14	19	37	94	1	180	0.448147	0	0	4.11247	2.06748	2.24211	1.98361	0	2.32215	3.7161	20.3155	25.988	1.14995	0.49092	0	5.45641
scaffold_1	6313050	6313123	Cluster_1242	74	15	0.592	5	0.867	+	UCGGUUAAAUAUUUUGGACAAUA	4	0.733	23	N0	-1	0	0	1	1	0	0	0	9	4	0	15	0	0	0	0	1.37832	0.560529	0	0	0	0	1.16089	2.53542	0	0	0	0
scaffold_1	6313345	6313764	Cluster_1243	420	248	9.786	69	0.548	.	AGGUUCGGAUCCGCGUUACAGCGC	44	0.435	24	N0	1.1	0	0	10	7	7	11	36	54	116	7	248	3.58518	1.71558	1.66436	2.74165	2.75664	7.8474	1.98361	0	2.32215	1.85805	24.0884	36.7636	2.2999	2.4546	0.934007	1.21254
scaffold_1	6329062	6329913	Cluster_1244	852	559	22.057	555	0.478	.	AUCUAGUCUAUCUUUGUAUUGCUU	43	0.349	24	N0	3.6	0	0	17	12	8	25	56	102	331	8	559	0	0	24.9653	12.3374	12.4049	16.2553	0	0	3.87025	0	52.8203	77.9641	1.14995	0	12.1421	24.857
scaffold_1	6334120	6334406	Cluster_1245	287	16	0.631	16	0	-	CGUCUUUGAAUUCUCUUCGU	2	0.75	20	N0	-1	0	0	2	2	4	1	1	1	1	4	16	0	0	0	0	0	0	1.98361	4.90916	0.77405	0	2.32177	0.316927	2.2999	0	0.934007	0
scaffold_1	6347854	6348216	Cluster_1246	363	38	1.499	38	0.553	.	AUCAAAACAUACCGGACC	3	0.842	24	N0	0	0	0	7	0	2	6	3	8	12	0	38	7.17035	6.17611	0	0	0.689161	0	0	0	0	0	0.290221	0	1.14995	0.49092	0	0
scaffold_1	6351570	6352313	Cluster_1247	744	61	2.407	9	0.213	.	GAUGAUCUCUCCCAAGGCGGAU	3	0.803	24	N0	0.2	0	0	0	1	4	3	8	9	35	1	61	0	1.02935	0	1.37082	0.689161	3.36317	0	0	3.87025	1.85805	5.80443	5.38776	0	0	3.73603	1.8188
scaffold_1	6352531	6353014	Cluster_1248	484	58	2.289	0	0.586	.	AGACUGUCUACUUGAAUGAGAAGC	6	0.655	24	N0	0.2	0	0	0	2	4	6	3	12	29	2	58	0.448147	0.343117	3.32871	2.74165	2.06748	3.36317	0	0	0	0	4.35332	5.07084	4.59981	0.49092	2.80202	2.42507
scaffold_1	6353273	6353631	Cluster_1249	359	49	1.933	2	0.449	.	UCGACACACGACUUAUCUCUUGA	4	0.653	24	N0	0.2	0	0	1	0	0	3	7	14	24	0	49	0.448147	0.343117	0	1.37082	1.37832	1.12106	0	0	0.77405	1.85805	2.61199	8.55704	0	0.49092	1.86801	0.606268
scaffold_1	6354060	6354423	Cluster_1250	364	39	1.539	10	0.487	.	CAGUCCGAUUGGCUUGACUCCU	2	0.744	24	N0	0.1	0	0	0	1	0	3	7	12	15	1	39	1.79259	1.37247	3.32871	0	2.06748	1.12106	0	0	1.5481	0	2.03155	2.21849	0	2.94552	0	1.21254
scaffold_1	6354753	6356134	Cluster_1251	1382	1419	55.992	121	0.46	.	AAUCUCGUUGGCUAUAGUGACAGU	117	0.38	24	N0	3.6	0	0	113	116	88	155	174	276	486	11	1419	193.151	139.992	3.32871	4.11247	14.4724	10.0895	0	0	1.5481	0	11.3186	16.4802	0	204.223	14.0101	7.27521
scaffold_1	6371289	6371366	Cluster_1252	78	153	6.037	31	0.993	+	GUCGUUGUAGUAUAGUGGUAAGU	17	0.359	20	N0	-1	0	0	8	16	30	12	21	25	21	20	153	3.58518	1.37247	4.99307	10.9666	6.89161	12.3316	15.8689	19.6366	27.0917	11.1483	2.03155	3.16927	16.0993	0.49092	4.67003	2.42507
scaffold_1	6380976	6381411	Cluster_1253	436	21	0.829	21	0.952	+	GCGGCGCCGCAGUUCUGAUGUA	3	0.714	22	N0	-1	0	0	1	1	0	4	9	4	2	0	21	0.448147	1.71558	0	0	0	0	0	0	0	5.57415	1.45111	1.26771	0	0.49092	0	1.21254
scaffold_1	6387108	6387149	Cluster_1254	42	27	1.065	0	0.593	.	UUUGGUAAGAGCAAACCUGGGU	7	0.519	22	N0	-1	0	0	0	0	0	2	11	10	4	0	27	0	0	0	0	0	0	0	0	0	0	2.61199	5.70469	0	0	0	0
scaffold_1	6390600	6390693	Cluster_1255	94	22	0.868	17	0.682	.	AAUUGGAAAGGACAACUUGAAUCC	3	0.682	24	N0	0.1	0	0	1	3	1	2	2	4	9	0	22	0	0	0	2.74165	0	2.80264	0	0	0	0	1.16089	3.4862	0	0	0	0
scaffold_1	6391104	6391318	Cluster_1256	215	15	0.592	3	0	-	UAUGUGAUCUAGAAUGUUUAUUCG	2	0.867	22	N0	-1	0	0	0	1	0	2	4	4	4	0	15	0	0	1.66436	2.74165	0.689161	2.24211	0	0	0.77405	0	0	1.26771	1.14995	0.49092	0	0
scaffold_1	6391589	6392000	Cluster_1257	412	44	1.736	7	0.568	.	AUGUCCUCGUAUCGUACUCGU	3	0.886	24	N0	0.1	0	0	0	3	1	7	5	11	15	2	44	0	1.02935	0	2.74165	1.37832	1.12106	0	0	0	0	4.35332	5.70469	0	0	0	1.21254
scaffold_1	6392466	6392648	Cluster_1258	183	21	0.829	6	0.286	.	AUGUUAAAUCGGAUUUGGAUUUA	2	0.762	24	N0	0	0	0	0	0	2	4	3	4	8	0	21	0	0.343117	0	0	1.37832	1.68159	0	0	0	0	1.45111	1.90156	2.2999	0	0.934007	0.606268
scaffold_1	6393322	6393375	Cluster_1259	54	17	0.671	3	0.824	+	AACUCGCUCUACCAUUAUAACUGU	11	0.353	24	N0	-1	0	0	0	0	0	0	1	2	14	0	17	0	0	1.66436	0	0	0.560529	0	0	0	0	1.45111	2.85235	0	0	0.934007	0
scaffold_1	6405468	6405688	Cluster_1260	221	13	0.513	13	0.308	.	UGCGCUGAUGAACCCAUU	3	0.846	18	N0	-1	0	0	4	2	1	1	2	1	2	0	13	0.448147	0.343117	3.32871	0	0.689161	0	0	2.45458	3.0962	1.85805	0	0	0	0.49092	0.934007	0
scaffold_1	6405868	6406152	Cluster_1261	285	38	1.499	36	0.053	-	GACCAGAAAACCGUUGAUGCUGC	3	0.868	23	N0	-1	0	0	1	5	4	5	5	8	5	5	38	1.79259	0.686234	0	2.74165	1.37832	1.68159	11.9017	0	3.0962	0	1.74133	1.58464	0	0.98184	0.934007	0.606268
scaffold_1	6406270	6406405	Cluster_1262	136	28	1.105	28	0	-	UUGGAAAGGUUGCUGAGA	3	0.786	18	N0	-1	0	0	9	3	5	1	3	4	3	0	28	0.448147	1.02935	1.66436	0	1.37832	1.68159	3.96722	7.36373	4.6443	1.85805	0.870664	0.950782	0	0	0	0
scaffold_1	6406551	6406608	Cluster_1263	58	18	0.71	17	0	-	CACUCCAGGGACUGUGUU	7	0.611	18	N0	-1	0	0	11	1	2	2	2	0	0	0	18	0	1.02935	0	2.74165	1.37832	1.12106	3.96722	7.36373	1.5481	0	0.580443	0	0	0	0	0
scaffold_1	6406913	6407226	Cluster_1264	314	51	2.012	43	0.039	-	GAGGUCUGUGGGCUAUCAAGGCC	3	0.706	18	N0	-1	0	0	11	5	8	4	3	10	7	3	51	1.34444	0.686234	0	1.37082	2.06748	1.12106	1.98361	7.36373	13.1588	11.1483	1.16089	0.950782	2.2999	0.49092	2.80202	0
scaffold_1	6420168	6420467	Cluster_1265	300	15	0.592	15	0.333	.	AUAUCGAUCGACAACUAAAUA	3	0.733	24	N0	0	0	0	0	0	1	4	3	1	5	1	15	0.896294	0.686234	0	0	0.689161	1.68159	0	0	0	1.85805	0	0	0	2.94552	0	0
scaffold_1	6425209	6425300	Cluster_1266	92	13	0.513	13	1	+	CAUGGAGGAAAGCGAACGUGAC	4	0.692	22	N0	-1	0	0	4	1	1	1	5	1	0	0	13	0	0	0	0	0	0.560529	3.96722	0	3.0962	7.4322	0.290221	0.316927	0	0	0	0
scaffold_1	6459203	6459362	Cluster_1267	160	108	4.262	11	0.083	-	AUAACUCCUCUGAUUUAAUUAUUU	26	0.315	24	N0	-1	0	0	2	1	6	6	21	28	42	2	108	0	0	0	0	0.689161	2.24211	0	0	0.77405	1.85805	15.9622	13.6279	0	0	0	1.8188
scaffold_1	6472186	6472835	Cluster_1268	650	210	8.286	131	0.529	.	AAGAAAAACGCUGAUUUCCUACGG	13	0.49	24	N0	1.5	0	0	17	8	11	19	12	52	84	7	210	0.448147	0	0	0	11.7157	10.65	3.96722	2.45458	1.5481	1.85805	18.8644	24.0865	0	0.98184	12.1421	6.66895
scaffold_1	6473122	6474124	Cluster_1269	1003	197	7.773	181	0.239	.	ACUUCCCAUCUCUGAAUUUUUUGG	39	0.492	24	N0	1.2	0	0	11	5	8	8	28	44	90	3	197	0	1.02935	1.66436	4.11247	16.5399	6.16582	0	0	1.5481	1.85805	10.7382	16.7971	2.2999	0	24.2842	20.6131
scaffold_1	6474522	6474644	Cluster_1270	123	15	0.592	14	0.467	.	AAGGCUGAGACAGGGUUCCUCUAC	3	0.733	24	N0	0.1	0	0	1	0	0	0	5	1	8	0	15	0	0	0	0	1.37832	2.24211	0	0	0	0	0.290221	1.26771	0	0	0.934007	1.8188
scaffold_1	6474889	6475021	Cluster_1271	133	13	0.513	1	1	+	UAAGGCUGUGCAACUUGUAAAGGU	2	0.846	24	N0	-1	0	0	1	2	2	2	1	2	3	0	13	0	0	0	0	2.75664	0.560529	0	0	0	0	0	0	0	0	2.80202	3.03134
scaffold_1	6475108	6475422	Cluster_1272	315	90	3.551	80	0.344	.	AGAAUUUGGGCCUCUAGAAAUACU	6	0.644	24	N0	0.2	0	0	5	5	1	9	11	8	51	0	90	0	0	4.99307	0	8.26993	7.28687	0	0	0.77405	0	3.19243	8.55704	0	0	4.67003	10.9128
scaffold_1	6475834	6476965	Cluster_1273	1132	1368	53.98	1116	0.59	.	AGUGGUUCGUACUGUAUUAGU	277	0.314	24	N0	7.8	0	0	54	97	73	339	150	211	430	14	1368	6.27406	2.74494	29.9584	21.9332	141.278	135.648	0	0	6.1924	1.85805	23.7981	31.0589	11.4995	2.94552	297.014	207.344
scaffold_1	6501234	6501704	Cluster_1274	471	39	1.539	39	0.026	-	UGAUGGGAUUGCUCGAUCUCGAGA	3	0.821	24	N0	-1	0	0	1	4	4	8	5	3	10	4	39	0	1.02935	0	2.74165	0.689161	1.12106	1.98361	0	0.77405	9.29024	2.61199	1.90156	0	0.49092	5.60404	1.21254
scaffold_1	6505260	6505769	Cluster_1275	510	22	0.868	21	0.864	+	AAAAGUUUCCGAUUCUGCA	2	0.773	21	N0	-1	0	0	3	3	1	4	4	3	1	3	22	0	0.686234	0	0	0	0	5.95083	0	3.0962	9.29024	0.870664	0.633855	1.14995	0	0.934007	0.606268
scaffold_1	6506090	6506792	Cluster_1276	703	34	1.342	34	0.882	+	CUCAAAGAGUGUAGAAGCU	6	0.676	20	N0	-1	0	0	4	7	9	3	2	1	2	6	34	0	0	4.99307	1.37082	0	2.80264	1.98361	12.2729	4.6443	3.7161	0.580443	0.633855	1.14995	0	1.86801	2.42507
scaffold_1	6536829	6537176	Cluster_1277	348	214	8.444	144	0.762	.	UAAAGAUCUCUUGGAAAAGCUUAG	34	0.332	24	N0	1.7	0	0	3	7	4	7	40	56	94	3	214	0.448147	0	31.6228	24.6748	12.4049	18.4974	0	0	2.32215	5.57415	11.6089	16.7971	2.2999	0	1.86801	13.3379
scaffold_1	6551727	6551949	Cluster_1278	223	41	1.618	41	0.488	.	GUUACCGUGUACCUCAUUUUU	5	0.61	24	N0	0.1	0	0	3	4	3	6	5	9	10	1	41	0	1.02935	1.66436	5.4833	1.37832	5.04476	0	4.90916	3.0962	0	0.870664	0	1.14995	1.47276	1.86801	4.24387
scaffold_1	6560666	6561195	Cluster_1279	530	26	1.026	26	0.769	.	AAUUGGACUGGCUAGCUACC	6	0.654	20	N0	-1	0	0	2	2	7	3	6	1	3	2	26	0.448147	3.77429	0	0	0	0	0	0	7.7405	3.7161	0.290221	0	0	0	0.934007	0
scaffold_1	6563277	6563447	Cluster_1280	171	13	0.513	11	0	-	AACGUCGUGAAGCUUAAAGC	2	0.923	20	N0	-1	0	0	0	2	4	2	1	1	2	1	13	0.896294	0	0	2.74165	0	0.560529	1.98361	0	0.77405	0	0.580443	1.26771	0	0	0	0
scaffold_1	6564163	6564197	Cluster_1281	35	14	0.552	14	0	-	AAUUCUUAAUUUCUGUGACUCAC	6	0.5	23	N0	-1	0	0	0	0	0	2	0	8	3	1	14	0	0	0	0	0	0	0	0	0	0	1.74133	2.53542	0	0	0	0
scaffold_1	6594378	6594729	Cluster_1282	352	15	0.592	13	0	-	CUGUUUGUAAUACUCUCUGGUCA	4	0.667	18	N0	-1	0	0	5	2	0	1	1	5	1	0	15	0	0	1.66436	0	0	1.12106	0	2.45458	0	0	1.45111	1.58464	0	0	0.934007	0
scaffold_1	6594810	6595189	Cluster_1283	380	71	2.802	71	0.028	-	UGCUGUGAUGACAAAAACUGAGUC	24	0.338	24	N0	-1	0	0	2	4	2	6	1	4	29	23	71	3.13703	0.686234	6.65742	8.22495	5.51329	1.12106	1.98361	4.90916	9.28859	11.1483	2.90221	2.21849	3.44985	0	0.934007	0
scaffold_1	6595990	6596249	Cluster_1284	260	18	0.71	18	0.111	-	CUUCGCCUGAUGAUGAGAUCCCU	3	0.889	18	N0	-1	0	0	4	0	3	2	4	4	1	0	18	0	0.343117	0	0	0.689161	0	0	0	0.77405	0	0.870664	2.53542	0	0	2.80202	0.606268
scaffold_1	6598653	6598859	Cluster_1285	207	13	0.513	4	0.231	.	ACCGUAACCGUCUUAACCGUAUA	3	0.769	24	N0	0.2	0	0	0	0	0	0	1	5	7	0	13	0	0	0	0	0	1.12106	0	0	0	0	0.870664	2.53542	0	0	0	0
scaffold_1	6599301	6599650	Cluster_1286	350	118	4.656	7	0.458	.	AUGACAGAUAGAAGACGGGACGAG	13	0.492	24	N0	0.4	0	0	5	2	2	8	9	42	48	2	118	0.896294	0.686234	0	0	0.689161	0.560529	0	0	0	1.85805	16.5426	15.8464	0	0	0.934007	1.8188
scaffold_1	6616632	6616871	Cluster_1287	240	191	7.537	127	0.283	.	AAUCUGUCCCACUAUAUAUCUGCU	17	0.387	24	N0	0.5	0	0	13	14	4	16	11	42	88	3	191	3.58518	0.686234	6.65742	0	2.75664	4.48423	0	0	0	0	20.0253	28.2065	1.14995	0.98184	0	2.42507
scaffold_1	6622437	6622634	Cluster_1288	198	87	3.433	61	0.517	.	UCCGACCCGUAUCCUAUUUUGUAC	6	0.655	23	N0	-1	0	0	5	2	0	8	13	33	24	2	87	0.448147	0	0	0	0.689161	0.560529	0	0	1.5481	0	10.448	14.5787	0	0	0	0
scaffold_1	6622954	6623492	Cluster_1289	539	79	3.117	25	0.633	.	GAAGGACCAACCCGUAACAGAAUU	5	0.671	24	N0	0.9	0	0	1	2	3	6	14	18	35	0	79	0	0	0	0	0	3.9237	0	0	0.77405	1.85805	8.41642	12.0432	0	1.47276	0	0
scaffold_1	6633238	6633269	Cluster_1290	32	13	0.513	13	1	+	CGUGGACUCUUUGAAAUAUUUUCAG	6	0.462	25	N0	-1	0	0	0	0	0	0	0	4	2	7	13	0	0	3.32871	0	4.13497	0.560529	3.96722	0	0	1.85805	0	0	0	0	0.934007	0
scaffold_1	6637869	6638659	Cluster_1291	791	39	1.539	39	0.487	.	GCUUGCGAAACGGUCUGACCUCU	2	0.897	23	N0	-1	0	0	4	6	6	3	4	7	6	3	39	0.448147	0.343117	0	0	2.06748	0.560529	5.95083	14.7275	3.0962	5.57415	2.32177	2.21849	0	0.49092	0	0.606268
scaffold_1	6639476	6639536	Cluster_1292	61	15	0.592	15	0.2	.	UUAGUGAGUGACUGUCUG	4	0.533	18	N0	-1	0	0	5	3	3	1	0	0	3	0	15	0	0	0	0	2.06748	1.12106	3.96722	4.90916	2.32215	0	0.580443	0.316927	0	0	0	0
scaffold_1	6648612	6648845	Cluster_1293	234	957	37.762	957	0.922	+	GACGGUCGACCAUGUGUGGGU	173	0.125	24	N0	-1	0	0	27	37	30	237	150	198	275	3	957	0	0	8.32178	5.4833	1.37832	5.60529	0	0	0.77405	0	120.152	157.196	0	0	1.86801	13.9442
scaffold_1	6679625	6679752	Cluster_1294	128	145	5.722	145	0.076	-	UCGAAUCAUAUGUUUUGUGGAAGC	29	0.207	24	N0	-1	0	0	30	2	2	13	35	9	51	3	145	29.1296	14.4109	0	0	2.06748	0.560529	0	0	0	0	0	0	3.44985	15.2185	0	0
scaffold_1	6683927	6684038	Cluster_1295	112	84	3.315	19	0.452	.	AAUUUCUCAACGACUAAUGAAGCU	19	0.583	24	N0	0.8	0	0	0	1	3	3	10	18	45	4	84	1.34444	0	1.66436	1.37082	1.37832	1.68159	0	0	0.77405	0	9.86753	10.7755	0	0.49092	1.86801	1.21254
scaffold_1	6684543	6684662	Cluster_1296	120	277	10.93	2	0.917	+	UUCGGUCCGACCUAUGUCACUUAU	50	0.159	24	N0	-1	0	0	1	12	2	12	58	27	159	6	277	0	0	1.66436	2.74165	3.4458	2.80264	0	0	0.77405	0	35.6972	38.3482	4.59981	0.49092	0	8.48775
scaffold_1	6685740	6685997	Cluster_1297	258	37	1.46	28	0.405	.	CUUCUUCUUGUAGUCUUUGUUACA	7	0.757	23	N0	-1	0	0	1	6	0	2	4	12	12	0	37	0	0	4.99307	2.74165	0.689161	1.68159	0	2.45458	0	0	1.16089	6.02162	0	0	0.934007	1.8188
scaffold_1	6687088	6687292	Cluster_1298	205	30	1.184	30	0.133	-	UCGAUAUACUGUAAAUGAAACUGU	16	0.4	24	N0	-1	0	0	0	0	0	0	4	6	20	0	30	0	0	0	2.74165	4.13497	5.04476	0	0	1.5481	0	0	0	3.44985	0	1.86801	3.63761
scaffold_1	6687390	6687798	Cluster_1299	409	46	1.815	4	0.5	.	AAAACGGAUCUGAGAUGUCAAAUC	7	0.63	24	N0	0.1	0	0	4	1	1	5	5	10	20	0	46	0	0	0	0	2.06748	4.48423	0	2.45458	1.5481	1.85805	4.0631	3.4862	0	0.49092	1.86801	1.8188
scaffold_1	6704117	6704627	Cluster_1300	511	24	0.947	24	0.333	.	AGACGUUGAAGACGUAGACGG	4	0.792	21	N0	0	0	0	2	1	3	11	5	0	1	1	24	1.34444	0.343117	0	1.37082	0.689161	0	0	2.45458	0.77405	3.7161	1.45111	0.950782	0	1.47276	0	1.8188
scaffold_1	6712289	6712587	Cluster_1301	299	17	0.671	16	1	+	UUUCUGGGGUAGGACGGGGUG	2	0.824	21	N0	-1	0	0	2	1	0	7	2	2	1	2	17	0	0.343117	0	0	0	1.68159	0	0	0	1.85805	0	0	5.74976	2.4546	0.934007	0.606268
scaffold_1	6714079	6714188	Cluster_1302	110	80	3.157	80	0	-	GCUUCUUAAUAAACUCUGUGUAG	32	0.125	23	N0	-1	0	0	0	0	4	5	24	32	14	1	80	0	0.686234	0	1.37082	13.0941	5.04476	5.95083	9.81831	1.5481	9.29024	1.74133	1.26771	4.59981	2.94552	2.80202	7.27521
scaffold_1	6721920	6722256	Cluster_1303	337	51	2.012	48	1	+	CACCGGUCUUAGAGCUCA	10	0.588	18	N0	-1	0	0	17	6	7	2	7	5	1	6	51	0	0	0	0	0.689161	1.12106	0	12.2729	3.87025	1.85805	5.80443	1.58464	3.44985	2.4546	1.86801	1.21254
scaffold_1	6722766	6723240	Cluster_1304	475	44	1.736	37	0.977	+	AUGACAUCUUUGAACUACCCGUUUU	3	0.773	25	N0	-1	0	0	7	3	3	6	8	3	5	9	44	0	0.343117	0	0	0	0	1.98361	0	0	3.7161	7.25553	3.80313	0	0	2.80202	0
scaffold_1	6723314	6723550	Cluster_1305	237	44	1.736	44	1	+	AACACUGCAGCAACUCAAG	7	0.568	18	N0	-1	0	0	13	12	2	5	3	1	4	4	44	0	0.686234	1.66436	0	3.4458	2.24211	7.93445	4.90916	3.0962	1.85805	1.74133	4.43698	0	0	0.934007	0
scaffold_1	6723630	6724013	Cluster_1306	384	14	0.552	14	0.857	+	UUGUAGAUAGAAUGUUUAAGAUGU	1	1	19	N0	-1	0	0	2	4	0	0	1	2	4	1	14	0.448147	0	0	0	0.689161	1.12106	1.98361	0	1.5481	1.85805	0.580443	0.633855	1.14995	0.49092	0	0
scaffold_1	6724524	6724880	Cluster_1307	357	17	0.671	17	0	-	AGAGAUCCAGACAAGGACGU	2	0.882	20	N0	-1	0	0	1	0	5	4	2	3	1	1	17	0	0.686234	1.66436	0	0.689161	1.12106	0	0	1.5481	0	0.870664	0.950782	1.14995	0	0.934007	0.606268
scaffold_1	6729227	6729361	Cluster_1308	135	119	4.696	117	0.017	-	AGAAUGAGAACUUGUGUGG	49	0.151	19	N0	-1	0	0	14	57	32	7	3	1	5	0	119	0	0.686234	0	0	0	0	0	0	0	0	15.9622	19.6495	0	0	0	0
scaffold_1	6730725	6731165	Cluster_1309	441	80	3.157	52	0.375	.	UUUACGAAAUGAAUUCUGUUACA	9	0.625	23	N0	-1	0	0	4	6	4	0	11	31	24	0	80	0	0	1.66436	1.37082	1.37832	6.72634	0	0	3.0962	0	6.96531	9.82475	0	0.49092	0	2.42507
scaffold_1	6731641	6731765	Cluster_1310	125	63	2.486	28	0.286	.	AUUGGAUAGAUUAAUGGGUUUGA	7	0.619	24	N0	0.3	0	0	4	1	1	3	15	14	25	0	63	0.448147	0	0	2.74165	1.37832	1.68159	0	0	0	0	6.96531	8.24011	2.2999	0	0	1.8188
scaffold_1	6732303	6732475	Cluster_1311	173	2481	97.897	2481	1	+	CAUAAGCAAUCUCUGAGUU	939	0.024	19	N0	-1	0	0	437	968	333	578	71	33	34	27	2481	28.6814	30.8805	362.83	176.836	119.225	72.8687	495.903	974.467	393.991	769.232	2.32177	1.90156	32.1986	14.2367	23.3502	6.66895
scaffold_1	6751469	6751748	Cluster_1312	280	19	0.75	19	0.105	-	CUUUGGUUUGUGGAUUCACUGUGG	2	0.842	18	N0	-1	0	0	4	3	3	3	1	1	4	0	19	0	0	0	0	1.37832	1.12106	0	0	0	3.7161	2.32177	0.950782	0	0.49092	0	0.606268
scaffold_1	6752289	6752473	Cluster_1313	185	14	0.552	14	0.071	-	CUGAGACUCGUAUGUAUAUCUUA	4	0.714	23	N0	-1	0	0	1	1	2	3	0	4	0	3	14	0	0	0	0	1.37832	2.24211	0	0	1.5481	0	0.290221	0	2.2999	1.47276	0	0
scaffold_1	6753507	6753818	Cluster_1314	312	22	0.868	22	0.045	-	UAGCCGAGAUUGCUCCACAGAACAU	4	0.773	23	N0	-1	0	0	2	1	2	4	2	5	1	5	22	0	0	0	0	3.4458	1.12106	0	0	0.77405	0	1.74133	0.950782	0	1.47276	1.86801	0
scaffold_1	6760813	6761079	Cluster_1315	267	13	0.513	13	0.692	.	ACGUGGGCGAACGACUAUGAUUGU	4	0.769	24	N0	0	0	0	1	1	1	3	1	0	5	1	13	0	0.343117	0	0	0	0	0	4.90916	0.77405	1.85805	0	0.316927	2.2999	0.49092	0	2.42507
scaffold_1	6761372	6761616	Cluster_1316	245	13	0.513	12	0.154	-	UUUUGAGAUUUUGAGAAGA	4	0.538	19	N0	-1	0	0	5	6	0	2	0	0	0	0	13	0	0.343117	1.66436	0	0	0.560529	3.96722	2.45458	1.5481	3.7161	0	0.633855	0	0	0.934007	0
scaffold_1	6779659	6780415	Cluster_1317	757	137	5.406	137	0.839	+	AACAAACAGCUGGGACCGUCAAGC	54	0.416	24	N0	-1	0	0	3	9	3	21	9	17	75	0	137	0	0.343117	0	0	0	0	0	0	0	1.85805	14.8013	26.305	0	0.49092	0	0
scaffold_1	6780847	6781982	Cluster_1318	1136	108	4.262	99	0.704	.	AUGGAUGUCUUGGCUCUGUGCUA	10	0.62	23	N0	-1	0	0	5	2	6	5	20	45	25	0	108	0	0.343117	0	2.74165	0	0	0	0	0	0	14.5111	16.1633	0	0.49092	0.934007	1.21254
scaffold_1	6802422	6802837	Cluster_1319	416	38	1.499	38	0.026	-	GUGAUGGACGAGCUUUUUGAAA	5	0.789	21	N0	-1	0	0	7	2	1	11	6	4	2	5	38	2.24073	1.71558	1.66436	2.74165	1.37832	0.560529	7.93445	0	3.0962	3.7161	0	0.633855	2.2999	0	0.934007	4.24387
scaffold_1	6803474	6803725	Cluster_1320	252	21	0.829	21	0.048	-	CGGUCUUUCUGAGAUCACGCUCCG	3	0.667	18	N0	-1	0	0	6	2	0	4	5	0	3	1	21	0.448147	0.686234	0	0	0	0.560529	1.98361	4.90916	3.0962	3.7161	0.290221	0	2.2999	0.98184	0.934007	1.21254
scaffold_1	6804370	6804754	Cluster_1321	385	47	1.855	47	0	-	CCGGUCCCUGAGCUCAGAG	5	0.596	18	N0	-1	0	0	16	12	3	2	5	6	0	3	47	0.896294	3.77429	0	1.37082	0	0.560529	5.95083	4.90916	2.32215	7.4322	0	0.316927	4.59981	0.98184	8.40606	2.42507
scaffold_1	6805697	6805918	Cluster_1322	222	52	2.052	51	0.173	-	CCCAAACAGAAGAGACUCAUGAGU	3	0.75	24	N0	-1	0	0	4	0	3	4	7	7	21	6	52	0	0	0	0	0	0	0	2.45458	0	0	6.67509	8.55704	0	0	0	0.606268
scaffold_1	6806659	6806900	Cluster_1323	242	92	3.63	91	0.228	.	GUCUCCGGGAUAUAUGGGAUUCGG	11	0.598	24	N0	0.4	0	0	2	2	8	1	11	25	42	1	92	0	0.686234	0	2.74165	0.689161	2.80264	1.98361	0	0	0	6.96531	16.7971	0	0	0	2.42507
scaffold_1	6807062	6807224	Cluster_1324	163	20	0.789	18	0.55	.	AUUUAUAUCGAAUCUCCCAGC	2	0.8	23	N0	-1	0	0	0	1	1	4	2	6	6	0	20	0	0	0	1.37082	0.689161	1.12106	0	0	0	0	2.32177	2.53542	0	0	0	0
scaffold_1	6812604	6812673	Cluster_1325	70	16	0.631	16	0	-	AAUUUGAGCAGACUGAGAAGACUC	3	0.75	23	N0	-1	0	0	2	0	0	1	3	5	5	0	16	0.448147	0	0	0	0	0	0	0	1.5481	1.85805	1.16089	2.21849	0	0	0	0.606268
scaffold_1	6814812	6814995	Cluster_1326	184	79	3.117	17	0.734	.	AAUGGCAGAACCUUGUAAAUAAGU	18	0.443	24	N0	0.9	0	0	1	4	2	7	8	21	36	0	79	10.7555	1.37247	1.66436	1.37082	0	3.9237	0	0	0	1.85805	2.03155	4.43698	2.2999	4.41828	4.67003	2.42507
scaffold_1	6818340	6818565	Cluster_1327	226	81	3.196	21	0.481	.	AAAGGUCUACUAUUAAAAUAAUGC	13	0.63	24	N0	0.4	0	0	2	6	2	15	10	6	39	1	81	0.896294	1.02935	4.99307	4.11247	3.4458	7.8474	0	0	0	0	4.35332	6.65547	1.14995	1.96368	1.86801	4.85014
scaffold_1	6818794	6819125	Cluster_1328	332	145	5.722	118	0.428	.	UGGUCCGGCUCUGAAAAACAUCGG	43	0.441	24	N0	1.1	0	0	6	6	5	5	9	22	90	2	145	0	0	8.32178	20.5624	2.06748	7.28687	0	0	2.32215	3.7161	11.3186	12.3602	4.59981	0.49092	0.934007	12.1254
scaffold_1	6819894	6820360	Cluster_1329	467	18	0.71	18	0.389	.	AUCCAUGUGUCCGUGAUCAGC	3	0.722	21	N0	0.1	0	0	0	2	2	8	5	0	1	0	18	0	0	0	0	0	0	0	7.36373	0	1.85805	2.32177	1.90156	0	0	0	0
scaffold_1	6841456	6842354	Cluster_1330	899	74	2.92	74	1	+	GGUGACGUGGCUUGAAGA	3	0.824	18	N0	-1	0	0	14	11	12	7	9	14	4	3	74	0	0	0	1.37082	0	0.560529	5.95083	2.45458	6.1924	3.7161	8.70664	8.24011	1.14995	0	0	0.606268
scaffold_1	6843875	6843981	Cluster_1331	107	33	1.302	33	0.485	.	CGAUUUGAGUUCAAUGAAUGUC	4	0.697	21	N0	0.7	0	0	1	1	2	11	10	2	4	2	33	3.58518	3.08805	0	0	1.37832	0	5.95083	0	1.5481	3.7161	0.290221	1.26771	2.2999	0	0	0
scaffold_1	6844090	6845325	Cluster_1332	1236	322	12.706	314	0.457	.	AGAUGUAAUUGUCGUAGACGU	17	0.649	21	N0	2.7	0	0	13	36	39	145	65	8	8	8	322	46.6073	52.1538	0	2.74165	1.37832	0	1.98361	7.36373	0.77405	1.85805	4.35332	2.53542	12.6495	6.38196	4.67003	2.42507
scaffold_1	6848722	6848768	Cluster_1333	47	17	0.671	0	0.588	.	AAAUCGGCGAAUAGCGAGAAAGCU	2	0.765	24	N0	-1	0	0	0	0	1	0	4	2	9	1	17	0	0	0	0	0	0	1.98361	0	0	0	1.45111	3.4862	0	0	0	0
scaffold_1	6848899	6849271	Cluster_1334	373	95	3.749	0	0.726	.	AUGUUUGUAGUUUUCCGAUCGUUU	13	0.642	24	N0	0.1	0	0	5	5	1	6	12	20	43	3	95	0	0	0	0	0	2.24211	0	0	0.77405	0	9.5773	16.7971	0	0	0.934007	1.8188
scaffold_1	6867136	6867329	Cluster_1335	194	15	0.592	15	0	-	AUAGAUCUCUUGAAACUAG	3	0.8	19	N0	-1	0	0	0	7	1	2	2	0	1	2	15	0	0	0	0	0	1.12106	3.96722	4.90916	3.0962	0	0.290221	0.633855	0	0.49092	0.934007	0
scaffold_1	6867503	6867988	Cluster_1336	486	27	1.065	27	0.148	-	AGGAAGCAACUGCCUGUUCUGAGA	3	0.704	24	N0	-1	0	0	5	3	2	5	0	2	9	1	27	0.448147	1.02935	0	0	0.689161	0.560529	3.96722	0	6.1924	1.85805	0.290221	1.26771	0	0	2.80202	1.21254
scaffold_1	6868072	6868519	Cluster_1337	448	23	0.908	23	0.043	-	AGGAUAAGAACAAUGGUA	4	0.739	18	N0	-1	0	0	6	6	2	4	0	4	1	0	23	0.448147	0	0	0	2.06748	1.12106	0	0	0.77405	0	1.74133	2.21849	0	0.98184	0	0.606268
scaffold_1	6868625	6868847	Cluster_1338	223	17	0.671	17	0.118	-	UUUAGGCAGAGACUAUGGA	2	0.941	21	N0	-1	0	0	2	3	0	6	1	1	2	2	17	0.896294	0	0	0	0.689161	0.560529	3.96722	0	1.5481	0	0.870664	0.950782	3.44985	0	0	0
scaffold_1	6869762	6869895	Cluster_1339	134	43	1.697	43	0.116	-	GUGCUUCAUUAGAUUCUGAGAUU	19	0.186	23	N0	-1	0	0	3	0	0	1	1	22	16	0	43	0	0.686234	8.32178	1.37082	0	2.24211	1.98361	14.7275	3.87025	9.29024	2.32177	1.58464	0	0.49092	0	0
scaffold_1	6881171	6881274	Cluster_1340	104	47	1.855	0	0.17	-	AUGAACAUUGAAUACUGUAGAUUG	4	0.787	24	N0	-1	0	0	1	3	5	2	8	12	15	1	47	0	0	0	0	1.37832	1.68159	0	0	0	0	3.48266	9.50782	0	0	0	0
scaffold_1	6882211	6882424	Cluster_1341	214	50	1.973	1	0.1	-	AAACAUAAUGAAGACAAAAAGACA	5	0.48	24	N0	-1	0	0	6	0	3	5	3	13	20	0	50	0	0	0	0	9.64825	7.8474	0	0	1.5481	0	1.16089	4.75391	0	0	0	0.606268
scaffold_1	6887998	6888171	Cluster_1342	174	92	3.63	39	0.402	.	AAUCGAACAUGUCGAGAGAUCGUG	17	0.522	24	N0	0.4	0	0	3	3	1	3	23	12	47	0	92	0	0	1.66436	0	0	0.560529	0	0	0.77405	1.85805	10.448	15.5294	2.2999	0	0.934007	0
scaffold_1	6896184	6896316	Cluster_1343	133	95	3.749	13	0.105	-	AUCUUGUUGACUGAAAAGAGUUCA	49	0.337	24	N0	-1	0	0	1	1	2	4	5	24	57	1	95	1.34444	0	4.99307	4.11247	4.13497	8.40793	0	0	0	1.85805	7.25553	10.1417	0	0	0	4.24387
scaffold_1	6896575	6896920	Cluster_1344	346	19	0.75	3	0.737	.	AUGUUCUGACCGAUCUUCCAAGUU	3	0.789	24	N0	0.1	0	0	0	0	2	2	3	2	9	1	19	0	0.686234	1.66436	0	0	1.12106	0	0	0	0	1.45111	2.53542	1.14995	0	0	0
scaffold_1	6897881	6898184	Cluster_1345	304	22	0.868	14	0.455	.	GAAUCCAUCGUCGAUCCCGACAGU	5	0.682	24	N0	0	0	0	0	0	3	0	3	2	13	1	22	0	0	3.32871	0	0.689161	1.68159	0	0	0	0	1.74133	2.21849	0	0.49092	0.934007	0.606268
scaffold_1	6910106	6910131	Cluster_1346	26	22	0.868	22	1	+	AAAGGAAAAACGACUCUGUACAAG	12	0.182	24	N0	-1	0	0	0	0	0	0	6	0	16	0	22	0	0.686234	0	0	6.20245	2.24211	0	0	0	0	0.290221	0	3.44985	0.98184	0.934007	0
scaffold_1	6915265	6915511	Cluster_1347	247	100	3.946	3	0.5	.	CUCUCGAUCUUUCUCACGGAUUCU	4	0.67	24	N0	0.3	0	0	5	3	2	15	11	25	35	4	100	0	0	3.32871	2.74165	4.82413	9.52899	0	0	8.51454	5.57415	4.93376	3.4862	11.4995	0.98184	11.2081	3.63761
scaffold_1	6915755	6915940	Cluster_1348	186	18	0.71	1	0.556	.	ACCGGUCCGAUAAACACGCAAU	3	0.778	22	N0	-1	0	0	0	1	0	2	8	2	5	0	18	0	0	0	2.74165	1.37832	0.560529	0	0	0.77405	1.85805	0.870664	0.316927	3.44985	0	1.86801	1.21254
scaffold_1	6916230	6917462	Cluster_1349	1233	275	10.851	36	0.705	.	AGACUGAUGUGCUUCCUUA	54	0.491	24	N0	3.4	0	0	6	59	14	19	26	42	101	8	275	1.34444	2.40182	4.99307	13.7082	11.0266	8.96846	0	0	19.3512	13.0063	3.19243	5.38776	35.6485	11.7821	54.1724	28.4946
scaffold_1	6918069	6918117	Cluster_1350	49	67	2.644	0	0.134	-	AUUCGUGUGGUCGACAGAUUGUG	11	0.313	24	N0	-1	0	0	1	11	2	2	6	19	25	1	67	0.896294	3.08805	4.99307	0	2.06748	2.80264	0	0	3.87025	1.85805	0	0.950782	6.89971	1.47276	14.0101	7.27521
scaffold_1	6918244	6918468	Cluster_1351	225	104	4.104	2	0.25	.	AGUGUCCGUCGAUCAUGAGAAGAU	21	0.462	24	N0	0.3	0	0	2	2	8	7	10	16	56	3	104	0	0.343117	3.32871	13.7082	5.51329	3.36317	0	0	6.1924	1.85805	0.870664	0.633855	20.6991	2.94552	18.6801	11.5191
scaffold_1	6918897	6919594	Cluster_1352	698	185	7.3	33	0.47	.	CGUCCGAUCACGGGUAAGUCUUGU	15	0.649	24	N0	1.8	0	0	6	8	26	7	20	31	75	12	185	3.13703	3.43117	4.99307	12.3374	3.4458	10.65	0	0	13.9329	1.85805	1.45111	2.85235	32.1986	6.87288	27.0862	16.9755
scaffold_1	6919753	6920328	Cluster_1353	576	134	5.287	43	0.201	.	UGUGUCCGACUUGCAAGAAGAUGC	15	0.552	24	N0	0.6	0	0	5	4	4	9	20	21	68	3	134	3.13703	1.02935	11.6505	15.0791	2.75664	6.16582	0	0	8.51454	3.7161	1.16089	0.633855	26.4489	1.96368	22.4162	12.7316
scaffold_1	6920806	6921027	Cluster_1354	222	23	0.908	0	0.435	.	AAGACUGGUUAUUUUUCUGUAAUU	10	0.565	24	N0	0.3	0	0	0	3	0	0	0	3	17	0	23	0.448147	0	3.32871	0	1.37832	2.24211	0	0	1.5481	0	0.580443	0.950782	1.14995	0.49092	0.934007	2.42507
scaffold_1	6923681	6923784	Cluster_1355	104	15	0.592	15	0.067	-	GCGGACAGCGACUACAGUGA	7	0.267	20	N0	-1	0	0	0	0	7	7	1	0	0	0	15	0.448147	1.37247	0	0	1.37832	0	1.98361	7.36373	0	1.85805	0.290221	0	1.14995	0	0.934007	0
scaffold_1	6943711	6943882	Cluster_1356	172	47	1.855	46	1	+	UCAGAUCUCAUCGGACGAG	6	0.596	19	N0	-1	0	0	8	11	9	4	3	3	4	5	47	0	0.343117	0	0	1.37832	0.560529	7.93445	12.2729	3.0962	1.85805	4.64354	3.16927	1.14995	0	1.86801	0
scaffold_1	6943976	6944275	Cluster_1357	300	54	2.131	52	1	+	CCAGAGCUUGUGAUGAAAUCUA	3	0.87	20	N0	-1	0	0	6	7	10	9	8	8	5	1	54	0	0	3.32871	0	0	0	3.96722	2.45458	0.77405	1.85805	6.96531	6.02162	1.14995	0	1.86801	0.606268
scaffold_1	6944745	6944964	Cluster_1358	220	80	3.157	80	0.975	+	UCUUUUGUGGUAUUGUGAGUUGA	4	0.775	23	N0	-1	0	0	12	6	5	14	12	17	10	4	80	0.448147	4.46052	0	2.74165	2.06748	0	1.98361	7.36373	4.6443	3.7161	8.70664	5.07084	2.2999	0.49092	0	0
scaffold_1	6946230	6946635	Cluster_1359	406	16	0.631	16	0	-	UCUGCUGAUGAAUGAUACCCGGAA	2	0.875	24	N0	-1	0	0	1	2	0	2	5	0	6	0	16	0	0	0	1.37082	0	2.24211	3.96722	0	0.77405	1.85805	1.45111	0.633855	0	0	0	0
scaffold_1	6958289	6958674	Cluster_1360	386	17	0.671	16	1	+	UCUUCGUUCUCGUGUUAACU	2	0.941	19	N0	-1	0	0	0	5	5	1	1	3	2	0	17	0	0	0	0	0	0	0	0	0	0	2.90221	2.21849	0	0	0	0
scaffold_1	6968952	6969244	Cluster_1361	293	90	3.551	32	0.522	.	AAGAUAUUGAACCGAAGC	6	0.733	23	N0	-1	0	0	8	6	2	7	21	25	19	2	90	0.448147	0.686234	0	0	2.75664	1.12106	0	0	0.77405	0	10.1577	13.6279	1.14995	0	0	0.606268
scaffold_1	6974188	6974782	Cluster_1362	595	39	1.539	32	0.026	-	UAUAUUGAUGAUGAUGAUGUAG	4	0.795	22	N0	-1	0	0	5	3	4	7	11	1	8	0	39	0.448147	0.343117	0	1.37082	0	0.560529	0	0	1.5481	0	3.77288	5.70469	0	0.49092	0	0.606268
scaffold_1	6975646	6976055	Cluster_1363	410	40	1.578	33	0.225	.	GGCAUCGAUUCCACCGGACGUU	2	0.85	22	N0	-1	0	0	6	3	6	5	10	1	7	2	40	0	1.37247	0	0	0	0	1.98361	0	0	0	5.22398	5.38776	0	0	0	0
scaffold_1	6978122	6978313	Cluster_1364	192	32	1.263	6	0.938	+	AUUUGGAUUAAAAGCACUUGAUUC	17	0.406	24	N0	-1	0	0	0	0	1	1	4	5	20	1	32	0	0	0	0	2.06748	1.12106	0	0	0.77405	0	3.77288	3.16927	2.2999	0	0	0.606268
scaffold_1	6978529	6978599	Cluster_1365	71	16	0.631	9	0.312	.	UCUCAUGAUGACACCUAAGC	2	0.938	24	N0	-1	0	0	1	0	2	3	2	3	5	0	16	0	0	0	0	0.689161	2.24211	0	0	0	0	0.870664	2.53542	0	0	0	0
scaffold_1	6984145	6984256	Cluster_1366	112	239	9.431	24	0.046	-	UUCGAAAGAGGGCGUGGGUUC	23	0.289	19	N0	-1	0	0	46	47	32	46	39	20	5	4	239	0.448147	2.0587	1.66436	5.4833	1.37832	1.68159	7.93445	4.90916	3.87025	1.85805	33.0852	27.2557	4.59981	0.49092	0	3.03134
scaffold_1	6996541	6996893	Cluster_1367	353	21	0.829	21	0	-	CGGUCCGGUCUAACCAUCU	4	0.714	19	N0	-1	0	0	0	5	5	3	3	2	2	1	21	0	0	0	2.74165	0	0	0	7.36373	0	0	1.45111	1.58464	0	1.96368	0.934007	0.606268
scaffold_1	7008238	7008935	Cluster_1368	698	41	1.618	40	0.098	-	AUUCGAUUCGAUCUGAGAGAGA	3	0.854	22	N0	-1	0	0	6	8	2	3	9	3	4	6	41	0.448147	0	4.99307	2.74165	1.37832	0.560529	3.96722	7.36373	5.41835	1.85805	1.16089	0.633855	2.2999	0.49092	7.47205	1.21254
scaffold_1	7009694	7009771	Cluster_1369	78	13	0.513	13	1	+	UCCGUAUGGGCAAAACUC	2	0.769	20	N0	-1	0	0	2	1	4	3	1	0	2	0	13	0.896294	0	0	0	0.689161	0	1.98361	0	1.5481	0	0.580443	0.950782	0	0.98184	0	0
scaffold_1	7010782	7010825	Cluster_1370	44	23	0.908	23	1	+	AGCCGAACUUUGAGAAUA	2	0.739	18	N0	-1	0	0	7	0	4	0	1	0	5	6	23	0	0.686234	0	0	0.689161	1.12106	1.98361	0	2.32215	3.7161	1.16089	1.26771	1.14995	1.47276	0	0
scaffold_1	7036416	7036572	Cluster_1371	157	74	2.92	72	0.176	-	AUUGAUGAUGGUCUUAGUUUUUGG	7	0.446	24	N0	-1	0	0	4	1	2	5	13	16	32	1	74	0	0	4.99307	2.74165	0.689161	1.68159	0	0	1.5481	3.7161	5.22398	9.50782	1.14995	0	3.73603	4.85014
scaffold_1	7042865	7042914	Cluster_1372	50	409	16.139	103	1	+	GUCGUUGUAGUAUAGUGGUAAGU	51	0.203	18	N0	-1	0	0	79	56	57	17	17	70	67	46	409	12.5481	2.40182	29.9584	23.304	13.0941	29.1475	39.6722	61.3645	71.9866	78.038	6.96531	6.9724	24.149	2.94552	7.47205	4.24387
scaffold_1	7043552	7043687	Cluster_1373	136	16	0.631	16	0	-	ACCGAUUCAGGCUGCUGCUU	2	0.812	21	N0	-1	0	0	1	2	2	6	0	3	2	0	16	0	0.686234	0	0	2.06748	0	0	7.36373	1.5481	3.7161	0.870664	0	0	0.49092	0	0
scaffold_1	7043851	7043874	Cluster_1374	24	16	0.631	16	0	-	CAACUAUGAAGCUCAAGA	5	0.375	18	N0	-1	0	0	5	3	1	4	2	0	1	0	16	0	0	1.66436	0	0.689161	0.560529	5.95083	9.81831	2.32215	3.7161	0	0	0	0	0.934007	0
scaffold_1	7046436	7046654	Cluster_1375	219	13	0.513	13	0	-	AAACCACACGAAGUAGACA	2	0.923	19	N0	-1	0	0	1	3	2	3	2	1	1	0	13	0	0.343117	0	0	0.689161	1.12106	0	0	0	1.85805	1.74133	0.633855	0	0	0	0
scaffold_1	7047597	7047813	Cluster_1376	217	14	0.552	14	0.071	-	UGGAUCUCGCGUUGCUCUU	2	0.857	18	N0	-1	0	0	8	2	0	0	1	2	1	0	14	0	0	0	0	1.37832	0	0	0	0	1.85805	1.16089	1.58464	0	0.98184	0	0
scaffold_1	7052968	7053078	Cluster_1377	111	261	10.299	261	1	+	CGGAGGAAGGAACUCUCG	60	0.092	18	N0	-1	0	0	61	35	43	34	37	27	12	12	261	4.92962	14.0678	23.301	30.1581	17.9182	11.2106	17.8525	66.2736	43.3468	18.5805	2.61199	1.90156	2.2999	1.96368	3.73603	0
scaffold_1	7054298	7054537	Cluster_1378	240	37	1.46	34	0.973	+	AAGACUGAGAACUUAAUUCAGGA	4	0.622	23	N0	-1	0	0	0	0	2	7	6	10	9	3	37	0	2.40182	0	1.37082	2.06748	1.12106	0	4.90916	5.41835	0	2.61199	1.26771	0	0.49092	0.934007	0
scaffold_1	7060061	7060268	Cluster_1379	208	74	2.92	40	0.243	.	GUCGUGUUUUUGUCUUGUGUUCA	14	0.635	23	N0	-1	0	0	1	6	2	6	4	33	22	0	74	0	0.343117	0	0	0.689161	1.12106	0	0	1.5481	0	6.38487	13.9448	0	0	0	1.21254
scaffold_1	7060637	7061029	Cluster_1380	393	34	1.342	12	0.353	.	UGGAUCUGUGACACAAGUGGAAGC	3	0.824	24	N0	0.2	0	0	2	2	1	1	1	9	18	0	34	0.448147	0.343117	0	0	0.689161	0.560529	0	0	0	0	2.03155	5.07084	1.14995	0.49092	0	3.03134
scaffold_1	7069862	7070356	Cluster_1381	495	43	1.697	43	0.163	-	CCGGAGGAUGACGAACACGUG	3	0.814	21	N0	-1	0	0	2	6	3	12	7	4	4	5	43	0.896294	2.0587	0	4.11247	1.37832	1.12106	3.96722	2.45458	6.1924	3.7161	1.74133	0.950782	2.2999	1.47276	0	0.606268
scaffold_1	7070459	7071093	Cluster_1382	635	33	1.302	32	0.182	-	CUGGGCUCGACGCGCUUUGCGA	3	0.879	18	N0	-1	0	0	7	4	3	7	7	1	3	1	33	0	0.343117	0	2.74165	0.689161	1.12106	11.9017	2.45458	3.87025	3.7161	1.45111	1.26771	0	0	1.86801	1.21254
scaffold_1	7072819	7072995	Cluster_1383	177	17	0.671	8	0.824	+	AAUUGGAUACUUCAAAAAUGGAU	3	0.882	23	N0	-1	0	0	0	0	1	1	2	9	4	0	17	0	0	1.66436	0	0	1.68159	0	0	0.77405	0	2.03155	1.58464	0	0	0	0
scaffold_1	7080439	7080742	Cluster_1384	304	15	0.592	14	0.2	.	CCAUGAGAACAGAACGAG	2	0.933	18	N0	-1	0	0	4	3	1	0	0	1	4	2	15	0	0	0	0	0	0	0	0	0.77405	1.85805	2.61199	0.633855	1.14995	0	0.934007	0
scaffold_1	7086097	7087591	Cluster_1385	1495	458	18.072	457	0.408	.	AUCCAGUGAUCCGCAGACAACAGC	24	0.541	24	N0	2.8	0	0	33	18	40	79	80	46	153	9	458	68.5665	47.6933	0	2.74165	2.75664	0.560529	7.93445	4.90916	1.5481	5.57415	0.580443	0.950782	160.993	0	0.934007	1.21254
scaffold_1	7093506	7093667	Cluster_1386	162	221	8.72	221	0.131	-	AUUAGAUCUCUGCAGUAAGUAUGG	53	0.317	24	N0	-1	0	0	14	16	7	22	18	38	104	2	221	15.237	15.0971	0	0	5.51329	1.68159	0	0	3.0962	1.85805	0	0.316927	13.7994	52.5284	5.60404	0.606268
scaffold_1	7093785	7093845	Cluster_1387	61	18	0.71	18	0.611	.	ACGUACGUGUUCUCCAGAUCAAUA	3	0.611	24	N0	-1	0	0	2	1	0	2	4	2	6	1	18	2.24073	2.0587	0	0	0	0	0	0	0	0	0	0	3.44985	1.47276	0.934007	0
scaffold_1	7093934	7094331	Cluster_1388	398	256	10.101	256	0.582	.	ACCGAUCGAUUGACUUUAUUCUAU	13	0.496	24	N0	0.8	0	0	19	22	19	22	53	45	73	3	256	21.9592	17.499	3.32871	0	8.26993	3.9237	0	0	0	0	0	0	12.6495	47.6192	17.7461	4.85014
scaffold_1	7094417	7098535	Cluster_1389	4119	237061	9354.15	236482	0.572	.	UACGAUCGACGUAAUCUAUAUAGU	11542	0.041	24	N0	287.8	0	0	12339	10581	12671	18065	35678	36988	103876	6863	237061	18631.7	20895.8	9751.46	6777.36	9616.55	10043.6	15.8689	41.7278	11.6107	5.57415	0.870664	0	14303.1	19293.6	10199.4	17706.7
scaffold_1	7098613	7098981	Cluster_1390	369	14	0.552	13	0.857	+	AGUGGAAUUACAUGGACA	2	0.857	21	N0	-1	0	0	2	2	2	3	2	1	2	0	14	2.24073	1.71558	0	0	0	0.560529	0	0	0	0	0	0	0	0.98184	0	0.606268
scaffold_1	7104886	7104992	Cluster_1391	107	13	0.513	8	0.923	+	CGAUUCUCGGAACGCCCCU	3	0.692	21	N0	-1	0	0	3	3	0	4	2	0	0	1	13	0	0	0	0	0	0.560529	1.98361	0	2.32215	0	0.870664	0.950782	1.14995	0.49092	0	0
scaffold_1	7106069	7106281	Cluster_1392	213	16	0.631	2	0	-	CUGCCGUAGCUUCUGGAUUCAUUGA	3	0.812	18	N0	-1	0	0	4	2	2	0	1	2	1	4	16	0	0.343117	0	0	1.37832	0.560529	5.95083	0	2.32215	5.57415	0	0	0	0.49092	0.934007	0.606268
scaffold_1	7110467	7110794	Cluster_1393	328	441	17.401	140	0.515	.	CACUGUUGGACAGACACCAUCAC	41	0.372	24	N0	3	0	0	11	19	32	57	69	107	138	8	441	5.37776	11.3229	4.99307	8.22495	32.3906	13.4527	9.91806	7.36373	9.28859	26.0127	31.0537	46.5883	8.04966	1.47276	8.40606	5.45641
scaffold_1	7111506	7111794	Cluster_1394	289	23	0.908	23	0.13	-	UUGAAGGAGAUGAGAAAACAG	3	0.783	21	N0	-1	0	0	4	1	4	9	0	4	1	0	23	0	0	0	0	0	0	0	0	0.77405	1.85805	2.32177	3.16927	1.14995	0.49092	0.934007	0
scaffold_1	7111876	7112138	Cluster_1395	263	20	0.789	19	0.15	-	GCCAGAGAUUAAGGAACGGGGA	2	0.85	20	N0	-1	0	0	3	2	4	1	3	4	1	2	20	0	0	0	0	0	0	0	2.45458	0	0	1.74133	2.21849	4.59981	0	0	1.21254
scaffold_1	7122239	7122605	Cluster_1396	367	13	0.513	12	0.077	-	ACGAUCUGAGCUCGCUGAGGUU	3	0.769	22	N0	-1	0	0	1	3	3	1	4	1	0	0	13	0	1.02935	0	0	0	0	0	2.45458	0.77405	0	0.580443	0.950782	0	0.98184	0.934007	0
scaffold_1	7127351	7127655	Cluster_1397	305	21	0.829	21	0.048	-	GUUUUGUGCGGCGGAGCUCCGUUG	2	0.857	24	N0	-1	0	0	1	3	1	3	2	4	5	2	21	0	1.02935	0	1.37082	0.689161	0.560529	7.93445	4.90916	0	1.85805	0.580443	0.633855	0	1.96368	0	0
scaffold_1	7127783	7128382	Cluster_1398	600	13	0.513	13	0.154	-	GCUGCGUUCGCCACUGGACUCCUCG	1	1	20	N0	-1	0	0	0	1	4	1	2	2	2	1	13	0	0.343117	0	0	0	0	1.98361	0	0	0	0.870664	1.58464	1.14995	0.98184	0	0
scaffold_1	7138678	7138904	Cluster_1399	227	17	0.671	17	0.647	.	GUUUCUCUGAUCUAAACACACU	3	0.706	21	N0	0	0	0	0	2	3	5	4	3	0	0	17	0.896294	0	1.66436	4.11247	4.82413	1.68159	0	0	0	0	0	0	1.14995	0	0	0
scaffold_1	7141355	7141399	Cluster_1400	45	22	0.868	22	0.045	-	AGCGGAUUAUCUCUGGAGCCGA	8	0.273	21	N0	-1	0	0	0	2	2	10	8	0	0	0	22	0	0	0	1.37082	6.20245	2.24211	7.93445	2.45458	2.32215	0	0	0	0	0	0	0
scaffold_1	7154711	7154922	Cluster_1401	212	13	0.513	13	0.923	+	GUACACUGUAAAACCAAACAAGAG	1	1	22	N0	-1	0	0	1	0	0	3	5	1	1	2	13	1.34444	0	0	0	0.689161	0.560529	3.96722	0	2.32215	1.85805	0.290221	0	1.14995	0	0	0
scaffold_1	7164368	7164562	Cluster_1402	195	57	2.249	57	0.982	+	CAAACGGUGGUGCUCCUG	5	0.632	24	N0	-1	0	0	10	7	2	10	5	5	11	7	57	0	0.343117	0	0	0	0	0	0	0	0	8.70664	7.60625	0	0.98184	0	0
scaffold_1	7164666	7165002	Cluster_1403	337	123	4.853	123	0.959	+	CUCCUUGAGGACUACCAUU	4	0.789	19	N0	-1	0	0	21	26	13	20	13	7	17	6	123	0.448147	0	0	0	0	0.560529	0	2.45458	2.32215	0	19.7351	14.8956	1.14995	0	0.934007	0
scaffold_1	7165107	7165887	Cluster_1404	781	798	31.488	757	0.997	+	CUCAGACGACAAGCUCCUCCAGU	7	0.664	23	N0	-1	0	0	114	102	98	96	97	132	120	39	798	0	1.71558	1.66436	2.74165	2.75664	0.560529	3.96722	14.7275	3.87025	5.57415	127.407	100.149	0	0	3.73603	6.06268
scaffold_1	7165981	7166332	Cluster_1405	352	186	7.339	184	0.995	+	AUACACUGGAAUCCGAACAAAG	7	0.726	18	N0	-1	0	0	38	30	31	18	23	22	14	10	186	0	0	0	4.11247	0	0	0	4.90916	0.77405	1.85805	28.7319	23.1357	0	0	2.80202	2.42507
scaffold_1	7166433	7166508	Cluster_1406	76	122	4.814	122	1	+	AUCGAUCUCUGGGACAGAAACUU	6	0.623	21	N0	-1	0	0	18	16	14	19	14	17	19	5	122	0	0.343117	0	8.22495	0	0	0	4.90916	0	0	13.06	19.3326	2.2999	0	0.934007	2.42507
scaffold_1	7166624	7166703	Cluster_1407	80	52	2.052	52	0.981	+	CUUCGUUACUACUGUCUUUGU	6	0.596	21	N0	-1	0	0	4	4	4	16	10	4	7	3	52	0	0	0	0	0	0	0	2.45458	0	1.85805	8.1262	6.65547	0	0	0	0.606268
scaffold_1	7167800	7167861	Cluster_1408	62	14	0.552	14	0.929	+	UCGGGUGCUCCUGUGUGGAACAAC	2	0.857	24	N0	-1	0	0	3	1	1	1	0	1	4	3	14	0	0	0	0	0	0.560529	0	2.45458	2.32215	0	1.45111	0.316927	3.44985	0	0	0
scaffold_1	7168108	7168353	Cluster_1409	246	13	0.513	13	0.846	+	CUGAGACUCUGAGGGAUCCUC	2	0.846	24	N0	-1	0	0	0	1	1	3	2	2	4	0	13	0	0.343117	0	0	0	0	3.96722	0	1.5481	3.7161	0.290221	1.26771	0	0.49092	0	0
scaffold_1	7168552	7168651	Cluster_1410	100	19	0.75	11	1	+	CUUUGAUCUUGUUGGGAACAAC	3	0.737	21	N0	-1	0	0	3	3	3	4	3	2	0	1	19	0	0.343117	1.66436	0	2.06748	0	0	7.36373	0	0	2.03155	0.950782	0	0	0	0.606268
scaffold_1	7168747	7169263	Cluster_1411	517	76	2.999	63	0.947	+	ACCAAAGAUCUGUAUGAC	4	0.763	23	N0	-1	0	0	12	14	10	11	5	15	5	4	76	0.448147	0.686234	1.66436	0	3.4458	2.24211	3.96722	4.90916	4.6443	0	4.93376	7.60625	2.2999	0.98184	7.47205	0
scaffold_1	7169771	7170037	Cluster_1412	267	29	1.144	29	0.966	+	AGUAAAAUCGUCUAAACCAAUA	3	0.655	24	N0	-1	0	0	2	2	5	5	3	4	7	1	29	0.448147	1.02935	1.66436	0	0.689161	1.12106	15.8689	0	4.6443	1.85805	1.16089	0.316927	0	0	0.934007	0
scaffold_1	7178554	7178788	Cluster_1413	235	13	0.513	12	0.077	-	AAAACUCUCGGAUUUUGGACUGG	3	0.769	23	N0	-1	0	0	1	0	1	1	0	6	3	1	13	0	0	0	4.11247	0	0.560529	0	2.45458	0	0	0.580443	0.316927	2.2999	0.49092	1.86801	0
scaffold_1	7181542	7182580	Cluster_1414	1039	139	5.485	125	0.525	.	AGUGGGCUUCUUCAUAAACUGAGA	7	0.691	24	N0	0.5	0	0	1	5	4	9	28	24	65	3	139	3.58518	2.40182	0	0	5.51329	3.36317	0	0	0.77405	3.7161	9.5773	17.1141	5.74976	0.49092	2.80202	6.66895
scaffold_1	7182692	7185030	Cluster_1415	2339	571	22.531	570	0.464	.	ACCGGUCUACGAGGAUGCUGAUU	10	0.616	24	N0	2.8	0	0	10	23	19	28	79	147	244	21	571	5.82591	2.74494	11.6505	31.529	12.4049	16.2553	0	0	6.96645	11.1483	47.5963	68.4563	14.9494	7.85472	14.0101	20.6131
scaffold_1	7185135	7185276	Cluster_1416	142	15	0.592	15	0.2	.	UCCUGAUAUAAUUUGCUUUGAU	3	0.667	22	N0	-1	0	0	0	0	2	1	6	2	4	0	15	0	0	0	0	0	0	0	0	0.77405	3.7161	1.45111	1.58464	0	0	0	1.21254
scaffold_1	7185370	7186072	Cluster_1417	703	312	12.311	306	0.433	.	AGCUCUGUUCCUUGAAUUCGAAC	20	0.465	24	N0	1.4	0	0	13	16	8	15	58	76	120	6	312	0	0.686234	9.98614	12.3374	7.58077	14.0132	0	0	1.5481	1.85805	26.9906	43.736	0	0.98184	6.53805	9.70029
scaffold_1	7187380	7187680	Cluster_1418	301	13	0.513	13	0.308	.	AGCGUCUGAUGAUCAUUCCAAC	2	0.769	21	N0	0.1	0	0	3	0	0	5	3	1	1	0	13	0.896294	0	0	0	0	0.560529	0	0	1.5481	0	1.45111	0.316927	2.2999	0	0	0
scaffold_1	7194482	7194589	Cluster_1419	108	14	0.552	14	1	+	AACAAGUCUGUAGCUACU	4	0.5	23	N0	-1	0	0	4	1	1	0	0	6	0	2	14	0	0	0	2.74165	0	0	0	4.90916	0	0	1.16089	0.950782	0	0.98184	0.934007	0
scaffold_1	7195378	7195463	Cluster_1420	86	13	0.513	13	1	+	ACUUGCAGCUCUGUACUCUUUGC	2	0.923	23	N0	-1	0	0	1	1	1	3	2	5	0	0	13	0	0.343117	0	0	0	0	3.96722	0	3.0962	1.85805	0.870664	0.316927	0	0	0	0.606268
scaffold_1	7197945	7198051	Cluster_1421	107	17	0.671	17	1	+	UAAUAUAGAAGGCUGCAAG	3	0.706	19	N0	-1	0	0	2	7	3	2	3	0	0	0	17	0	0.343117	0	0	0	0.560529	3.96722	0	0	0	1.74133	1.90156	0	0.49092	0	0
scaffold_1	7198139	7198345	Cluster_1422	207	20	0.789	20	0.9	+	AAGGUGAAUGUAGAAUGUU	4	0.7	18	N0	-1	0	0	5	5	0	3	2	0	2	3	20	0	0.686234	0	0	1.37832	0.560529	5.95083	2.45458	2.32215	7.4322	0.290221	0.633855	0	0	0	0.606268
scaffold_1	7208723	7208747	Cluster_1423	25	53	2.091	53	0	-	AUCUCUAAUAAUUUCUUGUAG	44	0.094	21	N0	-1	0	0	0	0	0	44	7	1	1	0	53	0.448147	3.43117	9.98614	1.37082	5.51329	4.48423	11.9017	4.90916	2.32215	9.29024	0	0	2.2999	0	0	0.606268
scaffold_1	7217603	7217927	Cluster_1424	325	18	0.71	18	1	+	AAAUUUCGUCUGGACAAGG	3	0.778	19	N0	-1	0	0	1	5	4	0	3	2	1	2	18	0	1.37247	0	0	0.689161	1.12106	1.98361	4.90916	1.5481	1.85805	0	0	1.14995	0	0.934007	1.8188
scaffold_1	7221501	7221634	Cluster_1425	134	16	0.631	16	0.5	.	UAGAUCUGACUGUAUUCUGUC	7	0.625	21	N0	0.1	0	0	0	0	2	10	1	1	2	0	16	1.34444	0.686234	1.66436	0	0	0.560529	1.98361	0	2.32215	5.57415	0	0	0	0	1.86801	0
scaffold_1	7222581	7223078	Cluster_1426	498	19	0.75	19	0.842	+	AAGGGCAGAUUCUCCAAGU	2	0.842	22	N0	-1	0	0	0	4	3	3	5	0	3	1	19	0	1.02935	0	0	0	1.12106	9.91806	2.45458	2.32215	0	0.580443	0.316927	0	0.98184	0	0
scaffold_1	7228096	7228282	Cluster_1427	187	16	0.631	16	0.875	+	UUGGGUCUCACUCAGGAAAUG	8	0.5	21	N0	-1	0	0	0	0	3	10	3	0	0	0	16	0	0.343117	1.66436	0	4.13497	2.80264	0	0	0.77405	1.85805	0	0.316927	0	0	0	0
scaffold_1	7228363	7229241	Cluster_1428	879	211	8.326	210	0.858	+	UGGCUCGAUCUUUUCAUGUAUG	51	0.412	22	N0	-1	0	0	5	9	6	63	78	5	30	15	211	0	1.02935	3.32871	16.4499	40.6605	31.3896	15.8689	7.36373	28.6398	31.5868	0.580443	0	8.04966	0.49092	0.934007	1.8188
scaffold_1	7246235	7246348	Cluster_1429	114	152	5.998	130	0	-	AUUCGGAAAUCCCCAAAACUUUUU	23	0.322	24	N0	-1	0	0	13	18	11	9	22	19	43	17	152	3.58518	1.71558	6.65742	5.4833	15.8507	23.5422	3.96722	12.2729	20.1253	24.1546	2.32177	2.21849	2.2999	1.47276	0	0
scaffold_1	7250047	7250525	Cluster_1430	479	17	0.671	17	0.118	-	UAGUAAAGGAAGAAUGGACGA	2	0.824	21	N0	-1	0	0	2	0	3	5	2	1	3	1	17	0	0	0	0	4.82413	0.560529	3.96722	0	1.5481	0	0.580443	0.316927	0	0.49092	0.934007	0
scaffold_1	7252518	7252799	Cluster_1431	282	69	2.723	69	0.449	.	UAGAUCGCUGAUGAAUUUAAUAGC	7	0.623	24	N0	1.1	0	0	3	0	5	10	14	9	25	3	69	0.896294	0	0	0	1.37832	2.80264	0	0	0.77405	1.85805	6.67509	9.82475	2.2999	0.98184	0	0
scaffold_1	7254794	7254859	Cluster_1432	66	23	0.908	0	0.087	-	ACGGUAUUGUUUACAUAUUAGG	4	0.478	22	N0	-1	0	0	0	0	4	0	9	2	8	0	23	7.17035	1.71558	0	0	0	0	0	0	0	0	0	0	0	0.98184	0	0
scaffold_1	7255904	7256192	Cluster_1433	289	26	1.026	20	0.731	.	CGAGUUUGUAUUUUUUUAAUAU	2	0.846	23	N0	-1	0	0	1	1	2	1	5	7	7	2	26	0	0	0	0	1.37832	0.560529	0	0	0.77405	0	2.32177	4.43698	0	0	0	0
scaffold_1	7296316	7296740	Cluster_1434	425	974	38.433	971	0.066	-	GAAGGAAAAGCUCAAAGACA	100	0.158	24	N0	-1	0	0	56	86	158	142	131	160	232	9	974	174.777	59.3592	0	0	4.13497	1.68159	0	0	1.5481	0	4.93376	5.07084	0	178.204	0	2.42507
scaffold_1	7297235	7299612	Cluster_1435	2378	38976	1537.95	38640	0.628	.	AUAGAAAGAAACUGUAGUAACUGC	2356	0.095	24	N0	72.6	0	0	3046	2973	3073	4103	7159	7149	10734	739	38976	4262.77	3302.84	3.32871	4.11247	160.574	5.60529	7.93445	2.45458	3.0962	0	3.77288	3.16927	2175.71	8667.68	5.60404	2.42507
scaffold_1	7300576	7300681	Cluster_1436	106	16	0.631	16	0	-	CAAAAGACUCUGGAGAUCACAG	6	0.562	22	N0	-1	0	0	1	0	3	2	6	1	2	1	16	0	1.02935	0	0	1.37832	2.80264	0	0	0.77405	0	0.290221	0.633855	1.14995	0	0.934007	0
scaffold_1	7302205	7302507	Cluster_1437	303	31	1.223	31	0.129	-	CUGUCUAGGGAAUACUACU	5	0.774	21	N0	-1	0	0	3	6	2	7	7	4	1	1	31	0	1.02935	0	2.74165	2.75664	2.24211	5.95083	4.90916	3.87025	7.4322	0	0	0	0	2.80202	0.606268
scaffold_1	7302980	7303714	Cluster_1438	735	78	3.078	78	0.051	-	CUUCUUAAGAUGGAGGACGUG	10	0.718	21	N0	-1	0	0	9	7	10	25	10	8	5	4	78	1.34444	4.46052	1.66436	8.22495	3.4458	2.24211	5.95083	7.36373	10.8367	13.0063	0.580443	0.950782	3.44985	2.4546	2.80202	1.8188
scaffold_1	7303795	7304117	Cluster_1439	323	25	0.986	24	0.2	.	UCAGAGCUGGUUGAGAACACC	6	0.76	21	N0	0.3	0	0	0	1	2	15	2	2	1	2	25	0.448147	1.02935	1.66436	4.11247	3.4458	1.12106	3.96722	0	2.32215	0	0.870664	0	2.2999	0	0	0
scaffold_1	7304226	7304749	Cluster_1440	524	32	1.263	32	0.062	-	AUGGAAGAACUGGACCCU	3	0.781	21	N0	-1	0	0	6	3	2	8	6	0	6	1	32	1.34444	0.686234	3.32871	0	0	0.560529	5.95083	2.45458	1.5481	5.57415	1.45111	1.90156	2.2999	0	1.86801	0
scaffold_1	7304958	7305352	Cluster_1441	395	18	0.71	17	0.333	.	AAUUUUCUCUGUUUCCACCUG	2	0.833	21	N0	0.2	0	0	0	2	0	11	2	1	2	0	18	2.24073	0.343117	0	0	0.689161	0.560529	1.98361	0	0.77405	5.57415	0.290221	0.316927	1.14995	0	1.86801	0
scaffold_1	7305457	7305958	Cluster_1442	502	44	1.736	44	0.114	-	CUCCGACGGAACUACUGG	5	0.773	21	N0	-1	0	0	10	4	2	14	5	5	2	2	44	0.448147	2.0587	6.65742	4.11247	2.75664	2.24211	7.93445	0	3.0962	7.4322	0.580443	0.633855	3.44985	0.49092	1.86801	0
scaffold_1	7306273	7306657	Cluster_1443	385	32	1.263	28	0.062	-	AGCUUGAGGGUCUUUCUUUGA	3	0.812	21	N0	-1	0	0	2	3	2	10	3	6	3	3	32	0.448147	0.686234	0	2.74165	2.06748	0	0	2.45458	6.96645	3.7161	0.870664	1.58464	0	0.98184	1.86801	0
scaffold_1	7307425	7308109	Cluster_1444	685	39	1.539	39	0	-	GCUGAAAUUGUGCUUGGAACCGUU	5	0.692	18	N0	-1	0	0	7	7	3	6	5	1	7	3	39	0.896294	1.02935	1.66436	0	1.37832	2.24211	5.95083	0	0.77405	11.1483	0.290221	0.950782	1.14995	0	8.40606	1.8188
scaffold_1	7308233	7308631	Cluster_1445	399	38	1.499	38	0.026	-	UGUCUAAUCGUCUGAAGGAUU	2	0.868	21	N0	-1	0	0	5	2	5	8	6	5	2	5	38	0	1.71558	0	2.74165	1.37832	2.80264	5.95083	2.45458	3.0962	5.57415	1.74133	1.26771	1.14995	0.49092	0	0.606268
scaffold_1	7309148	7309430	Cluster_1446	283	42	1.657	42	0.048	-	CACUCGUUUGGCUAGGGCCGA	8	0.619	21	N0	-1	0	0	1	7	5	12	2	4	8	3	42	0.448147	2.74494	0	2.74165	3.4458	0.560529	0	0	9.28859	9.29024	1.16089	0.316927	1.14995	0.98184	0	0
scaffold_1	7309635	7310326	Cluster_1447	692	43	1.697	43	0.07	-	CUUCCUCUUGAACCAUAUCA	3	0.814	20	N0	-1	0	0	6	4	8	7	6	2	3	7	43	0.896294	0.686234	0	4.11247	0	0.560529	3.96722	9.81831	6.1924	7.4322	0.870664	0.950782	0	0.98184	7.47205	0.606268
scaffold_1	7310515	7310675	Cluster_1448	161	16	0.631	16	0	-	UCAUCGAUUCUUAGGAGGUAG	2	0.875	18	N0	-1	0	0	5	2	2	5	1	0	1	0	16	0	0	0	1.37082	0	0.560529	1.98361	4.90916	2.32215	5.57415	0	0	1.14995	0.98184	1.86801	0
scaffold_1	7314193	7314233	Cluster_1449	41	18	0.71	18	1	+	UGUUACCGAUCUGACUAUCUCU	6	0.556	22	N0	-1	0	0	4	2	0	2	6	2	2	0	18	0	0.343117	0	0	1.37832	0.560529	0	2.45458	2.32215	1.85805	0.290221	0.316927	0	3.43644	0	0
scaffold_1	7314558	7314771	Cluster_1450	214	14	0.552	14	1	+	CCUGUUGACGUCAAUGUGGAGAA	2	0.786	23	N0	-1	0	0	1	1	2	2	0	5	1	2	14	0	1.02935	0	0	0.689161	0.560529	1.98361	2.45458	2.32215	0	0.290221	0	2.2999	0.49092	0	0
scaffold_1	7314998	7315235	Cluster_1451	238	13	0.513	13	1	+	UGUUUCUGAAGAUCUGAAA	2	0.923	19	N0	-1	0	0	1	5	2	2	1	2	0	0	13	0	0.343117	0	1.37082	0.689161	0	1.98361	0	3.0962	3.7161	0.290221	0	0	0.49092	0.934007	0
scaffold_1	7315477	7315682	Cluster_1452	206	18	0.71	18	1	+	UGUCUUGCCAGACUCUGGA	5	0.667	19	N0	-1	0	0	4	11	1	0	1	0	1	0	18	0.448147	1.02935	0	0	0	0	1.98361	9.81831	0.77405	3.7161	0.580443	0.633855	0	0	0	1.21254
scaffold_1	7315880	7316176	Cluster_1453	297	14	0.552	14	0.929	+	UGCUCAGUUGGAUGAAGAGACC	3	0.714	22	N0	-1	0	0	1	1	2	0	4	0	3	3	14	1.34444	0.686234	0	1.37082	0	0	1.98361	0	0.77405	0	0	0.316927	2.2999	0	1.86801	0.606268
scaffold_1	7318234	7318407	Cluster_1454	174	14	0.552	14	0.929	+	CCCUAGAUGGACGAUCUCU	2	0.857	18	N0	-1	0	0	5	5	1	1	0	1	1	0	14	0	0.343117	0	0	0.689161	0	1.98361	2.45458	1.5481	1.85805	0.290221	0	3.44985	0.98184	0	0.606268
scaffold_1	7318551	7318606	Cluster_1455	56	19	0.75	19	0.947	+	AUUGGAUUCUGGAAAAGAGG	6	0.526	20	N0	-1	0	0	1	2	7	6	1	1	1	0	19	0.896294	0.686234	0	4.11247	1.37832	3.36317	0	0	0	3.7161	0	0	0	0.49092	0	0.606268
scaffold_1	7325690	7325960	Cluster_1456	271	20	0.789	9	0.9	+	GUGGAUGCUCAGACUCUUCGCCUU	3	0.7	19	N0	-1	0	0	1	6	1	4	3	2	3	0	20	0	1.02935	0	0	2.75664	0.560529	0	2.45458	0	1.85805	0.870664	0.316927	2.2999	0.98184	0	1.21254
scaffold_1	7328599	7328988	Cluster_1457	390	21	0.829	17	0.81	+	ACAUGUUAGUAGAGAGAA	2	0.714	18	N0	-1	0	0	5	2	4	5	1	0	2	2	21	0	1.02935	0	2.74165	0.689161	0	0	2.45458	0.77405	0	0.870664	2.53542	1.14995	0	0	0.606268
scaffold_1	7329176	7329427	Cluster_1458	252	31	1.223	17	0.968	+	CGUGUGCAACCGUGGCUCU	9	0.387	19	N0	-1	0	0	3	13	4	6	2	0	3	0	31	0	3.08805	0	1.37082	1.37832	0	0	2.45458	1.5481	1.85805	1.16089	0.316927	1.14995	0.98184	5.60404	0.606268
scaffold_1	7334728	7334966	Cluster_1459	239	54	2.131	25	0.981	+	CGUGUGCAACCGUGGCUCU	21	0.352	19	N0	-1	0	0	3	23	13	9	2	3	0	1	54	0.896294	5.48987	0	0	1.37832	0	11.9017	2.45458	4.6443	11.1483	0.870664	0.950782	6.89971	0.98184	0	0.606268
scaffold_1	7342409	7342699	Cluster_1460	291	124	4.893	26	0.274	.	CUUGAUCUGCUCUGCCUGAAACGC	30	0.347	24	N0	0.4	0	0	0	4	4	8	19	18	69	2	124	4.92962	8.23481	6.65742	8.22495	4.82413	6.72634	0	0	0.77405	1.85805	2.03155	2.53542	11.4995	2.94552	9.34007	10.3066
scaffold_1	7358570	7360179	Cluster_1461	1610	799	31.528	467	0.611	.	UAAGGAUCUGGGUUAAUCAAAUC	32	0.494	24	N0	2.2	0	0	39	45	43	71	96	216	281	8	799	0.448147	0	26.6297	24.6748	70.9836	73.9898	1.98361	0	25.5436	27.8707	50.2083	73.5271	12.6495	4.41828	24.2842	17.5818
scaffold_1	7369583	7369800	Cluster_1462	218	29	1.144	29	1	+	UCUUCUCUGGUGUUGCUCCUC	2	0.828	18	N0	-1	0	0	7	4	5	4	2	4	2	1	29	0	0.343117	1.66436	0	0.689161	0	3.96722	0	2.32215	5.57415	3.19243	2.21849	0	0	0	0
scaffold_1	7370111	7370184	Cluster_1463	74	17	0.671	17	1	+	GAUGUUCAGGCUGAUACUGA	2	0.824	21	N0	-1	0	0	0	1	3	6	1	4	2	0	17	0	0	0	0	0	0	1.98361	2.45458	0.77405	0	2.32177	1.90156	0	0	0	0
scaffold_1	7370540	7370782	Cluster_1464	243	17	0.671	17	0.941	+	UGGUACUGACAUGUUUGAAUCGAGU	4	0.647	25	N0	-1	0	0	1	1	3	0	3	2	3	4	17	0	1.02935	1.66436	0	0.689161	0	0	2.45458	0.77405	0	1.16089	0.316927	0	0.98184	0	1.8188
scaffold_1	7370896	7371039	Cluster_1465	144	25	0.986	25	1	+	UGGGAUUUAGAGAUGUCAUCU	5	0.68	21	N0	-1	0	0	6	1	4	8	3	1	2	0	25	0	0	1.66436	0	0	0	13.8853	4.90916	0.77405	3.7161	1.74133	1.90156	0	0	0	0
scaffold_1	7380748	7381086	Cluster_1466	339	22	0.868	22	0.273	.	UAUGUGUGUGUUUGUGUUGAACA	6	0.727	23	N0	-1	0	0	3	5	0	4	2	7	1	0	22	1.34444	3.77429	0	0	0.689161	0	0	0	0	0	0	0	4.59981	1.47276	0	0
scaffold_1	7383541	7383702	Cluster_1467	162	30	1.184	30	0.733	.	AACGACUUUACCGUUCUCUGGU	6	0.567	22	N0	-1	0	0	0	1	6	0	9	8	6	0	30	2.24073	1.71558	0	0	0	0	0	0	0	0	0	0	1.14995	9.32748	0	0
scaffold_1	7384345	7387618	Cluster_1468	3274	176385	6959.94	176341	0.597	.	AAAGAUCAAGUGUGCUCUAGACU	13179	0.033	24	N0	237.3	0	0	7726	6155	7635	11981	28052	44261	65847	4728	176385	11409.8	15734	4728.44	4553.88	5559.46	4439.39	13.8853	14.7275	2.32215	1.85805	0.870664	0	10554.3	19216.1	16151.8	10479.3
scaffold_1	7387714	7387865	Cluster_1469	152	39	1.539	38	0.282	.	AAUAACAGUGGAUUCAAGGUA	4	0.667	24	N0	0.2	0	0	4	5	0	7	4	7	9	3	39	7.17035	5.83299	0	0	0.689161	0	0	0	0	0	0	0	0	2.4546	0	0
scaffold_1	7388035	7388202	Cluster_1470	168	25	0.986	22	0.52	.	AAAAACUGUAAUAUCCAAAGAU	4	0.6	18	N0	-1	0	0	6	4	2	0	6	4	3	0	25	6.27406	2.74494	0	0	0	0	0	0	0	0	0	0	1.14995	0.98184	0	0
scaffold_1	7388332	7389280	Cluster_1471	949	4375	172.632	4296	0.275	.	CUUCCGUAUGAUGUAGAAUCGC	838	0.174	22	N0	-1	0	0	135	241	175	413	1336	715	1312	48	4375	496.995	195.234	6.65742	1.37082	16.5399	3.9237	3.96722	4.90916	1.5481	0	0	0	50.5979	1270.01	9.34007	8.48775
scaffold_1	7392554	7393575	Cluster_1472	1022	105	4.143	102	0.6	.	CUCACGUACGUCUGUAAACAC	5	0.714	21	N0	0.9	0	0	7	8	14	37	15	8	11	5	105	4.48147	6.51922	0	1.37082	1.37832	1.68159	15.8689	4.90916	13.9329	14.8644	0.870664	0	10.3496	0.98184	11.2081	4.85014
scaffold_1	7396201	7396600	Cluster_1473	400	2755	108.709	2755	0.103	-	AUAAAAUGUAGGAUCCGUG	360	0.062	22	N0	-1	0	0	295	551	363	481	659	261	137	8	2755	451.284	454.63	0	1.37082	15.8507	0.560529	1.98361	2.45458	0.77405	1.85805	1.45111	0.950782	442.731	0.49092	0	0
scaffold_1	7402635	7403001	Cluster_1474	367	14	0.552	11	0.5	.	ACAGACCUGAUCUUCUCA	4	0.714	18	N0	-1	0	0	6	2	0	1	0	1	3	1	14	0.896294	1.02935	0	0	1.37832	0.560529	0	0	0.77405	1.85805	0.290221	0	1.14995	0.98184	0	0
scaffold_1	7403306	7403474	Cluster_1475	169	1308	51.612	1308	0.676	.	AUAUCCUGGCUCUCUUAGC	331	0.161	19	N0	-1	0	0	146	402	91	72	117	82	352	46	1308	193.599	229.202	0	0	4.82413	0.560529	0	0	0.77405	0	0	0	228.84	0	0	0
scaffold_1	7407623	7407851	Cluster_1476	229	30	1.184	30	0.1	-	UUCUGAUUACUUAGCUCUUGACUUG	6	0.7	25	N0	-1	0	0	4	3	3	2	2	0	7	9	30	0.448147	0	0	2.74165	2.75664	0	9.91806	2.45458	0.77405	5.57415	1.16089	0.633855	4.59981	1.47276	0	0
scaffold_1	7411777	7411861	Cluster_1477	85	14	0.552	14	1	+	AACUAUCCAUAAAACUCUAAUU	6	0.5	22	N0	-1	0	0	1	3	0	3	6	1	0	0	14	0	0	0	5.4833	0	2.24211	0	0	3.0962	0	0.290221	0.316927	0	0	0	0
scaffold_1	7429882	7430317	Cluster_1478	436	37	1.46	29	0.622	.	AUCUUCUGUAUCUCUUCAUCGACG	7	0.676	24	N0	0.2	0	0	1	5	2	4	4	6	14	1	37	0	0	0	0	0.689161	0	0	0	1.5481	3.7161	2.90221	6.9724	0	0	0	0
scaffold_1	7430930	7431272	Cluster_1479	343	18	0.71	17	0.333	.	GAAACGCGAUCGCGUCGAGGAGGA	2	0.667	24	N0	0.2	0	0	0	0	0	4	3	5	6	0	18	0	0	0	0	0	0	0	0	0.77405	1.85805	2.32177	2.53542	0	0	0	0
scaffold_1	7432121	7432211	Cluster_1480	91	15	0.592	15	0.333	.	UCAUCGUCUGCAACUCCAUGGAGC	4	0.733	24	N0	0.1	0	0	1	0	0	1	5	0	8	0	15	0.448147	1.37247	0	0	0	0	0	0	0	1.85805	1.16089	1.58464	0	0	0	0
scaffold_1	7433624	7434095	Cluster_1481	472	17	0.671	17	0.353	.	CAUAACUGUCGCAGCCUACU	2	0.882	24	N0	0.1	0	0	1	0	2	2	2	2	8	0	17	0	0.343117	0	0	0	0.560529	0	0	0	1.85805	2.03155	1.26771	2.2999	0.49092	0	0
scaffold_1	7434844	7435373	Cluster_1482	530	38	1.499	23	0.421	.	UGAUGACCCUGAAUCUGAUCCU	3	0.816	24	N0	0.1	0	0	1	0	0	3	9	7	17	1	38	0.448147	1.02935	0	0	0.689161	1.12106	1.98361	0	0.77405	0	3.19243	4.43698	1.14995	0	2.80202	0
scaffold_1	7454675	7454973	Cluster_1483	299	138	5.445	39	0.71	.	AGGCUUCUACUGUUAACCAUUAGA	11	0.652	24	N0	0.3	0	0	6	5	5	9	15	23	73	2	138	3.13703	0.686234	16.6436	5.4833	3.4458	15.6948	1.98361	0	0.77405	0	8.70664	13.3109	0	0.98184	1.86801	2.42507
scaffold_1	7455492	7455709	Cluster_1484	218	22	0.868	8	0.545	.	UAGGAAAAAAAUGAGAAGGAAUGU	2	0.864	24	N0	0.2	0	0	2	0	0	2	5	3	9	1	22	0	0.343117	0	0	0.689161	1.68159	0	0	0	0	1.74133	3.16927	0	0	0	0.606268
scaffold_1	7470704	7471238	Cluster_1485	535	26	1.026	26	0.231	.	CGAUGAUCUUGUGGGACA	3	0.769	22	N0	-1	0	0	4	3	3	3	6	2	3	2	26	0.448147	1.02935	1.66436	0	1.37832	0	3.96722	2.45458	3.0962	1.85805	0.870664	0.950782	1.14995	0.49092	0.934007	1.21254
scaffold_1	7471917	7471956	Cluster_1486	40	18	0.71	18	0	-	UACUUAUCAAAGACGUGUAA	2	0.722	21	N0	-1	0	0	0	3	3	4	1	1	2	4	18	0	0.343117	0	0	1.37832	0	1.98361	4.90916	3.87025	0	1.16089	0	0	0.49092	0	1.21254
scaffold_1	7473744	7473982	Cluster_1487	239	43	1.697	43	0.023	-	AUAAAACUCCGAUCGUGU	24	0.419	18	N0	-1	0	0	26	4	1	5	5	2	0	0	43	1.34444	4.1174	1.66436	0	0	0.560529	5.95083	14.7275	3.87025	11.1483	0.290221	0.316927	0	0.98184	1.86801	0
scaffold_1	7477299	7478084	Cluster_1488	786	1455	57.413	279	0.909	+	UCUACCAUUUAUCUCUGAAUUUGU	859	0.127	24	N0	-1	0	0	32	10	11	36	52	278	1030	6	1455	0	0	18.3079	8.22495	10.3374	18.4974	0	0	1.5481	3.7161	185.161	224.385	0	0.49092	4.67003	20.6131
scaffold_1	7486362	7486532	Cluster_1489	171	108	4.262	5	0.009	-	UUAGCACUCUGGACUUUGAAUCC	17	0.333	18	N0	-1	0	0	21	12	14	11	12	19	14	5	108	1.34444	2.74494	0	8.22495	4.82413	2.24211	15.8689	9.81831	9.28859	9.29024	4.93376	7.92318	4.59981	0.49092	2.80202	0.606268
scaffold_1	7487556	7487579	Cluster_1490	24	22	0.868	22	0.318	.	AGCUUGAGACGAUCGUAA	10	0.273	18	N0	-1	0	0	10	0	0	1	9	0	2	0	22	1.34444	3.77429	0	0	0.689161	0	0	0	0	0	0	0	4.59981	1.47276	0	0
scaffold_1	7491496	7491601	Cluster_1491	106	45	1.776	45	0.867	+	AUAUGAUUUGGUUUGUAGACUUGU	4	0.711	24	N0	-1	0	0	4	1	3	5	4	12	15	1	45	0	0	6.65742	5.4833	3.4458	7.8474	0	0	1.5481	0	0	0	0	0.49092	2.80202	7.27521
scaffold_1	7497117	7497457	Cluster_1492	341	21	0.829	21	0	-	GAAGGAUGAGAAGACGGUGGAG	1	1	21	N0	-1	0	0	4	2	1	5	3	3	2	1	21	0	0	0	0	0	0	1.98361	0	0.77405	0	3.77288	1.90156	0	0	0	0
scaffold_1	7497574	7497685	Cluster_1493	112	23	0.908	23	0	-	UGUGGUACUUCGUGGUUCGUCU	6	0.652	22	N0	-1	0	0	2	1	0	4	8	3	4	1	23	0	0	0	0	0	0	0	0	0	1.85805	5.51421	0.633855	0	0	0.934007	0
scaffold_1	7497834	7498075	Cluster_1494	242	14	0.552	14	0	-	AACGGCAGGAAACUCUUCUGUG	2	0.929	18	N0	-1	0	0	3	3	2	1	3	2	0	0	14	0	0	0	1.37082	0	0	0	0	0	0	1.74133	1.90156	0	0	0	0.606268
scaffold_1	7498442	7498686	Cluster_1495	245	13	0.513	13	0.154	-	CACACCAUCUUCGGCGUUUUCGG	2	0.923	18	N0	-1	0	0	3	1	2	1	2	3	0	1	13	0	0.343117	0	0	0	0	0	2.45458	0	1.85805	1.74133	0.950782	0	0	0.934007	0
scaffold_1	7506454	7506631	Cluster_1496	178	74	2.92	2	0.311	.	UGUCUUGGAGCAAACUCA	17	0.446	18	N0	-1	0	0	30	14	10	6	10	4	0	0	74	7.6185	7.89169	0	0	0	0	0	0	0.77405	0	0	0.316927	4.59981	13.7458	0	0
scaffold_1	7511574	7511745	Cluster_1497	172	200	7.892	5	0.4	.	UGUCUUGGAGCAAACUCA	54	0.285	18	N0	-1	0	0	88	32	18	17	21	13	9	2	200	22.4073	26.0769	0	0	0	1.12106	0	0	0	0	0.580443	0.316927	13.7994	27.9824	0	0
scaffold_1	7513170	7513271	Cluster_1498	102	93	3.67	36	0.538	.	UGACUAACUUUGAAAACCAAAUU	13	0.462	23	N0	-1	0	0	0	4	2	5	19	30	30	3	93	0	0	1.66436	1.37082	5.51329	9.52899	0	0	3.0962	3.7161	6.67509	8.87396	1.14995	0	1.86801	3.63761
scaffold_1	7514823	7515214	Cluster_1499	392	185	7.3	185	0.324	.	AUACCUUGGCCUGAACUCCA	17	0.595	21	N0	1.6	0	0	26	13	34	39	19	16	30	8	185	12.1	14.0678	0	0	0.689161	0	0	0	0.77405	1.85805	17.9937	11.7263	8.04966	3.92736	0	0
scaffold_1	7515702	7515815	Cluster_1500	114	30	1.184	30	0.033	-	GGCAGCUCACGCCGUCAGACUCUC	2	0.8	18	N0	-1	0	0	9	5	4	2	3	5	2	0	30	0.448147	0	0	0	0	0	0	0	0	0	5.22398	3.4862	0	0	0	0
scaffold_1	7536795	7536961	Cluster_1501	167	13	0.513	13	0	-	UCCGGAAGAGCUUGAACUCAUC	2	0.923	21	N0	-1	0	0	2	2	1	3	2	0	1	2	13	0	0	0	0	0	0	0	0	0	0	2.03155	1.90156	0	0	0	0
scaffold_1	7565154	7565633	Cluster_1502	480	20	0.789	20	1	+	UAUGAUUUAGGGUUUUUCU	2	0.95	21	N0	-1	0	0	3	3	3	4	3	3	1	0	20	0	0	0	0	0	0	1.98361	0	0.77405	1.85805	3.48266	0.950782	0	0.49092	0.934007	0
scaffold_1	7596814	7597261	Cluster_1503	448	26	1.026	26	0.962	+	UCUCCGGCGCUCAUCUCU	3	0.885	18	N0	-1	0	0	6	2	4	5	2	3	3	1	26	0	0	0	0	0	0.560529	0	0	0.77405	0	4.64354	1.90156	1.14995	0.49092	0	0
scaffold_1	7597363	7598626	Cluster_1504	1264	90	3.551	90	0.989	+	CGUUCUUGUCCCCUGAUU	3	0.811	18	N0	-1	0	0	19	6	15	8	12	9	16	5	90	0	0.686234	1.66436	0	2.75664	2.80264	0	9.81831	0	0	12.4795	8.87396	2.2999	0.49092	0	0
scaffold_1	7598701	7599137	Cluster_1505	437	27	1.065	26	0.963	+	CGCAGAACCGAUCUCAAACCCGCA	2	0.889	18	N0	-1	0	0	6	0	3	5	4	3	6	0	27	0	0	0	1.37082	1.37832	2.80264	1.98361	0	0	1.85805	2.90221	1.58464	0	0	0	1.21254
scaffold_1	7608267	7608549	Cluster_1506	283	14	0.552	11	0.5	.	UACGAAGCUUGAAUUUUGAAGUCA	2	0.929	24	N0	0.1	0	0	0	0	1	0	3	1	9	0	14	0.448147	0	3.32871	0	0.689161	1.68159	0	0	0	1.85805	0.290221	0	2.2999	0	0	1.8188
scaffold_1	7609115	7609959	Cluster_1507	845	3490	137.711	3490	0.362	.	AAAGGUCUGUUUUGACAAGAAAC	177	0.2	24	N0	55.6	0	0	154	162	97	285	626	712	1368	86	3490	116.966	131.071	171.429	132.97	155.75	225.333	0	2.45458	2.32215	0	121.603	166.387	109.245	202.75	168.121	232.201
scaffold_1	7612511	7612664	Cluster_1508	154	15	0.592	15	1	+	GUGUCUUCAUCGGCCUUUCUG	2	0.867	20	N0	-1	0	0	1	2	3	2	2	2	3	0	15	0	0.686234	1.66436	0	1.37832	1.12106	0	0	1.5481	0	0.580443	0.633855	1.14995	0	0	0.606268
scaffold_1	7614077	7614442	Cluster_1509	366	21	0.829	21	1	+	CGUUCCUUCUCUGAAAUUAUGG	4	0.714	20	N0	-1	0	0	1	1	6	4	6	2	0	1	21	0.448147	0.686234	1.66436	0	0.689161	0	0	0	0.77405	5.57415	0.580443	1.26771	4.59981	0.49092	0.934007	0
scaffold_1	7624639	7624695	Cluster_1510	57	19	0.75	11	0.263	.	AAUAAGACCAAGGGCAUUAGCGU	4	0.632	23	N0	-1	0	0	2	2	0	1	3	9	1	1	19	0	0	0	0	0	0.560529	0	0	0	0	2.90221	2.53542	0	0	0	0
scaffold_1	7632404	7632620	Cluster_1511	217	14	0.552	14	1	+	CAUCGUCGUCGAGUUCUACGCCCCA	2	0.857	18	N0	-1	0	0	3	2	1	1	0	2	2	3	14	0	0	0	1.37082	0	0.560529	0	4.90916	3.0962	0	0.870664	0.316927	2.2999	0	0	0
scaffold_1	7632812	7633182	Cluster_1512	371	14	0.552	12	0.929	+	GUAAUUUGUUCGUCUUCAG	2	0.929	19	N0	-1	0	0	1	4	1	4	3	0	1	0	14	0	0	1.66436	2.74165	0.689161	0	0	2.45458	0.77405	1.85805	0.870664	0.633855	0	0.49092	0.934007	0
scaffold_1	7633293	7633429	Cluster_1513	137	18	0.71	18	1	+	ACAACGGACCUCGUGAAGCUGACG	2	0.722	24	N0	-1	0	0	1	3	3	0	2	2	5	2	18	0	0.686234	0	0	0	1.68159	0	2.45458	3.87025	5.57415	0.870664	0	0	0	0.934007	0
scaffold_1	7633559	7633722	Cluster_1514	164	21	0.829	21	1	+	CCCUUCGAUGAACUUUUUGU	2	0.905	18	N0	-1	0	0	5	2	4	1	5	2	2	0	21	0	0.343117	3.32871	0	0.689161	1.68159	3.96722	0	3.0962	1.85805	1.16089	0.633855	0	0	0	0.606268
scaffold_1	7634244	7634394	Cluster_1515	151	13	0.513	11	1	+	UGAACUUCACUGGAGAAGCAGCUGA	3	0.692	18	N0	-1	0	0	4	0	1	2	2	1	0	3	13	0	0	0	2.74165	0	0.560529	7.93445	2.45458	0	1.85805	0.580443	0.316927	0	0	0.934007	0
scaffold_1	7634524	7634765	Cluster_1516	242	47	1.855	28	1	+	AUCAUGGGUCAAGGACUUCA	5	0.66	18	N0	-1	0	0	13	4	7	1	6	6	3	7	47	0.896294	0.686234	0	1.37082	0	0	5.95083	12.2729	11.6107	5.57415	2.03155	1.58464	0	0.49092	1.86801	0.606268
scaffold_1	7635027	7635670	Cluster_1517	644	95	3.749	94	1	+	GUGUGUUCUGUCUCUUAGCUGCUA	12	0.621	24	N0	-1	0	0	12	14	10	9	14	6	20	10	95	2.24073	2.40182	11.6505	5.4833	2.75664	3.36317	11.9017	0	10.8367	7.4322	5.51421	2.21849	2.2999	0.49092	4.67003	2.42507
scaffold_1	7641612	7641963	Cluster_1518	352	16	0.631	16	0.625	.	UACUUCGUCACCGGCUAAAAACGA	2	0.938	24	N0	0	0	0	1	2	1	2	2	1	6	1	16	0	0.343117	0	0	0.689161	0	0	0	0	3.7161	2.03155	0.633855	0	0.98184	0	0.606268
scaffold_1	7642040	7642456	Cluster_1519	417	59	2.328	59	0.356	.	CACGAUCUUCGGUUUCUCCUU	12	0.729	21	N0	0.4	0	0	14	1	7	18	5	6	6	2	59	0.448147	3.08805	1.66436	4.11247	2.06748	1.68159	1.98361	2.45458	6.96645	3.7161	3.77288	2.21849	2.2999	0.98184	0.934007	0.606268
scaffold_1	7647639	7647745	Cluster_1520	107	352	13.89	14	0.02	-	UAGCACUCUGGACUUUGAAUCC	35	0.25	19	N0	-1	0	0	52	57	57	40	51	50	30	15	352	5.82591	6.17611	18.3079	21.9332	8.95909	7.28687	21.8197	27.0004	18.5772	18.5805	27.571	30.1081	11.4995	1.47276	2.80202	3.63761
scaffold_1	7657400	7657528	Cluster_1521	129	13	0.513	13	0.923	+	AUAAAAGCUGUAUAAUAUU	3	0.692	24	N0	-1	0	0	0	3	3	0	1	2	4	0	13	2.24073	0	1.66436	0	0.689161	0.560529	0	0	0	0	0	0	2.2999	1.47276	0	0
scaffold_1	7662296	7662388	Cluster_1522	93	31	1.223	13	0.097	-	AAAUGAGGUGGAUGAUGAUGUGGA	5	0.516	24	N0	-1	0	0	3	0	1	3	3	8	13	0	31	0	0	0	0	2.06748	2.24211	0	0	0.77405	0	2.90221	2.85235	0	0	1.86801	1.21254
scaffold_1	7662579	7662774	Cluster_1523	196	36	1.421	2	0.333	.	UUCGGUCCGACCUAUCUCAUUUAU	5	0.667	24	N0	0.1	0	0	0	0	1	1	2	11	19	2	36	0	0	0	0	0.689161	0.560529	0	0	0	0	4.35332	5.07084	0	0	0.934007	1.21254
scaffold_1	7663464	7663917	Cluster_1524	454	52	2.052	14	0.692	.	AGGGGCGGACCCACAUACAUGUU	3	0.846	24	N0	0.3	0	0	2	2	4	3	7	15	18	1	52	0.896294	0	1.66436	0	2.75664	2.24211	0	0	1.5481	0	3.48266	7.92318	1.14995	0	0	0.606268
scaffold_1	7665636	7666129	Cluster_1525	494	32	1.263	31	0.531	.	AGACCGAUUUGUGGCACGAGC	7	0.625	21	N0	0.1	0	0	1	8	5	14	2	1	1	0	32	0	0.686234	0	0	0.689161	0.560529	7.93445	2.45458	9.28859	0	0	0	0	0.49092	2.80202	4.24387
scaffold_1	7666970	7667176	Cluster_1526	207	45	1.776	42	0.422	.	CGUCGAUUUAGGUCAAUCUCCU	8	0.556	24	N0	0.2	0	0	2	0	1	3	10	4	24	1	45	0	0	4.99307	4.11247	2.75664	3.9237	1.98361	0	0.77405	0	2.90221	4.75391	0	0	0	0.606268
scaffold_1	7667281	7667571	Cluster_1527	291	28	1.105	25	0.107	-	AAGACAAUACUUGGGACA	2	0.786	18	N0	-1	0	0	9	2	3	4	3	1	6	0	28	0.896294	1.02935	0	1.37082	0.689161	0	3.96722	7.36373	8.51454	3.7161	0	0.316927	0	0.98184	0	0
scaffold_1	7667737	7667978	Cluster_1528	242	20	0.789	20	0	-	AACGAUCAGACUUGCUAACUCU	5	0.7	22	N0	-1	0	0	1	1	3	2	9	3	1	0	20	0.896294	1.37247	3.32871	2.74165	0	0	11.9017	4.90916	0.77405	1.85805	0	0	0	0	0	0
scaffold_1	7668121	7668718	Cluster_1529	598	55	2.17	55	0.018	-	ACAUGAUGACGUUGGUUG	9	0.545	18	N0	-1	0	0	12	10	7	9	0	6	3	8	55	2.24073	2.40182	13.3148	5.4833	1.37832	1.12106	5.95083	4.90916	13.9329	7.4322	0	0	0	0	0	0
scaffold_1	7669003	7669122	Cluster_1530	120	17	0.671	17	0.059	-	GAUCGGAAGUUUCUACUACUUC	3	0.706	19	N0	-1	0	0	3	4	2	2	4	1	0	1	17	0.448147	1.37247	0	2.74165	0	0.560529	1.98361	7.36373	1.5481	3.7161	0	0	0	0.49092	0	0
scaffold_1	7671983	7673591	Cluster_1531	1609	295	11.64	51	0.651	.	AUACACUUUAGGGCUGCUAAUCCU	13	0.624	24	N0	1.2	0	0	23	4	10	6	39	84	122	7	295	0.896294	0	4.99307	1.37082	4.82413	7.28687	0	0	7.7405	9.29024	31.0537	42.7852	2.2999	0.98184	1.86801	3.63761
scaffold_1	7673800	7674555	Cluster_1532	756	140	5.524	22	0.6	.	GAGACGACGCUUGUGACGAAAACA	8	0.721	24	N0	0.3	0	0	2	5	6	13	17	33	62	2	140	0	0	3.32871	2.74165	4.82413	2.24211	0	0	0.77405	0	16.8328	18.6987	0	0.98184	1.86801	1.8188
scaffold_1	7674706	7675319	Cluster_1533	614	322	12.706	159	0.739	.	GACGGAUUUGCCGAACUGUUUUUC	31	0.568	24	N0	1.3	0	0	12	6	6	30	32	79	148	9	322	0	0.686234	0	4.11247	10.3374	17.9369	0	0	9.28859	0	35.6972	35.4959	5.74976	2.4546	1.86801	6.66895
scaffold_1	7675492	7675715	Cluster_1534	224	25	0.986	1	0.44	.	AGGAAUUGAGAGAGAGCUUUC	4	0.8	24	N0	0.1	0	0	1	0	1	4	4	5	10	0	25	0	0	1.66436	0	0.689161	0	0	0	0.77405	0	3.19243	2.85235	0	0	0	1.21254
scaffold_1	7676376	7677572	Cluster_1535	1197	498	19.65	272	0.61	.	AGGACACCUCGUACUCCUCGUACC	16	0.548	24	N0	1.6	0	0	40	13	33	30	65	120	193	4	498	0	0.343117	9.98614	5.4833	3.4458	6.16582	0	0	3.0962	5.57415	58.3345	81.7672	1.14995	0	0.934007	1.8188
scaffold_1	7687041	7687186	Cluster_1536	146	13	0.513	13	0	-	UGGGACUCUGUUGCUAAAAAGG	3	0.615	22	N0	-1	0	0	0	0	1	2	3	3	2	2	13	0	0	1.66436	0	0	0	0	0	1.5481	0	0.580443	2.53542	0	0	0	0
scaffold_1	7690482	7691002	Cluster_1537	521	182	7.182	27	0.346	.	AUUUUCUGGUCUAUGUAUGUAU	13	0.533	24	N0	0.7	0	0	5	3	6	9	44	21	93	1	182	0	0	4.99307	2.74165	3.4458	2.24211	0	0	3.0962	9.29024	14.5111	27.2557	0	0.98184	2.80202	10.9128
scaffold_1	7717046	7717229	Cluster_1538	184	22	0.868	22	0	-	UGUGUUUGGAUAGAGAUA	7	0.364	18	N0	-1	0	0	7	1	3	6	4	0	0	1	22	0	0.686234	0	0	4.13497	2.80264	1.98361	7.36373	2.32215	0	0	0	1.14995	0.49092	0	0
scaffold_1	7717322	7717780	Cluster_1539	459	33	1.302	33	0	-	AACCAUGUAUGGCUCGUG	3	0.727	20	N0	-1	0	0	4	4	10	1	3	3	6	2	33	0.448147	0.343117	0	0	2.75664	0.560529	5.95083	2.45458	7.7405	9.29024	0	0	6.89971	0.49092	0	0
scaffold_1	7738339	7738400	Cluster_1540	62	15	0.592	5	0.733	.	AGGGCUGUCAGCCCGUGCGUUGCC	5	0.533	24	N0	-1	0	0	1	1	0	1	2	1	9	0	15	0	0	1.66436	0	0	1.12106	0	0	0	0	0.580443	2.21849	0	0.49092	0	1.21254
scaffold_1	7738503	7738903	Cluster_1541	401	97	3.828	31	0.598	.	UUUAAUACUGAUGAUCCUAAAA	9	0.526	24	N0	0.2	0	0	2	5	6	10	15	15	42	2	97	0.448147	0	4.99307	4.11247	2.06748	3.9237	0	0	0.77405	0	7.54575	15.2125	0	0	1.86801	1.8188
scaffold_1	7739025	7739089	Cluster_1542	65	17	0.671	0	0.353	.	AUCUGUAGAUGCCUCACCAAAAC	7	0.412	23	N0	-1	0	0	0	0	0	0	2	8	7	0	17	0	0	0	0	0	0	0	0	0	0	2.03155	2.21849	1.14995	0	0	1.21254
scaffold_1	7739650	7740163	Cluster_1543	514	120	4.735	21	0.5	.	AUGACUGAUUUAUUUAUUGAUUUC	8	0.583	24	N0	0.2	0	0	14	6	4	3	13	27	50	3	120	0.448147	0.686234	4.99307	0	0.689161	2.24211	0	0	1.5481	0	11.0284	18.6987	3.44985	0	1.86801	3.03134
scaffold_1	7740450	7740601	Cluster_1544	152	42	1.657	16	0.333	.	UUUACUGCUGAUGUCAUCUUUUA	7	0.667	24	N0	0.2	0	0	0	1	3	2	8	13	14	1	42	0	0.343117	3.32871	0	0	0	0	0	0.77405	1.85805	4.0631	6.33855	2.2999	0	0	0.606268
scaffold_1	7746033	7746530	Cluster_1545	498	19	0.75	19	0.842	+	CGUAGCCGAGUCGUCGAG	2	0.842	18	N0	-1	0	0	10	2	0	0	0	1	5	1	19	0	0	0	0	0	0	1.98361	2.45458	5.41835	0	0.290221	0.633855	1.14995	1.96368	0	1.21254
scaffold_1	7746688	7747171	Cluster_1546	484	23	0.908	23	0.913	+	CAGCUGGUUCAGGGAUUGAGACU	5	0.609	22	N0	-1	0	0	4	1	1	5	6	6	0	0	23	0.448147	1.02935	1.66436	0	0	0	1.98361	0	4.6443	0	0.290221	0.316927	3.44985	2.94552	0	0
scaffold_1	7795757	7796019	Cluster_1547	263	105	4.143	105	0.59	.	UGGUACUGACUGUAGAGAGU	9	0.533	24	N0	0.4	0	0	2	10	19	11	14	19	27	3	105	3.58518	5.48987	0	0	0.689161	0.560529	0	0	0	0	0	0	5.74976	34.8553	0	1.8188
scaffold_1	7796096	7799497	Cluster_1548	3402	129857	5124.01	114728	0.559	.	CUAUGGCUGUCUCUUGAUCAAAGC	5734	0.051	24	N0	157.2	0	0	8189	6874	6441	11706	18923	24265	51235	2224	129857	9939.9	9650.51	1875.73	1484.6	4935.08	4043.65	13.8853	14.7275	8.51454	3.7161	0	0.316927	6287.93	16757.6	9352.21	8077.31
scaffold_1	7799584	7799784	Cluster_1549	201	54	2.131	54	0.074	-	AUUUGCUCGAUUUGUAUAUACC	11	0.463	24	N0	-1	0	0	0	7	1	2	14	8	21	1	54	7.17035	4.80364	0	2.74165	0.689161	1.12106	0	0	0	0	0	0	3.44985	3.43644	3.73603	3.03134
scaffold_1	7804669	7805132	Cluster_1550	464	389	15.349	389	0.617	.	AUAAGACGUCUGUAACAAUCUGGC	27	0.383	24	N0	1.9	0	0	16	18	7	37	52	72	183	4	389	0.448147	0	6.65742	13.7082	10.3374	8.96846	0	0	0.77405	0	40.0505	56.4131	0	0	1.86801	14.5504
scaffold_1	7818873	7819651	Cluster_1551	779	375	14.797	322	0.549	.	UUAGAUCUGGGACUAGAGAUCC	11	0.632	24	N0	0.7	0	0	17	13	14	30	73	79	139	10	375	3.58518	2.0587	4.99307	0	5.51329	8.96846	15.8689	9.81831	18.5772	20.4385	31.6341	45.0037	6.89971	6.87288	6.53805	5.45641
scaffold_1	7821828	7822019	Cluster_1552	192	14	0.552	14	0.929	+	GUGCAUCGGUGAGGCUGAGA	3	0.643	20	N0	-1	0	0	1	0	4	2	3	3	0	1	14	0	1.71558	1.66436	1.37082	0	0	0	2.45458	0.77405	0	0.870664	0.316927	0	0	0	0.606268
scaffold_1	7822335	7823109	Cluster_1553	775	55	2.17	55	0.818	+	AACCGAACUCGUCUCUGG	7	0.636	18	N0	-1	0	0	12	11	8	7	11	1	2	3	55	0.448147	2.0587	0	0	0	1.12106	5.95083	4.90916	6.1924	9.29024	1.45111	0.633855	2.2999	2.4546	9.34007	2.42507
scaffold_1	7865720	7866126	Cluster_1554	407	208	8.207	205	0.389	.	AAUUUUAUCUGACGUGAUUGGGCC	10	0.558	24	N0	0.4	0	0	11	4	14	22	34	41	82	0	208	0.896294	0	6.65742	0	4.13497	6.16582	0	2.45458	7.7405	1.85805	23.5079	26.6219	0	0	0	4.85014
scaffold_1	7866784	7867139	Cluster_1555	356	24	0.947	24	0	-	UCCUGGAUCUUGAGCUGGAGACA	3	0.792	18	N0	-1	0	0	7	3	3	2	2	6	0	1	24	0.448147	0.686234	0	0	0.689161	1.12106	3.96722	2.45458	4.6443	0	0.870664	0.950782	1.14995	0	0.934007	0.606268
scaffold_1	7867580	7867969	Cluster_1556	390	49	1.933	49	0.02	-	CUUGUGGACUUCAGAUCUCAAUG	3	0.714	23	N0	-1	0	0	4	7	7	3	3	10	10	5	49	0	1.37247	0	1.37082	2.75664	0.560529	3.96722	2.45458	6.1924	3.7161	2.32177	2.21849	2.2999	2.94552	1.86801	0.606268
scaffold_1	7868437	7868714	Cluster_1557	278	44	1.736	44	0	-	CUCAUUCCGUCGUCUACUGCUGU	2	0.818	19	N0	-1	0	0	2	11	3	9	9	3	7	0	44	0.448147	0.343117	0	1.37082	2.75664	0	5.95083	2.45458	3.0962	0	4.35332	1.90156	2.2999	0.98184	1.86801	1.21254
scaffold_1	7869407	7869527	Cluster_1558	121	18	0.71	18	0	-	AUCCAUUUGAUUCAGACUUC	4	0.556	23	N0	-1	0	0	1	1	5	1	2	7	0	1	18	1.79259	0.343117	0	0	0	0.560529	0	2.45458	3.87025	3.7161	0.580443	0	0	0	0	1.21254
scaffold_1	7873063	7873141	Cluster_1559	79	238	9.391	238	0.45	.	AACGCUCUCUCCUAAUCUAACAAG	45	0.324	24	N0	0.4	0	0	8	3	7	13	37	36	128	6	238	0	0	3.32871	0	0.689161	1.68159	0	0	0	0	25.5395	44.6867	0	0	0	1.8188
scaffold_1	7873547	7873572	Cluster_1560	26	48	1.894	48	1	+	AAAACGAUGUUACUUUGAUGU	27	0.146	21	N0	-1	0	0	0	0	2	27	2	3	14	0	48	0	0	0	0	0.689161	0.560529	0	0	3.87025	0	4.64354	7.92318	0	0	0	0
scaffold_1	7884078	7884660	Cluster_1561	583	132	5.209	56	0.689	.	UGGAUUUCUGUAUUUUUAACUAAG	14	0.606	24	N0	0.4	0	0	3	7	5	9	16	38	52	2	132	0.448147	1.37247	1.66436	2.74165	4.13497	11.7711	0	0	2.32215	5.57415	7.54575	13.9448	3.44985	2.94552	3.73603	4.85014
scaffold_1	7885935	7886187	Cluster_1562	253	13	0.513	8	0.077	-	AAGAUUUUCUCUGGGUGA	3	0.769	18	N0	-1	0	0	4	2	4	1	2	0	0	0	13	0	0	0	0	0	0	0	0	0	0	2.61199	1.26771	0	0	0	0
scaffold_1	7887150	7887539	Cluster_1563	390	16	0.631	15	0.062	-	AGUGGCUAAACUCUUACACG	2	0.812	19	N0	-1	0	0	2	7	3	2	0	2	0	0	16	0	0	0	0	0	0	0	0	0	0	2.61199	2.21849	0	0	0	0
scaffold_1	7907435	7908020	Cluster_1564	586	1341	52.914	513	0.406	.	AUUAGAUCUUGAACUUUGGAUUCG	145	0.33	24	N0	9.6	0	0	47	37	47	142	198	209	628	33	1341	20.6148	17.8421	11.6505	16.4499	172.979	220.848	13.8853	12.2729	17.8031	11.1483	45.855	65.6039	33.3486	21.1096	42.9643	33.3447
scaffold_1	7912098	7912775	Cluster_1565	678	50	1.973	47	0.74	.	AUAAUGUUGGUCUAAGUGUAAU	7	0.7	22	N0	-1	0	0	2	6	8	1	19	5	7	2	50	0.448147	0	3.32871	0	3.4458	1.12106	1.98361	2.45458	2.32215	1.85805	3.48266	6.02162	1.14995	0	0	1.21254
scaffold_1	7913289	7913561	Cluster_1566	273	15	0.592	15	1	+	AGGAAACUCCUGAUGAGAUCAAG	2	0.933	21	N0	-1	0	0	1	2	1	3	3	3	1	1	15	0.448147	0.343117	0	1.37082	0.689161	2.80264	0	2.45458	0.77405	1.85805	0	0.950782	0	0	0	0
scaffold_1	7918670	7918895	Cluster_1567	226	121	4.775	71	0.587	.	GAAAGACGUAUAAUUUAUAAUGAU	13	0.463	24	N0	0.9	0	0	8	7	8	18	16	19	41	4	121	3.58518	3.77429	0	1.37082	2.06748	4.48423	5.95083	12.2729	4.6443	3.7161	10.448	11.0925	1.14995	0	0	1.21254
scaffold_1	7945039	7945173	Cluster_1568	135	19	0.75	18	0	-	AGAGGACAAAUCUGCUGCU	8	0.368	19	N0	-1	0	0	6	10	0	2	0	1	0	0	19	1.79259	2.0587	0	0	0	0	0	0	0	1.85805	0.870664	0	4.59981	0.49092	0	0
scaffold_1	7951399	7951552	Cluster_1569	154	17	0.671	17	0.706	.	AAUACUCCUUAACUCUGUUGG	3	0.706	21	N0	0	0	0	0	2	2	7	1	0	4	1	17	0	0	0	1.37082	0	0.560529	7.93445	7.36373	2.32215	5.57415	0	0	0	0	0	1.21254
scaffold_1	7958206	7958867	Cluster_1570	662	89	3.512	79	0.438	.	GCGUGUUGUAAUCUAUUGGUAU	25	0.483	22	N0	-1	0	0	4	2	5	5	33	9	30	1	89	2.24073	1.37247	1.66436	2.74165	6.89161	1.12106	3.96722	0	4.6443	5.57415	5.22398	8.24011	2.2999	0.98184	1.86801	2.42507
scaffold_1	7960174	7960587	Cluster_1571	414	33	1.302	25	0.788	.	AGAAAGAUCUCAUGAACAAGAUG	4	0.788	24	N0	0.2	0	0	2	2	2	5	3	5	14	0	33	1.34444	3.43117	1.66436	0	0.689161	2.80264	0	4.90916	2.32215	0	0.290221	0.633855	0	1.47276	0	1.21254
scaffold_1	7969463	7970015	Cluster_1572	553	25	0.986	24	0.92	+	CUCGAAUACGCGGUCCAAAGUU	2	0.8	22	N0	-1	0	0	4	3	2	1	8	3	4	0	25	0.448147	1.02935	0	0	0	0	0	7.36373	3.0962	0	2.90221	1.26771	0	0	0	0
scaffold_1	7970941	7971289	Cluster_1573	349	18	0.71	18	0.944	+	UCCGAGCCACCUCUGAGACGAG	3	0.833	18	N0	-1	0	0	5	2	4	3	4	0	0	0	18	0.448147	0.343117	0	0	0.689161	0	1.98361	0	1.5481	0	2.03155	1.26771	0	0	0.934007	0
scaffold_1	7979761	7980022	Cluster_1574	262	16	0.631	16	1	+	AGACUUGUGGAGCCAAAG	2	0.75	18	N0	-1	0	0	5	1	3	0	4	3	0	0	16	0	0	0	0	0	0	0	0	0	0	0.870664	4.12005	0	0	0	0
scaffold_1	7985848	7985875	Cluster_1575	28	21	0.829	21	1	+	AACCGAAUCUAUGAUCAAUGAAU	9	0.333	23	N0	-1	0	0	2	3	0	0	1	10	5	0	21	0.896294	3.43117	0	0	1.37832	1.68159	0	0	0	0	0	0.316927	0	1.47276	0	0
scaffold_1	7987854	7988063	Cluster_1576	210	32	1.263	10	0.438	.	AUAUGCGUCCGUUUUCUAAAAUUU	5	0.781	24	N0	0.1	0	0	1	1	2	2	3	7	15	1	32	0	0	1.66436	1.37082	1.37832	2.24211	0	0	0	1.85805	2.32177	4.75391	0	0	0	0
scaffold_1	7988390	7988515	Cluster_1577	126	18	0.71	1	0.944	+	UACACACUUAUAAAACUAGACUAU	3	0.722	24	N0	-1	0	0	1	2	0	2	4	2	7	0	18	0	0	0	0	0	0	0	0	0	0	1.16089	3.4862	1.14995	0	1.86801	0
scaffold_1	7996106	7996132	Cluster_1578	27	15	0.592	15	1	+	AUGAGACUGUCUCUUCCC	7	0.4	18	N0	-1	0	0	7	3	1	1	0	0	1	2	15	0	0.343117	1.66436	0	0	0	1.98361	4.90916	3.87025	1.85805	0	0	0	0.98184	1.86801	0
scaffold_1	8010975	8012240	Cluster_1579	1266	78	3.078	74	0.141	-	UGAGGUGUACGGAGGAAACU	3	0.782	21	N0	-1	0	0	6	8	9	18	18	4	10	5	78	0.896294	2.40182	0	0	4.13497	3.36317	0	2.45458	1.5481	1.85805	8.1262	6.33855	1.14995	0.98184	0.934007	0.606268
scaffold_1	8024046	8024575	Cluster_1580	530	20	0.789	20	0.25	.	AUAAAGAGCAGCUCAGAACUAU	2	0.9	24	N0	0	0	0	0	0	1	3	6	3	7	0	20	0	0	1.66436	1.37082	2.06748	3.36317	0	0	1.5481	0	0	0.316927	0	0.49092	0.934007	2.42507
scaffold_1	8025958	8026230	Cluster_1581	273	35	1.381	22	0.343	.	AUAUCACAUAUGGGCUGCAGCAUC	2	0.829	24	N0	0.1	0	0	3	5	1	2	3	5	14	2	35	0.896294	0	0	1.37082	0	0.560529	1.98361	4.90916	0	0	2.90221	5.38776	0	0.49092	0	0
scaffold_1	8026561	8026722	Cluster_1582	162	13	0.513	13	0.692	.	AAGACGUAUGGCUUUUCAUUGAAU	1	1	24	N0	0	0	0	0	1	1	1	1	4	5	0	13	0	0.343117	0	0	0	0	0	0	0	0	0.580443	1.58464	0	1.47276	0	1.21254
scaffold_1	8027227	8027362	Cluster_1583	136	13	0.513	13	0.692	.	AAGUGAGAAUAAAAGAGU	3	0.692	22	N0	-1	0	0	3	0	0	0	7	1	2	0	13	0	0	0	0	2.06748	0	0	0	0	0	0.870664	1.90156	0	0.49092	0	0
scaffold_1	8027587	8027971	Cluster_1584	385	170	6.708	49	0.529	.	GAGGACCUGGGUUCGAGGAACGCC	8	0.676	24	N0	0.7	0	0	2	5	4	31	31	27	66	4	170	2.68888	1.71558	1.66436	4.11247	4.13497	4.48423	1.98361	9.81831	17.0291	5.57415	12.1893	16.4802	4.59981	0.49092	2.80202	5.45641
scaffold_1	8030130	8031561	Cluster_1585	1432	100	3.946	100	0.47	.	UCGUCUGCAGAUUCUAUGAGC	22	0.55	21	N0	1.5	0	0	2	7	8	58	11	3	8	3	100	9.85923	11.3229	6.65742	8.22495	0	0.560529	0	7.36373	3.87025	7.4322	1.16089	1.58464	1.14995	3.92736	3.73603	0
scaffold_1	8031636	8032259	Cluster_1586	624	34	1.342	34	0.647	.	UGAGGAUCAUAGAAGAGAAGG	2	0.824	21	N0	0	0	0	3	0	3	15	10	2	0	1	34	6.7222	3.43117	1.66436	2.74165	0	0	1.98361	0	0	0	0.870664	0	0	0.49092	0	0.606268
scaffold_1	8034248	8034397	Cluster_1587	150	16	0.631	16	1	+	UACCGGGCUAAAAGUGUUUUU	2	0.938	18	N0	-1	0	0	4	1	3	3	1	4	0	0	16	0	0	0	0	0	0	0	0	0	0	2.61199	1.58464	0	0	0	1.21254
scaffold_1	8048449	8048858	Cluster_1588	410	19	0.75	19	0.947	+	UGCUGUUUGUGCUCUUGC	2	0.895	18	N0	-1	0	0	5	3	2	1	1	3	2	2	19	0	0.343117	1.66436	0	0	0	5.95083	0	0.77405	1.85805	1.16089	0.316927	1.14995	2.4546	0.934007	0
scaffold_1	8050885	8051259	Cluster_1589	375	15	0.592	15	0.867	+	CUUGAACUGGGAAGCUCAC	2	0.933	19	N0	-1	0	0	3	4	1	2	2	2	1	0	15	0.448147	0.686234	0	2.74165	0.689161	0.560529	1.98361	2.45458	2.32215	0	0.290221	0.316927	0	0	0.934007	0
scaffold_1	8051989	8052129	Cluster_1590	141	15	0.592	15	0.933	+	UGUCGAUGGGAAGCAAAAGAUU	1	1	18	N0	-1	0	0	3	1	0	2	3	2	3	1	15	0	0	0	0	0	0.560529	7.93445	4.90916	0.77405	5.57415	0	0	2.2999	0	1.86801	0
scaffold_1	8052373	8052545	Cluster_1591	173	22	0.868	22	1	+	ACUGGUUCCUGAACAGGCAAAA	2	0.864	24	N0	-1	0	0	2	4	2	2	4	0	5	3	22	0	0.343117	0	1.37082	2.06748	0	0	2.45458	6.1924	3.7161	0.580443	0.633855	0	0.49092	0.934007	0
scaffold_1	8052774	8052954	Cluster_1592	181	21	0.829	21	1	+	ACCACCGUGGUCUGAGACACU	3	0.81	21	N0	-1	0	0	3	4	1	5	3	1	0	4	21	0	0	0	0	0	1.12106	1.98361	2.45458	3.87025	5.57415	0.870664	0.950782	0	0	0	1.8188
scaffold_1	8060042	8060132	Cluster_1593	91	33	1.302	33	0.848	+	AACUGUCUUUUGAAUUGGCUCAUU	15	0.394	24	N0	-1	0	0	0	0	3	1	2	5	22	0	33	0	0	0	0	2.06748	1.12106	0	0	0	0	2.32177	6.02162	0	0	0	0.606268
scaffold_1	8063435	8063600	Cluster_1594	166	23	0.908	18	0.957	+	CAGGACCAAGUGUGCUCA	3	0.826	18	N0	-1	0	0	7	4	4	2	2	1	1	2	23	0	0.686234	0	0	4.82413	0.560529	5.95083	4.90916	3.87025	0	0.290221	0.316927	1.14995	0	0	0
scaffold_1	8064265	8064355	Cluster_1595	91	13	0.513	13	1	+	AAUCUGGUACAACUGCUGGUUAC	2	0.923	20	N0	-1	0	0	1	0	4	1	1	3	1	2	13	0	0	0	0	0	0.560529	0	7.36373	1.5481	1.85805	0.580443	0.633855	1.14995	0	0.934007	0
scaffold_1	8064512	8064783	Cluster_1596	272	15	0.592	15	1	+	UUGGAAUUUUACUUUGCUAUAUU	3	0.8	24	N0	-1	0	0	2	1	2	0	0	4	5	1	15	0	0.343117	0	0	1.37832	1.12106	0	0	5.41835	0	0.290221	0.316927	0	0.49092	0	0
scaffold_1	8066727	8066930	Cluster_1597	204	14	0.552	14	0	-	UCGCCGGCGUUGGAUAUGUCUA	3	0.714	22	N0	-1	0	0	1	0	2	0	7	0	4	0	14	0	0	0	0	0	0	0	2.45458	1.5481	0	1.45111	1.58464	0	0	0	0.606268
scaffold_1	8088150	8088315	Cluster_1598	166	47	1.855	47	0.83	+	CUAGAAAUCUGAUUGAGAGAAACU	4	0.66	24	N0	-1	0	0	2	4	2	7	6	12	14	0	47	0.448147	0	3.32871	2.74165	2.06748	4.48423	0	0	0.77405	0	1.74133	5.07084	0	0	0	4.85014
scaffold_1	8092656	8092786	Cluster_1599	131	119	4.696	119	0.008	-	AGAAGUUAGAACCCCUCAACA	33	0.218	21	N0	-1	0	0	19	11	34	45	4	2	3	1	119	0.448147	0.686234	1.66436	8.22495	5.51329	6.16582	43.6395	24.5458	30.962	29.7288	0	0.316927	0	0	0	0.606268
scaffold_1	8096798	8098142	Cluster_1600	1345	705	27.818	185	0.594	.	AGCGAAGAAGUUGUAUGAACAAGU	41	0.494	24	N0	2.4	0	0	41	35	28	53	73	157	308	10	705	10.3074	7.20546	39.9445	32.8998	38.593	57.1739	0	2.45458	37.1544	31.5868	27.571	45.6375	21.8491	8.34564	42.9643	41.2262
scaffold_1	8098353	8098464	Cluster_1601	112	16	0.631	16	0.688	.	AUUAAAUGACGUAUCUUAACUCA	2	0.812	23	N0	-1	0	0	1	0	0	3	4	7	1	0	16	0.896294	0.343117	0	0	1.37832	0	0	0	0	0	1.16089	1.58464	0	0.98184	0	0
scaffold_1	8099362	8099588	Cluster_1602	227	15	0.592	15	0.867	+	UUCUUCGUUCUCUGAAAUUUCGCU	2	0.8	21	N0	-1	0	0	2	1	0	3	3	3	3	0	15	0	0.686234	0	0	0.689161	1.12106	0	0	0	0	0.870664	0.316927	0	1.47276	2.80202	0
scaffold_1	8100044	8100620	Cluster_1603	577	35	1.381	35	0.857	+	AAUGAGGGACAAACUUGAAGACA	3	0.771	23	N0	-1	0	0	6	6	5	2	1	10	3	2	35	0.896294	0	0	0	0.689161	1.12106	0	0	3.0962	1.85805	3.19243	0.950782	3.44985	3.43644	0.934007	0
scaffold_1	8102382	8102869	Cluster_1604	488	24	0.947	24	1	+	UGAUCUGGACAUUCUCUC	3	0.792	19	N0	-1	0	0	4	6	2	3	4	2	3	0	24	0	2.0587	0	1.37082	0	0.560529	1.98361	2.45458	0	0	1.45111	1.26771	1.14995	1.47276	0.934007	0
scaffold_1	8146296	8146370	Cluster_1605	75	168	6.629	168	0.083	-	AUUUGAUGGGAUCGUGAAAACGAG	22	0.387	24	N0	-1	0	0	18	10	10	37	27	21	44	1	168	32.7147	11.3229	0	0	2.06748	0	0	0	0	0	0	0	3.44985	27.4915	0	0
scaffold_1	8150498	8150691	Cluster_1606	194	16	0.631	16	0.938	+	AUCUCGUUGCUGACGUGUCCAAC	2	0.75	21	N0	-1	0	0	0	2	0	4	4	3	0	3	16	0.448147	1.37247	0	0	0	0	1.98361	0	0	0	2.03155	0.950782	0	0	0	0
scaffold_1	8150881	8151018	Cluster_1607	138	24	0.947	24	0.875	+	CUUUACGGUGGUGAAGCUCU	7	0.583	20	N0	-1	0	0	3	2	8	6	4	0	0	1	24	1.34444	2.0587	0	0	0	0	0	0	0	5.57415	0.290221	0	0	5.40012	0	0
scaffold_1	8178787	8178952	Cluster_1608	166	16	0.631	5	0.375	.	AUUGUAACUAGGUUCGGACCCGCG	2	0.75	24	N0	0.1	0	0	2	3	1	2	1	1	5	1	16	0	0.343117	0	0	0	2.24211	0	0	0	0	1.16089	2.21849	0	0	0	0
scaffold_1	8179054	8179220	Cluster_1609	167	42	1.657	10	0.524	.	UACAAAAUGAAUUCUGUUACGGGU	4	0.667	24	N0	0.1	0	0	1	0	1	3	6	7	22	2	42	1.34444	0.343117	3.32871	0	0.689161	1.12106	0	0	0	0	4.93376	4.43698	0	0	0.934007	0.606268
scaffold_1	8179690	8179830	Cluster_1610	141	25	0.986	8	0.36	.	UUUACGUCUGGUAUCUCUAUAUU	4	0.84	23	N0	-1	0	0	2	1	2	1	5	7	7	0	25	0.448147	0.686234	0	0	0.689161	1.12106	0	0	0	1.85805	2.03155	2.53542	2.2999	0.49092	0	0
scaffold_1	8183153	8183299	Cluster_1611	147	81	3.196	81	0.494	.	AUUUAAAUCCAGGUGACAGAAUUU	7	0.642	24	N0	0.3	0	0	4	3	5	7	5	10	46	1	81	0	0	0	2.74165	0.689161	2.24211	0	0	0	0	8.70664	12.994	0	0	0	1.8188
scaffold_1	8185706	8185945	Cluster_1612	240	17	0.671	17	1	+	GAAGCAACACCUGACGUA	2	0.824	18	N0	-1	0	0	6	3	2	2	3	0	0	1	17	0	0	0	0	0	0	0	0	0	0	2.90221	2.21849	0	0	0	0
scaffold_1	8186043	8186472	Cluster_1613	430	33	1.302	30	1	+	CAGUGGAUCAUGAAAAGAAU	2	0.909	18	N0	-1	0	0	6	3	6	2	6	6	4	0	33	0	0	0	0	0.689161	0	0	0	0	0	4.93376	4.43698	0	0	0.934007	0
scaffold_1	8194016	8194454	Cluster_1614	439	38	1.499	37	0.474	.	GGGUCGGCUUAUUGUGGC	4	0.711	24	N0	0.2	0	0	6	1	1	9	4	3	13	1	38	0	0.343117	0	2.74165	0.689161	0.560529	0	0	1.5481	0	2.90221	4.75391	2.2999	0.49092	0	1.8188
scaffold_1	8200247	8200280	Cluster_1615	34	19	0.75	19	0.632	.	AUCUAUGAUCCGUGCUAUAAGAGC	8	0.263	24	N0	-1	0	0	0	0	0	4	1	4	10	0	19	0	0	3.32871	2.74165	3.4458	1.68159	0	0	0	0	0	0	1.14995	0	1.86801	2.42507
scaffold_1	8210145	8210231	Cluster_1616	87	21	0.829	21	1	+	AAUGGUGUACGACGUGUC	3	0.762	18	N0	-1	0	0	8	2	1	0	4	3	0	3	21	0	1.37247	0	0	0.689161	0.560529	0	0	1.5481	3.7161	2.03155	1.26771	0	0	0	0
scaffold_1	8212821	8213149	Cluster_1617	329	43	1.697	43	0.93	+	GUUGACAUAGCUCUGAAGCUGUCCA	5	0.581	19	N0	-1	0	0	3	10	8	5	0	2	8	7	43	0.448147	1.71558	0	0	4.13497	0.560529	9.91806	9.81831	4.6443	7.4322	0.870664	0.950782	3.44985	0.49092	0	0.606268
scaffold_1	8219125	8219657	Cluster_1618	533	24	0.947	24	0.667	.	AUAUAUAUGCCUUCUGAAUAAAGA	6	0.708	24	N0	0.1	0	0	0	0	1	3	0	6	14	0	24	1.79259	0.343117	0	0	0.689161	0	0	0	0	1.85805	1.74133	2.85235	2.2999	0	0	0
scaffold_1	8220237	8220512	Cluster_1619	276	36	1.421	36	0.333	.	AAUACUGCACCAACACUGAACAUG	13	0.611	24	N0	0.1	0	0	0	3	0	0	1	9	20	3	36	0.448147	0	3.32871	1.37082	2.75664	6.72634	0	0	0.77405	0	0.580443	2.85235	0	0.49092	0	1.8188
scaffold_1	8248027	8248288	Cluster_1620	262	41	1.618	36	0.927	+	CCUCGACAAGCUCUGGUCG	5	0.732	19	N0	-1	0	0	3	11	10	4	8	2	1	2	41	0	2.40182	0	2.74165	0	0	3.96722	7.36373	7.7405	9.29024	1.16089	1.90156	2.2999	0	0	0
scaffold_1	8248374	8248556	Cluster_1621	183	31	1.223	30	0.968	+	UUUUUGAACUCUGCUUUGUUGG	2	0.871	21	N0	-1	0	0	4	5	5	8	4	4	1	0	31	0.896294	3.08805	3.32871	1.37082	2.06748	1.12106	0	0	1.5481	5.57415	0.870664	0	2.2999	0	0.934007	0.606268
scaffold_1	8252555	8253031	Cluster_1622	477	120	4.735	120	0	-	UUUUCCAUCUGAGGACAACGAUC	5	0.8	23	N0	-1	0	0	17	11	18	16	12	26	16	4	120	0.448147	0	0	0	0	0.560529	0	0	0.77405	0	22.0568	12.3602	0	0	1.86801	0
scaffold_1	8253137	8253232	Cluster_1623	96	29	1.144	28	0	-	AGCAAGGGGAUUCUUGAAUCACU	2	0.966	23	N0	-1	0	0	6	3	0	2	5	7	4	2	29	0	0	0	0	0	0	0	0	0	0	6.09465	2.53542	0	0	0	0
scaffold_1	8253318	8253493	Cluster_1624	176	13	0.513	13	0	-	AAAGCCUGGAGAUAUUUCAUAU	2	0.846	22	N0	-1	0	0	1	1	2	2	3	3	1	0	13	0	0	0	0	0	0	0	0	0	0	2.32177	1.58464	0	0	0	0
scaffold_1	8253624	8253750	Cluster_1625	127	32	1.263	32	0	-	AGCGAGGUGGAUACUUUGAGAUG	3	0.812	18	N0	-1	0	0	7	5	3	2	7	4	4	0	32	0	0	0	0	0	0	0	0	0	0	6.96531	2.53542	0	0	0	0
scaffold_1	8253862	8254014	Cluster_1626	153	28	1.105	25	0	-	AAGGGCAAUGGUGAUCAUUAA	2	0.857	21	N0	-1	0	0	5	4	2	9	4	3	1	0	28	0.448147	0	0	0	0	0	0	0	0	0	5.22398	2.85235	0	0	0	0
scaffold_1	8254139	8254281	Cluster_1627	143	40	1.578	39	0	-	AUCUUGAUGAGUCUGAAAAU	2	0.85	23	N0	-1	0	0	6	4	5	7	3	8	6	1	40	0	0	0	0	0	0	0	0	0	0	7.83598	4.12005	0	0	0	0
scaffold_1	8254380	8254469	Cluster_1628	90	16	0.631	15	0	-	UCUCACUGAUGGAGCUAGC	2	0.938	19	N0	-1	0	0	2	6	0	1	3	1	2	1	16	0	0	0	0	0.689161	0	0	0	0	0	2.03155	2.53542	0	0	0	0
scaffold_1	8254564	8254643	Cluster_1629	80	21	0.829	21	0	-	UUCAACGGCGUGAUGGGU	2	0.857	18	N0	-1	0	0	7	3	1	3	1	5	1	0	21	0	0	0	0	0	0	0	0	0	0	2.90221	3.4862	0	0	0	0
scaffold_1	8254758	8254989	Cluster_1630	232	28	1.105	28	0	-	UCUACUAGAUGACCCGAAU	3	0.857	21	N0	-1	0	0	3	7	2	9	3	2	2	0	28	0	0	0	0	0	0	0	0	0	0	4.93376	3.16927	1.14995	0	0	0
scaffold_1	8255119	8255343	Cluster_1631	225	64	2.525	64	0	-	UGAAGUUGAGCUAGUGUUUUGCU	3	0.812	23	N0	-1	0	0	6	10	4	10	12	15	5	2	64	0.448147	0	0	0	0	0	1.98361	0	0.77405	0	11.6089	6.65547	0	0	0	0
scaffold_1	8255492	8255924	Cluster_1632	433	54	2.131	54	0.019	-	ACGUGACUCUCCAGAUAGAC	4	0.722	20	N0	-1	0	0	3	5	14	11	3	8	6	4	54	0	0.686234	0	4.11247	2.06748	1.68159	3.96722	2.45458	2.32215	0	5.22398	4.75391	0	0.98184	0	1.21254
scaffold_1	8287859	8288377	Cluster_1633	519	37	1.46	37	0.216	.	GACGUGGACUUAAGCUCG	3	0.811	18	N0	-1	0	0	6	6	4	6	4	6	4	1	37	0	1.37247	0	0	0.689161	0	1.98361	2.45458	0.77405	1.85805	2.90221	1.90156	0	2.94552	4.67003	0.606268
scaffold_1	8292624	8292895	Cluster_1634	272	19	0.75	14	1	+	AAUGCAGAUCUUUGUGAAAA	2	0.895	18	N0	-1	0	0	8	2	3	1	1	3	0	1	19	0	0.686234	1.66436	0	0.689161	0	11.9017	2.45458	1.5481	5.57415	0	0	0	0	0.934007	1.21254
scaffold_1	8292986	8293196	Cluster_1635	211	31	1.223	31	1	+	UACUGUGGCAAGUGUGGGACU	4	0.645	21	N0	-1	0	0	0	5	3	7	3	1	7	5	31	1.79259	2.0587	0	1.37082	1.37832	1.68159	0	4.90916	4.6443	3.7161	0.290221	0	1.14995	0	0.934007	1.21254
scaffold_1	8298691	8298897	Cluster_1636	207	14	0.552	14	1	+	GUGACUGGGUUCAAGAAAUUU	5	0.714	21	N0	-1	0	0	2	0	1	7	4	0	0	0	14	0	0	0	0	0	0	0	0	0.77405	0	2.90221	0.633855	0	0.49092	0	0
scaffold_1	8309958	8310295	Cluster_1637	338	86	3.393	86	0.919	+	GUCUUUUGUAUGUAGAACUUAUA	9	0.616	23	N0	-1	0	0	0	1	4	12	15	34	19	1	86	0	0	1.66436	0	2.06748	2.24211	0	0	0	0	8.1262	13.3109	0	0	1.86801	3.63761
scaffold_1	8320688	8320920	Cluster_1638	233	21	0.829	21	0.714	.	AACAUGAACUCGUACAUCCUACCG	3	0.81	19	N0	-1	0	0	1	5	1	5	1	2	5	1	21	2.68888	3.43117	0	0	1.37832	0.560529	0	2.45458	0	0	0	0	0	0.49092	0	0
scaffold_1	8322630	8322716	Cluster_1639	87	45	1.776	45	0.956	+	AUUAAGAUCUCUGUCUCA	18	0.178	18	N0	-1	0	0	19	8	0	15	2	0	0	1	45	3.13703	3.43117	0	0	0	0.560529	0	0	0	0	0	0	4.59981	10.8002	0.934007	0
scaffold_1	8334203	8334379	Cluster_1640	177	127	5.011	0	0.315	.	UUUGCUUAUGAUCUCUCUUUUU	18	0.504	24	N0	0.9	0	0	2	6	8	1	33	30	47	0	127	1.34444	0	0	2.74165	1.37832	0.560529	0	0	0.77405	0	15.3817	19.9664	0	0.49092	0	0.606268
scaffold_1	8336239	8336494	Cluster_1641	256	776	30.62	466	0.08	-	CUCUGUGCUUCUGACAUGUGUC	162	0.153	24	N0	-1	0	0	20	17	19	51	223	165	267	14	776	3.13703	4.46052	16.6436	4.11247	11.7157	16.8159	0	0	1.5481	1.85805	78.3598	107.755	10.3496	2.4546	7.47205	36.9823
scaffold_1	8345552	8347130	Cluster_1642	1579	675	26.635	273	0.313	.	AUAACUCCAGCGGACGAGUUCUGG	18	0.63	24	N0	1.3	0	0	35	27	26	45	90	147	293	12	675	8.06664	3.77429	14.9792	5.4833	25.499	23.5422	0	0	6.1924	11.1483	53.1105	81.7672	8.04966	9.32748	19.6141	31.5259
scaffold_1	8353571	8353687	Cluster_1643	117	102	4.025	102	0.363	.	GUUCUCAGACUGAUAAACAAAUC	12	0.363	23	N0	-1	0	0	0	1	3	12	28	33	23	2	102	0	0	0	0	0	0	0	0	0	0	12.4795	18.6987	0	0	0	0
scaffold_1	8356779	8357041	Cluster_1644	263	90	3.551	71	0.833	+	AAAUUUCAAUACGUAGAAGAUGUG	34	0.433	24	N0	-1	0	0	6	3	0	8	6	13	54	0	90	0	0	6.65742	1.37082	0.689161	2.24211	0	0	0.77405	1.85805	8.70664	14.5787	0	0	0	1.21254
scaffold_1	8364912	8365028	Cluster_1645	117	17	0.671	17	0.941	+	AGUGGACACAAUGUCACUGUGA	4	0.588	20	N0	-1	0	0	1	1	5	3	5	1	1	0	17	0	0.343117	0	0	1.37832	0	3.96722	2.45458	2.32215	0	0	1.58464	0	0	0	1.8188
scaffold_1	8382006	8382448	Cluster_1646	443	231	9.115	22	0.29	.	AAAAUGUGAGAAUUCUAUGGACUG	13	0.459	24	N0	0.8	0	0	18	8	4	14	39	64	78	6	231	0.448147	0	6.65742	0	2.06748	6.16582	0	0	5.41835	1.85805	25.5395	33.9112	0	0.49092	0	4.85014
scaffold_1	8382558	8382760	Cluster_1647	203	157	6.195	21	0.713	.	AGCGAAGCGAAUCUAACGAAUAUU	38	0.465	24	N0	1.3	0	0	3	6	5	9	26	34	71	3	157	0.448147	0.686234	0	0	4.13497	3.36317	0	0	2.32215	0	16.8328	23.1357	2.2999	0.49092	1.86801	1.8188
scaffold_1	8385476	8385843	Cluster_1648	368	26	1.026	24	1	+	AAAGGAGUUGUUCGAGAAAC	2	0.808	18	N0	-1	0	0	6	4	4	5	0	2	3	2	26	0.896294	0	1.66436	0	0.689161	0	3.96722	4.90916	0	3.7161	2.90221	1.58464	1.14995	0	0	0
scaffold_1	8410543	8410879	Cluster_1649	337	51	2.012	51	0.412	.	AAGCUAACUAGAGGCGAACCUGAG	3	0.706	23	N0	-1	0	0	4	0	0	2	11	19	15	0	51	0	0.343117	0	2.74165	1.37832	1.68159	0	0	0	0	4.93376	6.65547	0	0.98184	0	1.8188
scaffold_1	8417371	8420959	Cluster_1650	3589	17817	703.038	17803	0.478	.	AUAGGAAGUAUGGUCUCUUAAUGG	1599	0.128	24	N0	46.9	0	0	1479	1022	1098	1426	2570	2861	6681	680	17817	1945.41	1383.45	379.473	226.186	577.517	506.157	3.96722	0	1.5481	0	0.290221	0.316927	1062.56	2263.63	534.252	725.703
scaffold_1	8438054	8438751	Cluster_1651	698	855	33.737	820	0.411	.	AAAAAAGACUGGAGUUACAAACCC	69	0.299	24	N0	2.5	0	0	33	23	34	58	109	186	401	11	855	1.79259	2.0587	18.3079	21.9332	12.4049	17.9369	5.95083	4.90916	3.87025	3.7161	86.486	131.525	2.2999	0.98184	9.34007	17.5818
scaffold_1	8443381	8443593	Cluster_1652	213	67	2.644	53	0.119	-	CCUUCGGGUAGACCCAAC	17	0.388	18	N0	-1	0	0	32	16	6	7	4	0	0	2	67	0.448147	0.343117	1.66436	1.37082	5.51329	3.36317	5.95083	2.45458	4.6443	3.7161	3.77288	5.38776	2.2999	0.49092	0.934007	1.8188
scaffold_1	8443677	8443701	Cluster_1653	25	22	0.868	7	0	-	ACGCAGCCAUGUGGUGAG	15	0.182	18	N0	-1	0	0	16	5	1	0	0	0	0	0	22	1.79259	0.343117	0	0	0	0	1.98361	2.45458	4.6443	16.7224	0	0	0	0	0	0
scaffold_1	8456708	8456989	Cluster_1654	282	30	1.184	8	0.033	-	GAAGUAGAAGAGGACAAGUUCAGC	6	0.733	24	N0	-1	0	0	1	1	4	4	3	4	13	0	30	0.896294	0.343117	1.66436	5.4833	4.13497	5.04476	0	0	0	0	0	0	0	0	3.73603	1.8188
scaffold_1	8461446	8461547	Cluster_1655	102	26	1.026	26	1	+	CCCUUGGUGCAAAAACUGAA	2	0.923	24	N0	-1	0	0	3	0	5	1	5	5	6	1	26	0	0	0	0	0	0	0	0	0	0	6.09465	1.58464	0	0	0	0
scaffold_1	8461772	8462348	Cluster_1656	577	153	6.037	152	0.987	+	ACUAUAGCUUCGGAUGCAUCUAU	8	0.732	23	N0	-1	0	0	19	10	16	19	24	36	20	9	153	0	0	0	1.37082	0	0	0	0	0	0	23.5079	22.1849	0	0	0	0.606268
scaffold_1	8463092	8463146	Cluster_1657	55	97	3.828	97	0.021	-	AUAUGACAAACUCGAACA	86	0.041	18	N0	-1	0	0	87	10	0	0	0	0	0	0	97	9.85923	3.43117	0	0	0	0	0	0	0	0	0	0.316927	2.2999	30.437	0	0
scaffold_1	8465585	8465762	Cluster_1658	178	71	2.802	15	0.62	.	ACAAAAUAGAAUACGGGUCGGGUU	5	0.662	24	N0	0.1	0	0	5	1	6	8	7	14	28	2	71	0.896294	0	0	0	0.689161	0.560529	0	0	0	0	8.99686	9.19089	0	2.4546	0	1.21254
scaffold_1	8466349	8466638	Cluster_1659	290	32	1.263	18	0.594	.	AUUUCGUGCUGUUAAAUUUUCACC	6	0.562	24	N0	0	0	0	0	0	2	0	4	4	21	1	32	0.448147	0.343117	0	0	1.37832	1.12106	0	0	1.5481	0	1.16089	4.75391	0	1.96368	0	0.606268
scaffold_1	8486067	8486563	Cluster_1660	497	23	0.908	23	0.174	-	CCGUUGGAUCAUCUUUGGGAGCC	2	0.913	21	N0	-1	0	0	2	0	1	8	7	3	2	0	23	0.896294	0.343117	0	1.37082	0.689161	0.560529	3.96722	2.45458	1.5481	0	0.870664	0.633855	0	0.49092	3.73603	1.21254
scaffold_1	8486644	8487286	Cluster_1661	643	53	2.091	53	0.075	-	GUGUGCUUCGUCAUCUGUGAACA	3	0.811	21	N0	-1	0	0	4	9	5	12	7	9	1	6	53	0.448147	2.0587	1.66436	1.37082	0.689161	1.12106	5.95083	2.45458	4.6443	0	3.48266	2.85235	2.2999	0.98184	2.80202	1.8188
scaffold_1	8504295	8504423	Cluster_1662	129	16	0.631	16	0.5	.	CGCCAAUGACAAUGUAUCCU	3	0.75	24	N0	0	0	0	2	0	3	1	1	4	5	0	16	0	0	0	0	0	0.560529	1.98361	2.45458	0	0	2.03155	1.90156	0	0	0	0
scaffold_1	8521719	8521857	Cluster_1663	139	193	7.616	5	0.751	.	ACCGAUCGGUUUUGCUGAAAC	60	0.254	21	N0	5.4	0	0	1	1	0	62	18	47	59	5	193	0.448147	0	8.32178	13.7082	6.20245	15.6948	0	0	1.5481	1.85805	13.06	24.7203	2.2999	0.49092	4.67003	3.63761
scaffold_1	8521932	8522696	Cluster_1664	765	124	4.893	36	0.734	.	AAUGGAUUUGGGCUUCUUUUAACC	27	0.573	24	N0	0.3	0	0	4	2	2	9	18	15	72	2	124	0	0	1.66436	4.11247	7.58077	7.28687	0	0	1.5481	1.85805	10.448	13.3109	0	0.49092	7.47205	3.63761
scaffold_1	8527867	8527909	Cluster_1665	43	75	2.959	75	0.04	-	UAAUACGUGUCUUGUGGAA	37	0.16	19	N0	-1	0	0	12	50	7	3	0	1	2	0	75	0	2.74494	3.32871	4.11247	0.689161	1.12106	39.6722	12.2729	11.6107	13.0063	0.580443	0.633855	3.44985	0.98184	0	1.8188
scaffold_1	8528036	8528510	Cluster_1666	475	168	6.629	168	0.387	.	ACAAUGUAGGUCUUGAUCGAUGCG	24	0.506	24	N0	0.8	0	0	7	6	5	7	25	39	78	1	168	0	0.343117	9.98614	1.37082	4.82413	5.60529	0	0	0	0	11.0284	30.425	0	0	4.67003	2.42507
scaffold_1	8532872	8532993	Cluster_1667	122	14	0.552	13	0.857	+	AUUCCUUCUCAAAUCUGU	3	0.714	18	N0	-1	0	0	6	2	0	2	2	0	0	2	14	0	0	0	1.37082	0.689161	0.560529	0	0	1.5481	3.7161	1.74133	0.316927	0	0	0	0
scaffold_1	8533866	8534117	Cluster_1668	252	13	0.513	13	0.923	+	AAUUGUGCUUCUUGAAUU	2	0.923	21	N0	-1	0	0	4	0	0	5	1	1	2	0	13	0.448147	0	0	0	0	0	0	0	0.77405	0	2.03155	0.633855	0	0	0.934007	0.606268
scaffold_1	8554544	8554700	Cluster_1669	157	13	0.513	12	0.154	-	UGUGACUGUGUUUAGUGC	3	0.692	18	N0	-1	0	0	4	2	3	2	1	1	0	0	13	0.448147	0.343117	0	4.11247	0	0	0	0	3.87025	0	0.580443	0	0	0	0	0.606268
scaffold_1	8559830	8560124	Cluster_1670	295	34	1.342	23	1	+	AACUGUUAGUGUUUUCUCUACU	3	0.853	22	N0	-1	0	0	1	6	6	2	8	6	4	1	34	0	0	0	0	0	0	1.98361	0	0.77405	0	4.35332	5.38776	0	0	0	0
scaffold_1	8560225	8560316	Cluster_1671	92	43	1.697	5	0.977	+	UGUCUGUAGUGCCAUGAC	3	0.744	24	N0	-1	0	0	5	7	4	4	8	5	9	1	43	0.896294	0	0	0	0	0	0	0	0	0	6.38487	6.02162	0	0	0	0
scaffold_1	8560416	8560507	Cluster_1672	92	13	0.513	2	0.923	+	GAGGCAUGUUCUAUUCUCUGCACC	2	0.923	21	N0	-1	0	0	2	2	2	3	0	1	3	0	13	0	0	0	0	0	0	0	0	0.77405	0	2.03155	1.58464	0	0	0	0
scaffold_1	8567861	8568184	Cluster_1673	324	21	0.829	21	0.571	.	GUGAGAAGGUGACUCAGACG	2	0.857	20	N0	-1	0	0	4	4	5	4	3	0	1	0	21	0.448147	1.71558	0	0	0.689161	0	7.93445	2.45458	3.0962	3.7161	0.870664	0	0	0	0	0
scaffold_1	8570359	8570751	Cluster_1674	393	30	1.184	30	0.867	+	AGAUUAAGCUUAGGACGA	2	0.933	18	N0	-1	0	0	6	5	2	6	5	1	4	1	30	0	0.686234	0	0	0	0	9.91806	14.7275	3.87025	1.85805	1.16089	0.316927	2.2999	0	0.934007	1.8188
scaffold_1	8570837	8571287	Cluster_1675	451	23	0.908	23	0.913	+	GCGGAGCUGACUCAGACGUUGAGA	2	0.87	22	N0	-1	0	0	2	3	1	4	5	3	4	1	23	0.448147	0.343117	0	0	0	0	3.96722	12.2729	3.0962	5.57415	1.45111	0.633855	0	0	0	0
scaffold_1	8572715	8573508	Cluster_1676	794	55	2.17	55	1	+	CACUUCGAUAAUGUUGACUAGGACU	4	0.745	25	N0	-1	0	0	4	5	3	1	10	11	8	13	55	0.448147	1.37247	1.66436	0	0	2.24211	0	14.7275	6.1924	18.5805	2.32177	3.16927	1.14995	0.49092	0.934007	0
scaffold_1	8573625	8573741	Cluster_1677	117	14	0.552	14	1	+	AUGGCGUCUGACUACUUCACU	2	0.786	21	N0	-1	0	0	3	0	2	4	2	3	0	0	14	0	0.686234	0	0	0	1.12106	7.93445	2.45458	0.77405	0	0.580443	0.633855	0	0	0	0
scaffold_1	8574650	8574906	Cluster_1678	257	15	0.592	15	1	+	ACUCAGGUGGAAGGAAAGAAU	2	0.867	22	N0	-1	0	0	1	2	2	3	4	0	3	0	15	0	0	1.66436	0	0.689161	0	0	0	1.5481	0	1.74133	0.950782	0	0	0.934007	0.606268
scaffold_1	8589054	8589265	Cluster_1679	212	60	2.368	4	0.867	+	CUCUAUGCUUCUGACAUGUGUU	17	0.517	22	N0	-1	0	0	2	2	3	2	24	16	11	0	60	0	0	0	0	0	1.12106	0	0	0	0	9.5773	7.92318	0	0	0	0
scaffold_1	8591599	8591675	Cluster_1680	77	48	1.894	0	0.958	+	UUCUUCUGAUUAUUUGGCUUAU	8	0.479	24	N0	-1	0	0	2	1	1	1	16	6	20	1	48	0	0	0	0	0	0	0	0	0	1.85805	3.77288	9.50782	0	0.98184	0.934007	0.606268
scaffold_1	8592150	8592254	Cluster_1681	105	42	1.657	11	0.952	+	CGUGGGCAACUUUCUAGUAUAA	14	0.452	22	N0	-1	0	0	2	0	1	1	21	3	13	1	42	2.68888	0	0	0	0	0	0	0	0	0	4.0631	5.38776	0	1.47276	0	1.21254
scaffold_1	8592716	8592864	Cluster_1682	149	16	0.631	16	0.938	+	AGGGACGUGAACAUCAGGAGGAGU	7	0.562	24	N0	-1	0	0	0	0	0	0	1	3	12	0	16	2.68888	1.02935	0	0	0	0	0	0	0	0	0	0	0	3.43644	0	0
scaffold_1	8593157	8593323	Cluster_1683	167	34	1.342	34	0.088	-	AACUUGUUCAGUCGGUGGACA	3	0.735	24	N0	-1	0	0	3	0	2	6	3	6	13	1	34	6.27406	2.0587	0	0	0	0	0	0	0	0	0	0	0	6.87288	0	0
scaffold_1	8593454	8593948	Cluster_1684	495	61	2.407	61	0.82	+	ACUUCACGACACGACUGUAU	3	0.672	24	N0	-1	0	0	9	2	6	7	10	8	17	2	61	5.82591	5.14675	0	0	0.689161	0	0	0	0	1.85805	0	0	0	15.2185	0	0
scaffold_1	8594295	8594644	Cluster_1685	350	34	1.342	34	0.294	.	ACAAGUGUCGUCGAUCUCGGAAAG	4	0.676	24	N0	0.1	0	0	1	0	4	2	2	4	19	2	34	4.92962	1.71558	0	0	0	0	0	0	0	0	0	0	0	8.83656	0	0
scaffold_1	8599062	8599086	Cluster_1686	25	71	2.802	71	0	-	ACACUUGUAUAACUAUUU	29	0.127	18	N0	-1	0	0	29	7	7	7	16	2	2	1	71	2.24073	4.46052	4.99307	1.37082	4.82413	1.12106	15.8689	12.2729	10.8367	9.29024	0	0	1.14995	0.49092	5.60404	0
scaffold_1	8613116	8614489	Cluster_1687	1374	177	6.984	129	0.525	.	AAUGGCUGAGAAACUUGGUAUCUC	7	0.701	24	N0	0.2	0	0	19	3	6	4	15	32	91	7	177	0	1.02935	8.32178	26.0457	28.2556	22.9817	0	0	10.8367	9.29024	0.290221	1.26771	12.6495	2.94552	11.2081	9.09402
scaffold_1	8615052	8617110	Cluster_1688	2059	426	16.809	230	0.516	.	CAAGAACUCUGCUGUAUAUUCUGC	27	0.585	24	N0	1.1	0	0	7	11	10	26	43	81	240	8	426	0.896294	1.37247	49.9307	72.6537	62.0245	60.5371	0	0	27.0917	16.7224	1.16089	3.16927	14.9494	9.32748	15.8781	19.4006
scaffold_1	8617378	8617650	Cluster_1689	273	18	0.71	0	0.111	-	AGAAAACAAUCCGGCUGUUGUGGU	1	1	24	N0	-1	0	0	0	1	0	3	5	3	6	0	18	0	0.343117	1.66436	5.4833	0	2.80264	0	0	0.77405	0	0	0	2.2999	1.47276	0	0.606268
scaffold_1	8619493	8619589	Cluster_1690	97	904	35.671	6	0	-	CUGAAGUGUUUGGGGGGACUC	815	0.015	21	N0	-1	0	0	5	7	60	818	12	1	1	0	904	4.03332	0.343117	26.6297	27.4165	3.4458	21.8606	17.8525	31.9095	39.4765	7.4322	95.4828	99.1982	33.3486	0.98184	3.73603	36.3761
scaffold_1	8619666	8619687	Cluster_1691	22	24	0.947	24	0	-	GUUUCCCUUUAACGCUUCAUUG	15	0.083	22	N0	-1	0	0	0	0	0	9	15	0	0	0	24	0	0	0	0	1.37832	4.48423	0	0	3.0962	3.7161	0.580443	1.90156	0	0	0	0
scaffold_1	8621396	8621523	Cluster_1692	128	541	21.347	393	0	-	CUGAAGUGUUUGAGGGUGACUC	374	0.033	22	N0	-1	0	0	2	5	44	107	375	2	6	0	541	14.3407	8.23481	39.9445	27.4165	21.364	53.2502	130.918	61.3645	132.362	68.7478	1.16089	0.633855	6.89971	0	1.86801	1.21254
scaffold_1	8621742	8621893	Cluster_1693	152	21	0.829	6	0.095	-	AAAUGUGGCUUAGGUGGAUGAUU	4	0.667	23	N0	-1	0	0	3	1	1	0	2	11	3	0	21	0.448147	0.686234	0	0	0.689161	1.68159	0	0	0.77405	0	0.870664	3.16927	0	0	0	0
scaffold_1	8622087	8622153	Cluster_1694	67	17	0.671	6	0.353	.	AUUUACUUCCAUUCUAAAACUC	3	0.765	24	N0	-1	0	0	2	0	2	1	4	1	6	1	17	0	0	0	0	0	1.12106	0	0	0	0	1.45111	2.85235	1.14995	0	0	0
scaffold_1	8622824	8623020	Cluster_1695	197	20	0.789	9	0.25	.	AUCUUAAACUCUAAAAAUCUUUA	6	0.75	23	N0	-1	0	0	1	1	2	2	0	8	4	2	20	0.896294	1.02935	0	0	0	0	0	0	0	0	2.32177	1.58464	1.14995	0.49092	0	0
scaffold_1	8629728	8629964	Cluster_1696	237	120	4.735	68	0.708	.	AUCGCGGGCUCCACUGACACGUGG	13	0.567	24	N0	0.4	0	0	1	9	3	8	15	21	62	1	120	0	1.02935	3.32871	0	0.689161	5.60529	0	4.90916	0	0	8.1262	20.6003	2.2999	1.47276	0	2.42507
scaffold_1	8647598	8647896	Cluster_1697	299	14	0.552	14	0.929	+	AUGAGGAUCAGACUUGGUCGGUG	3	0.714	23	N0	-1	0	0	1	1	1	4	0	6	1	0	14	0	0.686234	0	0	0	0	0	9.81831	0.77405	5.57415	0	0	2.2999	0.98184	0	0
scaffold_1	8652404	8652505	Cluster_1698	102	22	0.868	22	0.227	.	AAAAACGUAAAUCUCGAAGAAU	3	0.682	22	N0	-1	0	0	0	3	2	1	7	5	2	2	22	0	0	0	0	0	0	0	0	0	0	2.61199	1.90156	1.14995	2.4546	0.934007	0
scaffold_1	8652604	8653063	Cluster_1699	460	50	1.973	50	0.08	-	UUCGUGCGUUUCCUCAAAGGA	3	0.84	21	N0	-1	0	0	3	7	6	17	7	6	3	1	50	0.448147	0.343117	0	0	0	1.68159	1.98361	0	2.32215	1.85805	5.80443	4.75391	1.14995	0.49092	1.86801	0.606268
scaffold_1	8657483	8657644	Cluster_1700	162	81	3.196	81	0.741	.	AACGAAACUAUAUAACUUUGGAGG	10	0.63	24	N0	0.6	0	0	4	1	5	8	12	17	34	0	81	2.24073	0.343117	3.32871	1.37082	1.37832	2.80264	0	2.45458	0	0	6.96531	10.4586	0	1.96368	1.86801	0.606268
scaffold_1	8659057	8659281	Cluster_1701	225	16	0.631	12	0.75	.	GAACCGGGCAUUGAGAAACUGU	3	0.75	24	N0	0	0	0	2	0	0	0	5	3	6	0	16	0	0.343117	0	0	0	0	0	0	0	0	0	0	1.14995	0	7.47205	3.63761
scaffold_1	8661961	8662289	Cluster_1702	329	25	0.986	20	0.64	.	AGACGUAGAAAGAGCUGUCGCUUG	3	0.76	24	N0	0	0	0	0	2	0	1	6	4	12	0	25	1.79259	0	3.32871	0	0	0.560529	0	0	0	0	0.290221	0.316927	9.19961	1.96368	0.934007	1.8188
scaffold_1	8662936	8663366	Cluster_1703	431	23	0.908	23	0.261	.	ACGGUCUUGUUGGGUAUCUUGAUG	5	0.696	24	N0	0.1	0	0	0	2	4	1	1	4	10	1	23	0	1.02935	0	1.37082	0	0	0	0	0	0	0	0	5.74976	3.43644	0.934007	3.63761
scaffold_1	8664854	8665024	Cluster_1704	171	546	21.545	534	0.216	.	AACCGGACUCUUCAGCGUUUUAUG	261	0.203	24	N0	6.2	0	0	24	19	14	24	32	44	387	2	546	2.24073	1.02935	8.32178	16.4499	5.51329	12.3316	0	0	0	0	54.8518	83.6688	2.2999	1.96368	1.86801	18.188
scaffold_1	8668233	8668468	Cluster_1705	236	31	1.223	31	0.452	.	AUUGUUUUAGAACUUCUUAUGGGG	2	0.839	24	N0	0.1	0	0	2	1	0	2	3	9	12	2	31	0	0	0	1.37082	2.06748	5.04476	3.96722	0	2.32215	7.4322	0.290221	0	0	0.49092	1.86801	3.03134
scaffold_1	8668740	8669002	Cluster_1706	263	45	1.776	16	0.533	.	ACGGUUCAGAUUGUUUUUCAUUU	6	0.578	24	N0	0.2	0	0	1	1	2	2	5	11	23	0	45	0.448147	0.343117	0	0	4.13497	1.12106	0	0	0	1.85805	2.32177	7.60625	1.14995	0	0	0.606268
scaffold_1	8669800	8669915	Cluster_1707	116	18	0.71	1	0.944	+	AUCGAUUUCUGUAUUUGCAACA	6	0.5	22	N0	-1	0	0	0	0	1	0	11	4	2	0	18	0	0.686234	1.66436	1.37082	0	1.12106	0	0	0	0	1.16089	2.53542	0	0	0	0
scaffold_1	8670708	8671012	Cluster_1708	305	27	1.065	6	0.741	.	AAAGGCAUGAAUCUUUGAUAUACU	2	0.852	23	N0	-1	0	0	0	2	1	5	1	10	8	0	27	0	0	1.66436	0	1.37832	3.36317	0	0	0.77405	1.85805	2.03155	2.21849	0	0	0	1.21254
scaffold_1	8671208	8671427	Cluster_1709	220	94	3.709	32	0.468	.	UGCGGCAACGCACGGGCUGACAGC	23	0.309	24	N0	0.4	0	0	4	0	0	7	7	9	65	2	94	0.448147	1.37247	3.32871	0	4.13497	2.24211	0	0	0	1.85805	7.25553	11.4094	1.14995	0.98184	2.80202	5.45641
scaffold_1	8671891	8672480	Cluster_1710	590	504	19.887	90	0.536	.	AUAUUAGAUUGUGGGCUUCCAACU	13	0.494	24	N0	2.5	0	0	42	31	8	44	58	132	161	28	504	5.82591	7.89169	24.9653	9.59577	8.95909	10.65	37.6886	31.9095	34.8322	22.2966	37.7288	44.6867	9.19961	3.43644	15.8781	13.3379
scaffold_1	8673144	8673301	Cluster_1711	158	24	0.947	23	0.417	.	UCUUCCACAGGUCUGUGCAUUCAC	5	0.625	24	N0	0.1	0	0	0	0	1	2	2	6	13	0	24	0	0	1.66436	1.37082	3.4458	3.36317	0	0	0	1.85805	0	1.90156	0	0	1.86801	1.21254
scaffold_1	8673390	8673776	Cluster_1712	387	45	1.776	42	0.733	.	AAACGAGUGAAUGGGCAGACCUGU	10	0.644	24	N0	0.5	0	0	0	2	1	0	3	7	32	0	45	0.896294	0	0	0	0.689161	1.12106	0	0	2.32215	0	2.90221	6.9724	1.14995	1.47276	0	0.606268
scaffold_1	8675380	8675713	Cluster_1713	334	15	0.592	13	0.8	+	GAUUCAAUAAACUCCUGAGACU	2	0.933	23	N0	-1	0	0	1	1	2	3	3	4	1	0	15	0.896294	0.343117	0	0	0.689161	1.12106	3.96722	0	0	1.85805	0.580443	0.633855	1.14995	0.49092	0	0
scaffold_1	8676335	8676876	Cluster_1714	542	29	1.144	29	0.862	+	UACUGGUAGAAGAUUAUCCU	2	0.897	21	N0	-1	0	0	1	3	4	6	2	6	3	4	29	0.896294	1.02935	1.66436	0	2.06748	0.560529	3.96722	0	3.0962	3.7161	0.580443	0.633855	1.14995	0	3.73603	1.21254
scaffold_1	8679929	8680072	Cluster_1715	144	7296	287.892	7296	0.008	-	CAAAGAGUUGGUGAAUGUCCU	6224	0.009	21	N0	-1	0	0	30	112	235	6886	19	8	5	1	7296	12.1	6.17611	143.135	76.7662	322.527	304.928	706.166	579.28	790.305	475.66	521.818	703.579	56.3476	8.83656	15.8781	76.3897
scaffold_1	8683505	8683708	Cluster_1716	204	28	1.105	28	0	-	AAGUUGACCGUGUGCUUAGACC	2	0.857	18	N0	-1	0	0	6	5	2	3	3	3	4	2	28	0	0.343117	0	0	0	0	3.96722	4.90916	0.77405	1.85805	3.48266	2.53542	1.14995	0	0	0
scaffold_1	8684044	8684754	Cluster_1717	711	37	1.46	37	0.027	-	UUGUUGGUGCUUCUGAAGCA	2	0.919	20	N0	-1	0	0	6	0	7	5	5	3	6	5	37	0	0.343117	0	2.74165	0	0.560529	3.96722	0	3.87025	0	3.48266	2.85235	2.2999	0.98184	0	0.606268
scaffold_1	8695163	8695412	Cluster_1718	250	23	0.908	23	0.043	-	UUUAUUGUUCGACUGUUAAA	2	0.913	22	N0	-1	0	0	2	5	3	0	6	2	2	3	23	0.896294	0.686234	0	0	2.06748	1.12106	9.91806	4.90916	0	3.7161	0.290221	0.316927	1.14995	0	0	1.21254
scaffold_1	8695751	8695923	Cluster_1719	173	910	35.908	259	0.001	-	GUGCUUAUUGACGGUCUUGUGCU	268	0.024	25	N0	-1	0	0	1	3	39	19	28	279	256	285	910	15.6851	31.9099	74.896	163.128	62.0245	43.1607	77.3608	85.9102	130.04	124.489	2.03155	2.53542	36.7984	6.87288	56.0404	12.7316
scaffold_1	8696058	8696321	Cluster_1720	264	18	0.71	18	0.167	-	GUUUACCGGUCGCGACACAGC	3	0.722	21	N0	-1	0	0	2	4	0	7	0	0	3	2	18	0.896294	2.0587	0	0	0.689161	1.68159	1.98361	2.45458	0	3.7161	0	0.633855	0	0	0	0
scaffold_1	8697371	8697865	Cluster_1721	495	34	1.342	34	0.618	.	AGGUACUCUCUGAAUUUUGAUUAG	4	0.794	24	N0	0.2	0	0	0	1	3	6	3	6	14	1	34	1.79259	1.71558	1.66436	0	0.689161	1.12106	0	0	0	0	1.45111	1.90156	0	2.4546	0.934007	2.42507
scaffold_1	8699028	8699052	Cluster_1722	25	15	0.592	15	1	+	CUGCCGAUUUUGGAAUUCA	10	0.4	19	N0	-1	0	0	1	10	1	1	0	0	1	1	15	0	0	0	0	0	0.560529	0	0	0	0	0	0	0	0	8.40606	3.03134
scaffold_1	8699330	8699494	Cluster_1723	165	46	1.815	46	1	+	CUUCGAAGCCGGUCUCAAACUCA	5	0.609	23	N0	-1	0	0	3	2	3	5	9	10	7	7	46	0	0	0	0	0	0	0	0	0	3.7161	0	0	1.14995	0	29.8882	6.66895
scaffold_1	8711078	8711738	Cluster_1724	661	82	3.236	74	0.488	.	GAUUGUGCAUUGUAGAAACA	7	0.622	24	N0	0.2	0	0	3	6	12	5	11	18	25	2	82	8.51479	7.54857	0	0	2.06748	1.68159	0	0	0	0	2.61199	3.80313	12.6495	0.98184	0	0.606268
scaffold_1	8712144	8712326	Cluster_1725	183	413	16.296	413	0.029	-	AAAGUUGACGUCUAUAUGUAGUAU	221	0.114	24	N0	-1	0	0	6	7	7	14	83	33	251	12	413	47.9517	68.9665	0	0	2.06748	0.560529	0	0	0	0	0	0	109.245	2.4546	0	0.606268
scaffold_1	8713292	8713477	Cluster_1726	186	26	1.026	26	0.385	.	AACAGCAUGUGGCUCUCUCAUCU	2	0.846	24	N0	0.1	0	0	1	0	5	1	3	5	10	1	26	3.58518	3.77429	0	0	0	0	0	0	0	0	0	0	6.89971	0.49092	0	0
scaffold_1	8728609	8729030	Cluster_1727	422	122	4.814	22	0.443	.	AUGGGGGACGACCAAACCGAUGUG	29	0.492	24	N0	0.9	0	0	1	2	4	11	9	16	78	1	122	0.448147	0	4.99307	0	2.06748	2.24211	0	0	1.5481	1.85805	12.4795	19.3326	0	0	0	2.42507
scaffold_1	8746106	8746622	Cluster_1728	517	99	3.906	35	0.444	.	AUGAUUCGUACAAUUAUAUGUCUG	6	0.616	24	N0	0.6	0	0	3	3	4	3	11	17	53	5	99	1.34444	0.343117	0	0	4.13497	5.04476	0	0	2.32215	0	9.28708	13.3109	2.2999	0	0	0.606268
scaffold_1	8755268	8755476	Cluster_1729	209	85	3.354	85	0.835	+	AAGGAAAAUGAGAGAACUUACACG	9	0.576	24	N0	-1	0	0	5	8	2	8	12	14	33	3	85	12.9963	9.26416	0	0	0	1.12106	0	0	1.5481	0	0	0	9.19961	7.85472	0	0.606268
scaffold_1	8755616	8755868	Cluster_1730	253	13	0.513	13	0.462	.	CGAUUAAUGCAUGUGUAGAGACU	1	1	23	N0	-1	0	0	0	0	0	2	0	8	3	0	13	4.48147	0.343117	0	0	0	0	0	0	0	0	0	0	1.14995	0	0	0.606268
scaffold_1	8774275	8774731	Cluster_1731	457	121	4.775	115	0	-	CUAAGUAUCGUUCUCUUU	11	0.62	19	N0	-1	0	0	23	25	16	17	14	12	8	6	121	0	2.0587	9.98614	4.11247	3.4458	6.16582	17.8525	14.7275	18.5772	22.2966	4.35332	3.16927	3.44985	0	6.53805	2.42507
scaffold_1	8775016	8775167	Cluster_1732	152	55	2.17	52	0	-	CACAUGUGAACCGUCUUGAUUACCA	6	0.545	22	N0	-1	0	0	6	3	5	8	10	9	5	9	55	0.448147	0.343117	1.66436	0	0	0	1.98361	12.2729	1.5481	0	6.96531	5.70469	0	0.98184	0	0
scaffold_1	8775658	8775904	Cluster_1733	247	78	3.078	32	0.026	-	UCGGCUGACUUCUCCUUUUAGGUUU	5	0.808	20	N0	-1	0	0	5	9	14	8	8	11	11	12	78	0.448147	1.02935	0	2.74165	2.06748	0.560529	1.98361	19.6366	3.87025	1.85805	9.28708	5.07084	2.2999	0.98184	0.934007	0
scaffold_1	8784075	8784556	Cluster_1734	482	15	0.592	15	0.933	+	AUCAGUGGUGGGACUUGAAGACGGU	2	0.867	22	N0	-1	0	0	1	1	1	1	3	2	3	3	15	0.448147	0	1.66436	0	2.06748	0.560529	5.95083	0	0	0	0	0	0	0.49092	1.86801	1.8188
scaffold_1	8794926	8795881	Cluster_1735	956	27	1.065	27	0.074	-	AUGACUCGUGCACUUCCU	2	0.926	22	N0	-1	0	0	4	4	2	3	5	4	3	2	27	0	1.71558	1.66436	1.37082	1.37832	0	1.98361	4.90916	2.32215	0	1.16089	1.90156	0	0	1.86801	0
scaffold_1	8803766	8803865	Cluster_1736	100	23	0.908	23	0.13	-	CAUCUGUGCGGACAUUUCU	3	0.826	19	N0	-1	0	0	2	6	0	4	1	4	5	1	23	2.24073	1.71558	3.32871	0	0.689161	0	1.98361	0	2.32215	0	0.290221	0	4.59981	0.49092	0	0
scaffold_1	8803957	8804267	Cluster_1737	311	25	0.986	25	0.64	.	CAUAUGUAGAUGGAACGAA	2	0.88	24	N0	0.1	0	0	0	3	1	5	4	4	7	1	25	7.17035	1.02935	0	0	0	0.560529	0	0	0	0	0	0	4.59981	0.49092	0	0
scaffold_1	8804839	8804977	Cluster_1738	139	69	2.723	4	0.188	-	AUAUUAAUCGCGCUAACUCAGUU	20	0.406	23	N0	-1	0	0	1	0	2	8	6	28	23	1	69	0.448147	0	0	1.37082	1.37832	4.48423	0	0	1.5481	1.85805	6.96531	8.55704	0	0.49092	0.934007	0.606268
scaffold_1	8805250	8805498	Cluster_1739	249	24	0.947	1	0.667	.	UAGGAUUUAGAUUUAACACGGU	4	0.75	22	N0	-1	0	0	2	1	1	2	7	7	4	0	24	0	0.343117	0	0	0.689161	1.68159	0	0	0.77405	0	2.03155	3.16927	1.14995	0	0	0
scaffold_1	8805754	8805971	Cluster_1740	218	80	3.157	80	0.588	.	AAAGAUUAGAGAACUCUUUG	10	0.6	24	N0	0.2	0	0	1	11	14	7	16	8	21	2	80	16.5814	4.80364	0	0	2.06748	0	0	0	0	0	0	0	28.7488	0.49092	0	0
scaffold_1	8806470	8806515	Cluster_1741	46	22	0.868	22	0.045	-	AUAACUCGAUCGGUCUCAAAACG	4	0.591	23	N0	-1	0	0	1	1	1	1	6	8	4	0	22	2.24073	3.43117	0	0	0	0	0	0	0	1.85805	0	0	5.74976	0.49092	0	0
scaffold_1	8807557	8807703	Cluster_1742	147	29	1.144	29	0	-	GGAAGAACUGACAGAUCUCAGCU	3	0.793	19	N0	-1	0	0	4	6	4	2	2	5	1	5	29	0	1.02935	1.66436	0	0.689161	1.12106	5.95083	0	3.87025	5.57415	0.290221	1.90156	1.14995	0	0.934007	1.21254
scaffold_1	8818572	8818633	Cluster_1743	62	10598	418.185	53	0	-	GGGGAUGUAGCUCAAAUGGU	3600	0.005	20	N0	-1	0	0	1539	1286	3619	1222	646	984	312	990	10598	87.8368	95.3865	530.93	656.625	213.64	309.972	841.051	601.372	877.772	553.699	631.522	556.207	1952.62	81.4927	279.268	162.48
scaffold_1	8826483	8826579	Cluster_1744	97	21	0.829	21	1	+	AGCUCCACCACCGUAUCAAGAUCU	4	0.619	18	N0	-1	0	0	5	4	3	1	1	1	5	1	21	2.24073	2.0587	0	0	0	0	0	0	0	0	0	0	3.44985	1.96368	0	1.8188
scaffold_1	8827465	8827781	Cluster_1745	317	19	0.75	19	0.526	.	AUUGAACGUGGUUGGAUUUGU	3	0.737	20	N0	-1	0	0	4	2	6	4	2	0	1	0	19	0.448147	4.46052	0	0	0	0	0	0	0	1.85805	0	0	0	0.98184	0	1.21254
scaffold_1	8829875	8830196	Cluster_1746	322	594	23.439	56	0.867	+	UUUGAUCUAAAGGUUACUGUUU	212	0.16	22	N0	-1	0	0	9	5	6	6	231	132	203	2	594	1.34444	2.74494	1.66436	16.4499	4.13497	8.96846	0	0	2.32215	1.85805	60.9465	86.5211	9.19961	1.47276	25.2182	13.9442
scaffold_1	8830373	8830704	Cluster_1747	332	92	3.63	11	0.793	.	ACUUUCUAUGGUUGCUGGGAUCAU	5	0.663	24	N0	0.3	0	0	1	2	6	6	14	19	44	0	92	0	0	1.66436	1.37082	1.37832	3.36317	0	0	0.77405	0	7.54575	15.8464	1.14995	0	0	2.42507
scaffold_1	8831254	8831474	Cluster_1748	221	119	4.696	3	0.765	.	GUUUCAUGUUGAUCUUUGUCCUA	11	0.597	23	N0	-1	0	0	3	5	4	4	18	44	41	0	119	0.896294	0	3.32871	1.37082	2.06748	6.72634	0	0	2.32215	7.4322	11.6089	13.3109	2.2999	1.47276	0	3.03134
scaffold_1	8831956	8831994	Cluster_1749	39	15	0.592	0	0	-	UUUGUGAGACUGAGAAAACUUUCU	3	0.8	24	N0	-1	0	0	0	3	1	0	0	2	8	1	15	0	0	1.66436	1.37082	0	0.560529	0	0	0	0	1.74133	1.58464	1.14995	0	0	0
scaffold_1	8834361	8834494	Cluster_1750	134	158	6.234	6	0	-	GCUGGAAUAGCUCAGUUGG	22	0.291	18	N0	-1	0	0	36	32	21	21	12	11	11	14	158	0.448147	2.74494	11.6505	16.4499	8.95909	6.16582	33.7214	39.2732	20.8993	13.0063	2.61199	3.16927	8.04966	2.4546	3.73603	2.42507
scaffold_1	8838492	8838729	Cluster_1751	238	123	4.853	97	0.626	.	CCAAUAAUCUUGCUCUAAGGACU	5	0.691	24	N0	0.4	0	0	6	3	7	17	23	28	36	3	123	0.448147	0	3.32871	0	2.75664	1.12106	0	0	1.5481	0	15.0915	17.7479	1.14995	0	0	1.8188
scaffold_1	8868967	8869235	Cluster_1752	269	13	0.513	0	0.385	.	AAGGACAAAACGCGAGAGAGU	2	0.846	24	N0	0	0	0	1	0	0	2	1	4	5	0	13	0	0	3.32871	0	0.689161	3.9237	0	0	0	0	0.290221	0.633855	0	0	0	0
scaffold_1	8869367	8869587	Cluster_1753	221	40	1.578	11	0.15	-	UCCCCACAGACGGCGCCA	11	0.35	18	N0	-1	0	0	12	9	7	0	2	3	7	0	40	0.896294	1.02935	1.66436	1.37082	0.689161	0	0	0	0.77405	0	5.80443	1.26771	0	0.49092	1.86801	2.42507
scaffold_1	8884570	8884680	Cluster_1754	111	28	1.105	5	0.107	-	AAGUAGAUGCUAUUUUGGUAAAAU	6	0.464	24	N0	-1	0	0	4	0	1	2	1	1	18	1	28	0.448147	0	0	0	2.06748	1.68159	0	0	0	0	2.61199	3.4862	0	0	0	0.606268
scaffold_1	8888607	8888689	Cluster_1755	83	14	0.552	14	1	+	UCUAAGGGCUUUGCUCAGACU	4	0.429	21	N0	-1	0	0	4	2	1	5	0	0	0	2	14	0.448147	0.343117	0	0	0	1.12106	0	2.45458	4.6443	5.57415	0	0	0	0	0	0
scaffold_1	8892151	8892417	Cluster_1756	267	491	19.374	242	0.479	.	CACGUAGCUACACGAACUAGAUGU	77	0.354	24	N0	2.9	0	0	9	10	21	29	61	129	227	5	491	1.79259	1.37247	1.66436	2.74165	2.06748	2.24211	0	0	0.77405	0	52.8203	84.6196	1.14995	2.94552	0.934007	9.09402
scaffold_1	8893251	8893586	Cluster_1757	336	93	3.67	38	0.667	.	AUUGCUCGAUAGUUGGUGUAGCC	8	0.624	24	N0	0.7	0	0	3	3	2	7	8	26	44	0	93	0	0.343117	0	0	0.689161	2.24211	3.96722	0	0	0	9.86753	14.8956	0	0.49092	0.934007	1.21254
scaffold_1	8893839	8894025	Cluster_1758	187	14	0.552	14	0.857	+	AAGCACCGUAUAGCCCCUUGCAUC	2	0.786	21	N0	-1	0	0	1	0	3	5	0	1	3	1	14	0	0.343117	1.66436	0	0	2.24211	5.95083	2.45458	0	1.85805	0.290221	0	0	0.98184	0	0
scaffold_1	8894155	8894518	Cluster_1759	364	34	1.342	34	1	+	UUCUCUGAAUUGCUCUGUUUUC	9	0.588	22	N0	-1	0	0	1	1	3	5	13	2	2	7	34	0.896294	0.343117	3.32871	1.37082	3.4458	2.24211	5.95083	2.45458	5.41835	3.7161	0.580443	0.633855	0	0	0.934007	0.606268
scaffold_1	8898584	8898627	Cluster_1760	44	20	0.789	20	0.95	+	AACUGAACGAACUAAUGAUUAUUGA	8	0.25	25	N0	-1	0	0	0	0	0	0	1	4	7	8	20	0	0	0	4.11247	0	1.68159	7.93445	0	6.1924	1.85805	0	0.316927	0	0	0	0
scaffold_1	8948208	8948495	Cluster_1761	288	13	0.513	13	0.231	.	AUCCCUUUGGAAAGCUGUACCA	3	0.615	22	N0	-1	0	0	0	0	2	1	4	4	2	0	13	0.448147	0	0	0	1.37832	1.12106	0	0	0	0	1.74133	0	0	0.49092	0	0.606268
scaffold_1	8951324	8951996	Cluster_1762	673	675	26.635	675	0.265	.	AUCUCGAUUUCUUCGUAGAACGCG	73	0.25	24	N0	1	0	0	12	11	51	39	158	126	251	27	675	1.34444	2.74494	14.9792	10.9666	11.0266	5.60529	1.98361	0	6.1924	5.57415	68.202	109.34	3.44985	1.96368	8.40606	7.88148
scaffold_1	8952903	8953236	Cluster_1763	334	115	4.538	115	0.965	+	CUUCGGCGAAGAGAGACUU	32	0.322	19	N0	-1	0	0	11	40	11	12	6	17	15	3	115	2.68888	5.14675	4.99307	17.8207	11.7157	5.04476	15.8689	22.0912	8.51454	11.1483	1.74133	1.26771	1.14995	0.49092	2.80202	1.8188
scaffold_1	8954281	8954563	Cluster_1764	283	16	0.631	16	1	+	AUUUGCUUCCCUUUUCUCUAUC	4	0.75	22	N0	-1	0	0	0	3	1	2	6	2	1	1	16	0	0	0	0	0	0.560529	0	2.45458	3.87025	1.85805	1.74133	0.316927	0	0	0.934007	0
scaffold_1	8956081	8956331	Cluster_1765	251	20	0.789	20	0.9	+	ACAGCACUCAAAAGACUGAGCUCC	2	0.95	21	N0	-1	0	0	3	2	1	4	1	4	3	2	20	0.896294	0.343117	0	0	0.689161	1.68159	0	0	1.5481	0	1.45111	1.58464	0	0.49092	0	0
scaffold_1	8967582	8967621	Cluster_1766	40	26	1.026	22	0.962	+	AAUAAUGUUGAGACCAUGGAAAUC	6	0.577	24	N0	-1	0	0	1	0	0	3	2	8	12	0	26	0	0	0	0	0	0	0	0	0	0	3.77288	4.12005	0	0	0	0
scaffold_1	8969117	8969854	Cluster_1767	738	24	0.947	24	0.792	.	ACAGUAGAAUCAAUCUCAGA	3	0.833	20	N0	-1	0	0	1	4	6	3	3	3	2	2	24	0	0.343117	0	1.37082	0	1.12106	0	0	0.77405	0	3.19243	1.90156	1.14995	0.49092	0	0
scaffold_1	8982366	8982425	Cluster_1768	60	21	0.829	0	0.333	.	GGACAAAAUACGUAGGACACCAAU	2	0.714	24	N0	-1	0	0	0	1	0	1	2	5	12	0	21	0	0	0	0	0	0.560529	0	0	0	1.85805	2.03155	3.4862	1.14995	0	0	0
scaffold_1	8982715	8983206	Cluster_1769	492	171	6.747	70	0.708	.	AGGACUUGUGAUAUUAACGGCG	7	0.602	24	N0	0.3	0	0	9	12	5	8	41	40	51	5	171	0	0	0	0	1.37832	2.80264	1.98361	0	0.77405	1.85805	20.0253	28.5235	0	0	1.86801	0
scaffold_1	8986572	8986712	Cluster_1770	141	31	1.223	2	0.903	+	AUUCUUUGUAGUAACUUUUCUAGA	16	0.355	24	N0	-1	0	0	2	1	1	1	0	7	19	0	31	1.34444	1.02935	3.32871	4.11247	4.82413	2.80264	0	0	0.77405	1.85805	0	0.316927	1.14995	0	0.934007	1.8188
scaffold_1	8986829	8987231	Cluster_1771	403	110	4.34	14	0.327	.	AAAGAUCUAUUACCUGGUGAGUGU	24	0.464	24	N0	1	0	0	0	9	0	3	9	22	63	4	110	1.34444	0.343117	6.65742	0	17.9182	18.4974	0	0	0.77405	5.57415	0	0	11.4995	1.47276	4.67003	12.7316
scaffold_1	8989395	8989641	Cluster_1772	247	18	0.71	0	0.556	.	UUACGAUAACUAUGAACAUCA	2	0.778	24	N0	0	0	0	0	1	1	4	1	4	7	0	18	0	0	1.66436	1.37082	0	2.80264	0	0	1.5481	0	0	0	0	1.47276	1.86801	2.42507
scaffold_1	8990050	8990606	Cluster_1773	557	34	1.342	4	0.559	.	ACUCAAAGUAGGAUCACU	3	0.735	23	N0	-1	0	0	3	2	0	1	5	12	10	1	34	0.896294	1.37247	0	1.37082	2.75664	7.28687	0	0	3.0962	1.85805	0	0.633855	1.14995	0	0.934007	0.606268
scaffold_1	8999903	9000114	Cluster_1774	212	56	2.21	29	0.25	.	UUAGACUGUCUUAACUUUUUGUA	7	0.571	24	N0	0.1	0	0	0	0	1	6	5	17	26	1	56	0	0.343117	6.65742	5.4833	4.13497	6.72634	0	0	0.77405	0	3.19243	3.4862	2.2999	0	0	2.42507
scaffold_1	9000245	9000486	Cluster_1775	242	358	14.126	82	0.282	.	AUUUAAGAUCUAGAAUUGUGGCU	22	0.374	23	N0	-1	0	0	19	12	17	13	59	131	94	13	358	0.448147	0	1.66436	0	7.58077	4.48423	0	2.45458	0.77405	0	38.5994	52.9269	2.2999	0.49092	9.34007	13.3379
scaffold_1	9010959	9011061	Cluster_1776	103	104	4.104	27	0.827	+	AAAUCCCGAACUCUCCAACUGUUG	28	0.413	24	N0	-1	0	0	2	1	4	12	9	13	57	6	104	0	0.686234	0	0	0.689161	1.12106	0	0	2.32215	0	12.7697	15.5294	0	0	1.86801	0.606268
scaffold_1	9015762	9015943	Cluster_1777	182	13	0.513	13	0	-	CGGCACUGGAGAGUCCGGC	2	0.923	18	N0	-1	0	0	2	2	1	2	2	1	1	2	13	0	0.343117	0	0	0	1.12106	0	0	0.77405	1.85805	1.45111	0.633855	0	0	0.934007	0
scaffold_1	9016261	9016594	Cluster_1778	334	20	0.789	20	0.05	-	CAUGUCCGAUCUGCUUUAGCUUCA	2	0.9	24	N0	-1	0	0	0	2	3	2	1	2	7	3	20	0	0	0	0	0	1.12106	3.96722	0	1.5481	0	1.45111	0.633855	4.59981	0	1.86801	0.606268
scaffold_1	9017352	9017620	Cluster_1779	269	16	0.631	16	0.062	-	UGACUAUGUUCGAUGAUCUCACU	2	0.875	20	N0	-1	0	0	3	0	4	2	1	4	2	0	16	0	0.686234	0	0	1.37832	1.68159	1.98361	0	0.77405	1.85805	0.580443	0.633855	2.2999	0	0	0
scaffold_1	9017709	9018110	Cluster_1780	402	56	2.21	56	0	-	AAGCUGUGGACUCUCUUUGUA	7	0.518	21	N0	-1	0	0	4	6	6	10	4	9	10	7	56	1.34444	1.02935	3.32871	5.4833	4.13497	2.80264	9.91806	4.90916	6.96645	1.85805	1.74133	2.21849	2.2999	0.49092	0	0
scaffold_1	9019044	9019513	Cluster_1781	470	31	1.223	26	0	-	AUGAUGCUUAGGAACCGAGA	3	0.806	21	N0	-1	0	0	6	2	5	7	2	5	3	1	31	0	0.686234	1.66436	1.37082	0.689161	2.24211	0	7.36373	0.77405	0	4.0631	1.26771	0	0	0	0
scaffold_1	9021341	9021667	Cluster_1782	327	21	0.829	21	0	-	AGGUCUUCUCCCUCGGAAA	5	0.762	19	N0	-1	0	0	3	7	3	1	2	5	0	0	21	0	0.343117	3.32871	0	0	0	1.98361	2.45458	0.77405	0	3.48266	0.633855	0	0	0.934007	0
scaffold_1	9034750	9035356	Cluster_1783	607	65	2.565	65	0.954	+	UUGAGCUAACCUUUGAUU	4	0.8	24	N0	-1	0	0	8	6	9	9	10	8	12	3	65	0.448147	0.686234	0	0	0.689161	0	0	0	2.32215	1.85805	8.1262	8.55704	0	0.49092	0.934007	0
scaffold_1	9035668	9036077	Cluster_1784	410	21	0.829	21	0.905	+	AUGUGACUUUUCUUGUAUU	2	0.857	19	N0	-1	0	0	3	6	2	5	0	3	1	1	21	0	0	0	0	0	0	3.96722	0	0	0	2.03155	2.85235	1.14995	0.49092	0	0.606268
scaffold_1	9047662	9047857	Cluster_1785	196	19	0.75	19	0	-	UUCUGGUGUCAAUCGUACU	2	0.895	24	N0	-1	0	0	1	3	1	3	1	3	6	1	19	0	0.343117	0	0	0.689161	0	1.98361	2.45458	0	1.85805	1.16089	0.633855	2.2999	2.4546	0	0.606268
scaffold_1	9048922	9049465	Cluster_1786	544	863	34.053	232	0.175	-	UUUCCGGUCUGUGAAUUUACAU	53	0.234	24	N0	-1	0	0	20	15	24	83	129	136	450	6	863	0.448147	1.37247	28.2941	27.4165	26.8773	34.7528	7.93445	12.2729	26.3177	22.2966	69.9433	100.466	1.14995	3.92736	54.1724	24.2507
scaffold_1	9050847	9051092	Cluster_1787	246	5293	208.856	5293	1	+	UUGCUCUCUCCGGAUUUCUGCCCU	2654	0.013	24	N0	-1	0	0	28	72	70	310	388	710	3521	194	5293	70.8072	328.02	6.65742	259.086	280.488	438.894	1210	1705.93	336.712	555.557	0.290221	0	212.741	152.185	88.7306	100.64
scaffold_1	9051565	9051836	Cluster_1788	272	17	0.671	11	0.824	+	UGACAAAAUCGUAGUUACAUA	2	0.941	23	N0	-1	0	0	0	0	3	4	2	5	3	0	17	0.896294	0.343117	0	1.37082	0	1.68159	1.98361	0	2.32215	0	0.290221	0.633855	2.2999	0.49092	0	0
scaffold_1	9052027	9052255	Cluster_1789	229	373	14.718	12	0.968	+	AAGGACUGUAUAUACACCUCACGU	199	0.193	24	N0	-1	0	0	22	2	6	7	20	23	289	4	373	0.448147	0	8.32178	6.85412	7.58077	7.8474	0	0	0.77405	3.7161	37.4386	58.3146	0	0.49092	8.40606	6.66895
scaffold_1	9052801	9053016	Cluster_1790	216	19	0.75	6	0.579	.	AUGUAACUGACUGUAACCGUC	3	0.789	23	N0	-1	0	0	0	1	1	3	1	8	3	2	19	0.896294	0	0	0	0	2.80264	0	0	1.5481	0	0.870664	0.950782	0	1.47276	0.934007	0
scaffold_1	9101652	9101836	Cluster_1791	185	46	1.815	1	0.37	.	AUCGGAUCGACAGGAUAGCAGAUC	3	0.87	24	N0	0.1	0	0	4	2	1	1	6	11	21	0	46	0.896294	0.343117	0	0	0.689161	2.80264	1.98361	0	0.77405	0	4.64354	4.43698	2.2999	0.49092	0	1.21254
scaffold_1	9106174	9106362	Cluster_1792	189	147	5.8	30	0.633	.	GAGGAAUGUAGAGGAAUGAUGUGG	9	0.558	24	N0	1.8	0	0	9	6	9	6	20	44	51	2	147	5.82591	1.37247	1.66436	6.85412	6.20245	7.8474	0	0	3.0962	3.7161	9.5773	11.0925	2.2999	1.96368	10.2741	6.06268
scaffold_1	9119233	9119392	Cluster_1793	160	14	0.552	14	0	-	GCAAGAGAGACUGGUGUUUAAAACU	1	1	22	N0	-1	0	0	2	1	2	2	4	0	0	3	14	0.448147	0	0	0	0	0	0	0	0	0	2.03155	1.90156	0	0	0	0
scaffold_1	9119719	9119857	Cluster_1794	139	15	0.592	15	0	-	AAAAAAAGAGAGAAUGAUGA	2	0.867	20	N0	-1	0	0	0	0	6	2	3	1	2	1	15	0.448147	0.343117	0	0	0	0	0	0	0	0	2.61199	1.26771	0	0	0	0
scaffold_1	9124251	9124486	Cluster_1795	236	562	22.176	20	0.495	.	ACAGAUCUAAUCCGUACAACUU	172	0.153	22	N0	-1	0	0	15	11	11	23	211	124	163	4	562	0.896294	3.77429	9.98614	13.7082	22.0531	21.3001	0	0	4.6443	5.57415	56.3029	68.4563	4.59981	1.47276	8.40606	16.9755
scaffold_1	9124614	9124752	Cluster_1796	139	21	0.829	8	0.571	.	GUUUUUAGAUUGAAGGGAGAAUA	5	0.619	23	N0	-1	0	0	0	0	2	1	0	12	5	1	21	0	0	0	5.4833	1.37832	4.48423	0	0	0	0	0.580443	1.26771	1.14995	0	0	0
scaffold_1	9124939	9125203	Cluster_1797	265	30	1.184	19	0.5	.	AUGUUAAAUCUCGAAUCCCCAUGG	3	0.767	24	N0	0.1	0	0	1	3	1	3	3	5	14	0	30	0.896294	0	1.66436	0	2.75664	2.24211	0	0	0.77405	0	2.03155	2.53542	0	1.47276	0	0
scaffold_1	9127343	9127528	Cluster_1798	186	48	1.894	48	0.958	+	ACGUGUUUGUAGAAUAUCAACU	16	0.438	22	N0	-1	0	0	7	10	4	1	17	6	3	0	48	0.896294	1.37247	0	5.4833	4.13497	1.12106	7.93445	0	5.41835	1.85805	0	0	1.14995	4.41828	7.47205	0
scaffold_1	9138068	9138245	Cluster_1799	178	98	3.867	5	0.02	-	CGAACCCGGGCUCAGACACU	29	0.224	20	N0	-1	0	0	12	19	31	13	14	7	1	1	98	0	0.343117	1.66436	0	0	0.560529	5.95083	4.90916	0.77405	0	16.5426	9.82475	0	0.49092	0	0
scaffold_1	9146233	9146391	Cluster_1800	159	27	1.065	24	0.222	.	GGGAGUGACGUCGAGAACC	5	0.519	19	N0	-1	0	0	0	11	2	5	2	5	1	1	27	0.896294	1.71558	0	0	3.4458	1.68159	0	0	0.77405	1.85805	0	0	0	1.96368	5.60404	0
scaffold_1	9155491	9155820	Cluster_1801	330	23	0.908	23	0.739	.	CUUUUUUCUUCAGUUUUACA	2	0.783	21	N0	0.1	0	0	0	4	2	5	3	4	5	0	23	5.37776	0.686234	0	0	0.689161	1.12106	0	0	1.5481	0	0	0	0	1.96368	0	0
scaffold_1	9155939	9155993	Cluster_1802	55	29	1.144	9	0.759	.	UCUCAGGGGCGGAUCUAGAAAAUU	7	0.517	24	N0	-1	0	0	1	1	0	0	0	6	21	0	29	0	0	0	1.37082	0	0	0	0	0	0	3.48266	5.07084	0	0	0	0
scaffold_1	9156328	9156742	Cluster_1803	415	121	4.775	24	0.901	+	GAUAGUUGUUGAUUUGUUGUCACA	27	0.496	24	N0	-1	0	0	6	2	3	6	5	29	70	0	121	1.34444	2.74494	6.65742	4.11247	4.13497	5.60529	0	0	0	0	9.5773	12.3602	1.14995	2.94552	1.86801	3.63761
scaffold_1	9166761	9166787	Cluster_1804	27	23	0.908	21	0	-	AAGAGAUUUAGAACAUGAUUCU	6	0.348	23	N0	-1	0	0	0	0	3	3	6	8	3	0	23	0.448147	0	3.32871	1.37082	2.06748	1.68159	0	0	0	0	0	0.316927	2.2999	0	2.80202	4.24387
scaffold_1	9170435	9170755	Cluster_1805	321	18	0.71	18	0.222	.	GCAUGACAGUGAGCCUCGAUCAA	3	0.778	21	N0	0.3	0	0	1	3	0	6	2	4	2	0	18	0.448147	1.02935	0	0	0.689161	0	1.98361	2.45458	3.0962	3.7161	0.290221	0.633855	0	0.49092	0.934007	0
scaffold_1	9212127	9212366	Cluster_1806	240	19	0.75	19	0	-	AUCCAUCUUCGAACUGACCA	4	0.737	20	N0	-1	0	0	3	1	8	2	2	1	0	2	19	0	0.343117	4.99307	0	5.51329	0	0	0	3.0962	5.57415	0	0	0	0	0	0
scaffold_1	9219149	9219300	Cluster_1807	152	18	0.71	18	0.278	.	AAAAAAACAAUCUGCAGAAUAU	2	0.889	24	N0	0	0	0	2	0	1	0	3	4	8	0	18	0.448147	0	3.32871	1.37082	1.37832	2.24211	0	0	3.87025	0	0.290221	0.316927	0	0	0.934007	0
scaffold_1	9219972	9220232	Cluster_1808	261	147	5.8	146	0.558	.	AGUCUAAUCGUCUAGCUGAUGGGU	8	0.571	24	N0	0.4	0	0	8	3	7	15	25	19	65	5	147	0.448147	1.02935	0	0	0	0	0	0	0	0	17.4133	25.6711	0	0.98184	0	0
scaffold_1	9231560	9231675	Cluster_1809	116	16	0.631	16	1	+	ACAAGUCGUCAAGAUGAUUCUGA	2	0.875	24	N0	-1	0	0	1	3	0	0	3	3	4	2	16	0	0	0	0	2.06748	2.80264	1.98361	2.45458	2.32215	1.85805	0.290221	0.316927	0	0	0	0
scaffold_1	9236143	9236550	Cluster_1810	408	99	3.906	87	0.141	-	CAGGGCUUGAACUGUGUGUUCU	13	0.444	22	N0	-1	0	0	3	8	1	6	30	22	28	1	99	2.24073	1.02935	13.3148	4.11247	5.51329	10.65	1.98361	0	0.77405	0	0	0	2.2999	0	18.6801	17.5818
scaffold_1	9241075	9241736	Cluster_1811	662	67	2.644	27	0.507	.	UGAUCUGGACCAAACUUGUGGU	3	0.851	24	N0	0.1	0	0	4	4	1	4	10	14	27	3	67	0.448147	0.343117	0	0	1.37832	1.12106	0	0	0	1.85805	8.1262	8.87396	0	0.98184	0.934007	0.606268
scaffold_1	9241827	9242527	Cluster_1812	701	284	11.206	81	0.331	.	AAUUUAUAGGUUACUGGUGGCAGC	18	0.525	24	N0	1.7	0	0	15	14	12	25	49	37	113	19	284	1.34444	0.686234	21.6366	9.59577	7.58077	34.1923	23.8033	9.81831	7.7405	5.57415	19.4448	14.5787	0	0	10.2741	20.6131
scaffold_1	9245101	9245226	Cluster_1813	126	81	3.196	40	0.37	.	AUUGCUAGACUCUUAAAACCCAA	5	0.716	24	N0	0.1	0	0	6	2	3	17	5	15	32	1	81	4.03332	2.40182	3.32871	0	0	0.560529	7.93445	2.45458	0.77405	0	7.83598	9.19089	0	0	0	0
scaffold_1	9254368	9254765	Cluster_1814	398	21	0.829	21	0.048	-	CAUGGCUGUAACAAAGGGGAAGGC	3	0.714	23	N0	-1	0	0	3	3	2	1	3	5	4	0	21	0	0.343117	1.66436	1.37082	0	0.560529	5.95083	0	0.77405	5.57415	1.74133	0.633855	0	0	0	1.21254
scaffold_1	9312385	9312460	Cluster_1815	76	30	1.184	11	0.7	.	CCCGACUUUGCGUAUUAGCUCUA	6	0.633	23	N0	-1	0	0	1	4	2	1	6	8	8	0	30	0	1.02935	0	4.11247	0.689161	1.12106	7.93445	0	1.5481	1.85805	1.45111	1.58464	1.14995	0.49092	0	1.21254
scaffold_1	9319228	9319816	Cluster_1816	589	87	3.433	87	0.943	+	UUUACGAUCUAUCGGCUCUU	6	0.69	20	N0	-1	0	0	8	11	16	11	15	12	9	5	87	1.34444	3.77429	0	0	2.75664	1.68159	3.96722	2.45458	0	5.57415	4.64354	5.38776	1.14995	0.98184	18.6801	2.42507
scaffold_1	9322081	9322808	Cluster_1817	728	55	2.17	55	0.255	.	UAGGAUUAGCCACCCAGUC	3	0.764	19	N0	-1	0	0	5	14	8	10	6	6	6	0	55	0.896294	0.343117	6.65742	2.74165	2.75664	0	3.96722	4.90916	5.41835	9.29024	2.32177	2.53542	0	2.94552	1.86801	1.21254
scaffold_1	9323538	9324042	Cluster_1818	505	29	1.144	29	0.069	-	GCUCGCUGGCGAACAACA	3	0.828	18	N0	-1	0	0	8	5	2	3	6	3	1	1	29	0.448147	1.02935	3.32871	0	0.689161	0	0	2.45458	2.32215	1.85805	2.90221	0.633855	3.44985	0	0	1.21254
scaffold_1	9324933	9325439	Cluster_1819	507	296	11.68	183	0.348	.	AUAUACUAGUCGGUUGUUCGCGCU	29	0.503	24	N0	1.4	0	0	20	19	11	25	34	54	131	2	296	0.448147	1.02935	1.66436	2.74165	13.0941	6.72634	0	0	3.87025	3.7161	30.183	39.9328	4.59981	1.96368	4.67003	4.85014
scaffold_1	9331858	9332273	Cluster_1820	416	21	0.829	21	1	+	AAGACAAAAGGGACGAGU	2	0.857	18	N0	-1	0	0	4	2	4	4	1	2	2	2	21	0.896294	0.686234	1.66436	0	0.689161	0	1.98361	2.45458	1.5481	5.57415	1.45111	0.633855	0	0.49092	0	0
scaffold_1	9332614	9332789	Cluster_1821	176	26	1.026	19	1	+	CACCAAGAAGGGCAAGGA	2	0.923	19	N0	-1	0	0	4	6	4	1	2	3	3	3	26	0.448147	0	0	1.37082	0.689161	0	5.95083	2.45458	3.87025	3.7161	0.870664	2.53542	0	0.49092	0	0
scaffold_1	9335690	9335984	Cluster_1822	295	13	0.513	13	0.846	+	ACCCCAUAGAACUGCUGAUGCUA	2	0.923	20	N0	-1	0	0	0	2	3	1	2	3	2	0	13	0.896294	1.02935	0	0	0	0.560529	0	0	0	0	0.580443	0.316927	1.14995	1.47276	0	0
scaffold_1	9337017	9337496	Cluster_1823	480	22	0.868	22	0.818	+	GUGUAUGAUCCUUCUUUGA	3	0.773	24	N0	-1	0	0	3	4	1	4	2	2	5	1	22	0.448147	0.686234	0	1.37082	2.06748	0	0	0	0.77405	1.85805	0.870664	1.58464	1.14995	1.96368	0	0
scaffold_1	9356272	9356317	Cluster_1824	46	20	0.789	20	1	+	AGUGUCUCCGUCCUCUGUUCU	4	0.55	21	N0	-1	0	0	2	2	1	7	1	2	5	0	20	0	2.0587	0	0	0.689161	0	3.96722	4.90916	0	1.85805	0.290221	0	2.2999	0.49092	1.86801	1.21254
scaffold_1	9357247	9357373	Cluster_1825	127	19	0.75	19	1	+	UUGGAAGAUGUCAUAGCUCACA	2	0.842	22	N0	-1	0	0	2	0	3	2	4	2	3	3	19	0	0.343117	1.66436	0	2.06748	1.12106	0	0	3.0962	5.57415	0.290221	0	0	0	2.80202	0.606268
scaffold_1	9357515	9357741	Cluster_1826	227	14	0.552	14	1	+	CAUUGAGUUGAUCUUGUC	3	0.643	21	N0	-1	0	0	3	2	2	4	0	1	1	1	14	0	0.343117	1.66436	2.74165	0	0.560529	0	2.45458	5.41835	0	0	0	1.14995	0	0	0
scaffold_1	9363909	9364418	Cluster_1827	510	24	0.947	3	0	-	UCUUCUGCAGGAUUUAGAC	2	0.875	19	N0	-1	0	0	2	6	5	3	0	3	3	2	24	0	1.71558	0	0	0.689161	0	3.96722	2.45458	4.6443	1.85805	0.870664	0.316927	3.44985	0	0	0.606268
scaffold_1	9403523	9404082	Cluster_1828	560	339	13.377	311	0.292	.	AUAGAUCUAAGGUAUUUUGGCUU	60	0.381	23	N0	-1	0	0	17	16	6	18	33	123	116	10	339	0.896294	6.51922	19.9723	6.85412	6.89161	12.3316	3.96722	2.45458	9.28859	20.4385	25.8297	41.5175	0	0.98184	7.47205	7.88148
scaffold_1	9411215	9411592	Cluster_1829	378	13	0.513	0	0.154	-	UCUACGAUUCCUAAACUAC	1	1	21	N0	-1	0	0	2	2	1	5	2	1	0	0	13	0	0.343117	0	0	0	1.12106	0	2.45458	1.5481	0	1.16089	0.950782	0	0	0	0
scaffold_1	9412183	9412328	Cluster_1830	146	14	0.552	13	0.071	-	CCUGUCUUUUCGAUCUCAAGAAUG	2	0.929	21	N0	-1	0	0	2	1	1	3	1	3	2	1	14	0	0.343117	1.66436	2.74165	0.689161	0	1.98361	2.45458	1.5481	1.85805	0.580443	0.633855	0	0	0	0
scaffold_1	9431473	9431701	Cluster_1831	229	16	0.631	15	0.875	+	AUACCGGGAAGUAGAAGUGUU	3	0.75	21	N0	-1	0	0	3	1	0	6	1	2	3	0	16	1.34444	0.343117	0	0	1.37832	1.12106	0	0	2.32215	1.85805	0	0.950782	1.14995	0	0	0
scaffold_1	9432445	9432707	Cluster_1832	263	30	1.184	15	0.267	.	AACUGUGUAGAGAAUCCGAUUUAC	8	0.6	24	N0	0.2	0	0	0	2	0	1	3	5	19	0	30	0.896294	0	0	0	2.75664	6.72634	0	0	1.5481	3.7161	0	0	1.14995	0	1.86801	3.03134
scaffold_1	9432905	9433059	Cluster_1833	155	28	1.105	18	0.821	+	CUGGCCUUGUAUGACAUGUGAUA	5	0.643	24	N0	-1	0	0	2	1	1	1	2	10	11	0	28	0	0.343117	1.66436	5.4833	2.06748	4.48423	0	0	0	1.85805	0	0	0	0	0.934007	5.45641
scaffold_1	9443931	9444197	Cluster_1834	267	14	0.552	14	0.786	.	AUUGAUGAUCUAGGGUUUGCU	3	0.786	21	N0	0	0	0	3	1	1	5	1	2	1	0	14	0	0.343117	0	0	2.06748	0.560529	0	2.45458	1.5481	0	0.870664	0.316927	0	0.49092	0.934007	0
scaffold_1	9444770	9445071	Cluster_1835	302	16	0.631	16	1	+	CCCAUCAUUGCGGAUUUCUCUCCUG	2	0.875	25	N0	-1	0	0	1	3	1	1	2	3	1	4	16	0.448147	1.02935	0	0	0	0	1.98361	0	0.77405	3.7161	0.870664	0.316927	1.14995	0.98184	0	0.606268
scaffold_1	9445364	9445681	Cluster_1836	318	15	0.592	15	1	+	AAACCCCUGAUUACUCGAAUU	2	0.8	23	N0	-1	0	0	0	1	0	4	2	5	3	0	15	0	0	0	0	1.37832	0	0	0	4.6443	3.7161	1.45111	0	0	0	0	0
scaffold_1	9449999	9450266	Cluster_1837	268	183	7.221	106	0.749	.	GGGAUCGCUUGAAAUCGCUGGAUU	15	0.557	24	N0	2.8	0	0	6	10	11	16	36	35	68	1	183	0.448147	1.37247	3.32871	1.37082	1.37832	2.24211	0	0	2.32215	0	20.3155	24.0865	6.89971	2.4546	2.80202	3.63761
scaffold_1	9450619	9450814	Cluster_1838	196	32	1.263	9	0.094	-	GCGGUUGCGGUUGCGGUUGCGGG	3	0.781	24	N0	-1	0	0	1	2	4	0	5	6	13	1	32	0	0.343117	1.66436	0	0	1.68159	0	0	0	3.7161	1.45111	5.07084	0	0.98184	1.86801	0
scaffold_1	9453752	9454767	Cluster_1839	1016	705	27.818	704	0.346	.	AAAUAGUUUGUGAUCACUGGACU	36	0.474	24	N0	3.3	0	0	39	69	49	77	118	149	200	4	705	114.277	82.3481	0	0	5.51329	0	0	0	0.77405	0	0	0.316927	97.7459	56.4558	0	0
scaffold_1	9454949	9455889	Cluster_1840	941	374	14.758	374	0.332	.	AAAAGAAGUAGUAACCUUGAAGGG	20	0.481	24	N0	1.5	0	0	11	15	27	38	60	64	156	3	374	85.5961	35.6842	0	1.37082	2.75664	0	0	0	0	0	0	0	49.4479	15.2185	0	0
scaffold_1	9458288	9458475	Cluster_1841	188	28	1.105	6	0.25	.	AGCGAAGCGAAUCUAACGAAUAUU	15	0.5	24	N0	0.2	0	0	0	0	1	1	1	2	22	1	28	0	0.343117	0	1.37082	0	0	0	0	0.77405	0	4.0631	3.4862	0	0	0	0
scaffold_1	9458805	9459007	Cluster_1842	203	67	2.644	18	0.328	.	AUUUGCUUCGCCUCGAUCGAAU	4	0.642	24	N0	0.2	0	0	2	2	1	8	12	10	30	2	67	0.448147	0.686234	0	0	0.689161	1.12106	0	0	0	0	8.70664	7.92318	0	0.49092	1.86801	1.8188
scaffold_1	9459277	9459757	Cluster_1843	481	155	6.116	86	0.523	.	AAAAUGUGAGAAUUUUAUAGACGG	24	0.516	24	N0	2	0	0	12	3	0	7	21	35	77	0	155	0	0.343117	1.66436	1.37082	2.75664	2.24211	0	0	0.77405	0	16.5426	27.2557	0	0	0	0
[truncated: 42,148 more rows]

## Sheet: Extended Data Fig 6c
Data for Extended Data Figure 6c
[truncated: 11 more rows]

[truncated: 6 more sheets: Extended Data Fig 6d, Extended Data Fig 6e, Extended Data Fig 6f, Extended Data Fig 6g, Extended Data Fig 6h, Extended Data Fig 6j]
