# Supplementary material for: Dosage-sensitive maternal siRNAs determine hybridization success in Capsella
Source: Nat Plants. 2024 Nov 11;10(12):1969–83. doi: 10.1038/s41477-024-01844-3 (PMC11649575; doi:10.1038/s41477-024-01844-3)
Supplement: Supplementary file 19 — Statistical source data. [file 41477_2024_1844_MOESM19_ESM.xlsx]

## Sheet: Extended Data Fig 7b
Data for Extended Data Figure 7b																Results of two-sided Wilcoxon's test
gene	CoxCr_CG	Co4xCr_CG	CoxCr_CHG	Co4xCr_CHG	CoxCr_CHH	Co4xCr_CHH	CG_4xCrxCg	CHG_4xCrxCg	CHH_4xCrxCg	CG_CrxCg	CHG_CrxCg	CHH_CrxCg				V	p-value	p-value adjusted with Benjamini and Hochberg correction
Carubv10024914m.g	0	0.0988	0	0.101165	0.00945	0.010105	0	0.01786	0.00189	0.065	0.00640833	0.010163		CrxCg - 4xCr x Cg	CG	68	0.009635	0.009635
Carubv10010156m.g	0.1	0.023815	0	0	0.004395	0.00653	0	0	0.004	0.0632188	0.0280917	0.0111158			CHG	28	4.411e-05	0.00026466
Carubv10015981m.g	NA	0.484715	0	0.00714	0.00367	0.03232	0.622235	0	0.018735	0.158883	0.01769	0.0103731			CHH	49	0.0003807	0.0009978
Carubv10028580m.g	0.0763	0.012815	0	0.00272	0.005415	0.0081	0	0.009125	0.00903	0.10915	0.0216	0.0112147		Co x 4xCo	CG	250	0.0006957	0.00104355
Carubv10007644m.g	0	0	0	0.00526	0.003685	0.008455	0.02321	0.014645	0.003845	0.0399438	0.004165	0.0022788			CHG	48	0.002159	0.0025908
Carubv10024813m.g	0.9	0.15	0	0.090275	0.00345	0.012735	0.782795	0.10022	0.011095	0.283335	0.005555	0.00594234			CHH	56	0.0004989	0.0009978
Carubv10001166m.g	0.85238	0.372215	0.04359	0.014285	0.00762	0.03503	0.84903	0.402155	0.05808	0.6748	0.118473	0.0265045
Carubv10002823m.g	0.89125	0.8333	0	0	0	0	0.74532	0.236985	0.01276	0.772279	0.0795136	0.00983437
Carubv10001920m.g	0.2	0.3722	0.02769	0.027625	0.02575	0.018385	0.4448	0.10434	0.02179	0.225225	0.040175	0.0135891
Carubv10003161m.g	0.84503	0.674095	0.06722	0.11531	0.009145	0.028605	0.795845	0.37255	0.09856	0.651238	0.15924	0.0284454
Carubv10002555m.g	0.8	0.6857	0.13335	0.15555	0	0.03871	0.585485	0.388805	0.05386	0.563746	0.109525	0.0232894
Carubv10003757m.g	0.6	NA	0.08335	0.105125	0.00681	0.01304	0.625	0.403435	0.032955	0.2967	0.100333	0.0149138
Carubv10015167m.g	0.17555	0.00956	0.00521	0.00463	0.009695	0.005255	0	0.007935	0.002075	0.032175	0.00741923	0.00414083
Carubv10025411m.g	0.79231	0.14285	0.11111	0.1	0.011115	0.007705	0.69091	0.30728	0.02541	0.436923	0.140123	0.0189371
Carubv10001114m.g	0.67649	0.571875	0.073415	0.11399	0.00951	0.02649	0.810215	0.45619	0.051385	0.549012	0.165303	0.022617
Carubv10011611m.g	NA	0	NA	0	0	0.00769	0.018535	0.014045	0.00344	0.10524	0	0.00518629
Carubv10021762m.g	0.817045	0.798965	0.118675	0.29207	0.02977	0.045535	0.794	0.446705	0.07747	0.597664	0.133096	0.0224712
Carubv10006793m.g	0.42581	0.27106	0	0.050415	0.01284	0.02083	0.356275	0.015985	0.001165	0.103686	0	0.00653614
Carubv10022252m.g	0.696225	0.67167	0.19654	0.359795	0.052645	0.051685	0.874835	0.53303	0.07467	0.427655	0.177014	0.0238122
Carubv10002761m.g	0.258095	0.150225	0.02052	0.03006	0.01658	0.01988	0.14001	0.0529	0.007305	0.0941583	0.0126962	0.00818833
Carubv10021360m.g	0.95832	0.92821	0.11481	0.31374	0.02103	0.03777	0.736745	0.396555	0.06703	NA	NA	NA
Carubv10011303m.g	NA	NA	0.047915	0.043945	0.01907	0.01668	NA	0.23873	0.031025	NA	0.0297222	0.00864855
Carubv10014232m.g	0.09559	0.02012	0	0.002645	0.01385	0.01142	0.00303	0.00728	0.00543	0.0367867	0.0234091	0.00422137
Carubv10021540m.g	0.976455	0.8679	0.10103	0.36756	0.016865	0.043225	0.77851	0.31537	0.062925	NA	NA	0
Carubv10006189m.g	NA	NA	0	0	0.02442	0.01623	NA	NA	NA	NA	NA	NA
Carubv10001714m.g	0.775	0.42165	0.2	0.05598	0.009255	0.019375	0.216975	0.11817	0.024235	0.189105	0.0339896	0.008975
Carubv10024608m.g	0.6	NA	0	NA	0.00329	0.02841	NA	NA	NA	NA	NA	NA
Carubv10020903m.g	0.72188	0.46001	0	0.17404	0.010565	0.02879	0.73922	0.52728	0.111425	0.606357	0.256454	0.037075
Carubv10024493m.g	0.23704	0.198145	0.02	0.084255	0.00892	0.016325	0.41697	0.105	0.06064	0.306025	0.0256538	0.00970352
Carubv10024482m.g	NA	0.64668	NA	0	NA	0.03	0.69264	0.228525	0.09761	0.863456	0.0875	0.0260149
Carubv10025317m.g	0.88503	0.66124	0.031945	0.26479	0.00851	0.086115	NA	NA	NA	NA	NA	NA

## Sheet: Extended Data 7c
Data for Extended Data Figure 7c
gene	name	genotype	log2fc	adjusted p-values (from Wald test)
Carubv10008086m.g	CLSY3	CrxCg	-0.25597	0.22991
Carubv10019657m.g	NRPD1	CrxCg	-0.715562	0.000184516
Carubv10016327m.g	NRPD2	CrxCg	0.701515	0.00334544
Carubv10022599m.g	AGO4	CrxCg	0.192199	0.386093
Carubv10022497m.g	NRPE1	CrxCg	0.63148	0.00193033
Carubv10016577m.g	DCL3	CrxCg	0.508006	0.0432889
Carubv10016574m.g	DCL3b	CrxCg	1.13827	4.54055e-06
Carubv10000468m.g	DRM2	CrxCg	0.199575	0.444252
Carubv10000076m.g	RDR2	CrxCg	1.06969	1.29268e-05
Carubv10008086m.g	CLSY3	CbpxCg	0.0635283	0.873577
Carubv10019657m.g	NRPD1	CbpxCg	-0.189543	0.511423
Carubv10016327m.g	NRPD2	CbpxCg	-0.433504	0.171103
Carubv10022599m.g	AGO4	CbpxCg	-0.33828	0.129097
Carubv10022497m.g	NRPE1	CbpxCg	-0.731515	0.0131079
Carubv10016577m.g	DCL3	CbpxCg	-0.169696	0.700247
Carubv10016574m.g	DCL3b	CbpxCg	-0.513011	0.187114
Carubv10000468m.g	DRM2	CbpxCg	-0.0881894	0.834694
Carubv10000076m.g	RDR2	CbpxCg	-0.740024	0.01302
Carubv10008086m.g	CLSY3	CoxCr	-0.817637	0.0041565
Carubv10019657m.g	NRPD1	CoxCr	-1.28342	1.02716e-07
Carubv10016327m.g	NRPD2	CoxCr	-0.0964513	0.813915
Carubv10022599m.g	AGO4	CoxCr	-0.326875	0.238061
Carubv10022497m.g	NRPE1	CoxCr	-0.674969	0.0122042
Carubv10016577m.g	DCL3	CoxCr	0.624941	0.0581862
Carubv10016574m.g	DCL3b	CoxCr	-0.318425	0.473125
Carubv10000468m.g	DRM2	CoxCr	0.0210325	0.965
Carubv10000076m.g	RDR2	CoxCr	-0.382536	0.308907
Carubv10008086m.g	CLSY3	Cr2x4	-0.464947	0.0245799
Carubv10019657m.g	NRPD1	Cr2x4	-1.43028	4.15732e-15
Carubv10016327m.g	NRPD2	Cr2x4	0.462584	0.0220504
Carubv10022599m.g	AGO4	Cr2x4	0.173924	0.353145
Carubv10022497m.g	NRPE1	Cr2x4	-0.333707	0.0889806
Carubv10016577m.g	DCL3	Cr2x4	0.207875	0.25669
Carubv10016574m.g	DCL3b	Cr2x4	0.750534	0.0010429
Carubv10000468m.g	DRM2	Cr2x4	-0.00823137	0.975742
Carubv10000076m.g	RDR2	Cr2x4	0.128835	0.659615
Carubv10008086m.g	CLSY3	Cr4xCg	0.0190725	0.975728
Carubv10019657m.g	NRPD1	Cr4xCg	-0.919437	0.00165164
Carubv10016327m.g	NRPD2	Cr4xCg	0.411329	0.426629
Carubv10022599m.g	AGO4	Cr4xCg	0.533555	0.14045
Carubv10022497m.g	NRPE1	Cr4xCg	-0.086239	0.923242
Carubv10016577m.g	DCL3	Cr4xCg	-0.211294	0.629618
Carubv10016574m.g	DCL3b	Cr4xCg	0.172616	0.781407
Carubv10000468m.g	DRM2	Cr4xCg	0.174562	0.754882
Carubv10000076m.g	RDR2	Cr4xCg	0.640427	0.216151
