# Supplementary material for: Dosage-sensitive maternal siRNAs determine hybridization success in Capsella
Source: Nat Plants. 2024 Nov 11;10(12):1969–83. doi: 10.1038/s41477-024-01844-3 (PMC11649575; doi:10.1038/s41477-024-01844-3)
Supplement: Supplementary file 20 — Statistical source data. [file 41477_2024_1844_MOESM20_ESM.xlsx]

## Sheet: Extended Data Fig 8a
Data for Extended Data Figure 8a																							Results of two-sided Wilcoxon test
	CG genes							CHG genes							CHH genes										W	p-value	p-value adjusted with Benjamini and Hochberg correction
Gene	Cr_x_Cg_m	Cr_x_Cg_p	Cg_x_Cr_p	Cg_x_Cr_m	4xCr_x_Cg_m	4xCr_x_Cg_p	Gene	Cr_x_Cg_m	Cr_x_Cg_p	Cg_x_Cr_p	Cg_x_Cr_m	4xCr_x_Cg_m	4xCr_x_Cg_p	Gene	Cr_x_Cg_m	Cr_x_Cg_p	Cg_x_Cr_p	Cg_x_Cr_m	4xCr_x_Cg_m	4xCr_x_Cg_p			CG	4xCr x Cg_m - Cr x Cg_m	216795351	< 0.00000000000000022	3.3e-16
Carubv10000018m.g	0.454689	0.75647	0.722221	0.587167	0.625414	NA	Carubv10000018m.g	0.0158496	0.0129912	0	0.00795081	0.00656261	NA	Carubv10000018m.g	0.00352319	0.00628005	0.00219342	0.00495449	0.00303782	0				4xCr x Cg_p - Cr x Cg_p	44105943	< 0.00000000000000022	3.3e-16
Carubv10000019m.g	0.128345	0.263587	0	0.458687	0.323001	0.484306	Carubv10000019m.g	0.00488618	0.00625996	0	0.0085995	0.00610127	0.0142225	Carubv10000019m.g	0.00235184	0.00757063	0	0.00921453	0.00353441	0.00318004				Cg x Cr_m - Cr x Cg_m	229968224	3.11e-07	3.732e-07
Carubv10000020m.g	NA	0.591288	NA	0.442542	NA	0.580562	Carubv10000020m.g	NA	0.00775715	NA	0.0144735	NA	0.00832279	Carubv10000020m.g	NA	0.0131289	NA	0.0144594	NA	0.012804				Cg x Cr_p - Cr x Cg_p	35486575	< 0.00000000000000022	3.3e-16
Carubv10000021m.g	0.689234	0.563478	NA	0.593739	NA	0.646146	Carubv10000021m.g	0.00792783	0.00166611	NA	0.0093091	NA	0.0113335	Carubv10000021m.g	0.00338995	0.00205325	NA	0.00580534	NA	0.00616575			CHG	4xCr x Cg_m - Cr x Cg_m	180273809	< 0.00000000000000022	3.3e-16
Carubv10000022m.g	0.585406	NA	NA	0.549217	0.537702	NA	Carubv10000022m.g	0.00609	NA	NA	0.00651281	0.0075396	0	Carubv10000022m.g	0.00462149	NA	NA	0.00743405	0.00383669	0.004				4xCr x Cg_p - Cr x Cg_p	40348987	4.597e-13	6.12933e-13
Carubv10000023m.g	0.679783	0.853892	NA	0.582537	0.69566	NA	Carubv10000023m.g	0.00685751	0.00396905	NA	0.00895132	0.00434353	NA	Carubv10000023m.g	0.00363262	0.00134435	NA	0.00730992	0.00484122	NA				Cg x Cr_m - Cr x Cg_m	147522489	< 0.00000000000000022	3.3e-16
Carubv10000024m.g	0.445379	0.582879	0.758325	0.453139	0.352637	0.493056	Carubv10000024m.g	0.00634359	0.00698448	0	0.00874044	0.00561113	NA	Carubv10000024m.g	0.00503303	0.00679178	0.00294118	0.00826465	0.00248912	0				Cg x Cr_p - Cr x Cg_p	37485947	< 0.00000000000000022	3.3e-16
Carubv10000025m.g	0.548213	0.404169	NA	0.486877	0.49877	NA	Carubv10000025m.g	0.00751147	0.0117193	0	0.0131187	0.00856972	NA	Carubv10000025m.g	0.00720633	0.00365237	0.05	0.00562447	0.00329013	NA			CHH	4xCr x Cg_m - Cr x Cg_m	193976313	0.002715	0.00296182
Carubv10000026m.g	0.0293976	NA	NA	0.0103231	0.105175	NA	Carubv10000026m.g	0.00723889	0	NA	0.0141061	0	0	Carubv10000026m.g	0.0032207	0	NA	0.00697243	0.00413754	0				4xCr x Cg_p - Cr x Cg_p	48390430	0.4549	0.4549
Carubv10000027m.g	0.619617	0.555209	0.400833	0.517315	0.572254	0.542857	Carubv10000027m.g	0.00521329	0	0	0.00622219	0.00265469	0	Carubv10000027m.g	0.00376666	0.0367825	0.00888656	0.00859099	0.00287778	0				Cg x Cr_m - Cr x Cg_m	91560760	< 0.00000000000000022	3.3e-16
Carubv10000028m.g	0.588988	0.59	0.373264	0.564316	0.634286	NA	Carubv10000028m.g	0.00718098	0.00909091	0.0108824	0.0133644	0.00467159	NA	Carubv10000028m.g	0.00370743	0.0692308	0.0072336	0.0091761	0.00395439	0				Cg x Cr_p - Cr x Cg_p	44614509	< 0.00000000000000022	3.3e-16
Carubv10000029m.g	0.605936	0.468928	NA	0.429547	0.482507	0.532321	Carubv10000029m.g	0.00979494	0.00963784	0	0.0142563	0.0148211	0.0192464	Carubv10000029m.g	0.0142293	0.00678566	0	0.00992284	0.0155292	0.00611079
Carubv10000030m.g	0.561673	0.456727	0.8	0.556134	0.631549	NA	Carubv10000030m.g	0.00538723	0.00454545	0.0166667	0.00797934	0.00628571	NA	Carubv10000030m.g	0.00286181	0.0166678	0.00454545	0.00801607	0.00426744	NA
Carubv10000031m.g	0.672298	0.621464	0	0.525905	0.634313	NA	Carubv10000031m.g	0.00665704	0.0106691	0.02	0.0077129	0.00937889	NA	Carubv10000031m.g	0.00512791	0.00252655	0	0.00724556	0.00354946	NA
Carubv10000032m.g	NA	NA	NA	NA	NA	NA	Carubv10000032m.g	NA	NA	NA	NA	NA	NA	Carubv10000032m.g	NA	NA	NA	NA	NA	NA
Carubv10000033m.g	0.488121	0.509997	NA	0.45889	0.544734	NA	Carubv10000033m.g	0.00778143	0.015625	NA	0.0184086	0.0238053	0	Carubv10000033m.g	0.00408265	0.0111032	NA	0.0109548	0.00583438	0.109317
Carubv10000034m.g	0.5641	NA	0.469442	0.576231	0.575762	0.175242	Carubv10000034m.g	0.00486048	NA	0	0.0175548	0.00316164	0	Carubv10000034m.g	0.00300167	NA	0.00352596	0.00860057	0.00296839	0.0154093
Carubv10000035m.g	0.546283	0.648958	0.223669	0.501067	0.421047	0.585193	Carubv10000035m.g	0.00523666	0.0121367	0.00120156	0.00820313	0.00430726	0.00983101	Carubv10000035m.g	0.00293943	0.00349479	0.0047414	0.00582014	0.00374986	0.00335437
Carubv10000036m.g	0.264	0.580659	NA	0.546651	0.312431	0.437776	Carubv10000036m.g	0.00832015	0.0179785	NA	0.00957177	0	0.0130178	Carubv10000036m.g	0.00350626	0.00859241	NA	0.0083704	0.003301	0.0103226
Carubv10000037m.g	0.62904	0.737697	NA	0.47031	0.594114	0.427385	Carubv10000037m.g	0.00544955	0.00814126	NA	0.00582023	0.00498726	0	Carubv10000037m.g	0.00436985	0.00247874	0.0166667	0.00532808	0.00399769	0.00141271
Carubv10000038m.g	0.379739	NA	NA	0.494487	0.598608	0.370247	Carubv10000038m.g	0.00773267	NA	NA	0.013229	0	0.0158361	Carubv10000038m.g	0.00353616	NA	NA	0.006534	0.00122574	0.00200566
Carubv10000039m.g	0.582943	0.78784	0.254169	0.533105	0.519486	0.74667	Carubv10000039m.g	0.0089099	0.0149967	0.0152792	0.00905647	0.00271987	0.0166667	Carubv10000039m.g	0.0026499	0.00261365	0	0.00675298	0.00327476	0.0162162
Carubv10000040m.g	0.41732	0.666887	NA	0.612838	0.502427	NA	Carubv10000040m.g	0.0123518	0.00607796	NA	0.00503925	0.00435959	NA	Carubv10000040m.g	0.00664888	0.00261078	0.00714286	0.00735461	0.00303508	NA
Carubv10000043m.g	0.481211	0.62557	0.0666667	0.420383	0.41569	1	Carubv10000043m.g	0.009568	0.0152027	0.0125	0.0104972	0.0087469	NA	Carubv10000043m.g	0.00271595	0.00767357	0	0.0071022	0.00410502	0
Carubv10000044m.g	NA	NA	NA	NA	NA	NA	Carubv10000044m.g	NA	NA	NA	NA	NA	NA	Carubv10000044m.g	NA	NA	NA	NA	NA	NA
Carubv10000045m.g	0.350083	0.134579	0.101041	0.24246	0.258975	NA	Carubv10000045m.g	0.0117774	0.0027625	0	0.0135556	0.00570026	NA	Carubv10000045m.g	0.00677629	0.00624286	0.00321989	0.00523273	0.0050829	NA
Carubv10000046m.g	0.281674	0.310492	0.0648139	0.356221	0.124957	NA	Carubv10000046m.g	0.0122448	0.00238584	0.00714286	0.00863402	0.0033941	NA	Carubv10000046m.g	0.00292562	0.00202974	0.00563335	0.0050196	0.006165	NA
Carubv10000047m.g	0.479578	NA	NA	0.346966	0.53909	NA	Carubv10000047m.g	0.00423978	NA	NA	0.00168064	0	NA	Carubv10000047m.g	0.00161462	NA	NA	0.00392017	0.00322418	NA
Carubv10000048m.g	0.416488	0.75	0.240905	0.360882	0.398014	0	Carubv10000048m.g	0.0052584	0	0.00378864	0.00741393	0.00774031	0	Carubv10000048m.g	0.00439672	0.0625	0.00196078	0.010434	0.00341695	0
Carubv10000050m.g	0.486045	0.655	0.3	0.441908	0.470455	NA	Carubv10000050m.g	0.00419442	0.0104187	0.047619	0.0143732	0.00458547	NA	Carubv10000050m.g	0.00193564	0.0461538	0	0.00936503	0.00378352	NA
Carubv10000051m.g	0.174375	0.597044	NA	0.441868	0.173763	NA	Carubv10000051m.g	0.00642169	0.00544118	NA	0.00591905	0.00275139	NA	Carubv10000051m.g	0.00135714	0.00537784	NA	0.00986867	0.00164405	0
Carubv10000052m.g	0.682806	0.471043	0.61357	0.495514	0.713172	0.0115385	Carubv10000052m.g	0.0075218	0.0108793	0	0.00898729	0.00466645	0.00370333	Carubv10000052m.g	0.00343621	0.00490445	0.00522268	0.00606562	0.00338305	0.00498717
Carubv10000053m.g	0.250771	0.477283	0.597222	0.444899	0.358849	0	Carubv10000053m.g	0.00600193	0.00376551	0	0.00471888	0.00493446	0.00413182	Carubv10000053m.g	0.00400104	0.00239361	0.0105263	0.00391297	0.0062389	0.00625916
Carubv10000054m.g	0.742295	0.571179	NA	0.59841	0.455825	0.51808	Carubv10000054m.g	0.0183768	0.00442221	NA	0.00704125	0.00909091	0.00539149	Carubv10000054m.g	0.0060406	0.00578445	NA	0.00679574	0.00457774	0.00785608
Carubv10000056m.g	0.275676	0.776993	0.271429	0.305545	0.354891	0.50751	Carubv10000056m.g	0.00587349	0.02169	0.0193893	0.00477681	0.00414807	0	Carubv10000056m.g	0.00408561	0.000967021	0.00846575	0.00602083	0.00295048	0.001833
Carubv10000057m.g	0.39261	0.6021	NA	0.342912	0.344898	NA	Carubv10000057m.g	0.00579822	0.0454545	NA	0.00432153	0.00970738	NA	Carubv10000057m.g	0.00314759	0.0509295	NA	0.00591107	0.00397937	0
Carubv10000058m.g	0.162367	NA	0	0.317256	0.185997	NA	Carubv10000058m.g	0.00633214	0	0.00641154	0.0192542	0.0028526	NA	Carubv10000058m.g	0.00417806	0.00641154	0.0112186	0.00847873	0.00428109	NA
Carubv10000059m.g	0.563058	0.536048	NA	0.328911	0.479652	0.68055	Carubv10000059m.g	0.00838895	0.00387031	NA	0.0127272	0.00558125	0.00705	Carubv10000059m.g	0.00204695	0.00155729	NA	0.0107185	0.00511826	0.00696567
Carubv10000060m.g	0.554502	0.571785	0.44429	0.343015	0.587239	0.61875	Carubv10000060m.g	0.00686122	0.0157524	0.108333	0.0220593	0.0166901	0	Carubv10000060m.g	0.00515049	0.0180155	0.023125	0.0268648	0.00447069	0.00607708
Carubv10000061m.g	0.504742	0.426647	NA	0.442999	0.382529	NA	Carubv10000061m.g	0.0111475	0.0047619	NA	0.00663978	0.00378592	NA	Carubv10000061m.g	0.00300435	0.00697674	NA	0.00474361	0.0023943	NA
Carubv10000062m.g	0.26226	0.615145	0.219442	0.20853	0.2829	0.572195	Carubv10000062m.g	0.00747862	0	0.02	0.0190183	0.00365776	0.0086	Carubv10000062m.g	0.00330812	0.00702316	0	0.0105339	0.0052877	0.00900655
Carubv10000063m.g	0.609419	0.706511	NA	0.494668	0.617812	0.631789	Carubv10000063m.g	0.0149482	0.000694167	NA	0.0416766	0.0221385	0.0357083	Carubv10000063m.g	0.00508518	0.00557287	NA	0.0084122	0.00642742	0.00716801
Carubv10000064m.g	0.235739	0.536997	0.46	0.461483	0.334507	NA	Carubv10000064m.g	0.00450405	0.00522408	0.01	0.0065894	0.00667658	NA	Carubv10000064m.g	0.00630965	0.00396244	0	0.00611753	0.00404197	0
Carubv10000065m.g	0.502224	NA	0.0428571	0.47986	0.414368	NA	Carubv10000065m.g	0.00754675	0	NA	0.0138093	0.00251648	NA	Carubv10000065m.g	0.00576335	0.00769231	NA	0.00750075	0.0024363	NA
Carubv10000066m.g	0.168555	NA	NA	0.566827	NA	NA	Carubv10000066m.g	0	NA	NA	0	NA	NA	Carubv10000066m.g	0	NA	NA	0.032303	NA	NA
Carubv10000067m.g	0.123385	0.272758	0	0.212438	0.184731	NA	Carubv10000067m.g	0	0.00300789	0	0.0267766	0.00765397	NA	Carubv10000067m.g	0.00657328	0.00647158	0	0.0129846	0.00391864	NA
Carubv10000068m.g	0.0630852	NA	0.0333333	0.143173	0.0441299	NA	Carubv10000068m.g	0.00319219	NA	0	0.0132133	0.00255247	NA	Carubv10000068m.g	0.0033511	NA	0	0.00863988	0.00376752	NA
Carubv10000070m.g	0.530199	0.1	0.214683	0.44182	0.48905	NA	Carubv10000070m.g	0.0060643	0.15	0.008335	0.0255902	0.00357271	NA	Carubv10000070m.g	0.00474081	0.00588235	0.00663675	0.0101972	0.00367539	NA
Carubv10000071m.g	NA	NA	NA	NA	NA	NA	Carubv10000071m.g	NA	NA	NA	NA	NA	NA	Carubv10000071m.g	NA	NA	NA	NA	NA	NA
Carubv10000072m.g	0.572256	NA	NA	0.513797	0.459998	NA	Carubv10000072m.g	0.00288153	NA	NA	0.00915236	0.00652174	NA	Carubv10000072m.g	0.00327927	NA	NA	0.00720123	0.00487706	NA
Carubv10000074m.g	0.200277	0.00793571	0.300392	0.22122	0.467897	0.91665	Carubv10000074m.g	0.00410649	0	0.00268871	0.00525519	0.0094572	0	Carubv10000074m.g	0.00455013	0.00381818	0.00335969	0.00473072	0.00341338	0
Carubv10000075m.g	0.473792	NA	NA	0.340382	0.404642	NA	Carubv10000075m.g	0.00541997	NA	NA	0.0104292	0.00548197	NA	Carubv10000075m.g	0.00476324	0.0136364	NA	0.00371515	0.00401209	NA
Carubv10000076m.g	0.56413	0.527111	NA	0.492216	0.654888	NA	Carubv10000076m.g	0.0073398	0.00925297	NA	0.0154892	0.0027538	NA	Carubv10000076m.g	0.00104632	0.0107801	NA	0.00562569	0.00414238	NA
Carubv10000077m.g	0.521448	NA	NA	0.620802	0.520398	NA	Carubv10000077m.g	0.00556507	NA	NA	0.00441796	0.00189114	NA	Carubv10000077m.g	0.00542781	NA	NA	0.00904376	0.00420786	NA
Carubv10000079m.g	0.19999	0.524244	NA	0.548466	0.225558	0.483819	Carubv10000079m.g	0.0120783	0	NA	0.0295413	0.0110917	0.00374832	Carubv10000079m.g	0.00641193	0.0340543	NA	0.01851	0.00394598	0.00710516
Carubv10000080m.g	0.0180778	NA	NA	0.003334	0.00294118	NA	Carubv10000080m.g	0.00802955	NA	NA	0	0	NA	Carubv10000080m.g	0.00383742	NA	NA	0.00478068	0.00250084	NA
Carubv10000081m.g	0.372123	0.719418	0.350904	0.312387	0.324844	NA	Carubv10000081m.g	0.002525	0.0080982	0.043051	0.0116868	0.00833473	0.105048	Carubv10000081m.g	0.00288888	0.00341565	0.00220855	0.00449337	0.00453862	0.0119239
Carubv10000082m.g	0.222838	0.431994	NA	0.319975	0.293629	0.538728	Carubv10000082m.g	0.00833249	0.0113431	NA	0.00685469	0.00880456	0.00980294	Carubv10000082m.g	0.0038297	0.00386562	NA	0.0102538	0.00155522	0.018316
Carubv10000083m.g	0.374301	0.56016	NA	0.489271	0.334149	NA	Carubv10000083m.g	0.00445219	0.004772	NA	0.00763385	0.00388159	NA	Carubv10000083m.g	0.0039963	0.0119676	NA	0.010291	0.00424577	NA
Carubv10000084m.g	0.327128	0.252301	0.433325	0.393814	0.164364	NA	Carubv10000084m.g	0.00648137	0.003125	0	0.00527976	0.0101299	NA	Carubv10000084m.g	0.004491	0.0107842	0.00434783	0.00393676	0.00303857	NA
Carubv10000085m.g	0.501853	0.0905778	NA	0.321866	0.236071	0.173335	Carubv10000085m.g	0.00399691	0.00297619	NA	0.0127518	0.0102127	0.00438684	Carubv10000085m.g	0.00377399	0.00566038	NA	0.00646053	0.00196174	0.0128123
Carubv10000086m.g	0.461673	0.652811	NA	0.4749	0.411998	NA	Carubv10000086m.g	0.00649983	0.0199866	NA	0.0155622	0.00526132	NA	Carubv10000086m.g	0.00376776	0.000668382	NA	0.00946937	0.00361084	NA
Carubv10000087m.g	0.593248	0.481626	0.395419	0.478296	0.481505	NA	Carubv10000087m.g	0	0.00520169	0	0.00694173	0.00272314	NA	Carubv10000087m.g	0.00339537	0.00534924	0.0138138	0.00885661	0.0028903	NA
Carubv10000088m.g	0.541623	0.255533	0.352647	0.436507	0.453491	NA	Carubv10000088m.g	0.00760089	NA	0.00926111	0.00732614	0.00252132	NA	Carubv10000088m.g	0.00366323	0.00308704	0.00352767	0.0077842	0.0044637	NA
Carubv10000089m.g	0.742998	0.064873	NA	0.435065	0.545376	0.676749	Carubv10000089m.g	0.00542576	0	NA	0.00767403	0.00528537	0.00338256	Carubv10000089m.g	0.00323543	0.00309626	NA	0.00884097	0.0028905	0.020254
Carubv10000090m.g	0.386961	0.805429	0.544439	0.517924	0.487329	0.38	Carubv10000090m.g	0.00305158	0.00637252	0	0.00652463	0.00497824	NA	Carubv10000090m.g	0.00262406	0.00621805	0	0.00805745	0.00289739	0
Carubv10000091m.g	0.726165	0.780564	NA	0.633093	0.751993	NA	Carubv10000091m.g	0.0255024	0.0167232	NA	0.0151087	0.00973974	NA	Carubv10000091m.g	0.00488726	0.00342018	NA	0.00750139	0.00668483	NA
Carubv10000092m.g	0.121765	0.232647	0.0583333	0.31938	0.100677	0.317953	Carubv10000092m.g	0.00383874	0.00434783	0.00255179	0.0128673	0.00516519	0.0111479	Carubv10000092m.g	0.00413589	0.0113941	0.00529182	0.0130636	0.00302781	0.00987399
Carubv10000093m.g	NA	0.150152	NA	0.420808	NA	0.361039	Carubv10000093m.g	NA	0.00819356	NA	0.00277917	NA	0.0133321	Carubv10000093m.g	NA	0.00269745	NA	0.00679164	NA	0.00241111
Carubv10000094m.g	0.283323	0.745829	0.138883	0.550424	0.146117	NA	Carubv10000094m.g	0.00610343	0.04	0.0119071	0.0126288	0.00749857	NA	Carubv10000094m.g	0.00333297	0.00189394	0.00361111	0.00563501	0.00318626	NA
Carubv10000095m.g	0.510121	NA	NA	0.410971	0.515194	NA	Carubv10000095m.g	0.00657824	0	0	0.0088413	0.0042827	0	Carubv10000095m.g	0.00430527	0	0	0.00600144	0.00454457	0.0527778
Carubv10000096m.g	0.516309	NA	0.0958375	0.426914	0.468435	NA	Carubv10000096m.g	0.00286392	NA	0	0.0198638	0.00502056	NA	Carubv10000096m.g	0.00358416	NA	0	0.0143324	0.00478692	NA
Carubv10000097m.g	0.381602	0.481357	0.309261	0.34256	0.38829	0.529711	Carubv10000097m.g	0.00267233	0.005975	0	0.00829337	0.00212913	0.00511905	Carubv10000097m.g	0.00376875	0.00271843	0	0.00822516	0.00306763	0.00182041
Carubv10000098m.g	0.531632	0.0783797	0.210728	0.354107	0.394357	0.70605	Carubv10000098m.g	0.00443465	0.0284263	0.00213654	0.00778697	0.00320885	0.00463056	Carubv10000098m.g	0.00468164	0.00247246	0.00666714	0.00775679	0.0043724	0.00120192
Carubv10000099m.g	0.489552	0.466667	NA	0.460294	0.441968	NA	Carubv10000099m.g	0.00570223	0.0333333	NA	0.00746777	0.00369337	NA	Carubv10000099m.g	0.00399371	0	NA	0.00825932	0.00232892	NA
Carubv10000100m.g	0.093359	0.0628491	NA	0.1617	0.0125	0.17502	Carubv10000100m.g	0.0111418	0.00568125	NA	0.0130112	0	0.00191419	Carubv10000100m.g	0.010697	0.00137872	NA	0.0090379	0.00159924	0.0114421
Carubv10000101m.g	0.0881	0.589586	NA	0.487832	0.576944	NA	Carubv10000101m.g	0.01111	0.00454578	NA	0.0253496	0.0118598	NA	Carubv10000101m.g	0	0.00374391	NA	0.0083444	0.00385652	NA
Carubv10000104m.g	NA	NA	NA	NA	NA	NA	Carubv10000104m.g	NA	NA	NA	NA	NA	NA	Carubv10000104m.g	NA	NA	NA	NA	NA	NA
Carubv10000105m.g	0.374794	0.035725	0.2	0.342963	0.371405	0.09333	Carubv10000105m.g	0.0127744	0.0078125	0.00549615	0.0107533	0.0126356	0	Carubv10000105m.g	0.00661967	0	0.00909091	0.013991	0.00504751	0
Carubv10000107m.g	0.018988	0.023771	NA	0.00310231	0.00337957	0.00357129	Carubv10000107m.g	0.00624507	0.00743571	NA	0.00445449	0.00379245	0.00506745	Carubv10000107m.g	0.00225852	0.00459731	NA	0.00794192	0.00256607	0.00241041
Carubv10000108m.g	0.216175	0.664171	0.0192308	0.456193	0.0989775	NA	Carubv10000108m.g	0.0122815	0.00264524	0.00555556	0.0779675	0.0290647	0	Carubv10000108m.g	0.00329684	0.00840465	0.003778	0.0152068	0.00515057	0.00995745
Carubv10000109m.g	0.305303	0.740913	NA	0.384966	0.213458	0.849456	Carubv10000109m.g	0.0110972	0.0101075	NA	0.021232	0.00527894	0.0125	Carubv10000109m.g	0.00444744	0.00564449	0.00297679	0.00637347	0.00220195	0.00555556
Carubv10000110m.g	0.338399	0.713356	NA	0.348652	NA	0.440253	Carubv10000110m.g	0.00613088	0.026064	NA	0.0131028	NA	0.0146238	Carubv10000110m.g	0.00242647	0.0133446	NA	0.0109915	NA	0.00562636
Carubv10000111m.g	0.482631	NA	NA	0.401537	0.267594	NA	Carubv10000111m.g	0.00991986	NA	NA	0.00576756	0.00370886	NA	Carubv10000111m.g	0.00324394	NA	NA	0.00584883	0.00403035	NA
Carubv10000112m.g	0.81072	0.773305	NA	0.561681	0.628844	0.74031	Carubv10000112m.g	0.0201955	0.0166307	NA	0.00709829	0.0100336	0.00694375	Carubv10000112m.g	0.00432566	0.00292075	NA	0.00563479	0.00397509	0
Carubv10000113m.g	0.025	NA	NA	0.0253722	NA	0.232861	Carubv10000113m.g	0.0136767	NA	NA	0.0812258	NA	0.0228208	Carubv10000113m.g	0.00571125	NA	NA	0.028186	NA	0.00280702
Carubv10000114m.g	0.696704	0.349835	NA	0.514048	0.531707	0.479162	Carubv10000114m.g	0.00568854	0.00150135	NA	0.0212248	0.00400476	0	Carubv10000114m.g	0.0031522	0.00394381	0	0.0118949	0.00723842	0
Carubv10000115m.g	0.562054	0.241823	NA	0.451608	0.477729	NA	Carubv10000115m.g	0.00520326	0.00909091	0.0107156	0.00597914	0.00631701	NA	Carubv10000115m.g	0.00411034	0.00421962	0.0156427	0.00602579	0.0034105	NA
Carubv10000116m.g	0.858909	0.8232	NA	0.710631	0.701379	0.750075	Carubv10000116m.g	0.00830379	0.003845	NA	0.0152103	0	0.009525	Carubv10000116m.g	0.0030386	0	NA	0.00787322	0.00444021	0
Carubv10000117m.g	0.383704	0.647552	0.75	0.46213	0.48525	0.0773821	Carubv10000117m.g	0.00501691	0.015602	0	0.00484151	0.00930759	0	Carubv10000117m.g	0.00665021	0.00504778	0.0166682	0.00385039	0.00547802	0.00458302
Carubv10000118m.g	0.36914	NA	NA	0.333326	0.346009	NA	Carubv10000118m.g	0.00634018	NA	0	0.00598182	0.00331394	0	Carubv10000118m.g	0.005041	NA	0	0.00901136	0.0019329	0.00526316
Carubv10000119m.g	0.420912	0.25	NA	0.316378	0.369006	NA	Carubv10000119m.g	0.00757147	0.0157417	0	0.0065291	0.00380233	NA	Carubv10000119m.g	0.00584254	0	0	0.00614233	0.00616692	NA
Carubv10000120m.g	0.381869	0.179988	0.187039	0.487546	0.214828	NA	Carubv10000120m.g	0.0049958	0.0014875	0.00757727	0.0121297	0.00367764	0	Carubv10000120m.g	0.00475228	0.00396905	0.00198452	0.0101612	0.00277779	0.003125
Carubv10000121m.g	0.160626	0.165469	0.0407444	0.372006	0.158479	0.124533	Carubv10000121m.g	0.00952364	0.00173462	0	0.0117397	0.00405951	0.00737051	Carubv10000121m.g	0.00856925	0.00248948	0.00208375	0.00587107	0.00382353	0.00454545
Carubv10000122m.g	0.154013	NA	NA	0.0827786	NA	0.0833322	Carubv10000122m.g	0.00571074	NA	NA	0	NA	0.0238167	Carubv10000122m.g	0.00233591	NA	NA	0.0056618	NA	0.00259732
Carubv10000123m.g	0.557957	0.630592	NA	0.619711	0.497634	0.650837	Carubv10000123m.g	0.00501007	0.00833437	NA	0.00385225	0.00486408	0	Carubv10000123m.g	0.00350985	0.00350845	NA	0.00274132	0.00369315	0
Carubv10000124m.g	0.089961	NA	0.083325	0.126425	0.149675	NA	Carubv10000124m.g	0.00595354	NA	0.0142857	0.00315394	0.0047625	NA	Carubv10000124m.g	0.00338076	NA	0.003125	0.00553624	0.00335507	NA
Carubv10000126m.g	0.379142	0.94285	NA	0.383377	0.278509	NA	Carubv10000126m.g	0.00390422	0.0333333	NA	0.0186119	0.184239	NA	Carubv10000126m.g	0.00481509	0.00454545	NA	0.00418077	0.0198561	NA
Carubv10000128m.g	0.571963	0.552022	0.593289	0.513009	0.531843	0.166667	Carubv10000128m.g	0.00569144	0	0.00714286	0.00653229	0.00831821	NA	Carubv10000128m.g	0.0037228	0.00111111	0.00172414	0.00929443	0.003666	0
Carubv10000130m.g	0.184374	0.350158	NA	0.331445	0.0314394	0.041675	Carubv10000130m.g	0.00391435	0	NA	0.00420179	0.004351	0	Carubv10000130m.g	0.00235776	0.0022661	NA	0.00313491	0.00327747	0.00390625
Carubv10000132m.g	0.553563	0.265711	NA	0.603392	0.850817	0.742843	Carubv10000132m.g	0.00310652	0.0142771	NA	0.0233409	0.022247	0.220764	Carubv10000132m.g	0.00388301	0.00814867	NA	0.0157349	0.00288867	0.0290318
Carubv10000133m.g	0.455637	0.405607	0.4	0.500896	0.377787	NA	Carubv10000133m.g	0.00537679	0.00666667	0	0.0123599	0.009155	NA	Carubv10000133m.g	0.00393977	0.00124403	0	0.00686935	0.00492852	NA
Carubv10000134m.g	NA	0.519977	NA	0.459334	NA	0.515001	Carubv10000134m.g	NA	0.0121729	NA	0.005772	NA	0.010174	Carubv10000134m.g	NA	0.00843511	NA	0.00953436	NA	0.0106373
Carubv10000135m.g	NA	0.556963	NA	0.535378	NA	0.644816	Carubv10000135m.g	NA	0.00990674	NA	0.00732212	NA	0	Carubv10000135m.g	NA	0.00144011	NA	0.00530757	NA	0.00536027
Carubv10000136m.g	0.484044	0.505002	0.216667	0.367058	0.26701	NA	Carubv10000136m.g	0.007125	0.00228758	0.0125	0.0522876	0.00769828	NA	Carubv10000136m.g	0.00307948	0.00417012	0.00769231	0.0122703	0.00411459	NA
Carubv10000137m.g	0.585333	0.676092	NA	0.544592	0.532402	0.633962	Carubv10000137m.g	0.00821296	0.00743387	0	0.00666665	0.00252219	0.0080697	Carubv10000137m.g	0.0032664	0.00875104	0	0.00824492	0.00350764	0.00466536
Carubv10000138m.g	0.171591	0.367456	NA	0.350591	0.25875	NA	Carubv10000138m.g	0.025	0.0116075	NA	0.0149483	0.00945762	NA	Carubv10000138m.g	0.00261406	0.0041447	NA	0.0147437	0.00340648	NA
Carubv10000139m.g	0.337849	NA	0.1	0.293726	0.281325	NA	Carubv10000139m.g	0.00397057	0	0	0.0122808	0.00349339	NA	Carubv10000139m.g	0.00334322	0.00875671	0.00857143	0.0120912	0.00300089	NA
Carubv10000140m.g	0.321827	0.27297	NA	0.210346	0.292824	NA	Carubv10000140m.g	0.0072062	0.0059621	NA	0.00734477	0.00392091	NA	Carubv10000140m.g	0.00572492	0.00454156	NA	0.00737898	0.00424697	NA
Carubv10000141m.g	0.275267	0.0078125	NA	0.123041	NA	0.0935045	Carubv10000141m.g	0	0	NA	0.00884189	NA	0.00833333	Carubv10000141m.g	0.0053119	0.00252576	NA	0.00576197	NA	0.00243902
Carubv10000143m.g	0.376206	0.158004	NA	0.251135	0.176012	NA	Carubv10000143m.g	0	0	NA	0.012164	0	NA	Carubv10000143m.g	0.00128205	0	NA	0.00975438	0.00122429	NA
Carubv10000146m.g	0.479533	0.608325	NA	0.504038	0.443503	NA	Carubv10000146m.g	0.00830135	0	0	0.0156334	0.00367721	NA	Carubv10000146m.g	0.00514214	0	0	0.00456972	0.00487642	0.02
Carubv10000147m.g	0.240664	NA	NA	0.348433	0.0333333	0.226087	Carubv10000147m.g	0.0167713	NA	NA	0	0.0103818	0.00480769	Carubv10000147m.g	0.00449226	NA	NA	0.00290455	0.00107759	0.003125
Carubv10000148m.g	0.56143	0.508916	0.752775	0.461794	0.628481	0.563033	Carubv10000148m.g	0.00638782	0.00732541	0	0.00659587	0.0100253	0.00823962	Carubv10000148m.g	0.00430416	0.00511972	0	0.00658654	0.00300832	0.00827186
Carubv10000149m.g	0.46669	0.617187	0.5	0.458447	0.470253	NA	Carubv10000149m.g	0.00595195	0.00865661	0	0.0195753	0.00814476	NA	Carubv10000149m.g	0.00363725	0.0173377	0	0.00776758	0.00290992	NA
Carubv10000150m.g	0.521143	0.234762	0.434132	0.442954	0.539851	0.55715	Carubv10000150m.g	0.00808952	0.00456937	0.0101861	0.00966886	0.0104701	0.0277792	Carubv10000150m.g	0.00417097	0.00981156	0.00336522	0.00819825	0.00407471	0.01844
Carubv10000151m.g	0.271262	0.517674	0.0547643	0.304679	0.189833	0.5	Carubv10000151m.g	0.00718129	0.00474612	0	0.00692472	0.00339587	0	Carubv10000151m.g	0.00245141	0.0086801	0.0037669	0.0056686	0.00331937	0
Carubv10000153m.g	0.249397	0.95	0.135419	0.138393	0.334479	0.15	Carubv10000153m.g	0.00503046	0	0	0.00784946	0.00467807	0	Carubv10000153m.g	0.00383031	0	0.00130234	0.00857713	0.00443648	0
Carubv10000154m.g	0.526058	0.0354983	0.0333333	0.289135	0.276434	NA	Carubv10000154m.g	0.00620131	0	0.00714286	0.0069526	0.00460968	NA	Carubv10000154m.g	0.0023549	0.00120952	0.00322581	0.00511473	0.00425869	NA
Carubv10000155m.g	0.109408	NA	NA	0.230556	0.0347282	NA	Carubv10000155m.g	0.00588828	0	NA	0.0066389	0.00508264	NA	Carubv10000155m.g	0.0043766	0.00909091	NA	0.00956369	0.00551845	NA
Carubv10000156m.g	0.372485	0.37108	NA	0.393779	0.242439	0.324667	Carubv10000156m.g	0	0.00490342	0	0.00915643	0.004994	0	Carubv10000156m.g	0.00564146	0.00649105	0.0111111	0.00985525	0.00338198	0
Carubv10000157m.g	NA	0.0738288	NA	0.240866	0.112122	NA	Carubv10000157m.g	NA	0.0189418	NA	0.0104177	0	NA	Carubv10000157m.g	NA	0.00298875	NA	0.000589623	0.00170119	NA
Carubv10000158m.g	0.575204	0.577478	0.535713	0.539588	0.606782	0.309477	Carubv10000158m.g	0.0253775	0.00700863	0	0.0103391	0.0146317	0.0301706	Carubv10000158m.g	0.00882536	0.00400283	0.0103746	0.0110864	0.00553276	0.0220553
Carubv10000159m.g	NA	0.22508	NA	0.215162	0.0154079	0.0736778	Carubv10000159m.g	NA	0.0176811	NA	0.00123596	0.00719116	0.00909091	Carubv10000159m.g	NA	0.00803402	NA	0.00555452	0.00333913	0.000991667
Carubv10000160m.g	0.412362	0.91905	NA	0.45631	0.308318	0.908325	Carubv10000160m.g	0.00441613	0.0270858	NA	0.00421995	0	0	Carubv10000160m.g	0.00175808	0.00451641	NA	0.00439051	0.00180737	0.00246379
Carubv10000161m.g	0.230369	0.539468	NA	0.402403	0.122261	0.584824	Carubv10000161m.g	0.00113625	0.00579958	NA	0.00584282	0.00183205	0.00329167	Carubv10000161m.g	0.00531457	0.00712028	NA	0.0107725	0.00227192	0.00644417
Carubv10000162m.g	NA	NA	NA	NA	NA	NA	Carubv10000162m.g	NA	NA	NA	NA	NA	NA	Carubv10000162m.g	NA	NA	NA	NA	NA	NA
Carubv10000163m.g	0.430573	0.551729	NA	0.32604	0.335906	NA	Carubv10000163m.g	0.00509631	0.00626053	NA	0.0246052	0.00854573	NA	Carubv10000163m.g	0.00623149	0.00374184	NA	0.0105973	0.00411982	NA
Carubv10000164m.g	0.324458	0.647729	0	0.52444	0.049626	NA	Carubv10000164m.g	0.00565167	0.00769231	NA	0.00282405	0.0113558	NA	Carubv10000164m.g	0.00390915	0.00608087	NA	0.00984498	0.00401332	NA
Carubv10000165m.g	0.636091	NA	0.407782	0.574442	0.597297	0.614286	Carubv10000165m.g	0.0061992	NA	0.0100548	0.00756554	0.00620636	0.0125	Carubv10000165m.g	0.00455006	NA	0.00901206	0.0055898	0.00322873	0
Carubv10000166m.g	0.0632283	0.647921	0.1	0.193698	0.0380525	NA	Carubv10000166m.g	0.00460904	0.00463056	0.0523857	0.00997457	0.00375788	NA	Carubv10000166m.g	0.00438419	0.00937521	0.0251794	0.00742043	0.00492898	NA
Carubv10000167m.g	0.37307	0.299891	0.618293	0.374874	0.371359	0.17595	Carubv10000167m.g	0.00909341	0.00808307	0.0357486	0.0079025	0.00211371	0.00284062	Carubv10000167m.g	0.00731925	0.00939828	0.00873551	0.00725134	0.00349885	0.00700677
Carubv10000168m.g	0.391227	0.723888	0.201014	0.342925	0.395845	0.656663	Carubv10000168m.g	0.00461007	0.00239211	0.0324875	0.0114243	0.00437262	0.00595357	Carubv10000168m.g	0.00320749	0.00313765	0.0115078	0.00792235	0.00339735	0
Carubv10000169m.g	0.322433	0.367859	NA	0.339544	0.215754	NA	Carubv10000169m.g	0.00200737	0.00664488	0	0.00826347	0.00654885	NA	Carubv10000169m.g	0.00268153	0.0017801	0	0.00687887	0.00386076	NA
Carubv10000170m.g	0.563204	NA	0	0.47053	0.600068	NA	Carubv10000170m.g	0.00756481	NA	0	0.00702348	0.00842336	NA	Carubv10000170m.g	0.00266046	NA	0.0104944	0.00602468	0.00216191	NA
Carubv10000171m.g	0.678217	0.363031	0.203789	0.281493	0.27852	0.323367	Carubv10000171m.g	0.221256	0.00462328	0.101388	0.0602397	0.0785446	0.0260375	Carubv10000171m.g	0.0475382	0.013127	0.0135796	0.0184347	0.0106025	0.0241538
Carubv10000172m.g	0.501258	0.876695	0	0.476654	0.442986	0.669357	Carubv10000172m.g	0.0101421	0.00817333	0.0222222	0.00922474	0.00438499	0.00277778	Carubv10000172m.g	0.00212383	0.0116279	0.012	0.00913242	0.00382196	0.0064191
Carubv10000173m.g	0.79793	0.0277833	NA	0.636051	0.638678	NA	Carubv10000173m.g	0.00910975	0	0	0.00566632	0.00709901	NA	Carubv10000173m.g	0.00279654	0.008335	0	0.00732752	0.00379786	NA
Carubv10000174m.g	NA	0.493034	NA	0.421907	0.00384565	0.54437	Carubv10000174m.g	NA	0.0189572	NA	0.0143204	0	0.0114935	Carubv10000174m.g	NA	0.006272	NA	0.0085284	0.00352771	0.00735379
Carubv10000175m.g	0.252345	0.152704	NA	0.165605	0.111988	NA	Carubv10000175m.g	0.00555516	0.00529167	NA	0.00669991	0.00729685	NA	Carubv10000175m.g	0.00237081	0	NA	0.00679834	0.00382192	NA
Carubv10000176m.g	0.506395	NA	NA	0.448765	0.583862	NA	Carubv10000176m.g	0.0216513	NA	NA	0.00601864	0.012537	NA	Carubv10000176m.g	0.00300258	NA	NA	0.00672209	0.0074959	NA
Carubv10000177m.g	0.139441	0.366667	0	0.114619	0.059911	NA	Carubv10000177m.g	0.00520706	0	0	0.00679426	0.00227318	NA	Carubv10000177m.g	0.00444399	0	0	0.00791747	0.00593452	NA
Carubv10000178m.g	0.415445	0.586493	0.5	0.475154	0.241026	0.338124	Carubv10000178m.g	0.00549378	0.0152739	0	0.00879259	0.00153846	0.0078152	Carubv10000178m.g	0.00268621	0.00633633	0	0.00741628	0.00270077	0.0152831
Carubv10000179m.g	0.122627	0.0607007	NA	0.0977065	0.0769292	0.0596824	Carubv10000179m.g	0.00931733	0.0109885	NA	0.00653918	0	0	Carubv10000179m.g	0.00614637	0.00183126	NA	0.00632306	0.00258626	0.00113367
Carubv10000180m.g	0.0198951	0	NA	0.0306266	0.0598658	NA	Carubv10000180m.g	0	0	NA	0.0290147	0.0031141	NA	Carubv10000180m.g	0.00373295	0.00294118	NA	0.00883242	0.00268936	NA
Carubv10000181m.g	0.178187	0.712726	NA	0.397341	0.03125	0.426626	Carubv10000181m.g	0.00661346	0.0178787	NA	0.0104035	0.00555556	0.0200799	Carubv10000181m.g	0.00382775	0.00469384	NA	0.0047158	0.00341229	0.00457837
Carubv10000182m.g	0.581233	0.747163	0.597375	0.578135	0.523456	NA	Carubv10000182m.g	0.00648772	0.00297708	0	0.00996276	0.00806184	NA	Carubv10000182m.g	0.00371272	0.0030339	0.00297679	0.0135848	0.00281177	NA
Carubv10000183m.g	NA	0.532762	NA	0.472182	0.4375	NA	Carubv10000183m.g	NA	0.0105903	NA	0.0217261	0.003246	NA	Carubv10000183m.g	NA	0.00236783	NA	0.00785639	0.00468494	NA
Carubv10000184m.g	0.17455	NA	0.207618	0.174624	0.163977	NA	Carubv10000184m.g	0.00440817	NA	0	0.00646452	0.00652513	NA	Carubv10000184m.g	0.00242618	NA	0.0024	0.00868679	0.00364709	NA
Carubv10000185m.g	0.331335	NA	NA	0.421051	0.390942	NA	Carubv10000185m.g	0.00728206	NA	NA	0.00967928	0.00535753	NA	Carubv10000185m.g	0.00271896	NA	NA	0.00573741	0.00392632	NA
Carubv10000186m.g	0.0831813	0.26168	NA	0.0922385	0.0104187	0.0690047	Carubv10000186m.g	0	0.0103825	NA	0.00418066	0.0130964	0.00783569	Carubv10000186m.g	0.00684439	0.00316333	NA	0.00516737	0	0.00150132
Carubv10000187m.g	0.546219	0.661905	0.38	0.449201	0.467967	NA	Carubv10000187m.g	0.0176169	0.01	0	0.00623551	0.0190538	NA	Carubv10000187m.g	0.0025009	0.0222222	0.00571429	0.00730848	0.0096374	NA
Carubv10000188m.g	0.556761	0.696199	0.8	0.663443	0.792957	0.07145	Carubv10000188m.g	0.0320554	0.00646133	0	0.0102095	0.00798799	0.00274643	Carubv10000188m.g	0.00105062	0.00690584	0.00769231	0.00753937	0.00423745	0.00120761
Carubv10000189m.g	0.0439942	0.25124	NA	0.0451131	0.00818347	0.00752802	Carubv10000189m.g	0.00600087	0.0333333	NA	0.0119612	0.0087392	0.00338947	Carubv10000189m.g	0.00388894	0.00349815	NA	0.00725906	0.00226684	0.00375738
Carubv10000190m.g	0.787311	0.365388	0.719425	0.651182	0.84526	NA	Carubv10000190m.g	0.00530065	0.0140432	0	0.00791174	0.00428507	NA	Carubv10000190m.g	0.00417775	0.00216515	0.00470128	0.0101232	0.0039515	0
Carubv10000191m.g	NA	NA	NA	NA	NA	NA	Carubv10000191m.g	NA	NA	NA	NA	NA	NA	Carubv10000191m.g	NA	NA	NA	NA	NA	NA
Carubv10000192m.g	0.325297	NA	0	0.281877	0.178192	NA	Carubv10000192m.g	0.00187625	NA	0	0.0121783	0.00573183	NA	Carubv10000192m.g	0.00272046	NA	0.0052	0.00540026	0.00691616	NA
Carubv10000193m.g	0.509307	0.541836	NA	0.420712	0.439269	0.496192	Carubv10000193m.g	0.00298734	0.007334	NA	0.00329826	0.00653942	0.00661765	Carubv10000193m.g	0.00374967	0.00227273	NA	0.00355173	0.00315059	0.00384615
Carubv10000194m.g	0.590316	NA	0.478706	0.561029	0.599117	NA	Carubv10000194m.g	0.00968807	NA	0.0175008	0.00655134	0.00786719	NA	Carubv10000194m.g	0.00284498	NA	0.00434459	0.00670148	0.00302932	NA
Carubv10000195m.g	0.352981	NA	0.223682	0.321033	0.344428	NA	Carubv10000195m.g	0.00541567	NA	0.00682917	0.0099195	0.00361054	NA	Carubv10000195m.g	0.00393698	NA	0.000917431	0.00564816	0.00239582	NA
Carubv10000196m.g	0.525403	0.327775	0.183333	0.476498	0.472889	NA	Carubv10000196m.g	0.00354747	0.0136364	0.00438684	0.00772143	0.00962399	NA	Carubv10000196m.g	0.0027048	0.00833605	0.00308704	0.00790493	0.00344051	NA
Carubv10000197m.g	0.403227	0.469395	NA	0.448882	0.401047	NA	Carubv10000197m.g	0.00321903	0.00366325	0	0.00448244	0.0065096	0	Carubv10000197m.g	0.00423547	0.00662116	0.00555667	0.00761666	0.00360068	0.0363636
Carubv10000198m.g	0.0416025	0.542857	NA	0.252564	0.0277951	NA	Carubv10000198m.g	0.00344647	0	NA	0.00623761	0.00154936	NA	Carubv10000198m.g	0.00239819	0	NA	0.00355068	0.0038897	NA
Carubv10000199m.g	0.0284938	NA	NA	0.0292685	0.00174808	NA	Carubv10000199m.g	0	NA	NA	0.00900735	0.00231389	NA	Carubv10000199m.g	0.00484802	NA	NA	0.004	0.00705087	NA
Carubv10000200m.g	0.350693	0.445144	0.387869	0.489972	0.383602	NA	Carubv10000200m.g	0.0273313	0.0131262	0.0123413	0.0164846	0.00399708	NA	Carubv10000200m.g	0.00595969	0.00400911	0.00410156	0.00473641	0.00258269	NA
Carubv10000201m.g	0.516902	0.353575	0.547436	0.401606	0.339879	NA	Carubv10000201m.g	0.00578585	NA	0	0.00982142	0.00683702	NA	Carubv10000201m.g	0.00349448	0	0.0012987	0.00986268	0.00427743	NA
Carubv10000202m.g	0.321901	0.320834	0.105556	0.320359	0.334306	NA	Carubv10000202m.g	0.0121985	0	0	0.00955273	0.012652	NA	Carubv10000202m.g	0.00482698	0.00238095	0.00937797	0.0107098	0.002933	NA
Carubv10000203m.g	0.0643421	0.218894	0.0446438	0.0810086	0.120864	NA	Carubv10000203m.g	0.00609169	0.00341011	0	0.00983056	0	NA	Carubv10000203m.g	0.00147117	0.0067175	0.00340204	0.00907866	0.00329665	NA
Carubv10000204m.g	0.449637	NA	0.233843	0.556275	0.477515	0.122222	Carubv10000204m.g	0.00912251	NA	0	0.0353119	0.0111566	0	Carubv10000204m.g	0.00355534	NA	0.00982333	0.0186327	0.00660187	0
Carubv10000205m.g	0.539226	NA	0.2375	0.449173	0.44996	NA	Carubv10000205m.g	0.00602914	NA	0	0.0100389	0.00456726	NA	Carubv10000205m.g	0.0039978	NA	0.00512821	0.006537	0.00282969	NA
Carubv10000206m.g	0.0553367	0.00231481	0.00595417	0.039574	0.00784412	0.00932222	Carubv10000206m.g	0.00654833	0.00555556	0.00892813	0.0075742	0.00731907	0	Carubv10000206m.g	0.00317399	0.000943396	0.00236501	0.00698312	0.0053369	0.00232076
Carubv10000208m.g	0.383653	NA	0.2	0.323759	0.268224	NA	Carubv10000208m.g	0.00315125	NA	0	0.00206219	0.000892857	NA	Carubv10000208m.g	0.00241703	NA	0	0.00466308	0.00334235	NA
Carubv10000209m.g	0.659914	0.332031	NA	0.447011	NA	0.487045	Carubv10000209m.g	0.0130509	0.0037037	NA	0.00628754	NA	0.00563455	Carubv10000209m.g	0.00337278	0.00310665	NA	0.00833891	NA	0.00374632
Carubv10000210m.g	0.218408	0.30798	NA	0.233489	0.662496	0.203296	Carubv10000210m.g	0.00163382	0.00575054	NA	0.0117035	0	0.00428507	Carubv10000210m.g	0.00193857	0.00676566	NA	0.00837032	0.0038815	0.00840855
Carubv10000211m.g	0.253978	NA	NA	0.241106	0.202407	0	Carubv10000211m.g	0.00407097	NA	NA	0.017794	0.00643059	0.05	Carubv10000211m.g	0.00187957	NA	NA	0.00366758	0.00172198	0.00909091
Carubv10000213m.g	0.244548	0.208325	0.0707287	0.357491	0.230683	NA	Carubv10000213m.g	0.00122667	0	0.00877368	0.00874466	0.0054746	NA	Carubv10000213m.g	0.00521089	0.00401541	0.00436168	0.00956426	0.00424993	NA
Carubv10000214m.g	0.0292118	0.661996	NA	0.287743	0.130769	NA	Carubv10000214m.g	0.00297708	0.00692368	NA	0.0204767	0	NA	Carubv10000214m.g	0.00315093	0.00181117	NA	0.0131216	0.00238125	NA
Carubv10000215m.g	NA	0.642417	NA	0.474825	0	0.757395	Carubv10000215m.g	NA	0.046866	NA	0.0147545	0	0.00545038	Carubv10000215m.g	NA	0.00204429	NA	0.0101174	0.00340238	0.00459175
Carubv10000216m.g	0.0467353	NA	0.05	0.102354	0.112625	0.1	Carubv10000216m.g	0.00338172	NA	0	0.00791491	0.00299664	0	Carubv10000216m.g	0.00216291	NA	0.00238117	0.00524995	0.0030434	0
Carubv10000217m.g	0.55898	0.152107	NA	0.554131	0.592536	0	Carubv10000217m.g	0.014145	0	NA	0.00985298	0.00299307	0	Carubv10000217m.g	0.00554981	0.009775	NA	0.0147423	0.00392462	0
Carubv10000219m.g	0.584725	0.78476	0.49	0.454825	0.478342	NA	Carubv10000219m.g	0.00613675	0	0.00714286	0.0123185	0.006863	NA	Carubv10000219m.g	0.00422855	0.0678571	0	0.0133466	0.00228146	NA
Carubv10000220m.g	0.217659	NA	0	0.276874	0.297338	NA	Carubv10000220m.g	0.00563646	NA	0	0.00804318	0.010628	NA	Carubv10000220m.g	0.00377163	NA	0.0111111	0.00820968	0.00629548	NA
Carubv10000221m.g	NA	NA	NA	NA	NA	NA	Carubv10000221m.g	NA	NA	NA	NA	NA	NA	Carubv10000221m.g	NA	NA	NA	NA	NA	NA
Carubv10000222m.g	0.264491	NA	0	0.27317	0.191644	NA	Carubv10000222m.g	0.00768223	NA	0	0.030109	0.0131754	NA	Carubv10000222m.g	0.00369459	NA	0.00551013	0.00803774	0.00336318	NA
Carubv10000223m.g	0.0217967	0.0198602	NA	0.0123334	NA	0.00932229	Carubv10000223m.g	0.00326765	0.004545	NA	0.00543062	NA	0	Carubv10000223m.g	0	0.00314167	NA	0.00583726	NA	0.00119605
Carubv10000224m.g	0.512596	0.36864	NA	0.339999	0.168715	0.515394	Carubv10000224m.g	0.00444296	0.00673128	NA	0.00553236	0.00994052	0	Carubv10000224m.g	0.00679805	0.0100585	NA	0.0116772	0.00519419	0.000558036
Carubv10000225m.g	0.261521	NA	0.133333	0.24664	0.408568	0	Carubv10000225m.g	0.0040585	NA	0.0285714	0.00360482	0.00267988	0.0244071	Carubv10000225m.g	0.00401586	NA	0	0.00528536	0.00374261	0.0026463
Carubv10000227m.g	0.472713	0.434405	NA	0.383697	0.39341	NA	Carubv10000227m.g	0.00842282	0.0101208	NA	0.0107762	0.00435745	NA	Carubv10000227m.g	0.00405053	0.00741076	NA	0.00511515	0.00470703	NA
Carubv10000228m.g	0.465441	0.449946	0	0.309071	0.322255	NA	Carubv10000228m.g	0.0068819	0.0035	0.0277833	0.0134475	0.00571645	NA	Carubv10000228m.g	0.00288525	0.00641744	0.00212766	0.00902145	0.00558248	NA
Carubv10000229m.g	0.657624	0.782733	0.397024	0.553509	0.546548	0.7	Carubv10000229m.g	0.0067804	0.00654958	0.0142857	0.00423317	0.00629353	0	Carubv10000229m.g	0.00352047	0.00931575	0.00726538	0.0121193	0.0034433	0
Carubv10000230m.g	NA	0.294757	NA	0.28255	0	0.181082	Carubv10000230m.g	NA	0.007488	NA	0.0031875	0.0166682	0	Carubv10000230m.g	NA	0.00205585	NA	0.0053973	0.0016129	0
Carubv10000231m.g	0.0953741	0.108931	NA	0.0259479	0.059374	NA	Carubv10000231m.g	0.0071333	0.0333333	NA	0.0384538	0.00761428	NA	Carubv10000231m.g	0.0028866	0	0	0.00542117	0.00517924	NA
Carubv10000232m.g	0.395685	0.916222	0.266675	0.25715	0.586004	0.656233	Carubv10000232m.g	0.00886219	0	0.0119071	0.00754825	0.00742608	0.00926111	Carubv10000232m.g	0.00361582	0.00240263	0	0.0114137	0.00192382	0.0230567
Carubv10000233m.g	0.0541208	0.0699585	NA	0.056419	0.00101585	0.00757727	Carubv10000233m.g	0.00312872	0.00649286	NA	0.00617846	0.00448718	0	Carubv10000233m.g	0.00417078	0	NA	0.00693838	0.00260741	0.00324773
Carubv10000234m.g	0.707401	0.344658	NA	0.598212	0.2804	NA	Carubv10000234m.g	0.00783486	0.00849671	NA	0.0221174	0.013816	NA	Carubv10000234m.g	0.00423755	0.00529026	NA	0.00707208	0.00336145	NA
Carubv10000235m.g	0.123967	0.587946	0.406394	0.409609	0.432263	NA	Carubv10000235m.g	0.00694412	0.0070112	0	0.00673731	0.00987981	NA	Carubv10000235m.g	0.00306832	0.0105739	0.00169492	0.0120511	0.00211142	NA
Carubv10000236m.g	NA	0.284262	NA	0.26023	NA	0.204082	Carubv10000236m.g	NA	0.00819658	NA	0.00368455	NA	0.001429	Carubv10000236m.g	NA	0.00786348	NA	0.00864829	NA	0.00796049
Carubv10000237m.g	0.259021	0.563108	NA	0.411938	NA	0.710412	Carubv10000237m.g	0.0109983	0.0432272	NA	0.0113671	NA	0.0378563	Carubv10000237m.g	0.00174242	0.00665623	NA	0.00779458	NA	0.00541191
Carubv10000238m.g	NA	NA	NA	NA	NA	NA	Carubv10000238m.g	NA	NA	NA	NA	NA	NA	Carubv10000238m.g	NA	NA	NA	NA	NA	NA
Carubv10000240m.g	0.819048	0.544381	NA	0.492894	0.52343	NA	Carubv10000240m.g	0	0.00987449	NA	0.0195443	0.00726122	NA	Carubv10000240m.g	0.0219114	0.00373446	NA	0.0169536	0.00486666	NA
Carubv10000241m.g	0.5931	0.209437	NA	0.34448	0.0572952	0.194105	Carubv10000241m.g	0.00132222	0.0119141	NA	0.0159888	0.00446562	0.0171923	Carubv10000241m.g	0.00256179	0.00429018	NA	0.0132718	0	0.0048662
Carubv10000242m.g	0.41345	NA	NA	0.501974	0.470099	NA	Carubv10000242m.g	0.0101141	NA	NA	0.00587981	0.00466897	NA	Carubv10000242m.g	0.00449234	NA	0.00463056	0.0136957	0.00639726	NA
Carubv10000243m.g	0.55456	0.537763	0.680354	0.504316	0.553324	0.31905	Carubv10000243m.g	0.00196649	0.0047619	0	0.00440825	0.00842315	0	Carubv10000243m.g	0.00323376	0.00273936	0.0022527	0.00593346	0.00223507	0
Carubv10000244m.g	0.401932	0.447229	NA	0.385814	0.347547	NA	Carubv10000244m.g	0.00472654	0	NA	0.0107308	0.00612932	NA	Carubv10000244m.g	0.00240349	0.00308704	NA	0.00462932	0.00304135	NA
Carubv10000246m.g	0.0764952	NA	NA	0.168881	0.121391	NA	Carubv10000246m.g	0.00484167	NA	NA	0.00320577	0	NA	Carubv10000246m.g	0.00193174	NA	NA	0.00359787	0.00241768	NA
Carubv10000247m.g	0.401719	NA	0.293928	0.458329	0.3826	NA	Carubv10000247m.g	0.00410805	NA	0	0.00316794	0.00604364	NA	Carubv10000247m.g	0.00408418	NA	0.00416667	0.0132727	0.00331042	NA
Carubv10000248m.g	0.155481	0.594499	0	0.392841	0.115938	0.619243	Carubv10000248m.g	0.00371643	0.011113	0	0.00973907	0.0051	0	Carubv10000248m.g	0.00291046	0.0148696	0	0.00678407	0.00357884	0.022633
Carubv10000249m.g	0.0257068	0.155786	NA	0.226358	0.00375	NA	Carubv10000249m.g	0.009955	0.00545737	NA	0.0103327	0.0014881	NA	Carubv10000249m.g	0.00236104	0.0083645	NA	0.00927415	0.00334851	NA
Carubv10000250m.g	0.426988	0.416667	NA	0.319227	0.229724	0.257867	Carubv10000250m.g	0.00579368	0	NA	0.0415143	0.0361433	0.0493643	Carubv10000250m.g	0.00355179	0.0127789	NA	0.00799198	0.00175118	0.00740741
Carubv10000251m.g	0.158077	NA	0	0.485892	0.0442389	NA	Carubv10000251m.g	0.00412748	0.015	0	0.00673107	0.00703452	NA	Carubv10000251m.g	0.00249586	0.0100962	0	0.00684642	0.00297407	0
Carubv10000252m.g	0.0621716	0.0359454	0.00416667	0.0674667	0.070022	NA	Carubv10000252m.g	0.00498354	0.0022527	0.00625	0.00508264	0.00584854	NA	Carubv10000252m.g	0.00259576	0.00520278	0.00173646	0.00665174	0.00235361	0
Carubv10000253m.g	NA	NA	NA	NA	NA	NA	Carubv10000253m.g	NA	NA	NA	NA	NA	NA	Carubv10000253m.g	NA	NA	NA	NA	NA	NA
Carubv10000254m.g	0.211331	NA	NA	0.229351	0.104683	NA	Carubv10000254m.g	0.0099539	0.1	NA	0.00693365	0.0063522	NA	Carubv10000254m.g	0.00408831	0	NA	0.00645336	0.00229376	NA
Carubv10000255m.g	0.510459	NA	0.325	0.512314	0.503187	NA	Carubv10000255m.g	0.0133767	NA	0	0.0309366	0.0147496	NA	Carubv10000255m.g	0.00894736	NA	0	0.033705	0.00368248	NA
Carubv10000256m.g	0.00271739	NA	NA	0.0125408	0	NA	Carubv10000256m.g	0.00520781	NA	NA	0.00357143	0	NA	Carubv10000256m.g	0.00417455	NA	NA	0.00393532	0.00345986	NA
Carubv10000257m.g	0.0218796	0.0381507	0.06667	0.00819116	0	0.00862115	Carubv10000257m.g	0.00524221	0	0	0.00866613	0	0	Carubv10000257m.g	0.00674004	0.00104188	0	0.0114421	0.00046729	0
Carubv10000259m.g	0.208355	NA	0.0963563	0.399233	0.12997	NA	Carubv10000259m.g	0.00802443	NA	0	0.0123617	0.00893447	NA	Carubv10000259m.g	0.00282544	NA	0.00578712	0.00702273	0.00501691	NA
Carubv10000261m.g	0.245944	0.253086	NA	0.206077	0.316745	NA	Carubv10000261m.g	0.00486622	0.0397119	0	0.0496711	0.00410397	NA	Carubv10000261m.g	0.00399328	0.00433526	0.00438684	0.0279824	0.00476148	NA
Carubv10000263m.g	0.622141	0.7619	NA	0.475755	NA	0.435659	Carubv10000263m.g	0.00477143	0	NA	0.0100766	NA	0.0120795	Carubv10000263m.g	0.00219503	0	NA	0.00511775	0.00649545	0.0111718
Carubv10000264m.g	0.370574	0.21471	NA	0.346837	0.555839	0.188906	Carubv10000264m.g	0.00735513	0.00150656	NA	0.00771955	0	0.0112622	Carubv10000264m.g	0.0058036	0.00582651	NA	0.00809093	0.00177866	0.00805252
Carubv10000265m.g	0.356459	0.512972	0.51212	0.394124	0.453318	NA	Carubv10000265m.g	0.0062611	0.0025641	0.00641154	0.0116663	0.0160599	NA	Carubv10000265m.g	0.00350237	0.00170678	0.00384545	0.00711986	0.00421118	NA
Carubv10000267m.g	NA	0.149712	NA	0.0390662	NA	0	Carubv10000267m.g	NA	0.00520937	NA	0.00249992	NA	0	Carubv10000267m.g	NA	0.00238359	NA	0.00437439	NA	0.00559444
Carubv10000268m.g	0.467239	NA	0.425	0.363833	0.460949	NA	Carubv10000268m.g	0.0198545	NA	0.1	0.00755735	0.0137063	NA	Carubv10000268m.g	0.00427	0	0.00833333	0.00651524	0.00388396	NA
Carubv10000269m.g	0.76592	0.619146	NA	0.530486	0.544992	0.53784	Carubv10000269m.g	0.00525541	0.016664	NA	0.0091203	0.00333333	0.0113435	Carubv10000269m.g	0.000640141	0.0168733	NA	0.0115391	0.0064408	0.00303437
Carubv10000270m.g	NA	NA	NA	NA	NA	NA	Carubv10000270m.g	NA	NA	NA	NA	NA	NA	Carubv10000270m.g	NA	NA	NA	NA	NA	NA
Carubv10000271m.g	0.493481	0.737588	NA	0.44616	0.39882	NA	Carubv10000271m.g	0.00422146	0.0128608	0.0181818	0.013208	0.00456074	NA	Carubv10000271m.g	0.00326208	0.00455491	NA	0.00787864	0.00379991	NA
Carubv10000272m.g	0.66041	0.674358	NA	0.745427	0.415873	0.699912	Carubv10000272m.g	0.005666	0.00133676	NA	0.00391615	0	0.0125	Carubv10000272m.g	0.00200243	0.00630786	NA	0.00174	0	0
Carubv10000273m.g	0.796733	0.728785	0.663889	0.687352	0.805132	NA	Carubv10000273m.g	0.00507098	0.0391304	0.00595417	0.0373614	0.00627814	NA	Carubv10000273m.g	0.006234	0.00120482	0.00198452	0.00874444	0.00158437	NA
Carubv10000274m.g	0.185714	0.45	NA	0.231928	0.180614	NA	Carubv10000274m.g	0.0166667	0	NA	0.0095105	0	NA	Carubv10000274m.g	0.00370902	0	NA	0.00594089	0.0050374	NA
Carubv10000275m.g	0.0482212	NA	0	0.0469079	0.00818035	NA	Carubv10000275m.g	0.0058072	NA	0	0.00566591	0.0101228	NA	Carubv10000275m.g	0.00389149	0.0295455	0.00396944	0.00492514	0.004475	NA
Carubv10000276m.g	0.252494	NA	NA	0.433374	0.0752467	NA	Carubv10000276m.g	0.00522238	NA	NA	0.00698007	0.0036	NA	Carubv10000276m.g	0.003426	NA	NA	0.00545527	0.00148019	NA
Carubv10000277m.g	0.481274	0.558333	0.49127	0.506453	0.536922	NA	Carubv10000277m.g	0.00613171	0	0	0.0112616	0.00900549	NA	Carubv10000277m.g	0.00321095	0.00227273	0.00666667	0.00766558	0.003276	NA
Carubv10000278m.g	0.328489	0.399118	NA	0.374986	0.851379	0.374932	Carubv10000278m.g	0.00428692	0.0200734	NA	0.0323811	0.01	0.0512002	Carubv10000278m.g	0.00621394	0.00263813	NA	0.00587409	0.0053536	0.00218857
Carubv10000279m.g	0.242439	0.643651	NA	0.362101	NA	0.439554	Carubv10000279m.g	0.00280167	0.0140727	NA	0.00493362	NA	0.00714966	Carubv10000279m.g	0.0034626	0.0075	NA	0.00878366	NA	0.0085204
Carubv10000280m.g	0.0978918	NA	NA	0.10555	0.129344	NA	Carubv10000280m.g	0.00845254	NA	NA	0.0136837	0.00849698	NA	Carubv10000280m.g	0.00443922	NA	NA	0.0115219	0.00342874	NA
Carubv10000281m.g	NA	0.123213	NA	0.611678	NA	0.2254	Carubv10000281m.g	NA	0	NA	0	NA	0.00454545	Carubv10000281m.g	NA	0	NA	0.00571476	NA	0.00357143
Carubv10000282m.g	0.297962	0.0208375	NA	0.174546	0	0.215309	Carubv10000282m.g	0.00133929	0	NA	0.00383316	0	0.00245662	Carubv10000282m.g	0.00373637	0.00163934	NA	0.00376139	0	0.00307268
Carubv10000283m.g	0.284287	NA	0.0333333	0.368611	0.173486	NA	Carubv10000283m.g	0.00512948	NA	0	0.0108018	0.00308081	NA	Carubv10000283m.g	0.00341249	NA	0	0.0088408	0.00335711	NA
Carubv10000284m.g	0.0546336	0.129171	NA	0.0666471	0.0507153	NA	Carubv10000284m.g	0.00650069	0	NA	0.0173468	0.00231494	NA	Carubv10000284m.g	0.00272468	0	NA	0.00530029	0.00426039	NA
Carubv10000287m.g	0.171895	0.0979916	NA	0.0950993	0.15385	0.0554637	Carubv10000287m.g	0.00580033	0.00792438	NA	0.00548661	0.01141	0.00221603	Carubv10000287m.g	0.00246549	0.00341286	NA	0.00954243	0.00250249	0.00222978
Carubv10000288m.g	0.21784	NA	NA	NA	0.438976	NA	Carubv10000288m.g	0.00554685	NA	NA	NA	0.0314214	NA	Carubv10000288m.g	0.00701325	NA	NA	NA	0.00279658	NA
Carubv10000289m.g	0.200742	NA	0.278575	0.221968	0.146438	NA	Carubv10000289m.g	0.0066909	NA	0.0166667	0.0162765	0.011522	0	Carubv10000289m.g	0.0099821	0	0	0.00960826	0.00364635	0
Carubv10000290m.g	0.292308	NA	NA	0.262025	NA	NA	Carubv10000290m.g	0.0111596	NA	NA	0.0208525	NA	NA	Carubv10000290m.g	0.00596358	NA	NA	0.017761	NA	NA
Carubv10000292m.g	0.0333423	NA	0	0.010751	0.00241825	NA	Carubv10000292m.g	0.00248453	NA	0	0.00329397	0.00161673	NA	Carubv10000292m.g	0.00339296	NA	0.00231528	0.00479942	0.00359112	NA
Carubv10000293m.g	NA	NA	NA	NA	NA	NA	Carubv10000293m.g	NA	NA	NA	NA	NA	NA	Carubv10000293m.g	NA	NA	NA	NA	NA	NA
Carubv10000294m.g	0.101044	0.599427	0	0.295196	0.108094	NA	Carubv10000294m.g	0.00296835	0.0132759	0	0.0046701	0.00359814	NA	Carubv10000294m.g	0.00442553	0.00722837	0.00385185	0.006049	0.00194154	NA
Carubv10000295m.g	0.0204305	NA	NA	0.0158529	0.0143392	NA	Carubv10000295m.g	0.00394808	NA	NA	0	0.0296	NA	Carubv10000295m.g	0.00561048	NA	NA	0.00120761	0.00589841	NA
Carubv10000296m.g	0.0198066	0.00757727	NA	0.00658703	0.0082343	NA	Carubv10000296m.g	0.00520101	NA	NA	0.00503609	0.00328246	NA	Carubv10000296m.g	0.00485735	0	NA	0.00747197	0.000856455	NA
Carubv10000297m.g	NA	NA	NA	NA	NA	NA	Carubv10000297m.g	NA	NA	NA	NA	NA	NA	Carubv10000297m.g	NA	NA	NA	NA	NA	NA
Carubv10000298m.g	0.0833312	0.0186788	0.0858962	0.0569029	0.106402	NA	Carubv10000298m.g	0	0.00357143	0	0.0139764	0.015593	NA	Carubv10000298m.g	0.00377561	0.00151978	0.0022527	0.0118445	0.00280802	NA
Carubv10000299m.g	0.133613	NA	0.321665	0.0898699	0.0969262	NA	Carubv10000299m.g	0.00506406	NA	0.03667	0.00735383	0.00401873	NA	Carubv10000299m.g	0.00342961	0	0	0.00591102	0.0034471	NA
Carubv10000300m.g	0.0131811	0.0208333	NA	0.150022	0	0.146756	Carubv10000300m.g	0.000855128	0	NA	0.00318676	0	0.00640884	Carubv10000300m.g	0.00105294	0.00113636	NA	0.0070389	0.00308704	0.00533091
Carubv10000301m.g	0.424375	0.596905	0.547214	0.434864	0.635613	NA	Carubv10000301m.g	0.00661187	0.0263646	0.01	0.0106693	0.00532292	NA	Carubv10000301m.g	0.00466549	0.00545455	0	0.00824506	0.00369777	NA
Carubv10000302m.g	0.0518188	NA	0	0.019038	0.00906756	0	Carubv10000302m.g	0.0069265	NA	0	0.0427674	0.0244148	0.025	Carubv10000302m.g	0.00600438	NA	0	0.0125247	0.00749858	0.00416667
Carubv10000304m.g	0.558415	0.49895	NA	0.572459	0.610675	NA	Carubv10000304m.g	0.0112301	0.0271429	NA	0.00402981	0.00381979	NA	Carubv10000304m.g	0.00556305	0	NA	0.00414894	0.00103303	NA
Carubv10000305m.g	0.642899	0.495032	0.218914	0.568237	0.618356	NA	Carubv10000305m.g	0.00386792	0.0097561	0.00673043	0.0297676	0.00658769	NA	Carubv10000305m.g	0.00223258	0.0102229	0	0.0117347	0.0034945	NA
Carubv10000306m.g	0.472292	NA	0.321429	0.536083	0.615766	NA	Carubv10000306m.g	0.00419517	0	0.00833333	0.0207824	0.00289649	NA	Carubv10000306m.g	0.00245414	0.00192308	0.00509306	0.00580265	0.00442367	NA
Carubv10000307m.g	NA	0.0458367	NA	0.00674306	0.00160581	0	Carubv10000307m.g	NA	0.00568744	NA	0.0126612	0.0122886	NA	Carubv10000307m.g	NA	0.00501419	NA	0.00442664	0.00940521	0
Carubv10000308m.g	0.169152	0.111325	NA	0.224629	0.171301	NA	Carubv10000308m.g	0.00323557	0.00367647	NA	0.00894735	0.00734327	0	Carubv10000308m.g	0.00342682	0.00230353	NA	0.00548063	0.00362	0
Carubv10000309m.g	0.199831	NA	NA	0.186151	0.107295	NA	Carubv10000309m.g	0.00531516	0	0	0.00408478	0.00585608	NA	Carubv10000309m.g	0.00305745	0	0	0.00562373	0.00464745	NA
Carubv10000310m.g	0.574012	0.34402	0.466667	0.397448	0.40625	NA	Carubv10000310m.g	0.00183095	0.0111951	0	0.0129796	0.00701561	NA	Carubv10000310m.g	0.000325391	0.00423402	0	0.00773401	0.00412588	NA
Carubv10000311m.g	0.0943298	NA	0.3	0.225519	0.096298	NA	Carubv10000311m.g	0.00554563	NA	0	0.00801513	0.00578099	NA	Carubv10000311m.g	0.00336865	NA	0	0.00520099	0.00271477	NA
Carubv10000312m.g	0.020903	0.269163	NA	0.256205	0.0369416	NA	Carubv10000312m.g	0.00463519	0.00595417	0.00909091	0.00280733	0.00252018	NA	Carubv10000312m.g	0.00234436	0.00722403	0.00285714	0.00420687	0.00370326	NA
Carubv10000313m.g	0.202674	0.165364	NA	0.280771	0.262897	0	Carubv10000313m.g	0.003125	0.00491216	NA	0.011273	0.00408224	0	Carubv10000313m.g	0.00207152	0.008514	NA	0.0114962	0.00243361	0.007382
Carubv10000314m.g	0.768339	0.431389	0.520837	0.369596	0.511652	NA	Carubv10000314m.g	0	0.0060869	0.0125	0.0045747	0.0095003	0.00555556	Carubv10000314m.g	0.00135542	0.00476556	0.0047619	0.0037815	0.00504832	0
Carubv10000316m.g	0.253953	NA	NA	0.248357	0.312901	NA	Carubv10000316m.g	0	NA	NA	0.00404159	0.00255179	NA	Carubv10000316m.g	0.00825368	NA	NA	0.0114688	0.0021659	NA
Carubv10000317m.g	0.922658	0.84643	NA	0.788897	0.6912	0.754167	Carubv10000317m.g	0.00196176	0.0101808	NA	0.0104525	0.0198571	0.01429	Carubv10000317m.g	0	0.00795399	NA	0.010249	0.00246379	0
Carubv10000318m.g	0.0638753	0.244255	NA	0.172806	0.279254	0	Carubv10000318m.g	0.0117224	0	NA	0.00653016	0.0262367	0	Carubv10000318m.g	0.00321663	0.00361777	NA	0.00671198	0.00761232	0
Carubv10000319m.g	0.420836	0.388444	NA	0.286982	0.7	0.225285	Carubv10000319m.g	0.00769231	0.0100605	NA	0.0664531	0.047225	0.0510914	Carubv10000319m.g	0.00203534	0.00183762	NA	0.0081398	0	0.00526685
Carubv10000320m.g	0.473289	0.579601	0.466683	0.441465	0.400312	NA	Carubv10000320m.g	0.00460211	0.0106912	0	0.0128976	0.00569206	NA	Carubv10000320m.g	0.00323368	0.00465846	0.00731707	0.00849825	0.0031349	0
Carubv10000321m.g	0.623716	0.0219682	0.687217	0.467667	0.532619	NA	Carubv10000321m.g	0.00903903	0	0.0285714	0.0190842	0.159857	NA	Carubv10000321m.g	0.00260935	0	0.00826378	0.0052482	0.0131081	NA
Carubv10000322m.g	0.143881	0.468799	NA	0.130376	0.0418568	0.198844	Carubv10000322m.g	0.00154737	0.00532843	NA	0.00467914	0	0.00285714	Carubv10000322m.g	0.000457692	0.00282935	NA	0.00551339	0.0037037	0.00144845
Carubv10000324m.g	0.434471	0.471663	0.148354	0.34138	0.344058	0.0625	Carubv10000324m.g	0.00385003	0.00490294	0.00666667	0.00817293	0.0014021	0	Carubv10000324m.g	0.00272342	0.00534417	0.00762625	0.0109699	0.00380641	0.00622328
Carubv10000325m.g	0.0179024	0	NA	0.0148824	0.0208444	NA	Carubv10000325m.g	0.00310185	0.0142857	NA	0.0208956	0	NA	Carubv10000325m.g	0.00657199	0.0189815	NA	0.00652994	0.00428913	NA
Carubv10000326m.g	0.311359	0.252244	0.122346	0.336336	0.13277	NA	Carubv10000326m.g	0.0066719	0.002525	0	0.00564676	0.00218217	NA	Carubv10000326m.g	0.00406891	0.00816802	0.0111748	0.00969436	0.00391145	NA
Carubv10000328m.g	0.66775	NA	0.51667	0.443451	0.564774	NA	Carubv10000328m.g	0.00476923	NA	0	0.00429423	0.00365854	NA	Carubv10000328m.g	0.00559519	NA	0.00625	0.00452553	0.00328364	NA
Carubv10000329m.g	0.417424	NA	NA	0.47922	0.394896	NA	Carubv10000329m.g	0.00694695	NA	NA	0.00397222	0.00986341	NA	Carubv10000329m.g	0.00344274	NA	NA	0.00660938	0.00218758	NA
Carubv10000330m.g	0.569533	0.575	0.4439	0.521005	0.63711	NA	Carubv10000330m.g	0.0104108	NA	0.00555556	0.0161514	0.0138596	NA	Carubv10000330m.g	0.00630535	0	0.00230484	0.0154342	0.00487324	NA
Carubv10000331m.g	0.407612	0.731345	0.133333	0.423708	0.476647	NA	Carubv10000331m.g	0.00391862	0.00396905	0	0.00652218	0.00559422	NA	Carubv10000331m.g	0.00255852	0	0.0142857	0.00659345	0.00358257	NA
Carubv10000332m.g	0.418249	NA	0	0.404998	0.360641	NA	Carubv10000332m.g	0.00573604	NA	0	0.0112956	0.00318392	NA	Carubv10000332m.g	0.0035391	NA	0	0.00842814	0.00115232	NA
Carubv10000333m.g	0.60431	0.37145	NA	0.558215	0.748958	0.732835	Carubv10000333m.g	0.00911754	0.0125	NA	0.0137763	0.0243063	0.0100667	Carubv10000333m.g	0.00326254	0.00502997	NA	0.00908488	0	0.0105949
Carubv10000335m.g	0.0108909	NA	NA	0.11489	0.0134077	NA	Carubv10000335m.g	0.00281083	0.00926111	0	0.00656112	0.00660817	NA	Carubv10000335m.g	0.00428512	0	0	0.00583272	0.00443251	NA
Carubv10000336m.g	0.372667	0.427523	NA	0.436762	0.473333	0.370136	Carubv10000336m.g	0.00946102	0.0124197	NA	0.0694184	0.0595368	0.0295935	Carubv10000336m.g	0.00382779	0.000905066	NA	0.016329	0.00403585	0.0102798
Carubv10000337m.g	0.51515	0.07651	0.369853	0.382913	0.546271	NA	Carubv10000337m.g	0.00734552	0	0.00413182	0.00651394	0.0139454	NA	Carubv10000337m.g	0.00198849	0.00448333	0.00162886	0.00994758	0.0022852	NA
Carubv10000338m.g	0.401439	NA	0.41	0.304865	0.279159	NA	Carubv10000338m.g	0.00627523	NA	0.0125	0.0125266	0.0113425	NA	Carubv10000338m.g	0.00325968	NA	0.005	0.00699699	0.0026653	NA
Carubv10000339m.g	0.0522237	0.0498245	NA	0.0305243	0.00652091	0.0770123	Carubv10000339m.g	0.0102267	0.00182691	NA	0.0107966	0.00839296	0.00837286	Carubv10000339m.g	0.00691544	0.00442371	NA	0.00951471	0.00487151	0.0052909
Carubv10000340m.g	0.296306	0.454167	0.356665	0.331924	0.358818	NA	Carubv10000340m.g	0.00772195	0.02	0	0.0164623	0.00916426	NA	Carubv10000340m.g	0.00419172	0.00591207	0.00252576	0.0129001	0.0112582	NA
Carubv10000341m.g	0.141194	0.4	0.019675	0.0425415	0.0592931	NA	Carubv10000341m.g	0.00411226	0.025	0.01429	0.0110923	0.0075125	NA	Carubv10000341m.g	0.00380637	0	0.00731023	0.00987782	0.00295135	NA
Carubv10000342m.g	0.486841	0.145825	0.6	0.378248	0.596038	0.116675	Carubv10000342m.g	0.0153714	0	0	0.0919813	0.0701447	0	Carubv10000342m.g	0.00456388	0	0	0.0144057	0.00843151	0
Carubv10000344m.g	0.414618	NA	0.125	0.234735	0.274222	0.2	Carubv10000344m.g	0.00233837	NA	0	0.00565077	0.00878712	0.01667	Carubv10000344m.g	0.00321539	NA	0.00921569	0.00626285	0.000770492	0
Carubv10000345m.g	0.0351253	0.00714286	NA	0.0756423	0.002975	0.0138917	Carubv10000345m.g	0.00609249	0.00277667	NA	0.00286481	0.00370333	0	Carubv10000345m.g	0.0133461	0.00130208	NA	0.00690919	0.00447221	0.00208333
Carubv10000347m.g	0.21365	0.111907	0.68036	0.223501	0.205314	NA	Carubv10000347m.g	0.00380707	0.0138917	0.0104187	0.00938686	0.00421722	NA	Carubv10000347m.g	0.00318119	0.0121324	0.00943076	0.00973161	0.00361939	NA
Carubv10000349m.g	0.0166199	0.032575	NA	0.00611026	0.00418817	NA	Carubv10000349m.g	0.00194796	0	NA	0.0030375	0.00152439	NA	Carubv10000349m.g	0.00422393	0.00434783	NA	0.00580744	0.00290552	NA
Carubv10000350m.g	0.210954	0.357452	NA	0.180815	0.165404	0.65583	Carubv10000350m.g	0.00424324	0	NA	0.0289016	0.00720119	0.00376053	Carubv10000350m.g	0.00311687	0	NA	0.0290914	0.00860866	0.0126452
Carubv10000351m.g	0.338684	0.249285	NA	0.286065	0.04375	0.529441	Carubv10000351m.g	0.00661357	0	NA	0.0090198	0	0.0112812	Carubv10000351m.g	0.00392007	0.00103551	NA	0.00633469	0.00163431	0.00646447
Carubv10000352m.g	0.175511	NA	NA	0.155887	0.107182	NA	Carubv10000352m.g	0.00525467	NA	NA	0.0122838	0.00605392	NA	Carubv10000352m.g	0.0006604	NA	NA	0.0091881	0.00299682	NA
Carubv10000353m.g	0.10487	0.0566691	NA	0.232585	0.2857	NA	Carubv10000353m.g	0.00310658	0.00384615	NA	0.006632	0.00842841	NA	Carubv10000353m.g	0.00318021	0.011059	NA	0.0165795	0.00216731	NA
Carubv10000354m.g	0.19041	NA	NA	0.298024	0.102455	0.0875	Carubv10000354m.g	0.000582576	NA	NA	0.0109181	0.00932222	0.00769231	Carubv10000354m.g	0.00366113	NA	NA	0.00680788	0	0.0181548
Carubv10000355m.g	0.256566	NA	0.458333	0.282426	0.345197	NA	Carubv10000355m.g	0.00558755	NA	0	0.00513875	0.0051751	NA	Carubv10000355m.g	0.00352069	NA	0.004	0.00902049	0.00350536	NA
Carubv10000356m.g	0.310816	NA	NA	0.311868	0.269361	0.84	Carubv10000356m.g	0.00469944	0	0.00590109	0.00879252	0.00547165	0	Carubv10000356m.g	0.00395327	0.00362391	0.00374238	0.00459779	0.00357685	0
Carubv10000358m.g	0.38597	0.082404	0	0.396344	0.312495	NA	Carubv10000358m.g	0.00524171	0	0.05	0.0105747	0.00294053	NA	Carubv10000358m.g	0.00427715	0.00360714	0.0047619	0.0117731	0.00441477	NA
Carubv10000359m.g	0.284746	0.361908	NA	0.35459	0.818397	0.251564	Carubv10000359m.g	0.00575536	0.0151515	NA	0.0127019	0.0114466	0.00637775	Carubv10000359m.g	0.00307469	0.00534268	NA	0.00752273	0.000961538	0.00175832
Carubv10000360m.g	0.0276076	0.0826488	NA	0.0548063	0.00559398	NA	Carubv10000360m.g	0.0110571	0.00288259	NA	0.00664234	0.00525071	NA	Carubv10000360m.g	0.00723333	0.00210015	NA	0.00483005	0.00320694	NA
Carubv10000361m.g	0.560592	0.264817	0	0.519396	0.355379	0.6	Carubv10000361m.g	0.00483053	0.00666667	0.0111111	0.0126092	0.00881714	NA	Carubv10000361m.g	0.00456415	0.00160256	0	0.012652	0.0013409	0
Carubv10000362m.g	0.39893	0.24435	NA	0.317865	0.468666	NA	Carubv10000362m.g	0.00763609	0	NA	0.010979	0.00611026	NA	Carubv10000362m.g	0.00553139	0.0276887	NA	0.0102344	0.00314138	NA
Carubv10000363m.g	0.184975	0.31667	0.223377	0.137441	0.150659	0	Carubv10000363m.g	0.00489811	0	0	0.0156079	0.00471354	0	Carubv10000363m.g	0.00416479	0.00606061	0	0.0111863	0.00404661	0
Carubv10000364m.g	0.041033	0.070625	NA	0.0310367	0.0435767	NA	Carubv10000364m.g	0	0.00211667	0	0.0108531	0.00627214	NA	Carubv10000364m.g	0.00250679	0.00539797	0.0120159	0.00325291	0.00286064	NA
Carubv10000365m.g	0.315156	NA	NA	0.298695	0.346708	0.27	Carubv10000365m.g	0.00561282	NA	NA	0.0110271	0.0133802	0.00694583	Carubv10000365m.g	0.00507225	NA	NA	0.0251449	0.00391587	0.025
Carubv10000366m.g	0.601706	NA	NA	0.556161	0.593551	NA	Carubv10000366m.g	0.00853339	NA	NA	0.0252349	0.0179621	NA	Carubv10000366m.g	0.00447889	NA	NA	0.010268	0.0135499	NA
Carubv10000367m.g	0.350768	NA	NA	0.518688	0	0.530932	Carubv10000367m.g	0.00183644	0.0208375	NA	0.0181533	0	0.00362027	Carubv10000367m.g	0.00411332	0.00454545	NA	0.0117347	0	0.00857809
Carubv10000368m.g	0.306374	0.635356	0.175	0.297354	0.358107	NA	Carubv10000368m.g	0.00537455	0.00337286	0.02	0.0151587	0.00696966	NA	Carubv10000368m.g	0.00405861	0.00885874	0	0.00978956	0.00437138	NA
Carubv10000369m.g	0.0739032	NA	NA	0.0634484	0.0896202	NA	Carubv10000369m.g	0.00245472	NA	NA	0.0243308	0.000909	NA	Carubv10000369m.g	0.00383299	NA	NA	0.0175712	0.00190542	NA
Carubv10000370m.g	0.0418084	NA	NA	0.0186197	0.0455481	NA	Carubv10000370m.g	0.00459794	NA	NA	0.0078006	0.0053621	NA	Carubv10000370m.g	0.00732024	NA	NA	0.00517148	0.00269317	NA
Carubv10000371m.g	0.177126	0.00714286	NA	0.229509	0.0786475	0	Carubv10000371m.g	0.00545385	0	NA	0.00600448	0.00370804	0	Carubv10000371m.g	0.00454007	0.00372949	NA	0.00529842	0.00310965	0
Carubv10000372m.g	0.251974	0.341522	NA	0.278568	0.194227	NA	Carubv10000372m.g	0	0	NA	0.00975939	0.0085725	NA	Carubv10000372m.g	0.00420294	0.0159546	NA	0.0111533	0.00566511	NA
Carubv10000373m.g	0.363539	NA	NA	0.206248	0.393318	NA	Carubv10000373m.g	0.0101719	NA	NA	0.0128596	0.0122846	NA	Carubv10000373m.g	0.00757603	NA	NA	0.0132951	0.00228222	NA
Carubv10000374m.g	0.372115	NA	NA	0.265609	0.327768	NA	Carubv10000374m.g	0.00177562	NA	NA	0.0110033	0.00394545	NA	Carubv10000374m.g	0.00613152	NA	0	0.00488375	0.00410864	NA
Carubv10000375m.g	0.0319071	0.0751951	0.01	0.00778113	0.0154551	NA	Carubv10000375m.g	0.00251182	0	0	0.00998273	0.00360085	NA	Carubv10000375m.g	0.0040309	0.00238095	0.00318048	0.00913277	0.00462846	NA
Carubv10000376m.g	0.541073	0.606545	0.503032	0.403518	0.540555	NA	Carubv10000376m.g	0.00183663	0	0.0427783	0.0126901	0.016025	NA	Carubv10000376m.g	0.000531787	0.00160288	0.00405758	0.00853386	0.00582359	NA
Carubv10000377m.g	0.455497	NA	NA	0.519548	0.493063	NA	Carubv10000377m.g	0.00346197	NA	NA	0.00939613	0.0059	NA	Carubv10000377m.g	0.00322395	NA	0	0.00481109	0.00226335	NA
Carubv10000378m.g	NA	NA	NA	NA	NA	NA	Carubv10000378m.g	NA	NA	NA	NA	NA	NA	Carubv10000378m.g	NA	NA	NA	NA	NA	NA
Carubv10000379m.g	0.501882	0.155833	NA	0.440832	0.502219	NA	Carubv10000379m.g	0.00824697	0.00322581	0	0.00441194	0.00784198	0	Carubv10000379m.g	0.00340752	0.00349448	0	0.00674032	0.00388555	0
Carubv10000380m.g	0.511192	0.106357	NA	0.240164	0.441064	0.027775	Carubv10000380m.g	0.0098784	0	NA	0.00581683	0	0	Carubv10000380m.g	0.00276893	0.000906897	NA	0.00707787	0.00352633	0.00956786
Carubv10000381m.g	0.142133	NA	NA	0.257462	0.0976305	NA	Carubv10000381m.g	0.00720041	NA	NA	0.0110728	0.00578556	NA	Carubv10000381m.g	0.0022325	0	NA	0.00592102	0.0026737	NA
Carubv10000382m.g	0.35288	0.13714	NA	0.33385	0.451455	0.0691757	Carubv10000382m.g	0.00406921	0.00999715	NA	0.00500618	0.00496235	0.00426395	Carubv10000382m.g	0.00479899	0.00336656	NA	0.00695672	0.00250716	0.00383434
Carubv10000384m.g	0.0378722	NA	NA	0.0175958	0.0132883	NA	Carubv10000384m.g	0.00545106	NA	NA	0.00561374	0.00496071	NA	Carubv10000384m.g	0.000948788	NA	NA	0.0046204	0.00520845	NA
Carubv10000385m.g	0.377173	NA	0.117857	0.189172	0.173548	NA	Carubv10000385m.g	0.00822941	NA	0	0.00420453	0.00126791	NA	Carubv10000385m.g	0.00346433	NA	0.00353523	0.00778179	0.00464247	NA
Carubv10000386m.g	0.0371012	0.0125	NA	0.000579167	0.00259375	NA	Carubv10000386m.g	0.002905	0.0142857	NA	0.00491423	0.00636016	NA	Carubv10000386m.g	0.0054675	0.00519889	NA	0.00367227	0.00460442	NA
Carubv10000388m.g	0.356411	0.483333	NA	0.247739	0.345926	NA	Carubv10000388m.g	0.00957405	0	NA	0.0113704	0.0027944	NA	Carubv10000388m.g	0.0040997	0.05	NA	0.00856164	0.00117248	NA
Carubv10000389m.g	0.664764	0.529167	NA	0.36398	0.2232	NA	Carubv10000389m.g	0.00414066	0	NA	0.0024484	0.0109759	NA	Carubv10000389m.g	0.00323613	0.0891626	NA	0.00643791	0.0034997	NA
Carubv10000390m.g	0.0160764	NA	NA	0.0156543	0.0279583	NA	Carubv10000390m.g	0.0027897	NA	NA	0.00666515	0.0127723	NA	Carubv10000390m.g	0.0018554	NA	NA	0.0130466	0.00399926	NA
Carubv10000391m.g	0.0557812	NA	0	0.0945609	0.0183311	NA	Carubv10000391m.g	0.00622851	0	0.05	0.0076971	0.00888729	NA	Carubv10000391m.g	0.0046209	0	0	0.00453444	0.00577537	NA
Carubv10000392m.g	0.729628	0.510527	NA	0.537774	0.716775	0.69662	Carubv10000392m.g	0.0881663	0	NA	0.030428	0.0647526	0.0885444	Carubv10000392m.g	0.00891573	0.00531449	NA	0.0102613	0.0136047	0.01073
Carubv10000393m.g	0.0763637	0.0722184	NA	0.113416	0.0496913	NA	Carubv10000393m.g	0.00864572	0.00669687	NA	0.00244432	0.00372404	NA	Carubv10000393m.g	0.0016211	0.00514672	NA	0.00515241	0.00386617	NA
Carubv10000394m.g	0.309806	NA	0.3	0.29222	0.341001	NA	Carubv10000394m.g	0.0101355	NA	0	0.00437067	0.00320588	0.00793889	Carubv10000394m.g	0.00607696	NA	0	0.00843324	0.00731161	0
Carubv10000395m.g	0.159783	0.260328	NA	0.166829	NA	0.203797	Carubv10000395m.g	0.013316	0.04524	NA	0.0125328	0.0364625	0.00905172	Carubv10000395m.g	0.00294662	0	NA	0.0102673	0.00320513	0.00495237
Carubv10000396m.g	0.306386	NA	0.4	0.357698	0.13898	NA	Carubv10000396m.g	0.00503114	NA	0	0.00796566	0.00623879	NA	Carubv10000396m.g	0.0030159	NA	0	0.00632525	0.00466424	NA
Carubv10000397m.g	0.509789	0.75	NA	0.388133	0.403713	NA	Carubv10000397m.g	0.00684966	NA	0.00910588	0.00854269	0.00413903	0	Carubv10000397m.g	0.00460083	0.0570588	0.00273973	0.011978	0.00383099	0
Carubv10000398m.g	0.355681	NA	NA	0.219656	0.0969894	NA	Carubv10000398m.g	0	NA	NA	0.00297708	0.00263158	NA	Carubv10000398m.g	0.00462743	NA	NA	0.00604658	0.00495688	NA
Carubv10000399m.g	0.0166667	0.71371	NA	0.309526	0	0.655177	Carubv10000399m.g	0	0.00835	NA	0.0140992	0	0.0121727	Carubv10000399m.g	0.000757955	0.0325	NA	0.013533	0	0.0301089
Carubv10000400m.g	0.0720265	0.340434	NA	0.0859101	0.149563	NA	Carubv10000400m.g	0.00306389	0.00185185	NA	0.0061625	0.00636293	NA	Carubv10000400m.g	0.00512253	0.000677439	NA	0.00775436	0.00327657	NA
Carubv10000401m.g	0.589241	NA	NA	0.371757	0.443934	NA	Carubv10000401m.g	0.00891299	NA	NA	0.0124039	0.00652718	NA	Carubv10000401m.g	0.00309545	NA	NA	0.0146029	0.00438738	NA
Carubv10000402m.g	0	0.0804222	NA	0.13635	NA	0.0332006	Carubv10000402m.g	0	0.0550625	NA	0.06926	NA	0.041675	Carubv10000402m.g	0	0.006013	NA	0.0188669	NA	0
Carubv10000403m.g	0.352893	0.0522198	NA	0.152007	0.0443976	NA	Carubv10000403m.g	0.0200988	0.003125	NA	0.0948511	0.0430812	NA	Carubv10000403m.g	0.00894775	0	NA	0.0154172	0.00293491	NA
Carubv10000404m.g	0.585746	0.756306	NA	0.484228	0.437788	0.770842	Carubv10000404m.g	0.0111545	0	NA	0.00991175	0.00648272	0	Carubv10000404m.g	0.00677266	0.000991667	NA	0.00748613	0.00281705	0
Carubv10000405m.g	NA	0.482053	NA	0.320552	NA	0.612457	Carubv10000405m.g	NA	0.00236053	NA	0.0111487	NA	0.00357868	Carubv10000405m.g	NA	0.00730229	NA	0.00600799	NA	0.00582946
Carubv10000406m.g	0.0139108	0.0207632	0	0.00544382	0.00634482	NA	Carubv10000406m.g	0.00248782	0.004	0	0.00497339	0.00347181	NA	Carubv10000406m.g	0.000216927	0.00602656	0	0.00634004	0.00498691	NA
Carubv10000407m.g	0.639112	0.124167	NA	0.282697	0.639583	0.163161	Carubv10000407m.g	0.036504	0.00454545	NA	0.0607086	0.018146	0.00679231	Carubv10000407m.g	0.00477318	0.000978767	NA	0.016144	0.0109419	0.00226931
Carubv10000408m.g	0.0407348	NA	0	0.00681366	0.010078	NA	Carubv10000408m.g	0.00389492	NA	NA	0.00757453	0.00434062	NA	Carubv10000408m.g	0.00464072	0	0.00588235	0.00758665	0.00303006	NA
Carubv10000409m.g	NA	0.267248	NA	0.107907	NA	0.0792591	Carubv10000409m.g	NA	0.00192308	NA	0.0261741	NA	0.015845	Carubv10000409m.g	NA	0.0112814	NA	0.00657937	NA	0.00804928
Carubv10000410m.g	0.0835397	0.683521	NA	0.0758106	0.741886	0.906726	Carubv10000410m.g	0.0384349	0.138377	NA	0.0158572	0.520625	0.690264	Carubv10000410m.g	0.00761409	0.0125279	NA	0.0108846	0.0470593	0.0977745
Carubv10000411m.g	0.582892	NA	NA	0.412516	NA	0.453147	Carubv10000411m.g	0.00575857	0	NA	0.00831671	NA	0.0230268	Carubv10000411m.g	0.00430706	0.00555556	NA	0.00685569	NA	0.00299393
Carubv10000412m.g	0.02778	0.353724	NA	0.121115	0.9	0.296925	Carubv10000412m.g	0.0270833	0.00714286	NA	0.020373	0	0.0209959	Carubv10000412m.g	0.0104172	0.00766262	NA	0.0119757	0	0.00824824
Carubv10000413m.g	0.562129	NA	0.252642	0.411991	0.485865	NA	Carubv10000413m.g	0.00885761	NA	NA	0.0177567	0.0147361	NA	Carubv10000413m.g	0.00466778	NA	0.00244929	0.00662934	0.00333812	NA
Carubv10000414m.g	NA	0.0827542	NA	0.111352	NA	0.0559472	Carubv10000414m.g	NA	0.018323	NA	0.0184569	NA	0.00945417	Carubv10000414m.g	NA	0.00328903	NA	0.00504961	NA	0.00492494
Carubv10000415m.g	NA	NA	NA	NA	NA	NA	Carubv10000415m.g	NA	NA	NA	NA	NA	NA	Carubv10000415m.g	NA	NA	NA	NA	NA	NA
Carubv10000416m.g	0.0220881	0.078335	NA	0.0266107	0.0025299	0.0426963	Carubv10000416m.g	0.00511996	0	NA	0.00940353	0.00393042	0	Carubv10000416m.g	0.00335531	0.00201613	NA	0.00757418	0.00442155	0.00509306
Carubv10000418m.g	0.0566455	0.135782	0	0.00456445	0.005	0.0105263	Carubv10000418m.g	0.00401053	0.00262097	NA	0.00697372	0	0.003125	Carubv10000418m.g	0.00417396	0.00464901	0	0.0112256	0.00495887	0.00171479
Carubv10000419m.g	NA	0.174375	NA	0.0878344	NA	0.298592	Carubv10000419m.g	NA	0.00878498	NA	0.014061	NA	0.010825	Carubv10000419m.g	NA	0.00501203	NA	0.0129621	NA	0.00998843
Carubv10000420m.g	0.0345581	NA	NA	0.0214812	0.0240118	NA	Carubv10000420m.g	0.0090806	NA	NA	0.0105841	0.00263023	NA	Carubv10000420m.g	0.00381622	NA	NA	0.0111349	0.00610214	NA
Carubv10000421m.g	NA	0.64175	NA	0.404964	NA	0.581496	Carubv10000421m.g	NA	0.152291	NA	0.170844	NA	0.373277	Carubv10000421m.g	NA	0.0227274	NA	0.013129	NA	0.0265849
Carubv10000422m.g	0.421472	0.657505	NA	0.371832	0.232609	0.727275	Carubv10000422m.g	0.00450053	0.00255179	NA	0.00387402	0.002465	0.0138917	Carubv10000422m.g	0.00304981	0.00568295	NA	0.00716074	0.00333384	0.00428194
Carubv10000423m.g	0.363449	NA	NA	0.272767	0.431063	NA	Carubv10000423m.g	0.00606131	NA	NA	0.0148828	0.0210884	NA	Carubv10000423m.g	0.00242483	NA	NA	0.00508715	0.00254592	NA
Carubv10000426m.g	0.239006	0.355558	0.0333333	0.275565	0.169148	NA	Carubv10000426m.g	0.0165622	0.0153846	0.00555667	0.113342	0.0693462	NA	Carubv10000426m.g	0.00412806	0.00526316	0	0.012161	0.00450352	NA
Carubv10000427m.g	0.722482	0.568936	NA	0.576159	0.0982125	0.474409	Carubv10000427m.g	0	0.00330134	NA	0.0134914	0.0148833	0.00885534	Carubv10000427m.g	0.00656824	0.00853512	NA	0.0128614	0.00463056	0.00973092
Carubv10000428m.g	0.105748	NA	0.0867857	0.074299	0.0770925	NA	Carubv10000428m.g	0.0102188	NA	0.04165	0.00757609	0	NA	Carubv10000428m.g	0.0029018	NA	0.00895926	0.0116849	0.00389781	NA
Carubv10000429m.g	0.556974	0.487239	NA	0.385927	0.59833	0.682978	Carubv10000429m.g	0	0	NA	0.00626478	0.00703463	0.0026463	Carubv10000429m.g	0.00798065	0.00449653	NA	0.00875791	0.00528858	0
Carubv10000430m.g	0.180796	0.10759	NA	0.154335	0.103186	0	Carubv10000430m.g	0.00378941	0.0022725	NA	0.00527159	0.00360432	0.00694583	Carubv10000430m.g	0.00340684	0.001838	NA	0.00666803	0.00123168	0
Carubv10000433m.g	0.195367	0.598662	0.125	0.316077	0.0938902	NA	Carubv10000433m.g	0.00384907	0	0	0.0124662	0.00466117	NA	Carubv10000433m.g	0.00305485	0.00308704	0.00444444	0.00613346	0.00235646	NA
Carubv10000434m.g	0.446694	0.441139	NA	0.370826	0.780356	0.317413	Carubv10000434m.g	0.0073973	0.0076713	NA	0.00741304	0.0133871	0.0090436	Carubv10000434m.g	0.00288224	0.00277635	NA	0.006025	0.00123929	0.00504336
Carubv10000435m.g	0.023731	NA	NA	0.00547201	0.0126698	NA	Carubv10000435m.g	0.00096125	NA	NA	0.00947837	0.00555606	NA	Carubv10000435m.g	0.00262057	NA	NA	0.00510488	0.00286639	NA
Carubv10000436m.g	0.274529	0.0376064	0.8375	0.253875	0.315892	NA	Carubv10000436m.g	0.00720016	0	0	0.00767829	0.00138529	NA	Carubv10000436m.g	0.00432137	0.00111641	0.0030303	0.0100286	0.00203298	NA
Carubv10000437m.g	NA	0.038335	NA	NA	NA	0.03334	Carubv10000437m.g	NA	0.00347188	NA	NA	NA	0	Carubv10000437m.g	NA	0.00420405	NA	NA	NA	0.00405457
Carubv10000438m.g	0.631803	NA	NA	0.467614	NA	0.318234	Carubv10000438m.g	0.00648394	0.1	NA	0.0181765	NA	0.00476837	Carubv10000438m.g	0.00424351	0.0244444	NA	0.0156932	NA	0.0140442
Carubv10000439m.g	0.661646	NA	NA	0.719507	0.271742	NA	Carubv10000439m.g	0.0025	NA	NA	0.002	0	NA	Carubv10000439m.g	0.000555556	NA	NA	0.00689609	0.0119342	NA
Carubv10000440m.g	NA	NA	NA	NA	NA	NA	Carubv10000440m.g	NA	NA	NA	NA	NA	NA	Carubv10000440m.g	NA	NA	NA	NA	NA	NA
Carubv10000441m.g	0.228553	NA	NA	0.158919	0.313922	NA	Carubv10000441m.g	0.00652103	NA	NA	0.0503397	0.0352277	NA	Carubv10000441m.g	0.00415487	NA	NA	0.00862808	0.00536574	NA
Carubv10000442m.g	NA	0.128194	NA	0.00416667	NA	0.00730625	Carubv10000442m.g	NA	0.00263875	NA	0.000801042	NA	0.00606061	Carubv10000442m.g	NA	0.00622127	NA	0.00686046	NA	0.00469755
Carubv10000444m.g	0.0219224	0.0103038	NA	0.0422662	0.00769231	NA	Carubv10000444m.g	0.00416591	0	NA	0.00603059	0.00503	NA	Carubv10000444m.g	0.00353059	0.00588235	NA	0.0105004	0.00303442	NA
Carubv10000445m.g	0.70625	0.355916	0	0.553984	0.462834	NA	Carubv10000445m.g	0.00446429	0.00164808	NA	0.00971387	0.00310441	NA	Carubv10000445m.g	0.00845	0.00400772	NA	0.0108608	0.00189257	NA
Carubv10000446m.g	0.0402874	0.110969	NA	0.0338572	0	0.064164	Carubv10000446m.g	0.0047619	0.00142045	NA	0.0155976	0.0179323	0.00719107	Carubv10000446m.g	0.00236679	0.0043666	NA	0.00584214	0.00390056	0.00221294
Carubv10000447m.g	0.153428	NA	0.075	0.176217	0.0671832	NA	Carubv10000447m.g	0.00932675	NA	0.007145	0.00698242	0.00507404	NA	Carubv10000447m.g	0.0086168	NA	0.00274808	0.00619666	0.00560984	NA
Carubv10000448m.g	0.0274993	NA	NA	0.0167882	0.0124846	NA	Carubv10000448m.g	0.00474595	0.0138917	NA	0.00735284	0.00822568	NA	Carubv10000448m.g	0.00408431	0	NA	0.00814769	0.00629469	NA
Carubv10000449m.g	0.373298	0.558776	NA	0.49295	0.31815	NA	Carubv10000449m.g	0.00220588	0.0106808	NA	0.00230248	0.0034069	NA	Carubv10000449m.g	0.00187417	0.0114569	NA	0.00862707	0.00444334	NA
Carubv10000450m.g	0.56367	0.507323	NA	0.460342	0.257143	0.164975	Carubv10000450m.g	0.0056913	0.0148813	NA	0.00537969	0.00967857	0.00911563	Carubv10000450m.g	0.00320671	0.00845258	NA	0.00582527	0.00363152	0.00490294
Carubv10000452m.g	0.215466	NA	0	0.250523	0.308759	0.35	Carubv10000452m.g	0.00505594	NA	0.00909091	0.0257989	0.0057061	0	Carubv10000452m.g	0.00400479	NA	0.00196078	0.00798163	0.006861	0
Carubv10000453m.g	0.00163431	0.0839406	NA	0.0428819	0.0037037	NA	Carubv10000453m.g	0.00116515	0.00238214	NA	0.0104	0.00372489	NA	Carubv10000453m.g	0.00111404	0.00235064	NA	0.0126712	0.00231989	NA
Carubv10000454m.g	0.548607	NA	NA	0.391019	0.311136	NA	Carubv10000454m.g	0.00866075	NA	NA	0.00837817	0.00376146	NA	Carubv10000454m.g	0.0037106	0	NA	0.00638577	0.00344375	NA
Carubv10000455m.g	0.471962	0.308424	0	0.359155	0.22862	NA	Carubv10000455m.g	0.00933705	0.0041675	0	0.00688378	0.00703332	NA	Carubv10000455m.g	0.00449593	0.00656776	0.00333333	0.0065341	0.00355726	NA
Carubv10000456m.g	0.25234	NA	NA	0.237106	0.152277	NA	Carubv10000456m.g	0.00643493	NA	NA	0.00822177	0.00424721	NA	Carubv10000456m.g	0.00360898	NA	NA	0.0146061	0.00505854	NA
Carubv10000457m.g	0.202197	NA	NA	0.278144	0.187509	NA	Carubv10000457m.g	0.00575618	NA	NA	0.00627333	0.00373077	NA	Carubv10000457m.g	0.0039032	NA	NA	0.0106779	0.00300645	NA
Carubv10000458m.g	0.243143	NA	NA	0.111918	0.139687	NA	Carubv10000458m.g	0.00528484	NA	NA	0.0110305	0.00556959	NA	Carubv10000458m.g	0.00665176	NA	NA	0.00676546	0.00404764	NA
Carubv10000460m.g	0.362337	NA	0.513587	0.304826	0.317583	0.722455	Carubv10000460m.g	0.00326305	NA	0.00555556	0.00528634	0.00461221	0.01	Carubv10000460m.g	0.00524527	NA	0.0062709	0.00617519	0.00239929	0.00245147
Carubv10000461m.g	0.0676441	NA	NA	0.0709959	0.120159	NA	Carubv10000461m.g	0.0111218	NA	NA	0.0113002	0	NA	Carubv10000461m.g	0.00363515	NA	NA	0.00400154	0	NA
Carubv10000464m.g	0.446321	0.45063	NA	0.421646	0.621961	0.3059	Carubv10000464m.g	0.00673934	0.0392308	NA	0.0169788	0.00568514	0.00175526	Carubv10000464m.g	0.00232081	0.00735162	NA	0.0116335	0.00153129	0.00237134
Carubv10000465m.g	0.537139	NA	NA	0.411466	0.540051	NA	Carubv10000465m.g	0.00837958	NA	NA	0.021501	0.0112566	NA	Carubv10000465m.g	0.00333187	NA	NA	0.0265867	0	0.0208333
Carubv10000466m.g	0.310096	0.44436	NA	0.221717	0.528677	0	Carubv10000466m.g	0.00366039	0.00086875	NA	0.0122993	0.00275854	0.0027775	Carubv10000466m.g	0.00436212	0.00201935	NA	0.00494068	0.00282735	0.00501227
Carubv10000467m.g	0.0504591	NA	NA	0.351036	0.146137	NA	Carubv10000467m.g	0.00747558	NA	NA	0.00419545	0.00295125	NA	Carubv10000467m.g	0.00382157	NA	NA	0.0026201	0.00275906	NA
Carubv10000468m.g	0.0834845	0.173143	NA	0.0788857	0.0482727	NA	Carubv10000468m.g	0.00828375	0.0076901	NA	0.0122752	0.00260417	NA	Carubv10000468m.g	0.00343934	0.00460635	NA	0.00519008	0.00188634	NA
Carubv10000469m.g	0.177117	0.0198971	NA	0.134012	0	0.00769231	Carubv10000469m.g	0.0303309	0	NA	0.00438611	0	0	Carubv10000469m.g	0.00427377	0.00571176	NA	0.00737192	0.00102692	0.00124403
Carubv10000470m.g	0.324672	0.666667	0.536117	0.266797	0.264286	NA	Carubv10000470m.g	0.00382222	0	0	0.0089091	0.00245242	NA	Carubv10000470m.g	0.00353167	0.00645147	0	0.00483579	0.00328108	NA
Carubv10000471m.g	0.312179	NA	0.0444444	0.16259	0.241962	NA	Carubv10000471m.g	0.00528515	NA	0.0142857	0.00414335	0.00692377	NA	Carubv10000471m.g	0.0103732	NA	0.0037037	0.0144603	0.00810052	NA
Carubv10000472m.g	0.541831	NA	NA	0.428333	0.344274	0.482942	Carubv10000472m.g	0.00919577	NA	NA	0.0159416	0.00456837	0	Carubv10000472m.g	0.0033182	NA	NA	0.0052643	0.00304102	0.025
Carubv10000473m.g	0.334808	NA	NA	0.230285	0.2764	NA	Carubv10000473m.g	0.00436481	NA	NA	0.00420003	0.00941706	NA	Carubv10000473m.g	0.00445189	NA	NA	0.00906173	0.00165554	NA
Carubv10000474m.g	0.0990489	NA	NA	0.0984595	0.106372	NA	Carubv10000474m.g	0.00670672	NA	NA	0.00224202	0.0047625	NA	Carubv10000474m.g	0.00861657	0	NA	0.00548387	0.00240891	NA
Carubv10000475m.g	0.554403	NA	NA	0.399817	0.407351	NA	Carubv10000475m.g	0.00465043	NA	NA	0.00454015	0.00493105	0	Carubv10000475m.g	0.00431422	NA	NA	0.00656738	0.00371595	0.00277833
Carubv10000476m.g	0.590917	0.51225	NA	0.427246	0.476101	NA	Carubv10000476m.g	0.00544143	0	NA	0.00697236	0.00468164	0	Carubv10000476m.g	0.00522468	0.0219366	NA	0.00993036	0.00448423	0.0181818
Carubv10000478m.g	0.387566	0.673506	0.02	0.268284	0.276126	NA	Carubv10000478m.g	0.00422964	NA	0	0.0186941	0.00843523	NA	Carubv10000478m.g	0.00306333	0	0.00219342	0.00661791	0.00219106	NA
Carubv10000479m.g	NA	0.705037	NA	0.35615	NA	0.766735	Carubv10000479m.g	NA	0	NA	0.00909	NA	0.01111	Carubv10000479m.g	NA	0.00629881	NA	0.00769265	NA	0.00629415
Carubv10000480m.g	0.189802	NA	NA	0.0691275	NA	NA	Carubv10000480m.g	0.00549615	NA	NA	0.061975	NA	NA	Carubv10000480m.g	0.00470837	NA	NA	0.0146402	NA	NA
Carubv10000481m.g	0.471542	NA	NA	0.156061	0.2	0.214044	Carubv10000481m.g	0.0211036	NA	NA	0.00525278	0.00617222	0.00617222	Carubv10000481m.g	0.0042944	NA	NA	0.00823389	0.0064514	0.00344896
Carubv10000482m.g	0.0476601	0.0533098	NA	0.177091	0.0175911	0.185725	Carubv10000482m.g	0.00427387	0.00925833	NA	0.010032	0.00254206	NA	Carubv10000482m.g	0.00192852	0.00773366	NA	0.00894261	0.0012005	0
Carubv10000483m.g	0.0859982	0.0264024	0	0.0702547	0.0723496	0.0178522	Carubv10000483m.g	0.00113333	0.00444333	0	0.00786579	0.0208161	0.0022725	Carubv10000483m.g	0.00371546	0.00234116	0.0114594	0.00485521	0.003889	0.000673585
Carubv10000484m.g	NA	0.566839	NA	0.473309	NA	0.598133	Carubv10000484m.g	0.004545	0.0260556	NA	0.0128563	0	0.0183725	Carubv10000484m.g	0.00327688	0.00252464	NA	0.00694188	0.00274808	0.004151
Carubv10000485m.g	0.0596074	0.0333333	NA	0.129491	0.000558036	0.00769231	Carubv10000485m.g	0.00579525	NA	NA	0.00335192	0.00389249	0	Carubv10000485m.g	0.00233761	0.00420294	NA	0.00630342	0.00214237	0
Carubv10000486m.g	0.249471	NA	NA	0.161331	0.180651	NA	Carubv10000486m.g	0.00241083	NA	NA	0.0112687	0.00322581	NA	Carubv10000486m.g	0.00370282	NA	NA	0.0107886	0.000969466	NA
Carubv10000487m.g	0.330264	NA	NA	0.319451	0.333863	NA	Carubv10000487m.g	0.00540698	NA	NA	0.00599322	0.00470028	NA	Carubv10000487m.g	0.00470331	NA	NA	0.00634679	0.00404188	NA
Carubv10000488m.g	0.251874	NA	NA	0.233833	0.258192	0.143087	Carubv10000488m.g	0.00123501	NA	NA	0.00653922	0	0.00218611	Carubv10000488m.g	0.00388977	NA	NA	0.0076361	0.00654821	0.00760957
Carubv10000489m.g	0.130876	0.025	NA	0.0229817	0.181401	NA	Carubv10000489m.g	0.00768288	0	NA	0.00945868	0.0205809	NA	Carubv10000489m.g	0.00199614	0	NA	0.00695207	0.00790734	NA
Carubv10000490m.g	0.066673	NA	NA	0.050663	0.0102236	NA	Carubv10000490m.g	0.00284318	NA	NA	0.0107175	0.0015625	NA	Carubv10000490m.g	0.00276466	NA	0	0.00499748	0.003825	NA
Carubv10000491m.g	0.107891	NA	NA	0.0394235	0.24	0.343892	Carubv10000491m.g	0.0035497	NA	NA	0.0210635	0.1125	0.189083	Carubv10000491m.g	0.00344371	NA	NA	0.00443846	0.00952381	0.0301645
Carubv10000492m.g	0.791556	NA	NA	0.205497	0.79401	NA	Carubv10000492m.g	0.35224	NA	NA	0.00890446	0.7256	NA	Carubv10000492m.g	0.0677805	NA	NA	0.00753673	0.10644	NA
Carubv10000493m.g	0.257199	0.131705	NA	0.247018	0.135264	0.254331	Carubv10000493m.g	0.00325147	0.011928	NA	0.0226647	0.00320577	0.0104167	Carubv10000493m.g	0.00327501	0.00989635	NA	0.0115327	0.00277782	0
Carubv10000494m.g	0.52792	0.151757	0.29667	0.359197	0.397043	NA	Carubv10000494m.g	0.0116399	0.0191675	0.0181818	0.0174155	0.0109432	NA	Carubv10000494m.g	0.00410662	0.00380536	0.00553913	0.00766692	0.00386523	NA
Carubv10000495m.g	NA	NA	NA	NA	NA	NA	Carubv10000495m.g	NA	NA	NA	NA	NA	NA	Carubv10000495m.g	NA	NA	NA	NA	NA	NA
Carubv10000496m.g	0.507045	0.620503	NA	0.444391	0.52416	NA	Carubv10000496m.g	0.00724338	0.0133624	NA	0.0069669	0.013914	NA	Carubv10000496m.g	0.00335747	0.00792125	NA	0.00802557	0.00456881	NA
Carubv10000497m.g	0.0495082	0.183743	NA	0.246474	0.156223	0.647633	Carubv10000497m.g	0.00120991	0.0416687	NA	0.00913924	0.0451345	0.31845	Carubv10000497m.g	0.00239334	0.00211864	NA	0.00426467	0.00244204	0.02371
Carubv10000498m.g	0.566967	0.810819	NA	0.620471	NA	0.7134	Carubv10000498m.g	0.225257	0.101439	NA	0.282825	NA	NA	Carubv10000498m.g	0.0267289	0.0225422	NA	0.0559023	NA	0.0517797
Carubv10000499m.g	0.369919	0.37381	0.025	0.330037	0.288957	NA	Carubv10000499m.g	0.00527345	0.0153846	0	0.00574237	0.00582135	NA	Carubv10000499m.g	0.00297402	0.00680286	0	0.00952632	0.00317863	NA
Carubv10000501m.g	0.214952	0.686115	NA	0.432473	0.0551985	0.3613	Carubv10000501m.g	0.0160042	0.0140087	NA	0.0742752	0.0335357	0.00549615	Carubv10000501m.g	0.00220316	0.0271921	NA	0.0141755	0.00196269	0
Carubv10000502m.g	0.17503	0.00833333	0.0986125	0.118469	0.0746374	NA	Carubv10000502m.g	0.00402921	0	0	0.0102217	0.00903594	NA	Carubv10000502m.g	0.00351054	0.0026463	0.0113	0.004955	0.0044161	NA
Carubv10000503m.g	0.0145823	0.0544538	NA	0.0380192	0.00992262	0.0666667	Carubv10000503m.g	0.00242714	0.0104187	NA	0.00672747	0.005716	0	Carubv10000503m.g	0.00224861	0.00509306	NA	0.00376763	0.00484588	0.001225
Carubv10000505m.g	0.275344	0.163007	0	0.193973	0.00318973	NA	Carubv10000505m.g	0.0100384	0.01	0	0.00238649	0.00397308	NA	Carubv10000505m.g	0.00146671	0.0021793	0.00520937	0.00771468	0.00433813	NA
Carubv10000506m.g	0.495605	0.363916	NA	0.399826	0.361907	0.272031	Carubv10000506m.g	0.0107156	0.00846442	NA	0.00883355	0.0179962	0.00357206	Carubv10000506m.g	0.00251466	0.00415254	NA	0.0065679	0.00316855	0.00437689
Carubv10000507m.g	0.27474	NA	NA	0.497248	0.3322	0.719442	Carubv10000507m.g	0.0035893	NA	NA	0.00665809	0.00379259	0.00274643	Carubv10000507m.g	0.00204121	NA	NA	0.00429212	0.00360493	0.00274079
Carubv10000508m.g	0.143053	0.217395	0	0.0973518	0.00545048	NA	Carubv10000508m.g	0.0138079	0	0	0.004897	0.00640907	NA	Carubv10000508m.g	0.00540683	0.0147059	0.00376053	0.00820138	0.00475525	NA
Carubv10000509m.g	0.313215	0.490352	NA	0.47628	0.41238	0.51825	Carubv10000509m.g	0.00409518	0	NA	0.0133353	0.00849026	0.0138917	Carubv10000509m.g	0.00336231	0.0146896	NA	0.00998145	0.00330455	0.0127197
Carubv10000510m.g	0.235309	NA	NA	0.191954	NA	NA	Carubv10000510m.g	0.00483022	0	NA	0.01178	NA	NA	Carubv10000510m.g	0.00428524	NA	NA	0.0113522	NA	NA
Carubv10000511m.g	0.161194	0.275784	NA	0.0557539	0.0378432	NA	Carubv10000511m.g	0.0104148	0.0104167	NA	0.00443558	0.00377666	NA	Carubv10000511m.g	0.00439509	0.00378864	NA	0.0057886	0.00156658	NA
Carubv10000512m.g	0.276157	0.760108	NA	0.322908	0.170032	0.447244	Carubv10000512m.g	0.00937899	0.083042	NA	0.0144721	0.00301667	0.00340238	Carubv10000512m.g	0.00244327	0.0157764	NA	0.00955795	0.00340783	0.0221369
Carubv10000513m.g	0.0172977	0.417277	0.35	0.226429	0.397403	0.075	Carubv10000513m.g	0.00696444	0.00614167	0	0.0584496	0.0877374	0	Carubv10000513m.g	0.00524824	0.0133891	0.00438684	0.0132562	0.00720167	0.0126492
Carubv10000515m.g	0	0.623238	NA	0.365002	0.297777	NA	Carubv10000515m.g	0	0.0239067	NA	0.00627721	0.00766273	NA	Carubv10000515m.g	0.002222	0.0113484	NA	0.00600484	0.00261728	NA
Carubv10000516m.g	0.901699	0.265544	NA	0.413735	0.436524	NA	Carubv10000516m.g	0.00591538	0.0089433	NA	0.00821296	0.00519508	NA	Carubv10000516m.g	0.00454	0.0150723	NA	0.0066336	0.00414395	NA
Carubv10000518m.g	0.0210685	0.02455	NA	0.368497	0.00328947	NA	Carubv10000518m.g	0.00408095	0.00714286	NA	0.0246107	0.00660216	NA	Carubv10000518m.g	0.00435279	0.00336207	NA	0.0156544	0.00506071	NA
Carubv10000519m.g	0.292872	NA	NA	0.215996	0.132463	NA	Carubv10000519m.g	0.00197094	NA	NA	0.0103648	0.00321488	NA	Carubv10000519m.g	0.00196624	NA	NA	0.00507467	0.00358863	NA
Carubv10000520m.g	0.0300452	0.0917207	0	0.0459851	0.003056	0.00879722	Carubv10000520m.g	0.00316754	0.0111173	0	0.00666591	0.00402328	0.00621212	Carubv10000520m.g	0.00333297	0.00578337	0	0.00681327	0.0022739	0.00945777
Carubv10000522m.g	0.343634	NA	NA	0.184095	0.260959	NA	Carubv10000522m.g	0.015727	NA	0.0142857	0.00143581	0.0140174	NA	Carubv10000522m.g	0.00389806	NA	0	0.0054462	0.00450817	NA
Carubv10000523m.g	0.02	0.0365722	NA	0.0481	0	0.0119071	Carubv10000523m.g	0	0	NA	0.00271875	NA	0.00278	Carubv10000523m.g	0.00168311	0.00497373	NA	0.0116319	0.0114346	0.00641944
Carubv10000524m.g	0.34358	0.212754	NA	0.320655	0.331324	NA	Carubv10000524m.g	0.00775038	0.00873095	NA	0.0157116	0.0100564	NA	Carubv10000524m.g	0.00494286	0	NA	0.012341	0.00357507	NA
Carubv10000525m.g	NA	NA	NA	NA	NA	NA	Carubv10000525m.g	NA	NA	NA	NA	NA	NA	Carubv10000525m.g	NA	NA	NA	NA	NA	NA
Carubv10000526m.g	0.302779	NA	0.3	0.285124	0.349783	NA	Carubv10000526m.g	0.00646685	NA	0.04167	0.0174179	0.0126999	NA	Carubv10000526m.g	0.00421134	NA	0	0.0149097	0.00331452	NA
Carubv10000528m.g	0.188392	0.131605	0	0.132377	0.0257362	0.0466547	Carubv10000528m.g	0.0179394	0.00591498	0	0.0146654	0.014294	0.0030375	Carubv10000528m.g	0.00742817	0.00593052	0.004	0.016119	0.00968822	0.00624368
Carubv10000529m.g	0.345959	NA	0.370236	0.445015	0.217515	NA	Carubv10000529m.g	0.00490375	NA	0	0.00911895	0.00811485	NA	Carubv10000529m.g	0.00268383	NA	0.015498	0.00486605	0.00525083	NA
Carubv10000530m.g	0.306978	NA	0.6	0.231419	0.307414	NA	Carubv10000530m.g	0.00211857	0	0	0.0184153	0.00622149	NA	Carubv10000530m.g	0.00209247	0	0.0111111	0.00285401	0.00387274	NA
Carubv10000531m.g	0.467191	0.1	NA	0.419217	0.226898	NA	Carubv10000531m.g	0	0	NA	0.0220493	0.00877237	NA	Carubv10000531m.g	0.00359422	0	NA	0.00644889	0.00638046	NA
Carubv10000532m.g	0.0348696	0.0336722	NA	0.0393707	0.035396	0	Carubv10000532m.g	0.00586	0	NA	0.0377829	0.0296892	0	Carubv10000532m.g	0.00365649	0.00417247	NA	0.0138224	0.00722796	0
Carubv10000533m.g	0.05348	0.159518	NA	0.072653	0.0246975	NA	Carubv10000533m.g	0.00140804	0	NA	0.0123996	0.00460392	NA	Carubv10000533m.g	0.00392177	0	NA	0.00884694	0.00548831	NA
Carubv10000534m.g	0.0239024	NA	NA	0.00393472	0	NA	Carubv10000534m.g	0.00551996	NA	NA	0.0016129	0.0184792	NA	Carubv10000534m.g	0.00592856	NA	NA	0.00754917	0.00250764	NA
Carubv10000536m.g	NA	NA	NA	NA	NA	NA	Carubv10000536m.g	NA	NA	NA	NA	NA	NA	Carubv10000536m.g	NA	NA	NA	NA	NA	NA
Carubv10000537m.g	0.0239058	NA	NA	0.0800878	0.0105167	0.16	Carubv10000537m.g	0.00358206	0	NA	0.00640593	0.00221977	0.0119071	Carubv10000537m.g	0.00386476	0	NA	0.00633551	0.00363046	0
Carubv10000538m.g	NA	0.282422	NA	0.189162	NA	0.234821	Carubv10000538m.g	NA	0.00503943	NA	0.00384804	NA	0.00488186	Carubv10000538m.g	NA	0.00310737	NA	0.00704873	NA	0.00179795
Carubv10000539m.g	0.0110222	0.239757	NA	0.169008	0.140949	NA	Carubv10000539m.g	0.00365265	0.00695729	NA	0.0259501	0.0182028	NA	Carubv10000539m.g	0.00425237	0.00903744	NA	0.0152967	0.0167658	NA
Carubv10000540m.g	0.26033	NA	NA	0.399855	0.463612	NA	Carubv10000540m.g	0.00371767	NA	NA	0.00957649	0.00478055	NA	Carubv10000540m.g	0.0045929	NA	NA	0.00603213	0.00679539	NA
Carubv10000541m.g	0.645385	0.633333	0.638883	0.470256	0.562573	NA	Carubv10000541m.g	0.00407	0.0166667	0	0.00435	0.0121227	NA	Carubv10000541m.g	0.00248203	0	0	0.00360351	0.0025	NA
Carubv10000542m.g	NA	NA	NA	NA	NA	NA	Carubv10000542m.g	0.0159026	NA	NA	NA	0.0350688	NA	Carubv10000542m.g	0.00263158	NA	NA	NA	0.00793571	NA
Carubv10000543m.g	0.292815	0.447831	NA	0.177333	0.0787318	NA	Carubv10000543m.g	0.0277833	0.00617054	NA	0.00797174	0.003334	NA	Carubv10000543m.g	0	0.00168902	NA	0.0176084	0.00441831	NA
Carubv10000544m.g	0.424704	0.488852	0.455267	0.428946	0.343699	0.751864	Carubv10000544m.g	0.00537519	0.00389079	0.00463056	0.00903547	0.00480193	0.00292368	Carubv10000544m.g	0.00379895	0.00383448	0.00591609	0.0094315	0.0029497	0.00102
Carubv10000545m.g	0.0885779	NA	0	0.170977	0.00956131	NA	Carubv10000545m.g	0.00538359	NA	0	0.0162584	0.00535682	NA	Carubv10000545m.g	0.00405693	0	0	0.00378716	0.00374507	NA
Carubv10000546m.g	0.231145	0.156162	0.359136	0.275973	0.321842	NA	Carubv10000546m.g	0.00579645	0.0154792	0	0.017694	0.00919661	0	Carubv10000546m.g	0.00209074	0.00460909	0.0041675	0.0162835	0.00575267	0.00333333
Carubv10000547m.g	0.023956	NA	NA	0.00976491	0.0297578	NA	Carubv10000547m.g	0.00305448	NA	NA	0.00761483	0.00571429	NA	Carubv10000547m.g	0.0035273	NA	NA	0.0133278	0.00268894	NA
Carubv10000548m.g	0.00910588	0	NA	0.0063413	0.0293458	NA	Carubv10000548m.g	0	0.0119083	NA	0.00378864	0.0344388	NA	Carubv10000548m.g	0.000974561	0.0126773	NA	0.00587823	0.00287869	NA
Carubv10000549m.g	0.359817	NA	0.6	0.177115	0.304396	NA	Carubv10000549m.g	0.00432522	NA	0	0.00499034	0.00418371	NA	Carubv10000549m.g	0.00614922	NA	0.00726538	0.0236203	0.00651687	NA
Carubv10000550m.g	0.0956725	NA	0.0333333	0.0285714	0.119211	NA	Carubv10000550m.g	0.00229592	0	NA	0.0070706	0.0255421	NA	Carubv10000550m.g	0.00581157	0.0300986	0.00178571	0.00355914	0.0121564	NA
Carubv10000551m.g	0.50165	0.314583	NA	0.55973	0.619711	0.0238167	Carubv10000551m.g	0.00733983	0.00909091	NA	0.0642999	0.0337509	0.0390873	Carubv10000551m.g	0.00529563	0.00390625	NA	0.00802439	0.00562609	0.00980475
Carubv10000553m.g	0.32037	0.307877	NA	0.296817	0.249997	0.359997	Carubv10000553m.g	0.00816307	0	NA	0.086311	0.028125	0.045355	Carubv10000553m.g	0.00474071	0.00234375	NA	0.0216704	0.00909091	0.0172512
Carubv10000554m.g	0.147091	NA	NA	0.303826	0.0445313	NA	Carubv10000554m.g	0.00608214	NA	NA	0.0116418	0.000667	NA	Carubv10000554m.g	0.00364955	NA	NA	0.00753617	0.00310016	NA
Carubv10000556m.g	0.561937	NA	NA	0.611295	0.435329	NA	Carubv10000556m.g	0.0148486	NA	NA	0.0121699	0.00699464	NA	Carubv10000556m.g	0.00427406	NA	NA	0.00734294	0.00371714	NA
Carubv10000557m.g	0.212542	0.069475	NA	0.178067	0.0711158	0	Carubv10000557m.g	0.00223281	0.00861333	NA	0.0101369	0.00223214	0	Carubv10000557m.g	0.00191092	0.00378197	NA	0.00662199	0.00593111	0.00368333
Carubv10000558m.g	0.00980155	0.0138917	NA	0.00428673	0.00128231	NA	Carubv10000558m.g	0.00666006	0	NA	0.0134058	0.00138889	NA	Carubv10000558m.g	0.00553981	0	NA	0.00644107	0.00488365	NA
Carubv10000559m.g	NA	0.95367	NA	0.70651	NA	0.76	Carubv10000559m.g	NA	0	NA	0	NA	0	Carubv10000559m.g	NA	0.00135488	NA	0.00461494	NA	0.00769231
Carubv10000560m.g	0.0273922	0.433317	0.0896917	0.15824	0.00982831	NA	Carubv10000560m.g	0.00236395	0	NA	0.00392799	0.00181983	NA	Carubv10000560m.g	0.00140036	0	0	0.00996222	0.00471642	NA
Carubv10000563m.g	0.152923	NA	0.071425	0.231802	0.120057	NA	Carubv10000563m.g	0.00478379	NA	NA	0.00803058	0.00877713	NA	Carubv10000563m.g	0.00370416	NA	0.00369318	0.0135206	0.00413542	NA
Carubv10000564m.g	0.0304844	0.042721	NA	0.0156052	0.00355404	NA	Carubv10000564m.g	0.00173611	0	NA	0.00555419	0.00937565	NA	Carubv10000564m.g	0.00293557	0	NA	0.0105639	0.0111451	NA
Carubv10000565m.g	0.0116581	NA	NA	0.105849	0.00555556	NA	Carubv10000565m.g	0.00353523	NA	NA	0.0194386	0	NA	Carubv10000565m.g	0.00159942	NA	NA	0.00752681	0.00439468	NA
Carubv10000566m.g	0.0152071	0.107018	0.06	0.0930549	0.0180137	NA	Carubv10000566m.g	0.00292366	0.00369261	0.0229188	0.00407347	0.0125014	NA	Carubv10000566m.g	0.00260657	0.00514371	0.008	0.00612329	0.00242322	NA
Carubv10000567m.g	0.0631701	0.0599472	NA	0.057547	0.00729214	NA	Carubv10000567m.g	0	0.00460682	NA	0.00535288	0.00567985	NA	Carubv10000567m.g	0.00223214	0.00425092	NA	0.00603	0.00147632	0.0142857
Carubv10000568m.g	0.261198	0.66756	0.172621	0.268393	0.330639	NA	Carubv10000568m.g	0.00670089	0.01065	0	0.00735092	0.00709509	NA	Carubv10000568m.g	0.00292051	0.0217489	0.00685714	0.0116779	0.00121311	NA
Carubv10000569m.g	0.0384903	0.057425	0.0277778	0.0106449	0.0119104	NA	Carubv10000569m.g	0.00518957	0	0	0.0136807	0.00704042	NA	Carubv10000569m.g	0.00445125	0.0238095	0.00333333	0.0142079	0.00371032	NA
Carubv10000570m.g	0.0301954	0.154485	NA	0.0757404	0.00678759	NA	Carubv10000570m.g	0.00461268	0.00946285	NA	0.00955686	0.00860833	NA	Carubv10000570m.g	0.00270767	0.00379801	NA	0.00530479	0.00302484	NA
Carubv10000573m.g	0.0233381	NA	NA	0	0	NA	Carubv10000573m.g	0.0014875	NA	NA	0.0333333	0.008335	NA	Carubv10000573m.g	0.00163382	NA	NA	0.0119071	0	NA
Carubv10000575m.g	0.0289478	0.0047619	NA	0.00810247	0.0078414	NA	Carubv10000575m.g	0.00420607	0.00192308	NA	0.0089079	0.00429499	NA	Carubv10000575m.g	0.00180517	0.000484302	NA	0.00846202	0.00431345	NA
Carubv10000576m.g	0.0301708	0.0150818	NA	0.0787721	NA	0.0876149	Carubv10000576m.g	0.0076043	0.00251795	NA	0.0159916	NA	0.0178009	Carubv10000576m.g	0.00391684	0.00384023	NA	0.00880205	NA	0.00428632
Carubv10000578m.g	0.0175133	0.00666667	0.01	0.0239392	0.00453647	NA	Carubv10000578m.g	0.00436033	0	0	0.00480788	0.0056322	NA	Carubv10000578m.g	0.00336576	0.0166667	0.0333333	0.00789048	0.00390422	NA
Carubv10000579m.g	0.0822023	0.233956	0	0.213834	0.100921	NA	Carubv10000579m.g	0.003125	0.00923	0.0333333	0.0047117	0.00207242	NA	Carubv10000579m.g	0.00407197	0.00445548	0	0.0077426	0.000822872	NA
Carubv10000580m.g	0.398504	NA	0	0.386304	0.278259	NA	Carubv10000580m.g	0.00590234	0	0	0.00599307	0.00365854	NA	Carubv10000580m.g	0.00390799	0.00192308	0.00772695	0.00598294	0.00557047	NA
Carubv10000581m.g	0.153932	NA	NA	0.247216	0.314747	NA	Carubv10000581m.g	0.00213654	NA	NA	0.0115131	0.00898504	NA	Carubv10000581m.g	0.0030498	NA	NA	0.0130528	0.0037959	NA
Carubv10000582m.g	0.129894	0.0343856	NA	0.127071	0.129358	0.0453794	Carubv10000582m.g	0.01505	0.00625	NA	0.038754	0	NA	Carubv10000582m.g	0.00765301	0.00327271	NA	0.0184304	0	NA
Carubv10000583m.g	0.033686	NA	NA	0.016486	0.00212766	NA	Carubv10000583m.g	0	NA	NA	0	0.00537543	NA	Carubv10000583m.g	0.00226243	NA	NA	0.00447221	0.00111607	NA
Carubv10000584m.g	0.345763	0.270507	NA	0.116366	0.12616	0.0350868	Carubv10000584m.g	0.00827075	0.00396905	NA	0.00315	0.00105698	0	Carubv10000584m.g	0.00358057	0	NA	0.00763888	0.00571432	0.00336522
Carubv10000585m.g	0.355721	0.693943	NA	0.4718	NA	0.602549	Carubv10000585m.g	0.00759594	0.00721748	NA	0.0053641	NA	0.00745222	Carubv10000585m.g	0.00424508	0.0119896	NA	0.0112919	NA	0.0110056
Carubv10000586m.g	0.227291	0.0666667	0	0.436936	0.1026	NA	Carubv10000586m.g	0.00546224	NA	0	0.00902933	0.00326543	NA	Carubv10000586m.g	0.00345952	0	0.00555667	0.00547144	0.00183743	NA
Carubv10000587m.g	0.220679	0.0773547	NA	0.164722	0.275853	0.108529	Carubv10000587m.g	0.0261583	0.0309077	NA	0.0177062	0.0041675	0.0385207	Carubv10000587m.g	0.00369569	0.0106388	NA	0.00715445	0.000703165	0.012851
Carubv10000588m.g	0.336705	0.563063	NA	0.326209	0.26412	0.252855	Carubv10000588m.g	0.00321052	0.00543912	NA	0.00876187	0.00318418	0	Carubv10000588m.g	0.00340897	0.0036137	NA	0.00807304	0.00351267	0.0111574
Carubv10000589m.g	0.0121227	0.046112	NA	0.00347949	0.00222222	NA	Carubv10000589m.g	0	0.00513073	NA	0	0.00324773	NA	Carubv10000589m.g	0.0033878	0.0109261	NA	0.00163691	0.00230526	NA
Carubv10000590m.g	NA	NA	NA	0.67063	NA	0.766611	Carubv10000590m.g	NA	NA	NA	0.00826563	NA	0.00231389	Carubv10000590m.g	NA	NA	NA	0.000513077	NA	0.00172414
Carubv10000591m.g	0.1165	0	NA	0.004165	0.166675	0	Carubv10000591m.g	0.0124259	0.020825	NA	0.00825385	0	0	Carubv10000591m.g	0.0100337	0.000876667	NA	0.0184339	0	0.00231458
Carubv10000592m.g	0.28	0.455734	NA	0.506126	0.0016129	0.665644	Carubv10000592m.g	0.0166667	0.00664783	NA	0.0131897	0.00505	0.00138875	Carubv10000592m.g	0	0.0020178	NA	0.0057959	0.00076828	0.00278865
Carubv10000593m.g	0.0705834	0.188642	0.025	0.14329	0.0405229	0.142857	Carubv10000593m.g	0.00298299	0.00527308	0.00231528	0.00580418	0.00301062	0	Carubv10000593m.g	0.00270547	0.00226958	0.00321392	0.00771419	0.00404817	0.00232558
Carubv10000594m.g	0.110729	0.0522483	NA	0.0914422	0.0383492	0.0951812	Carubv10000594m.g	0.00498468	0.00405909	NA	0.00770566	0.00537791	0.00462917	Carubv10000594m.g	0.00292619	0.00404706	NA	0.00857349	0.00137682	0.0123547
Carubv10000595m.g	0.0195869	0.105362	NA	0.00781957	0.00258781	NA	Carubv10000595m.g	0.00211527	0	NA	0.00694432	0.00291588	NA	Carubv10000595m.g	0.00146043	0.00303021	NA	0.00831004	0.0038618	NA
Carubv10000596m.g	0.0163292	NA	NA	0.0132947	0	NA	Carubv10000596m.g	0.00561585	NA	NA	0.0152292	0.0137618	NA	Carubv10000596m.g	0.00382	NA	NA	0.0151555	0.00395867	NA
Carubv10000597m.g	0.0181448	0.0495238	NA	0.0062642	0.00268836	NA	Carubv10000597m.g	0.00546715	0	NA	0.00259407	0.00361057	NA	Carubv10000597m.g	0.00344565	0	NA	0.00810827	0.00167817	NA
Carubv10000598m.g	0.0332414	0.0525206	NA	0.0189892	0.140848	0.0388542	Carubv10000598m.g	0.00463749	0	NA	0.0129431	0.0683754	0	Carubv10000598m.g	0.00297776	0.0032483	NA	0.00697341	0.00240619	0
Carubv10000599m.g	0	0.310638	NA	0.189775	NA	0.235239	Carubv10000599m.g	0	0.0891177	NA	0.0298542	NA	0.108308	Carubv10000599m.g	0.000925833	0.0101573	NA	0.0146918	NA	0.011439
Carubv10000600m.g	0.46434	0.233996	NA	0.365603	NA	0.0877739	Carubv10000600m.g	0.00876667	0	NA	0.0196804	NA	0.0027	Carubv10000600m.g	0.00526912	0.0186867	NA	0.00994296	NA	0.00453398
Carubv10000601m.g	NA	0.1212	NA	0.0899625	NA	0.034275	Carubv10000601m.g	NA	0.00263	NA	0.0338292	NA	0.00694167	Carubv10000601m.g	NA	0.00160192	NA	0.00801022	NA	0.00877105
Carubv10000602m.g	0.491943	0.888942	NA	0.371211	0.539529	NA	Carubv10000602m.g	0.0091035	0	NA	0.00582773	0.0198983	NA	Carubv10000602m.g	0.003125	0.00877241	NA	0.00411718	0.002525	NA
Carubv10000603m.g	0.241879	0.450002	NA	0.198811	0.158794	0.388567	Carubv10000603m.g	0.0070284	0	0	0.00682169	0.00541089	0	Carubv10000603m.g	0.00233734	0	0.0134929	0.00599493	0.00275906	0.00181196
Carubv10000604m.g	0.0308094	0.436308	NA	0.230661	0.00340238	0.457901	Carubv10000604m.g	0.0141102	0.0050252	NA	0.00779352	0.00416667	0.00507436	Carubv10000604m.g	0	0.00227533	NA	0.00484383	0.00149254	0.00224834
Carubv10000605m.g	0.0195476	NA	NA	0.0114154	0.0076373	0.015334	Carubv10000605m.g	0.00688649	NA	NA	0.00164474	0	0	Carubv10000605m.g	0.00414168	NA	NA	0.00708214	0.00404285	0.000653529
Carubv10000606m.g	0.0613692	0.0256645	0	0.0242535	0.00432778	NA	Carubv10000606m.g	0.00560833	0	0.0333333	0.0243758	0	NA	Carubv10000606m.g	0.00439642	0.00195013	0.0104187	0.00936775	0.00484054	NA
Carubv10000607m.g	0.0602911	0.165313	NA	0.158567	0.113765	NA	Carubv10000607m.g	0.00240918	0.00101184	NA	0.00411364	0.00308611	NA	Carubv10000607m.g	0.00224872	0.00292149	NA	0.0109081	0.0025899	NA
Carubv10000608m.g	0.312499	NA	NA	0.189153	0.314583	0.0769222	Carubv10000608m.g	0.00149143	NA	NA	0.00530585	0.008335	0	Carubv10000608m.g	0.0037988	NA	NA	0.00421093	0	0.0020906
Carubv10000609m.g	0.0228274	NA	NA	0.0066524	0.03161	NA	Carubv10000609m.g	0.0015835	NA	NA	0.00297679	0.00203293	NA	Carubv10000609m.g	0.00336374	NA	NA	0.00823553	0.00245545	NA
Carubv10000610m.g	0.0202186	0.00926111	NA	0.00568023	0.00248083	NA	Carubv10000610m.g	0.00480991	0	NA	0.00418137	0.00396078	NA	Carubv10000610m.g	0.00329183	0	NA	0.0102738	0.00247045	NA
Carubv10000611m.g	0.496597	NA	NA	0.460592	0.392924	NA	Carubv10000611m.g	0.00579418	NA	NA	0.00565612	0.009169	NA	Carubv10000611m.g	0.0031891	NA	NA	0.00467876	0.003342	NA
Carubv10000612m.g	0.424708	NA	NA	0.261231	0.549447	NA	Carubv10000612m.g	0.0132975	NA	NA	0.0153151	0.0472074	NA	Carubv10000612m.g	0.00205042	NA	NA	0.0074288	0.00382674	NA
Carubv10000613m.g	0.363931	NA	NA	0.115352	0.15818	NA	Carubv10000613m.g	0.00514409	NA	NA	0.00481989	0.00199333	NA	Carubv10000613m.g	0.00279891	NA	0	0.00792552	0.00346764	NA
Carubv10000614m.g	0.411318	0.694538	NA	0.460364	0.42234	NA	Carubv10000614m.g	0.00575586	0.004165	NA	0.00113625	0.00495346	NA	Carubv10000614m.g	0.0039825	0.0047625	NA	0.00639377	0.00607818	NA
Carubv10000615m.g	0.38603	NA	NA	0.404645	0.333653	NA	Carubv10000615m.g	0.00349577	NA	NA	0.00741451	0.00612564	NA	Carubv10000615m.g	0.00137448	NA	NA	0.00961028	0.00558649	NA
Carubv10000616m.g	0.426901	NA	NA	0.365991	0.261466	NA	Carubv10000616m.g	0.00533793	0	NA	0.00679772	0	0	Carubv10000616m.g	0.00579606	0	NA	0.00829256	0.003577	0
Carubv10000617m.g	0.0252091	0.0398278	NA	0.0074895	0.00532186	0.00545744	Carubv10000617m.g	0.009358	0.00128205	NA	0.00500948	0.00130208	0.0148153	Carubv10000617m.g	0.00848269	0.00963483	NA	0.00815177	0.00288679	0.003125
Carubv10000618m.g	0.285485	NA	NA	NA	0.171875	NA	Carubv10000618m.g	0.008335	NA	NA	0	0.0104167	NA	Carubv10000618m.g	0.00124032	NA	NA	0.00186	0	NA
Carubv10000619m.g	0.226627	0.6747	0.10333	0.301765	0.353952	0.643576	Carubv10000619m.g	0.0107787	0.0155177	0	0.0122252	0.015001	0.004	Carubv10000619m.g	0.0025555	0.00631625	0.00714286	0.012589	0.00479763	0.00901639
Carubv10000620m.g	0.0147971	NA	NA	0.0253952	0	NA	Carubv10000620m.g	0.00845223	NA	NA	0	0.00328947	NA	Carubv10000620m.g	0.00409825	NA	NA	0.00465403	0.00576128	NA
Carubv10000621m.g	NA	NA	NA	0.00640833	0	NA	Carubv10000621m.g	0	NA	NA	0	0	NA	Carubv10000621m.g	0.0223042	NA	NA	0	0	NA
Carubv10000622m.g	0.212455	NA	NA	0.299343	NA	0.256195	Carubv10000622m.g	0	NA	NA	0.00476333	NA	0.0105423	Carubv10000622m.g	0.000562838	NA	NA	0.0121049	NA	0.00679051
Carubv10000624m.g	0.0270676	NA	NA	0.00495031	0.00621601	NA	Carubv10000624m.g	0.00331546	NA	NA	0.00403883	0.00969863	NA	Carubv10000624m.g	0.00131278	NA	NA	0.00523735	0.00238969	NA
Carubv10000625m.g	0.320278	0	NA	0.192166	0.0690323	NA	Carubv10000625m.g	0.0065993	NA	NA	0.0185539	0.00786759	NA	Carubv10000625m.g	0.00390059	0.00285714	NA	0.00405848	0.00344741	NA
Carubv10000626m.g	0.00638867	NA	NA	0	0	NA	Carubv10000626m.g	0.00343824	NA	NA	0	0	NA	Carubv10000626m.g	0.00342582	NA	0	0.00619327	0.00459974	NA
Carubv10000627m.g	0.378708	NA	NA	0.382061	0.34063	NA	Carubv10000627m.g	0.00326975	NA	NA	0.00893197	0.00754838	NA	Carubv10000627m.g	0.00339322	NA	0	0.0116954	0.00211957	NA
Carubv10000628m.g	0.0243667	0.217112	NA	0.137817	0.0372549	NA	Carubv10000628m.g	0.00833333	0.0078131	NA	0.00224574	0.00892932	NA	Carubv10000628m.g	0.00281071	0.00363839	NA	0.00379054	0.00263858	NA
Carubv10000629m.g	0.0121333	0.43801	NA	0.0862399	0.00909	0.406323	Carubv10000629m.g	0.00326765	0.0376074	NA	0.0311623	0	0.0258494	Carubv10000629m.g	0.00234313	0.00569573	NA	0.0195065	0.00663714	0.0132169
Carubv10000630m.g	0.60868	0.273334	0.698719	0.420722	0.606529	NA	Carubv10000630m.g	0.0124193	0.0111111	0	0.00907541	0.0025059	NA	Carubv10000630m.g	0.00677967	0.00252576	0.056911	0.00682366	0.00199961	NA
Carubv10000631m.g	0.109092	0.249762	NA	0.124654	NA	0.0437232	Carubv10000631m.g	0.00142031	0.00109605	NA	0.00580744	NA	0.0123171	Carubv10000631m.g	0.00188539	0.00263545	NA	0.00495413	NA	0.00382653
Carubv10000632m.g	0.0713834	NA	NA	0.133893	0.0660705	NA	Carubv10000632m.g	0.00110854	NA	NA	0.00619255	0.00506994	NA	Carubv10000632m.g	0.00149591	NA	NA	0.00550646	0.00517909	NA
Carubv10000633m.g	0.217036	0.41076	NA	0.299514	0.397453	NA	Carubv10000633m.g	0.0164196	0	NA	0.00413333	0.0134038	NA	Carubv10000633m.g	0.00392906	0.00717213	NA	0.0127519	0.00382302	0
Carubv10000634m.g	0.0159682	0.04929	NA	0.157721	0.0367525	NA	Carubv10000634m.g	0.00558857	0.00505	NA	0.0142572	0.00572969	NA	Carubv10000634m.g	0.000897865	0.00526316	NA	0.00936166	0.00113636	NA
Carubv10000635m.g	0.16697	0.246509	0.125	0.233247	0.165222	NA	Carubv10000635m.g	0.00554023	0.00595208	0.00635	0.0123013	0.00563763	0	Carubv10000635m.g	0.00272323	0.00474491	0.00685983	0.00892616	0.00558504	NA
Carubv10000636m.g	0.163758	0	0.374072	0.0947292	0.0790157	NA	Carubv10000636m.g	0.00369681	0.0142857	NA	0.00638354	0.00469982	NA	Carubv10000636m.g	0.00357922	0	0.00128205	0.00693315	0.00463218	NA
Carubv10000637m.g	0.1824	0.675836	NA	0.288615	0.253817	NA	Carubv10000637m.g	0.0109944	0.00641154	NA	0.0159617	0.00744756	NA	Carubv10000637m.g	0.00545533	0.00500858	NA	0.00449485	0.00419946	NA
Carubv10000638m.g	0.61665	NA	NA	0.0838089	NA	0.418707	Carubv10000638m.g	0	NA	NA	0	NA	0	Carubv10000638m.g	0	NA	NA	0.0102935	NA	0
Carubv10000639m.g	0.48477	0.76304	NA	0.597788	0.604994	NA	Carubv10000639m.g	0.00155965	0.00264524	NA	0.0144412	0.0122653	NA	Carubv10000639m.g	0.00368458	0.00277833	NA	0.00592588	0.00359263	NA
Carubv10000640m.g	0.338846	0.211675	NA	0.36025	0.259781	NA	Carubv10000640m.g	0.00401719	0.0161282	NA	0.0054348	0.00487643	NA	Carubv10000640m.g	0.00422373	0.000694167	NA	0.00698452	0.00224809	NA
Carubv10000641m.g	0.0555217	0.120363	0.0285714	0.089621	0.0126457	NA	Carubv10000641m.g	0.00755968	0.00816435	0	0.0112751	0.00513722	NA	Carubv10000641m.g	0	0.00817069	0.0132258	0.010963	0.0033821	NA
Carubv10000642m.g	0.00640833	NA	NA	NA	NA	NA	Carubv10000642m.g	0	NA	NA	0	NA	NA	Carubv10000642m.g	0.00387674	NA	NA	0.0166667	0.00595357	NA
Carubv10000643m.g	0.157139	0.297147	NA	0.276798	0.163022	0.672225	Carubv10000643m.g	0.00513068	0.00433864	NA	0.0070153	0.00473409	0.0125	Carubv10000643m.g	0.00077439	0.00337364	NA	0.00635515	0	0.00297619
Carubv10000646m.g	0.166819	NA	0	0.0401179	0.100915	NA	Carubv10000646m.g	0.00673615	NA	0	0.00537643	0.00293628	NA	Carubv10000646m.g	0.0031841	NA	0	0.00283782	0.00419325	NA
Carubv10000647m.g	0.530389	0.05	NA	0.422179	0.488175	NA	Carubv10000647m.g	0.00530303	0.0333333	NA	0.0293057	0	NA	Carubv10000647m.g	0.00310526	0	NA	0.0209485	0.00638502	NA
Carubv10000648m.g	0.025739	NA	NA	0.0563786	0.000632911	NA	Carubv10000648m.g	0.00431815	NA	NA	0.0253738	0.00531738	NA	Carubv10000648m.g	0.00605996	NA	NA	0.00447753	0.00344981	NA
Carubv10000649m.g	0.196117	0.75	NA	0.271297	0.188162	NA	Carubv10000649m.g	0.00835142	0.0333333	NA	0.0209363	0.00793463	NA	Carubv10000649m.g	0.00504291	0	NA	0.00465235	0.00298148	NA
Carubv10000652m.g	0.0905245	0.0108801	NA	0.104941	0.0555383	0.0538043	Carubv10000652m.g	0.00847482	0.0120067	NA	0.0356446	0.0785071	0.0214681	Carubv10000652m.g	0.00288709	0.0024572	NA	0.0105561	0.00287857	0
Carubv10000653m.g	0.0953312	0.354162	NA	0.205434	0.152054	NA	Carubv10000653m.g	0.005307	0	NA	0.008388	0.00310652	NA	Carubv10000653m.g	0.00349432	0	NA	0.00561333	0.00324989	NA
Carubv10000654m.g	0.525518	0.426322	NA	0.409838	0.499271	0.553071	Carubv10000654m.g	0.00713488	0.00227273	NA	0.0061178	0.00447162	0.00473201	Carubv10000654m.g	0.00310103	0.00785701	NA	0.0117083	0.00214391	0.00745579
Carubv10000655m.g	0.402837	0.482006	0.0345292	0.141095	0.380539	NA	Carubv10000655m.g	0.0673836	0.133568	0	0.0635559	0.119957	0.432733	Carubv10000655m.g	0.0148161	0.0147813	0.00271579	0.0105696	0.0340552	0
Carubv10000656m.g	NA	NA	NA	NA	NA	NA	Carubv10000656m.g	NA	NA	NA	NA	NA	NA	Carubv10000656m.g	NA	NA	NA	NA	NA	NA
Carubv10000657m.g	NA	0.0316848	NA	0.00663353	NA	0.00208333	Carubv10000657m.g	NA	0.00349783	NA	0.0432111	NA	0	Carubv10000657m.g	NA	0.00380571	NA	0.00613493	NA	0.0032096
Carubv10000658m.g	0.330145	0.0166676	NA	0.264581	0.294979	0	Carubv10000658m.g	0.0051134	0.00526316	0	0.00758711	0.00204032	0	Carubv10000658m.g	0.00465039	0	0.0016129	0.00657337	0.00232492	0
Carubv10000659m.g	0.558169	0.267012	0.564363	0.41886	0.467483	NA	Carubv10000659m.g	0.0173981	0.0394869	0.00694583	0.0337657	0.00993945	NA	Carubv10000659m.g	0.00450212	0.0286918	0.00602993	0.031342	0.00341057	NA
Carubv10000660m.g	0.0357323	0.0616924	NA	0.00662132	0.0230769	0.0100512	Carubv10000660m.g	0.00263158	0.00934085	NA	0.00425728	0	0	Carubv10000660m.g	0.0019884	0.00400664	NA	0.00406646	0.00340204	0.0043896
Carubv10000661m.g	0.141385	0.227787	0.112692	0.253149	0.183669	0.238324	Carubv10000661m.g	0.00316341	0.0164189	0	0.0045522	0.00489728	0.0126804	Carubv10000661m.g	0.00181094	0.00801998	0.0104141	0.0068062	0.00347771	0.0064854
Carubv10000662m.g	0.389365	NA	0	0.221152	0.385805	NA	Carubv10000662m.g	0.00437759	NA	NA	0.0137448	0.00582564	NA	Carubv10000662m.g	0.00354051	NA	0	0.00675182	0.00416426	NA
Carubv10000663m.g	0.409639	NA	0.19111	0.329127	0.429045	NA	Carubv10000663m.g	0.00600157	NA	0	0.00695711	0.00704303	NA	Carubv10000663m.g	0.00347048	NA	0.00347292	0.0113662	0.00261083	NA
Carubv10000664m.g	0.0233417	0.0533445	0	0.00821548	0.0782773	NA	Carubv10000664m.g	0.0206914	0.0116677	0	0.00657224	0.00260469	NA	Carubv10000664m.g	0.024282	0.00200832	0.00416667	0.00405763	0.00481676	NA
Carubv10000669m.g	NA	NA	NA	NA	NA	NA	Carubv10000669m.g	NA	NA	NA	NA	NA	NA	Carubv10000669m.g	NA	NA	NA	NA	NA	NA
Carubv10000670m.g	0.248575	0.76475	NA	0.530813	0.287771	0.13195	Carubv10000670m.g	0.00218879	0.00820038	NA	0.0132269	0.01402	0.0357125	Carubv10000670m.g	0.00419632	0.00544227	NA	0.00613917	0.00494205	0
Carubv10000671m.g	0.0203751	NA	NA	0.00740974	0.00552798	NA	Carubv10000671m.g	0.0025	NA	NA	0.00484858	0.0180346	NA	Carubv10000671m.g	0.00223007	NA	NA	0.00765367	0.00338209	NA
Carubv10000672m.g	0.0143739	NA	0.00925833	0.0103987	0.00298952	0	Carubv10000672m.g	0.00208723	NA	0	0.00647057	0.000826364	0	Carubv10000672m.g	0.00216787	NA	0	0.00601673	0.00118201	0.02
Carubv10000674m.g	0.742851	0.339249	NA	0.41619	0.645483	0.118033	Carubv10000674m.g	0.0114	0	NA	0.0138204	0.0145932	0	Carubv10000674m.g	0.0112386	0.00327852	NA	0.00728541	0.00347338	0.00444481
Carubv10000676m.g	0.0575149	0.810254	0.56075	0.659799	0.771671	0.642386	Carubv10000676m.g	0.00643864	0.052646	0.05794	0.105902	0.18231	0.149077	Carubv10000676m.g	0.00303353	0.00785976	0.00227273	0.0204293	0.0293672	0.0236791
Carubv10000678m.g	0.458244	NA	0.196968	0.427597	0.418585	NA	Carubv10000678m.g	0.00725953	NA	0	0.0053893	0.00406536	NA	Carubv10000678m.g	0.00309326	NA	0.00509306	0.00646807	0.00347336	NA
Carubv10000679m.g	0.339981	NA	NA	0.279679	0.429123	NA	Carubv10000679m.g	0.00215128	NA	NA	0.00922708	0.014465	NA	Carubv10000679m.g	0.00166967	NA	NA	0.00848052	0.00245439	NA
Carubv10000680m.g	0.219969	NA	NA	0.34096	0.218383	NA	Carubv10000680m.g	0.0109382	NA	NA	0.0283396	0.00185185	NA	Carubv10000680m.g	0.00383112	NA	NA	0.00708267	0.00535318	NA
Carubv10000681m.g	0.0276447	0.0326748	NA	0.0175358	0.00380418	NA	Carubv10000681m.g	0	0.00551948	0	0.0105135	0	NA	Carubv10000681m.g	0.00224792	0.00295179	0	0.0106037	0.00356891	NA
Carubv10000682m.g	0.233026	NA	NA	0.219946	0.0462944	0.01602	Carubv10000682m.g	0.00723141	NA	NA	0.00845928	NA	0.00325216	Carubv10000682m.g	0.0028789	NA	NA	0.00556873	0.00380175	0.00166667
Carubv10000683m.g	0.0311859	0.037405	NA	0.0194115	0.00591452	NA	Carubv10000683m.g	0.00383801	0	NA	0.00761971	0.00460557	NA	Carubv10000683m.g	0.00342687	0.00220295	NA	0.00852952	0.00406425	NA
Carubv10000684m.g	0.423817	0.620536	NA	0.401709	0.395158	NA	Carubv10000684m.g	0.00583234	0.00105698	NA	0.00871231	0.0054324	NA	Carubv10000684m.g	0.00154213	0.00329597	0.05	0.00609208	0.0066026	NA
Carubv10000685m.g	0.138055	NA	0.379771	0.177068	0.185408	NA	Carubv10000685m.g	0.00275469	NA	0	0.0066331	0.00497381	NA	Carubv10000685m.g	0.00411188	NA	0.00193108	0.00588793	0.00290755	NA
Carubv10000686m.g	0.346912	0.454163	0.633333	0.411418	0.359191	NA	Carubv10000686m.g	0.00420426	0	0	0.0132377	0.00330664	NA	Carubv10000686m.g	0.0048838	0	0.00416705	0.00660135	0.0023038	NA
Carubv10000687m.g	0.601884	0.189351	NA	0.547505	0.481844	0.01	Carubv10000687m.g	0.00726051	0.00520893	NA	0.00543619	0.00652083	0	Carubv10000687m.g	0.00651175	0.00625833	NA	0.00222217	0.00473549	0
Carubv10000688m.g	0.07145	NA	NA	NA	NA	NA	Carubv10000688m.g	0.025	NA	NA	NA	NA	NA	Carubv10000688m.g	0.00549615	NA	NA	NA	NA	NA
Carubv10000689m.g	0.486893	0.5	NA	0.246626	0.502639	NA	Carubv10000689m.g	0.0100127	0	NA	0.00490423	0.00463784	NA	Carubv10000689m.g	0.0017322	0.0286957	NA	0.00810367	0.00285156	NA
Carubv10000690m.g	0.113016	NA	0	0.0817521	0.0734755	NA	Carubv10000690m.g	0.00380078	NA	0	0.00938496	0.00410105	NA	Carubv10000690m.g	0.00338835	NA	0	0.00458095	0.00297042	NA
Carubv10000691m.g	0.0194782	NA	NA	0.0237293	0.0226752	NA	Carubv10000691m.g	0.00493059	NA	NA	0.0135615	0.0103417	NA	Carubv10000691m.g	0.00513534	NA	NA	0.00807284	0.00292118	NA
Carubv10000692m.g	0.62644	NA	NA	0.520055	0.672354	NA	Carubv10000692m.g	0.0123209	0.00595357	NA	0.0422844	0.00895805	NA	Carubv10000692m.g	0.00489647	0.00416667	NA	0.0169975	0.00433421	NA
Carubv10000693m.g	0.214724	0	NA	0.154981	0.153588	NA	Carubv10000693m.g	0.00808535	0.0277833	NA	0.104096	0.034512	NA	Carubv10000693m.g	0.00296631	0.00694375	NA	0.011669	0.00379054	NA
Carubv10000694m.g	0.0790021	NA	NA	0.243399	0.0792248	NA	Carubv10000694m.g	0.00677803	NA	NA	0.0135454	0.000991964	NA	Carubv10000694m.g	0.00317853	NA	NA	0.0115234	0.0036268	NA
Carubv10000695m.g	0.0353599	NA	NA	0.438797	0.00308611	NA	Carubv10000695m.g	0.00273526	NA	NA	0.32342	0.00909091	NA	Carubv10000695m.g	0.00403231	NA	NA	0.027487	0.00374755	NA
Carubv10000696m.g	0.0934737	0.71945	0	0.146124	0.0837692	NA	Carubv10000696m.g	0.00396873	0.00926111	0	0.0052164	0.00529624	NA	Carubv10000696m.g	0.00171591	0	0	0.00513442	0.00476258	NA
Carubv10000697m.g	0.302393	NA	NA	0.382153	0.170956	0.446168	Carubv10000697m.g	0.00309747	NA	NA	0.0084057	0	0.00308704	Carubv10000697m.g	0.00299398	NA	NA	0.00432095	0.00294032	0.00398328
Carubv10000698m.g	0.0172082	NA	NA	0.0411784	0.00490513	NA	Carubv10000698m.g	0.00473916	NA	NA	0.00214015	0.00154352	NA	Carubv10000698m.g	0.00265596	NA	NA	0.00625559	0.00571169	NA
Carubv10000699m.g	0.425002	NA	NA	0.280441	0.449569	0.2	Carubv10000699m.g	0.005053	NA	NA	0.00106642	0.0054883	0	Carubv10000699m.g	0.00353378	NA	0	0.00585013	0.00233944	0
Carubv10000700m.g	0.205375	NA	NA	0.254546	0.213043	NA	Carubv10000700m.g	0.00684501	NA	NA	0.00470141	0.00695094	0	Carubv10000700m.g	0.00295093	NA	NA	0.00512376	0.00522914	0.00238167
Carubv10000701m.g	0.492969	0.322917	0.133333	0.470053	0.327409	NA	Carubv10000701m.g	0.00879005	0	0	0.00860778	0.00363241	NA	Carubv10000701m.g	0.00359206	0	0.00689655	0.00469277	0.00405001	NA
Carubv10000702m.g	0.0458962	NA	NA	0.00998558	0.00520287	NA	Carubv10000702m.g	0.000819672	NA	NA	0.0153164	0.00305	NA	Carubv10000702m.g	0.00360542	NA	NA	0.00912005	0.00304963	NA
Carubv10000703m.g	0.0767907	0.0484208	NA	0.00296313	0.108981	NA	Carubv10000703m.g	0.0136667	0.00432963	NA	0.0136659	0.0306972	NA	Carubv10000703m.g	0.003181	0.00353516	NA	0.00989971	0.00102041	NA
Carubv10000704m.g	NA	0.349309	NA	0.326643	NA	0.311044	Carubv10000704m.g	0	0.00596931	NA	0.00657145	0	0.00827998	Carubv10000704m.g	0	0.00356994	NA	0.00496886	0	0.00314033
Carubv10000705m.g	0.523502	NA	NA	0.576677	0.00922896	NA	Carubv10000705m.g	0.0103264	NA	NA	0.0118836	0.00466461	NA	Carubv10000705m.g	0.002474	NA	NA	0.00634766	0.0017884	NA
Carubv10000706m.g	0.0357712	0.0342048	0	0.0112126	0.00286493	0.057764	Carubv10000706m.g	0.00115833	0.0063872	0	0.0123933	0.00224107	0.0107333	Carubv10000706m.g	0.000658696	0.00804976	0.0111111	0.0110049	0.00517887	0
Carubv10000707m.g	0.186102	NA	NA	0.134497	0.303046	NA	Carubv10000707m.g	0.020916	NA	NA	0.0109168	0.0516478	NA	Carubv10000707m.g	0.00345589	NA	NA	0.00618944	0.004426	NA
Carubv10000708m.g	0.0979591	NA	NA	0.14129	0.00416667	NA	Carubv10000708m.g	0.00171723	NA	NA	0.00399473	0.00476983	0	Carubv10000708m.g	0.00218386	NA	NA	0.00432945	0.00339186	0.02
Carubv10000709m.g	0.219134	NA	0.1	0.219088	0.223344	NA	Carubv10000709m.g	0.00203763	NA	0.05	0.00595063	0.00361366	NA	Carubv10000709m.g	0.00382739	NA	0.0111133	0.00649291	0.0026788	NA
Carubv10000711m.g	0.372292	0.313747	NA	0.173008	NA	0.255578	Carubv10000711m.g	0.0190301	0.0205986	NA	0.00765292	NA	0	Carubv10000711m.g	0.00279221	0.00207114	NA	0.00263357	NA	0.000466807
Carubv10000712m.g	0.242455	NA	NA	0.0594105	0.0563158	NA	Carubv10000712m.g	0.006945	NA	NA	0.00555556	0.00964288	NA	Carubv10000712m.g	0.00187549	NA	NA	0.00493268	0.00495298	NA
Carubv10000713m.g	0.0580085	NA	NA	0.259689	0.0208375	NA	Carubv10000713m.g	0	NA	NA	0.0125	NA	NA	Carubv10000713m.g	0	NA	NA	0.00269623	0	NA
Carubv10000714m.g	NA	0.214111	0.313373	0.304612	0.258209	NA	Carubv10000714m.g	NA	0.0215968	0	0.010212	0	NA	Carubv10000714m.g	NA	0.0018615	0.00303462	0.0100263	0.00622634	NA
Carubv10000715m.g	0.131862	0.784152	NA	0.446654	0.150519	0.664283	Carubv10000715m.g	0.0105484	0.0104187	NA	0.00727345	0	0.0147727	Carubv10000715m.g	0.00460442	0.0013587	NA	0.00254029	0.002	0
Carubv10000716m.g	0.594572	0.6889	NA	0.480663	NA	0.62334	Carubv10000716m.g	0	0	NA	0	NA	0	Carubv10000716m.g	0.000457692	0	NA	0.00156724	NA	0
Carubv10000717m.g	0.0111109	0.55651	NA	0.176607	0.338197	0.00605582	Carubv10000717m.g	0	0.0130628	NA	0.00506094	0	0	Carubv10000717m.g	0.00457757	0.00351617	NA	0.00692942	0.00203125	0.00420635
Carubv10000718m.g	0.0228388	NA	NA	NA	0.00185167	NA	Carubv10000718m.g	0	NA	NA	NA	0.00714286	NA	Carubv10000718m.g	0.0045734	NA	NA	NA	0.00684783	NA
Carubv10000719m.g	0.0463646	0.222264	NA	0.113165	0.0938508	0	Carubv10000719m.g	0.00912	0	NA	0.00538936	0.00976923	0	Carubv10000719m.g	0.00645799	0	NA	0.00353488	0.00153465	0
Carubv10000720m.g	0.480732	0.615153	NA	0.515549	0.567867	NA	Carubv10000720m.g	0.00901326	0	0	0.0128779	0.0100178	NA	Carubv10000720m.g	0.00369855	0	0.00933967	0.0116009	0.00484685	NA
Carubv10000722m.g	0.230103	0.495988	NA	0.21716	0.141806	NA	Carubv10000722m.g	0.0206206	0.00605649	NA	0.0541501	0.0903035	NA	Carubv10000722m.g	0.0113231	0	NA	0.00560908	0.00449727	NA
Carubv10000723m.g	0.0399461	NA	NA	0.00571824	0.00772164	NA	Carubv10000723m.g	0.0104379	NA	NA	0.00105	0.0166832	NA	Carubv10000723m.g	0.00404434	NA	NA	0.00714419	0.00379513	NA
Carubv10000724m.g	0.35692	0.779164	0.583333	0.317311	0.341499	NA	Carubv10000724m.g	0.00351765	0.0119944	0	0.0055108	0.00453645	NA	Carubv10000724m.g	0.00230478	0.00478571	0.00625	0.00562343	0.00660391	NA
Carubv10000725m.g	NA	0.0257109	NA	0.01	NA	NA	Carubv10000725m.g	NA	0.01548	NA	0.0247596	NA	NA	Carubv10000725m.g	0.0150802	0.00216486	NA	0.0051936	NA	NA
Carubv10000726m.g	0.0845214	NA	NA	0.213883	0.319833	NA	Carubv10000726m.g	0	NA	NA	0	0.0142857	NA	Carubv10000726m.g	0	NA	NA	0.00454516	0.00567	NA
Carubv10000727m.g	NA	NA	NA	NA	NA	NA	Carubv10000727m.g	NA	NA	NA	NA	NA	NA	Carubv10000727m.g	NA	NA	NA	NA	NA	NA
Carubv10000728m.g	0.159947	0.0473112	0.066675	0.102943	0.0903553	0.00160256	Carubv10000728m.g	0.00559721	0.000906897	0	0.00828491	0.0108696	0	Carubv10000728m.g	0.00317683	0.00276012	0.00392157	0.00634428	0.00317662	0.00315649
Carubv10000729m.g	0.0612293	0.0176586	NA	0.0164833	0.0195895	0.00745526	Carubv10000729m.g	0.00360958	0.0184708	NA	0.0105568	0.004545	0	Carubv10000729m.g	0.00321027	0.00405065	NA	0.00622453	0.002315	0.003125
Carubv10000730m.g	0.151288	NA	NA	0.144621	0.213182	NA	Carubv10000730m.g	0.007636	NA	NA	0.00178625	0.0224724	NA	Carubv10000730m.g	0.00355461	NA	NA	0.0096023	0.00498113	NA
Carubv10000731m.g	0.0420135	NA	NA	0.00231389	0.00217391	NA	Carubv10000731m.g	0.00396667	NA	NA	0	0.00893125	NA	Carubv10000731m.g	0.00358603	NA	NA	0.0104687	0.00287414	NA
Carubv10000732m.g	0.0408981	0.0527955	NA	0.0594999	0.0338117	0.00653448	Carubv10000732m.g	0.00720669	0	0	0.00320962	0.00776357	0.00505	Carubv10000732m.g	0.00556931	0.00650526	0.0105263	0.00458885	0.0038068	0.00223281
Carubv10000733m.g	0.420326	NA	0.3	0.496403	0.389111	1	Carubv10000733m.g	0.00850771	NA	0	0.0189888	0.00601022	0	Carubv10000733m.g	0.00180704	NA	0.00909091	0.013337	0.00334434	0
Carubv10000734m.g	0.11964	0	0	0.0803867	0.0866633	NA	Carubv10000734m.g	0.0035977	0	0	0.0077019	0.00532498	NA	Carubv10000734m.g	0.00386146	0	0.00714286	0.00451433	0.00375221	NA
Carubv10000735m.g	0.218939	0.590664	NA	0.486576	0.140279	0.333835	Carubv10000735m.g	0.0114594	0.011821	NA	0.0165976	0	0	Carubv10000735m.g	0.00273406	0.0123525	NA	0.0178256	0.00682551	0.00607156
Carubv10000736m.g	0.013606	0.0469137	NA	0.03261	0	0.011805	Carubv10000736m.g	0.0253469	0	NA	0.00415299	0	0.008335	Carubv10000736m.g	0.00327308	0.000580488	NA	0.00671437	0.00843186	0.00280188
Carubv10000737m.g	0.0546422	0.2996	0	0.0369285	0.00158714	NA	Carubv10000737m.g	0.0135213	0	0	0.00235253	0	NA	Carubv10000737m.g	0.00307148	0.00210147	0	0.00669888	0.00138217	NA
Carubv10000739m.g	0.76594	0.199806	NA	0.32052	0.27916	0.0530608	Carubv10000739m.g	0	0.0118186	NA	0.00367647	0.00714286	0	Carubv10000739m.g	0.00658593	0.00523557	NA	0.0158298	0	0.00523549
Carubv10000741m.g	0.0254918	NA	NA	0.00160192	0.0156061	NA	Carubv10000741m.g	0.00471413	NA	0	0.00450568	0.0132895	NA	Carubv10000741m.g	0.00389173	NA	0	0.00183459	0.0133017	NA
Carubv10000742m.g	0.163879	0.0360912	NA	0.0681216	0.169216	NA	Carubv10000742m.g	0.00761108	0	NA	0.0443675	0.030039	NA	Carubv10000742m.g	0.0122794	0.001935	NA	0.0396159	0.0148828	NA
Carubv10000743m.g	0.450762	0.725066	0.4	0.323789	0.361433	NA	Carubv10000743m.g	0.00596899	0.00347222	0.0277833	0.00755948	0.00285958	NA	Carubv10000743m.g	0.00277228	0	0.00231528	0.00974013	0.00294548	NA
Carubv10000745m.g	0.0779761	0.025	NA	0.110145	0.0915735	NA	Carubv10000745m.g	0.0141453	0.0121901	NA	0.0381285	0.0327296	NA	Carubv10000745m.g	0.00492752	0.00476169	NA	0.00808308	0.0110636	NA
Carubv10000748m.g	0.205685	0.219349	0.200002	0.252172	0.233289	0.546436	Carubv10000748m.g	0.00656675	0.000925556	0	0.00290432	0.001428	0.00952381	Carubv10000748m.g	0.00229406	0.00188937	0.00786688	0.0131274	0.00705218	0.00968002
Carubv10000749m.g	NA	0.382957	NA	0.395916	NA	0.107455	Carubv10000749m.g	NA	0.0130228	NA	0.0116644	NA	0.00976116	Carubv10000749m.g	NA	0.00618228	NA	0.00511362	NA	0.00121951
Carubv10000750m.g	0.046604	NA	NA	0.0392172	0.00625	NA	Carubv10000750m.g	0.00983068	NA	NA	0.00107581	0	NA	Carubv10000750m.g	0.00285559	NA	NA	0.0103857	0.00250387	NA
Carubv10000751m.g	0.380535	0.396033	NA	0.268672	0.244967	NA	Carubv10000751m.g	0.0106808	0	0	0.0170421	0.0139414	NA	Carubv10000751m.g	0.00220561	0	0	0.0064313	0.00441412	NA
Carubv10000752m.g	0.118793	0.466667	NA	0.205653	0.00636781	NA	Carubv10000752m.g	0.0115805	0	NA	0.00436492	0.00929765	NA	Carubv10000752m.g	0.00318534	0	0.025	0.00767579	0.00168273	NA
Carubv10000753m.g	0.0485199	0.243911	0	0.11571	0.0171875	NA	Carubv10000753m.g	0.00995087	0.00977818	0	0.00919656	0.00574481	NA	Carubv10000753m.g	0.00570996	0.0105012	0	0.00846744	0.0088742	NA
Carubv10000754m.g	0.0286641	0.0136539	0	0.00386688	0.00264013	NA	Carubv10000754m.g	0.00819348	0.0112436	0.0236111	0.00366794	0.000968605	NA	Carubv10000754m.g	0.0113244	0.0044383	0.00285714	0.00339978	0.00205016	NA
Carubv10000755m.g	0.244558	NA	NA	0.246041	0.167518	NA	Carubv10000755m.g	0.00697064	NA	NA	0.0179161	0.0115511	NA	Carubv10000755m.g	0.00369044	NA	NA	0.00483355	0.00556858	NA
Carubv10000756m.g	0.861008	1	NA	0.542663	0.75638	NA	Carubv10000756m.g	0.0111625	0.0166667	NA	0.00649545	0.0166667	NA	Carubv10000756m.g	0	0	NA	0.00477351	0.00238095	NA
Carubv10000757m.g	0.230195	NA	NA	0.14153	0.218005	NA	Carubv10000757m.g	0.00376094	0	NA	0.00568987	0	NA	Carubv10000757m.g	0.0027688	0.02	NA	0.00622595	0.00553425	NA
Carubv10000758m.g	NA	NA	NA	NA	NA	NA	Carubv10000758m.g	NA	NA	NA	NA	NA	NA	Carubv10000758m.g	NA	NA	NA	NA	NA	NA
Carubv10000759m.g	0.0394333	0.0488476	NA	0.118535	0.0482759	NA	Carubv10000759m.g	0.00666667	0.00231458	NA	0.004063	0.007145	NA	Carubv10000759m.g	0.00351009	0.00263683	NA	0.00840919	0.00443861	NA
Carubv10000760m.g	0.201464	0.458491	0	0.348877	0.355864	NA	Carubv10000760m.g	0.0141955	0.075	0	0.0401988	0.0541022	NA	Carubv10000760m.g	0.00284578	0.00530379	0	0.010063	0.00598508	NA
Carubv10000761m.g	0.249381	NA	0	0.45491	0.143023	NA	Carubv10000761m.g	0.0141542	NA	0.00490294	0.0049325	0.00253284	NA	Carubv10000761m.g	0.00334218	NA	0.00251466	0.00603563	0.00308109	NA
Carubv10000762m.g	0.0204071	0.0226689	NA	0.00491526	0.00476333	0	Carubv10000762m.g	0	0.00219211	0	0.00885833	0.00463056	0	Carubv10000762m.g	0.00289455	0.00646272	0.00520937	0.00832759	0.00493545	0.00127826
Carubv10000763m.g	0.312669	NA	NA	0.367978	0.214763	NA	Carubv10000763m.g	0.016105	NA	NA	0.00741837	0.00689628	NA	Carubv10000763m.g	0.00718041	NA	NA	0.0100067	0.00585966	NA
Carubv10000764m.g	0.353844	0.216198	0	0.223912	0.202416	NA	Carubv10000764m.g	0.00417073	0.00806171	0.00757727	0.00959316	0.00424363	NA	Carubv10000764m.g	0.00241385	0.00469669	0.00885247	0.00836285	0.00269035	NA
Carubv10000765m.g	0.632261	NA	NA	0.403696	0.633797	NA	Carubv10000765m.g	0.0140795	NA	NA	0.0498281	0.00539118	NA	Carubv10000765m.g	0.00565248	NA	NA	0.011865	0.00455053	NA
Carubv10000766m.g	0.0125	0.111781	NA	0.272946	0	0.357901	Carubv10000766m.g	0	0	NA	0.0808653	0	0.0291077	Carubv10000766m.g	0.00349732	0.00536369	NA	0.00513786	0.00333333	0.0067375
Carubv10000767m.g	0.0172894	NA	NA	0.0437767	0.00297563	NA	Carubv10000767m.g	0.00348143	NA	NA	0.00682696	0	NA	Carubv10000767m.g	0.00415693	NA	NA	0.0101196	0.00320883	NA
Carubv10000768m.g	0.59357	0.147518	NA	0.325136	0.64055	NA	Carubv10000768m.g	0.00786793	0	NA	0.00406507	0.000968605	NA	Carubv10000768m.g	0.00303722	0.0118036	NA	0.0160133	0.000940774	NA
Carubv10000769m.g	0.0464218	0.0372735	0	0.0256252	0.00434833	NA	Carubv10000769m.g	0.00488489	0.00516	0	0.00793643	0.00245798	NA	Carubv10000769m.g	0.00299154	0.00263315	0	0.00611144	0.00427672	NA
Carubv10000770m.g	0.133483	NA	NA	0.11405	0.112986	NA	Carubv10000770m.g	0.00351414	NA	NA	0.00919655	0.00796104	NA	Carubv10000770m.g	0.00211766	NA	NA	0.00533701	0.00407684	NA
Carubv10000772m.g	0.527858	NA	NA	0.583403	0.4571	NA	Carubv10000772m.g	0.00644607	NA	0.0402792	0.0104659	0.0207003	NA	Carubv10000772m.g	0.00342122	NA	0.025	0.00713157	0.00266868	NA
Carubv10000773m.g	0.626581	NA	NA	0.714161	0.818327	0.788764	Carubv10000773m.g	0.211948	0.0439556	NA	0.425381	0.598656	0.496082	Carubv10000773m.g	0.0349997	0.0103145	NA	0.104227	0.0635685	0.0919743
Carubv10000774m.g	0.0101606	NA	NA	0.0270538	0.00793643	NA	Carubv10000774m.g	0.00192763	NA	NA	0.0105992	0.00276406	NA	Carubv10000774m.g	0.00482227	NA	NA	0.00628137	0.00273861	NA
Carubv10000775m.g	NA	NA	NA	NA	NA	NA	Carubv10000775m.g	NA	NA	NA	NA	NA	NA	Carubv10000775m.g	NA	NA	NA	NA	NA	NA
Carubv10000776m.g	0.179143	NA	0.14833	0.349178	0.331417	NA	Carubv10000776m.g	0.00637435	NA	0.0142857	0.00883884	0.012548	NA	Carubv10000776m.g	0.00365952	NA	0.00245147	0.0085063	0.00273618	NA
Carubv10000777m.g	0.527569	NA	NA	0.688173	0.63749	NA	Carubv10000777m.g	0.0152635	NA	NA	0.0112507	0.0079471	NA	Carubv10000777m.g	0.00208286	NA	NA	0.00692396	0.00304633	NA
Carubv10000778m.g	0.0090759	0.00694444	0	0.0969619	0.0268134	0	Carubv10000778m.g	0.00217185	0.005555	0	0.00489049	0.00962701	0	Carubv10000778m.g	0.00320739	0	0	0.00555284	0.00339326	0
Carubv10000779m.g	0.187515	0.78887	NA	0.256062	0.229042	0.594768	Carubv10000779m.g	0.00273928	0.0292208	NA	0.0115248	0.00239483	0.0348605	Carubv10000779m.g	0.00524466	0.00257412	NA	0.00601969	0.000259714	0.00548446
Carubv10000780m.g	0.0402695	NA	NA	0.01415	0.00357143	NA	Carubv10000780m.g	0	NA	NA	0.0365694	0.020013	NA	Carubv10000780m.g	0.00318683	NA	NA	0.00865875	0.00530988	NA
Carubv10000781m.g	0.0213765	0.189509	NA	0.02276	NA	0.00392121	Carubv10000781m.g	0.00403103	0.00793889	NA	0.00480833	NA	0.001515	Carubv10000781m.g	0.00238862	0.0147712	NA	0.00756327	NA	0.00341062
Carubv10000782m.g	0.0792774	0.04	0	0.0664391	0.0217634	NA	Carubv10000782m.g	0.0439182	0	0	0.103687	0.0278852	NA	Carubv10000782m.g	0.0192779	0	0	0.0764524	0.0222219	NA
Carubv10000783m.g	0.0536823	NA	NA	0.0104597	0.006802	NA	Carubv10000783m.g	0.0118264	NA	NA	0.0281069	0.0149262	NA	Carubv10000783m.g	0.00939914	NA	0	0.0155339	0.0096028	NA
Carubv10000784m.g	0.427033	NA	NA	0.155361	0.733921	0.0372417	Carubv10000784m.g	0.0200606	NA	NA	0.00576094	0.0189967	0	Carubv10000784m.g	0.00546365	NA	NA	0.00597607	0.00530677	0.00203293
Carubv10000785m.g	0.32997	0.448835	0.431173	0.428296	0.559355	NA	Carubv10000785m.g	0.00135135	0.0072491	0.02	0.00361862	0.00722143	NA	Carubv10000785m.g	0.0240972	0.00527835	0.00503208	0.00769972	0.00219405	NA
Carubv10000786m.g	0.300123	NA	NA	0.343362	0.260324	NA	Carubv10000786m.g	0.00533711	NA	NA	0.0145609	0.00761538	NA	Carubv10000786m.g	0.00319313	NA	NA	0.0113299	0.00441023	NA
Carubv10000787m.g	0.215167	0.1	NA	0.400154	0.0939578	NA	Carubv10000787m.g	0.0167508	0	NA	0.0217598	0.00520795	NA	Carubv10000787m.g	0.00420372	0	NA	0.0139273	0.00375293	NA
Carubv10000788m.g	0.0255133	NA	NA	0.00843667	0.00883832	0	Carubv10000788m.g	0.0061398	NA	NA	0.0131789	0.0329566	0	Carubv10000788m.g	0.00303034	NA	NA	0.00589999	0.00579906	0
Carubv10000789m.g	0.201035	NA	NA	0.16113	0.286553	NA	Carubv10000789m.g	0.0127731	NA	NA	0.0184169	0	NA	Carubv10000789m.g	0.00253261	NA	NA	0.00281266	0.00532093	0.00264524
Carubv10000790m.g	0.0242386	NA	0	0.0495925	0.0452807	NA	Carubv10000790m.g	0.00726975	NA	0	0.00925097	0.0100577	NA	Carubv10000790m.g	0.00419513	NA	0.0152111	0.00655216	0.00507288	NA
Carubv10000791m.g	0.182267	0.0291444	NA	0.174581	0.05	0.0207151	Carubv10000791m.g	0.00690351	0.00333333	NA	0.00378888	0.0138775	0.00116279	Carubv10000791m.g	0.00379742	0.00300694	NA	0.0110403	0.00473661	0.00247981
Carubv10000792m.g	0.356831	0.207742	NA	0.297114	0.29228	0.4857	Carubv10000792m.g	0.00324983	0	NA	0.00816031	0.00324815	0.0236111	Carubv10000792m.g	0.00257409	0.00666607	NA	0.00699942	0.00372224	0.00869565
Carubv10000793m.g	0.549755	0.496186	0.13125	0.460682	0.367979	NA	Carubv10000793m.g	0.00503478	0.00833333	0.0030303	0.0128651	0.00634426	0	Carubv10000793m.g	0.0050142	0.0192819	0.000811932	0.00977312	0.00325909	NA
Carubv10000794m.g	0.103645	0.504144	NA	0.0318042	0.204751	NA	Carubv10000794m.g	0.0169237	0.00625	NA	0.0511565	0.0198849	NA	Carubv10000794m.g	0.00478936	0.00308491	0	0.00734625	0.00379403	NA
Carubv10000795m.g	0.0907691	0.0611167	NA	0.132042	0.088115	NA	Carubv10000795m.g	0.0020925	0	NA	0.0040898	0	NA	Carubv10000795m.g	0.00388256	0.00774	0.00217391	0.00448824	0.00497423	NA
Carubv10000796m.g	0.243562	0	0.18334	0.211932	0.144471	NA	Carubv10000796m.g	0.0121163	NA	0	0.0459817	0.0521	NA	Carubv10000796m.g	0.00444769	NA	0	0.00970437	0.00231045	NA
Carubv10000798m.g	0.182222	NA	NA	0.0266321	0.0660701	NA	Carubv10000798m.g	0.00198854	NA	NA	0.016314	0.00296717	NA	Carubv10000798m.g	0.00246059	NA	NA	0.0116037	0.0031536	NA
Carubv10000799m.g	0.165767	NA	NA	0.116733	0.147051	NA	Carubv10000799m.g	0.00178061	NA	NA	0.00512395	0.00496109	NA	Carubv10000799m.g	0.00292343	NA	0.00154352	0.00712876	0.00394263	NA
Carubv10000800m.g	NA	NA	NA	NA	NA	NA	Carubv10000800m.g	NA	NA	NA	NA	NA	NA	Carubv10000800m.g	NA	NA	NA	NA	NA	NA
Carubv10000801m.g	0.0338232	0.442012	NA	0.0508375	0.0716667	NA	Carubv10000801m.g	0	0.0225	NA	0	0.00328947	NA	Carubv10000801m.g	0.00347222	0	NA	0.00451427	0.00291566	NA
Carubv10000802m.g	0.0167714	0.023025	NA	0.00928622	0.0545765	0.00616552	Carubv10000802m.g	0.0047068	0	NA	0.0031774	0.00213718	0.00271739	Carubv10000802m.g	0.00160332	0	NA	0.00449499	0.00422347	0.00233396
Carubv10000803m.g	0.128544	NA	0	0.165305	0.131822	NA	Carubv10000803m.g	0.00256546	0	0	0.00577855	0.0049254	NA	Carubv10000803m.g	0.00312135	0.0184524	0.0025641	0.00754316	0.00293961	NA
Carubv10000805m.g	0.135925	0.086569	NA	0.0459314	0.0611264	NA	Carubv10000805m.g	0.00849278	0	NA	0.00607701	0.00548289	NA	Carubv10000805m.g	0.0020139	0.0101708	NA	0.0107947	0.00179327	NA
Carubv10000807m.g	0.378246	NA	NA	0.336517	0.294788	NA	Carubv10000807m.g	0.0060308	NA	NA	0.0114392	0.00115694	NA	Carubv10000807m.g	0.002007	NA	NA	0.00720065	0.00367857	NA
Carubv10000808m.g	0.0225599	NA	NA	0.0289465	0.00959378	NA	Carubv10000808m.g	0.00134355	NA	NA	0.00870916	0.00737244	NA	Carubv10000808m.g	0.00204336	NA	NA	0.00426364	0.00116279	NA
Carubv10000809m.g	0.0362855	0.0605636	0	0.00941863	0.0182989	NA	Carubv10000809m.g	0.00526316	0.0115372	0	0.0030303	0.0122464	NA	Carubv10000809m.g	0.00407952	0.00350711	0.00483782	0.0071679	0.00336136	NA
Carubv10000810m.g	NA	NA	NA	NA	NA	NA	Carubv10000810m.g	NA	NA	NA	NA	NA	NA	Carubv10000810m.g	NA	NA	NA	NA	NA	NA
Carubv10000811m.g	0.169105	0.0958375	NA	0.190523	NA	0.178872	Carubv10000811m.g	0.00318211	0	NA	0.0135763	0	0.00715587	Carubv10000811m.g	0.00322539	0	NA	0.00894281	0.00185185	0.00400225
Carubv10000812m.g	0.489028	NA	0.7	0.46764	0.39326	NA	Carubv10000812m.g	0.00515921	NA	0.0277833	0.0303324	0.0167655	NA	Carubv10000812m.g	0.00344444	NA	0	0.00377098	0.00300709	NA
Carubv10000813m.g	0.0511125	NA	NA	0.134177	0	0.243392	Carubv10000813m.g	0.00862978	NA	NA	0.0183278	0.0112192	0.0140688	Carubv10000813m.g	0.0030051	NA	NA	0.0130046	0.00183824	0.00234375
Carubv10000814m.g	0.0400046	0.0213236	NA	0.00340588	0	0.0102094	Carubv10000814m.g	0.00617222	0	NA	0.0112643	0	0.00219167	Carubv10000814m.g	0.00628253	0.000668382	NA	0.00687314	0.00192308	0
Carubv10000815m.g	0.0780186	0.025	NA	0.168902	0.0755231	NA	Carubv10000815m.g	0.00568025	0.00595357	NA	0.013359	0.00431212	NA	Carubv10000815m.g	0.00831521	0.00802913	NA	0.00549596	0.00220914	NA
Carubv10000816m.g	0.0906939	0.469077	NA	0.202067	0.0550062	NA	Carubv10000816m.g	0.00234556	0.0104553	NA	0.0114944	0.00916043	NA	Carubv10000816m.g	0.00259276	0.00470145	NA	0.00654649	0.00494676	NA
Carubv10000817m.g	0.0227555	NA	NA	0.0200912	0.00971793	NA	Carubv10000817m.g	0.00794603	NA	NA	0.0102074	0.00374661	NA	Carubv10000817m.g	0.00362673	NA	NA	0.00460361	0.00386801	NA
Carubv10000818m.g	0.143872	NA	NA	0.104593	0.0458865	NA	Carubv10000818m.g	0.00444414	NA	NA	0	0	NA	Carubv10000818m.g	0.00537908	NA	NA	0.00586825	0.00467508	NA
Carubv10000819m.g	0.0377582	NA	NA	0.0237322	0.0205056	NA	Carubv10000819m.g	0.00164643	NA	NA	0.0132773	0.00136476	NA	Carubv10000819m.g	0.00380967	NA	NA	0.00867007	0.00232246	NA
Carubv10000820m.g	0.756779	0.183658	NA	0.352407	0.140745	0.035715	Carubv10000820m.g	0.0115733	0.00480263	NA	0.00657656	0	0	Carubv10000820m.g	0.00104811	0.000892857	NA	0.00176957	0.00859649	0.00378361
Carubv10000821m.g	0.356877	NA	0.168454	0.391357	0.341358	NA	Carubv10000821m.g	0.00521787	NA	0.0166682	0.00526407	0.00581458	NA	Carubv10000821m.g	0.00346109	NA	0.00134435	0.00570261	0.00388374	NA
Carubv10000822m.g	0.0237089	0.353392	NA	0.230357	0.104255	0.113417	Carubv10000822m.g	0.00314032	0.0250885	NA	0.0323339	0.00880398	0	Carubv10000822m.g	0.00520731	0.00377327	NA	0.00714539	0.00287665	0.00145039
Carubv10000823m.g	0.0466413	0.378282	0	0.134011	0.062929	NA	Carubv10000823m.g	0.00242661	0.0114838	NA	0.009751	0.00605354	NA	Carubv10000823m.g	0.00190905	0.0113395	0.00347292	0.0168988	0.00381587	0
Carubv10000824m.g	0.457626	0.0655071	NA	0.34166	0.40917	0.02685	Carubv10000824m.g	0.0142173	0.031602	NA	0.0247363	0.00792646	0	Carubv10000824m.g	0.015645	0.0144695	NA	0.0127151	0.0032676	0.0015289
Carubv10000825m.g	0.0229586	NA	NA	0.0354995	0.00547619	NA	Carubv10000825m.g	0.00368558	NA	NA	0.00827627	0.00219342	NA	Carubv10000825m.g	0.00162789	NA	NA	0.00590956	0.00811553	NA
Carubv10000826m.g	0.183784	NA	0	0.186091	0.0312446	NA	Carubv10000826m.g	0.00856735	NA	NA	0.00447226	0.0088955	NA	Carubv10000826m.g	0.00388082	0.00285714	0	0.00320382	0.00437453	NA
Carubv10000827m.g	0.399114	NA	0.280475	0.331566	0.346728	NA	Carubv10000827m.g	0.00731428	NA	0	0.00799852	0.00771218	NA	Carubv10000827m.g	0.00219665	NA	0.00125	0.01067	0.00274462	NA
Carubv10000828m.g	0.226146	0.123826	0.466667	0.436734	0.339272	0.0277833	Carubv10000828m.g	0.00691353	0.0105263	0	0.00603849	0.00638111	0.0102071	Carubv10000828m.g	0.00205079	0.0036248	0.003334	0.00672509	0.00291423	0.0058297
Carubv10000829m.g	0.305988	0.440479	NA	0.278726	0.308021	NA	Carubv10000829m.g	0.00691515	0.155556	NA	0.0241917	0.00755123	NA	Carubv10000829m.g	0.00148475	0.0326202	NA	0.00659016	0.00618468	NA
Carubv10000830m.g	0.0276683	0.0465606	NA	0.00540019	0.00508287	NA	Carubv10000830m.g	0	0	NA	0.00371615	0.0111143	NA	Carubv10000830m.g	0.00261096	0.00272518	0.00434783	0.00480904	0.00558836	NA
Carubv10000831m.g	0.0211111	0.428686	NA	0.419373	0.151553	0.600368	Carubv10000831m.g	0.0081668	0.00993948	NA	0.0175017	0.0148599	0.0211817	Carubv10000831m.g	0.00178173	0.00670846	NA	0.00602976	0.00473203	0.00111641
Carubv10000832m.g	0.299134	NA	NA	0.422143	0.396851	NA	Carubv10000832m.g	0.00273846	NA	NA	0.0364791	0.145827	NA	Carubv10000832m.g	0.00407535	NA	NA	0.00698627	0.0142957	NA
Carubv10000833m.g	0.0223093	0.0333333	0	0.021645	0.0329742	0.01667	Carubv10000833m.g	0.00209208	0	0	0.00407007	0.00758209	0	Carubv10000833m.g	0.00331412	0	0.00575435	0.00666619	0.00631102	0
Carubv10000834m.g	0.00717567	NA	NA	0.249455	0	NA	Carubv10000834m.g	0.0127914	NA	NA	0.00463056	0.00520937	NA	Carubv10000834m.g	0.0055687	NA	NA	0	0.00504138	NA
Carubv10000835m.g	0.140893	0.136264	0	0.169553	0.241489	NA	Carubv10000835m.g	0.00191909	0.0181818	0	0.0265127	0.00811558	NA	Carubv10000835m.g	0.00265017	0.00126288	NA	0.0153187	0.00558908	NA
Carubv10000836m.g	0.558916	0.315514	NA	0.296899	0.393468	NA	Carubv10000836m.g	0.0072035	0.00600238	NA	0.00851438	0	NA	Carubv10000836m.g	0.00607708	0.00125	0	0.0073244	0.00357453	NA
Carubv10000837m.g	0.120691	NA	NA	0.218281	0.617029	NA	Carubv10000837m.g	0.00376159	NA	NA	0.020691	0.00677664	0	Carubv10000837m.g	0.0018	NA	NA	0.00632605	0.00487152	0
Carubv10000838m.g	0.0289192	NA	NA	0.0241473	0.00173542	NA	Carubv10000838m.g	0.00357143	NA	NA	0.0141488	0.0126286	NA	Carubv10000838m.g	0.00359707	NA	NA	0.00556699	0.00463657	NA
Carubv10000839m.g	0.471123	0.251361	NA	0.174773	0.382781	0.163929	Carubv10000839m.g	0.0219491	0.0113937	NA	0.0144708	0.023775	0.0041675	Carubv10000839m.g	0.00885745	0.00803202	NA	0.00606802	0.00286222	0.00233544
Carubv10000840m.g	0.179535	0.423625	NA	0.316463	0.148652	NA	Carubv10000840m.g	0.00455517	0.00362391	NA	0.007725	0.00715694	NA	Carubv10000840m.g	0.00217036	0	NA	0.00708602	0.00300861	NA
Carubv10000841m.g	0.0298524	0.136238	0	0.00483268	0.0038051	NA	Carubv10000841m.g	0.000456849	0	0	0.00637494	0.004475	NA	Carubv10000841m.g	0.00243394	0	0.00520937	0.00650826	0.00225042	NA
Carubv10000842m.g	0.102266	NA	NA	0.0775894	0.0908616	NA	Carubv10000842m.g	0.00654852	NA	0.0208375	0.0089785	0.00289855	NA	Carubv10000842m.g	0.00376264	NA	NA	0.0125906	0.0036046	NA
Carubv10000843m.g	0.02313	0	NA	0.00750149	0.00454545	NA	Carubv10000843m.g	0.00171889	0	NA	0.00376737	0.00204143	NA	Carubv10000843m.g	0.00330062	0	NA	0.00466292	0.00509006	NA
Carubv10000844m.g	0.206844	NA	NA	0.0265678	0.0939173	NA	Carubv10000844m.g	0.00487438	NA	NA	0.00543864	0.00736633	NA	Carubv10000844m.g	0.00554274	0	0.00595357	0.00325971	0.0030264	0
Carubv10000845m.g	0.058538	NA	NA	0.0234396	0.01667	0.0119083	Carubv10000845m.g	0.0243858	NA	NA	0.00893125	0	0.0333333	Carubv10000845m.g	0.00762382	NA	NA	0.00323608	0.00175439	0.00583735
Carubv10000846m.g	0.0655556	NA	NA	0.00446855	0.0217927	NA	Carubv10000846m.g	0.00786385	NA	NA	0.00570588	0.00198452	NA	Carubv10000846m.g	0.00469105	NA	NA	0.00957195	0.00465204	NA
Carubv10000847m.g	0.083146	0.250804	NA	0.0934292	0.0870977	NA	Carubv10000847m.g	0.00658116	0	NA	0.00396905	0	NA	Carubv10000847m.g	0.00297708	0.00526316	NA	0.0216632	0.0035107	NA
Carubv10000848m.g	0.0136005	NA	NA	0.00394088	0.00281066	NA	Carubv10000848m.g	0.00470932	NA	NA	0	0	NA	Carubv10000848m.g	0.00304533	NA	NA	0.0037329	0.00219655	NA
Carubv10000849m.g	0.062808	NA	0.0238167	0.0797408	0.0112263	NA	Carubv10000849m.g	0.00284885	0	0.0111111	0.00466097	0	NA	Carubv10000849m.g	0.00393762	0.00416667	0	0.00747902	0.00182648	NA
Carubv10000850m.g	NA	NA	NA	NA	NA	NA	Carubv10000850m.g	NA	NA	NA	NA	NA	NA	Carubv10000850m.g	NA	NA	NA	NA	NA	NA
Carubv10000851m.g	NA	0.0734355	NA	0.255455	0.0191287	NA	Carubv10000851m.g	NA	0	NA	0.00625	0	NA	Carubv10000851m.g	NA	0.00425347	NA	0.0162801	0.00380639	NA
Carubv10000854m.g	0.546682	0.40345	0.25	0.400758	0.45772	NA	Carubv10000854m.g	0.00993422	0.00950256	0.0141675	0.0115875	0.0071775	NA	Carubv10000854m.g	0.00552533	0.00271801	0.00140845	0.0063604	0.00290591	NA
Carubv10000855m.g	0.258041	NA	NA	0.136542	0.0214921	NA	Carubv10000855m.g	0.00195312	NA	NA	0	0.00230484	NA	Carubv10000855m.g	0.00345415	NA	NA	0.00497891	0.00313867	NA
Carubv10000856m.g	0.0233156	0.0142857	NA	0.0389353	0.00164474	NA	Carubv10000856m.g	0.00452222	0.00926111	NA	0.00183824	0	NA	Carubv10000856m.g	0.00213725	0.00625	NA	0.00692877	0.00238775	NA
Carubv10000857m.g	0.251192	NA	NA	NA	0.448708	NA	Carubv10000857m.g	0.0119	NA	NA	NA	0.0166667	NA	Carubv10000857m.g	0.0160718	NA	NA	NA	0.00192308	NA
Carubv10000858m.g	0.0298057	0.00850177	NA	0.00282814	0.00572234	0.00347292	Carubv10000858m.g	0.000901351	0	NA	0.00437494	0	0.00910147	Carubv10000858m.g	0.00252115	0.00363276	NA	0.0113479	0.000857927	0.00465326
Carubv10000859m.g	0.422278	NA	NA	0.547106	0.337945	NA	Carubv10000859m.g	0.0158368	NA	NA	0.056635	0.0732778	NA	Carubv10000859m.g	0.00271644	NA	NA	0.0106451	0.00710125	0
Carubv10000860m.g	0.232409	NA	NA	0.388558	0.0944417	NA	Carubv10000860m.g	0.0078125	NA	NA	0.00328947	0.0111133	NA	Carubv10000860m.g	0.0040787	NA	NA	0.00318212	0	NA
Carubv10000861m.g	0.0341406	0	NA	0.00489249	0.00595357	NA	Carubv10000861m.g	0	0	NA	0	0	NA	Carubv10000861m.g	0.00512964	0.00757727	NA	0.00617932	0.00285253	NA
Carubv10000862m.g	0.148323	0.0111111	NA	0.290162	0.00496029	NA	Carubv10000862m.g	0.00428448	0	NA	0.0243171	0.00315243	NA	Carubv10000862m.g	0.00198017	0	NA	0.00570484	0.0055765	NA
Carubv10000863m.g	0.075	0.0888518	NA	0.0342024	0.0797789	0.0285714	Carubv10000863m.g	0	0.00308676	NA	0.00586094	0.00870716	0.00694583	Carubv10000863m.g	0.00952381	0.00403102	NA	0.00643092	0.00506249	0
Carubv10000864m.g	0.313318	NA	0.0333333	0.286074	0.419011	NA	Carubv10000864m.g	0.0047551	NA	0.05	0.0186201	0.0090129	NA	Carubv10000864m.g	0.00276505	NA	0.0142857	0.00745818	0.00210853	NA
Carubv10000865m.g	0.0567167	0.25973	NA	0.0965722	NA	0.158858	Carubv10000865m.g	0	0.00990769	NA	0.0204735	NA	0.0147167	Carubv10000865m.g	0.00120761	0.0039386	NA	0.00880044	NA	0.00455289
Carubv10000866m.g	0.274326	NA	NA	0.289149	0.307287	NA	Carubv10000866m.g	0.00497172	NA	NA	0.0120947	0.00427308	NA	Carubv10000866m.g	0.00345558	NA	NA	0.00447907	0.00315342	NA
Carubv10000867m.g	0.0140108	NA	NA	0.0548281	NA	NA	Carubv10000867m.g	0.00316774	NA	NA	0.00625	NA	NA	Carubv10000867m.g	0.00298419	NA	NA	0.0031174	NA	NA
Carubv10000868m.g	0.115885	0.108915	NA	0.0204918	0.087359	NA	Carubv10000868m.g	0	0.0168048	NA	0.0128451	0.028174	NA	Carubv10000868m.g	0.00124403	0.00578307	NA	0.00904991	0.00328936	NA
Carubv10000869m.g	NA	0.0104223	NA	0.168702	0.1245	NA	Carubv10000869m.g	NA	0.000469512	NA	0.00740243	0	NA	Carubv10000869m.g	NA	0.002575	NA	0.00618824	0.00311203	NA
Carubv10000870m.g	0.0197304	0.414196	NA	0.173547	0	0.131241	Carubv10000870m.g	0.00245	0.00900467	NA	0.0123788	0	0.0126833	Carubv10000870m.g	0.00238167	0.0047286	NA	0.0123942	0	0.00422619
Carubv10000871m.g	0.278173	NA	NA	0.167625	0.258027	NA	Carubv10000871m.g	0.00521875	NA	NA	0.00591659	0.003334	0	Carubv10000871m.g	0.00444695	NA	NA	0.00866027	0.00765257	0.00714286
Carubv10000872m.g	0.414174	NA	NA	0.452676	0.290598	NA	Carubv10000872m.g	0.0216143	NA	NA	0.0180851	0.0527619	NA	Carubv10000872m.g	0.00539447	NA	NA	0.0107635	0.00200553	NA
Carubv10000873m.g	0.240008	NA	NA	0.0959117	0.0813761	0.10001	Carubv10000873m.g	0.00973214	NA	NA	0.0126305	0.00451456	0	Carubv10000873m.g	0.002674	NA	NA	0.005658	0.00225469	0
Carubv10000874m.g	0.1471	NA	NA	0.296615	0.101424	0.2	Carubv10000874m.g	0.00803222	NA	NA	0.000595238	0.00793889	0	Carubv10000874m.g	0.00263186	NA	NA	0.0047555	0.0112925	0.00268681
Carubv10000875m.g	0.208075	0.476193	NA	0.0618551	0.0954144	NA	Carubv10000875m.g	0.000802083	0	NA	0.00592482	0	NA	Carubv10000875m.g	0.00431137	0.02	NA	0.00416971	0.00390369	NA
Carubv10000876m.g	0.03604	NA	NA	0.148092	0.00732123	0.159804	Carubv10000876m.g	0.00756318	NA	NA	0.00373553	0.00103295	0.00555556	Carubv10000876m.g	0.00407026	NA	NA	0.00613914	0.00325047	0.00332548
Carubv10000877m.g	0.391483	0.402503	NA	0.346664	0.488661	NA	Carubv10000877m.g	0	0.00594506	NA	0.00532473	0.00683869	NA	Carubv10000877m.g	0	0.00200577	NA	0.0107304	0.00589344	NA
Carubv10000878m.g	0.500425	0.635189	NA	0.405452	0.644807	NA	Carubv10000878m.g	0.014053	0.005625	NA	0.00529035	0.00985891	NA	Carubv10000878m.g	0.00415451	0.00650632	NA	0.00933176	0.00622932	NA
Carubv10000879m.g	0.017501	0.00231389	NA	0.0023305	NA	0.00536786	Carubv10000879m.g	0	0	NA	0.00287333	NA	0.00694583	Carubv10000879m.g	0.000841667	0.00108696	NA	0.00798185	NA	0.00390602
Carubv10000880m.g	0	0.243764	NA	0.188742	0.0775503	NA	Carubv10000880m.g	0	0.00417206	NA	0.00562439	0.00533348	NA	Carubv10000880m.g	0.000915385	0.00392254	NA	0.00594347	0.00217936	NA
Carubv10000881m.g	0.0284729	0.0729208	NA	0.107004	0.0438076	NA	Carubv10000881m.g	0	0	NA	0.00224706	0	NA	Carubv10000881m.g	0.00454971	0.00252946	NA	0.0065267	0.00726694	NA
Carubv10000882m.g	NA	NA	NA	0	0.0418762	NA	Carubv10000882m.g	NA	NA	NA	0.004165	0	NA	Carubv10000882m.g	NA	NA	NA	0.00924524	0.00702582	NA
Carubv10000883m.g	0.0186722	0.0574429	NA	0.212808	NA	NA	Carubv10000883m.g	0	0	NA	0.00976923	NA	NA	Carubv10000883m.g	0	0.00178571	NA	0.00499355	NA	NA
Carubv10000884m.g	0.0334972	NA	0.0111111	0.002856	0.00421607	NA	Carubv10000884m.g	0.00848714	NA	NA	0.00785208	0.00378864	NA	Carubv10000884m.g	0.0021827	NA	0	0.00693909	0.0020601	NA
Carubv10000885m.g	0.19669	0.466371	NA	0.285363	0.0259794	NA	Carubv10000885m.g	0.00718739	0	NA	0.0112946	0.00396905	NA	Carubv10000885m.g	0.00340426	0.0184296	NA	0.0122502	0.00493285	NA
Carubv10000886m.g	0.148266	NA	NA	0.146496	0.0548291	NA	Carubv10000886m.g	0.00593765	0	NA	0.00831277	0.0109923	NA	Carubv10000886m.g	0.00406253	0.0143672	NA	0.00986723	0.00423566	NA
Carubv10000887m.g	0.20299	0.376653	NA	0.217767	0.0953761	NA	Carubv10000887m.g	0.003845	0.0102564	NA	0.00533584	0.011664	NA	Carubv10000887m.g	0.00113413	0.0031877	NA	0.00522701	0.00158988	NA
Carubv10000888m.g	0.0781546	0.681667	0.288883	0.0859196	0.255075	NA	Carubv10000888m.g	0.00359247	0	0	0.00630469	0.00457168	NA	Carubv10000888m.g	0.00308548	0.00547557	0	0.00507579	0.00236533	NA
Carubv10000889m.g	0.0466359	0.341133	NA	0.012153	0.00147059	NA	Carubv10000889m.g	0.00345395	0	NA	0.00915193	0.0084295	NA	Carubv10000889m.g	0.00344371	0.000278846	NA	0.00435555	0.003857	NA
Carubv10000890m.g	0.578128	NA	0	0.587919	0.464506	NA	Carubv10000890m.g	0.00409249	0	0	0.00423101	0.00732341	NA	Carubv10000890m.g	0.001349	0	0	0.00864044	0.00233972	NA
Carubv10000892m.g	0.290348	0.0204181	NA	0.0745052	NA	0	Carubv10000892m.g	0.00549615	0.00154923	NA	0.00607536	NA	0.00381875	Carubv10000892m.g	0.00238971	0.00188651	NA	0.00418018	NA	0.00254261
Carubv10000893m.g	0.00602273	0.0635287	NA	0.215957	0.0104167	0.0745647	Carubv10000893m.g	0.00416667	0.0117408	NA	0.0173102	0	0.00917939	Carubv10000893m.g	0.00454524	0.00215228	NA	0.0141128	0.00328947	0.0017046
Carubv10000894m.g	0.302557	NA	NA	0.304051	0.120237	NA	Carubv10000894m.g	0.0114296	0	NA	0.0191949	0	NA	Carubv10000894m.g	0.0042873	0	NA	0.00622001	0.0026109	NA
Carubv10000895m.g	0.0186438	0.0589802	NA	0.0094876	0	0	Carubv10000895m.g	0.00742283	NA	NA	0.00419833	0.0106263	0	Carubv10000895m.g	0.00640026	0.00201136	NA	0.0129522	0.00173594	0
Carubv10000896m.g	0.0126128	0.568487	NA	0.305506	0.00548188	NA	Carubv10000896m.g	0.0027537	NA	NA	0.0142553	0.00646376	NA	Carubv10000896m.g	0.00424298	0.0417379	NA	0.00644887	0.00431277	NA
Carubv10000897m.g	0.0266155	NA	NA	0.027707	0.0043	NA	Carubv10000897m.g	0.00754834	NA	NA	0.00245147	0.0102124	NA	Carubv10000897m.g	0.00242857	NA	NA	0.0228469	0.00377095	NA
Carubv10000898m.g	0.02707	NA	NA	0.017016	NA	0.00438684	Carubv10000898m.g	0.00326429	NA	NA	0.00646459	NA	0	Carubv10000898m.g	0.00501262	NA	NA	0.00530942	NA	0
Carubv10000899m.g	0.647582	0.960254	NA	0.640069	0.395512	NA	Carubv10000899m.g	0.00525619	NA	NA	0.00703979	0.00555692	NA	Carubv10000899m.g	0.0042553	0	NA	0.00410503	0.00776745	NA
Carubv10000901m.g	0.0142988	NA	0	0.0313422	0	NA	Carubv10000901m.g	0.00380503	0	0	0.00479057	0.00175656	NA	Carubv10000901m.g	0.00386194	NA	0.00226049	0.00507977	0.00717304	NA
Carubv10000903m.g	0.18474	0.8	0.328567	0.342787	0.15026	NA	Carubv10000903m.g	0.00352478	0.25	0	0.0113296	0.00406006	NA	Carubv10000903m.g	0.00354798	0.05	0.0037037	0.00721324	0.00234813	0
Carubv10000904m.g	0.0426	NA	NA	0.0272953	0.00376964	NA	Carubv10000904m.g	0.00431004	NA	0.02	0.0079417	0.00296576	NA	Carubv10000904m.g	0.00250945	NA	0	0.00846498	0.0082022	NA
Carubv10000905m.g	0.452758	0.0637869	NA	0.336848	0.278909	NA	Carubv10000905m.g	0.00895309	0.0107591	NA	0.00669474	0.0109226	NA	Carubv10000905m.g	0.00140738	0.00416968	NA	0.00458406	0.00282814	NA
Carubv10000906m.g	0.0080224	NA	NA	0.00271293	0.00577732	NA	Carubv10000906m.g	0.00366333	NA	NA	0.0046413	0.00608864	NA	Carubv10000906m.g	0.00203394	NA	NA	0.00699568	0.00463703	NA
Carubv10000907m.g	0.140494	0.00793889	NA	0.204902	0.144881	NA	Carubv10000907m.g	0.00357143	0	NA	0.0101531	0	NA	Carubv10000907m.g	0.00607128	0.00480769	0	0.0160392	0.00598135	NA
Carubv10000908m.g	0.0246222	NA	NA	0.058401	0.0419591	NA	Carubv10000908m.g	0.00282542	NA	NA	0.00424976	0.00611672	NA	Carubv10000908m.g	0.00206326	NA	NA	0.00508402	0.00281791	NA
Carubv10000909m.g	0.0191609	NA	NA	0.175098	0.086548	NA	Carubv10000909m.g	0.0077272	NA	NA	0.00767969	0.00154306	NA	Carubv10000909m.g	0.00310837	NA	NA	0.00526056	0.00215233	NA
Carubv10000910m.g	0.532482	NA	NA	0.512637	NA	0.406783	Carubv10000910m.g	0.012443	NA	NA	0.00954235	NA	0.0054	Carubv10000910m.g	0.0040039	NA	NA	0.006001	NA	0.00276282
Carubv10000911m.g	0.01002	0.0685971	NA	0.0214857	0	0.0245701	Carubv10000911m.g	0.0052775	0.0142896	NA	0	0	0	Carubv10000911m.g	0.0040127	0.00521331	NA	0.0054247	0	0.00458359
Carubv10000912m.g	0.139269	0.46059	NA	0.234026	0.436395	NA	Carubv10000912m.g	0	0	NA	0.0217073	0.00263158	NA	Carubv10000912m.g	0	0.00287426	NA	0.00822881	0.00495421	NA
Carubv10000913m.g	0.0268756	0.157282	NA	0.105886	0.00193837	0	Carubv10000913m.g	0.00216515	0.00631786	NA	0.0125343	0	0	Carubv10000913m.g	0.00423736	0.00398778	NA	0.00536002	0.0029101	0.005
Carubv10000914m.g	0.0202937	NA	NA	0.0238167	0	NA	Carubv10000914m.g	0	NA	NA	0.00555556	0	NA	Carubv10000914m.g	0.0018359	NA	NA	0.00555705	0.00455821	NA
Carubv10000915m.g	0.0149622	NA	NA	0.00311512	0.00385541	NA	Carubv10000915m.g	0.00454038	NA	NA	0.00115741	0.00206591	NA	Carubv10000915m.g	0.00379948	NA	NA	0.00827425	0.00611662	NA
Carubv10000916m.g	NA	0.158954	NA	0.305808	0.165894	0	Carubv10000916m.g	NA	0.00565189	0	0.00833204	0.00120761	0	Carubv10000916m.g	NA	0.00841017	0.00223281	0.00964125	0.0034611	0
Carubv10000919m.g	0.0408572	0.0385347	0.0553625	0.00616536	0.0254354	NA	Carubv10000919m.g	0.00404091	0	0.0238167	0.00384615	0.00600229	NA	Carubv10000919m.g	0.00283809	0.00825138	0.0360947	0.00375843	0.00368221	NA
Carubv10000920m.g	0.427085	NA	0.0208375	0.224772	0.362826	NA	Carubv10000920m.g	0.00525204	NA	0	0.00476636	0.00684243	NA	Carubv10000920m.g	0.00414821	NA	0.0123817	0.0105496	0.00409438	NA
Carubv10000921m.g	0.122431	NA	NA	0.0820681	0.0207617	NA	Carubv10000921m.g	0.00231481	NA	NA	0.00175526	0	NA	Carubv10000921m.g	0.00556087	0	NA	0.00435752	0.000483511	NA
Carubv10000922m.g	0.0218964	NA	NA	0.00490129	0.00239062	NA	Carubv10000922m.g	0.00385263	NA	NA	0.00524072	0.00224197	NA	Carubv10000922m.g	0.00332227	NA	NA	0.0063212	0.00345277	NA
Carubv10000923m.g	0.767287	0.424487	0.506483	0.468216	0.484729	NA	Carubv10000923m.g	0.00534195	0.0119495	0.01	0.00649079	0.00446361	NA	Carubv10000923m.g	0.00460344	0.00229592	0.00204082	0.00598053	0.0024063	NA
Carubv10000925m.g	0.106069	NA	NA	0.251008	0.31081	NA	Carubv10000925m.g	0.00222333	0.00926111	NA	0	0.00570577	NA	Carubv10000925m.g	0.00307819	0.0282895	NA	0.00876032	0.00459072	NA
Carubv10000926m.g	0.113889	0.402882	NA	0.107427	0.014008	NA	Carubv10000926m.g	0.00596232	0	NA	0.00951633	0.00204143	NA	Carubv10000926m.g	0.00226061	0.00447195	NA	0.00459819	0.00491475	NA
Carubv10000927m.g	0.022402	NA	NA	0.00918065	0.00446476	NA	Carubv10000927m.g	0.00826574	NA	NA	0	0.00322581	NA	Carubv10000927m.g	0.0033194	NA	NA	0.00771077	0.00484012	NA
Carubv10000928m.g	0.410867	NA	NA	0.15885	NA	0.375143	Carubv10000928m.g	0.0119967	NA	NA	0.0711281	NA	0.0724337	Carubv10000928m.g	0.00254653	NA	NA	0.00460901	NA	0.00878808
Carubv10000929m.g	0.0284317	0.0760683	0	0.0159775	0.00523771	0	Carubv10000929m.g	0	0	NA	0.0039793	0.00845435	0	Carubv10000929m.g	0.00329365	0.0048806	0	0.00964873	0.00357768	0
Carubv10000930m.g	0.0408986	NA	NA	0.0573037	0.0590431	0.00926111	Carubv10000930m.g	0.00228578	NA	0.0035725	0.00704543	0.00438938	0.00666667	Carubv10000930m.g	0.00223136	NA	0	0.00919632	0.00304856	0
Carubv10000931m.g	0.105498	0.105759	0	0.196885	0.00849246	0.5	Carubv10000931m.g	0.00147885	0.00552947	0.00549615	0.00585979	0.00292691	0	Carubv10000931m.g	0.00651623	0.00564797	0.00164474	0.00720505	0.00438041	0
Carubv10000932m.g	0.257823	0.360074	NA	0.300313	0.174784	0.256202	Carubv10000932m.g	0.00606535	0.0110609	NA	0.00898982	0.00198333	0.00424714	Carubv10000932m.g	0.00231066	0.00555423	NA	0.00777043	0.00411301	0.00381748
Carubv10000933m.g	0.321711	0.152083	NA	0.219265	0.315049	NA	Carubv10000933m.g	0.00944179	0	NA	0.00783804	0.010136	NA	Carubv10000933m.g	0.00762907	0.0058721	0.02	0.0127438	0.00760094	NA
Carubv10000934m.g	0.0153016	0.189371	NA	0.0973622	0.179609	NA	Carubv10000934m.g	0.00358966	0.00347188	0	0.00609093	0.00335755	NA	Carubv10000934m.g	0.00292965	0.00359237	0	0.00421199	0.00258643	NA
Carubv10000935m.g	0.00914368	NA	0	0.053789	0.0389479	NA	Carubv10000935m.g	0.00195508	NA	0	0.00791112	0.00261288	NA	Carubv10000935m.g	0.00166308	NA	0.0111111	0.00950523	0.00538235	NA
Carubv10000936m.g	0.263477	0.184115	NA	0.310272	0.304653	0.500006	Carubv10000936m.g	0.007314	0.00480625	NA	0.0299987	0.0150246	0	Carubv10000936m.g	0.0034902	0	NA	0.0189392	0.00509253	0.00216515
Carubv10000937m.g	0.145456	0.0153633	0.0104187	0.081197	0.00480458	NA	Carubv10000937m.g	0	0.00301125	0.00893125	0.00561049	0.00137394	NA	Carubv10000937m.g	0	0.00119963	0	0.00837269	0.0038806	NA
Carubv10000938m.g	0.296854	NA	NA	0.219433	0.57007	0.0666687	Carubv10000938m.g	0.00704914	NA	NA	0.000710156	0.0134382	0	Carubv10000938m.g	0.00380125	NA	NA	0.00736726	0.00790232	0
Carubv10000939m.g	0.0193188	0.0333333	NA	0.0165513	0.00246379	NA	Carubv10000939m.g	0.00298817	NA	NA	0.00777715	0.00579167	NA	Carubv10000939m.g	0.00511276	0	NA	0.00344646	0.00280503	NA
Carubv10000940m.g	0.0698451	0.0283584	0.2	0.152218	0.157579	NA	Carubv10000940m.g	0.00726776	0	0	0.00235614	0.00563509	NA	Carubv10000940m.g	0.00317012	0.0030303	0	0.012438	0.00308982	NA
Carubv10000941m.g	0.482534	NA	NA	0.552304	0.448428	NA	Carubv10000941m.g	0.0154594	NA	NA	0.00415329	0.0143219	NA	Carubv10000941m.g	0.00388958	NA	0	0.0114169	0.00466954	NA
Carubv10000942m.g	0.220941	NA	NA	0.113412	0.440237	NA	Carubv10000942m.g	0	0	NA	0.0211199	0.00347083	NA	Carubv10000942m.g	0.00152866	0.00833333	NA	0.0051138	0.0113983	NA
Carubv10000944m.g	0.0266445	0.184957	NA	0.205507	0.0949809	NA	Carubv10000944m.g	0.0028754	0.011854	NA	0.0776279	0	NA	Carubv10000944m.g	0.00334208	0.00337361	NA	0.0134637	0.00134524	NA
Carubv10000946m.g	0.328945	NA	NA	0.3805	0.179159	NA	Carubv10000946m.g	0.00834071	0	NA	0.00586037	0.0056359	NA	Carubv10000946m.g	0.00493836	0	NA	0.00725719	0.00291659	NA
Carubv10000947m.g	0.309592	NA	NA	0.371628	0.314593	NA	Carubv10000947m.g	0.0079833	NA	NA	0.00385782	0.00614013	NA	Carubv10000947m.g	0.00601927	NA	NA	0.010115	0.00469797	NA
Carubv10000948m.g	0.145114	0.104163	0.6	0.168946	0.186731	NA	Carubv10000948m.g	0.00359068	0	0	0.0126971	0.00536792	NA	Carubv10000948m.g	0.00420735	0.0126258	0.01	0.0105182	0.00511222	NA
Carubv10000949m.g	0.0130523	NA	NA	0.00463056	0.012034	NA	Carubv10000949m.g	0	NA	NA	0.00729083	0.0025	NA	Carubv10000949m.g	0.00196444	NA	NA	0.00421849	0.00586135	NA
Carubv10000950m.g	0.258565	NA	0.335886	0.296815	0.276613	NA	Carubv10000950m.g	0.0045152	NA	0.00726098	0.0135869	0.00177355	NA	Carubv10000950m.g	0.00296666	NA	0.00345039	0.00418206	0.00320613	0
Carubv10000951m.g	NA	NA	NA	NA	NA	NA	Carubv10000951m.g	NA	NA	NA	NA	NA	NA	Carubv10000951m.g	NA	NA	NA	NA	NA	NA
Carubv10000952m.g	0.244519	NA	NA	0.327893	0.291129	NA	Carubv10000952m.g	0.00529995	NA	NA	0.0234169	0.00347221	NA	Carubv10000952m.g	0.00451773	NA	NA	0.00525936	0.00368136	NA
Carubv10000953m.g	0.0244755	NA	NA	0	NA	0.0113636	Carubv10000953m.g	0	NA	NA	0	NA	0	Carubv10000953m.g	0.0101324	NA	NA	0.00736562	NA	0
Carubv10000954m.g	0.158682	NA	0.3	0.109384	0.144661	NA	Carubv10000954m.g	0.00625	NA	NA	0.0134037	0.00889593	NA	Carubv10000954m.g	0.00528209	NA	NA	0.00667359	0.00302165	NA
Carubv10000955m.g	0.489553	0	NA	0.365005	0.382687	NA	Carubv10000955m.g	0.00884569	0	NA	0.0066942	0.00761188	NA	Carubv10000955m.g	0.00423223	0	NA	0.00855888	0.00417451	NA
Carubv10000956m.g	0.0525388	NA	NA	0	0	NA	Carubv10000956m.g	0.00396944	NA	NA	0.00555556	0.00267353	NA	Carubv10000956m.g	0.00772957	NA	NA	0.0122219	0.00307692	NA
Carubv10000957m.g	0.312167	NA	NA	0.526497	0.2298	0.440937	Carubv10000957m.g	0.00503021	NA	NA	0.0128574	0.00641154	0.0107535	Carubv10000957m.g	0.00617728	NA	NA	0.00705961	0.000699231	0.00944065
Carubv10000958m.g	NA	0.407717	NA	0.215689	0.32555	NA	Carubv10000958m.g	NA	0.0120684	NA	0.0126459	0	NA	Carubv10000958m.g	NA	0.00460105	0	0.00737207	0.00710546	NA
Carubv10000959m.g	0.130707	0.0458375	NA	0.276952	0.00926111	0.133333	Carubv10000959m.g	0.0054675	0	NA	0.018909	0.0952433	0.075	Carubv10000959m.g	0.00597238	0.00720147	NA	0.00631516	0.00625	0.00469091
Carubv10000960m.g	0.0121926	NA	NA	0.0245142	0.000733065	0	Carubv10000960m.g	0.0020942	NA	NA	0.0290751	0.00235625	0.0277833	Carubv10000960m.g	0.00383065	NA	NA	0.0121699	0.00440045	0
Carubv10000961m.g	0.015625	NA	NA	0.00370401	0.00463936	NA	Carubv10000961m.g	0.00293362	NA	NA	0.00523889	0.00162386	NA	Carubv10000961m.g	0.00324945	NA	NA	0.00257231	0.00285433	NA
Carubv10000962m.g	0.250184	NA	0	0.110855	0.127474	NA	Carubv10000962m.g	0.00468	NA	0	0.00364693	0.00703356	NA	Carubv10000962m.g	0.00253124	NA	0	0.00710346	0.0026474	NA
Carubv10000963m.g	0.0529845	NA	NA	0.00446429	0.00595	NA	Carubv10000963m.g	0.00620857	NA	NA	0.0135585	0	NA	Carubv10000963m.g	0.00430795	NA	NA	0.00627205	0.000769231	NA
Carubv10000964m.g	0.0139416	0.0247633	NA	0.0147825	0.000816667	NA	Carubv10000964m.g	0.00582108	NA	NA	0.00428269	0.00344828	NA	Carubv10000964m.g	0.00542741	0	NA	0.00677087	0.00248432	NA
Carubv10000965m.g	0.0285624	NA	NA	0.00504352	0.0142241	NA	Carubv10000965m.g	0.00560962	NA	NA	0.0157256	0.00645	NA	Carubv10000965m.g	0.00460818	NA	NA	0.00532434	0.00194277	NA
Carubv10000966m.g	0.235226	0.151675	0.008335	0.1351	0.229563	NA	Carubv10000966m.g	0.0115558	0.00362391	0.0138917	0.00488657	0.0109126	NA	Carubv10000966m.g	0.00351459	0	0.00757727	0.00297082	0.00467966	NA
Carubv10000967m.g	0.184036	0.08335	NA	0.177473	0.111989	NA	Carubv10000967m.g	0.0047156	0	NA	0.00324659	0.00818146	NA	Carubv10000967m.g	0.00667378	0	0.0327794	0.00742697	0.00270451	NA
Carubv10000968m.g	0.165937	NA	0	0.309954	0.394472	NA	Carubv10000968m.g	0.00255082	NA	0	0.00991667	0.00953425	0	Carubv10000968m.g	0.00419707	NA	0	0.00754227	0.00308704	0
Carubv10000969m.g	0.115737	NA	0	0.149492	0.0249097	NA	Carubv10000969m.g	0.0122725	NA	0	0.0168832	0.00638132	NA	Carubv10000969m.g	0.0061452	NA	0.00170119	0.011376	0.00807176	NA
Carubv10000970m.g	0.0392291	NA	NA	0.0223969	NA	0.0451281	Carubv10000970m.g	0	NA	NA	0.00353519	NA	0	Carubv10000970m.g	0.00395277	NA	NA	0.00454251	NA	0.00405314
Carubv10000971m.g	0.362746	0.257143	0.166675	0.253713	0.276052	NA	Carubv10000971m.g	0.00162237	0	NA	0.00710383	0.00561595	NA	Carubv10000971m.g	0.00379078	0.00476235	0.00555667	0.00937028	0.00405084	NA
Carubv10000972m.g	0.505642	NA	NA	0.501114	0.45203	NA	Carubv10000972m.g	0.00836759	NA	NA	0.0151603	0.00823594	NA	Carubv10000972m.g	0.00208392	NA	NA	0.0035785	0.00180881	NA
Carubv10000974m.g	0.236847	0.464275	NA	0.311581	0.34612	NA	Carubv10000974m.g	0.00784631	0	NA	0.00910118	0.0422444	NA	Carubv10000974m.g	0.00248329	0.00716146	0	0.00714471	0.00431353	NA
Carubv10000975m.g	0.021704	0.291351	NA	0.198891	0	0.460064	Carubv10000975m.g	0.00646552	0.00739585	NA	0.0149861	0.02	0.00677833	Carubv10000975m.g	0.00206937	0.00670382	NA	0.00495647	0	0.00525022
Carubv10000976m.g	0.0593746	0.0980914	NA	0.0151423	0.00763267	0	Carubv10000976m.g	0.00297414	0	NA	0.00910723	0.0021959	0	Carubv10000976m.g	0.00166335	0	NA	0.00595296	0.00307861	0
Carubv10000977m.g	0.343566	0.11976	0.599489	0.504073	0.42836	NA	Carubv10000977m.g	0.00477677	0.0190483	0.00769231	0.0132491	0.00374926	NA	Carubv10000977m.g	0.00445103	0.00247195	0.0140533	0.00686821	0.00374111	0
Carubv10000978m.g	0.0465552	0.12233	NA	0.0489565	0.0850784	NA	Carubv10000978m.g	0.0064537	0	NA	0.00353333	0.0244363	NA	Carubv10000978m.g	0.005625	0.00555667	NA	0.00781766	0.00668172	NA
Carubv10000979m.g	0.281633	NA	0.1	0.312391	0.32537	NA	Carubv10000979m.g	0.0129496	NA	0	0.0649656	0.0973728	0	Carubv10000979m.g	0.00317162	NA	0.0022527	0.0104636	0.00388331	NA
Carubv10000980m.g	0.272469	NA	NA	0.332683	0.32243	NA	Carubv10000980m.g	0.001667	0	NA	0.0121421	0.0105267	NA	Carubv10000980m.g	0.00441103	0.00262647	NA	0.00462781	0.00504239	NA
Carubv10000981m.g	0.0467361	0.05	0	0.00836771	0	NA	Carubv10000981m.g	0.00793571	0.05	0	0.00984977	0	NA	Carubv10000981m.g	0.00125	0	0.00833333	0.00261119	0	NA
Carubv10000982m.g	0.417055	NA	NA	0.407887	0.320362	0.251158	Carubv10000982m.g	0.0031675	NA	NA	0.0205639	0.002525	0	Carubv10000982m.g	0.00444048	NA	NA	0.00797683	0.00407724	0.00297619
Carubv10000983m.g	0.512287	NA	NA	0.378704	0.365002	NA	Carubv10000983m.g	0.0037443	NA	NA	0.00831232	0.00538809	NA	Carubv10000983m.g	0.0023434	NA	NA	0.00581047	0.00442881	NA
Carubv10000984m.g	0.202362	NA	NA	0.147594	0.228065	NA	Carubv10000984m.g	0.00244038	NA	NA	0.00435808	0.0111863	NA	Carubv10000984m.g	0.00260591	NA	NA	0.00461985	0.0012936	NA
Carubv10000985m.g	0.835703	0.597135	NA	0.35273	0.76415	0.655007	Carubv10000985m.g	0.261292	0.10327	NA	0.0529799	0.450508	0.345159	Carubv10000985m.g	0.02238	0.0305478	NA	0.0152204	0.0747539	0.0623992
Carubv10000986m.g	0.513049	NA	0	0.456492	0.224481	NA	Carubv10000986m.g	0.0144668	NA	0	0.0532383	0.0332179	NA	Carubv10000986m.g	0.00414478	NA	0	0.0108436	0.00569337	NA
Carubv10000987m.g	0.0191376	0.363417	NA	0.00347222	0.0456351	NA	Carubv10000987m.g	0.00223572	0.00349545	0	0.00716448	0.00484359	NA	Carubv10000987m.g	0.00251688	0.0007	0	0.00581183	0.00250426	NA
Carubv10000988m.g	0.0707767	NA	NA	0.0757512	0.00252576	NA	Carubv10000988m.g	0.0182585	NA	NA	0.0367317	0.00695857	NA	Carubv10000988m.g	0.00646071	NA	NA	0.0180442	0.00985571	NA
Carubv10000989m.g	NA	NA	NA	NA	NA	NA	Carubv10000989m.g	NA	NA	NA	NA	NA	NA	Carubv10000989m.g	NA	NA	NA	NA	NA	NA
Carubv10000990m.g	0.0237609	0	NA	0.0202223	0.00341475	NA	Carubv10000990m.g	0.00481401	0	NA	0.00456032	0.00187063	NA	Carubv10000990m.g	0.00203229	0	NA	0.00891795	0.00453662	NA
Carubv10000991m.g	0.0156228	NA	NA	0	0.0104278	NA	Carubv10000991m.g	0.00492813	NA	NA	0	0	NA	Carubv10000991m.g	0.00498257	NA	NA	0.00331481	0.0038135	NA
Carubv10000993m.g	0.224995	0.454445	NA	0.413413	0.113054	0.497985	Carubv10000993m.g	0.00436272	0	NA	0.0152464	0	0.0101486	Carubv10000993m.g	0.00360941	0.00666667	NA	0.00596373	0	0.00285681
Carubv10000994m.g	0.185801	NA	NA	0.140976	0.248905	NA	Carubv10000994m.g	0.00130156	NA	NA	0.00855975	0	NA	Carubv10000994m.g	0.0011701	NA	NA	0.00791656	0.00115248	NA
Carubv10000995m.g	0.0224049	0.12075	NA	0.174367	0.090764	0.10105	Carubv10000995m.g	0.00410879	0	NA	0.0052436	0.00263158	0	Carubv10000995m.g	0.0022633	0.0109902	NA	0.00570827	0.00419704	0.00168919
Carubv10000996m.g	0.234657	0.29998	0.438075	0.308996	0.159053	NA	Carubv10000996m.g	0.00475813	0.00438684	0.0357167	0.00567128	0.00292043	NA	Carubv10000996m.g	0.00415319	0.00625388	0.00526316	0.00487918	0.00329518	NA
Carubv10000997m.g	0.596081	0.0207423	NA	0.099203	0.438125	0.00572143	Carubv10000997m.g	0	0	NA	0.00286581	0	0.01	Carubv10000997m.g	0.00109671	0.00238095	NA	0.00751405	0.00127619	0.00502368
Carubv10000998m.g	0.137029	0.0616824	NA	0.042446	0.0605324	0	Carubv10000998m.g	0.00837241	0	NA	0.0112728	0.00512778	0.00213611	Carubv10000998m.g	0.00239599	0.00443512	NA	0.0129559	0.0058	0.00612287
Carubv10001000m.g	0.614462	0.2	0.342509	0.412552	0.451636	NA	Carubv10001000m.g	0.00397939	0	0.00434783	0.00768576	0.0161725	NA	Carubv10001000m.g	0.00251549	0.0244635	0.004	0.00629249	0.00273999	NA
Carubv10001001m.g	0.352295	NA	NA	0.43017	0.331023	0.311574	Carubv10001001m.g	0.0045083	NA	NA	0.00653142	0.00526316	0.00096125	Carubv10001001m.g	0.00321465	NA	NA	0.00554868	0.002118	0.0044858
Carubv10001002m.g	0.203876	0.509419	NA	0.337448	NA	0.198513	Carubv10001002m.g	0.00695146	0	NA	0.0175921	NA	0.00520937	Carubv10001002m.g	0.00642019	0.00786249	NA	0.00390477	NA	0.0148922
Carubv10001003m.g	0.390085	0.466069	0.475008	0.372359	0.494498	NA	Carubv10001003m.g	0.0078924	0	0	0.00875543	0.00291757	NA	Carubv10001003m.g	0.00429766	0.00129909	0.00438684	0.0120574	0.00223401	NA
Carubv10001004m.g	0.0418384	NA	NA	0.0128046	0.0183187	NA	Carubv10001004m.g	0.00922556	NA	NA	0.0342608	0.0285324	NA	Carubv10001004m.g	0.00221797	NA	NA	0.00560538	0.00121102	NA
Carubv10001005m.g	0.214432	0	NA	0.143863	0	0	Carubv10001005m.g	0.00320577	0.0078125	NA	0.00639437	0.0177108	0.0078125	Carubv10001005m.g	0.00523381	0.00370333	NA	0.00878792	0.00324139	0.00333333
Carubv10001006m.g	0.182584	0.122078	NA	0.122792	0.138217	0.195919	Carubv10001006m.g	0.00726356	0	NA	0.00532402	0.0071503	0	Carubv10001006m.g	0.00349768	0.0034307	NA	0.00519294	0.00403452	0.00489857
Carubv10001007m.g	0.13128	NA	NA	0.34912	0.0208312	NA	Carubv10001007m.g	0.00189375	NA	NA	0.0434333	0.00893125	NA	Carubv10001007m.g	0.00378401	NA	NA	0.00860329	0.00216621	NA
Carubv10001008m.g	0.0118035	NA	NA	0.00786643	0	NA	Carubv10001008m.g	0.00618565	NA	NA	0.00772968	0.00660944	NA	Carubv10001008m.g	0.00284546	NA	NA	0.0106684	0.00403448	NA
Carubv10001009m.g	0.195612	NA	NA	0.165901	0.199671	NA	Carubv10001009m.g	0.00692813	NA	NA	0.0144165	0.00479281	0	Carubv10001009m.g	0.00423231	NA	NA	0.00471862	0.00286576	0.0361297
Carubv10001010m.g	0.341192	0.0178571	0.102775	0.378471	0.268055	0.04	Carubv10001010m.g	0.00155285	0	0	0.0140593	0.0135903	0	Carubv10001010m.g	0.00271373	0.00621867	0.00339537	0.00720371	0.0041008	0
Carubv10001011m.g	NA	0.0277003	NA	0.01069	NA	0.00480769	Carubv10001011m.g	NA	0.00219342	NA	0.00567278	NA	0.00324773	Carubv10001011m.g	NA	0.00614516	NA	0.00665837	NA	0
Carubv10001013m.g	0.270192	NA	NA	0.310505	0.4	NA	Carubv10001013m.g	0.019419	NA	NA	0.00297619	0	NA	Carubv10001013m.g	0.0027483	NA	NA	0.00375769	0	NA
Carubv10001014m.g	0.0840777	0.01667	0	0.0919416	0.0543302	NA	Carubv10001014m.g	0	NA	0	0.00629857	0.00191806	NA	Carubv10001014m.g	0.00243814	0	0.00909091	0.0135551	0.00256071	NA
Carubv10001015m.g	0.338991	0	NA	0.470745	0.0555556	NA	Carubv10001015m.g	0.0048428	0	NA	0.0145344	0.00376053	NA	Carubv10001015m.g	0.0025543	0.00555667	NA	0.00477395	0.00267151	NA
Carubv10001016m.g	0.03125	NA	NA	0.05	NA	NA	Carubv10001016m.g	0	NA	NA	0	NA	NA	Carubv10001016m.g	0.00632241	NA	NA	0	0.01	NA
Carubv10001017m.g	0.358055	0.750587	NA	0.373505	0.312731	NA	Carubv10001017m.g	0.00380994	0	NA	0.00481643	0.00912184	NA	Carubv10001017m.g	0.00347054	0	NA	0.0109296	0.00257242	NA
Carubv10001018m.g	0.114839	0.0269534	NA	0.103437	0.0501778	NA	Carubv10001018m.g	0.00505796	0.0142857	NA	0.00715556	0.00970315	NA	Carubv10001018m.g	0.00350615	0.00524813	NA	0.00453363	0.00246791	NA
Carubv10001019m.g	0.271892	NA	0.29	0.058254	0.370714	NA	Carubv10001019m.g	0.00550019	NA	0.0147727	0.00573548	0.0250318	NA	Carubv10001019m.g	0.00178818	NA	0.0266029	0.00632708	0.00538322	NA
Carubv10001020m.g	0.0302678	NA	NA	0.164526	0.0363009	NA	Carubv10001020m.g	0.00210147	NA	NA	0.0149101	0.00156724	NA	Carubv10001020m.g	0.00334757	NA	NA	0.0175757	0.00277723	NA
Carubv10001021m.g	0.49515	0.09471	0.3366	0.503622	0.592198	NA	Carubv10001021m.g	0.00996307	0.0141409	0.025	0.00832973	0.00461117	NA	Carubv10001021m.g	0.0036147	0	0	0.00536263	0.00552587	NA
Carubv10001022m.g	0.0974144	NA	NA	0.128717	0.218031	NA	Carubv10001022m.g	0.00295104	NA	NA	0.00540469	0.00245341	NA	Carubv10001022m.g	0.0048273	NA	NA	0.00715929	0.00128205	NA
Carubv10001023m.g	NA	0.608147	NA	0.406231	NA	0.339617	Carubv10001023m.g	NA	0	NA	0.00568182	NA	0.00347222	Carubv10001023m.g	NA	0.00452415	NA	0.00285088	NA	0.00410942
Carubv10001024m.g	0.0616264	0.292739	0.4	0.171987	0.0896469	NA	Carubv10001024m.g	0.00263158	0.00443786	0.00649545	0.00728738	0.00259355	NA	Carubv10001024m.g	0.00376689	0.00631956	0	0.00611937	0.00500398	NA
Carubv10001025m.g	0.305703	0.178575	0.222217	0.269089	0.378489	0.00952381	Carubv10001025m.g	0.0108209	0	0	0.00719845	0.00851414	0	Carubv10001025m.g	0.00525341	0.00663039	0.00198452	0.0114069	0.00330041	0.000784694
Carubv10001026m.g	0.00793889	0.0374025	NA	0.100547	0.0701898	NA	Carubv10001026m.g	0.00833	0.00560278	NA	0.00267505	0	NA	Carubv10001026m.g	0.0025117	0	0	0.00901052	0.00161488	NA
Carubv10001027m.g	0.0242804	NA	NA	0.179846	0	NA	Carubv10001027m.g	0	NA	NA	0.14121	0.01667	NA	Carubv10001027m.g	0.00537742	NA	NA	0.0249247	0.00389659	NA
Carubv10001029m.g	0.76667	NA	NA	0.3988	NA	NA	Carubv10001029m.g	0.00568182	NA	NA	0.0191357	NA	NA	Carubv10001029m.g	0.001225	NA	NA	0.00714286	NA	NA
Carubv10001030m.g	0.35566	0.370182	NA	0.211601	0.262721	NA	Carubv10001030m.g	0.011374	0.00855292	NA	0.0245833	0.00157537	NA	Carubv10001030m.g	0.00602296	0.0104182	NA	0.0240285	0.0031797	NA
Carubv10001032m.g	0.372133	0.74445	0.4	0.517128	0.379789	NA	Carubv10001032m.g	0.00485264	0.075	0	0.0133149	0.00368485	NA	Carubv10001032m.g	0.00277581	0.00188026	0	0.00682874	0.00486103	NA
Carubv10001034m.g	0.0453596	0.027775	0	0.244941	0.197443	NA	Carubv10001034m.g	0.00552888	0	NA	0.012815	0.00661534	0.08335	Carubv10001034m.g	0.00276251	0.00740667	0.0030303	0.00883861	0.00311772	0
Carubv10001036m.g	0.211203	0.025	NA	0.421696	0.369772	0.442387	Carubv10001036m.g	0.0129152	NA	NA	0.0141476	0.263048	0.11084	Carubv10001036m.g	0.00191017	0	NA	0.0107177	0.0139633	0.0140838
Carubv10001037m.g	0.015959	NA	0	0.00733669	0.00348587	NA	Carubv10001037m.g	0.00381937	NA	0	0.00571788	0.00689643	NA	Carubv10001037m.g	0.00314081	NA	0	0.00520222	0.003949	NA
Carubv10001038m.g	0.0101739	NA	NA	0.00579348	0.00833977	NA	Carubv10001038m.g	0.00297619	0.133481	NA	0.0104574	0.0047537	NA	Carubv10001038m.g	0.00297994	0	NA	0.00791894	0.0041612	NA
Carubv10001039m.g	0.502191	NA	NA	0.312645	0.405017	NA	Carubv10001039m.g	0.00632771	NA	0	0.0058931	0.00322975	NA	Carubv10001039m.g	0.00463402	NA	0.005	0.00970819	0.00403386	NA
Carubv10001040m.g	0.0178591	0.0866786	NA	0.118416	NA	0.18616	Carubv10001040m.g	0	0.00555556	NA	0.00528243	NA	0.0103404	Carubv10001040m.g	0.00425586	0.0173888	NA	0.0152444	NA	0.00512846
Carubv10001041m.g	0.368683	0.152572	NA	0.180681	0.219886	0.0875042	Carubv10001041m.g	0.0211618	0.00284091	NA	0.0142066	0.00752045	0.0208333	Carubv10001041m.g	0.00880854	0.00515112	NA	0.0115079	0.0102172	0.00240385
Carubv10001042m.g	0.549742	0.371939	NA	0.293997	0.340739	NA	Carubv10001042m.g	0	0.00551316	NA	0.00470392	0.00537	NA	Carubv10001042m.g	0.00503319	0.00579989	NA	0.00469227	0.00304247	NA
Carubv10001043m.g	0.409786	NA	NA	0.25537	0.385911	0.6	Carubv10001043m.g	0.0109458	NA	NA	0.0118053	0.00827377	0.1	Carubv10001043m.g	0.00332911	NA	NA	0.0114029	0.0044006	0.0125
Carubv10001044m.g	0.09867	NA	NA	0.066651	0.00670652	NA	Carubv10001044m.g	0.00407477	NA	NA	0.00380926	0.00160256	NA	Carubv10001044m.g	0.00249935	NA	NA	0.0088254	0.00275714	NA
Carubv10001045m.g	0.182086	NA	NA	0.441358	0.252165	NA	Carubv10001045m.g	0.000506897	NA	NA	0	0.00387	NA	Carubv10001045m.g	0.00323674	NA	NA	0.00573688	0.00169956	NA
Carubv10001046m.g	0.00996504	0	NA	0.00359138	0.00408708	NA	Carubv10001046m.g	0	NA	NA	0.00459167	0.00592105	NA	Carubv10001046m.g	0.00255202	0	NA	0.00334829	0.000662871	NA
Carubv10001048m.g	0.0617907	0.0476333	NA	0.0129603	0.041949	NA	Carubv10001048m.g	0.00617828	NA	0.00909091	0.00486643	0.00959181	NA	Carubv10001048m.g	0.00264482	0.00752105	0	0.00699313	0.00472828	NA
Carubv10001049m.g	0.0344053	NA	NA	0.0343929	0.0619667	NA	Carubv10001049m.g	0.00168333	0	NA	0.00831614	0.00689074	NA	Carubv10001049m.g	0.00283432	0	NA	0.00596512	0.003211	NA
Carubv10001050m.g	0.268818	0.0377226	NA	0.143332	0.254417	NA	Carubv10001050m.g	0.00369786	0	NA	0.0105681	0.00511958	NA	Carubv10001050m.g	0.00223412	0.000745082	NA	0.00746202	0.00209372	NA
Carubv10001051m.g	0.0269269	0.062521	NA	0.0426284	0.170108	NA	Carubv10001051m.g	0	0.0125012	NA	0.0177915	0.0125363	NA	Carubv10001051m.g	0	0.0034445	NA	0.0104816	0.00883749	NA
Carubv10001052m.g	0.443045	0.565654	NA	0.321856	0.412981	NA	Carubv10001052m.g	0.00752002	0	0	0.0134921	0.0107656	NA	Carubv10001052m.g	0.00262188	0.0016129	0.00173933	0.0100293	0.00305609	NA
Carubv10001054m.g	0.0799634	0.183677	0	0.0535427	0.0702506	NA	Carubv10001054m.g	0.00478313	0	0.0333333	0.00433242	0.00442245	NA	Carubv10001054m.g	0.00373935	0.00277778	0	0.00854077	0.00455667	NA
Carubv10001055m.g	0.125514	NA	NA	0.0425334	0.169341	NA	Carubv10001055m.g	0	NA	NA	0.0067399	0.0100245	NA	Carubv10001055m.g	0.00459594	NA	NA	0.00909997	0.00231192	NA
Carubv10001056m.g	0.449065	0.359547	0	0.326053	0.281324	NA	Carubv10001056m.g	0.00690006	0.0207911	0	0.0154545	0.00545185	NA	Carubv10001056m.g	0.00930709	0.00111386	0.00476286	0.00700173	0.0049178	NA
Carubv10001057m.g	0.0286575	NA	NA	0.00294118	0.00390625	NA	Carubv10001057m.g	0.00851818	NA	NA	0.00427308	0	NA	Carubv10001057m.g	0.0010956	NA	NA	0.0105284	0.000499451	NA
Carubv10001058m.g	0.137804	0.0696458	0.2	0.185146	0.0806872	NA	Carubv10001058m.g	0.00332255	0	0.00909091	0.00856791	0.00576236	NA	Carubv10001058m.g	0.00401534	0.00537036	0	0.00555591	0.00387661	NA
Carubv10001060m.g	0.019225	0.42527	NA	0.459732	NA	0.160202	Carubv10001060m.g	0	0.00426667	NA	0.00483684	NA	0	Carubv10001060m.g	0.00211852	0.00490394	NA	0.0120789	NA	0
Carubv10001061m.g	0.230061	0.242869	NA	0.246212	0.193083	0.314689	Carubv10001061m.g	0.00198366	0	NA	0.00795703	0.00219211	0	Carubv10001061m.g	0.00261663	0.00869565	NA	0.00751535	0.00463396	0
Carubv10001062m.g	0.01845	NA	NA	0	0.00966161	NA	Carubv10001062m.g	0.00454545	NA	NA	0	0.005555	NA	Carubv10001062m.g	0.00309342	NA	NA	0.00482395	0.00265135	NA
Carubv10001064m.g	0.475739	0.614366	NA	0.405971	0.595964	0.506591	Carubv10001064m.g	0.00106383	0.00490294	NA	0.0189043	0	0.0441221	Carubv10001064m.g	0.00268708	0.00714639	NA	0.0117358	0.00391248	0.00581491
Carubv10001065m.g	NA	0.317249	NA	0.315807	0.328071	0.831032	Carubv10001065m.g	NA	0.0173658	NA	0.0176787	0.00764	0.0153846	Carubv10001065m.g	NA	0.0024756	NA	0.0117388	0.00251061	0.00634058
Carubv10001066m.g	0.0122161	NA	NA	0.00470078	0.0246154	NA	Carubv10001066m.g	0.00304477	NA	NA	0.0189929	0.00108214	NA	Carubv10001066m.g	0.00468244	NA	NA	0.00396328	0.000714286	NA
Carubv10001068m.g	0.0436352	NA	0	0.00625	0	NA	Carubv10001068m.g	0.00260417	NA	0	0.0277833	0	NA	Carubv10001068m.g	0.0033453	NA	0	0.00377561	0.00198472	NA
Carubv10001069m.g	0.02058	NA	NA	0.0037875	0.0289183	NA	Carubv10001069m.g	0.00416667	NA	NA	0.00805556	0	NA	Carubv10001069m.g	0.0023442	NA	NA	0.0039362	0.0036202	NA
Carubv10001070m.g	0.320211	0.230738	NA	0.271166	0.377394	0.44516	Carubv10001070m.g	0.0134967	0.00344828	NA	0.0129686	0.0122464	0.0132464	Carubv10001070m.g	0.00394401	0.00448678	NA	0.0103279	0.001667	0.00181077
Carubv10001071m.g	NA	NA	NA	NA	NA	NA	Carubv10001071m.g	NA	NA	NA	NA	NA	NA	Carubv10001071m.g	NA	NA	NA	NA	NA	NA
Carubv10001073m.g	NA	0.418712	NA	0.627455	NA	NA	Carubv10001073m.g	NA	0.00531011	NA	0.0112035	NA	NA	Carubv10001073m.g	NA	0.00395571	NA	0.00553211	NA	NA
Carubv10001076m.g	0.349446	0.848483	NA	0.388376	0.261208	NA	Carubv10001076m.g	0.0109975	0.0119654	NA	0.0380752	0.00404091	NA	Carubv10001076m.g	0.00465928	0.0284468	NA	0.0149804	0.00385353	NA
Carubv10001077m.g	0.193041	NA	0.1	0.246126	0.122799	NA	Carubv10001077m.g	0.00241741	NA	0	0.00886068	0.00195116	NA	Carubv10001077m.g	0.00285905	NA	0	0.00575633	0.00373368	NA
Carubv10001078m.g	0.103434	NA	NA	0.0152863	0.0205544	NA	Carubv10001078m.g	0.0311002	NA	NA	0.0271907	0.0260593	NA	Carubv10001078m.g	0.00705087	NA	NA	0.0107379	0.00271579	NA
Carubv10001079m.g	0.0416667	NA	NA	NA	0	NA	Carubv10001079m.g	0.0142857	NA	NA	NA	0	NA	Carubv10001079m.g	0.00420294	NA	NA	NA	0	NA
Carubv10001080m.g	0.312923	0.0132427	0.497083	0.0402514	0.224446	NA	Carubv10001080m.g	0.00404032	0	0.00396786	0.00220417	0.0165157	NA	Carubv10001080m.g	0.00798094	0.00910502	0.00238143	0.00538869	0.00238086	NA
Carubv10001081m.g	0.373557	0.225	0.31	0.396187	0.0602933	NA	Carubv10001081m.g	0.00802388	NA	0.00909091	0.0151613	0.0127737	NA	Carubv10001081m.g	0.00282471	0	0.00260469	0.0119401	0.00315378	NA
Carubv10001082m.g	0.0483938	0.0432117	NA	0.020337	0.0115903	0.00602606	Carubv10001082m.g	0.079422	0.0328667	NA	0.00616333	0.00691558	0	Carubv10001082m.g	0.0216955	0.0224507	NA	0.00621173	0.00276957	0.00917826
Carubv10001083m.g	NA	0.0351305	NA	0.0360362	NA	0.0285785	Carubv10001083m.g	NA	0.00394247	NA	0.0110474	NA	0.00479643	Carubv10001083m.g	NA	0.00321871	NA	0.00932386	NA	0.00424453
Carubv10001084m.g	0.030683	NA	0	0.101042	0.0119889	0.1	Carubv10001084m.g	0.00563253	NA	0	0.0115898	0.0050885	0	Carubv10001084m.g	0.00350329	NA	0	0.00512635	0.00571357	0
Carubv10001086m.g	0.35898	0.857308	NA	0.33794	0.455885	NA	Carubv10001086m.g	0.00410986	0.0149363	NA	0.00628871	0.00718042	NA	Carubv10001086m.g	0.0032663	0.00239194	NA	0.00401731	0.00209808	NA
Carubv10001087m.g	0.162193	NA	NA	0.191148	0.0469837	NA	Carubv10001087m.g	0.00481458	NA	0	0.00706925	0.00235242	NA	Carubv10001087m.g	0.00262245	0	0	0.00624171	0.00212912	NA
Carubv10001089m.g	0.17178	NA	NA	0.333856	0.0598979	NA	Carubv10001089m.g	0	NA	NA	0.0159441	0.00850357	NA	Carubv10001089m.g	0.00219926	NA	NA	0.00363454	0.00370246	NA
Carubv10001090m.g	0.366683	0.233147	NA	0.265074	0.211095	NA	Carubv10001090m.g	0	0.00825614	0	0.0110913	0.00700056	NA	Carubv10001090m.g	0	0.00571246	0.00606061	0.0105934	0.00433399	NA
Carubv10001092m.g	0.0672976	0.317732	NA	0.0908951	0.0697484	0	Carubv10001092m.g	0.00213718	0.00308611	NA	0.00468776	0	NA	Carubv10001092m.g	0.00596191	0.0034807	NA	0.00459987	0.00245987	0
Carubv10001093m.g	0.00725833	0.0333202	NA	0.00399109	0.00284062	0.0491882	Carubv10001093m.g	0	0	NA	0.0040533	0.00274643	0	Carubv10001093m.g	0.00115741	0.0041963	NA	0.00408189	0.00693325	0.00134811
Carubv10001094m.g	0.0216726	NA	NA	0.0113941	0.00473154	NA	Carubv10001094m.g	0	NA	NA	0.00277778	0	NA	Carubv10001094m.g	0.00155591	NA	NA	0.00650012	0.0018039	NA
Carubv10001095m.g	0.3745	0.803132	0.347217	0.420705	0.413342	0.625678	Carubv10001095m.g	0.00376147	0.0185181	0	0.00811902	0.00713479	0	Carubv10001095m.g	0.00315569	0.00514298	0.003334	0.00516616	0.00245399	0.0021875
Carubv10001096m.g	0	0.0181477	NA	0.00591147	0	0.0211145	Carubv10001096m.g	NA	0.00382358	NA	0.00330437	NA	0	Carubv10001096m.g	0.00337286	0.00518662	NA	0.00498999	0	0.00518471
Carubv10001097m.g	0.714284	NA	0.6	0.577481	0.498142	NA	Carubv10001097m.g	0.00715074	NA	0.02	0.0152437	0.0084075	NA	Carubv10001097m.g	0.00545482	0	0.00563187	0.0103262	0.00276408	NA
Carubv10001098m.g	NA	NA	NA	NA	NA	NA	Carubv10001098m.g	NA	NA	NA	NA	NA	NA	Carubv10001098m.g	NA	NA	NA	NA	NA	NA
Carubv10001099m.g	0.0163308	NA	NA	0.00559618	0.0735546	NA	Carubv10001099m.g	0.00323143	NA	NA	0.00799527	0.00945222	NA	Carubv10001099m.g	0.00354257	NA	NA	0.0121626	0.00337068	NA
Carubv10001100m.g	0.647094	0.857137	NA	0.477421	NA	0.661734	Carubv10001100m.g	0.00510075	0.0387786	NA	0.0065221	NA	0.00471104	Carubv10001100m.g	0.00384242	0	NA	0.00583182	NA	0.0070948
Carubv10001101m.g	0.002975	NA	NA	0.0888875	0	NA	Carubv10001101m.g	0	NA	NA	0.0221486	0	NA	Carubv10001101m.g	0.00270008	NA	NA	0.0149936	0.00490294	NA
Carubv10001102m.g	0.479483	NA	NA	0.396199	0.281573	NA	Carubv10001102m.g	0.00400846	NA	NA	0.00774375	0.00285714	NA	Carubv10001102m.g	0.0037741	NA	NA	0.00373108	0.0033413	NA
Carubv10001103m.g	0.151127	NA	0	0.176912	0.192667	0.525	Carubv10001103m.g	0.00406195	0	0	0.00801621	0.0069345	0	Carubv10001103m.g	0.00312619	0	0.00193837	0.0181001	0.00416703	0
Carubv10001104m.g	0.0399028	0.0476938	0	0.0117438	0.028096	NA	Carubv10001104m.g	0.00585857	0.0103722	0	0.0182719	0.0121298	NA	Carubv10001104m.g	0.00331858	0.00361516	0.00909091	0.00536639	0.00282913	NA
Carubv10001105m.g	0.173959	0.0333333	NA	0.278286	0.144946	NA	Carubv10001105m.g	0.00585448	0	NA	0.00451549	0.00433563	NA	Carubv10001105m.g	0.00538954	0.00378864	NA	0.00736592	0.00424748	NA
Carubv10001106m.g	0.417307	0.25	NA	0.440959	0.708297	NA	Carubv10001106m.g	0.00572083	0	NA	0.00488798	0.0138975	NA	Carubv10001106m.g	0.00350514	0.0168498	NA	0.0032804	0.000892857	NA
Carubv10001107m.g	NA	0.0520101	NA	0.0599478	0.00154259	NA	Carubv10001107m.g	NA	0.00516558	0	0.00774794	0.00507011	NA	Carubv10001107m.g	NA	0.00402206	0	0.00508406	0.00314318	NA
Carubv10001108m.g	NA	0.0245236	NA	0.020597	NA	0.0112987	Carubv10001108m.g	NA	0.00306333	NA	0.00436429	NA	0.00887308	Carubv10001108m.g	NA	0.00361581	NA	0.00572981	NA	0.00246919
Carubv10001109m.g	0.0265625	0.0541929	NA	0.0300217	0.232456	NA	Carubv10001109m.g	0.0102899	0.00163382	NA	0.00930964	0.00629864	NA	Carubv10001109m.g	0.00179961	0.00353194	NA	0.00466896	0.00278503	NA
Carubv10001110m.g	0.0292298	0.16126	0	0.0672921	0.0068881	0.320326	Carubv10001110m.g	0.00511227	0.00121951	0.0142857	0.0111053	0.0015625	0	Carubv10001110m.g	0.00378679	0.00462588	0.00864022	0.00960116	0.00210343	0.00629146
Carubv10001111m.g	0.0677962	0.36231	NA	0.210117	NA	0.141098	Carubv10001111m.g	0.00179977	0	NA	0.00265276	NA	0.00246961	Carubv10001111m.g	0.00284788	0.00554734	NA	0.00657812	NA	0.00325705
Carubv10001113m.g	0.035292	0.321567	NA	0.113415	0.0969028	NA	Carubv10001113m.g	0.00111304	0	NA	0.00286194	0.0057237	NA	Carubv10001113m.g	0.00344147	0.00793471	NA	0.00579279	0.00390138	NA
Carubv10001114m.g	0.511707	0.584917	NA	0.67481	0.828567	NA	Carubv10001114m.g	0.403911	0.153216	NA	0.512245	0.670299	NA	Carubv10001114m.g	0.0293395	0.0274355	NA	0.0899522	0.0425211	NA
Carubv10001116m.g	0.553325	0.433791	NA	0.351238	NA	0.430404	Carubv10001116m.g	0.00694375	0	NA	0.00627401	0	0.0208375	Carubv10001116m.g	0.00550953	0.0294352	NA	0.0141478	0	0.0350858
Carubv10001118m.g	0.134179	0.659525	NA	0.24522	0.16076	NA	Carubv10001118m.g	0.00848444	0.0104187	NA	0.0156888	0.0145519	NA	Carubv10001118m.g	0.00306632	0	NA	0.00615698	0.00328924	NA
Carubv10001119m.g	0.315612	0.458957	NA	0.274363	0.380056	NA	Carubv10001119m.g	0.00225143	0.0096387	NA	0.00624569	0	NA	Carubv10001119m.g	0.00348013	0.00862899	NA	0.0063956	0.00257779	NA
Carubv10001121m.g	0.00351	NA	NA	0.0336019	0	NA	Carubv10001121m.g	0.00163529	NA	NA	0.0168284	0.00267353	NA	Carubv10001121m.g	0.00130021	NA	NA	0.00504	0.00140784	NA
Carubv10001122m.g	0.0272786	0.17083	NA	0.525467	0.05125	NA	Carubv10001122m.g	0.00427222	0	NA	0.0103458	0.01	NA	Carubv10001122m.g	0.00397381	0.0140244	NA	0.00932484	0.00634615	NA
Carubv10001123m.g	0.319132	0.267886	NA	0.400377	0.487143	NA	Carubv10001123m.g	0.0026463	0.00446429	NA	0.00458413	0.00498292	NA	Carubv10001123m.g	0.00379271	0.00260469	NA	0.0254628	0.00630037	NA
Carubv10001124m.g	0.327431	0.719997	NA	0.407779	0.23389	NA	Carubv10001124m.g	0.00728278	0	NA	0.0101077	0.00824518	NA	Carubv10001124m.g	0.00249269	0	NA	0.0117133	0.00171871	NA
Carubv10001125m.g	0.284254	NA	NA	0.0803576	0.208265	NA	Carubv10001125m.g	0.00898182	NA	NA	0.0152193	0.0409607	NA	Carubv10001125m.g	0.00851895	NA	NA	0.00292651	0.00350937	NA
Carubv10001126m.g	NA	NA	NA	NA	NA	NA	Carubv10001126m.g	NA	NA	NA	NA	NA	NA	Carubv10001126m.g	NA	NA	NA	NA	NA	NA
Carubv10001127m.g	0.151552	NA	NA	0.134319	0.0517232	NA	Carubv10001127m.g	0.0126554	NA	NA	0.00572383	0.00384758	NA	Carubv10001127m.g	0.00756522	NA	NA	0.00501515	0.00395975	NA
Carubv10001128m.g	0.0327685	0.0442789	0	0.0433589	0.0102288	0.00378864	Carubv10001128m.g	0.00627273	0	NA	0.0187419	0.00437931	0.00666667	Carubv10001128m.g	0.00406297	0.00359437	0.00740741	0.0106092	0.00292447	0.00252736
Carubv10001129m.g	0.0492839	NA	NA	0.176462	0.05	0.0586417	Carubv10001129m.g	0	NA	NA	0.0102078	0	0	Carubv10001129m.g	0.00333728	NA	NA	0.00814137	0	0.00429511
Carubv10001130m.g	0.0156882	NA	NA	0.01	NA	NA	Carubv10001130m.g	0.0277833	NA	NA	0.0138917	0.0211667	NA	Carubv10001130m.g	0	NA	NA	0.00347292	0.0111111	NA
Carubv10001131m.g	0.112727	NA	NA	0.186603	0.0434518	NA	Carubv10001131m.g	0.003125	NA	NA	0.0229417	0	NA	Carubv10001131m.g	0.0017651	NA	NA	0.00805393	0.00366776	NA
Carubv10001132m.g	0.118155	NA	0	0.21834	0.0506262	NA	Carubv10001132m.g	0.00185185	NA	0.02	0.0095764	0.00672529	NA	Carubv10001132m.g	0.00283251	NA	0.00952381	0.00964357	0.00407497	NA
Carubv10001133m.g	0.020757	0.0418204	NA	0.071282	NA	NA	Carubv10001133m.g	0.00187895	0	NA	0.00823247	NA	NA	Carubv10001133m.g	0.00479717	0.00105263	NA	0.00802003	NA	NA
Carubv10001134m.g	0.0757929	0.0111913	0	0.00324138	0.00431493	NA	Carubv10001134m.g	0	0.00537885	NA	0.00568053	0	NA	Carubv10001134m.g	0.00279291	0.00245162	0	0.0123764	0.00576543	NA
Carubv10001135m.g	0.055002	0.0261474	NA	0.0153554	0.00238625	NA	Carubv10001135m.g	0	0.0107023	NA	0.000905435	0	NA	Carubv10001135m.g	0.00159296	0.00253298	NA	0.00398564	0.00291709	NA
Carubv10001136m.g	0.0284686	NA	NA	0.0219526	0.0699547	NA	Carubv10001136m.g	0.00313194	NA	NA	0.00360766	0.00242886	NA	Carubv10001136m.g	0.00237165	NA	NA	0.00613173	0.00283	NA
Carubv10001137m.g	NA	0.141057	NA	0.146366	NA	0.113324	Carubv10001137m.g	NA	0.00535831	NA	0.0307994	NA	0.00544808	Carubv10001137m.g	NA	0.0176165	NA	0.00938106	NA	0.0146104
Carubv10001138m.g	0.0114567	NA	NA	0.00555556	0.00476333	NA	Carubv10001138m.g	0.00950328	NA	NA	0.0106149	0.002525	NA	Carubv10001138m.g	0.00114277	NA	NA	0.0120233	0.00451788	NA
Carubv10001139m.g	NA	0.313479	NA	0.176661	0.171034	0	Carubv10001139m.g	NA	0.00490558	NA	0.0151215	0.00572227	0	Carubv10001139m.g	NA	0.00827227	NA	0.0222051	0.00430584	0.00297679
Carubv10001140m.g	0.120368	0.542271	0	0.130512	0.246115	NA	Carubv10001140m.g	0.0014072	0.00244565	0	0.00551542	0.00380929	NA	Carubv10001140m.g	0.00466992	0.00158571	0	0.00588338	0.00447987	NA
Carubv10001141m.g	0.0320298	NA	NA	0.0130518	0.00697127	NA	Carubv10001141m.g	0.00551045	NA	NA	0.00345425	0.00467052	NA	Carubv10001141m.g	0.00391709	NA	NA	0.00482355	0.00213687	NA
Carubv10001142m.g	0.246903	NA	NA	0.195121	0.227711	0.0636685	Carubv10001142m.g	0.00393319	NA	NA	0.00539015	0.00969942	0	Carubv10001142m.g	0.00537174	NA	0	0.00516736	0.00363271	0.00818272
Carubv10001143m.g	0	0.061936	NA	0.0110528	NA	0.008206	Carubv10001143m.g	0	0	NA	0.00127826	NA	0.004545	Carubv10001143m.g	0	0.00399118	NA	0.00305083	NA	0.00481744
Carubv10001144m.g	0	0.0515875	NA	0.0421322	NA	0.13958	Carubv10001144m.g	0	0.047325	NA	0.0524536	NA	0.0208333	Carubv10001144m.g	0.01	0.0218235	NA	0.0245649	NA	0
Carubv10001145m.g	0.500114	0.280358	NA	0.356713	NA	0.43019	Carubv10001145m.g	0.00446061	0.00480769	NA	0.00716824	NA	0.00345025	Carubv10001145m.g	0.00305426	0.00204143	NA	0.00520468	NA	0.0047071
Carubv10001146m.g	0.0203096	0.0638917	NA	0.00123444	0.00446605	NA	Carubv10001146m.g	0.00225135	0.0138917	NA	0.0062419	0	NA	Carubv10001146m.g	0.00397946	0	NA	0.0113514	0.00337361	NA
Carubv10001147m.g	0.09375	0.002525	NA	0.238796	NA	NA	Carubv10001147m.g	0	0.00308704	NA	0.00328947	NA	0.0037875	Carubv10001147m.g	0	0.00489857	NA	0.00407171	NA	0
Carubv10001149m.g	0.310374	0.325992	NA	0.281087	0.309856	0.016675	Carubv10001149m.g	0.00453122	0	NA	0.0120164	0.00202	0.0125	Carubv10001149m.g	0.00322916	0	0	0.0106537	0.00491183	0.00788393
Carubv10001150m.g	0.0145564	0.0277833	NA	0.0162043	0.002525	NA	Carubv10001150m.g	0.00863112	0	NA	0.00683667	0.00340909	NA	Carubv10001150m.g	0.000994949	0	NA	0.00491491	0.00149073	NA
Carubv10001152m.g	0.266573	NA	NA	0.359986	0.256495	NA	Carubv10001152m.g	0.00338941	NA	0	0.0106794	0.00780009	NA	Carubv10001152m.g	0.00725199	NA	0	0.00619888	0.00968557	NA
Carubv10001153m.g	0.583633	NA	NA	0.595527	0.610102	NA	Carubv10001153m.g	0.00361505	NA	NA	0.0118208	0.00770342	NA	Carubv10001153m.g	0.00330615	NA	NA	0.0130061	0.00197231	NA
Carubv10001154m.g	NA	NA	NA	NA	NA	NA	Carubv10001154m.g	NA	NA	NA	NA	NA	NA	Carubv10001154m.g	NA	NA	NA	NA	NA	NA
Carubv10001155m.g	0.362273	0.25125	0.23095	0.271933	0.271641	NA	Carubv10001155m.g	0.00786655	0.00568182	0.0102071	0.00405342	0.00428515	NA	Carubv10001155m.g	0.0018644	0	0.00322581	0.00452971	0.00264939	NA
Carubv10001156m.g	0	NA	NA	NA	NA	NA	Carubv10001156m.g	0	NA	NA	NA	0	NA	Carubv10001156m.g	0.0017734	NA	NA	0	0	NA
Carubv10001157m.g	0.46835	NA	NA	0.358766	0.368382	NA	Carubv10001157m.g	0.0114411	NA	NA	0.00752479	0.0222554	NA	Carubv10001157m.g	0.00203634	NA	NA	0.0111834	0.00324439	NA
Carubv10001158m.g	0.139514	NA	NA	0.242612	0.0930714	NA	Carubv10001158m.g	0.00229914	NA	NA	0.0169893	0.0038779	NA	Carubv10001158m.g	0.00367342	0	NA	0.00231366	0.00544132	NA
Carubv10001159m.g	0.0273268	0.0333333	0	0.00932269	0.0128773	NA	Carubv10001159m.g	0	0	NA	0.0123513	0.00260469	NA	Carubv10001159m.g	0.0035826	0	NA	0.0105971	0.0056381	NA
Carubv10001160m.g	0.0101762	NA	NA	0.0494924	0	NA	Carubv10001160m.g	0.00106923	NA	NA	0.002525	0	NA	Carubv10001160m.g	0.000589623	NA	NA	0.00600518	0.00540336	NA
Carubv10001161m.g	0.0506041	0.0974626	0.0698825	0.151947	0.060149	NA	Carubv10001161m.g	0.00145816	0.00250862	NA	0.00700124	0.00656102	NA	Carubv10001161m.g	0.00427444	0.00106573	NA	0.00892118	0.00378431	NA
Carubv10001162m.g	0.241167	NA	NA	0.133284	0.0313923	NA	Carubv10001162m.g	0.00366786	NA	NA	0.00285714	0.00190938	NA	Carubv10001162m.g	0.0023908	NA	NA	0.00777566	0.00171925	NA
Carubv10001163m.g	0.353322	NA	NA	0.415315	0.343277	NA	Carubv10001163m.g	0.00388421	NA	NA	0.0508274	0.0194952	NA	Carubv10001163m.g	0.00525362	NA	NA	0.0144209	0.00278838	NA
Carubv10001164m.g	0.162142	0.168644	NA	0.151859	0.0543256	0.212956	Carubv10001164m.g	0.00306918	0	NA	0.00615323	0.00686806	0	Carubv10001164m.g	0.00354844	0	NA	0.00673866	0.0024064	0
Carubv10001165m.g	0.407237	NA	NA	0.332915	0.244901	NA	Carubv10001165m.g	0.0068784	NA	0	0.00368364	0.0024	NA	Carubv10001165m.g	0.00445309	NA	0.00188679	0.00837026	0.00137704	NA
Carubv10001166m.g	NA	0.258333	NA	0.565206	NA	0.82809	Carubv10001166m.g	NA	0.091685	NA	0.364334	NA	0.482128	Carubv10001166m.g	NA	0.0413451	NA	0.075717	NA	0.0431662
Carubv10001167m.g	0.253198	NA	NA	0.162226	0.357905	NA	Carubv10001167m.g	0.00665125	NA	NA	0.00863423	0.00212766	NA	Carubv10001167m.g	0.00319671	0	NA	0.00845728	0.00470726	NA
Carubv10001168m.g	0.130564	0.0567813	NA	0.395869	0.279242	NA	Carubv10001168m.g	0.0052904	0	NA	0.00350556	0.00476333	NA	Carubv10001168m.g	0.00430376	0.002012	NA	0.00778387	0.00193923	NA
Carubv10001169m.g	NA	NA	NA	NA	NA	NA	Carubv10001169m.g	NA	NA	NA	NA	NA	NA	Carubv10001169m.g	NA	NA	NA	NA	NA	NA
Carubv10001170m.g	NA	0.0429833	NA	0	0.00709405	0	Carubv10001170m.g	NA	0.0129769	NA	0	0	0	Carubv10001170m.g	NA	0.00518124	NA	0.00420294	0.00173594	0.00757727
Carubv10001171m.g	0.110631	NA	NA	0.283466	0.0864083	NA	Carubv10001171m.g	0.00738529	NA	NA	0.0740875	0.182818	NA	Carubv10001171m.g	0.00739559	NA	NA	0.0319672	0.0342644	NA
Carubv10001172m.g	NA	0.219521	NA	0.319935	0.268895	NA	Carubv10001172m.g	NA	0	NA	0.001538	0	NA	Carubv10001172m.g	NA	0.00466938	NA	0.00421333	0	NA
Carubv10001173m.g	NA	NA	NA	NA	0	NA	Carubv10001173m.g	NA	NA	NA	0	0	NA	Carubv10001173m.g	NA	NA	NA	0	0.00345745	NA
Carubv10001174m.g	0.0130509	NA	NA	0.0463741	0.00189375	NA	Carubv10001174m.g	0.00477089	NA	NA	0.000784483	0.00201613	NA	Carubv10001174m.g	0.00347276	NA	NA	0.00565885	0.00364424	NA
Carubv10001175m.g	NA	NA	NA	NA	NA	NA	Carubv10001175m.g	NA	NA	NA	NA	NA	NA	Carubv10001175m.g	NA	NA	NA	NA	NA	NA
Carubv10001176m.g	0.136476	0.170838	NA	0.13583	0.0631579	NA	Carubv10001176m.g	0.00694908	0	NA	0.0911324	0.00898958	NA	Carubv10001176m.g	0.00484685	0	0.018335	0.00960955	0.00372422	NA
Carubv10001177m.g	NA	NA	NA	NA	NA	NA	Carubv10001177m.g	NA	NA	NA	NA	NA	NA	Carubv10001177m.g	NA	NA	NA	NA	NA	NA
Carubv10001178m.g	0.0305	0.255285	NA	0.212548	0.0797556	NA	Carubv10001178m.g	0.00739614	0.0082	NA	0.00402604	0.00746514	NA	Carubv10001178m.g	0.000784694	0.0117636	NA	0.00589495	0.0038355	NA
Carubv10001179m.g	0.047627	NA	NA	0.0317673	0	NA	Carubv10001179m.g	0.00484598	NA	NA	0.00455667	0.005	NA	Carubv10001179m.g	0.00166309	NA	NA	0.00522662	0.00432358	NA
Carubv10001180m.g	0.0380524	NA	NA	0.00966229	0.00664448	NA	Carubv10001180m.g	0.0056535	NA	NA	0.00263158	0	NA	Carubv10001180m.g	0.00230515	NA	NA	0.00623688	0	NA
Carubv10001181m.g	0.463753	NA	NA	0.451858	0.595425	NA	Carubv10001181m.g	0.00428413	NA	0	0.00660166	0.0064877	NA	Carubv10001181m.g	0.00403593	NA	0	0.006533	0.00192431	NA
Carubv10001182m.g	0.61228	NA	NA	0.46578	0.653593	0.20857	Carubv10001182m.g	0.00871013	NA	NA	0.00795616	0.00809816	0	Carubv10001182m.g	0.00371004	NA	NA	0.00754742	0.00215716	0.00297571
Carubv10001183m.g	0.170516	NA	NA	0.135967	NA	0.086775	Carubv10001183m.g	0.0249465	NA	NA	0.024978	0.002975	0.0100255	Carubv10001183m.g	0.00432359	NA	NA	0.009135	0.00121102	0.00470726
Carubv10001184m.g	0.0436646	NA	NA	0.0134866	0.125375	0.0217014	Carubv10001184m.g	0.00340119	NA	NA	0.0095378	0.0261075	0.0180317	Carubv10001184m.g	0.00295969	NA	NA	0.00601537	0.00378269	0.005334
Carubv10001185m.g	0	0.0117868	NA	0.000563514	0.00654722	NA	Carubv10001185m.g	0	0	NA	0.015503	0.00337683	NA	Carubv10001185m.g	0	0.00263628	NA	0.0037967	0.00275843	NA
Carubv10001186m.g	0.735264	NA	NA	0.587234	0.551743	NA	Carubv10001186m.g	0.00557011	NA	NA	0.0215593	0	NA	Carubv10001186m.g	0.00294867	NA	NA	0.00816831	0.00170606	NA
Carubv10001188m.g	0.334042	NA	NA	0.278025	0.232144	NA	Carubv10001188m.g	0.00456118	NA	NA	0.00580169	0.00312985	NA	Carubv10001188m.g	0.00362313	NA	NA	0.0060709	0.00333641	NA
Carubv10001189m.g	0.129038	NA	0	0.0460289	0.114033	NA	Carubv10001189m.g	0.0168841	NA	0.03667	0.0180898	0.03353	NA	Carubv10001189m.g	0.00718828	NA	0.00625	0.00487307	0.00233972	NA
Carubv10001190m.g	NA	NA	NA	NA	NA	NA	Carubv10001190m.g	NA	NA	NA	NA	NA	NA	Carubv10001190m.g	NA	NA	NA	NA	NA	NA
Carubv10001191m.g	NA	NA	NA	NA	NA	NA	Carubv10001191m.g	NA	NA	NA	NA	NA	NA	Carubv10001191m.g	NA	NA	NA	NA	NA	NA
Carubv10001192m.g	0.299006	NA	0.0967875	0.237245	0.228951	NA	Carubv10001192m.g	0.0069515	NA	0.0111111	0.00467168	0.0042975	NA	Carubv10001192m.g	0.00398861	NA	0.0072054	0.00597833	0.00226532	NA
Carubv10001193m.g	0	NA	NA	0	0.03016	NA	Carubv10001193m.g	0.0121785	NA	NA	0.00867308	0.00413182	NA	Carubv10001193m.g	0.00483192	NA	NA	0.0140157	0.00380006	NA
Carubv10001194m.g	0.06722	NA	NA	0.0556382	0	NA	Carubv10001194m.g	0.0034467	NA	NA	0.00974548	0.00642067	NA	Carubv10001194m.g	0.00367879	NA	NA	0.0101694	0.00342625	NA
Carubv10001195m.g	NA	NA	NA	NA	NA	NA	Carubv10001195m.g	NA	NA	NA	NA	NA	NA	Carubv10001195m.g	NA	NA	NA	NA	NA	NA
Carubv10001196m.g	0.0802772	0.0102071	NA	0.00624224	0.0160607	NA	Carubv10001196m.g	0	0	NA	0.00595417	0	NA	Carubv10001196m.g	0.00228929	0.00486809	NA	0.00599527	0.00897495	NA
Carubv10001197m.g	0.0173077	0.512075	NA	0.276988	0.241822	0.317961	Carubv10001197m.g	0	0.00868241	NA	0.0077812	0	0.00321358	Carubv10001197m.g	0.00219935	0.0009716	NA	0.00512459	0.00403939	0.00307906
Carubv10001198m.g	0.866695	NA	NA	0.43378	0.829867	NA	Carubv10001198m.g	0.398656	NA	0.789609	0.0155585	0.647214	NA	Carubv10001198m.g	0.0442514	NA	0.0159435	0.015905	0.0554421	NA
Carubv10001199m.g	NA	NA	NA	0.0412206	NA	NA	Carubv10001199m.g	NA	NA	NA	0	NA	NA	Carubv10001199m.g	NA	NA	NA	0.00806131	NA	NA
Carubv10001201m.g	0.177007	NA	NA	NA	NA	NA	Carubv10001201m.g	0.0180409	NA	NA	NA	NA	NA	Carubv10001201m.g	0.00801349	NA	NA	NA	NA	NA
Carubv10001202m.g	NA	0.0307055	NA	0.010219	NA	NA	Carubv10001202m.g	NA	0	NA	0.0119071	NA	NA	Carubv10001202m.g	NA	0.00555606	NA	0.00937535	NA	NA
Carubv10001203m.g	0.25079	0.153912	NA	0.220751	0.689089	0.149776	Carubv10001203m.g	0.00473868	0	NA	0.00993938	0.0107621	0	Carubv10001203m.g	0.00260924	0.0101695	NA	0.0131325	0.00304637	0.0104736
Carubv10001204m.g	NA	0.340471	NA	0.297359	0.766667	0.00893125	Carubv10001204m.g	NA	0.00454545	NA	0.00178571	0	0	Carubv10001204m.g	NA	0.00182276	NA	0.00545978	0.00362391	0
Carubv10001205m.g	0.538264	NA	NA	0.568957	0.43953	NA	Carubv10001205m.g	0.00908662	0	NA	0.00492424	0.002	NA	Carubv10001205m.g	0.00133145	NA	0	0.00604052	0.00194962	NA
Carubv10001207m.g	0.288931	0.389997	0.266667	0.38546	0.325169	0.228571	Carubv10001207m.g	0.0058887	0.00539265	0	0.00753666	0.0041372	0.0133333	Carubv10001207m.g	0.00253527	0.00661721	0.10303	0.00598922	0.00405549	0.00185185
Carubv10001208m.g	0.0112854	0.006785	NA	0.00249492	0.00524997	0	Carubv10001208m.g	0	NA	NA	0.00793307	0.00322593	0	Carubv10001208m.g	0.00264592	0.000728571	NA	0.00531915	0.00134355	0.00454545
Carubv10001209m.g	0.374007	0.7	NA	0.412138	0.304956	NA	Carubv10001209m.g	0.00372983	0.00666667	NA	0.00800847	0.0169345	NA	Carubv10001209m.g	0.00357763	0.00669205	NA	0.0107122	0.00682445	NA
Carubv10001210m.g	0.0421114	0	0	0	0	NA	Carubv10001210m.g	0.00226359	0	0	0.00853587	0.00371591	NA	Carubv10001210m.g	0.00358675	0	0.00203684	0.00671719	0.00679634	NA
Carubv10001211m.g	0.133962	NA	NA	0.104884	0.0262395	0.004545	Carubv10001211m.g	0.00513513	NA	NA	0.0153105	0.003334	0	Carubv10001211m.g	0.0075262	NA	NA	0.00901763	0.00209304	0.0025
Carubv10001212m.g	0.0758347	NA	NA	0.0483095	0.00420294	NA	Carubv10001212m.g	0.00929286	NA	NA	0.0142127	0	NA	Carubv10001212m.g	0.00578534	NA	NA	0.00406095	0.00451724	NA
Carubv10001213m.g	0.0666111	NA	0	0.00453	0.0220612	NA	Carubv10001213m.g	0.0120974	NA	0	0.0140769	0.00238143	NA	Carubv10001213m.g	0.00542061	NA	0.00463056	0.0141558	0.00251118	NA
Carubv10001214m.g	0.141495	0.813735	0	0.177136	0.118441	NA	Carubv10001214m.g	0.0040649	0	0	0.0102844	0.00346652	NA	Carubv10001214m.g	0.00487984	0.00656779	0	0.00571668	0.00489392	NA
Carubv10001215m.g	0.0307984	0.0411846	NA	0.0160492	0.0100242	0	Carubv10001215m.g	0.00111915	0	NA	0.0104916	0.00493771	0	Carubv10001215m.g	0.00283578	0	NA	0.00525699	0.00590968	0
Carubv10001216m.g	0.00324643	NA	NA	0.006945	0.00625	NA	Carubv10001216m.g	0.00525584	NA	NA	0.00789904	0.00572812	NA	Carubv10001216m.g	0.0062852	NA	NA	0.00738507	0.00186212	NA
Carubv10001217m.g	0.00818333	0.0481613	NA	0.0511378	0.0813719	NA	Carubv10001217m.g	0	0.0030303	NA	0.00689725	0.00570761	NA	Carubv10001217m.g	0.00263141	0.0052686	NA	0.00613005	0.00430013	NA
Carubv10001218m.g	0.0612515	NA	0.0333333	0.0348075	0.0324617	NA	Carubv10001218m.g	0.00189432	NA	0	0.00617986	0.0127119	NA	Carubv10001218m.g	0.00542338	NA	0.00526316	0.00476102	0.00392814	NA
Carubv10001219m.g	0.312074	NA	NA	0.304154	0.326165	NA	Carubv10001219m.g	0.00227273	NA	NA	0.0125681	0.00950742	NA	Carubv10001219m.g	0.00372856	NA	NA	0.00875162	0.00208262	NA
Carubv10001220m.g	0.0294629	NA	NA	0.0229155	0.0592029	NA	Carubv10001220m.g	0.00310379	NA	NA	0.010416	0.00216429	NA	Carubv10001220m.g	0.0024737	NA	NA	0.0103585	0.00331848	NA
Carubv10001221m.g	0.277625	0.0208375	NA	0.389413	0.284714	NA	Carubv10001221m.g	0.0101303	0.00555556	NA	0.00677469	0.00823834	NA	Carubv10001221m.g	0.0034508	0.00492424	0.005	0.00539385	0.00491269	NA
Carubv10001222m.g	0.0667823	0.14039	NA	0.0351118	0.0574537	0	Carubv10001222m.g	0.00445949	0	NA	0.0178393	0.0279773	0	Carubv10001222m.g	0.00174156	0.00572777	0.00378864	0.00991113	0.00573021	0
Carubv10001223m.g	0	NA	NA	0.02	NA	0	Carubv10001223m.g	0.005	NA	NA	0	NA	0.00625	Carubv10001223m.g	0	NA	NA	0	NA	0
Carubv10001224m.g	0.0331742	NA	0.0138917	0	0.0202381	NA	Carubv10001224m.g	0	NA	0	0.0189033	0.0301071	NA	Carubv10001224m.g	0.00406644	NA	0.0110814	0.00893191	0.00306788	NA
Carubv10001225m.g	0.0302631	NA	NA	0.00687615	0	NA	Carubv10001225m.g	0.006192	NA	NA	0.0144362	0	NA	Carubv10001225m.g	0.00258892	0	NA	0.00525329	0.00403292	NA
Carubv10001226m.g	0.569991	0.323897	NA	0.297557	0.576632	0.222772	Carubv10001226m.g	0.00331974	0.014903	NA	0.0212664	0.0189573	0.0388933	Carubv10001226m.g	0.00261025	0.00285545	NA	0.0065992	0.00493859	0
Carubv10001227m.g	NA	0.0553256	NA	0.0514415	NA	0.0121951	Carubv10001227m.g	NA	0.0100962	NA	0.00810795	NA	0.00448718	Carubv10001227m.g	NA	0.00408152	NA	0.00976906	0.00163382	0.00506411
Carubv10001228m.g	0.0500033	NA	NA	0.00784412	NA	0	Carubv10001228m.g	0	NA	NA	0.0078125	NA	0.0208375	Carubv10001228m.g	0.00238167	NA	NA	0.00487122	NA	0
Carubv10001229m.g	0.199134	0.528156	NA	0.284529	0.184581	NA	Carubv10001229m.g	0.00337579	0	0	0.00675813	0.00356805	NA	Carubv10001229m.g	0.00396585	0.00299914	0.00145476	0.00477517	0.00371294	NA
Carubv10001230m.g	NA	0.150462	NA	0.0279064	0.0091473	0.557725	Carubv10001230m.g	0	0.00857941	NA	0	0.002525	0	Carubv10001230m.g	0.00241935	0.00127244	NA	0.00577289	0.000682787	0
Carubv10001231m.g	0.324075	NA	NA	0.56667	0	NA	Carubv10001231m.g	0	NA	NA	0	0.008335	NA	Carubv10001231m.g	0.00211588	NA	NA	0.00123457	0	NA
Carubv10001232m.g	0.219743	NA	NA	0.373711	0.190752	NA	Carubv10001232m.g	0.00507277	NA	NA	0.0243446	0.00174268	NA	Carubv10001232m.g	0.00279877	NA	NA	0.0108379	0.00383735	NA
Carubv10001233m.g	0.232711	NA	0.29333	0.287473	0.309373	NA	Carubv10001233m.g	0.00508302	NA	0	0.00529346	0.0054842	NA	Carubv10001233m.g	0.00442405	NA	0.00444613	0.00948764	0.00456273	NA
Carubv10001234m.g	0.184944	NA	NA	0.224528	0.0980003	NA	Carubv10001234m.g	0.004459	NA	NA	0.00119	0.00632662	NA	Carubv10001234m.g	0.00266769	0	NA	0.00348735	0.00150287	NA
Carubv10001236m.g	0.860248	NA	NA	0.50125	0.729631	NA	Carubv10001236m.g	0.353766	NA	0.591667	0.012349	0.600299	NA	Carubv10001236m.g	0.0501103	NA	0.0899005	0.0072808	0.0699884	NA
Carubv10001237m.g	0	NA	NA	0.21834	NA	NA	Carubv10001237m.g	0.00555556	NA	NA	0.00396786	NA	NA	Carubv10001237m.g	0.00727778	NA	NA	0.00286212	NA	NA
Carubv10001238m.g	NA	NA	NA	NA	NA	NA	Carubv10001238m.g	NA	NA	NA	NA	NA	NA	Carubv10001238m.g	NA	NA	NA	NA	NA	NA
Carubv10001239m.g	0.335695	0.441667	0.025	0.295419	0.209819	NA	Carubv10001239m.g	0.0106282	0.0305583	0	0.0118717	0.00781531	NA	Carubv10001239m.g	0.00389243	0	0.0103175	0.00863334	0.00475364	NA
Carubv10001240m.g	0.0235245	NA	NA	0.00370556	0.00892857	NA	Carubv10001240m.g	0.00876679	NA	NA	0.00909	0	NA	Carubv10001240m.g	0.00547325	NA	NA	0.00461045	0.00897474	NA
Carubv10001241m.g	0.120899	NA	NA	0.154253	0.239707	NA	Carubv10001241m.g	0	NA	NA	0.00221857	0	NA	Carubv10001241m.g	0.0037853	NA	NA	0.00264602	0.0101403	NA
Carubv10001242m.g	0.397123	NA	NA	0.34614	0.28771	NA	Carubv10001242m.g	0.00841834	NA	NA	0.0122391	0.00105074	NA	Carubv10001242m.g	0.00354683	NA	NA	0.0172066	0.00126682	NA
Carubv10001243m.g	0.0197184	NA	0.0138917	0.00737473	0.00304054	NA	Carubv10001243m.g	0.00661037	NA	0	0.00604225	0.00649372	NA	Carubv10001243m.g	0.00242297	NA	0.003334	0.0054763	0.00106979	NA
Carubv10001244m.g	0.0672269	0	0	0.119342	0.12307	NA	Carubv10001244m.g	0.00215897	NA	0.02	0.017862	0.00345479	NA	Carubv10001244m.g	0.00336637	0.0222222	0	0.00461098	0.00473544	NA
Carubv10001245m.g	0.409425	0.100945	NA	0.184967	NA	0.0312846	Carubv10001245m.g	0.00263158	0	NA	0.010432	NA	0.00625	Carubv10001245m.g	0.00320962	0.00826907	NA	0.00255569	NA	0.00824923
Carubv10001246m.g	0.198872	0.0413367	0.6	0.130857	0.164167	0.0439925	Carubv10001246m.g	0.0308916	0.0118049	0	0.00143088	0.02	0.0102994	Carubv10001246m.g	0.00550833	0.00160937	0	0.00729224	0.00875	0.00359557
Carubv10001247m.g	0.07027	NA	0	0.196005	0.0131075	0.1	Carubv10001247m.g	0.00449091	NA	NA	0.00430638	0.00852703	NA	Carubv10001247m.g	0.00333545	NA	0	0.00517501	0.00223653	0
Carubv10001248m.g	0.0231618	0.0194774	NA	0.000819672	0.00432929	NA	Carubv10001248m.g	0.00113625	0.00490294	NA	0.00164474	0.00705411	NA	Carubv10001248m.g	0.001742	0.00640702	NA	0.00585284	0.00298402	NA
Carubv10001249m.g	0.040597	NA	NA	0.0384946	0.00162386	NA	Carubv10001249m.g	0.00246765	NA	NA	0.00357143	0.00906656	NA	Carubv10001249m.g	0.00109687	NA	NA	0.00527114	0.00238259	NA
Carubv10001250m.g	0.087879	NA	NA	0.00921856	0.0112192	NA	Carubv10001250m.g	0.0104169	NA	NA	0.010321	0.0969747	NA	Carubv10001250m.g	0.00522864	NA	NA	0.00629395	0.00505684	NA
Carubv10001251m.g	0.219692	NA	NA	0.179466	0.324308	NA	Carubv10001251m.g	0.00971886	NA	NA	0.0781073	0.0602282	NA	Carubv10001251m.g	0.00500974	NA	NA	0.00957972	0.0076978	NA
Carubv10001252m.g	0.193222	0.726345	NA	0.204044	0.193858	0.671905	Carubv10001252m.g	0.00115161	0.00336429	NA	0.00713691	0.00446562	0.00264524	Carubv10001252m.g	0.00372922	0.00319625	NA	0.00663214	0.00683846	0.00300347
Carubv10001253m.g	0.121535	NA	NA	0.261553	0.00561111	NA	Carubv10001253m.g	0.00456462	NA	NA	0.0125	0	NA	Carubv10001253m.g	0.00208518	NA	NA	0.0215285	0.00527864	NA
Carubv10001254m.g	0.2617	NA	NA	0.164563	0.15092	NA	Carubv10001254m.g	0.00720392	NA	NA	0.0135587	0.010806	NA	Carubv10001254m.g	0.00436711	NA	NA	0.00393119	0.00410565	NA
Carubv10001255m.g	0.0158325	NA	NA	0.00455	0.0297694	NA	Carubv10001255m.g	0.0041675	NA	NA	0.00451053	0	NA	Carubv10001255m.g	0.00652438	NA	NA	0.00465932	0.008866	NA
Carubv10001256m.g	0.120154	NA	0.05	0.168821	0.114251	NA	Carubv10001256m.g	0.00426632	NA	NA	0.00457397	0.00580739	NA	Carubv10001256m.g	0.00306945	NA	0.00294118	0.00452449	0.00286728	NA
Carubv10001257m.g	0.423455	0.546411	0.395233	0.394041	0.230418	0.244745	Carubv10001257m.g	0.00537074	0.00174773	0	0.00505486	0.0100389	0.00787941	Carubv10001257m.g	0.00543708	0.00235849	0	0.00704117	0.00137932	0.00467115
Carubv10001258m.g	0.0439916	0.06	NA	0.132616	0.0175249	NA	Carubv10001258m.g	0.00447101	0	NA	0.00475194	0.00622879	NA	Carubv10001258m.g	0.00289219	0.00740741	NA	0.00582395	0.00498361	NA
Carubv10001259m.g	0	NA	NA	0.0236269	0.00185185	NA	Carubv10001259m.g	0	0.02	NA	0.0130956	0.00357548	NA	Carubv10001259m.g	0.00427705	0	NA	0.00738216	0.000948476	NA
Carubv10001260m.g	0.865729	0.0523786	NA	0.527353	0.872163	NA	Carubv10001260m.g	0.0361162	NA	NA	0.0112588	0.713747	NA	Carubv10001260m.g	0.00905845	0	NA	0.0127782	0.0880791	NA
Carubv10001261m.g	0.310445	NA	NA	0.410328	NA	0.365429	Carubv10001261m.g	0.00669081	NA	NA	0.00600839	0	0.00961729	Carubv10001261m.g	0.00306705	NA	NA	0.0112864	0.000881746	0.00834315
Carubv10001263m.g	0.364427	NA	NA	0.109019	0.345733	NA	Carubv10001263m.g	0.0139244	NA	NA	0.00841297	0.00969611	NA	Carubv10001263m.g	0.0046798	NA	NA	0.010885	0.00436171	NA
Carubv10001264m.g	0.0449879	NA	0	0.00695111	0.00376563	NA	Carubv10001264m.g	0.00401926	NA	NA	0.0078112	0.00166163	NA	Carubv10001264m.g	0.00698087	NA	0	0.00696251	0.00508146	NA
Carubv10001265m.g	0.0112188	0.669433	NA	0.0169226	0.00839472	NA	Carubv10001265m.g	0.00462032	0.0516	NA	0.00565014	0	NA	Carubv10001265m.g	0.00174113	0.0209964	NA	0.00652979	0.00309878	NA
Carubv10001266m.g	0.443382	NA	0.05	0.44037	0.209147	NA	Carubv10001266m.g	0.00254949	NA	0	0.0126803	0.00473127	NA	Carubv10001266m.g	0.00426606	NA	0	0.0112479	0.00303927	NA
Carubv10001268m.g	0.0379491	0.296781	NA	0.0477879	0.0125	0.15184	Carubv10001268m.g	0.00578333	0.0948976	NA	0.00643091	0.0208333	0	Carubv10001268m.g	0.00478112	0.000745082	NA	0.0054668	0.00454038	0.00282708
Carubv10001270m.g	0.00245	0.00713071	NA	0.011966	0	0.00292368	Carubv10001270m.g	0.0173646	0.00434783	NA	0.0307991	0	0.0104187	Carubv10001270m.g	0.00197609	0.00221328	NA	0.0195598	0.00721529	0
Carubv10001271m.g	0.0152583	0.0492396	NA	0.0293013	0.0918023	NA	Carubv10001271m.g	0	0.00378864	NA	0.00263158	0.00284091	NA	Carubv10001271m.g	0.00311456	0.0031852	NA	0.013337	0.00305947	NA
Carubv10001272m.g	NA	0.0158714	NA	0.0487517	NA	NA	Carubv10001272m.g	NA	0.00641154	NA	0.00591452	NA	NA	Carubv10001272m.g	NA	0	NA	0.00552718	NA	0
Carubv10001273m.g	0.5419	0.675	0.171813	0.408098	0.00771637	NA	Carubv10001273m.g	0.00767806	0	0.0041675	0.0254069	0.0120303	NA	Carubv10001273m.g	0.00400064	0.00833333	0.00207786	0.0144391	0.00444728	NA
Carubv10001274m.g	0.335984	NA	NA	0.217425	0.0329564	0	Carubv10001274m.g	0.00176091	NA	NA	0.0068179	0.00300931	0	Carubv10001274m.g	0.00298649	NA	NA	0.0141663	0.00447788	0.00396905
Carubv10001277m.g	0.0620653	NA	NA	0.00138889	0.00893125	0.0107156	Carubv10001277m.g	0.0194326	NA	NA	0.00283469	0	0.0150925	Carubv10001277m.g	0.0082602	NA	NA	0.00588756	0.0022527	0.00369748
Carubv10001278m.g	0.240432	0.745829	0.02	0.2982	0.28445	NA	Carubv10001278m.g	0.0036152	0.0104187	0	0.00912605	0.00752108	NA	Carubv10001278m.g	0.00265422	0.003125	0	0.00769767	0.00388174	NA
Carubv10001279m.g	NA	NA	NA	NA	NA	NA	Carubv10001279m.g	NA	NA	NA	NA	NA	NA	Carubv10001279m.g	NA	NA	NA	NA	NA	NA
Carubv10001280m.g	0.0252232	NA	NA	0.0293541	0.00634778	NA	Carubv10001280m.g	0.000625	NA	NA	0.00442857	0.00587414	NA	Carubv10001280m.g	0.00156257	NA	NA	0.00446308	0.00343326	NA
Carubv10001281m.g	0.577779	0.44643	NA	0.443718	0.417912	NA	Carubv10001281m.g	0.00538292	0	NA	0.00491241	0.00700914	NA	Carubv10001281m.g	0.00289032	0.00243902	NA	0.0046031	0.00338179	NA
Carubv10001282m.g	0.0153315	0.527248	NA	0.161188	0.0984977	0.280225	Carubv10001282m.g	0.00754178	0.00650641	NA	0.0100477	0.00359833	0.0118581	Carubv10001282m.g	0.00741698	0.00388286	NA	0.00575689	0.00414605	0.00580617
Carubv10001283m.g	0.370219	NA	0.602217	0.410104	0.314689	NA	Carubv10001283m.g	0.00642381	NA	0	0.0137413	0.00855309	NA	Carubv10001283m.g	0.00283886	NA	0.0101196	0.00928365	0.00312031	NA
Carubv10001284m.g	0.104002	0.0130219	NA	0.0555237	0.00959286	0.1125	Carubv10001284m.g	0.00695324	0	NA	0.0100753	0	0	Carubv10001284m.g	0.00134075	0.00439792	NA	0.00815553	0.00399797	0.00496018
Carubv10001285m.g	0.28822	NA	NA	0.195043	NA	0.0800302	Carubv10001285m.g	0.00109857	NA	NA	0.00616611	NA	0.0113824	Carubv10001285m.g	0.00384393	NA	NA	0.00938245	NA	0.00604962
Carubv10001286m.g	NA	NA	NA	NA	NA	NA	Carubv10001286m.g	NA	NA	NA	NA	NA	NA	Carubv10001286m.g	NA	NA	NA	NA	NA	NA
Carubv10001287m.g	0.0423805	NA	NA	0.0173776	0.00576111	NA	Carubv10001287m.g	0.00517241	NA	NA	0.069844	0.0299929	NA	Carubv10001287m.g	0.00243676	NA	NA	0.00566062	0	NA
Carubv10001288m.g	0.002975	NA	NA	0	0	NA	Carubv10001288m.g	0	NA	NA	0.0212071	0.05625	NA	Carubv10001288m.g	0.00814816	NA	NA	0.0114714	0	NA
Carubv10001289m.g	0.0659437	NA	NA	0.0885725	0.0597435	NA	Carubv10001289m.g	0.0117957	NA	NA	0.0142857	0.0164139	NA	Carubv10001289m.g	0.00355143	NA	NA	0.00946934	0.00136639	NA
Carubv10001290m.g	0.027169	0.0163696	NA	0.00216607	0.00817143	0	Carubv10001290m.g	0.00989729	0.00833333	NA	0.0288886	0.0376405	0.0208375	Carubv10001290m.g	0.00857541	0.00103295	NA	0.00495911	0.00947753	0
Carubv10001291m.g	0.10097	NA	NA	0.145194	0.0494924	NA	Carubv10001291m.g	0.0163934	NA	0	0.00198333	0.0340869	NA	Carubv10001291m.g	0.00235838	NA	0	0.00531106	0.00316757	NA
Carubv10001292m.g	0.448377	0.576908	0.177775	0.239029	0.278512	NA	Carubv10001292m.g	0.00484373	0.04	0	0.0206376	0.00523773	NA	Carubv10001292m.g	0.00359618	0.00745389	0.0037037	0.0100327	0.00279938	NA
Carubv10001293m.g	0.0554503	NA	NA	NA	0.00892857	NA	Carubv10001293m.g	0	0	NA	NA	0	NA	Carubv10001293m.g	0.00954184	0.00216515	NA	NA	0.0059132	NA
Carubv10001294m.g	0.190521	0.461992	NA	0.459184	0.2877	NA	Carubv10001294m.g	0.003334	0.00138889	NA	0.0120313	0	NA	Carubv10001294m.g	0.00430251	0.00160288	NA	0.00694022	0.00359324	NA
Carubv10001296m.g	NA	0.00893125	NA	0.0824858	NA	NA	Carubv10001296m.g	NA	0.02	NA	0.0116947	NA	NA	Carubv10001296m.g	NA	0.00240385	NA	0.00510171	NA	NA
Carubv10001297m.g	0.056764	NA	NA	0	0	NA	Carubv10001297m.g	0.00513077	NA	NA	NA	0.0104187	NA	Carubv10001297m.g	0	NA	NA	0.0111111	0.0106248	NA
Carubv10001298m.g	NA	0.0537282	NA	0.0030303	0.00909032	NA	Carubv10001298m.g	NA	0.0021	NA	0.00713519	0.00412974	NA	Carubv10001298m.g	NA	0.00422431	NA	0.00131624	0.00243341	NA
Carubv10001299m.g	0.0177842	0.0833333	NA	0	0.00294118	NA	Carubv10001299m.g	0.00773902	0	NA	0.0138066	0.00625279	NA	Carubv10001299m.g	0.00168918	0	NA	0.00914905	0.00219253	NA
Carubv10001300m.g	0.234504	0.406436	NA	0.252477	0.0657129	NA	Carubv10001300m.g	0.0102478	0.00459298	NA	0.00523564	0.0156258	0	Carubv10001300m.g	0.00815091	0.0056302	NA	0.00998655	0.0053809	0
Carubv10001301m.g	0.258279	NA	NA	0.18389	0.445125	NA	Carubv10001301m.g	0.00361342	NA	NA	0.0197369	0.0159245	NA	Carubv10001301m.g	0.00265878	NA	NA	0.0117202	0.00678363	NA
Carubv10001302m.g	NA	NA	NA	NA	NA	NA	Carubv10001302m.g	NA	NA	NA	NA	NA	NA	Carubv10001302m.g	NA	NA	NA	NA	NA	NA
Carubv10001303m.g	0.0351848	0.0713738	NA	0.00847917	0.002222	NA	Carubv10001303m.g	0.00694583	0.00793889	NA	0	0	NA	Carubv10001303m.g	0.0025	0.00443298	NA	0.00896834	0.00171588	NA
Carubv10001304m.g	NA	NA	NA	NA	NA	NA	Carubv10001304m.g	NA	NA	NA	NA	NA	NA	Carubv10001304m.g	NA	NA	NA	NA	NA	NA
Carubv10001305m.g	0.0137008	NA	NA	0.00871379	0.00178571	NA	Carubv10001305m.g	0.00706608	NA	NA	0.00135488	0.00737361	NA	Carubv10001305m.g	0.00353872	NA	NA	0.0100014	0.00446651	NA
Carubv10001306m.g	0.0574454	0.102158	NA	0.0213281	0.0232706	0	Carubv10001306m.g	0.00800794	0.00873	NA	0.008183	0.00549615	0.008335	Carubv10001306m.g	0.00337744	0.00712509	NA	0.0132226	0.0028635	0
Carubv10001307m.g	0.0197078	0.041675	NA	0.007525	0.0664171	NA	Carubv10001307m.g	0	0	NA	0.00260417	0.0056	NA	Carubv10001307m.g	0.00152723	0.0166667	NA	0.00638952	0.00424611	NA
Carubv10001308m.g	0.0196045	NA	NA	0.0119902	0.00909062	NA	Carubv10001308m.g	0.00420241	NA	NA	0.0103368	0.00974533	NA	Carubv10001308m.g	0.00278289	NA	NA	0.0043415	0.00303962	NA
Carubv10001309m.g	0.0198037	0.055625	NA	0.00920079	0.000909091	NA	Carubv10001309m.g	0.0157482	0.0482413	NA	0.0110593	0.00526316	NA	Carubv10001309m.g	0.0146411	0.00590756	NA	0.00426105	0.00413742	NA
Carubv10001310m.g	0.409996	0.4375	0.412199	0.382663	0.465512	NA	Carubv10001310m.g	0.00429043	0	0	0.00440243	0.00754226	NA	Carubv10001310m.g	0.00267849	0	0.00273354	0.00578693	0.00203214	NA
Carubv10001311m.g	0.00691737	NA	NA	0.0761852	0.00490147	NA	Carubv10001311m.g	0.000947222	NA	NA	0.0113944	0.00188679	0	Carubv10001311m.g	0.00343662	NA	0.00336522	0.0128712	0.00159906	0.00193837
Carubv10001312m.g	NA	NA	NA	NA	NA	NA	Carubv10001312m.g	NA	NA	NA	NA	NA	NA	Carubv10001312m.g	NA	NA	NA	NA	NA	NA
Carubv10001313m.g	0.359845	0.875	NA	0.370998	0.291694	NA	Carubv10001313m.g	0.00685917	NA	NA	0.00427616	0.00707365	NA	Carubv10001313m.g	0.00418813	0.0119071	NA	0.00569536	0.00343742	NA
Carubv10001314m.g	0.064083	NA	NA	0.0492632	0.0502964	NA	Carubv10001314m.g	0.0121883	NA	NA	0.0262381	0.0104795	NA	Carubv10001314m.g	0.00647117	NA	NA	0.01502	0.00519627	NA
Carubv10001315m.g	0.0431817	0.146229	NA	0.00867955	0	NA	Carubv10001315m.g	0.00357143	0.0153764	NA	0.00111607	0	NA	Carubv10001315m.g	0.00119048	0.00831969	NA	0.00336619	0.00536904	NA
Carubv10001316m.g	0.334965	NA	NA	0.492244	0.316877	NA	Carubv10001316m.g	0.000843519	NA	NA	0.00673858	0.00248578	NA	Carubv10001316m.g	0.00410947	NA	NA	0.00650904	0.00177625	NA
Carubv10001317m.g	0.275547	NA	NA	0.233694	0.343926	NA	Carubv10001317m.g	0.00182073	NA	NA	0.000771296	0.001818	NA	Carubv10001317m.g	0.00216521	NA	0.00694583	0.0116083	0.00453168	NA
Carubv10001318m.g	0.191518	NA	NA	0.427882	0.114998	NA	Carubv10001318m.g	0.00450098	0	NA	0.0125383	0.00374304	NA	Carubv10001318m.g	0.0057295	0	NA	0.0223278	0.00281133	NA
Carubv10001319m.g	0.197705	0.435522	0.00926111	0.20499	0.123909	0.92667	Carubv10001319m.g	0.00798255	0	0	0.00389456	0.0184884	0.0140727	Carubv10001319m.g	0.00213499	0	0.00396944	0.00906199	0.00566996	0.00222333
Carubv10001320m.g	0.20562	0	0.0333333	0.187644	0.0516919	NA	Carubv10001320m.g	0.00306156	0	0	0.00577159	0.00361373	NA	Carubv10001320m.g	0.00473818	0	0.00392157	0.00489093	0.00206771	NA
Carubv10001321m.g	0.0234627	0.0187688	NA	0.0973944	0.00706554	0.54212	Carubv10001321m.g	0.00293939	0.00871212	NA	0.0111701	0.00149821	0.02172	Carubv10001321m.g	0.00338578	0.00582084	NA	0.00448127	0.00100762	0.00297679
Carubv10001322m.g	0.178986	0.27731	0.264583	0.37877	0.525795	0.158343	Carubv10001322m.g	0.0124829	0.00588766	0.007145	0.0087782	0.00712568	0.00865385	Carubv10001322m.g	0.00512712	0.00303559	0	0.00646631	0.00396115	0.00592381
Carubv10001324m.g	0.0306484	0	NA	0.00322581	0.00833333	NA	Carubv10001324m.g	0	0.0208333	NA	0.0125656	0.01667	NA	Carubv10001324m.g	0.003976	0.00255179	NA	0.00536043	0.00610219	NA
Carubv10001325m.g	0.426673	NA	NA	0.238324	0.487274	NA	Carubv10001325m.g	0.0139326	NA	NA	0.0174	0.156112	NA	Carubv10001325m.g	0.00696772	NA	NA	0.0226631	0.00702821	NA
Carubv10001326m.g	0.530144	NA	NA	0.415582	0.663563	NA	Carubv10001326m.g	0.00745466	NA	NA	0.0271848	0.0666488	0.05	Carubv10001326m.g	0.00956149	NA	NA	0.0109686	0.000997535	0
Carubv10001328m.g	0.0516042	0.00808889	NA	0.0331452	0.0241603	NA	Carubv10001328m.g	0.00505593	0.005	NA	0.00918901	0.0071553	NA	Carubv10001328m.g	0.00269067	0.00381979	NA	0.0079129	0.00552569	NA
Carubv10001329m.g	0.26108	NA	NA	0.242602	0.527939	NA	Carubv10001329m.g	0.00146894	NA	NA	0.00921477	0.0173453	NA	Carubv10001329m.g	0.00282924	NA	NA	0.00642421	0.0031118	NA
Carubv10001330m.g	0.462455	NA	NA	0.354422	0.410961	NA	Carubv10001330m.g	0.0107819	0	NA	0.00661108	0.00516732	NA	Carubv10001330m.g	0.00475456	0	NA	0.00460891	0.00429209	NA
Carubv10001331m.g	0.234915	0.342592	NA	0.200486	0	0.0816357	Carubv10001331m.g	0.00499148	0.00858667	0	0.00837498	0.0543167	0.113068	Carubv10001331m.g	0.00740607	0.00172414	0	0.0096649	0.00370333	0.00534561
Carubv10001332m.g	0.811599	0.6	NA	0.43421	0.827741	NA	Carubv10001332m.g	0.362481	0.0333333	NA	0.0184589	0.565731	NA	Carubv10001332m.g	0.0738959	0.00408163	NA	0.00862024	0.0922066	NA
Carubv10001333m.g	0.350452	0.0675646	0.476462	0.281771	0.296454	NA	Carubv10001333m.g	0.00711149	0.0069925	0.00384615	0.0164871	0.0041441	NA	Carubv10001333m.g	0.00276063	0.00239342	0.00364713	0.00424642	0.00325653	NA
Carubv10001335m.g	0.0812947	0.0312819	0.00893125	0.0623751	0.112142	0.0375333	Carubv10001335m.g	0.00223281	0.00160288	0	0.00452157	0.0157853	0.00504454	Carubv10001335m.g	0.00469508	0.00385475	0.006222	0.00507809	0.00211039	0.00368077
Carubv10001336m.g	0.309309	0.40096	0	0.377441	0.307861	NA	Carubv10001336m.g	0.00305526	0	0.0666667	0.00391696	0.00560222	NA	Carubv10001336m.g	0.00309656	0.003725	0.0116677	0.00690232	0.004713	NA
Carubv10001337m.g	0.107346	0.238739	NA	0.142489	NA	0.0598656	Carubv10001337m.g	0.0544643	0.0418032	NA	0.02232	0.03667	0.0102355	Carubv10001337m.g	0.00580532	0.0044293	NA	0.0107087	0.0041675	0.002735
Carubv10001338m.g	0.0116766	NA	NA	0.00547902	0.00273309	NA	Carubv10001338m.g	0.00828201	NA	NA	0.0160708	0.009454	NA	Carubv10001338m.g	0.00332041	NA	NA	0.0124689	0.0046072	NA
Carubv10001339m.g	0.0808873	0.03395	NA	0.109529	0.338793	0	Carubv10001339m.g	0.00151515	0.00189394	NA	0.00527068	0.00438553	0	Carubv10001339m.g	0.00521721	0.00152122	NA	0.0116281	0.00334466	0.00148854
Carubv10001340m.g	0.0289703	NA	NA	0.0616667	0.0496923	0.008335	Carubv10001340m.g	0.00112568	NA	NA	0.00686719	0.00246379	0	Carubv10001340m.g	0.0041085	NA	NA	0.00809851	0.00119943	0
Carubv10001341m.g	0.0152299	0.005556	NA	0.0425875	0.0031681	NA	Carubv10001341m.g	0.000584444	0.00965238	NA	0.00886033	0.00129186	NA	Carubv10001341m.g	0.00145369	0.00106642	NA	0.00615288	0.00439847	NA
Carubv10001342m.g	0.0827392	NA	NA	0.222935	0.0805	NA	Carubv10001342m.g	0.00233056	NA	NA	0.00638923	0.0146846	NA	Carubv10001342m.g	0.00269387	NA	NA	0.0162951	0.00195371	NA
Carubv10001343m.g	0.0191033	0.0893319	NA	0.296027	NA	0.182864	Carubv10001343m.g	0	0.00277667	NA	0.0696971	NA	0.0315554	Carubv10001343m.g	0.00498877	0.00183273	NA	0.00820586	NA	0.00307692
Carubv10001344m.g	NA	NA	NA	NA	NA	NA	Carubv10001344m.g	NA	NA	NA	NA	NA	NA	Carubv10001344m.g	NA	NA	NA	NA	NA	NA
Carubv10001345m.g	0.119843	0.0102071	NA	0.062704	0.00469194	NA	Carubv10001345m.g	0.0027787	0	NA	0.00649655	0.00818245	NA	Carubv10001345m.g	0.00513003	0.025	NA	0.00457382	0.00256773	0
Carubv10001346m.g	0.433385	NA	0.075	0.382567	0.39061	NA	Carubv10001346m.g	0.00977346	NA	0.0125	0.0122287	0.00539714	NA	Carubv10001346m.g	0.00211695	NA	0.00396944	0.00611839	0.00507297	NA
Carubv10001347m.g	0.0716648	0.0610409	NA	0.0353413	0.01444	0.00490294	Carubv10001347m.g	0.0047798	0.0102071	NA	0.0164114	0.0098382	0.0155214	Carubv10001347m.g	0.00640735	0.00233558	NA	0.0281623	0.00375505	0.00847013
Carubv10001348m.g	0.434163	0.437692	NA	0.217245	0.360198	NA	Carubv10001348m.g	0.0234433	0	NA	0.0096553	0.0105429	NA	Carubv10001348m.g	0.00615529	0	NA	0.0104228	0.00403146	NA
Carubv10001349m.g	0.40631	NA	0.45	0.231309	0.394285	NA	Carubv10001349m.g	0.0105572	NA	0	0.0407878	0.0199631	NA	Carubv10001349m.g	0.00485046	NA	0	0.0083274	0.00322143	NA
Carubv10001352m.g	0.0261678	NA	NA	0.041575	0.00353438	NA	Carubv10001352m.g	0.00154306	NA	NA	0.00641815	0.0126235	NA	Carubv10001352m.g	0.003121	NA	NA	0.0033567	0.00311114	NA
Carubv10001353m.g	0.0290445	NA	NA	0.0671879	0.0139788	0	Carubv10001353m.g	0.00640985	NA	NA	0.0240144	0.023461	0.0458375	Carubv10001353m.g	0.00247731	NA	NA	0.0111685	0.00794453	0.0103808
Carubv10001354m.g	0.01079	0.0497905	0	0.00132222	0.0499599	NA	Carubv10001354m.g	0.0029678	0	0.00420294	0.00260417	0.00318733	NA	Carubv10001354m.g	0.00141239	0.00491591	0	0.00380427	0.00103277	NA
Carubv10001355m.g	NA	0.231579	NA	0.131862	0.103664	NA	Carubv10001355m.g	NA	0.0066677	NA	0.00331327	0.00495147	NA	Carubv10001355m.g	NA	0.00241158	NA	0.0042734	0.00310275	0.00269623
Carubv10001356m.g	0.0534388	0.06593	NA	0.00335079	0.00899287	NA	Carubv10001356m.g	0.00205958	NA	NA	0.00146184	0.0137936	NA	Carubv10001356m.g	0.00124594	0	NA	0.00566336	0.009035	NA
Carubv10001357m.g	0.0308102	NA	NA	0.00461932	0	0	Carubv10001357m.g	0.00287885	NA	NA	0.00197286	0.00794167	0	Carubv10001357m.g	0.000425	NA	NA	0.00485769	0.000675676	0
Carubv10001358m.g	NA	0.0308762	NA	0.00825769	0	NA	Carubv10001358m.g	NA	0.00267353	NA	0	0.0107853	NA	Carubv10001358m.g	NA	0.00518352	NA	0.00155533	0.00308129	NA
Carubv10001359m.g	NA	0.256187	NA	0.221364	0.48277	0.0186722	Carubv10001359m.g	0	0.00367288	NA	0.00459079	0	0	Carubv10001359m.g	0	0.0113392	NA	0.00783655	0.0022661	0.00182118
Carubv10001360m.g	0.147445	NA	NA	0.0222763	0.0351049	NA	Carubv10001360m.g	0.00953421	NA	NA	0.00246379	0.0313556	NA	Carubv10001360m.g	0.0069209	NA	NA	0.013666	0.0461706	NA
Carubv10001361m.g	0.388652	0.191663	NA	0.461807	0.41752	NA	Carubv10001361m.g	0.004	NA	NA	0.0209965	0.0362304	NA	Carubv10001361m.g	0.00640272	0.00219342	NA	0.0102972	0.00487003	NA
Carubv10001362m.g	0.0411458	0.081807	NA	0.0795501	0.257475	0.00747323	Carubv10001362m.g	0	0.00524792	NA	0.00532675	0.00375	0.0062839	Carubv10001362m.g	0	0.00249526	NA	0.00549133	0.00238218	0.00585177
Carubv10001363m.g	0.177142	0.0238853	NA	0.0648583	0.273097	0.0350659	Carubv10001363m.g	0	0.00210147	NA	0.00728333	0	0.00666667	Carubv10001363m.g	0	0.00449448	NA	0.00590593	0	0.00571332
Carubv10001364m.g	0.0191887	0.00666667	NA	0.00994542	0.00806154	NA	Carubv10001364m.g	0	0	NA	0.00531993	0.00460144	NA	Carubv10001364m.g	0.00427449	0.00631217	0.00252576	0.00589723	0.00539294	NA
Carubv10001365m.g	0.0696271	0.03667	NA	0.0744812	0.0154164	NA	Carubv10001365m.g	0.0152746	0	NA	0.101505	0.0789281	0	Carubv10001365m.g	0.00535574	0.00384615	0.0107738	0.0097181	0.00674604	0
Carubv10001366m.g	0.0130481	NA	NA	0.00598571	0.00328947	NA	Carubv10001366m.g	0.00174773	NA	NA	0.00834041	0.00625	NA	Carubv10001366m.g	0.00180505	NA	NA	0.00396813	0.00328875	NA
Carubv10001367m.g	NA	0.39352	NA	0.375769	NA	0.535425	Carubv10001367m.g	0	0.00869424	NA	0.00275593	NA	0.0047037	Carubv10001367m.g	0	0.00522233	NA	0.0031609	NA	0.00303319
Carubv10001368m.g	0.0175562	NA	NA	0.00736007	0.00427698	NA	Carubv10001368m.g	0.00916397	NA	NA	0.00283947	0.00626967	NA	Carubv10001368m.g	0.0031576	NA	NA	0.00326026	0.00503576	NA
Carubv10001370m.g	0.0126526	NA	NA	0.00582436	0.00621489	NA	Carubv10001370m.g	0.00238143	NA	NA	0	0.00297619	NA	Carubv10001370m.g	0.00365863	NA	NA	0.00342734	0.00290608	NA
Carubv10001372m.g	0.0253937	NA	NA	0.0328971	0	NA	Carubv10001372m.g	0.003525	NA	NA	0.00622778	0.00520977	NA	Carubv10001372m.g	0.00589825	NA	0	0.00691171	0.00546465	NA
Carubv10001373m.g	0.0139311	0	NA	0.0206681	0.11429	NA	Carubv10001373m.g	0	NA	NA	0.00745192	0	NA	Carubv10001373m.g	0.00205742	0.025	NA	0.00827859	0.00531705	NA
Carubv10001375m.g	0.0222083	0.136244	0	0.012911	0.00490989	NA	Carubv10001375m.g	0.00499413	0	0.00757727	0	0.00719901	NA	Carubv10001375m.g	0.00309709	0	0	0.00422785	0.00404195	NA
Carubv10001376m.g	0.0146391	0.0276889	NA	0.00416667	0.00526316	NA	Carubv10001376m.g	0	0	NA	0	0.0166667	NA	Carubv10001376m.g	0.00205847	0.00477808	NA	0.00563555	0	NA
Carubv10001377m.g	NA	0.0177029	NA	0.0366727	NA	0.0261652	Carubv10001377m.g	0.00714286	0	NA	0.0060959	0.0201375	0	Carubv10001377m.g	0.00213816	0.00474259	0	0.00535032	0.00122838	0.00348284
Carubv10001378m.g	0.0152657	NA	0	0.00284091	0	NA	Carubv10001378m.g	0.00606667	NA	0	0.0096383	0.003125	NA	Carubv10001378m.g	0.00276924	NA	0	0.00733504	0.00640133	NA
Carubv10001379m.g	0.235196	0.249981	NA	0.611359	0.571045	0.192658	Carubv10001379m.g	0	0.00347188	NA	0.0754115	0.096033	0.0565625	Carubv10001379m.g	0	0.00178571	NA	0.0107514	0.00502685	0.0161889
Carubv10001380m.g	0.0394562	0.0500031	0	0.00420941	0.0607256	NA	Carubv10001380m.g	0.00383677	NA	0	0.0281499	0.00653874	NA	Carubv10001380m.g	0.00424692	0.00166667	0.00416667	0.00735188	0.00394091	NA
Carubv10001381m.g	0.0338782	0	NA	0.00450378	0.00536667	NA	Carubv10001381m.g	0.00437308	NA	NA	0.00314252	0	NA	Carubv10001381m.g	0.00324239	0	NA	0.00310912	0.00371607	NA
Carubv10001382m.g	0.442921	0.13005	0.365715	0.328211	0.393956	0.4152	Carubv10001382m.g	0.00441373	0	0.0119083	0.00349629	0.00188026	0	Carubv10001382m.g	0.00206171	0.00185222	0.01111	0.00964079	0.00225136	0.0027027
Carubv10001383m.g	0.214594	NA	NA	0.246954	0.250067	NA	Carubv10001383m.g	0.00550897	NA	NA	0.0325504	0.00168333	NA	Carubv10001383m.g	0.0039613	NA	NA	0.0395744	0.00167592	NA
Carubv10001384m.g	0.174452	0.00231667	NA	0.013725	0.737414	0.0142857	Carubv10001384m.g	0.0015881	0.00389706	NA	0.00406	0.0333333	0	Carubv10001384m.g	0.00353689	0.00133636	NA	0.00595521	0.006858	0.00116279
Carubv10001385m.g	0.366758	0.0711659	NA	0.317647	0.45678	NA	Carubv10001385m.g	0.004375	0	NA	0.000909	0.00540162	NA	Carubv10001385m.g	0.00193334	0	0.00769231	0.0060127	0.00290997	NA
Carubv10001386m.g	0.0137108	0.0333333	NA	0.00201023	0	NA	Carubv10001386m.g	0.00525105	0	NA	0.0015625	0.00396905	NA	Carubv10001386m.g	0.00699503	0	NA	0.0086952	0.000895968	NA
Carubv10001387m.g	NA	NA	NA	NA	NA	NA	Carubv10001387m.g	NA	NA	NA	NA	NA	NA	Carubv10001387m.g	NA	NA	NA	NA	NA	NA
Carubv10001388m.g	0.49071	NA	NA	0.402247	0.373478	NA	Carubv10001388m.g	0.00473072	0.02429	NA	0.00903007	0.00339468	NA	Carubv10001388m.g	0.00229845	0	NA	0.0123238	0.00438634	NA
Carubv10001391m.g	0.0739377	NA	0.0984111	0.0998419	0.285741	NA	Carubv10001391m.g	0.00138833	NA	NA	0.0195604	0.00238143	NA	Carubv10001391m.g	0.00119246	NA	0.0047625	0.00437159	0.00176014	NA
Carubv10001392m.g	NA	NA	0.327783	0.148085	0.325123	NA	Carubv10001392m.g	NA	NA	0	0.00360435	0.00514336	NA	Carubv10001392m.g	NA	NA	0	0.00522872	0.00453199	NA
Carubv10001393m.g	0.370592	0.201435	NA	0.276879	0.508066	0.0628333	Carubv10001393m.g	0.00268429	0.00606477	NA	0.0155459	0.00876537	0.00347222	Carubv10001393m.g	0.00216151	0.00244207	NA	0.00698994	0.00257849	0.00672543
Carubv10001394m.g	0.321032	0.39315	0.233325	0.406193	0.53905	NA	Carubv10001394m.g	0.00300378	0.00595357	0.0333333	0.00468948	0	NA	Carubv10001394m.g	0.00353082	0.00539941	0	0.00751799	0.00474074	NA
Carubv10001396m.g	0.130728	0.191141	0.395825	0.104983	0.102449	NA	Carubv10001396m.g	0.00435843	0	0	0.0201576	0.0097077	0	Carubv10001396m.g	0.00273052	0.00606136	0	0.00808015	0.00339437	0.0791667
Carubv10001397m.g	0.196918	0.433333	NA	0.0799038	0.155053	NA	Carubv10001397m.g	0.00670126	0	NA	0.0109364	0.0029877	NA	Carubv10001397m.g	0.00363723	0.00784054	NA	0.00521819	0.00501556	NA
Carubv10001398m.g	NA	0.0128976	NA	0.0037875	0	NA	Carubv10001398m.g	NA	0.00422609	NA	0.00280968	0	NA	Carubv10001398m.g	NA	0.0105437	NA	0.00939744	0	NA
Carubv10001399m.g	0.0897355	0.207798	NA	0.08645	0.0907837	NA	Carubv10001399m.g	0.00809603	0.00367647	NA	0.00776094	0.00664097	NA	Carubv10001399m.g	0.0031655	0.00137404	NA	0.00669701	0.00331395	NA
Carubv10001400m.g	0.0135519	NA	NA	0	0.000739423	NA	Carubv10001400m.g	0.00377504	NA	NA	0.000813415	0.0025	NA	Carubv10001400m.g	0.00353586	NA	NA	0.0155498	0.00168738	NA
Carubv10001401m.g	0.075273	NA	NA	0.00147	0.0410429	0.0277833	Carubv10001401m.g	0.00907963	NA	NA	0.0331566	0.0578882	0.0166667	Carubv10001401m.g	0.00318076	NA	NA	0.0111457	0.00398542	0.0030303
Carubv10001402m.g	0.0258043	0.0369083	0.0078125	0.00325641	0	NA	Carubv10001402m.g	0	0	NA	0.00265405	0	NA	Carubv10001402m.g	0.00290971	0.00555667	0	0.00739705	0.00259645	NA
Carubv10001403m.g	0.307341	0	NA	0.1896	0.310043	NA	Carubv10001403m.g	0.00285	NA	NA	0.0136923	0.00434601	NA	Carubv10001403m.g	0.00235281	0	NA	0.0166206	0.000990871	NA
Carubv10001404m.g	0.0100567	0.01429	NA	0.0272594	0	0.00462778	Carubv10001404m.g	0.00197609	0	NA	0.00354351	NA	0.00588235	Carubv10001404m.g	0.000989895	0.00760741	NA	0.00632123	0.00284091	0.00353985
Carubv10001405m.g	0.250293	0.183333	0.366667	0.197008	0.227238	NA	Carubv10001405m.g	0.0158156	0.025	NA	0.00712853	0.00817708	NA	Carubv10001405m.g	0.00599103	0	NA	0.00525576	0.0034761	NA
Carubv10001406m.g	0.0206747	0.0204961	NA	0.0841092	0.04334	0	Carubv10001406m.g	0.0448429	0.0295283	NA	0.173683	0.124625	0.0708375	Carubv10001406m.g	0.0299952	0.0134921	NA	0.287249	0.14236	0
Carubv10001407m.g	NA	0.433489	NA	0.18599	0	0.329494	Carubv10001407m.g	0	0.0182626	NA	0.0103421	0	0.00925926	Carubv10001407m.g	0	0.0123543	NA	0.005725	0.00555625	0.00654115
Carubv10001408m.g	0.0203176	NA	NA	0.00327393	0.00166667	0	Carubv10001408m.g	0.00467732	NA	NA	0.0172949	0.00344828	NA	Carubv10001408m.g	0.0129084	NA	NA	0.0211346	0.00307312	0
Carubv10001409m.g	0.55186	NA	NA	0.42874	0.505833	NA	Carubv10001409m.g	0.00314181	NA	NA	0.0345464	0.00495581	NA	Carubv10001409m.g	0.00626846	NA	NA	0.0124866	0.00269099	NA
Carubv10001410m.g	0.332734	NA	NA	0.573094	NA	NA	Carubv10001410m.g	0.0135138	NA	NA	0	NA	NA	Carubv10001410m.g	0.0115294	NA	NA	0.002679	NA	NA
Carubv10001411m.g	0.349159	0	NA	0.271738	0.262809	0.265606	Carubv10001411m.g	0.00577343	0	NA	0.0127224	0	0	Carubv10001411m.g	0.00456275	0.00433277	NA	0.0061033	0.00187941	0.00384199
Carubv10001412m.g	0.740378	0.594515	NA	0.576898	0.528577	0.491004	Carubv10001412m.g	0.0184046	0.0331676	0.00641154	0.0204678	0.00616244	0.0277778	Carubv10001412m.g	0.00560644	0.0130825	0	0.0166014	0.00423873	0.0160077
Carubv10001413m.g	0.430369	NA	NA	0.495101	0.223086	NA	Carubv10001413m.g	0.00286438	NA	NA	0.00724199	0.00423723	NA	Carubv10001413m.g	0.00306911	NA	NA	0.0057811	0.00251131	NA
Carubv10001415m.g	0.0378236	NA	NA	0.0247615	0.163003	NA	Carubv10001415m.g	0.00091875	NA	NA	0.0247018	0.00694444	NA	Carubv10001415m.g	0.00391392	NA	NA	0.00844483	0.00270125	NA
Carubv10001416m.g	0.149372	NA	0.0873042	0.227959	0.0897578	0.5	Carubv10001416m.g	0.022666	NA	0.01935	0.0057787	0.00728077	NA	Carubv10001416m.g	0.00527087	NA	0.0107472	0.00580763	0.00297623	0
Carubv10001418m.g	0.03656	0.407052	0.0333333	0.0272462	0.0320308	NA	Carubv10001418m.g	0.00143973	0.00333333	0.025	0.00277649	0.00521243	NA	Carubv10001418m.g	0.00273618	0.0141854	0	0.00393917	0.00302322	NA
Carubv10001419m.g	0.0390289	0.0257936	NA	0.0299136	0.18452	0.0447556	Carubv10001419m.g	0.00829342	0	NA	0.001428	0.00694583	0	Carubv10001419m.g	0.000976562	0.00452962	NA	0.00861647	0	0.018056
Carubv10001420m.g	0.262518	NA	NA	0.235879	0.253379	NA	Carubv10001420m.g	0.00446606	NA	NA	0.00277833	0	NA	Carubv10001420m.g	0.00298849	NA	NA	0.00526552	0.00348626	NA
Carubv10001421m.g	0.0479847	NA	NA	0.014716	0.00347222	NA	Carubv10001421m.g	0.00588235	NA	NA	0.0154119	0	NA	Carubv10001421m.g	0.00521895	NA	NA	0.0100049	0.00398587	NA
Carubv10001422m.g	0.0676223	NA	0.0203722	0.152416	0.083982	NA	Carubv10001422m.g	0.00436361	NA	0	0.00566629	0.00713662	NA	Carubv10001422m.g	0.0049954	NA	0.00246379	0.00486021	0.00413698	NA
Carubv10001423m.g	0.0753501	NA	NA	0.145549	0.178896	NA	Carubv10001423m.g	0.00585197	NA	NA	0.0318623	0.0101697	NA	Carubv10001423m.g	0.00442506	NA	NA	0.0112596	0.00243692	NA
Carubv10001424m.g	0.748613	0.0131446	NA	0.151195	0.0422	NA	Carubv10001424m.g	0.01625	0	NA	0.00182391	0.00310204	NA	Carubv10001424m.g	0.00394232	0.00416048	NA	0.00618942	0.00405068	NA
Carubv10001425m.g	0.00754167	NA	NA	0.00669469	0.003125	NA	Carubv10001425m.g	0	NA	NA	0.00355763	0	0	Carubv10001425m.g	0.0036	NA	NA	0.0018237	0.0129386	0
Carubv10001427m.g	0.116307	NA	NA	0.15328	0.0415583	NA	Carubv10001427m.g	0.01003	0	0	0.00317556	0.00306509	NA	Carubv10001427m.g	0.00391881	0	0	0.00479171	0.00285864	NA
Carubv10001430m.g	0.0169451	NA	NA	0.00238143	0.0015625	NA	Carubv10001430m.g	0.00873238	NA	NA	0	0.00308704	NA	Carubv10001430m.g	0.00316121	NA	NA	0.00407378	0.00117647	NA
Carubv10001431m.g	0.311209	NA	NA	0.339501	0.358797	NA	Carubv10001431m.g	0.0070587	NA	NA	0.0806375	0.0131364	NA	Carubv10001431m.g	0.00262322	NA	NA	0.0113913	0.00144412	NA
Carubv10001432m.g	0.0224111	0.01218	NA	0.00166667	0.00640312	NA	Carubv10001432m.g	0.0116067	0	NA	0.0186496	0.0249412	NA	Carubv10001432m.g	0.00324225	0.00160818	NA	0.0104622	0.00443132	NA
Carubv10001433m.g	0.0146361	NA	NA	0	0.03125	NA	Carubv10001433m.g	0.020893	NA	NA	0.002975	0.01429	NA	Carubv10001433m.g	0.00383516	NA	NA	0.00889447	0.00476569	NA
Carubv10001435m.g	NA	0.234195	NA	0.214723	0.145783	NA	Carubv10001435m.g	NA	0.00468737	NA	0	0.00976389	NA	Carubv10001435m.g	NA	0.00306476	NA	0.00142857	0.000688636	NA
Carubv10001436m.g	0.13452	NA	NA	0.176417	0.135799	NA	Carubv10001436m.g	0	NA	NA	0.00867004	0.00322581	NA	Carubv10001436m.g	0.00208834	NA	NA	0.00887293	0.00218437	NA
Carubv10001437m.g	0.0298578	0.397694	NA	0.0919561	0.0580363	0.750929	Carubv10001437m.g	0.00857754	0	NA	0.00343235	0.00697	0.041675	Carubv10001437m.g	0.00563693	0.00510177	NA	0.00649744	0.00165357	0.0259575
Carubv10001438m.g	0.0319598	NA	NA	0.0406133	0.0853054	NA	Carubv10001438m.g	0.00189375	NA	NA	0.0192271	0.0161878	NA	Carubv10001438m.g	0.00164798	NA	0	0.00722057	0.00819262	NA
Carubv10001439m.g	0.119748	0.0574278	NA	0.177252	0.0727195	NA	Carubv10001439m.g	0.00594265	0	NA	0.0178199	0.00537204	NA	Carubv10001439m.g	0.00428666	0.00407334	NA	0.00535349	0.00396872	NA
Carubv10001440m.g	0.275445	NA	NA	0.323106	0.258526	NA	Carubv10001440m.g	0.00342576	NA	NA	0.0015625	0.00303	NA	Carubv10001440m.g	0.00333967	NA	NA	0.00554641	0.00535691	NA
Carubv10001442m.g	NA	NA	NA	NA	NA	NA	Carubv10001442m.g	NA	NA	NA	NA	NA	NA	Carubv10001442m.g	NA	NA	NA	NA	NA	NA
Carubv10001443m.g	0.152698	0.0465344	NA	0.244253	0	0	Carubv10001443m.g	0.00308611	0	NA	0.00628333	0	0	Carubv10001443m.g	0.00443182	0	NA	0.00481246	0	0
Carubv10001445m.g	NA	NA	NA	NA	NA	NA	Carubv10001445m.g	NA	NA	NA	NA	NA	NA	Carubv10001445m.g	NA	NA	NA	NA	NA	NA
Carubv10001446m.g	0.0140088	NA	NA	0.0341476	0.00281912	NA	Carubv10001446m.g	0.00774887	NA	NA	0.0130634	0.00714286	NA	Carubv10001446m.g	0.00337327	NA	NA	0.0133789	0.00109649	NA
Carubv10001447m.g	0.260109	0.137574	NA	0.0292259	0	0.0729013	Carubv10001447m.g	0.00696119	0.113268	NA	0.0108978	0	0	Carubv10001447m.g	0.00346375	0.0164711	NA	0.00555943	0.00146228	0.00203829
Carubv10001448m.g	0.423642	0.64852	0.65972	0.342626	0.400643	NA	Carubv10001448m.g	0.000943396	0.00359098	0.00396905	0.00866574	0.00477216	NA	Carubv10001448m.g	0.00349513	0.00306493	0.00238095	0.00426091	0.00430157	NA
Carubv10001449m.g	0.0312565	NA	NA	0.00565958	0.0120714	NA	Carubv10001449m.g	0.0041675	NA	NA	0.0122727	0.00326765	NA	Carubv10001449m.g	0.00253631	NA	NA	0.00718682	0.00529696	NA
Carubv10001450m.g	0.124856	NA	NA	0.0064985	NA	0	Carubv10001450m.g	0.00626808	NA	NA	0.0154106	NA	0	Carubv10001450m.g	0.00266318	NA	NA	0.00953122	NA	0
Carubv10001451m.g	0.270638	0.8992	NA	0.335165	0.0578549	0.14285	Carubv10001451m.g	0.00319776	0	NA	0.00660105	0.00147059	0	Carubv10001451m.g	0.00466187	0	NA	0.00790642	0.00317068	0
Carubv10001452m.g	0.167981	NA	NA	0.428709	0.163224	NA	Carubv10001452m.g	0.00772457	NA	NA	0.00707045	0.00744063	NA	Carubv10001452m.g	0.00339023	NA	NA	0.00531953	0.00319524	NA
Carubv10001453m.g	NA	NA	NA	NA	NA	NA	Carubv10001453m.g	NA	NA	NA	NA	NA	NA	Carubv10001453m.g	NA	NA	NA	NA	NA	NA
Carubv10001454m.g	0.21916	0.233931	NA	0.178434	NA	0.141113	Carubv10001454m.g	0.00941667	0	NA	0.0310546	NA	0.0419048	Carubv10001454m.g	0.00382941	0.00336667	NA	0.016237	NA	0.00338862
Carubv10001455m.g	0.0890307	NA	NA	0.00531829	0.0532548	NA	Carubv10001455m.g	0	NA	NA	0.0112734	0.00688406	NA	Carubv10001455m.g	0.00863496	NA	NA	0.0125612	0.00868247	NA
Carubv10001456m.g	0.746517	0.177528	NA	0.321282	0.607563	0.199788	Carubv10001456m.g	0	0	NA	0.0222118	0	0.00480625	Carubv10001456m.g	0.00416705	0.008042	NA	0.00868744	0.00922541	0.0169603
Carubv10001457m.g	0.0627671	0.029915	NA	0.0759917	0.133953	NA	Carubv10001457m.g	0.00427195	0	NA	0.00548266	0.001515	0.02	Carubv10001457m.g	0.00314998	0	NA	0.00298096	0.00352702	0
Carubv10001458m.g	0.0234124	NA	NA	0.02048	0	NA	Carubv10001458m.g	0.00565398	NA	NA	0.00675674	0.00625	NA	Carubv10001458m.g	0.000624348	NA	NA	0.00273917	0.00352824	NA
Carubv10001459m.g	NA	NA	NA	NA	NA	NA	Carubv10001459m.g	NA	NA	NA	NA	NA	NA	Carubv10001459m.g	NA	NA	NA	NA	NA	NA
Carubv10001461m.g	0.403447	0.245673	NA	0.344627	0.550496	0.360512	Carubv10001461m.g	0.00629989	0.00351981	NA	0.0190579	0.00696494	0.00652474	Carubv10001461m.g	0.00136046	0.00314179	NA	0.00854868	0.00282344	0.0028589
Carubv10001462m.g	0.0358706	0.0358319	NA	0.00588235	0.00701842	NA	Carubv10001462m.g	0	0	NA	0	0.00867727	NA	Carubv10001462m.g	0.00433606	0.0027027	NA	0.00707722	0.00208357	NA
Carubv10001463m.g	0.0201886	0.127917	NA	0.110395	0.0025	0.0302394	Carubv10001463m.g	0.006858	0	NA	0.00831173	0	0.0111632	Carubv10001463m.g	0.00790565	0	NA	0.00757294	0.00180325	0.0301782
Carubv10001466m.g	NA	NA	NA	NA	NA	NA	Carubv10001466m.g	NA	NA	NA	NA	NA	NA	Carubv10001466m.g	NA	NA	NA	NA	NA	NA
Carubv10001467m.g	0.203977	NA	0.025	0.334432	0.272078	NA	Carubv10001467m.g	0.00216048	NA	0.00714286	0.00678151	0.0112204	NA	Carubv10001467m.g	0.00336288	NA	0.00528046	0.010573	0.00317663	NA
Carubv10001468m.g	NA	NA	NA	NA	NA	NA	Carubv10001468m.g	NA	NA	NA	NA	NA	NA	Carubv10001468m.g	NA	NA	NA	NA	NA	NA
Carubv10001469m.g	0.368996	NA	NA	0.40896	0.536315	NA	Carubv10001469m.g	0.00499647	NA	NA	0.0277124	0.00217391	NA	Carubv10001469m.g	0.00481049	NA	NA	0.0110575	0.00223881	NA
Carubv10001470m.g	0.0134014	NA	NA	0.0166771	0.00324265	NA	Carubv10001470m.g	0	NA	NA	0	0	NA	Carubv10001470m.g	0.00573524	0	NA	0.00330088	0.00285105	NA
Carubv10001471m.g	NA	NA	NA	NA	NA	NA	Carubv10001471m.g	NA	NA	NA	NA	NA	NA	Carubv10001471m.g	NA	NA	NA	NA	NA	NA
Carubv10001472m.g	0.022388	NA	NA	0.00420294	0.004545	NA	Carubv10001472m.g	0	NA	NA	0.0120725	0	NA	Carubv10001472m.g	0.00467266	NA	NA	0.00281807	0.00338156	NA
Carubv10001473m.g	0.506458	0.189051	NA	0.223027	0.463167	0.195709	Carubv10001473m.g	0.0106074	0.0125	NA	0.00385993	0.0129313	0	Carubv10001473m.g	0.00530581	0.00383152	NA	0.00404544	0.00114178	0
Carubv10001475m.g	0.0326537	0	NA	0.0117269	0.0199301	0	Carubv10001475m.g	0.002288	0	NA	0.00302059	0.00396944	NA	Carubv10001475m.g	0.00174259	0.00150135	NA	0.0045018	0.000953571	0
Carubv10001476m.g	0.0765832	NA	0	0.103524	0.213154	NA	Carubv10001476m.g	0.00505401	NA	0	0.00845493	0.00426851	NA	Carubv10001476m.g	0.00361979	NA	0	0.00529373	0.00405417	NA
Carubv10001478m.g	0.0189548	NA	0	0.00362391	0.02755	NA	Carubv10001478m.g	0.0109414	NA	NA	0.00685789	0	NA	Carubv10001478m.g	0.00573451	NA	0	0.00564924	0.00254152	NA
Carubv10001479m.g	0.165952	NA	0.0333333	0.0297692	0.00751176	NA	Carubv10001479m.g	0.00713056	NA	NA	0.00833333	0	NA	Carubv10001479m.g	0.00453929	0	0.025	0.00449908	0.00276826	NA
Carubv10001480m.g	NA	0.324085	NA	0.351402	NA	0.209342	Carubv10001480m.g	0	0.012125	NA	0.0232457	NA	0	Carubv10001480m.g	0	0.00941844	NA	0.00853859	NA	0.0100591
Carubv10001482m.g	0.2538	NA	0.128571	0.320503	0.0348735	NA	Carubv10001482m.g	0.00703917	NA	0	0.00694532	0.0036383	NA	Carubv10001482m.g	0.00393922	NA	0.0025641	0.00642587	0.00478119	NA
Carubv10001483m.g	0.0383821	NA	NA	0.0449455	0.0309933	NA	Carubv10001483m.g	0.0030303	NA	NA	0.0144969	0.0122959	NA	Carubv10001483m.g	0.00506584	NA	NA	0.0132729	0.00210213	NA
Carubv10001484m.g	0.0133929	NA	NA	0	0	NA	Carubv10001484m.g	0.00130208	NA	NA	0.00198393	0.001428	NA	Carubv10001484m.g	0.0044575	NA	NA	0.0170261	0.00549969	NA
Carubv10001485m.g	0.0668534	NA	NA	0.177808	0	NA	Carubv10001485m.g	0.00757241	NA	NA	0.0127	0	NA	Carubv10001485m.g	0.00221194	NA	NA	0.00846852	0	NA
Carubv10001486m.g	0.0211612	NA	0	0.00967214	0.00160192	NA	Carubv10001486m.g	0.00190667	NA	0.0142857	0.00935075	0.00213654	NA	Carubv10001486m.g	0.00510832	NA	0.0041675	0.0126286	0.00279942	NA
Carubv10001487m.g	NA	NA	NA	NA	NA	NA	Carubv10001487m.g	NA	NA	NA	NA	NA	NA	Carubv10001487m.g	NA	NA	NA	NA	NA	NA
Carubv10001488m.g	0.400083	NA	NA	0.317994	0.433079	0.261993	Carubv10001488m.g	0.00275478	0.01	NA	0.00469342	0	0	Carubv10001488m.g	0.00462953	0	NA	0.00899198	0.0046721	0.00355717
Carubv10001489m.g	0.770353	0.666134	NA	0.603601	0.519835	0.23111	Carubv10001489m.g	0.0129808	0	NA	0.1055	0.0675129	0.021775	Carubv10001489m.g	0.00667243	0.00714286	NA	0.0123138	0.00880978	0
Carubv10001491m.g	0.0358284	NA	0	0.0210887	0.00362244	NA	Carubv10001491m.g	0.00600143	NA	0	0.0109818	0.0023381	NA	Carubv10001491m.g	0.0057853	NA	0	0.00238825	0.00344259	NA
Carubv10001492m.g	0	0.369154	NA	0.311672	NA	0.451797	Carubv10001492m.g	0	0.00353775	NA	0.00443721	NA	0.00618448	Carubv10001492m.g	0.00529259	0.00211088	NA	0.00181327	NA	0.0021629
Carubv10001493m.g	0.0240506	0.0577842	NA	0.00468734	0.00280643	NA	Carubv10001493m.g	0.00154306	0	NA	0.00106827	0.00439124	NA	Carubv10001493m.g	0.00264681	0.00726508	NA	0.00551596	0.00371678	NA
Carubv10001494m.g	0.368011	NA	NA	0.359413	0.476988	NA	Carubv10001494m.g	0.00158612	NA	NA	0.00319491	0.00625	NA	Carubv10001494m.g	0.00268358	NA	NA	0.00448672	0.00246914	NA
Carubv10001496m.g	0.0338418	NA	NA	0.0333914	0.00603448	NA	Carubv10001496m.g	0.00573065	NA	NA	0.00284091	0	NA	Carubv10001496m.g	0.0038105	NA	NA	0.00634777	0.00336227	NA
Carubv10001497m.g	NA	NA	NA	NA	NA	NA	Carubv10001497m.g	NA	NA	NA	NA	NA	NA	Carubv10001497m.g	NA	NA	NA	NA	NA	NA
Carubv10001498m.g	NA	NA	NA	NA	NA	NA	Carubv10001498m.g	NA	NA	NA	NA	NA	NA	Carubv10001498m.g	NA	NA	NA	NA	NA	NA
Carubv10001499m.g	0.167965	NA	NA	0.245834	0.166732	NA	Carubv10001499m.g	0.00294808	NA	NA	0.00761511	0.0049069	NA	Carubv10001499m.g	0.00243956	NA	NA	0.0055635	0.00448263	NA
Carubv10001500m.g	NA	0.400075	NA	0.259444	NA	0.135632	Carubv10001500m.g	NA	0.00928932	NA	0.00438684	NA	0.002525	Carubv10001500m.g	NA	0.00183824	NA	0.00501461	NA	0.00431741
Carubv10001502m.g	0.0734217	NA	NA	0.173245	NA	0.0238367	Carubv10001502m.g	0.00469399	NA	NA	0.0120804	NA	0.00306875	Carubv10001502m.g	0.00393775	NA	NA	0.0111225	NA	0.00257321
Carubv10001503m.g	0.111349	0.0419306	NA	0.173146	0.139049	NA	Carubv10001503m.g	0.00757727	0.0112222	NA	0.00757125	0.00334	NA	Carubv10001503m.g	0.00118656	0.00376053	NA	0.0071272	0.00351983	NA
Carubv10001504m.g	0.0425667	NA	NA	0.156613	0.105896	NA	Carubv10001504m.g	0.00202308	NA	NA	0.0199891	0.025578	NA	Carubv10001504m.g	0.00256046	NA	NA	0.0106069	0.00393146	NA
Carubv10001505m.g	0.641956	0.27547	NA	0.663796	0.696291	0.192812	Carubv10001505m.g	0.0101095	0.0104187	NA	0.00559671	0.0190009	0.00649545	Carubv10001505m.g	0.00642059	0.00909091	NA	0.0119893	0.00552501	0.0104447
Carubv10001507m.g	0.151844	NA	NA	0.0665494	0.149304	0.105263	Carubv10001507m.g	0.0628417	NA	NA	0.0325439	0.0470304	0.09375	Carubv10001507m.g	0.00495941	NA	NA	0.0123679	0.00524701	0.0125004
Carubv10001508m.g	0.403774	0.50785	0.27	0.440817	0.669359	0	Carubv10001508m.g	0.00810726	0.0159188	0	0.00916704	0.0126008	0	Carubv10001508m.g	0.00464437	0.00756667	0.00470128	0.00411176	0.00278375	0
Carubv10001509m.g	0.247309	0.685195	NA	0.333758	0.345682	0.496761	Carubv10001509m.g	0.00336016	0.00329815	NA	0.00814819	0.00201613	0.00284062	Carubv10001509m.g	0.00511746	0.00515908	NA	0.00775547	0.00287611	0.00661557
Carubv10001510m.g	0.477218	0.160102	NA	0.327511	0.246672	NA	Carubv10001510m.g	0.00626472	0	NA	0.00788723	0.00442355	NA	Carubv10001510m.g	0.002232	0.00919569	NA	0.0139097	0.00695508	NA
Carubv10001511m.g	0.00821161	0.00757727	NA	0.00255102	0.00189394	NA	Carubv10001511m.g	0	0.0166667	NA	0.00480769	0.00701607	NA	Carubv10001511m.g	0	0	NA	0.00486651	0.00105074	NA
Carubv10001512m.g	0.0631189	0.03269	NA	0.0801067	0	0.01667	Carubv10001512m.g	0.00397894	0	NA	0.0101144	0.00938862	0.01429	Carubv10001512m.g	0.00269282	0.0026551	NA	0.00565741	0.00382066	0.0117879
Carubv10001513m.g	0.291963	NA	NA	0.313436	0.284414	0.197045	Carubv10001513m.g	0.00227328	NA	NA	0.00805542	0.00297619	0.00219211	Carubv10001513m.g	0.00242716	NA	NA	0.00364837	0.00397973	0.00223881
Carubv10001514m.g	0.126687	NA	NA	0.102213	0.143682	NA	Carubv10001514m.g	0.0128314	NA	NA	0	0.0253015	NA	Carubv10001514m.g	0	NA	NA	0.00343926	0.00401662	NA
Carubv10001515m.g	0.202862	NA	0.075	0.150768	0.129076	NA	Carubv10001515m.g	0.00499821	0	0.0203722	0.00694457	0.00347222	NA	Carubv10001515m.g	0.00205114	0	0.00408286	0.00854611	0.00313575	NA
Carubv10001516m.g	0.0108105	0.0265301	NA	0.0185509	NA	0.115352	Carubv10001516m.g	0	0.00814239	NA	0.00583125	NA	0.00607708	Carubv10001516m.g	0	0.00495431	NA	0.00648558	0	0.00500384
Carubv10001518m.g	0.0090202	NA	NA	0.00392056	0.00396491	NA	Carubv10001518m.g	0.00138889	NA	NA	0.0169447	0.00416667	NA	Carubv10001518m.g	0.00222746	NA	NA	0.0129943	0.00482938	NA
Carubv10001519m.g	0.147431	0	NA	0.362167	0.71419	NA	Carubv10001519m.g	0.00795417	0	NA	0	0.0078125	NA	Carubv10001519m.g	0.0045127	0	NA	0.00426877	0.00937292	NA
Carubv10001520m.g	NA	NA	NA	NA	NA	NA	Carubv10001520m.g	NA	NA	NA	NA	NA	NA	Carubv10001520m.g	NA	NA	NA	NA	NA	NA
Carubv10001521m.g	0.0719207	NA	NA	0.311111	0.00645682	NA	Carubv10001521m.g	0.00521625	NA	NA	0.227166	0.00659688	NA	Carubv10001521m.g	0.00272206	NA	NA	0.0780264	0.0032024	NA
Carubv10001522m.g	0.482156	0.270838	NA	0.406545	0.435238	NA	Carubv10001522m.g	0.00497825	0.00473824	NA	0.00623539	0.0088456	NA	Carubv10001522m.g	0.00505222	0.00402167	NA	0.00593029	0.00285112	NA
Carubv10001523m.g	0.376495	NA	NA	0.109398	0.449415	NA	Carubv10001523m.g	0.00509355	NA	NA	0.000901351	0.00415192	NA	Carubv10001523m.g	0.00217816	NA	NA	0.00336349	0.00577021	NA
Carubv10001524m.g	0.102881	NA	NA	0.0719179	0.110012	NA	Carubv10001524m.g	0.0234181	NA	NA	0.00390625	0.0524964	NA	Carubv10001524m.g	0.0089237	NA	NA	0.0084203	0.00333511	NA
Carubv10001525m.g	0.329815	0.433601	NA	0.278095	0.339173	NA	Carubv10001525m.g	0.0052875	0	NA	0.0126122	0.00150135	NA	Carubv10001525m.g	0.00323244	0.00525888	NA	0.00697887	0.00384146	NA
Carubv10001526m.g	0.018388	NA	NA	0.00147	0.00267	NA	Carubv10001526m.g	0.00467907	NA	NA	0.00271739	0.0111924	NA	Carubv10001526m.g	0.00160721	0	0.0333333	0.00450118	0.00645585	NA
Carubv10001527m.g	0.481664	0.302938	NA	0.440265	0.268196	NA	Carubv10001527m.g	0.00605284	0.0352609	NA	0.0304364	0.00369016	NA	Carubv10001527m.g	0.00501223	0.00394189	NA	0.00844678	0.00277959	NA
Carubv10001528m.g	0.213217	NA	NA	0.330237	0.285494	NA	Carubv10001528m.g	0.0043051	NA	NA	0.0124559	0.00334398	NA	Carubv10001528m.g	0.00433717	NA	NA	0.00477336	0.00300411	NA
Carubv10001529m.g	0.2137	0.403575	0.25	0.192804	0.193087	0.25	Carubv10001529m.g	0.00836496	0.0316667	0	0.00418719	0.0079727	0	Carubv10001529m.g	0.00514066	0.00142857	0	0.00312705	0.00330784	0
Carubv10001530m.g	0.642316	0.40571	NA	0.536387	0.443412	NA	Carubv10001530m.g	0.00434082	0	NA	0.00608965	0.00964389	NA	Carubv10001530m.g	0.00385035	0	NA	0.0070422	0.00398362	NA
Carubv10001531m.g	0.0358531	0.366663	NA	0.206365	0.126601	NA	Carubv10001531m.g	0	0	NA	0.00896875	0.00496071	NA	Carubv10001531m.g	0.0065001	0	NA	0.00446939	0.00421785	NA
Carubv10001532m.g	0.763922	0	NA	0.464175	0.654196	0	Carubv10001532m.g	0.0390519	0	NA	0.00551812	0.0144614	0.01429	Carubv10001532m.g	0.00216051	0.00162386	NA	0.00638584	0.0040044	0
Carubv10001533m.g	0.274846	NA	0.227783	0.230981	0.206846	0.1	Carubv10001533m.g	0.00262381	NA	0.00793889	0.0183833	0.0034948	0	Carubv10001533m.g	0.00432519	NA	0	0.00515363	0.00296845	0
Carubv10001534m.g	0.230056	NA	NA	0.499388	0.11059	NA	Carubv10001534m.g	0.00542356	NA	NA	0.00699433	0.00174268	NA	Carubv10001534m.g	0.00271294	0.0108696	NA	0.0115825	0.00259545	NA
Carubv10001535m.g	0.145789	NA	0	0.0847615	0.049773	NA	Carubv10001535m.g	0.0254042	NA	NA	0.0136062	0.0559973	NA	Carubv10001535m.g	0.00758225	NA	0	0.00555151	0.00644687	NA
Carubv10001536m.g	0.141756	0.0817512	NA	0.123006	0.19841	NA	Carubv10001536m.g	0.00729147	0.00769231	NA	0.00179766	0.00193108	NA	Carubv10001536m.g	0.00214895	0	NA	0.00372903	0.00292223	NA
Carubv10001537m.g	0.198676	NA	NA	0.185565	0.213075	NA	Carubv10001537m.g	0.00113077	NA	NA	0.00602121	0.00310319	0	Carubv10001537m.g	0.0036383	NA	NA	0.00671601	0.0048722	0
Carubv10001538m.g	0.169174	NA	0	0.132683	0.0508898	0.11905	Carubv10001538m.g	0.00334029	NA	0	0.00870952	0.0104533	0.0119083	Carubv10001538m.g	0.00317383	NA	0	0.0057879	0.00284616	0
Carubv10001539m.g	0.0234019	0.0200435	NA	0.00607906	0.00270816	NA	Carubv10001539m.g	0.00684885	0	NA	0.0121476	0.00414773	NA	Carubv10001539m.g	0.00418942	0.00476333	NA	0.00564655	0.002	NA
Carubv10001540m.g	0.0193793	0.0646724	NA	0.0158574	0.00644649	NA	Carubv10001540m.g	0.00402921	0.00160208	0	0.00510781	0.0123549	NA	Carubv10001540m.g	0.00205407	0.00426714	0	0.0110059	0.00650997	NA
Carubv10001541m.g	0.0208875	NA	NA	0.00302574	0.00373143	NA	Carubv10001541m.g	0	NA	NA	0.00460606	0.00115729	NA	Carubv10001541m.g	0.00091875	NA	NA	0.00374397	0.00355721	NA
Carubv10001543m.g	0.493719	NA	NA	0.121829	0.478682	NA	Carubv10001543m.g	0.0038298	NA	NA	0	0.01005	NA	Carubv10001543m.g	0.00670209	NA	NA	0.00869561	0.0032415	NA
Carubv10001544m.g	0.512346	0.3	0.2	0.273745	0.18622	NA	Carubv10001544m.g	0.0102674	0	0	0.00539911	0.00579	NA	Carubv10001544m.g	0.00664296	0.018808	0	0.00472157	0.00412316	NA
Carubv10001546m.g	NA	NA	NA	NA	NA	NA	Carubv10001546m.g	NA	NA	NA	NA	NA	NA	Carubv10001546m.g	NA	NA	NA	NA	NA	NA
Carubv10001547m.g	0.197633	0.153483	NA	0.239375	0.0470872	NA	Carubv10001547m.g	0	0.00520937	NA	0.00435146	0.001666	NA	Carubv10001547m.g	0.00892857	0.00668069	NA	0.00546972	0.00493708	NA
Carubv10001548m.g	0.0796267	0.00779318	NA	0.0379498	0.00588235	0.111518	Carubv10001548m.g	0	0	NA	0.00560962	0.007145	0.00292368	Carubv10001548m.g	0.00503718	0.00627258	NA	0.00654771	0.00228837	0.0076179
Carubv10001549m.g	0.238271	0.00496667	NA	0.0978878	0.131335	NA	Carubv10001549m.g	0.00228224	0	NA	0.0125587	0.00448929	NA	Carubv10001549m.g	0.0032692	0.00409058	NA	0.00959204	0.00293592	NA
Carubv10001550m.g	0.320696	NA	NA	0.332766	0.21	NA	Carubv10001550m.g	0.00331532	NA	NA	0.00862667	0.00617222	NA	Carubv10001550m.g	0.00445585	NA	NA	0.0048771	0.00191552	NA
Carubv10001551m.g	0.00958056	0.199312	0	0.0689579	0.00274643	NA	Carubv10001551m.g	0.00337552	0.0181017	0	0.0151443	0.004545	NA	Carubv10001551m.g	0.0020055	0.0283253	0	0.0104086	0.00216933	NA
Carubv10001552m.g	0.833699	NA	NA	NA	0.833958	NA	Carubv10001552m.g	0.247701	NA	NA	NA	0.476066	NA	Carubv10001552m.g	0.025763	NA	NA	NA	0.053833	NA
Carubv10001553m.g	0.28173	NA	NA	0.12687	0.179236	NA	Carubv10001553m.g	0.00433148	NA	NA	0.0442774	0	NA	Carubv10001553m.g	0.00398432	NA	NA	0.00363264	0.00366257	NA
Carubv10001555m.g	0.401023	0.4	0.0666667	0.415431	0.43392	NA	Carubv10001555m.g	0.00432151	0	0	0.0123153	0.00922236	NA	Carubv10001555m.g	0.00387476	0.0185185	0.0145833	0.0145867	0.00270505	NA
Carubv10001556m.g	0.648075	0.06667	NA	0.539844	0.221919	0.468838	Carubv10001556m.g	0.00219211	0.0125	NA	0.0633505	0.00714286	0.0926941	Carubv10001556m.g	0.0015651	0	NA	0.0127323	0.00807117	0.0110645
Carubv10001557m.g	0.4713	0.890379	NA	0.560024	0.531955	NA	Carubv10001557m.g	0.00784389	0.00757727	NA	0.0102091	0.0130308	NA	Carubv10001557m.g	0.00462447	0	NA	0.0128527	0.000944694	NA
Carubv10001558m.g	NA	NA	NA	NA	NA	NA	Carubv10001558m.g	NA	NA	NA	NA	NA	NA	Carubv10001558m.g	NA	NA	NA	NA	NA	NA
Carubv10001559m.g	0.158462	NA	NA	0.0904667	NA	0.0134399	Carubv10001559m.g	0.00395217	NA	NA	0.00312174	NA	0	Carubv10001559m.g	0.00326602	NA	NA	0.00391792	NA	0.006033
Carubv10001560m.g	0.360675	0.877646	NA	0.418023	0.36793	NA	Carubv10001560m.g	0.00336551	0	NA	0.00621867	0.00534605	NA	Carubv10001560m.g	0.00340137	0.00783512	NA	0.00436315	0.00288763	NA
Carubv10001562m.g	0.0179674	NA	0	0.00316231	0.00295104	NA	Carubv10001562m.g	0	NA	NA	0.00602656	0.00656697	NA	Carubv10001562m.g	0.00583814	NA	0.00666667	0.00687601	0.00275352	NA
Carubv10001563m.g	0.433228	NA	NA	0.289223	0.156582	NA	Carubv10001563m.g	0.00187895	NA	NA	0.00441757	0.0182582	NA	Carubv10001563m.g	0.00329556	NA	NA	0.00550539	0.00386968	NA
Carubv10001564m.g	NA	NA	NA	NA	NA	NA	Carubv10001564m.g	NA	NA	NA	NA	NA	NA	Carubv10001564m.g	NA	NA	NA	NA	NA	NA
Carubv10001566m.g	0.0252483	0.34286	0	0.00455864	0.0222254	NA	Carubv10001566m.g	0	0	NA	0.000554717	0.0036552	NA	Carubv10001566m.g	0.0055325	0.025	0.00520937	0.00630902	0.00601553	NA
Carubv10001567m.g	0.0402857	0.0653774	0.0142857	0.00965654	0	NA	Carubv10001567m.g	0.00244983	0.00490294	0	0.017064	0.00714286	NA	Carubv10001567m.g	0.00287806	0.00398073	0.00454545	0.00776091	0.00208333	NA
Carubv10001568m.g	0.00454545	0.0134279	NA	0.0054204	0	0.00340238	Carubv10001568m.g	0	0	NA	0.006096	0	0.008335	Carubv10001568m.g	0.000821264	0.00304054	NA	0.00744595	0.00555556	0
Carubv10001569m.g	0.237199	NA	NA	0.11921	0.237276	NA	Carubv10001569m.g	0.00737025	NA	NA	0.00185208	0.0133532	NA	Carubv10001569m.g	0.00272462	NA	0	0.0152113	0.00216916	NA
Carubv10001570m.g	0.201757	0.290776	NA	0.265666	0.284359	0.252736	Carubv10001570m.g	0.00338996	0	NA	0.0130232	0	0.00287661	Carubv10001570m.g	0.00263478	0.00287414	NA	0.0114506	0.001667	0.00336179
Carubv10001571m.g	0.0269697	NA	NA	0.00899808	0.0280414	NA	Carubv10001571m.g	0.0104745	NA	NA	0.00494643	0	NA	Carubv10001571m.g	0.00288807	NA	NA	0.0119299	0.00449815	NA
Carubv10001573m.g	0.01248	NA	NA	0	0	NA	Carubv10001573m.g	0.00403913	NA	NA	0	0.0119071	NA	Carubv10001573m.g	0.00341162	NA	NA	0	0	NA
Carubv10001574m.g	0.309442	0.0640933	NA	0.131718	0.2154	0.0844436	Carubv10001574m.g	0.00238095	0	NA	0.000925926	0	0	Carubv10001574m.g	0.00319659	0	NA	0.00527575	0.00260417	0.00411516
Carubv10001575m.g	0.0201877	NA	0	0.00792074	0.00147059	NA	Carubv10001575m.g	0.00083375	NA	NA	0.00320526	0.00179194	NA	Carubv10001575m.g	0.0016658	NA	0.0353608	0.0091081	0.0030709	NA
Carubv10001576m.g	NA	0.337517	NA	0.7	NA	0.660317	Carubv10001576m.g	NA	0.101538	NA	0.628575	NA	0.4272	Carubv10001576m.g	NA	0	NA	0.04	NA	0.0318182
Carubv10001577m.g	0.0853167	0.1	NA	0.240757	0.24214	NA	Carubv10001577m.g	0.00105074	0.05	NA	0.0205542	0.0049875	NA	Carubv10001577m.g	0.00421929	0	NA	0.00999093	0.00354004	NA
Carubv10001578m.g	0.173774	0.833333	NA	0.168428	0.0111107	NA	Carubv10001578m.g	0.00704543	0	NA	0.00378612	0	NA	Carubv10001578m.g	0.00287543	0	NA	0.00794863	0.00455933	NA
Carubv10001579m.g	0.0168592	NA	NA	0	0.141527	NA	Carubv10001579m.g	0.0166789	NA	NA	0.00688959	0.0331172	NA	Carubv10001579m.g	0.00164608	NA	NA	0.00194563	0.00352356	NA
Carubv10001580m.g	0.258785	NA	0.19165	0.169189	0.107536	NA	Carubv10001580m.g	0.00424686	0	0	0.00649537	0.00823848	NA	Carubv10001580m.g	0.00337425	0	0.0153846	0.0043526	0.00465343	NA
Carubv10001581m.g	NA	0.0322	NA	0.00846324	NA	0.0323864	Carubv10001581m.g	NA	0	NA	0.00384615	NA	0	Carubv10001581m.g	NA	0	NA	0.00240441	NA	0.00125351
Carubv10001582m.g	0.011142	0.00340238	NA	0.00399626	0.00303295	0	Carubv10001582m.g	0.00215517	0	NA	0.00240385	0	0	Carubv10001582m.g	0.00287597	0.0015625	NA	0.00252783	0.000841667	0
Carubv10001583m.g	0.15212	0.0095692	NA	0.227747	0.152559	NA	Carubv10001583m.g	0.00595499	0	NA	0.00287709	0.00653143	NA	Carubv10001583m.g	0.00229675	0	NA	0.00514154	0.00374085	NA
Carubv10001585m.g	0.21564	NA	NA	0.0787319	0.0847702	NA	Carubv10001585m.g	0	NA	NA	0.0071859	0.00446429	NA	Carubv10001585m.g	0.00183829	NA	NA	0.00812938	0.00183	NA
Carubv10001586m.g	0.274946	NA	NA	0.268162	0.380034	NA	Carubv10001586m.g	0.00420294	NA	NA	0.00642963	0.00645172	NA	Carubv10001586m.g	0.00348545	0	NA	0.00188293	0.00490906	NA
Carubv10001587m.g	0.204012	NA	NA	0.224882	0.25051	NA	Carubv10001587m.g	0.0042278	NA	0	0.00352	0.00656589	NA	Carubv10001587m.g	0.00271224	NA	0	0.00840497	0.00283079	NA
Carubv10001588m.g	0.0138882	0.13795	NA	0.0116502	NA	0.00568182	Carubv10001588m.g	0	NA	NA	0	NA	NA	Carubv10001588m.g	0.00649562	0.01667	NA	0.00746752	NA	0
Carubv10001590m.g	0.676504	0.474925	NA	0.338689	NA	0.79165	Carubv10001590m.g	0.011	0	NA	0.00175526	NA	0.0178571	Carubv10001590m.g	0.00192308	0	NA	0.0025629	NA	0.003125
Carubv10001591m.g	NA	0.492895	NA	0.384659	NA	0.310036	Carubv10001591m.g	NA	0.0027758	NA	0.00474705	NA	0.0052239	Carubv10001591m.g	NA	0.00271591	NA	0.0037495	NA	0.00353114
Carubv10001592m.g	0.297875	NA	NA	0.2986	0.276337	0.0666667	Carubv10001592m.g	0.00492111	NA	NA	0.0102481	0.00394189	0	Carubv10001592m.g	0.00415174	NA	NA	0.00771485	0.00239166	0
Carubv10001593m.g	0.449473	NA	NA	0.374589	0.262653	NA	Carubv10001593m.g	0.000873864	NA	NA	0.00742253	0.00903383	NA	Carubv10001593m.g	0.00238686	NA	NA	0.0159607	0.00914913	NA
Carubv10001595m.g	0.0198429	NA	NA	0.0920657	0.0225643	NA	Carubv10001595m.g	0.000740741	NA	NA	0.00800602	0.0194082	NA	Carubv10001595m.g	0.00396969	NA	NA	0.00745214	0.00941	NA
Carubv10001596m.g	NA	NA	NA	NA	NA	NA	Carubv10001596m.g	NA	NA	NA	NA	NA	NA	Carubv10001596m.g	NA	NA	NA	NA	NA	NA
Carubv10001597m.g	0.400299	NA	NA	0.345659	0.373514	NA	Carubv10001597m.g	0.00633977	NA	NA	0.00191447	0.00201613	NA	Carubv10001597m.g	0.00447089	NA	NA	0.00722193	0.00234301	NA
Carubv10001598m.g	0.033092	NA	NA	0.0153366	NA	0.05	Carubv10001598m.g	0.00113333	NA	NA	0.00352632	NA	0	Carubv10001598m.g	0.00384155	NA	NA	0.0057352	NA	0.00322581
Carubv10001599m.g	0.0130803	NA	NA	0.0087669	0.00196	NA	Carubv10001599m.g	0.00857817	NA	NA	0.0049383	0.000813415	NA	Carubv10001599m.g	0.00453002	NA	NA	0.014498	0.00161654	NA
Carubv10001600m.g	0.49936	0.388883	0.02	0.364144	0.260859	NA	Carubv10001600m.g	0.0071849	0.00446429	0	0.00972438	0.00742153	NA	Carubv10001600m.g	0.00392768	0.0233974	0.00416667	0.00664314	0.000854632	NA
Carubv10001601m.g	0.313979	NA	NA	0.227912	0.300083	NA	Carubv10001601m.g	0.00359853	NA	NA	0.0487434	0.0556	NA	Carubv10001601m.g	0.00184786	NA	NA	0.010727	0.00772034	NA
Carubv10001602m.g	0.267524	NA	0.14667	0.35982	0.0748502	NA	Carubv10001602m.g	0.0065105	NA	0	0.0108535	0.00595259	0	Carubv10001602m.g	0.00305621	NA	0	0.00537128	0.0032128	0.0125
Carubv10001603m.g	0.376461	0.540738	0	0.425116	0.264052	NA	Carubv10001603m.g	0.0075361	0	0.01667	0.0226999	0.00982276	NA	Carubv10001603m.g	0.00531297	0	0	0.00540833	0.00429275	NA
Carubv10001604m.g	0.0270647	NA	NA	0.231989	0.249823	NA	Carubv10001604m.g	0.00868103	NA	NA	0.0068587	0.0121872	NA	Carubv10001604m.g	0.00361641	NA	NA	0.00823575	0.00448039	NA
Carubv10001606m.g	0.0118	NA	NA	0	0.0454472	NA	Carubv10001606m.g	0.0027775	NA	NA	0.00950627	0.0188776	NA	Carubv10001606m.g	0.00304123	NA	NA	0.00537942	0.00389102	NA
Carubv10001608m.g	0.538439	NA	NA	0.368068	0.513992	NA	Carubv10001608m.g	0.00627738	NA	NA	0.00439917	0.00942062	NA	Carubv10001608m.g	0.00175437	NA	NA	0.00279196	0.0021871	NA
Carubv10001609m.g	0.0163708	0.0277833	NA	0	0	NA	Carubv10001609m.g	0.0252	0	NA	0	0.02	NA	Carubv10001609m.g	0.0135341	0	NA	0	0.00145349	NA
Carubv10001610m.g	0.25	0.31606	0.0888833	0.237718	0.414317	NA	Carubv10001610m.g	0.0125	0.00101379	0.01429	0.0103694	0.0101865	0	Carubv10001610m.g	0.00344828	0.00314437	0.00571429	0.00629275	0.00406073	0
Carubv10001611m.g	NA	NA	NA	NA	NA	NA	Carubv10001611m.g	NA	NA	NA	NA	NA	NA	Carubv10001611m.g	NA	NA	NA	NA	NA	NA
Carubv10001612m.g	0.0212333	NA	NA	0.0207669	0	NA	Carubv10001612m.g	0.00333333	NA	NA	0.0208369	0.0357143	NA	Carubv10001612m.g	0.00708622	NA	NA	0.00249531	NA	NA
Carubv10001614m.g	0.204236	NA	NA	0.136285	0.120966	NA	Carubv10001614m.g	0.008641	NA	NA	0.00533012	0.00888056	NA	Carubv10001614m.g	0.00398895	NA	NA	0.00326981	0.00571334	NA
Carubv10001615m.g	0.10647	NA	NA	0.0825927	0.150694	NA	Carubv10001615m.g	0.00438965	NA	NA	0.00600238	0.00191438	NA	Carubv10001615m.g	0.00220562	NA	0	0.00465062	0.00469778	NA
Carubv10001618m.g	0.0158529	0	NA	0.00894808	0.00379005	NA	Carubv10001618m.g	0.002166	0	NA	0.00175395	0.00614159	NA	Carubv10001618m.g	0.00228442	0.00769231	NA	0.00626293	0.00101295	NA
Carubv10001619m.g	NA	0.212725	NA	0.189115	0.316739	0	Carubv10001619m.g	NA	0.012713	NA	0.00596802	0.00980499	0	Carubv10001619m.g	NA	0.00782813	NA	0.00887737	0.00383956	0.00320577
Carubv10001620m.g	0.310733	0.360957	0.166667	0.303264	0.288229	NA	Carubv10001620m.g	0.0031711	0	0.01	0.0559471	0.0136297	NA	Carubv10001620m.g	0.00304963	0	0.00523857	0.0123772	0.00407046	NA
Carubv10001621m.g	0.39245	0.0612337	NA	0.350559	NA	0.107317	Carubv10001621m.g	0.00201613	0.00369483	NA	0.00956486	NA	0	Carubv10001621m.g	0.00363885	0.00138778	NA	0.0104264	NA	0.0042165
Carubv10001622m.g	0.60272	0.314061	0.0833375	0.346989	0.556331	NA	Carubv10001622m.g	0.00535774	0.00244194	0	0.00737204	0.00322712	NA	Carubv10001622m.g	0.00363366	0.00651598	0.000992063	0.00804425	0.00223555	NA
Carubv10001623m.g	0.401837	NA	0.41904	0.219123	0.311681	0.041675	Carubv10001623m.g	0.00794254	NA	0	0.00632659	0.00225844	0	Carubv10001623m.g	0.00527791	NA	0.0273153	0.0080963	0.00201564	0.00172414
Carubv10001624m.g	0.0487417	NA	NA	0.10213	0	NA	Carubv10001624m.g	0.00321184	NA	NA	0.0250022	0.0528978	NA	Carubv10001624m.g	0.00209656	0	NA	0.0110845	0.0117209	NA
Carubv10001626m.g	0.520316	NA	NA	0.388079	0.776711	0.642002	Carubv10001626m.g	0.0104762	NA	NA	0.00769231	0.0238167	0.0119083	Carubv10001626m.g	0.00119048	NA	NA	0.00544795	0.00526316	0
Carubv10001627m.g	0.0411818	0.0261929	NA	0.00542397	0	0	Carubv10001627m.g	0.0157187	0.0078125	NA	0.0416168	0.00893125	0.0155864	Carubv10001627m.g	0.000839552	0	NA	0.00578425	0.008335	0.00725948
Carubv10001628m.g	0.0144909	NA	NA	0.0496108	0.0134983	NA	Carubv10001628m.g	0.00513958	NA	NA	0.0014881	0.00219342	NA	Carubv10001628m.g	0.00296897	NA	NA	0.00447646	0.00332598	NA
Carubv10001629m.g	0.0429704	NA	NA	0.0453444	0.0678056	NA	Carubv10001629m.g	0.0110182	NA	NA	0.00357143	0.0248026	NA	Carubv10001629m.g	0.00233628	NA	NA	0.014241	0.00374631	NA
Carubv10001630m.g	0.0625643	0.0264911	NA	0.0849848	0.1094	0	Carubv10001630m.g	0	0	NA	0.00669793	0	0	Carubv10001630m.g	0.00512918	0.00390926	NA	0.00686973	0.00331529	0
Carubv10001631m.g	0.764771	NA	NA	0	0	NA	Carubv10001631m.g	0.26994	NA	NA	0.0504812	0	NA	Carubv10001631m.g	0.0384266	0.0354885	NA	0.00633605	0	NA
Carubv10001632m.g	0.42599	NA	0.0833357	0.363695	0.362877	NA	Carubv10001632m.g	0.00566905	NA	0.020202	0.011079	0.00638185	NA	Carubv10001632m.g	0.002733	NA	0.00791	0.00793102	0.00202126	NA
Carubv10001633m.g	0.0230559	NA	NA	0.0157583	0.00476333	NA	Carubv10001633m.g	0	0	NA	0.00873119	0.00446429	NA	Carubv10001633m.g	0.00276793	0	NA	0.00119605	0.00714286	NA
Carubv10001634m.g	0.598292	0.177929	NA	0.380557	0.158902	NA	Carubv10001634m.g	0.00391951	0.00143621	NA	0.00336133	0.0105197	NA	Carubv10001634m.g	0.00652171	0.000915812	NA	0.00297325	0.00452026	NA
Carubv10001635m.g	0.232832	0.23	NA	0.415725	0.248672	NA	Carubv10001635m.g	0.00148396	0	NA	0.0195777	0.0112323	NA	Carubv10001635m.g	0.00222624	0.0027027	NA	0.00608702	0.00702121	NA
Carubv10001636m.g	0.140944	0.100924	NA	0.198606	0.0468556	0.782008	Carubv10001636m.g	0.00604561	0.0137265	NA	0.00827406	0.00160256	0	Carubv10001636m.g	0.00247384	0	0.0666667	0.0088976	0.00360222	0.003334
Carubv10001637m.g	0.0729167	0.271425	NA	0.219247	0	NA	Carubv10001637m.g	0	0	NA	0	0	NA	Carubv10001637m.g	0	0.00909091	NA	0.00736282	0.00211503	NA
Carubv10001638m.g	0.298319	0.220475	NA	0.407455	0.370982	NA	Carubv10001638m.g	0.00391909	0.00801154	NA	0.00717326	0.00950313	NA	Carubv10001638m.g	0.00298573	0.00257439	NA	0.00698939	0.0038514	NA
Carubv10001640m.g	NA	NA	NA	NA	NA	NA	Carubv10001640m.g	NA	NA	NA	NA	NA	NA	Carubv10001640m.g	NA	NA	NA	NA	NA	NA
Carubv10001641m.g	0.0254696	0.0478033	NA	0.0217959	0.00739513	0.01429	Carubv10001641m.g	0.0047457	0	NA	0.0130175	0.0129606	0	Carubv10001641m.g	0.00323289	0.00083587	NA	0.00390466	0.000900901	0.00626053
Carubv10001643m.g	0.0106628	0.025	NA	0.0114121	0.00376224	NA	Carubv10001643m.g	0.003835	0	NA	0.00728333	0	NA	Carubv10001643m.g	0.00314167	0	NA	0.0173823	0.00602598	NA
Carubv10001644m.g	0.393049	NA	0.7	0.434836	0.399519	NA	Carubv10001644m.g	0.0198379	NA	0	0.0338746	0.016024	NA	Carubv10001644m.g	0.00371168	NA	0	0.00910285	0.00578764	NA
Carubv10001645m.g	0.0252156	0.117862	0	0.0316369	0.0178367	NA	Carubv10001645m.g	0.00544783	NA	0	0.00818083	0.00267735	NA	Carubv10001645m.g	0.00427561	0	0.0135626	0.00471982	0.00276491	NA
Carubv10001647m.g	0.0116569	NA	NA	0.075445	0.0918405	NA	Carubv10001647m.g	0.000892857	NA	NA	0	0	NA	Carubv10001647m.g	0.00415064	NA	NA	0.000710156	0.00680147	NA
Carubv10001648m.g	0.0481038	NA	0	0.24824	0.0737555	NA	Carubv10001648m.g	0.00264643	NA	0.00793889	0.012566	0.00515882	NA	Carubv10001648m.g	0.00297001	NA	0.00347292	0.0183671	0.00271224	NA
Carubv10001651m.g	0.400171	0.38	NA	0.250207	0.506811	NA	Carubv10001651m.g	0.00557082	0	NA	0.0232925	0.00465721	NA	Carubv10001651m.g	0.00471345	0	NA	0.00961082	0.00521828	NA
Carubv10001652m.g	0.033574	NA	NA	0.015625	0	NA	Carubv10001652m.g	0.00206591	NA	NA	0	0.00604542	NA	Carubv10001652m.g	0.000617284	NA	NA	0.00398587	0.00472209	NA
Carubv10001653m.g	0.011845	0.407919	NA	0.0348079	0.0446801	NA	Carubv10001653m.g	0.00147356	0.001785	NA	0.00722542	0.00622332	NA	Carubv10001653m.g	0.00341841	0	NA	0.00740153	0.00257435	NA
Carubv10001654m.g	0.025	0.166315	NA	0.191964	0.146912	NA	Carubv10001654m.g	0	0.00308611	NA	0.0117878	0.003125	NA	Carubv10001654m.g	0	0.00169031	NA	0.00505098	0.00156877	NA
Carubv10001655m.g	0.203985	NA	NA	0.602486	0	NA	Carubv10001655m.g	0.00754048	NA	NA	0.697311	0	NA	Carubv10001655m.g	0.00318952	NA	NA	0.111272	0.00257439	NA
Carubv10001656m.g	0.465258	0.255357	0	0.343517	0.374078	0.101683	Carubv10001656m.g	0.00720447	0.00625	0	0.0210897	0.00858894	0	Carubv10001656m.g	0.00308151	0.0039137	0.00226735	0.00786124	0.00222979	0.0135311
Carubv10001657m.g	NA	0.01025	NA	NA	0.125749	NA	Carubv10001657m.g	NA	0	NA	NA	0.0156276	NA	Carubv10001657m.g	NA	0	NA	NA	0.00284079	NA
Carubv10001658m.g	0.325256	0.19334	NA	0.189376	0.239339	NA	Carubv10001658m.g	0.00704343	0	0	0.00830749	0.00605167	0	Carubv10001658m.g	0.00361988	0.00666667	0.0125	0.00678272	0.00234234	0.02
Carubv10001659m.g	NA	NA	NA	NA	NA	NA	Carubv10001659m.g	NA	NA	NA	NA	NA	NA	Carubv10001659m.g	NA	NA	NA	NA	NA	NA
Carubv10001660m.g	0.661838	NA	NA	0.488461	0.5	0.85999	Carubv10001660m.g	0.0046317	NA	NA	0.0235955	0	0.13265	Carubv10001660m.g	0.0054319	NA	NA	0.0178892	0.00238095	0.0041675
Carubv10001662m.g	NA	NA	NA	NA	NA	NA	Carubv10001662m.g	NA	NA	NA	NA	NA	NA	Carubv10001662m.g	NA	NA	NA	NA	NA	NA
Carubv10001663m.g	0.0344947	NA	NA	0.00396833	0.00147885	NA	Carubv10001663m.g	0	NA	NA	0.00901898	0.0116614	NA	Carubv10001663m.g	0	NA	NA	0.00640717	0.0124382	NA
Carubv10001665m.g	0.207026	NA	NA	0.138124	0.0443727	0.172914	Carubv10001665m.g	0.00410647	NA	NA	0.00612882	0	0.00238167	Carubv10001665m.g	0.00378336	NA	NA	0.00689285	0.000992063	0.0018776
Carubv10001666m.g	0.253782	NA	0.256105	0.119708	0.190593	NA	Carubv10001666m.g	0.00763281	NA	0	0.0146687	0.00519	NA	Carubv10001666m.g	0.00399917	NA	0	0.0165426	0.00548658	NA
Carubv10001667m.g	0.189467	0.08335	NA	0.0947393	0.016288	NA	Carubv10001667m.g	0.00248086	0	NA	0.00609657	0.00605199	NA	Carubv10001667m.g	0.00239642	0	NA	0.006718	0.0025379	NA
Carubv10001668m.g	0.632654	0.841662	NA	0.470771	0.466171	NA	Carubv10001668m.g	0.0169561	0	NA	0.00973216	0.00497381	NA	Carubv10001668m.g	0.00558748	0	NA	0.00865646	0.00276177	NA
Carubv10001670m.g	0.154132	0.0313825	0.457438	0.134881	0.178272	0.270837	Carubv10001670m.g	0.0106672	0.00613604	0.0229175	0.00634561	0.0195629	0.00297708	Carubv10001670m.g	0.00467075	0.00463984	0	0.00901237	0.0081336	0.00226971
Carubv10001671m.g	0.180363	0.164567	NA	0.220903	0.32285	0.087641	Carubv10001671m.g	0	0.00827623	NA	0.00534251	0	0.00247543	Carubv10001671m.g	0	0.00451838	NA	0.00578748	0.00360779	0.00330566
Carubv10001673m.g	0.207684	0.427669	0	0.114142	0.133526	NA	Carubv10001673m.g	0.00515952	0.00649545	0	0.000457692	0.00428367	NA	Carubv10001673m.g	0.00775882	0.0116802	0	0.00572841	0.00268128	NA
Carubv10001675m.g	0.0362582	NA	NA	NA	0	NA	Carubv10001675m.g	0.0125	NA	NA	NA	0	NA	Carubv10001675m.g	0	NA	NA	0	0	NA
Carubv10001676m.g	0.269813	NA	NA	0.295713	0.17131	0	Carubv10001676m.g	0.00854371	NA	0	0.00495649	0.00196698	0	Carubv10001676m.g	0.00628921	NA	0	0.00714583	0.00219452	0
Carubv10001677m.g	0.0622532	0.00396944	NA	0.068537	0	NA	Carubv10001677m.g	0.00386333	0.009525	NA	0.0243384	0.0026463	NA	Carubv10001677m.g	0.00533074	0.00483	NA	0.00769612	0.00303671	NA
Carubv10001678m.g	0.223935	0.286709	NA	0.496138	0.516758	NA	Carubv10001678m.g	0.00377071	0.00909091	NA	0.004858	0	NA	Carubv10001678m.g	0.00325496	0.00681121	NA	0.00794275	0.0037854	NA
Carubv10001679m.g	0.267096	0.242118	NA	0.230388	0.54798	0.05428	Carubv10001679m.g	0.0044225	0	NA	0.00517571	0	0	Carubv10001679m.g	0.0010168	0.00176471	NA	0.0103385	0.00121322	0.00456364
Carubv10001680m.g	0.0132125	0.05833	NA	0.00800417	0.00471128	NA	Carubv10001680m.g	0.00572433	0.0238167	0	0.00532797	0.00260896	NA	Carubv10001680m.g	0.00576132	0	0.005555	0.00479445	0.00459334	NA
Carubv10001681m.g	0.112128	NA	NA	0.124088	0.4444	0.0257729	Carubv10001681m.g	0.00692027	NA	NA	0.00508732	0	0.0168675	Carubv10001681m.g	0.0035098	NA	NA	0.00454009	0.00389615	0.00533259
Carubv10001682m.g	0.00990769	0.0483408	NA	0.00714286	0	0.00833333	Carubv10001682m.g	0	0.00446429	NA	0.0025	0	0	Carubv10001682m.g	0.00158778	0.006394	NA	0.00711143	0.00107759	0.006
Carubv10001683m.g	0.0405728	NA	NA	0.132111	0.0306121	NA	Carubv10001683m.g	0.00336578	NA	NA	0.00633952	0.00763995	NA	Carubv10001683m.g	0.00242916	NA	NA	0.00519066	0.00236496	NA
Carubv10001684m.g	0.0275381	NA	NA	0.00994559	0.00497008	NA	Carubv10001684m.g	0.00390272	NA	NA	0.0161567	0.00328947	NA	Carubv10001684m.g	0.00316316	NA	NA	0.0136126	0.00454679	NA
Carubv10001685m.g	NA	0.00342679	NA	0.00579464	0.00372022	0.0125206	Carubv10001685m.g	NA	0.00260238	NA	0.00581762	0.00270417	0.00101111	Carubv10001685m.g	NA	0.00289048	NA	0.00474841	0.00306577	0.00291482
Carubv10001686m.g	0.0279923	NA	NA	NA	0	NA	Carubv10001686m.g	0	NA	NA	NA	0	NA	Carubv10001686m.g	0.00368092	NA	NA	NA	0.004	NA
Carubv10001687m.g	0.288193	0.194888	0.125	0.211949	0.194516	NA	Carubv10001687m.g	0.00742739	0.00344828	0	0.0018794	0.00531737	NA	Carubv10001687m.g	0.00414505	0.00318243	0.00287414	0.00527442	0.00223719	NA
Carubv10001688m.g	NA	0.03125	NA	0	0	NA	Carubv10001688m.g	NA	0	NA	0.00561471	0.00793571	NA	Carubv10001688m.g	NA	0	NA	0.0055463	0.00956626	NA
Carubv10001689m.g	0.0445633	NA	NA	0	0	NA	Carubv10001689m.g	0.0252959	NA	NA	0	0.0125025	NA	Carubv10001689m.g	0.0152076	NA	NA	0.00546118	0.00969496	NA
Carubv10001690m.g	0.167169	0.2125	NA	0.0782665	0.174408	NA	Carubv10001690m.g	0.0102676	0.1	NA	0.0405096	0.0406421	NA	Carubv10001690m.g	0.00370453	0.00294118	NA	0.0183721	0.00790273	NA
Carubv10001691m.g	0.131942	NA	NA	0.204865	0.138093	NA	Carubv10001691m.g	0.00305606	NA	NA	0.0262588	0	NA	Carubv10001691m.g	0.00323251	NA	NA	0.00959741	0.00453435	NA
Carubv10001692m.g	0.357224	NA	0.214286	0.463068	0.230094	NA	Carubv10001692m.g	0.00691206	NA	0	0.0155797	0.00358286	NA	Carubv10001692m.g	0.00302369	NA	0.0104278	0.00474286	0.00226047	NA
Carubv10001693m.g	0.0243271	NA	NA	0.00364127	0.00492903	NA	Carubv10001693m.g	0.00305256	NA	NA	0.00372393	0.00428971	NA	Carubv10001693m.g	0.00375891	NA	NA	0.00582018	0.00727147	NA
Carubv10001694m.g	NA	NA	NA	NA	NA	NA	Carubv10001694m.g	NA	NA	NA	NA	NA	NA	Carubv10001694m.g	NA	NA	NA	NA	NA	NA
Carubv10001695m.g	0.2047	NA	NA	0.00384615	0	NA	Carubv10001695m.g	0	NA	NA	0	0.00595357	NA	Carubv10001695m.g	0	NA	NA	0.00502599	0	NA
Carubv10001696m.g	0.323174	0.315	NA	0.448042	0.080291	NA	Carubv10001696m.g	0.00378007	0.0122042	NA	0.00679336	0.00139846	NA	Carubv10001696m.g	0.00332287	0.00810811	0	0.00677631	0.00479516	NA
Carubv10001699m.g	0.227287	NA	NA	0.0921978	0.358754	NA	Carubv10001699m.g	0	NA	NA	0.00854615	0	NA	Carubv10001699m.g	0.00318496	NA	NA	0.00737283	0.00220761	NA
Carubv10001701m.g	0.0198429	0.240029	NA	0.0758514	0.0142857	0.124385	Carubv10001701m.g	0	0.00717554	NA	0.0135624	NA	0.00625	Carubv10001701m.g	0	0.018098	NA	0.00628904	0	0.0109358
Carubv10001703m.g	0.0107642	NA	NA	0.00940492	0.0022527	NA	Carubv10001703m.g	0.00613996	NA	NA	0.00529048	0.00310652	NA	Carubv10001703m.g	0.0059959	NA	NA	0.00841258	0.00671509	NA
Carubv10001704m.g	0.0527241	NA	NA	0.0144397	NA	0.00909091	Carubv10001704m.g	0.00591081	NA	NA	0.00185333	NA	0.00926111	Carubv10001704m.g	0.00277371	NA	NA	0.00780297	NA	0.0025
Carubv10001705m.g	0.0269033	NA	0	0.169769	0.0813261	NA	Carubv10001705m.g	0.00585037	NA	NA	0.00916502	0.00881809	NA	Carubv10001705m.g	0.00476829	NA	0	0.00717941	0.00455261	NA
Carubv10001706m.g	0.120631	0.210419	NA	0.057291	0	NA	Carubv10001706m.g	0.00332439	0	NA	0.00585349	0.00524423	NA	Carubv10001706m.g	0.00202965	0	NA	0.00471588	0.00873248	NA
Carubv10001707m.g	NA	NA	NA	NA	NA	NA	Carubv10001707m.g	NA	NA	NA	NA	NA	NA	Carubv10001707m.g	NA	NA	NA	NA	NA	NA
Carubv10001708m.g	NA	NA	NA	NA	NA	NA	Carubv10001708m.g	NA	NA	NA	NA	NA	NA	Carubv10001708m.g	NA	NA	NA	NA	NA	NA
Carubv10001709m.g	0.166642	NA	NA	0.128128	0.33755	NA	Carubv10001709m.g	0.0118982	NA	NA	0.00753928	0.00146613	NA	Carubv10001709m.g	0.00235278	NA	NA	0.00190419	0.00246486	NA
Carubv10001711m.g	0.084379	NA	NA	0.133444	0.0935489	NA	Carubv10001711m.g	0.00293596	NA	NA	0.00432999	0.00118191	NA	Carubv10001711m.g	0.00160591	NA	NA	0.00559077	0.00168283	NA
Carubv10001712m.g	0.138138	0.15	NA	0.0582388	0.00185167	NA	Carubv10001712m.g	0.00897296	0	NA	0.00848992	0	NA	Carubv10001712m.g	0.00793262	0	NA	0.00484004	0.00446629	NA
Carubv10001713m.g	NA	NA	NA	NA	NA	NA	Carubv10001713m.g	NA	NA	NA	NA	NA	NA	Carubv10001713m.g	NA	NA	NA	NA	NA	NA
Carubv10001714m.g	0.622869	NA	NA	0.58255	0.858628	NA	Carubv10001714m.g	0.171202	NA	NA	0.445193	0.553591	NA	Carubv10001714m.g	0.0147443	NA	NA	0.0473159	0.0445358	NA
Carubv10001715m.g	0.0211279	0	NA	0.00461897	0.00630236	NA	Carubv10001715m.g	0.0090275	0	NA	0.0100962	0	NA	Carubv10001715m.g	0.00466695	0	NA	0.00367411	0.00211625	NA
Carubv10001716m.g	0.165076	NA	0.07667	0.205507	0.151908	NA	Carubv10001716m.g	0.00267275	NA	0	0.00290968	0.00163919	0.1	Carubv10001716m.g	0.00127428	NA	0	0.00385431	0.00374702	0
Carubv10001717m.g	0.49263	0.0284675	NA	0.281058	0.321495	NA	Carubv10001717m.g	0.00336567	0	0	0.00503991	0.00954697	NA	Carubv10001717m.g	0.00275352	0.00321825	0	0.00971381	0.00371336	NA
Carubv10001718m.g	0.301104	0.01905	NA	0.380577	0.586113	0.025	Carubv10001718m.g	0.00434916	0	NA	0.00793889	0.0612958	0	Carubv10001718m.g	0.00083	0	NA	0.00309193	0.0154246	0.0156566
Carubv10001719m.g	0.0174288	NA	NA	0.223349	0.00463056	NA	Carubv10001719m.g	0.0044534	NA	NA	0.0053609	0.0063415	NA	Carubv10001719m.g	0.00294568	NA	NA	0.00680686	0.00528327	NA
Carubv10001720m.g	NA	NA	NA	NA	NA	NA	Carubv10001720m.g	NA	NA	NA	NA	NA	NA	Carubv10001720m.g	NA	NA	NA	NA	NA	NA
Carubv10001721m.g	NA	NA	NA	NA	NA	NA	Carubv10001721m.g	NA	NA	NA	NA	NA	NA	Carubv10001721m.g	NA	NA	NA	NA	NA	NA
Carubv10001722m.g	0.00978261	NA	NA	0.0135209	0	NA	Carubv10001722m.g	0.00164474	NA	NA	0.00880758	0	NA	Carubv10001722m.g	0	NA	NA	0.0127441	0.00999646	0
Carubv10001723m.g	0.188147	NA	0.233333	0.205175	0.149939	NA	Carubv10001723m.g	0.0016003	NA	0.00378864	0.00738536	0.0035237	NA	Carubv10001723m.g	0.00268062	NA	0.0057783	0.0122575	0.00367652	NA
Carubv10001724m.g	0.138192	NA	0	0.158742	0.271761	NA	Carubv10001724m.g	0.00794852	NA	0	0.00637159	0.000680612	NA	Carubv10001724m.g	0.0047411	NA	0.0394432	0.00834215	0.00199171	NA
Carubv10001725m.g	0.37883	0.230067	0.238892	0.298433	0.329262	0.614275	Carubv10001725m.g	0.00841652	0.00621638	0.00833333	0.00657004	0.00567556	NA	Carubv10001725m.g	0.00475716	0.00388336	0.00238095	0.00782528	0.00304884	0.00552857
Carubv10001726m.g	0.17169	NA	0.0479188	0.131906	0.232695	0.05	Carubv10001726m.g	0.00380003	NA	0	0.00516967	0.00369751	NA	Carubv10001726m.g	0.00271898	NA	0.0162418	0.00802914	0.00343614	NA
Carubv10001728m.g	NA	0	NA	0	NA	0	Carubv10001728m.g	NA	0	NA	0.00694444	NA	0	Carubv10001728m.g	NA	0.00608141	NA	0.00423315	NA	0.00658485
Carubv10001729m.g	0.00867507	NA	NA	0.00359881	0.00446562	NA	Carubv10001729m.g	0	NA	0	0.00273333	0.00617222	NA	Carubv10001729m.g	0.00158182	NA	0.0053869	0.00386919	0.00157304	NA
Carubv10001730m.g	0.0294743	0	0	0.00794125	0.0292529	NA	Carubv10001730m.g	0.00229125	NA	0	0.0046	0.000915385	NA	Carubv10001730m.g	0.00365892	0	0	0.00697927	0.00351971	NA
Carubv10001731m.g	NA	0	NA	0.0049865	NA	0.00390625	Carubv10001731m.g	NA	0.00447606	NA	0.00697143	NA	0.0105845	Carubv10001731m.g	NA	0.00251985	NA	0.00577151	NA	0.00608433
Carubv10001732m.g	0.0728062	0.15	NA	0.0974204	0.0671845	NA	Carubv10001732m.g	0	0	NA	0.00965676	0.00279452	NA	Carubv10001732m.g	0.00218405	0	NA	0.0103792	0.00264601	NA
Carubv10001733m.g	0.0153241	NA	NA	0.0350265	0.0125	NA	Carubv10001733m.g	0	NA	NA	0.00821806	0	NA	Carubv10001733m.g	0.00471023	NA	NA	0.00260651	0.0041914	NA
Carubv10001734m.g	0.00926111	NA	NA	0	0.138294	NA	Carubv10001734m.g	0	NA	NA	0.04693	0	NA	Carubv10001734m.g	0.00387505	NA	NA	0.0121038	0.00680877	NA
Carubv10001736m.g	NA	0.645709	NA	0.419034	0.192937	NA	Carubv10001736m.g	NA	0.0417656	NA	0.0162036	0.00635217	NA	Carubv10001736m.g	NA	0.00378847	NA	0.00544532	0.0009725	NA
Carubv10001737m.g	0.26024	NA	NA	0.359771	0.00842595	NA	Carubv10001737m.g	0.00942791	NA	NA	0.00231359	0.00658355	NA	Carubv10001737m.g	0.0144442	NA	NA	0.00600582	0.0103971	NA
Carubv10001738m.g	NA	NA	NA	0.166198	0.0734681	NA	Carubv10001738m.g	NA	NA	NA	0.0035649	0.00417271	NA	Carubv10001738m.g	NA	NA	NA	0.0102025	0.00294571	NA
Carubv10001739m.g	0.614545	NA	0.5	0.644579	0.50294	NA	Carubv10001739m.g	0.00601568	NA	0	0.0300212	0.00272254	NA	Carubv10001739m.g	0.00451999	NA	0.00396905	0.0216431	0.00131265	NA
Carubv10001740m.g	NA	0.31441	NA	0.312153	NA	0.586508	Carubv10001740m.g	NA	0.0219744	NA	0.0170923	NA	0.0121773	Carubv10001740m.g	NA	0.00543108	NA	0.0124709	NA	0
Carubv10001741m.g	0.0303179	NA	NA	0.0699296	0.144591	NA	Carubv10001741m.g	0.0506314	NA	NA	0.104594	0.0506554	NA	Carubv10001741m.g	0.0378259	NA	NA	0.0846233	0.0529948	NA
Carubv10001742m.g	0.034616	NA	NA	0.0177519	0.005555	0.0371182	Carubv10001742m.g	0	NA	NA	0.00116538	0.00694375	0.00267353	Carubv10001742m.g	0.00280609	NA	NA	0.00489455	0	0.00130208
Carubv10001743m.g	0.295743	NA	0.164286	0.241459	0.464094	NA	Carubv10001743m.g	0.00318295	NA	0	0.00574655	0.0152853	NA	Carubv10001743m.g	0.00791939	NA	0	0.0050757	0.00741848	NA
Carubv10001744m.g	0.09805	NA	NA	0.0745108	0.0161935	NA	Carubv10001744m.g	0.00560676	NA	NA	0.00741169	0.00393553	NA	Carubv10001744m.g	0.00303158	NA	NA	0.00520942	0.00147012	NA
Carubv10001745m.g	0.0377378	0.0570119	NA	0.00809058	0.0116262	NA	Carubv10001745m.g	0.00375287	0.0277833	NA	0.00949977	0	NA	Carubv10001745m.g	0.00203991	0.0106621	NA	0.00462676	0.00613571	NA
Carubv10001746m.g	0.0617414	NA	0	0.0609359	0.00304694	NA	Carubv10001746m.g	0.00976106	NA	NA	0.00365854	0.00210447	NA	Carubv10001746m.g	0.00563347	NA	0	0.00271376	0.00179673	NA
Carubv10001747m.g	0.150123	NA	NA	0.122782	0.187108	NA	Carubv10001747m.g	0.00843582	NA	NA	0.0108854	0.00847168	NA	Carubv10001747m.g	0.00471308	0	NA	0.00939252	0.00334484	NA
Carubv10001748m.g	0.375716	0.57	0.142857	0.323157	0.337452	NA	Carubv10001748m.g	0.006491	0.00416667	0.041675	0.0135541	0.00186728	0.0333333	Carubv10001748m.g	0.00189444	0.0111125	0.00611167	0.0056436	0.00304747	0
Carubv10001749m.g	0.293394	0.428692	NA	0.277277	0.874333	0.190598	Carubv10001749m.g	0.00655186	0.00769231	NA	0.0329146	0.548612	0.00643766	Carubv10001749m.g	0.00444523	0.00374184	NA	0.0107393	0	0.00441622
Carubv10001751m.g	0.190988	0.0916667	NA	0.374973	0.0664316	NA	Carubv10001751m.g	0.0116517	0	NA	0.0856845	0.0208673	NA	Carubv10001751m.g	0.00446841	0	NA	0.00762758	0.00141429	NA
Carubv10001752m.g	0.0371441	NA	NA	0.0104187	0.01389	NA	Carubv10001752m.g	0	NA	NA	0.0142857	0.00454545	NA	Carubv10001752m.g	0.00424549	NA	NA	0.0215419	0.00444945	NA
Carubv10001754m.g	NA	NA	NA	NA	NA	NA	Carubv10001754m.g	NA	NA	NA	NA	NA	NA	Carubv10001754m.g	NA	NA	NA	NA	NA	NA
Carubv10001755m.g	0.096198	NA	NA	0.143706	0.175975	NA	Carubv10001755m.g	0.00378383	0	NA	0.00697171	0.00757628	NA	Carubv10001755m.g	0.00219496	0.00499605	NA	0.00416195	0.00297885	NA
Carubv10001756m.g	0.198935	NA	NA	0.455775	0.562624	NA	Carubv10001756m.g	0.00324063	NA	NA	0.00310784	0.00409878	NA	Carubv10001756m.g	0.00302357	NA	NA	0.0047595	0.00161145	NA
Carubv10001757m.g	0.0455583	NA	NA	0.00595417	0.00982879	NA	Carubv10001757m.g	0.00340192	NA	NA	0	0.00468794	NA	Carubv10001757m.g	0.00236033	NA	NA	0.00934005	0.0018273	NA
Carubv10001758m.g	0.138772	NA	NA	0.0380705	0.0894477	NA	Carubv10001758m.g	0.00847359	NA	NA	0.0028314	0.00559839	NA	Carubv10001758m.g	0.00550252	NA	0.00833333	0.00594136	0.00412116	NA
Carubv10001759m.g	0.203578	NA	NA	0.142518	0.184931	NA	Carubv10001759m.g	0.00197368	NA	NA	0.011467	0.00570588	NA	Carubv10001759m.g	0.00368171	NA	NA	0.0044577	0.00296392	NA
Carubv10001760m.g	0.0339228	NA	NA	0.005442	0.00785714	NA	Carubv10001760m.g	0.0104119	NA	NA	0.0333364	0.0391051	NA	Carubv10001760m.g	0.00480629	NA	NA	0.0131221	0.00324577	NA
Carubv10001761m.g	0.405021	NA	NA	0.00239554	0.585139	NA	Carubv10001761m.g	0.166861	NA	NA	0.00296687	0.347133	NA	Carubv10001761m.g	0.0164283	NA	NA	0.00441672	0.0278687	NA
Carubv10001762m.g	0.36073	0.19167	NA	0.39769	0.0692133	0.466667	Carubv10001762m.g	0.00442258	0	NA	0.00235625	0.00407667	0	Carubv10001762m.g	0.00226359	0.00212766	NA	0.00378755	0.00231883	0
Carubv10001764m.g	NA	NA	NA	NA	NA	NA	Carubv10001764m.g	NA	NA	NA	NA	NA	NA	Carubv10001764m.g	NA	NA	NA	NA	NA	NA
Carubv10001766m.g	0.0181878	NA	NA	0.0973556	0.208628	NA	Carubv10001766m.g	0.0038087	NA	NA	0.00858586	0.0115609	NA	Carubv10001766m.g	0.00337101	NA	NA	0.00122283	0.00370016	NA
Carubv10001767m.g	0.115665	0.1914	0.00625	0.203396	0.164665	NA	Carubv10001767m.g	0.00461144	0.00540191	0	0.00503245	0.00399865	NA	Carubv10001767m.g	0.00228944	0.00436007	0.0070452	0.00636291	0.00398283	NA
Carubv10001769m.g	NA	NA	NA	NA	NA	NA	Carubv10001769m.g	NA	NA	NA	NA	NA	NA	Carubv10001769m.g	NA	NA	NA	NA	NA	NA
Carubv10001770m.g	0.0193677	0.0374042	NA	0.00669	0.00595357	NA	Carubv10001770m.g	0.0153874	0.00793889	NA	0.00612603	0.0104167	0	Carubv10001770m.g	0.00913851	0.0105433	NA	0.0104049	0.00320577	0
Carubv10001771m.g	0.448741	0.01429	NA	0.247037	0.0910236	0.4	Carubv10001771m.g	0.0022725	0	NA	0.00786405	0	0	Carubv10001771m.g	0.0024697	0	NA	0.00602767	0.00258	0.00270213
Carubv10001772m.g	0.259461	0.083325	NA	0.183666	0.291607	NA	Carubv10001772m.g	0.00412317	0	NA	0.00507814	0.0232904	NA	Carubv10001772m.g	0.00309052	0.010943	NA	0.0105574	0.00196969	NA
Carubv10001775m.g	0.108444	NA	NA	0.130132	0.047619	NA	Carubv10001775m.g	0.00485738	NA	NA	0.00178529	0.00441222	NA	Carubv10001775m.g	0.00280754	NA	NA	0.00253927	0.0039971	NA
Carubv10001776m.g	0.064044	0.102697	NA	0.261452	0.0461476	NA	Carubv10001776m.g	0.0058103	0	NA	0.00746202	0.0178339	NA	Carubv10001776m.g	0.00463381	0.00279255	NA	0.00686893	0.00344338	NA
Carubv10001777m.g	0.27369	NA	NA	0.0869661	0.183548	NA	Carubv10001777m.g	0.0116405	NA	NA	0.00532546	0.0107962	NA	Carubv10001777m.g	0.00847877	NA	NA	0.00204285	0.0073101	NA
Carubv10001778m.g	NA	NA	NA	NA	NA	NA	Carubv10001778m.g	NA	NA	NA	NA	NA	NA	Carubv10001778m.g	NA	NA	NA	NA	NA	NA
Carubv10001779m.g	0.267124	NA	0.15	0.187799	0.250853	NA	Carubv10001779m.g	0.0084705	NA	0.02	0.0212376	0.0031862	NA	Carubv10001779m.g	0.00322382	NA	0.00816222	0.0118014	0.0036335	NA
Carubv10001780m.g	NA	NA	NA	NA	NA	NA	Carubv10001780m.g	NA	NA	NA	NA	NA	NA	Carubv10001780m.g	NA	NA	NA	NA	NA	NA
Carubv10001781m.g	0.127556	NA	NA	0.400354	0.1692	NA	Carubv10001781m.g	0.0143925	0.0693169	NA	0.00414319	0.00904964	NA	Carubv10001781m.g	0.00335005	0.00511199	NA	0.00334849	0.00229574	NA
Carubv10001782m.g	0.31521	NA	0.4889	0.280348	0.134255	NA	Carubv10001782m.g	0.0124873	0.07145	0.0119071	0.00534004	0.00458091	0	Carubv10001782m.g	0.00397204	0.00793889	0	0.00440656	0.00235693	NA
Carubv10001783m.g	NA	NA	NA	NA	NA	NA	Carubv10001783m.g	NA	NA	NA	NA	NA	NA	Carubv10001783m.g	NA	NA	NA	NA	NA	NA
Carubv10001784m.g	NA	0.0101207	NA	0.27303	NA	0.125	Carubv10001784m.g	NA	0.00396786	NA	0.0431191	NA	0.0434176	Carubv10001784m.g	NA	0.0121963	NA	0.00558586	NA	0.00282077
Carubv10001785m.g	0.214387	NA	0.0181818	0.147493	0.0909145	NA	Carubv10001785m.g	0.00517994	NA	0	0.0106196	0.0101861	NA	Carubv10001785m.g	0.00266701	NA	0.0027027	0.00907441	0.00380572	NA
Carubv10001786m.g	0.076531	0.0342405	NA	0.122539	0.027537	NA	Carubv10001786m.g	0.00409756	0	NA	0.00423992	0	0	Carubv10001786m.g	0.00170657	0.00396944	NA	0.00460285	0.000871341	0
Carubv10001787m.g	0.0461183	NA	NA	0	0.0786254	NA	Carubv10001787m.g	0.00460737	NA	NA	0.00972986	0.00381918	NA	Carubv10001787m.g	0.00194742	NA	NA	0.00280983	0.00144822	NA
Carubv10001788m.g	0.0287533	0	0.0125	0.0310101	0.00822581	NA	Carubv10001788m.g	0	0	0.0111111	0.00566955	0.00274808	NA	Carubv10001788m.g	0.00119688	0.00320577	0.00552857	0.00264699	0.00244488	NA
Carubv10001789m.g	0.0466992	0.341675	0	0.0055733	0.016725	NA	Carubv10001789m.g	0.0037122	0	0.02	0.0108774	0.00916139	NA	Carubv10001789m.g	0.00282457	0.00526316	0.00434783	0.00662866	0.00456579	NA
Carubv10001790m.g	0.382554	NA	NA	0.407515	0.343036	NA	Carubv10001790m.g	0.00294186	0	NA	0.0187656	0.0042684	NA	Carubv10001790m.g	0.00576465	NA	NA	0.0108686	0.00150256	NA
Carubv10001791m.g	0.0559494	NA	NA	0.0355279	NA	0.0416625	Carubv10001791m.g	0.00685197	NA	NA	0.0614178	NA	0	Carubv10001791m.g	0.00524024	NA	NA	0.0113201	NA	0.00121102
Carubv10001792m.g	0.0155326	0.721593	NA	0.368463	0.027775	0.988093	Carubv10001792m.g	0.00554071	0.0129209	NA	0.00563472	0.00463	0.008335	Carubv10001792m.g	0.0029473	0.00209773	NA	0.0055498	0.00496841	0.0047619
Carubv10001793m.g	0.06	NA	NA	0.122554	0.0717593	NA	Carubv10001793m.g	0.0037037	NA	NA	0.0116093	0.0026463	NA	Carubv10001793m.g	0.00316828	NA	NA	0.00830782	0.00492053	NA
Carubv10001794m.g	0.172348	NA	0.0111111	0.0752288	0.205606	NA	Carubv10001794m.g	0.000836667	NA	0.01667	0.00586242	0.00555597	NA	Carubv10001794m.g	0.00294849	NA	0.00666667	0.00330976	0.00301097	NA
Carubv10001795m.g	NA	0.947658	NA	0.614383	NA	0.892773	Carubv10001795m.g	NA	0.00413182	NA	0.0147111	NA	0.00320417	Carubv10001795m.g	NA	0.013972	NA	0.0204228	NA	0.015929
Carubv10001796m.g	NA	NA	NA	NA	NA	NA	Carubv10001796m.g	NA	NA	NA	NA	NA	NA	Carubv10001796m.g	NA	NA	NA	NA	NA	NA
Carubv10001798m.g	0.0631045	NA	NA	0.0306143	0	NA	Carubv10001798m.g	0.0217432	NA	NA	0.0604018	0.0548319	NA	Carubv10001798m.g	0.0036792	NA	NA	0.0086867	0.00113062	NA
Carubv10001799m.g	NA	NA	NA	NA	NA	NA	Carubv10001799m.g	NA	NA	NA	NA	NA	NA	Carubv10001799m.g	NA	NA	NA	NA	NA	NA
Carubv10001800m.g	0.13307	0.041675	0.13333	0.242518	0.530097	NA	Carubv10001800m.g	0.0356372	0	0.0119071	0.0118192	0.0330815	NA	Carubv10001800m.g	0.00380168	0.00994272	0	0.011379	0.0133933	NA
Carubv10001802m.g	0.0257104	NA	0.00909091	0.00939064	0.0433358	NA	Carubv10001802m.g	0.00251892	NA	0	0.00723016	0.00409677	NA	Carubv10001802m.g	0.00302509	NA	0.0022527	0.0158824	0.0101053	NA
Carubv10001803m.g	0.0259705	0.241186	NA	0.11529	0.129481	0.15667	Carubv10001803m.g	0.00308889	0.00643151	0	0.00590108	0.00431071	0	Carubv10001803m.g	0.00690676	0.00326517	NA	0.00301034	0.00346295	0
Carubv10001804m.g	0.407494	NA	NA	0.428324	0.409814	NA	Carubv10001804m.g	0.00330725	NA	0.0102071	0.00955923	0.00301898	NA	Carubv10001804m.g	0.00494764	NA	0	0.00439703	0.00348473	NA
Carubv10001805m.g	0.0368659	0.11805	0	0.00378936	0	NA	Carubv10001805m.g	0	NA	0	0.00935421	0	NA	Carubv10001805m.g	0.00730225	0.0087875	0	0.00370889	0	NA
Carubv10001807m.g	NA	0.196149	NA	0.434419	NA	0.0129357	Carubv10001807m.g	NA	0	NA	0.014104	NA	0.00925833	Carubv10001807m.g	NA	0.00591027	NA	0.0206181	NA	0.00552475
Carubv10001808m.g	0.00825955	NA	NA	0	0.00757727	NA	Carubv10001808m.g	0.00198333	NA	NA	0	0	NA	Carubv10001808m.g	0.00311607	NA	NA	0.0030585	0.00467886	NA
Carubv10001809m.g	0.102132	0.0253167	0.00641154	0.0289658	0	0.0725167	Carubv10001809m.g	0.00488294	0	0	0.00656	0	0.00427308	Carubv10001809m.g	0.00376798	0.00312083	0.0132718	0.00552083	0	0.00824248
Carubv10001810m.g	0.0111133	0.0255662	NA	0.0115623	0.0272727	0	Carubv10001810m.g	0.00555556	0.0181201	NA	0	0.0180556	0.005	Carubv10001810m.g	0.00656354	0.00309221	NA	0.00645816	0.00777889	0.00193404
Carubv10001811m.g	NA	NA	NA	NA	NA	NA	Carubv10001811m.g	NA	NA	NA	NA	NA	NA	Carubv10001811m.g	NA	NA	NA	NA	NA	NA
Carubv10001812m.g	0.00505316	NA	NA	0.00854559	0.00546875	NA	Carubv10001812m.g	0.00490294	NA	NA	0.00588235	NA	NA	Carubv10001812m.g	0.00273494	NA	NA	0.0165097	0.00173646	NA
Carubv10001813m.g	0.0439625	NA	NA	0.281619	0.0041675	NA	Carubv10001813m.g	0.00343547	NA	NA	0.00621204	0	NA	Carubv10001813m.g	0.00312339	NA	0.1	0.00330475	0.00482903	NA
Carubv10001815m.g	0.044775	0.6175	NA	0.22204	0.333336	0.635425	Carubv10001815m.g	0	0.00714	NA	0.00357143	0.01	0	Carubv10001815m.g	0.00163454	0.00154333	NA	0.00852887	0.00432712	0
Carubv10001818m.g	0.279003	NA	NA	0.382974	0.414247	NA	Carubv10001818m.g	0.00594478	NA	0	0.00811015	0.0128373	NA	Carubv10001818m.g	0.00512448	NA	0	0.00504668	0.00390876	NA
Carubv10001819m.g	0.00771346	NA	NA	0.0918311	0	NA	Carubv10001819m.g	0.008335	NA	NA	0.100512	NA	NA	Carubv10001819m.g	0.00366587	NA	NA	0.0160713	0	NA
Carubv10001820m.g	0.226894	0.0618073	NA	0.0531893	0.0454545	NA	Carubv10001820m.g	0.00706944	0	NA	0.00847738	0.00476333	NA	Carubv10001820m.g	0.00522892	0.00252613	NA	0.00774003	0.00800026	NA
Carubv10001821m.g	0.244565	NA	NA	0.405212	0	NA	Carubv10001821m.g	0.0029989	NA	NA	0.0276282	0.00420723	NA	Carubv10001821m.g	0.00496027	NA	NA	0.0128724	0.00646483	NA
Carubv10001822m.g	NA	NA	NA	NA	NA	NA	Carubv10001822m.g	NA	NA	NA	NA	NA	NA	Carubv10001822m.g	NA	NA	NA	NA	NA	NA
Carubv10001823m.g	0.0111111	NA	NA	0.00595357	NA	0.0166667	Carubv10001823m.g	0	NA	NA	0.00308889	NA	0	Carubv10001823m.g	0.00294936	NA	NA	0.00664187	NA	0.00357908
Carubv10001824m.g	0.0374756	0.548353	NA	0.194743	0.30476	0.121739	Carubv10001824m.g	0.00394698	0	NA	0.00941406	0	0.00568182	Carubv10001824m.g	0.00272334	0.00118191	NA	0.0108634	0.0078869	0.00187381
Carubv10001825m.g	0.0149107	0.160549	NA	0.0182134	0	0.101281	Carubv10001825m.g	0	0.00454545	NA	0.00357143	0	0	Carubv10001825m.g	0.00908095	0.00183848	NA	0.0042734	0	0.00619955
Carubv10001826m.g	0.067924	0.0333333	NA	0.0326214	0.0314229	NA	Carubv10001826m.g	0.00526316	0	NA	0.0109825	0	NA	Carubv10001826m.g	0.00237592	0.00384615	NA	0.00785342	0.00382386	NA
Carubv10001828m.g	0.0217882	0.0201478	NA	0.0043	0.00439189	NA	Carubv10001828m.g	0.00245	0.0151545	NA	0.00390625	0.00753528	NA	Carubv10001828m.g	0.00326196	0.00227273	NA	0.00398645	0.00355569	NA
Carubv10001829m.g	0.709456	0.27095	NA	0.675583	0	0.168143	Carubv10001829m.g	0	0	NA	0.00367647	0	0.002975	Carubv10001829m.g	0	0	NA	0.00613907	0	0.003225
Carubv10001830m.g	0.0209007	0.0147301	NA	0.00200167	0.0047619	0.00717059	Carubv10001830m.g	0.00416667	0.00638812	NA	0.00660146	0	0.00359833	Carubv10001830m.g	0.0053297	0.00548476	NA	0.00325276	0.000826364	0.0034725
Carubv10001831m.g	0.0672365	0.0952357	NA	0.051899	0	NA	Carubv10001831m.g	0.00311563	0	NA	0.00541936	0	NA	Carubv10001831m.g	0.0077371	0.00542731	NA	0.00302838	0.00169848	NA
Carubv10001832m.g	0.0750865	0.307575	NA	0.0125588	NA	0.0116383	Carubv10001832m.g	0.0104456	0.0112194	NA	0.010149	NA	0.0191179	Carubv10001832m.g	0.00546464	0.00446058	NA	0.00843264	NA	0.0137834
Carubv10001833m.g	0.047045	NA	NA	0.008	0.00621316	NA	Carubv10001833m.g	0.00516	NA	NA	0.0113688	0.0464229	NA	Carubv10001833m.g	0.00156367	NA	NA	0.00986435	0.00149211	NA
Carubv10001835m.g	0.0301315	NA	NA	0.00882353	0	NA	Carubv10001835m.g	0.00172414	NA	NA	0.00396905	0	NA	Carubv10001835m.g	0.00244222	NA	NA	0.00668719	0.00233732	NA
Carubv10001836m.g	0.0709805	NA	0.0333333	0.163244	0.144426	NA	Carubv10001836m.g	0.00428706	NA	0	0.0148074	0.00530489	NA	Carubv10001836m.g	0.00392712	NA	0.00112222	0.00870874	0.00632381	NA
Carubv10001837m.g	NA	NA	NA	NA	0.433333	NA	Carubv10001837m.g	0.0333333	NA	NA	NA	0	NA	Carubv10001837m.g	0.00260417	NA	NA	0.009225	0	NA
Carubv10001838m.g	0.326161	0.68713	NA	0.27615	0.152531	0.349188	Carubv10001838m.g	0.00738476	0	NA	0.0140664	0.00539495	0.00649545	Carubv10001838m.g	0.00188947	0.0344544	NA	0.0257501	0.00354955	0.00244231
Carubv10001840m.g	0.0211468	NA	NA	0.023123	0.0395088	NA	Carubv10001840m.g	0.00115317	NA	0.0035725	0.00315065	0.00311227	NA	Carubv10001840m.g	0.00279838	NA	0.00219846	0.00592758	0.00100403	NA
Carubv10001841m.g	0.227067	0.220244	0	0.148217	0.0814755	NA	Carubv10001841m.g	0.00376554	0	0	0.00487183	0.0024961	NA	Carubv10001841m.g	0.0028267	0	0.00381979	0.00665462	0.00275642	NA
Carubv10001842m.g	0.193727	0.045	0	0.27349	0.124627	NA	Carubv10001842m.g	0.00362083	0	NA	0.00404167	0.00450067	NA	Carubv10001842m.g	0.00229429	0.00363636	NA	0.00892386	0.00554028	NA
Carubv10001844m.g	0.0542433	NA	NA	0.00644583	0.0990295	NA	Carubv10001844m.g	0.00501818	NA	NA	0.0858786	0.0969601	NA	Carubv10001844m.g	0.00143374	NA	NA	0.0052306	0.00313082	NA
Carubv10001845m.g	0.0170211	0.375	NA	0.010409	0	NA	Carubv10001845m.g	0.00374792	0	NA	0.0027686	0.00677083	NA	Carubv10001845m.g	0.00275821	0	NA	0.0055926	0	NA
Carubv10001846m.g	0.0884295	NA	NA	0.136211	0.118621	NA	Carubv10001846m.g	0.00988395	NA	NA	0.00662066	0.00254151	NA	Carubv10001846m.g	0.00200489	NA	NA	0.00640318	0.00341857	NA
Carubv10001847m.g	0.107981	0.279794	NA	0.110622	0.0364583	NA	Carubv10001847m.g	0.00320385	0.00409167	NA	0.00115833	0.0120225	NA	Carubv10001847m.g	0.00707395	0.00771997	NA	0.00779854	0.00422063	NA
Carubv10001848m.g	0.0150167	0	NA	0.00396786	0.196026	NA	Carubv10001848m.g	0.00681136	0	NA	0.0080905	0	NA	Carubv10001848m.g	0.00261995	0	NA	0.00982489	0.00120937	NA
Carubv10001850m.g	0.0792771	NA	NA	0.0113778	0.0125996	NA	Carubv10001850m.g	0.00991399	NA	NA	0.0113146	0.00476585	NA	Carubv10001850m.g	0.00347865	NA	NA	0.00154479	0.00830432	NA
Carubv10001851m.g	0.421741	0.593658	NA	0.323667	0.287016	NA	Carubv10001851m.g	0.00358702	0.0104167	NA	0.00663007	0.00763865	NA	Carubv10001851m.g	0.00418391	0.00321667	NA	0.00707334	0.00511865	NA
Carubv10001852m.g	0.333737	NA	NA	0.279761	0.292904	NA	Carubv10001852m.g	0.00753682	NA	NA	0.00330853	0.00263158	NA	Carubv10001852m.g	0.00425844	NA	NA	0.006696	0.00380172	NA
Carubv10001853m.g	0.363177	NA	NA	0.0881167	0.314464	NA	Carubv10001853m.g	0.002975	NA	NA	0	0	NA	Carubv10001853m.g	0.011836	NA	NA	0.0029476	0.00555556	NA
Carubv10001854m.g	NA	NA	NA	NA	NA	NA	Carubv10001854m.g	NA	NA	NA	NA	NA	NA	Carubv10001854m.g	NA	NA	NA	NA	NA	NA
Carubv10001856m.g	0.0312518	NA	0	0.0228809	0.0124024	NA	Carubv10001856m.g	0.00593427	NA	0	0.00339375	0.00313548	NA	Carubv10001856m.g	0.00264927	NA	0.00763958	0.00546217	0.00187047	NA
Carubv10001858m.g	0.0124907	NA	NA	0.0674581	0.0316667	NA	Carubv10001858m.g	0.00450313	0	NA	0.0119508	0.00546029	NA	Carubv10001858m.g	0.00424668	0.02	NA	0.0138449	0.00290409	NA
Carubv10001859m.g	0.199847	NA	NA	0.247226	0.292303	NA	Carubv10001859m.g	0.00083375	NA	0.1	0.0991443	0.00390926	NA	Carubv10001859m.g	0.0038538	NA	NA	0.00884875	0.00315863	NA
Carubv10001860m.g	0.0129857	NA	NA	0.00386719	0.00671701	NA	Carubv10001860m.g	0.0104187	NA	NA	0.00832865	0.00829947	NA	Carubv10001860m.g	0.00630449	NA	NA	0.00665308	0.000617222	NA
Carubv10001861m.g	0.0189591	NA	NA	0.0242929	0.103853	NA	Carubv10001861m.g	0.00388462	NA	NA	0.013019	0.0250425	NA	Carubv10001861m.g	0.00365274	NA	0	0.0107034	0.0168982	NA
Carubv10001862m.g	0.156004	0	NA	0.023678	0.307123	NA	Carubv10001862m.g	0.0068175	NA	NA	0.00835	0.0108902	NA	Carubv10001862m.g	0.0013525	0	NA	0.00893125	0.00451071	NA
Carubv10001863m.g	0.136702	NA	NA	0.0694431	0.26035	NA	Carubv10001863m.g	0.00708641	NA	NA	0.00600108	0.00568182	NA	Carubv10001863m.g	0.00568244	NA	NA	0.00491517	0.00327455	NA
Carubv10001865m.g	0.181529	NA	NA	0.180983	0.0428458	NA	Carubv10001865m.g	0.00550952	NA	NA	0.0487135	0.0118643	NA	Carubv10001865m.g	0.00382449	0.0333333	NA	0.0118844	0.00627832	NA
Carubv10001866m.g	0.198972	NA	NA	0.296158	0.219194	NA	Carubv10001866m.g	0.00774081	NA	NA	0.00341203	0.00147059	NA	Carubv10001866m.g	0.00241838	NA	NA	0.00448012	0.0034365	NA
Carubv10001867m.g	0.0871249	NA	NA	0.0780706	0.0714257	0	Carubv10001867m.g	0.0042517	NA	NA	0.0176717	0.00395365	0	Carubv10001867m.g	0.00612571	0	NA	0.0163097	0.00606001	0.00416667
Carubv10001868m.g	0.0110198	NA	NA	0	0	NA	Carubv10001868m.g	0.00303	NA	NA	0	0.00520833	NA	Carubv10001868m.g	0.00472811	NA	NA	0.00874447	0.001111	NA
Carubv10001870m.g	0.0328894	0.134454	NA	0.0349	0	NA	Carubv10001870m.g	0	0	NA	0.00714286	0	NA	Carubv10001870m.g	0.00649619	0.000606364	NA	0.00869636	0.00367721	NA
Carubv10001871m.g	0.0264456	0	NA	0.00936597	0.00635	NA	Carubv10001871m.g	0.00307706	0	NA	0.00998294	0	NA	Carubv10001871m.g	0.00168612	0	NA	0.00714526	0.00471929	NA
Carubv10001872m.g	0.273426	NA	NA	0.349352	0.235761	NA	Carubv10001872m.g	0.00309511	0	NA	0.00243382	0	NA	Carubv10001872m.g	0.00345636	NA	NA	0.00836277	0.00376354	NA
Carubv10001873m.g	0.02143	NA	NA	0.00418594	0	NA	Carubv10001873m.g	0	NA	NA	0.00543478	0.00446429	NA	Carubv10001873m.g	0	NA	NA	0.00649215	0.00335326	NA
Carubv10001874m.g	NA	NA	NA	0.0694417	0.726656	NA	Carubv10001874m.g	NA	NA	NA	0.185717	0.324104	NA	Carubv10001874m.g	NA	NA	NA	0.0148	0.0250645	NA
Carubv10001875m.g	0.0391459	NA	NA	0.00357143	0.0142857	NA	Carubv10001875m.g	0	NA	NA	0.00972333	0	NA	Carubv10001875m.g	0.00215427	NA	NA	0.00635282	0.00701566	NA
Carubv10001876m.g	0.026559	NA	NA	0.182209	0.0487326	NA	Carubv10001876m.g	0.00230484	NA	NA	0.0189143	0.00168333	NA	Carubv10001876m.g	0.00383182	NA	NA	0.00442767	0.00195056	NA
Carubv10001877m.g	0.234469	0.25	NA	0.172633	0.165674	NA	Carubv10001877m.g	0.00640417	NA	NA	0.00333108	0.00475464	NA	Carubv10001877m.g	0.00176746	0	NA	0.00906986	0.00334921	NA
Carubv10001878m.g	0.0185895	0.0537056	NA	0.00586078	0.0021314	NA	Carubv10001878m.g	0.00212031	0	0	0.00532261	0.00697755	NA	Carubv10001878m.g	0.00133014	0	0	0.0074168	0.00418686	NA
Carubv10001880m.g	0.0741192	NA	NA	0.360739	0.388799	NA	Carubv10001880m.g	0.0057881	NA	NA	0.0287143	0.00864371	NA	Carubv10001880m.g	0.00485265	NA	0	0.00614248	0.0088928	NA
Carubv10001881m.g	NA	0.322587	NA	0.175367	0.441342	NA	Carubv10001881m.g	NA	0.00247419	NA	0.0129357	0.0285164	NA	Carubv10001881m.g	NA	0.00461686	NA	0.00827853	0.00382247	NA
Carubv10001882m.g	0.0499595	NA	NA	NA	0	NA	Carubv10001882m.g	0	NA	NA	NA	0	NA	Carubv10001882m.g	0.00517643	NA	NA	NA	0.00520937	NA
Carubv10001883m.g	0.221805	NA	NA	0.242983	0.243243	0.293642	Carubv10001883m.g	0.00467931	0.0238167	NA	0.0184829	0.00478963	0	Carubv10001883m.g	0.00303068	NA	0	0.0154471	0.00340846	0
Carubv10001884m.g	0.817597	0.732595	NA	0.692366	0.289039	NA	Carubv10001884m.g	0.0187143	0.113215	NA	0.136748	0.0741054	NA	Carubv10001884m.g	0.0143897	0.0255614	NA	0.037758	0.0175602	NA
Carubv10001885m.g	0.021267	NA	NA	0.1	NA	NA	Carubv10001885m.g	0	NA	NA	0	NA	NA	Carubv10001885m.g	0.00686197	NA	NA	NA	NA	NA
Carubv10001886m.g	0.028335	NA	NA	0	0.00893125	NA	Carubv10001886m.g	0	NA	NA	0	0	NA	Carubv10001886m.g	0	NA	NA	0.0333333	0.00407381	NA
Carubv10001887m.g	NA	0	NA	0	0	NA	Carubv10001887m.g	NA	0.0256688	NA	0.0893825	0	NA	Carubv10001887m.g	NA	0	NA	0.00698924	0.00255179	NA
Carubv10001888m.g	0.350894	NA	NA	0.281951	0.226577	NA	Carubv10001888m.g	0.0218062	NA	NA	0.00410204	0.022075	NA	Carubv10001888m.g	0.00318438	NA	NA	0.00835866	0.0126119	NA
Carubv10001889m.g	0.130138	NA	NA	0.13301	0.0394707	0.25	Carubv10001889m.g	0.00560715	NA	NA	0.013429	0.00280417	0.0333333	Carubv10001889m.g	0.00355662	0.00454545	NA	0.00527222	0.00423105	0.00193108
Carubv10001891m.g	0.0412321	NA	NA	0	0	NA	Carubv10001891m.g	0.008125	NA	NA	0.0153502	0.013385	NA	Carubv10001891m.g	0.00113528	NA	NA	0.0192578	0.00265957	NA
Carubv10001892m.g	0.0584483	0.533333	NA	0.208302	0.118569	NA	Carubv10001892m.g	0.00330957	0	NA	0.00121951	0.0102015	NA	Carubv10001892m.g	0.00433897	0	NA	0.00416561	0.00225289	NA
Carubv10001893m.g	0.279793	NA	NA	0.362163	0.287522	NA	Carubv10001893m.g	0.0251522	NA	NA	0.00482386	0.00594509	NA	Carubv10001893m.g	0.0034503	NA	NA	0.0115649	0.00607969	NA
Carubv10001894m.g	0.0450653	NA	NA	0.0442931	0.020389	NA	Carubv10001894m.g	0.00277778	0	NA	0.0221547	0.0606282	NA	Carubv10001894m.g	0.00410121	0	NA	0.00761851	0.00581377	NA
Carubv10001895m.g	0.0836812	0.0708048	0	0.0983093	0	0.183017	Carubv10001895m.g	0.0145636	0	NA	0.00783503	0.00416667	0.00274484	Carubv10001895m.g	0.0032731	0.00268123	0	0.00699595	0.00491	0.00466826
Carubv10001896m.g	0.442049	NA	NA	0.256576	0.421275	NA	Carubv10001896m.g	0.0036625	NA	NA	0.00324773	0.00252576	NA	Carubv10001896m.g	0.00296455	NA	NA	0.00235886	0.00346942	NA
Carubv10001897m.g	NA	NA	NA	NA	NA	NA	Carubv10001897m.g	NA	NA	NA	NA	NA	NA	Carubv10001897m.g	NA	NA	NA	NA	NA	NA
Carubv10001898m.g	0.868572	0.694961	NA	0.600378	0.835081	0.673608	Carubv10001898m.g	0.26642	0.213651	NA	0.397414	0.429513	0.433542	Carubv10001898m.g	0.0307565	0.0324338	NA	0.048138	0.0643603	0.0374973
Carubv10001899m.g	0.0680821	NA	NA	0.05047	0.0392857	NA	Carubv10001899m.g	0.00115161	NA	NA	0.002	0.004	NA	Carubv10001899m.g	0.00346663	NA	NA	0.00512561	0.00255609	NA
Carubv10001901m.g	0.0115455	NA	NA	0	0	NA	Carubv10001901m.g	0.00902229	NA	NA	0	0.0106044	NA	Carubv10001901m.g	0.00368982	NA	NA	0.00588833	0.00583664	NA
Carubv10001902m.g	0.0397552	NA	NA	0.0768575	0.00328947	NA	Carubv10001902m.g	0.00147049	NA	NA	0.0136856	0	NA	Carubv10001902m.g	0.00452795	NA	NA	0.0201609	0.00408787	NA
Carubv10001903m.g	0.0147727	0.160979	NA	0.00336358	0	NA	Carubv10001903m.g	0	0	NA	0.00255652	0	NA	Carubv10001903m.g	0.00513261	0	NA	0.006916	0.00425532	NA
Carubv10001904m.g	0.0425536	NA	NA	0.0125	0	NA	Carubv10001904m.g	0.00416131	NA	NA	0.00384848	0.00215732	NA	Carubv10001904m.g	0.00161798	0.0142857	NA	0.00515506	0.00401932	NA
Carubv10001906m.g	0.0435143	NA	NA	0.0096125	NA	0	Carubv10001906m.g	0.00587689	NA	NA	0.00703125	NA	0	Carubv10001906m.g	0.000600962	NA	NA	0.00397339	NA	0
Carubv10001907m.g	0.0462624	0	NA	0.00727647	0	NA	Carubv10001907m.g	0.00863313	0	NA	0.00299286	0.00888004	NA	Carubv10001907m.g	0.00127338	0.00277778	NA	0.00148307	0.0070761	NA
Carubv10001908m.g	0.167604	0.07334	NA	0.101706	0.167085	NA	Carubv10001908m.g	0.0137735	0.0666667	NA	0.0413086	0	NA	Carubv10001908m.g	0.00533581	0	NA	0.0112965	0.00663926	NA
Carubv10001909m.g	0.134845	0.0316948	NA	0.170701	NA	0	Carubv10001909m.g	0	0.0041675	NA	0.0132277	NA	0	Carubv10001909m.g	0.0147563	0.00767143	NA	0.00623745	NA	0.00455294
Carubv10001910m.g	0.668623	0.232218	NA	0.312048	0	0.276408	Carubv10001910m.g	0.0125972	0.004005	NA	0.00295517	0	0.0117802	Carubv10001910m.g	0.0149708	0.00893532	NA	0.0146722	0.00223214	0.00238154
Carubv10001911m.g	0.0251172	NA	NA	0.0145896	0	NA	Carubv10001911m.g	0	NA	NA	0.0112185	0	NA	Carubv10001911m.g	0.000522414	NA	NA	0.00596723	0.00146228	NA
Carubv10001912m.g	0.142029	0.19355	NA	0.23151	0.140758	0.319857	Carubv10001912m.g	0.00931475	0.00268871	NA	0.0110938	0.00287414	0	Carubv10001912m.g	0.00401769	0.0052861	NA	0.0105076	0.00445589	0.00712886
Carubv10001913m.g	NA	0.00821154	NA	0	0	NA	Carubv10001913m.g	NA	0.00968636	NA	0.01	0.0078125	NA	Carubv10001913m.g	NA	0.00105932	NA	0.00811064	0	NA
Carubv10001914m.g	0.0224903	0.0278887	NA	0.0216033	0	0.041675	Carubv10001914m.g	0.0126622	0	NA	0.0119431	0	0.0166667	Carubv10001914m.g	0.00472281	0.00455162	NA	0.00386217	0.00353075	0.00208333
Carubv10001915m.g	NA	NA	NA	NA	NA	NA	Carubv10001915m.g	NA	NA	NA	NA	NA	NA	Carubv10001915m.g	NA	NA	NA	NA	NA	NA
Carubv10001916m.g	0.328484	NA	NA	0.213615	0.0985732	NA	Carubv10001916m.g	0.00406994	0	0	0.009466	0.0121772	NA	Carubv10001916m.g	0.00387982	0.0166674	0	0.0109301	0.00490269	NA
Carubv10001917m.g	0.39164	NA	NA	0.615481	0.635165	NA	Carubv10001917m.g	0.00660645	NA	NA	0.00310652	0.014733	NA	Carubv10001917m.g	0.00128677	NA	NA	0.00683529	0.00178873	NA
Carubv10001918m.g	0.02814	NA	NA	0	0	NA	Carubv10001918m.g	0.00546463	NA	NA	0	0	NA	Carubv10001918m.g	0.00156747	NA	NA	0	0.00102459	NA
Carubv10001919m.g	0	NA	NA	0.040675	0	NA	Carubv10001919m.g	0.0047619	NA	NA	0.00562143	0.00952381	NA	Carubv10001919m.g	0.00122677	NA	NA	0.0226286	0.00078125	NA
Carubv10001920m.g	NA	0.731646	NA	0.648544	NA	0.683834	Carubv10001920m.g	NA	0.0938375	NA	0.31656	NA	0.266399	Carubv10001920m.g	NA	0.0495282	NA	0.0928655	NA	0.0677402
Carubv10001921m.g	0.0409292	NA	NA	0.00830882	0.0078125	NA	Carubv10001921m.g	0.00454535	NA	NA	0.0118446	0.00223281	NA	Carubv10001921m.g	0.00469058	NA	NA	0.0135779	0.0010989	NA
Carubv10001922m.g	0.002975	NA	NA	0.0142857	NA	0	Carubv10001922m.g	0.00883636	NA	NA	0.0298375	NA	0	Carubv10001922m.g	0.00234769	NA	NA	0.00477833	NA	0.00364609
Carubv10001923m.g	0.3611	NA	NA	0.174494	0	NA	Carubv10001923m.g	0.0106979	NA	NA	0.00511312	0	NA	Carubv10001923m.g	0.00383326	NA	NA	0.0109383	0.000651695	NA
Carubv10001924m.g	0.0823044	NA	0.0142875	0.0772208	0.0228404	NA	Carubv10001924m.g	0.00278983	NA	0	0.00918924	0.00438134	NA	Carubv10001924m.g	0.00278892	NA	0	0.00416701	0.00338837	NA
Carubv10001925m.g	NA	NA	NA	NA	NA	NA	Carubv10001925m.g	NA	NA	NA	NA	NA	NA	Carubv10001925m.g	NA	NA	NA	NA	NA	NA
Carubv10001926m.g	0.244038	0.109731	NA	0.0660061	0.0676566	0	Carubv10001926m.g	0.0108227	0.0221832	NA	0.0450964	0.00896688	0	Carubv10001926m.g	0.00425492	0.00912782	NA	0.00721278	0.00438867	0.00294118
Carubv10001927m.g	0.0464537	0.125	NA	0.175501	0.0281631	NA	Carubv10001927m.g	0.00519116	0	NA	0.00678425	0.00223281	NA	Carubv10001927m.g	0.00252175	0.00909091	NA	0.00607077	0.00349615	NA
Carubv10001928m.g	0.029591	0.0333333	0	0.0647417	0.00645909	NA	Carubv10001928m.g	0.00505	0	0	0.0414955	0.0083375	NA	Carubv10001928m.g	0.00708579	0	0	0.00687141	0.00240316	0.0125
Carubv10001929m.g	0.264358	NA	NA	0.28311	0.24829	NA	Carubv10001929m.g	0.005	NA	NA	0.00977871	0.00793103	NA	Carubv10001929m.g	0.0035074	NA	NA	0.00827577	0.00398014	NA
Carubv10001930m.g	0.0467828	NA	NA	0.00694375	0.0294375	NA	Carubv10001930m.g	0.00390625	NA	NA	0.00999825	0.00520937	NA	Carubv10001930m.g	0.00195659	NA	NA	0.00638152	0.00260923	NA
Carubv10001931m.g	0.20259	0.278047	0.225	0.266934	0.292036	0.2	Carubv10001931m.g	0.00242075	0.00185278	0	0.00695258	0.00490019	0.00833333	Carubv10001931m.g	0.00421301	0	0	0.00873491	0.00446	0.00526316
Carubv10001932m.g	0.341864	NA	NA	0.28324	0.504351	NA	Carubv10001932m.g	0.000762195	NA	NA	0.0135844	0.0067594	NA	Carubv10001932m.g	0.00410843	NA	0	0.0113858	0.00273469	NA
Carubv10001933m.g	0.121842	0.0312794	NA	0.0590755	0.561932	0.00549615	Carubv10001933m.g	0	0	NA	0.00386667	0	0.00520833	Carubv10001933m.g	0.00144928	0.00507268	NA	0.00919523	0	0.00576939
Carubv10001934m.g	0.015625	0.00926111	NA	0.00223125	0.0119056	0	Carubv10001934m.g	0.0039375	0.00666667	NA	0.00748601	0	0.00396944	Carubv10001934m.g	0.00675211	0.00546448	NA	0.0101091	0.00301475	0.00809381
Carubv10001935m.g	0.228736	0.0856989	0.433333	0.319895	0.191949	NA	Carubv10001935m.g	0.00322719	0	0.0125	0.0075636	0.00553198	NA	Carubv10001935m.g	0.00309862	0.00241594	0	0.0092891	0.000526316	NA
Carubv10001936m.g	0.0449732	NA	NA	0.0124393	0.0557019	NA	Carubv10001936m.g	0.00462917	NA	NA	0.0226208	0	NA	Carubv10001936m.g	0.00117925	0.0138917	NA	0.0121995	0.0108313	NA
Carubv10001937m.g	0.153935	NA	NA	0.139946	0.119778	NA	Carubv10001937m.g	0.00331795	NA	NA	0.0109341	0.00440028	NA	Carubv10001937m.g	0.00216055	NA	NA	0.0114126	0.00582163	NA
Carubv10001939m.g	0.0524163	0	NA	0.0504217	0.162969	NA	Carubv10001939m.g	0	0	NA	0.00416667	0.0284729	NA	Carubv10001939m.g	0.000983884	0	NA	0.00454406	0	NA
Carubv10001940m.g	0.301581	0.139472	NA	0.163686	0.317426	0.0792761	Carubv10001940m.g	0.00873095	0.00615882	NA	0.00412257	0.0105263	0.00295174	Carubv10001940m.g	0.00592395	0.0026433	NA	0.00529408	0.00663579	0.00513555
Carubv10001942m.g	NA	NA	NA	0.01818	NA	NA	Carubv10001942m.g	0	NA	NA	0	0	NA	Carubv10001942m.g	0.00138889	NA	NA	0.00483313	0.00526316	NA
Carubv10001943m.g	0.4159	0.0933187	NA	0.0350753	0	0.39733	Carubv10001943m.g	0.00757727	0.00390688	NA	0.0306974	0.00810278	0.04159	Carubv10001943m.g	0	0.00227207	NA	0.0236554	0.00282264	0.0365651
Carubv10001944m.g	NA	0.0230434	NA	0.0941429	0.190323	NA	Carubv10001944m.g	NA	0.005625	NA	0.0318119	0.0778054	NA	Carubv10001944m.g	NA	0.00867738	NA	0.0336189	0.00227126	NA
Carubv10001945m.g	0.9051	NA	NA	0.73125	NA	NA	Carubv10001945m.g	0.363308	NA	0.566667	0.608978	0.838332	NA	Carubv10001945m.g	0.0200561	NA	0.0333333	0.0548351	0.0397791	NA
Carubv10001946m.g	0.345446	0.464433	0.158337	0.400395	0.229729	0.8697	Carubv10001946m.g	0.00907355	0.00577155	0.0383333	0.00436519	0.00785391	0.00625	Carubv10001946m.g	0.00469421	0.00625323	0.0136364	0.0116185	0.00371218	0.00666667
Carubv10001947m.g	0.0266397	NA	0	0.00660044	0.02325	NA	Carubv10001947m.g	0.0016675	NA	NA	0.00705236	0.00396786	0	Carubv10001947m.g	0.00377429	NA	0.0333333	0.00486114	0.00269212	0
Carubv10001948m.g	0.0459974	0.0572875	NA	0.00786643	0	NA	Carubv10001948m.g	0	0	NA	0.0205	0.00585455	NA	Carubv10001948m.g	0.00254936	0.00130156	NA	0.00939275	0.00143507	NA
Carubv10001949m.g	0.0223024	NA	NA	0.00150051	0.00947247	NA	Carubv10001949m.g	0.00248504	NA	NA	0.00312051	0.00684983	NA	Carubv10001949m.g	0.00363029	NA	NA	0.00347039	0.00586387	NA
Carubv10001950m.g	0.0368133	0.0458333	0	0.0178571	0.0714286	NA	Carubv10001950m.g	0.00747875	NA	NA	0.00292368	0	NA	Carubv10001950m.g	0.000989855	0.00909091	0.0142857	0.00652981	0	NA
Carubv10001951m.g	0.0394168	0.05	NA	0.00386739	0.0153071	NA	Carubv10001951m.g	0.00608409	0	NA	0	0	NA	Carubv10001951m.g	0.00502286	0	NA	0.00400085	0.00176512	NA
Carubv10001952m.g	0.02	NA	NA	0.107244	0.0350895	NA	Carubv10001952m.g	0.00575299	NA	NA	0.0168971	0.00480952	NA	Carubv10001952m.g	0.0039625	NA	NA	0.0121871	0.00116887	NA
Carubv10001953m.g	NA	NA	NA	NA	NA	NA	Carubv10001953m.g	NA	NA	NA	NA	NA	NA	Carubv10001953m.g	NA	NA	NA	NA	NA	NA
Carubv10001954m.g	0.0152422	NA	NA	0.0246227	NA	NA	Carubv10001954m.g	0	NA	NA	0.0111111	NA	NA	Carubv10001954m.g	0.00300543	NA	NA	0.0159947	NA	NA
Carubv10001956m.g	0.0207083	NA	NA	0.0415233	0.00476333	NA	Carubv10001956m.g	0.0120979	NA	NA	0.00109583	0	NA	Carubv10001956m.g	0.00324074	NA	NA	0.00903785	0.00833333	NA
Carubv10001957m.g	0.122329	NA	NA	0	0	NA	Carubv10001957m.g	0	NA	NA	0.02	0.00480769	NA	Carubv10001957m.g	0.00059026	NA	NA	0.0126073	0.00248806	NA
Carubv10001958m.g	0.0189727	NA	NA	0.00793571	0	NA	Carubv10001958m.g	0.00454545	NA	NA	0	0	NA	Carubv10001958m.g	0.00216579	NA	NA	0.00353983	0.00553888	NA
Carubv10001959m.g	0.0362414	0	0	0.00291667	0.00474984	NA	Carubv10001959m.g	0.00537412	0	0	0.00505982	0.00634921	NA	Carubv10001959m.g	0.00368557	0.00539265	0	0.00659812	0.00237221	NA
Carubv10001960m.g	0.253104	0.34587	NA	0.290662	0.437231	NA	Carubv10001960m.g	0.00166667	0.00292736	NA	0.00652824	0.00289741	NA	Carubv10001960m.g	0.00359136	0.00459944	NA	0.0123948	0.00253723	NA
Carubv10001962m.g	NA	0.0433399	NA	0.0117091	NA	0.0219808	Carubv10001962m.g	NA	0.00320823	NA	0.00581406	NA	0.0137961	Carubv10001962m.g	NA	0.00346515	NA	0.00602253	NA	0.00149307
Carubv10001963m.g	0.165861	NA	0	0.117379	0.124446	NA	Carubv10001963m.g	0.00533802	NA	0	0	0	NA	Carubv10001963m.g	0.00473601	NA	0	0.00606056	0.0048507	NA
Carubv10001964m.g	0.0545394	NA	NA	0.109558	0.00384615	NA	Carubv10001964m.g	0.00260417	NA	NA	0	0.00666667	NA	Carubv10001964m.g	0.00431084	NA	NA	0.00417598	0	NA
Carubv10001965m.g	0.0262235	NA	NA	0.004165	NA	NA	Carubv10001965m.g	0	NA	NA	0.00769	NA	NA	Carubv10001965m.g	0.00234707	NA	NA	0.00108214	NA	NA
Carubv10001966m.g	0.12315	0.0445727	NA	0.00384615	0.15715	NA	Carubv10001966m.g	0.0621687	0.00714286	NA	0.0102071	0	NA	Carubv10001966m.g	0.0418713	0.00436635	NA	0.00793655	0.0261545	NA
Carubv10001967m.g	0.176224	NA	NA	0.253413	0.257474	NA	Carubv10001967m.g	0.00811809	NA	NA	0.0166444	0	NA	Carubv10001967m.g	0.00290916	NA	0.00320577	0.0114951	0.00395829	NA
Carubv10001968m.g	0.0266638	NA	NA	0.00384615	0.00520885	NA	Carubv10001968m.g	0	NA	NA	0.00674524	0.00631229	NA	Carubv10001968m.g	0.00672659	NA	NA	0.0145167	0.00413808	NA
Carubv10001969m.g	0.21099	NA	NA	0.414321	0.539664	NA	Carubv10001969m.g	0.00314146	NA	NA	0.0175867	0.0210431	NA	Carubv10001969m.g	0.00202649	NA	NA	0.0193203	0.00557522	NA
Carubv10001970m.g	0.100387	NA	NA	0	0.0351271	NA	Carubv10001970m.g	0.0029094	NA	NA	0.0138817	0.00700441	NA	Carubv10001970m.g	0.0031554	NA	NA	0.00551745	0.00166	NA
Carubv10001971m.g	0.289949	NA	0.041675	0.146667	0.131482	NA	Carubv10001971m.g	0.00681661	NA	0	0.0137595	0.00101585	NA	Carubv10001971m.g	0.00440193	NA	0.00520937	0.00687848	0.00563355	NA
Carubv10001972m.g	0.0611073	0.0365862	NA	0.00926308	NA	0.00520937	Carubv10001972m.g	0	0.0256798	NA	0.0111133	NA	0	Carubv10001972m.g	0	0.00535625	NA	0.0028456	NA	0
Carubv10001973m.g	0	NA	NA	0	0	NA	Carubv10001973m.g	0.0076375	NA	NA	0.0156875	0	NA	Carubv10001973m.g	0.00489651	NA	NA	0.0082315	0.003175	NA
Carubv10001974m.g	NA	NA	NA	0.0122364	0.00833409	NA	Carubv10001974m.g	NA	NA	NA	0.0114654	0.0145812	NA	Carubv10001974m.g	NA	NA	NA	0.00534917	0.0111497	NA
Carubv10001975m.g	0.386962	0.25	NA	0.337757	NA	0.276188	Carubv10001975m.g	0.00150339	0	NA	0.00993934	NA	0.00446562	Carubv10001975m.g	0.00374708	0	NA	0.0106116	NA	0.00448526
Carubv10001976m.g	0.039651	NA	0.00909091	0.0491486	0.010974	NA	Carubv10001976m.g	0	NA	0.00909091	0.00189496	0.00268295	NA	Carubv10001976m.g	0.00249633	NA	0	0.00570475	0.00373137	NA
Carubv10001978m.g	0.0302	0.0111364	NA	0.00276773	0.00332899	NA	Carubv10001978m.g	0	0.00670647	NA	0.003835	0.00206591	NA	Carubv10001978m.g	0.00205741	0	NA	0.00341287	0.00149016	NA
Carubv10001979m.g	0.538897	NA	NA	0.0547292	NA	NA	Carubv10001979m.g	0	NA	NA	0.00631786	NA	NA	Carubv10001979m.g	0.00272778	NA	NA	0.0263333	0.025	NA
Carubv10001980m.g	0.0184241	NA	NA	0	0.00319487	NA	Carubv10001980m.g	0	NA	NA	0.0109428	0.00396905	NA	Carubv10001980m.g	0.00303088	NA	NA	0.00272055	0.00662306	NA
Carubv10001981m.g	0.125577	NA	NA	0.116686	0.0738809	NA	Carubv10001981m.g	0.0101148	NA	NA	0.00918414	0.00146184	NA	Carubv10001981m.g	0.00305349	NA	NA	0.00464818	0.00345223	NA
Carubv10001982m.g	0.00913102	NA	NA	0.268105	0	NA	Carubv10001982m.g	0.00391431	NA	NA	0.00154259	0.00185185	NA	Carubv10001982m.g	0.00215541	NA	NA	0.00336149	0.00205766	NA
Carubv10001984m.g	0.0538536	NA	NA	0.075	NA	NA	Carubv10001984m.g	0	NA	NA	0.0238167	NA	NA	Carubv10001984m.g	0.00426293	NA	NA	0.00435633	NA	NA
Carubv10001986m.g	0.203268	NA	NA	0.206594	0.0847633	NA	Carubv10001986m.g	0.00639543	NA	NA	0	0.00384615	NA	Carubv10001986m.g	0.00181276	NA	NA	0.011897	0.00484038	NA
Carubv10001987m.g	0.150435	0.0641227	NA	0.121182	0.05	NA	Carubv10001987m.g	0.00210147	0.00416667	NA	0.00796722	0.00322639	NA	Carubv10001987m.g	0.00255448	0.00726356	NA	0.00512478	0.00315265	NA
Carubv10001988m.g	0.38602	0.306597	0.247616	0.280419	0.228181	NA	Carubv10001988m.g	0	0.00997699	0	0.0149926	0.00123894	NA	Carubv10001988m.g	0.00297671	0.00456119	0	0.00906303	0.00201738	NA
Carubv10001989m.g	0.0131167	NA	NA	0.00641154	0	NA	Carubv10001989m.g	0.00271739	NA	NA	0.0055	0.00427308	NA	Carubv10001989m.g	0.00456722	NA	NA	0.00739525	0.00623145	NA
Carubv10001990m.g	0.0171495	NA	NA	0.00625	0.004545	NA	Carubv10001990m.g	0.00654667	NA	NA	0.009375	0	NA	Carubv10001990m.g	0.00337589	NA	NA	0.0128812	0.00293211	NA
Carubv10001991m.g	NA	0.0322553	NA	0.00683544	NA	0.00162321	Carubv10001991m.g	NA	0.00765143	NA	0.00696194	NA	0.00372241	Carubv10001991m.g	NA	0.00520412	NA	0.00588428	NA	0.00192518
Carubv10001993m.g	0.20832	0.0333333	NA	0.20255	0.13959	NA	Carubv10001993m.g	0.00428765	0	NA	0.00424949	0.00651907	0	Carubv10001993m.g	0.00408149	0	NA	0.00731403	0.00366898	0.0102071
Carubv10001994m.g	0.23855	0.711362	NA	0.337182	0.302279	NA	Carubv10001994m.g	0.00314573	0.00749336	NA	0.00973957	0.0114977	NA	Carubv10001994m.g	0.00329032	0.00321325	NA	0.00809757	0.00410074	NA
Carubv10001995m.g	0.143301	NA	NA	0.103306	0.334735	NA	Carubv10001995m.g	0.00598285	NA	NA	0	0.00104167	NA	Carubv10001995m.g	0.00229722	NA	NA	0.00326475	0.00131157	NA
Carubv10001996m.g	0.213517	NA	NA	0.00754075	0.00324643	0.0708375	Carubv10001996m.g	0.0534193	NA	NA	0.0251995	0.0494567	0.1	Carubv10001996m.g	0.0129437	NA	NA	0.00755218	0.0020651	0
Carubv10001997m.g	0.0465694	NA	0	0.0080727	0.00434783	NA	Carubv10001997m.g	0.00277917	NA	0	0.00277778	0.00740385	NA	Carubv10001997m.g	0.00434572	NA	0.00101585	0.00651903	0.00333233	NA
Carubv10001998m.g	0.00892857	0.078795	NA	0.0180912	0.185714	NA	Carubv10001998m.g	0	0.0526	NA	0.003125	0	NA	Carubv10001998m.g	0.00462917	0.00432536	NA	0.00609475	0	NA
Carubv10001999m.g	NA	NA	NA	NA	NA	NA	Carubv10001999m.g	NA	NA	NA	NA	NA	NA	Carubv10001999m.g	NA	NA	NA	NA	NA	NA
Carubv10002000m.g	0.0389956	NA	NA	0.0116832	0.00648148	NA	Carubv10002000m.g	0.00322593	NA	NA	0.00132381	0	NA	Carubv10002000m.g	0.00390309	NA	NA	0.00387871	0.00111607	NA
Carubv10002001m.g	0.0180165	NA	NA	0.00752585	0.00324111	NA	Carubv10002001m.g	0	NA	NA	0.00875885	0.00231389	NA	Carubv10002001m.g	0.00493815	NA	NA	0.00330128	0.00127551	NA
Carubv10002002m.g	0	0.2625	NA	0.00694375	0	NA	Carubv10002002m.g	0	0.010115	NA	0.015625	0	0.0131938	Carubv10002002m.g	0	0.00765823	NA	0.00801417	0.02679	0.00296333
Carubv10002004m.g	0.148499	0.407027	0.0647088	0.192158	0.116791	NA	Carubv10002004m.g	0.00234185	0.00829216	0.00322581	0.0041621	0.00617657	NA	Carubv10002004m.g	0.00463644	0.00540743	0.00277794	0.00418256	0.00484528	NA
Carubv10002005m.g	0.160391	NA	NA	0.148548	NA	0.126939	Carubv10002005m.g	0.00812516	NA	NA	0.0061069	NA	0.00297619	Carubv10002005m.g	0.00278343	NA	NA	0.00714883	NA	0.00355706
Carubv10002006m.g	0.126037	NA	NA	0.344289	0.216282	NA	Carubv10002006m.g	0.00904698	NA	NA	0.0313428	0.00911166	NA	Carubv10002006m.g	0.00272997	NA	NA	0.00605882	0.00220632	NA
Carubv10002007m.g	0.0623507	0.210375	NA	0.109097	0.027563	0	Carubv10002007m.g	0.001111	0	NA	0.014194	0	0.00480769	Carubv10002007m.g	0.00192991	0.00115729	NA	0.0102945	0.00230646	0.00745094
Carubv10002008m.g	0.0160741	NA	NA	0.005444	NA	NA	Carubv10002008m.g	0.00152439	NA	NA	0.0262667	NA	NA	Carubv10002008m.g	0.00411492	NA	NA	0.00393501	NA	NA
Carubv10002009m.g	NA	NA	NA	NA	NA	NA	Carubv10002009m.g	NA	NA	NA	NA	NA	NA	Carubv10002009m.g	NA	NA	NA	NA	NA	NA
Carubv10002010m.g	0.251485	NA	NA	0.212845	0.0509727	0.25	Carubv10002010m.g	0.00572222	NA	NA	0.00557284	0.00707292	0	Carubv10002010m.g	0.00363442	NA	NA	0.00948634	0.00215211	0
Carubv10002011m.g	0.00893125	NA	NA	0.0122464	0.00595	NA	Carubv10002011m.g	0	NA	NA	0.00871087	0.0121227	NA	Carubv10002011m.g	0.00424443	NA	NA	0.00790117	0.00522942	NA
Carubv10002012m.g	0.203796	NA	0.22417	0.239005	0.187461	NA	Carubv10002012m.g	0.00500263	NA	0	0.0104429	0.0051129	NA	Carubv10002012m.g	0.00286949	NA	0.00526316	0.0101745	0.0025571	NA
Carubv10002013m.g	0.20135	0.5387	NA	0.165062	0.166696	NA	Carubv10002013m.g	0.00463818	0	NA	0.00678632	0.00916016	NA	Carubv10002013m.g	0.00281951	0	NA	0.0073717	0.00134502	NA
Carubv10002014m.g	0.0249537	0.288463	NA	0.247195	0.00720583	0.30226	Carubv10002014m.g	0.000867708	0.00611167	NA	0.026226	0.00659603	0.00333132	Carubv10002014m.g	0.00406041	0.00433231	NA	0.0404741	0.00248797	0.00460927
Carubv10002015m.g	0.835185	NA	NA	0.0449795	0.813585	NA	Carubv10002015m.g	0.257462	NA	NA	0.0128972	0.580188	NA	Carubv10002015m.g	0.054146	NA	NA	0.00462301	0.0758518	NA
Carubv10002016m.g	0.0198472	0.0456975	NA	0.0214542	0.00454001	NA	Carubv10002016m.g	0.0166667	0.00438684	NA	0	0.00292368	NA	Carubv10002016m.g	0	0.00518306	NA	0.00907996	0.00275015	NA
Carubv10002017m.g	NA	NA	NA	NA	NA	NA	Carubv10002017m.g	NA	NA	NA	0.1	NA	NA	Carubv10002017m.g	NA	NA	NA	0.0275025	NA	NA
Carubv10002018m.g	0.520478	NA	NA	0.112478	0.145838	NA	Carubv10002018m.g	0.124002	NA	NA	0.101813	0.255172	NA	Carubv10002018m.g	0.0138037	NA	NA	0.0133483	0.0186643	NA
Carubv10002019m.g	0.00775714	NA	NA	0.0278681	0.00905031	NA	Carubv10002019m.g	0.00462429	NA	NA	0.00863167	0	NA	Carubv10002019m.g	0.00297229	NA	NA	0.00781737	0.00551331	NA
Carubv10002020m.g	0	0.665262	NA	0.362182	0.61302	NA	Carubv10002020m.g	0	0.0141915	NA	0.0144988	0.00745017	NA	Carubv10002020m.g	0.00173594	0.0121999	NA	0.0043138	0.00493667	NA
Carubv10002021m.g	NA	NA	NA	NA	NA	NA	Carubv10002021m.g	NA	NA	NA	NA	NA	NA	Carubv10002021m.g	NA	NA	NA	NA	NA	NA
Carubv10002022m.g	0.635825	0.570962	0.703974	0.44614	0.769522	0.514698	Carubv10002022m.g	0.0828439	0.0512238	0.359513	0.0827555	0.399503	0.127685	Carubv10002022m.g	0.0181536	0.0145529	0.0917216	0.0171925	0.0514311	0.0167386
Carubv10002023m.g	0.0326349	0.0276027	0.26875	0.0378936	0.160945	NA	Carubv10002023m.g	0	0	0	0.00541667	0.00526316	NA	Carubv10002023m.g	0.003466	0.00231528	0.00213718	0.00558838	0.00266098	NA
Carubv10002025m.g	0.171017	0.30629	NA	0.0183761	0	0	Carubv10002025m.g	0.01	0	NA	0.00215057	0.0119083	0	Carubv10002025m.g	0.00146613	0.0122916	NA	0.00918032	0.00172414	0
Carubv10002026m.g	0.166625	0.0211667	NA	0.0410719	0	0.332125	Carubv10002026m.g	0.00215517	0	NA	0.0153554	0	0.0107043	Carubv10002026m.g	0.00156344	0.00735147	NA	0.0104692	0	0.00216774
Carubv10002027m.g	0.423741	NA	0.0125	0.338559	0.131121	NA	Carubv10002027m.g	0.00828963	0	0	0.0113175	0.0117721	NA	Carubv10002027m.g	0.00469491	0.00555556	0	0.0119133	0.00361779	NA
Carubv10002028m.g	0.01	NA	NA	NA	0.007145	NA	Carubv10002028m.g	NA	NA	NA	NA	0	NA	Carubv10002028m.g	0	NA	NA	NA	0	NA
Carubv10002029m.g	0.288708	NA	0.115385	0.320434	0.234525	NA	Carubv10002029m.g	0.00577087	NA	0	0.0050851	0.00761768	NA	Carubv10002029m.g	0.00295248	NA	0.00869565	0.00502034	0.00195981	NA
Carubv10002030m.g	0.1575	0.065625	NA	0.0181818	0	NA	Carubv10002030m.g	0	0	NA	0.00613122	0.0041675	NA	Carubv10002030m.g	0	0.00384312	NA	0.00629577	0.00402095	NA
Carubv10002031m.g	0.0344993	NA	NA	0.0808081	0.0450077	NA	Carubv10002031m.g	0.00478971	NA	NA	0.00923793	0.0140598	NA	Carubv10002031m.g	0.000872848	NA	NA	0.0043698	0.00375121	NA
Carubv10002032m.g	0.790614	0.88088	NA	0.706459	0.788	NA	Carubv10002032m.g	0.293123	0.241675	NA	0.491986	0.605625	NA	Carubv10002032m.g	0.0290583	0.0119454	NA	0.0834705	0.0683581	NA
Carubv10002033m.g	NA	NA	NA	NA	NA	NA	Carubv10002033m.g	NA	NA	NA	NA	NA	NA	Carubv10002033m.g	NA	NA	NA	NA	NA	NA
Carubv10002036m.g	0.0441113	0.0696574	NA	0.0703174	0.0467699	NA	Carubv10002036m.g	0.00231458	0.00287417	NA	0.00827877	0.00409371	NA	Carubv10002036m.g	0.00343137	0.00457279	NA	0.00597663	0.00466601	NA
Carubv10002037m.g	NA	NA	NA	NA	NA	NA	Carubv10002037m.g	NA	NA	NA	NA	NA	NA	Carubv10002037m.g	NA	NA	NA	NA	NA	NA
Carubv10002038m.g	0.424488	0.552775	NA	0.36049	0.389228	NA	Carubv10002038m.g	0.0078934	0	NA	0.00324703	0.00744124	NA	Carubv10002038m.g	0.00312392	0.00163934	NA	0.00744704	0.0031323	NA
Carubv10002039m.g	0.33333	0.201478	NA	0.112602	0.461192	0.00595	Carubv10002039m.g	0	0.00629675	NA	0.00334392	0.00758	0.00390625	Carubv10002039m.g	0	0.00419193	NA	0.00985047	0.0026616	0.00372823
Carubv10002040m.g	NA	0.0328535	NA	0.01555	NA	0	Carubv10002040m.g	NA	0.0102071	NA	0.00413182	NA	0	Carubv10002040m.g	NA	0.00428529	NA	0.002525	NA	0
Carubv10002041m.g	NA	0.0683612	NA	0.0808117	NA	0.102778	Carubv10002041m.g	NA	0.00923103	NA	0.00769949	NA	0.0282895	Carubv10002041m.g	NA	0.00650533	NA	0.00694149	NA	0.00134
Carubv10002042m.g	0.035725	0.517331	NA	0.389159	NA	0.58175	Carubv10002042m.g	0	0.0416	NA	0.0087881	NA	0.0660741	Carubv10002042m.g	0.00661429	0.0103795	NA	0.0165612	NA	0.0047625
Carubv10002044m.g	0.299811	NA	NA	0.174364	0.17144	NA	Carubv10002044m.g	0.0106414	NA	NA	0.0163507	0.00936209	NA	Carubv10002044m.g	0.00819593	NA	NA	0.00731855	0.00360353	NA
Carubv10002045m.g	0.0807864	NA	NA	0	0.173077	NA	Carubv10002045m.g	0.00552174	NA	NA	0.031892	0.0378974	NA	Carubv10002045m.g	0.00232192	NA	NA	0.0246502	0.00480607	NA
Carubv10002046m.g	0.029783	0.0214286	NA	0	0.00252727	NA	Carubv10002046m.g	0.00576923	0.0119083	NA	0.003335	0.00252727	NA	Carubv10002046m.g	0.00266922	0.00189432	NA	0.0115732	0	NA
Carubv10002047m.g	0.0283707	0.0442615	NA	0.00380828	0	NA	Carubv10002047m.g	0.00597639	0.005555	NA	0.00574688	0	NA	Carubv10002047m.g	0.00350597	0.00173611	NA	0.00235926	0.00148347	NA
Carubv10002048m.g	0.0270071	NA	NA	0	0.00520833	NA	Carubv10002048m.g	0.0032227	NA	NA	0.00747885	0.00482669	NA	Carubv10002048m.g	0.00203272	NA	NA	0.0041076	0.00237192	NA
Carubv10002049m.g	0.00784412	NA	NA	0.645242	NA	NA	Carubv10002049m.g	0.00610345	NA	NA	0.0805539	0	NA	Carubv10002049m.g	0	NA	NA	0.0156595	0.00106859	NA
Carubv10002050m.g	0.149502	NA	0.125	0.11317	0.207307	NA	Carubv10002050m.g	0.00413375	NA	0	0.00839635	0.0104146	NA	Carubv10002050m.g	0.00241365	NA	0.00446562	0.00465229	0.00196691	NA
Carubv10002051m.g	0.215001	NA	NA	0.163235	0.145593	NA	Carubv10002051m.g	0.00709861	NA	0	0.00291576	0.0128364	NA	Carubv10002051m.g	0.00443082	NA	0.00520937	0.00411692	0.00961211	NA
Carubv10002052m.g	0.0063125	NA	NA	0.00730607	0.00245	NA	Carubv10002052m.g	0.00124032	NA	NA	0.00667647	0.00336303	NA	Carubv10002052m.g	0.00572153	NA	NA	0.00565278	0.00325612	NA
Carubv10002053m.g	0.0165633	NA	NA	0	NA	NA	Carubv10002053m.g	0.00549615	NA	NA	0	NA	NA	Carubv10002053m.g	0.00343284	NA	NA	0.00408324	NA	NA
Carubv10002054m.g	NA	0.253081	NA	0.244813	NA	0.278185	Carubv10002054m.g	0	0.0043809	NA	0.00307226	0.0277833	0.00679302	Carubv10002054m.g	0.0029413	0.0046362	NA	0.0089062	0.079442	0.00363613
Carubv10002055m.g	0.0235956	NA	NA	0.0507117	NA	0.213492	Carubv10002055m.g	0.00378636	NA	NA	0	NA	0	Carubv10002055m.g	0.00593242	NA	NA	0.0032394	NA	0.0101967
Carubv10002056m.g	0.10533	NA	NA	0.418679	0.00867986	NA	Carubv10002056m.g	0.00542703	NA	NA	0.00616457	0.00593396	NA	Carubv10002056m.g	0.00272448	NA	NA	0.0130874	0.00263291	NA
Carubv10002057m.g	0.0191943	NA	NA	0.00521106	NA	NA	Carubv10002057m.g	0	NA	NA	0.00202368	NA	NA	Carubv10002057m.g	0.00236729	NA	NA	0.00837217	NA	NA
Carubv10002058m.g	0.0248853	0.519736	NA	0.157363	0.0082005	NA	Carubv10002058m.g	0.00527297	0	NA	0.00496711	0.00555556	NA	Carubv10002058m.g	0.00531078	0.00901921	NA	0.00850098	0.00649259	NA
Carubv10002059m.g	0.0153777	NA	NA	0.00322875	0	NA	Carubv10002059m.g	0.00334515	0.0178625	NA	0.00140135	0.00657533	NA	Carubv10002059m.g	0.00422937	0.0148833	0.0333333	0.00671336	0.00523656	NA
Carubv10002060m.g	0.664919	0.589577	NA	0.442162	0.423958	NA	Carubv10002060m.g	0.00700608	0.00714286	NA	0.049356	0.00271739	NA	Carubv10002060m.g	0.00438225	0.0027027	NA	0.00807321	0.00272354	NA
Carubv10002061m.g	0.174928	0.378958	0	0.241767	0.253246	NA	Carubv10002061m.g	0.00477063	0.005	0	0.00789502	0.00447835	NA	Carubv10002061m.g	0.00496995	0.00573693	0	0.00339668	0.00290604	NA
Carubv10002062m.g	0.0120462	NA	NA	0.0168384	0	NA	Carubv10002062m.g	0.0119071	NA	NA	0	0	NA	Carubv10002062m.g	0.0046326	NA	NA	0.00321658	0.00376737	NA
Carubv10002063m.g	0.287151	0.6286	NA	0.367948	0.436792	NA	Carubv10002063m.g	0.00519392	0.0229237	NA	0.0067939	0.00382579	NA	Carubv10002063m.g	0.0025787	0.0160256	NA	0.0113514	0.00557429	NA
Carubv10002064m.g	0.203215	NA	NA	0.0972222	NA	NA	Carubv10002064m.g	0.0068581	NA	NA	0.00606	0	NA	Carubv10002064m.g	0.00434835	NA	NA	0.0101842	0.00117394	NA
Carubv10002066m.g	NA	NA	NA	NA	NA	NA	Carubv10002066m.g	NA	NA	NA	NA	NA	NA	Carubv10002066m.g	NA	NA	NA	NA	NA	NA
Carubv10002067m.g	0	NA	NA	0.0208375	0	NA	Carubv10002067m.g	0	NA	NA	0	NA	NA	Carubv10002067m.g	0	NA	NA	0	0.02	NA
Carubv10002068m.g	0.0322031	NA	NA	0	0.007145	NA	Carubv10002068m.g	0.00631786	NA	NA	0.0236465	0.121163	NA	Carubv10002068m.g	0.004457	NA	NA	0.00620642	0.00990997	NA
Carubv10002069m.g	0.0716086	NA	0	0.0555379	0	NA	Carubv10002069m.g	0.00234248	0	0.0208375	0.00838295	0.00647188	NA	Carubv10002069m.g	0.00157464	0	0.0096983	0.00861519	0.0012742	NA
Carubv10002070m.g	NA	NA	NA	0	NA	NA	Carubv10002070m.g	NA	NA	NA	0	NA	NA	Carubv10002070m.g	NA	NA	NA	0.00227273	NA	NA
Carubv10002071m.g	0.421425	0.170306	NA	0.11175	0	0	Carubv10002071m.g	0	0	NA	0.00871486	0	NA	Carubv10002071m.g	0.00252576	0.00293387	NA	0.00383784	0.00455294	0.00555556
Carubv10002072m.g	0.0730621	NA	NA	0.0424776	0.00896846	NA	Carubv10002072m.g	0.00621964	NA	NA	0.00119107	0	NA	Carubv10002072m.g	0.00674403	NA	NA	0.00454644	0.00821354	NA
Carubv10002073m.g	0.280759	NA	NA	0.321781	0.0891859	NA	Carubv10002073m.g	0.00215434	NA	NA	0.0133633	0.017811	NA	Carubv10002073m.g	0.0024519	NA	NA	0.00564489	0.00751052	NA
Carubv10002075m.g	0.0240778	0.0746583	NA	0.0560714	0.00641154	NA	Carubv10002075m.g	0	0	NA	0.00280385	0.00493796	NA	Carubv10002075m.g	0.00378864	0.00571754	NA	0.0051724	0.0039735	NA
Carubv10002076m.g	0	NA	NA	0	NA	NA	Carubv10002076m.g	0	NA	NA	0.00505	NA	NA	Carubv10002076m.g	0.00475386	NA	NA	0	NA	NA
Carubv10002077m.g	0.0192912	NA	NA	0.0135749	0.00538884	NA	Carubv10002077m.g	0.00763043	NA	NA	0.0097	0	NA	Carubv10002077m.g	0.00367177	NA	NA	0.00444489	0.00363082	NA
Carubv10002078m.g	0.0243627	0.406187	NA	0.157133	0.00505	NA	Carubv10002078m.g	0.0070726	0	NA	0.00446203	0	NA	Carubv10002078m.g	0.00266285	0.00434783	NA	0.0112397	0.00430403	NA
Carubv10002079m.g	0.0671155	0.0386597	NA	0.00671277	0.0418177	NA	Carubv10002079m.g	0.00444318	0.00347083	NA	0.006705	0.00623157	NA	Carubv10002079m.g	0.00300104	0.0023661	NA	0.00638598	0.00271965	NA
Carubv10002080m.g	0.084925	0.15	NA	0.165689	0.0414781	NA	Carubv10002080m.g	0.00304054	NA	NA	0	0.0102727	NA	Carubv10002080m.g	0.00322022	0	NA	0.01894	0.00425455	NA
Carubv10002081m.g	0.0383647	0.0333333	NA	0.00425837	0	NA	Carubv10002081m.g	0.00427308	0	NA	0.0154421	0.00776071	NA	Carubv10002081m.g	0.00367182	0	NA	0.0056526	0.00104124	NA
Carubv10002082m.g	NA	0.800822	NA	0.710748	NA	0.681063	Carubv10002082m.g	NA	0.121837	NA	0.306657	NA	0.4608	Carubv10002082m.g	NA	0.0207318	NA	0.0766241	NA	0.072353
Carubv10002083m.g	0.257108	0.680955	NA	0.175016	0.163933	0.735346	Carubv10002083m.g	0.0159141	NA	NA	0.0290148	0.0199497	0.00227273	Carubv10002083m.g	0.00465559	0	NA	0.00689906	0.00296726	0.00145816
Carubv10002084m.g	0	NA	NA	0.0160818	0	NA	Carubv10002084m.g	0.00793889	NA	NA	0.0149324	0	NA	Carubv10002084m.g	0.00882879	NA	NA	0.0197518	0.00357143	NA
Carubv10002085m.g	NA	0.0412695	NA	0.00122647	NA	0	Carubv10002085m.g	NA	0	NA	0.00857619	NA	0.00277778	Carubv10002085m.g	NA	0.00210392	NA	0.00603542	NA	0.00385969
Carubv10002086m.g	0.052254	NA	0.041075	0.0644252	0.0162944	NA	Carubv10002086m.g	0.00565184	NA	0	0.00788177	0.0154685	NA	Carubv10002086m.g	0.00269618	NA	0.0119071	0.00422495	0.0012311	NA
Carubv10002087m.g	NA	0.0881917	NA	0.0115004	NA	0.1	Carubv10002087m.g	0	NA	NA	0	NA	NA	Carubv10002087m.g	0	0.005	NA	0.00460587	NA	0.00183824
Carubv10002088m.g	NA	NA	NA	NA	NA	NA	Carubv10002088m.g	NA	NA	NA	NA	NA	NA	Carubv10002088m.g	NA	NA	NA	NA	NA	NA
Carubv10002089m.g	0.0160699	NA	NA	0.0027775	0.00463056	NA	Carubv10002089m.g	0.00319688	NA	NA	0	0	NA	Carubv10002089m.g	0.00570588	NA	NA	0.00692551	0.00175869	NA
Carubv10002090m.g	0.1	0.0209183	NA	0	NA	0	Carubv10002090m.g	0	0.00694583	NA	0.00774	NA	0.0189115	Carubv10002090m.g	0	0.0041675	NA	0.0142658	NA	0
Carubv10002091m.g	0.27999	0.233549	NA	0.224127	0.222993	NA	Carubv10002091m.g	0.00775326	0	NA	0.00660272	0.00348837	NA	Carubv10002091m.g	0.00423601	0.00396905	NA	0.00881874	0.00404012	NA
Carubv10002092m.g	NA	0.253547	NA	0.0331717	NA	0	Carubv10002092m.g	NA	0.00733333	NA	0.0178571	NA	NA	Carubv10002092m.g	NA	0.00161828	NA	0.00516558	NA	0.02
Carubv10002093m.g	0.0620796	0.0588967	NA	0.193523	0	NA	Carubv10002093m.g	0	0	NA	0.0061148	0.0111312	NA	Carubv10002093m.g	0.00366581	0.0106056	NA	0.00960706	0.00667004	NA
Carubv10002094m.g	NA	NA	NA	NA	NA	NA	Carubv10002094m.g	NA	NA	NA	NA	NA	NA	Carubv10002094m.g	NA	NA	NA	NA	NA	NA
Carubv10002095m.g	NA	0.0305813	NA	NA	0.00912473	NA	Carubv10002095m.g	NA	0	NA	NA	0.00160208	NA	Carubv10002095m.g	NA	0.00774682	NA	0	0.00361821	NA
Carubv10002096m.g	0.0322633	0.221371	NA	0.25058	0.00961538	0.151094	Carubv10002096m.g	0.00769231	0.00361827	NA	0.00728409	0	0.00630385	Carubv10002096m.g	0.00623196	0.003591	NA	0.00577768	0.00140098	0.00684375
Carubv10002097m.g	0.0393667	0.125411	NA	0.147479	0.00899783	NA	Carubv10002097m.g	0	0.00440513	NA	0.00518387	0.00142031	NA	Carubv10002097m.g	0.00432963	0.00367836	NA	0.00677587	0.00362156	NA
Carubv10002098m.g	0.0243116	NA	NA	0.00625	0.0127455	NA	Carubv10002098m.g	0.00623854	NA	NA	0.0161472	0	NA	Carubv10002098m.g	0.00403581	NA	NA	0.00544332	0.00608568	NA
Carubv10002099m.g	NA	NA	NA	NA	NA	NA	Carubv10002099m.g	NA	NA	NA	NA	NA	NA	Carubv10002099m.g	NA	NA	NA	NA	NA	NA
Carubv10002100m.g	0.00634351	NA	NA	0.002525	0.00147059	NA	Carubv10002100m.g	0.00109605	NA	NA	0	0	NA	Carubv10002100m.g	0.00493196	NA	NA	0.00914468	0.002462	NA
Carubv10002101m.g	0.361763	NA	NA	0.370116	0.505957	NA	Carubv10002101m.g	0.00594991	NA	NA	0.0111295	0	NA	Carubv10002101m.g	0.00417983	NA	NA	0.0207219	0.0060893	NA
Carubv10002102m.g	0.348103	NA	NA	0.270577	0.157603	NA	Carubv10002102m.g	0.00555702	NA	NA	0.0120401	0.00258846	NA	Carubv10002102m.g	0.00338503	NA	NA	0.00535518	0.0028322	NA
Carubv10002103m.g	NA	0.0921487	0.2	0.0598522	0.223192	NA	Carubv10002103m.g	NA	0	NA	0.0129306	0.002525	NA	Carubv10002103m.g	NA	0.00260417	NA	0.0081598	0.00127588	NA
Carubv10002104m.g	0.04427	NA	NA	0.00654495	0	NA	Carubv10002104m.g	0	NA	NA	0.00370833	0	NA	Carubv10002104m.g	0.00478218	0	NA	0.00985701	0	NA
Carubv10002106m.g	0.0304061	NA	NA	0.004722	0.00189394	NA	Carubv10002106m.g	0.00595083	NA	NA	0.0282578	0.00371883	NA	Carubv10002106m.g	0.00222826	NA	NA	0.0253856	0.0054025	NA
Carubv10002107m.g	NA	NA	NA	NA	NA	NA	Carubv10002107m.g	NA	NA	NA	NA	NA	NA	Carubv10002107m.g	NA	NA	NA	NA	NA	NA
Carubv10002109m.g	0.0158336	NA	NA	0	0.01	NA	Carubv10002109m.g	0.00438333	NA	NA	0.0375033	0	NA	Carubv10002109m.g	0.000517391	NA	NA	0.00324643	0.00491875	NA
Carubv10002110m.g	0.0266723	NA	NA	0.00452333	0	NA	Carubv10002110m.g	0.000906897	NA	NA	0.00584267	0.00271739	NA	Carubv10002110m.g	0.00372975	NA	NA	0.00478209	0.00369385	NA
Carubv10002111m.g	0.0260178	NA	NA	0.00880604	0	NA	Carubv10002111m.g	0.0595036	NA	NA	0.0989227	0.00774	NA	Carubv10002111m.g	0.0378316	NA	NA	0.158027	0.0193673	NA
Carubv10002112m.g	0.266667	NA	NA	0.03096	0.594086	NA	Carubv10002112m.g	0.00213611	NA	NA	0.0141843	0.0132408	NA	Carubv10002112m.g	0.00686042	NA	NA	0.00162386	0.00756563	NA
Carubv10002113m.g	0	NA	NA	0	0	NA	Carubv10002113m.g	0	NA	NA	0	0.00625	NA	Carubv10002113m.g	0.00254157	NA	NA	0.00732562	0.00178513	NA
Carubv10002114m.g	0.0469621	NA	NA	0.002525	0	NA	Carubv10002114m.g	0	NA	NA	0	0	NA	Carubv10002114m.g	0.00498409	NA	NA	0.00636333	0	NA
Carubv10002115m.g	0.0617383	NA	NA	0.017804	0.00824706	NA	Carubv10002115m.g	0.0024809	NA	NA	0.0163443	0.000946875	NA	Carubv10002115m.g	0.00272293	NA	NA	0.00691647	0.00149266	NA
Carubv10002116m.g	0.115574	NA	NA	0.257475	0.282354	NA	Carubv10002116m.g	0.00139	NA	0	0.00837996	0.00230166	NA	Carubv10002116m.g	0.00621818	NA	0.00384615	0.0126326	0.00313468	NA
Carubv10002117m.g	0.0256726	NA	NA	0.0446454	0.135891	NA	Carubv10002117m.g	0.0142857	NA	NA	0.0238143	0.0287732	NA	Carubv10002117m.g	0.00416823	NA	NA	0.0221881	0.00148529	NA
Carubv10002118m.g	0.217515	NA	NA	0.276076	0.110384	NA	Carubv10002118m.g	0.0118983	NA	NA	0.00553065	0.00198472	NA	Carubv10002118m.g	0.00419949	NA	NA	0.00364159	0.0031716	NA
Carubv10002120m.g	NA	0.167683	NA	0.0945042	NA	0.172067	Carubv10002120m.g	NA	0.00694318	NA	0.00479773	NA	0.00264524	Carubv10002120m.g	NA	0.00320176	NA	0.00824669	NA	0.00354932
Carubv10002121m.g	0.264341	NA	NA	0.185549	0.220371	NA	Carubv10002121m.g	0.00315466	NA	NA	0.00592479	0.00366124	NA	Carubv10002121m.g	0.00299874	NA	0	0.00238891	0.00532588	NA
Carubv10002122m.g	0.161071	NA	NA	0.441394	0.472892	NA	Carubv10002122m.g	0	NA	NA	0.0175192	0.008414	NA	Carubv10002122m.g	0.00591242	NA	NA	0.0173778	0.00546458	NA
Carubv10002123m.g	0.042815	0.166667	NA	0.00736765	0.00625	NA	Carubv10002123m.g	0.0183728	0	NA	0.0279878	0.0421363	NA	Carubv10002123m.g	0.000649545	0	NA	0.00569405	0.00764991	NA
Carubv10002124m.g	0.16	0.105515	NA	0.211761	0	0.283886	Carubv10002124m.g	0	0.0047619	NA	0.0180533	NA	0.0170333	Carubv10002124m.g	0.00189394	0.00518021	NA	0.0095323	0.00260417	0.00765911
Carubv10002125m.g	0.0414136	NA	NA	0.0246044	0.0634278	NA	Carubv10002125m.g	0	NA	NA	0.00625	0.0111111	NA	Carubv10002125m.g	0.00366105	NA	NA	0.00416667	0.0037393	NA
Carubv10002126m.g	0.0858645	NA	NA	0.0455833	0.163365	NA	Carubv10002126m.g	0.00134742	NA	0	0.00746466	0.00286667	NA	Carubv10002126m.g	0.00269689	NA	NA	0.0102289	0.00227223	NA
Carubv10002127m.g	0.0625	NA	NA	0	NA	0	Carubv10002127m.g	0	NA	NA	0	NA	0	Carubv10002127m.g	0	NA	NA	0.00489756	NA	0.00390625
Carubv10002128m.g	0.018695	NA	NA	0.0152252	0.0066174	NA	Carubv10002128m.g	0.00442165	NA	NA	0.00788176	0.00621879	NA	Carubv10002128m.g	0.00114674	NA	0.00641154	0.0123884	0.00374654	NA
Carubv10002129m.g	NA	NA	NA	NA	NA	NA	Carubv10002129m.g	NA	0	NA	0	NA	NA	Carubv10002129m.g	NA	0.00324773	NA	0.007145	NA	NA
Carubv10002130m.g	0.010868	NA	NA	0	0.022725	NA	Carubv10002130m.g	0	NA	NA	0.0160402	0.0254011	NA	Carubv10002130m.g	0.00365169	NA	NA	0.00677225	0.00325727	NA
Carubv10002131m.g	0.191366	NA	NA	0.00984371	0.0903082	NA	Carubv10002131m.g	0.00548178	NA	NA	0.0026914	0.00150135	NA	Carubv10002131m.g	0.00287885	NA	NA	0.00502987	0.00347915	NA
Carubv10002132m.g	0.307866	0.505379	NA	0.336187	0.288105	NA	Carubv10002132m.g	0.00173646	0.0105804	NA	0.0138552	0.00627407	NA	Carubv10002132m.g	0.00305436	0.00794155	NA	0.00681815	0.00247063	NA
Carubv10002133m.g	0.005355	0.024605	NA	0.0033925	0.0666667	0	Carubv10002133m.g	0.0161571	0.0225262	NA	0.0125176	0	0	Carubv10002133m.g	0.001428	0.00581838	NA	0.00239683	0.00757727	0.00657135
Carubv10002134m.g	0.365614	NA	NA	0.1502	0.259375	NA	Carubv10002134m.g	0.00113077	0.041675	NA	0.00271739	0.00556965	0	Carubv10002134m.g	0.00538125	0	NA	0.00726927	0.00183396	0.023725
Carubv10002135m.g	0	NA	NA	NA	NA	NA	Carubv10002135m.g	0	NA	NA	NA	NA	NA	Carubv10002135m.g	0	NA	NA	NA	NA	NA
Carubv10002136m.g	0.0396	NA	NA	NA	NA	NA	Carubv10002136m.g	0	NA	NA	NA	NA	NA	Carubv10002136m.g	0.00271739	NA	NA	NA	NA	NA
Carubv10002137m.g	0.0560572	0.07	NA	0.0286363	0.089134	NA	Carubv10002137m.g	0.0100193	0.0277833	NA	0.0692083	0.0128247	NA	Carubv10002137m.g	0.000943396	NA	NA	0.00882037	0.00467948	NA
Carubv10002138m.g	0.107711	0.085715	NA	0.265993	0.112251	NA	Carubv10002138m.g	0.00488766	0	NA	0.00657429	0.00683876	NA	Carubv10002138m.g	0.00513785	0.0123472	NA	0.00589074	0.00344379	NA
Carubv10002139m.g	0.0445089	NA	0	0.0127443	0.00307632	NA	Carubv10002139m.g	0.00138875	NA	0	0.00213611	0.00713447	NA	Carubv10002139m.g	0.00177802	NA	0.0153409	0.00342541	0.00328855	NA
Carubv10002140m.g	0.0205516	NA	NA	0.00227826	0.00565331	NA	Carubv10002140m.g	0.00167105	NA	NA	0.00597421	0.00101184	NA	Carubv10002140m.g	0.00328349	NA	NA	0.00849578	0.00214687	NA
Carubv10002141m.g	0.0412006	0.101138	NA	0.00411372	0.0294571	NA	Carubv10002141m.g	0	0.00390625	NA	0.0124397	0	NA	Carubv10002141m.g	0.00204223	0.000785849	NA	0.0105685	0.00239103	NA
Carubv10002142m.g	NA	0.291684	NA	0.233835	NA	0.0282813	Carubv10002142m.g	NA	0.00678039	NA	0.0203997	NA	0.00703636	Carubv10002142m.g	NA	0.00382189	NA	0.00957681	NA	0.00223281
Carubv10002143m.g	0.0240124	NA	NA	0.00191552	0.00476333	0	Carubv10002143m.g	0	NA	NA	0.00655113	0	0	Carubv10002143m.g	0.00434842	NA	NA	0.00366058	0.00694444	0.00437525
Carubv10002144m.g	0.625469	NA	NA	0.00908611	NA	NA	Carubv10002144m.g	0.175493	NA	NA	0.00627671	0.677775	NA	Carubv10002144m.g	0.0229756	NA	NA	0.00667238	0.0391239	0
Carubv10002146m.g	0.0249074	NA	NA	0.00579762	0.00652154	NA	Carubv10002146m.g	0	NA	NA	0.00586223	0.00615083	NA	Carubv10002146m.g	0	NA	NA	0.00400976	0.00561725	NA
Carubv10002147m.g	0.404883	0.222359	NA	0.326357	0.299081	0.3	Carubv10002147m.g	0.00514522	0	NA	0.00603132	0.00527456	0	Carubv10002147m.g	0.00340939	0.00148839	NA	0.00501602	0.00340968	0.00714286
Carubv10002148m.g	NA	0.017555	NA	0	0	NA	Carubv10002148m.g	NA	0.00978535	NA	0	0	NA	Carubv10002148m.g	NA	0	NA	0.00446429	0.0238167	NA
Carubv10002149m.g	0.211343	NA	NA	0.181358	0.0159024	NA	Carubv10002149m.g	0.00345395	NA	NA	0.00390854	0.00423387	NA	Carubv10002149m.g	0.00191779	NA	NA	0.00923443	0.00184523	NA
Carubv10002150m.g	0.0146534	NA	NA	0.00682171	0.00651681	NA	Carubv10002150m.g	0.00377381	NA	NA	0	0	NA	Carubv10002150m.g	0.00236545	NA	NA	0.00974074	0.00690096	NA
Carubv10002151m.g	0.00595357	NA	NA	0.00555667	0.0111625	NA	Carubv10002151m.g	0	NA	NA	0.0214667	0	NA	Carubv10002151m.g	0	NA	NA	0.00148226	0.0117088	NA
Carubv10002152m.g	0.164804	0	NA	0.0507302	0.00188026	NA	Carubv10002152m.g	0.00462206	0	NA	0.0130559	0.00168333	NA	Carubv10002152m.g	0.00198156	0.00641154	NA	0.0093823	0.00169673	NA
Carubv10002153m.g	0.0977444	0.0709367	NA	0.140951	0.0195185	NA	Carubv10002153m.g	0	0	NA	0.00551037	0.00191552	NA	Carubv10002153m.g	0.00418253	0.00155326	NA	0.00448301	0.00126064	NA
Carubv10002154m.g	0.0108828	NA	NA	0.297636	0	NA	Carubv10002154m.g	0.00473499	NA	0	0.00452826	0.00866558	NA	Carubv10002154m.g	0.00220091	NA	0.00320577	0.00448893	0.00210976	NA
Carubv10002155m.g	NA	0.0427818	NA	0.00769231	0.00950917	NA	Carubv10002155m.g	NA	0.00694444	NA	0.00347222	0.0127187	NA	Carubv10002155m.g	NA	0	NA	0.00335528	0.00528755	NA
Carubv10002157m.g	0.00324643	NA	NA	0.018996	0	NA	Carubv10002157m.g	0.00321842	NA	NA	0.00347188	0	NA	Carubv10002157m.g	0.00218808	NA	NA	0.00260469	0.00272229	NA
Carubv10002158m.g	0.0692625	NA	NA	0.136358	0	NA	Carubv10002158m.g	0.00406747	NA	NA	0.00773048	0.00362391	NA	Carubv10002158m.g	0.00189596	NA	NA	0.00802598	0.0052147	NA
Carubv10002159m.g	0.0368329	NA	NA	0.267088	0	NA	Carubv10002159m.g	0.0134962	NA	NA	0.003125	0	NA	Carubv10002159m.g	0.000788514	NA	NA	0.00696245	0.0029	NA
Carubv10002160m.g	0.279949	NA	NA	0.392331	0.32565	NA	Carubv10002160m.g	0.0080528	NA	NA	0.00564615	0.00522187	NA	Carubv10002160m.g	0.00269858	NA	NA	0.00599996	0.00214825	NA
Carubv10002161m.g	0.288087	NA	NA	0.065629	0.297195	NA	Carubv10002161m.g	0.00875244	NA	NA	0	0.00293216	NA	Carubv10002161m.g	0.00185429	NA	NA	0.00310991	0.00354906	NA
Carubv10002162m.g	0.256668	NA	NA	0.407531	0.337665	NA	Carubv10002162m.g	0.00561238	NA	NA	0.00277778	0.00594118	NA	Carubv10002162m.g	0.00309586	NA	NA	0.0154994	0.00527704	NA
Carubv10002163m.g	0	NA	NA	0.0333333	NA	NA	Carubv10002163m.g	0.0162056	NA	NA	0.0248044	0.0208375	NA	Carubv10002163m.g	0.0078375	NA	NA	0.0276822	0	NA
Carubv10002165m.g	0.0143013	NA	0	0.0110042	0.00549615	NA	Carubv10002165m.g	0.00308611	NA	0	0.0178046	0.00216429	NA	Carubv10002165m.g	0.00610678	NA	0.0091675	0.00741069	0.00311031	NA
Carubv10002166m.g	0.00812654	NA	NA	0.00341667	0.0172571	NA	Carubv10002166m.g	0.00142045	NA	NA	0.00217391	0	NA	Carubv10002166m.g	0.00251127	NA	NA	0.000365278	0.00274808	NA
Carubv10002167m.g	0.0305694	NA	NA	0.141438	0.0444172	NA	Carubv10002167m.g	0.0058847	NA	NA	0.0198127	0.0015625	0	Carubv10002167m.g	0.000837732	NA	NA	0.00763616	0.00164846	0
Carubv10002169m.g	0.279916	NA	0	0.45878	0.362338	NA	Carubv10002169m.g	0.00686471	NA	0.01429	0.00267353	0	NA	Carubv10002169m.g	0.00386037	NA	0	0.00199953	0.000925833	NA
Carubv10002171m.g	0.00832917	NA	NA	0.00334583	0.0185405	0	Carubv10002171m.g	0.0069425	NA	NA	0.00609789	0	0.00320385	Carubv10002171m.g	0.00226342	NA	NA	0.00171635	0.00297679	0.0139855
Carubv10002172m.g	0.025203	NA	NA	0.0397488	0.00804053	NA	Carubv10002172m.g	0.00225821	NA	NA	0.00642207	0.00388939	NA	Carubv10002172m.g	0.00284331	0	NA	0.00440059	0.00501386	NA
Carubv10002175m.g	0.127762	NA	NA	0.00952667	0.049819	NA	Carubv10002175m.g	0.00216515	NA	NA	0.00529259	0.00492405	NA	Carubv10002175m.g	0.00189585	NA	NA	0.0192473	0.00706059	NA
Carubv10002177m.g	0.05	NA	NA	0.0138833	NA	NA	Carubv10002177m.g	0	NA	NA	0	0	NA	Carubv10002177m.g	0.00476333	NA	NA	0.00909091	NA	NA
Carubv10002178m.g	0.0263875	NA	NA	0.0208375	0	NA	Carubv10002178m.g	0.0142857	NA	NA	0.02335	0	NA	Carubv10002178m.g	0.00215517	NA	NA	0.010029	0	NA
Carubv10002179m.g	0.112817	NA	NA	0	0	NA	Carubv10002179m.g	0	NA	NA	0	0	NA	Carubv10002179m.g	0.00178625	NA	NA	0.0117974	0.0037037	NA
Carubv10002180m.g	0.0178256	NA	0.00926111	0.0250553	0.00747674	NA	Carubv10002180m.g	0	NA	0	0.00942854	0.00297708	NA	Carubv10002180m.g	0.00220367	NA	0.00557407	0.0117875	0.00443293	NA
Carubv10002181m.g	0.0108484	NA	NA	0.00701607	0.00625	NA	Carubv10002181m.g	0.00431034	NA	NA	0.029498	0	NA	Carubv10002181m.g	0.00508171	NA	NA	0.0120904	0	NA
Carubv10002184m.g	NA	NA	NA	NA	NA	NA	Carubv10002184m.g	NA	NA	NA	NA	NA	NA	Carubv10002184m.g	NA	NA	NA	NA	NA	NA
Carubv10002186m.g	0.0373364	NA	NA	0.00714375	0.00632241	NA	Carubv10002186m.g	0.00264524	NA	NA	0.0135575	0	NA	Carubv10002186m.g	0.00214328	NA	NA	0.0105217	0.00334827	NA
Carubv10002187m.g	0.0212517	NA	NA	0.0384905	0.0154762	NA	Carubv10002187m.g	0	NA	NA	0.00349545	0	NA	Carubv10002187m.g	0.0113467	NA	NA	0.00951457	0.00930566	NA
Carubv10002189m.g	NA	0	NA	0	0	NA	Carubv10002189m.g	0.008335	0	NA	0.0149125	0	NA	Carubv10002189m.g	0.00117131	0.00424049	NA	0.00749791	0.00105932	NA
Carubv10002190m.g	0.0291243	NA	NA	0.00463056	0.00837963	NA	Carubv10002190m.g	0.00467955	NA	NA	0	0.00307632	NA	Carubv10002190m.g	0.00282214	NA	NA	0.00795072	0.00370107	NA
Carubv10002191m.g	0.0482273	NA	0	0.111085	0.030032	NA	Carubv10002191m.g	0.00475207	NA	0.05	0.0170427	0.00665786	NA	Carubv10002191m.g	0.00376382	NA	0	0.00443174	0.00273659	NA
Carubv10002192m.g	NA	NA	NA	NA	NA	NA	Carubv10002192m.g	NA	NA	NA	NA	NA	NA	Carubv10002192m.g	NA	NA	NA	NA	NA	NA
Carubv10002193m.g	0.01054	NA	NA	0.00469348	0	NA	Carubv10002193m.g	0.00294118	NA	NA	0.00643947	0.0019225	NA	Carubv10002193m.g	0.00277778	NA	NA	0.00492132	0.00192308	NA
Carubv10002194m.g	0.0259945	NA	NA	0.0170923	0.01095	NA	Carubv10002194m.g	0	NA	NA	0.00189318	0.00694167	NA	Carubv10002194m.g	0.00409891	NA	NA	0.00595707	0.0025	NA
Carubv10002195m.g	0.126107	NA	NA	0.0388908	0.12751	NA	Carubv10002195m.g	0.00448507	NA	NA	0.000825862	0.00200932	NA	Carubv10002195m.g	0.00318016	NA	NA	0.00978263	0.00420395	NA
Carubv10002196m.g	NA	NA	NA	NA	NA	NA	Carubv10002196m.g	0	NA	NA	NA	NA	NA	Carubv10002196m.g	0	NA	NA	0	NA	NA
Carubv10002197m.g	0.0349813	NA	NA	0.00629339	0.00882184	NA	Carubv10002197m.g	0.00432879	NA	NA	0.00896924	0.00455147	NA	Carubv10002197m.g	0.00303626	0	NA	0.00596487	0.00304378	NA
Carubv10002198m.g	0.00470385	0.01	NA	0.00238095	0	NA	Carubv10002198m.g	0.0178625	0.00505	NA	0.0071325	0	NA	Carubv10002198m.g	0.00042	0.00659706	NA	0.00672534	0.00105932	NA
Carubv10002199m.g	0.0893283	0.00642879	NA	0.00643907	0.007575	NA	Carubv10002199m.g	0	0.00277778	NA	0.001428	0.01515	NA	Carubv10002199m.g	0.00339728	0.00205423	NA	0.0100608	0	NA
Carubv10002200m.g	0.036335	NA	NA	0.7369	NA	NA	Carubv10002200m.g	0	NA	NA	0	NA	NA	Carubv10002200m.g	0	NA	NA	0.00632241	NA	NA
Carubv10002201m.g	0.021144	0	NA	0	0.00454432	NA	Carubv10002201m.g	0.00529167	0	NA	0.00396905	0.00495952	NA	Carubv10002201m.g	0.00216515	0	NA	0	0.00329138	NA
Carubv10002202m.g	0.305791	0.191467	0.0519875	0.333073	0.198154	NA	Carubv10002202m.g	0.00932069	0.0178625	0.00168333	0.0200551	0.0229779	NA	Carubv10002202m.g	0.00443011	0.00344044	0.0043497	0.00830873	0.0046875	NA
Carubv10002203m.g	0.0603893	NA	NA	0.0295875	NA	0.0633412	Carubv10002203m.g	0	NA	NA	0.0109179	NA	0.00793889	Carubv10002203m.g	0.0123672	NA	NA	0.0147105	NA	0.00446412
Carubv10002204m.g	0.53	0.20046	NA	0.461507	0.24033	NA	Carubv10002204m.g	0	0.010643	0.0142857	0.0201328	0.00885543	0	Carubv10002204m.g	0.0136111	0.00482616	0.00454545	0.0157579	0.00308317	0
Carubv10002205m.g	0.00595417	NA	NA	0	0.00793889	NA	Carubv10002205m.g	0	0	NA	0.0142857	0	NA	Carubv10002205m.g	0.00190024	0.0238829	NA	0.00575692	0.0015537	NA
Carubv10002207m.g	0.00998732	0.00347292	NA	0.00516028	0	0.00549615	Carubv10002207m.g	0	0.0165377	NA	0.00445602	0.00549615	0.0104167	Carubv10002207m.g	0.00147417	0	NA	0.00872582	0.00281486	0.00277778
Carubv10002208m.g	0.0374827	NA	NA	0.0304238	NA	0.00595417	Carubv10002208m.g	0.0111745	NA	NA	0.00312249	NA	0	Carubv10002208m.g	0.00300743	NA	NA	0.00342194	NA	0.00655549
Carubv10002209m.g	0.0616473	NA	NA	0.0758602	NA	0.00902778	Carubv10002209m.g	0.0145072	NA	NA	0.00901515	NA	0.0104187	Carubv10002209m.g	0.00521966	NA	NA	0.0116055	0	0.00151915
Carubv10002211m.g	0.423975	0	NA	0.131938	0.649774	0.404361	Carubv10002211m.g	0	0.027775	NA	0.0138917	0.42135	0	Carubv10002211m.g	0.03774	0	NA	0	0.0362321	0.0122624
Carubv10002212m.g	0.118419	NA	NA	0.115401	0.0197808	NA	Carubv10002212m.g	0.00871011	NA	NA	0	0.013707	NA	Carubv10002212m.g	0.00190597	NA	NA	0.00715012	0.00194144	NA
Carubv10002213m.g	0.0768485	NA	NA	0.118216	0.007465	NA	Carubv10002213m.g	0.00219783	0.00595417	NA	0.00454524	0.0116071	NA	Carubv10002213m.g	0.00398458	0.00449245	NA	0.00611193	0.00195903	NA
Carubv10002214m.g	0.0199673	NA	NA	0.0166667	0.00223125	NA	Carubv10002214m.g	0.00569948	NA	NA	0	0.004545	NA	Carubv10002214m.g	0.0034846	NA	NA	0.00370444	0.0113259	NA
Carubv10002215m.g	NA	NA	NA	0.37515	NA	0.0638917	Carubv10002215m.g	NA	NA	NA	0	NA	0	Carubv10002215m.g	NA	NA	NA	0.00324635	NA	0.003334
Carubv10002216m.g	0	0.410003	NA	0.230246	0.891275	0.547554	Carubv10002216m.g	0.00695	0.0304343	NA	0.00611	0.3754	0.296324	Carubv10002216m.g	0	0.00329687	NA	0.0174067	0.0133333	0.0242517
Carubv10002217m.g	0.355373	0	0	0.398251	0.400712	NA	Carubv10002217m.g	0.00506317	0	0	0.00812328	0.00369719	NA	Carubv10002217m.g	0.00228139	0	0.00310763	0.00693552	0.00274778	NA
Carubv10002218m.g	0.144958	0.674206	NA	0.404859	0.100114	0.739187	Carubv10002218m.g	0.00536744	0.0020825	NA	0.00571196	0	0	Carubv10002218m.g	0.00129225	0.00216932	NA	0.00240665	0.00349757	0.00261628
Carubv10002221m.g	0.00267353	NA	NA	0.00208437	0	NA	Carubv10002221m.g	0	0.01528	NA	0.00679048	0	NA	Carubv10002221m.g	0.000705932	0.00257937	NA	0.00842502	0	NA
Carubv10002222m.g	0.022597	NA	NA	0.00740556	0	NA	Carubv10002222m.g	0	NA	NA	0.053575	0	NA	Carubv10002222m.g	0.00142031	NA	NA	0.00655635	0.00184839	NA
Carubv10002225m.g	NA	0.895605	NA	0.574969	NA	0.600358	Carubv10002225m.g	NA	0	NA	0.00182656	NA	0.0043913	Carubv10002225m.g	NA	0.016008	NA	0.00275793	NA	0.00578311
Carubv10002227m.g	0.188954	0.109241	NA	0.118346	0	NA	Carubv10002227m.g	0.00349615	0.00430161	NA	0.00471019	0	0	Carubv10002227m.g	0.00070049	0.00308758	NA	0.00406764	0	0.000961538
Carubv10002229m.g	0.0343308	NA	NA	0.0219757	0.0422619	NA	Carubv10002229m.g	0.00158714	NA	NA	0.00844602	0.00173594	NA	Carubv10002229m.g	0.00184572	NA	NA	0.00509407	0.00389806	NA
Carubv10002230m.g	0.110075	0.0138917	NA	NA	NA	NA	Carubv10002230m.g	NA	0	NA	NA	NA	NA	Carubv10002230m.g	0	0.00445461	NA	NA	NA	NA
Carubv10002232m.g	0.0693313	NA	NA	0.176688	0.160324	NA	Carubv10002232m.g	0.00410577	0	NA	0.00286071	0	NA	Carubv10002232m.g	0.00284498	0	NA	0.0133613	0.00502279	NA
Carubv10002233m.g	0.092875	0.211154	NA	0.0694082	NA	0.0044625	Carubv10002233m.g	0.0386	0.0544021	NA	0.00132692	NA	0	Carubv10002233m.g	0.00293725	0.00558857	NA	0.0059295	NA	0.00578819
Carubv10002234m.g	0.0490805	0.0178625	NA	0.0092625	0	NA	Carubv10002234m.g	0.00657895	0	NA	0.0066975	0	NA	Carubv10002234m.g	0.00385263	0	NA	0.00818636	0.00488197	NA
Carubv10002235m.g	NA	0.155763	NA	0.177719	NA	0.263883	Carubv10002235m.g	NA	0	NA	0.0016675	NA	0	Carubv10002235m.g	NA	0.00413619	NA	0.00549617	NA	0
Carubv10002236m.g	0.5377	0.291942	NA	0.563785	NA	0.807412	Carubv10002236m.g	0.00625	0.00728214	NA	0.0176824	NA	0.199568	Carubv10002236m.g	0.0292507	0.0102371	NA	0.0192241	NA	0.0183742
Carubv10002237m.g	0.244131	NA	NA	0.0737742	0.333716	NA	Carubv10002237m.g	0.004	NA	NA	0.0120492	0.00526316	NA	Carubv10002237m.g	0.00320168	0.00189375	NA	0.00324396	0.00313684	0.00599773
Carubv10002238m.g	0.0931762	NA	NA	0.08282	0	NA	Carubv10002238m.g	0	NA	NA	0.017177	0.0151545	NA	Carubv10002238m.g	0.00218607	NA	NA	0.00725422	0.00583457	NA
Carubv10002239m.g	0.0435933	NA	NA	0.02767	0	NA	Carubv10002239m.g	0	NA	NA	0.00297619	0.00125	NA	Carubv10002239m.g	0.00110329	NA	NA	0.00797865	0.00801671	NA
Carubv10002241m.g	0.0384237	NA	NA	0.0112222	0.00615263	NA	Carubv10002241m.g	0.00271739	NA	NA	0.00885	0.0020825	NA	Carubv10002241m.g	0.00414732	NA	NA	0.00130088	0.00242327	NA
Carubv10002242m.g	0.0297708	NA	NA	0	0.025	NA	Carubv10002242m.g	0	NA	NA	0	0	NA	Carubv10002242m.g	0.00280789	NA	NA	0.0123114	0.00277833	NA
Carubv10002243m.g	0.0334494	0.111677	NA	0.00217391	NA	NA	Carubv10002243m.g	0.00976923	0	NA	0.00320385	NA	NA	Carubv10002243m.g	0.00181196	0.00193108	NA	0.00812109	NA	NA
Carubv10002244m.g	0.02225	NA	NA	0.00878077	0	NA	Carubv10002244m.g	0	NA	NA	0.00245	0	NA	Carubv10002244m.g	0.00144439	NA	NA	0.00627077	0	NA
Carubv10002245m.g	NA	NA	NA	NA	NA	NA	Carubv10002245m.g	NA	NA	NA	NA	NA	NA	Carubv10002245m.g	NA	NA	NA	NA	NA	NA
Carubv10002246m.g	0.04667	NA	NA	0.0119083	0	NA	Carubv10002246m.g	0	NA	NA	0	0	NA	Carubv10002246m.g	0.00217139	NA	NA	0.00656585	0.001111	NA
Carubv10002247m.g	NA	NA	NA	NA	NA	NA	Carubv10002247m.g	NA	NA	NA	NA	NA	NA	Carubv10002247m.g	NA	NA	NA	NA	NA	NA
Carubv10002248m.g	0.0712625	0.116983	NA	0.02	0.0190521	NA	Carubv10002248m.g	0.01	0	NA	0	0	NA	Carubv10002248m.g	0.00166667	0.00116279	NA	0.00682111	0.0008925	NA
Carubv10002249m.g	NA	0.0166667	NA	NA	NA	NA	Carubv10002249m.g	NA	0.0162147	NA	NA	NA	NA	Carubv10002249m.g	NA	0	NA	NA	NA	NA
Carubv10002250m.g	0.146256	0.34107	NA	0.122909	0.0298826	NA	Carubv10002250m.g	0.0100787	0	NA	0.00347222	0.00735	NA	Carubv10002250m.g	0.00491011	0.00666667	NA	0.00552143	0.0037939	NA
Carubv10002251m.g	0.0670036	NA	NA	NA	0.784471	NA	Carubv10002251m.g	0.0845355	NA	NA	NA	0.665	NA	Carubv10002251m.g	0.0898513	NA	NA	NA	0.104779	NA
Carubv10002252m.g	0.38113	NA	NA	0.44116	0.314817	NA	Carubv10002252m.g	0.00606134	NA	NA	0.00566652	0.00288636	NA	Carubv10002252m.g	0.00306819	NA	NA	0.00579074	0.00361981	NA
Carubv10002253m.g	0.322833	0	0	0.154423	0.269452	NA	Carubv10002253m.g	0.0122909	0	0	0.00255179	0.006192	NA	Carubv10002253m.g	0.00476221	NA	0.00347222	0.0089876	0.00306705	NA
Carubv10002254m.g	0.0377101	NA	NA	0.0284602	0.0240182	NA	Carubv10002254m.g	0.00258201	NA	NA	0.00967096	0.002525	NA	Carubv10002254m.g	0.00450722	NA	NA	0.00557228	0.00680457	NA
Carubv10002255m.g	0.310835	0.170555	NA	0.465914	0.245557	NA	Carubv10002255m.g	0.00647407	0.00260312	NA	0.0113814	0.00263158	NA	Carubv10002255m.g	0.00353821	0.00977422	NA	0.00811648	0.00459564	NA
Carubv10002256m.g	0.0402606	NA	NA	0.0372866	0	NA	Carubv10002256m.g	0.00160208	NA	NA	0.004475	0.00349545	NA	Carubv10002256m.g	0.00407794	NA	NA	0.00341431	0.00470321	NA
Carubv10002258m.g	0.0270741	NA	NA	0.00503117	0.00545609	NA	Carubv10002258m.g	0.00432692	NA	NA	0.00338696	0.00238095	NA	Carubv10002258m.g	0.00568333	NA	0.0121227	0.00683441	0.00309616	NA
Carubv10002259m.g	0.0178625	NA	NA	NA	0	NA	Carubv10002259m.g	0	NA	NA	0	0	NA	Carubv10002259m.g	0	NA	NA	0	0.00174808	NA
Carubv10002260m.g	0.256486	NA	NA	0.428854	0.312498	NA	Carubv10002260m.g	0.0207335	NA	NA	0.0105886	0	NA	Carubv10002260m.g	0.00453364	0	NA	0.0118025	0.00275606	NA
Carubv10002262m.g	0.0400482	NA	NA	0.0175607	0	NA	Carubv10002262m.g	0.00586874	NA	NA	0.0277833	0	NA	Carubv10002262m.g	0.00433298	NA	NA	0.0169809	0.00694717	NA
Carubv10002263m.g	0.118546	NA	NA	0.278108	0.0333333	NA	Carubv10002263m.g	0.0054473	NA	NA	0.00687112	0	NA	Carubv10002263m.g	0.00201004	NA	NA	0.00692264	0.00245322	NA
Carubv10002264m.g	0.0113389	NA	NA	0.0091008	0.00771951	NA	Carubv10002264m.g	0.00584968	NA	NA	0.00347143	0	NA	Carubv10002264m.g	0.00440827	NA	NA	0.00368159	0.00262438	NA
Carubv10002265m.g	0.0607208	NA	NA	0	0.007575	NA	Carubv10002265m.g	0	NA	NA	0.0277819	0	NA	Carubv10002265m.g	0.00143788	NA	NA	0.00677982	0.00218723	NA
Carubv10002266m.g	0.00890758	0.0825611	NA	0.00641154	0	NA	Carubv10002266m.g	0.00175333	0	NA	0.0222508	0.0111885	NA	Carubv10002266m.g	0.00302544	0.00652985	0	0.0196079	0.00611622	NA
Carubv10002267m.g	0.0502452	0	0.1	0.0103395	0.00975794	NA	Carubv10002267m.g	0.0136364	0	0	0.026076	0	NA	Carubv10002267m.g	0.00121623	0.00245147	0	0.0169007	0.00192173	NA
Carubv10002268m.g	0.147863	NA	NA	0.188493	0.142857	NA	Carubv10002268m.g	0.00444607	NA	NA	0.00914148	0.00396905	NA	Carubv10002268m.g	0.00286507	0	NA	0.00977769	0.00832544	NA
Carubv10002269m.g	NA	NA	NA	NA	NA	NA	Carubv10002269m.g	NA	NA	NA	NA	0.025	NA	Carubv10002269m.g	NA	NA	NA	NA	0	NA
Carubv10002270m.g	0.109125	NA	NA	0	0.019225	NA	Carubv10002270m.g	0.05	NA	NA	0.08	0.0258521	NA	Carubv10002270m.g	0	NA	NA	0.0115083	0.00508603	NA
Carubv10002271m.g	0.0560384	NA	NA	0	0.00195312	NA	Carubv10002271m.g	0.00649545	NA	NA	0	0.0037875	NA	Carubv10002271m.g	0.0034131	NA	NA	0.00602401	0.000555833	NA
Carubv10002272m.g	0	NA	NA	NA	NA	NA	Carubv10002272m.g	0	NA	NA	0.0083375	0	NA	Carubv10002272m.g	0.00154306	NA	NA	0.00659505	0.00260312	NA
Carubv10002273m.g	NA	NA	NA	NA	NA	NA	Carubv10002273m.g	NA	NA	NA	NA	NA	NA	Carubv10002273m.g	NA	NA	NA	NA	NA	NA
Carubv10002274m.g	NA	NA	NA	0.0475924	0	NA	Carubv10002274m.g	NA	NA	NA	0.02	0.00555667	NA	Carubv10002274m.g	NA	NA	NA	0.004166	0.00514351	NA
Carubv10002275m.g	NA	0.00436786	NA	0.0329472	0	0.0171118	Carubv10002275m.g	0	0.00332586	NA	0.00189394	0	0.00116515	Carubv10002275m.g	0.0079381	0.00465844	NA	0.00403438	0.00541545	0.0010989
Carubv10002276m.g	0.0381341	0.036165	NA	0.185058	0.00873095	0.0125	Carubv10002276m.g	0.000870732	0	0	0.0131288	0.00920381	0.00694444	Carubv10002276m.g	0.0051645	0	0.0552632	0.00896654	0.00298783	0.00294118
Carubv10002277m.g	0.193661	0	NA	0.171267	0.107059	NA	Carubv10002277m.g	0.0185272	0	NA	0.0045875	0.0015625	NA	Carubv10002277m.g	0.00512182	0	NA	0.00509858	0.00214714	0.0133333
Carubv10002278m.g	0.00667	0.05555	NA	0.175908	0	0	Carubv10002278m.g	0.0206689	0.007575	NA	0.0176245	0.0220324	0	Carubv10002278m.g	0.00760307	0	NA	0.0108559	0.00357187	0
Carubv10002279m.g	0.0704218	NA	NA	0.0836202	0.0704447	NA	Carubv10002279m.g	0.00933077	NA	NA	0.0167438	0	NA	Carubv10002279m.g	0.00391929	NA	NA	0.0275534	0.008	NA
Carubv10002280m.g	0.49242	0.346425	NA	0.433786	0.530297	NA	Carubv10002280m.g	0.00690466	0	NA	0.0159106	0.00337321	NA	Carubv10002280m.g	0.0050161	0	0	0.0109164	0.00332875	NA
[truncated: 24,181 more rows]

## Sheet: Extended Data Fig 8b
Data for Extended Data Figure 8b																							Results of two-sided Wilcoxon test
	CG TEs							CHG TEs							CHH TEs										W	p-value	p-value adjusted with Benjamini and Hochberg correction
TE	Cr_x_Cg_m	Cr_x_Cg_p	Cg_x_Cr_p	Cg_x_Cr_m	4xCr_x_Cg_m	4xCr_x_Cg_p	TE	Cr_x_Cg_m	Cr_x_Cg_p	Cg_x_Cr_p	Cg_x_Cr_m	4xCr_x_Cg_m	4xCr_x_Cg_p	TE	Cr_x_Cg_m	Cr_x_Cg_p	Cg_x_Cr_p	Cg_x_Cr_m	4xCr_x_Cg_m	4xCr_x_Cg_p			CG	4xCr x Cg_m - Cr x Cg_m	5915304	0.02444	0.0266618
te1	NA	NA	NA	NA	NA	NA	te1	NA	NA	NA	NA	NA	NA	te1	NA	NA	NA	NA	NA	NA				4xCr x Cg_p - Cr x Cg_p	3561811	0.4569	0.4569
te10	0.08335	NA	NA	0	0	NA	te10	NA	NA	NA	NA	NA	NA	te10	0	0.0119071	NA	0	0	NA				Cg x Cr_m - Cr x Cg_m	15973826	< 0.00000000000000022	2.93333e-16
te100	NA	NA	NA	NA	NA	NA	te100	NA	NA	NA	NA	NA	NA	te100	NA	NA	NA	NA	NA	NA				Cg x Cr_p - Cr x Cg_p	762549	< 0.00000000000000022	2.93333e-16
te1000	NA	NA	NA	NA	NA	NA	te1000	NA	NA	NA	NA	NA	NA	te1000	NA	NA	NA	NA	NA	NA			CHG	4xCr x Cg_m - Cr x Cg_m	3942986	< 0.00000000000000022	2.93333e-16
te10000	NA	0.81945	NA	0.8212	NA	0.9375	te10000	NA	0.1736	NA	0.2822	NA	0.23215	te10000	NA	0.0158714	NA	0.0900429	NA	0.104171				4xCr x Cg_p - Cr x Cg_p	1467866	< 0.00000000000000022	2.93333e-16
te100000	NA	NA	NA	NA	NA	NA	te100000	NA	NA	NA	NA	NA	NA	te100000	NA	NA	NA	NA	NA	NA				Cg x Cr_m - Cr x Cg_m	9054976	< 0.00000000000000022	2.93333e-16
te100001	0.1069	NA	NA	0.0125	NA	NA	te100001	NA	NA	NA	NA	NA	NA	te100001	NA	NA	NA	NA	NA	NA				Cg x Cr_p - Cr x Cg_p	404486	< 0.00000000000000022	2.93333e-16
te100002	NA	NA	NA	NA	NA	NA	te100002	0.03125	NA	NA	0	0	NA	te100002	0.0111167	NA	NA	0	0	NA			CHH	4xCr x Cg_m - Cr x Cg_m	10223614	< 0.00000000000000022	2.93333e-16
te100003	0	NA	NA	0	NA	NA	te100003	NA	NA	NA	NA	NA	NA	te100003	0	NA	NA	0	NA	NA				4xCr x Cg_p - Cr x Cg_p	3274253	< 0.00000000000000022	2.93333e-16
te100004	NA	NA	NA	NA	NA	NA	te100004	NA	NA	NA	NA	NA	NA	te100004	NA	NA	NA	NA	NA	NA				Cg x Cr_m - Cr x Cg_m	20647163	< 0.00000000000000022	2.93333e-16
te100005	NA	NA	NA	NA	NA	NA	te100005	NA	NA	NA	NA	NA	NA	te100005	NA	NA	NA	NA	NA	NA				Cg x Cr_p - Cr x Cg_p	942201	1.138e-08	1.3656e-08
te100006	NA	NA	NA	NA	NA	NA	te100006	NA	NA	NA	NA	NA	NA	te100006	NA	NA	NA	NA	NA	NA
te100007	NA	NA	NA	NA	NA	NA	te100007	NA	NA	NA	NA	NA	NA	te100007	NA	NA	NA	NA	NA	NA
te100008	NA	NA	NA	NA	NA	NA	te100008	NA	NA	NA	NA	NA	NA	te100008	NA	NA	NA	NA	NA	NA
te100009	NA	NA	NA	NA	NA	NA	te100009	NA	NA	NA	NA	NA	NA	te100009	NA	NA	NA	NA	NA	NA
te10001	NA	0.836117	NA	0.722733	NA	0.9375	te10001	NA	0.167333	NA	0.420467	NA	0.23215	te10001	NA	0.0185167	NA	0.0815667	NA	0.0486167
te100010	NA	NA	NA	NA	NA	NA	te100010	NA	NA	NA	NA	NA	NA	te100010	NA	NA	NA	NA	NA	NA
te100011	NA	NA	NA	NA	NA	NA	te100011	NA	NA	NA	NA	NA	NA	te100011	NA	NA	NA	0	NA	NA
te100012	NA	NA	NA	0	NA	NA	te100012	NA	NA	NA	NA	NA	NA	te100012	NA	NA	NA	0.00510357	NA	NA
te100013	NA	NA	NA	0	NA	NA	te100013	NA	NA	NA	NA	NA	NA	te100013	NA	NA	NA	0.00699927	NA	NA
te100014	NA	NA	NA	NA	NA	NA	te100014	NA	NA	NA	NA	NA	NA	te100014	NA	NA	NA	NA	NA	NA
te100015	NA	NA	NA	NA	NA	NA	te100015	NA	NA	NA	NA	NA	NA	te100015	NA	NA	NA	NA	NA	NA
te100016	NA	NA	NA	NA	NA	NA	te100016	NA	NA	NA	NA	NA	NA	te100016	NA	NA	NA	NA	NA	NA
te100017	NA	NA	NA	NA	NA	NA	te100017	NA	NA	NA	NA	NA	NA	te100017	NA	NA	NA	NA	NA	NA
te100018	NA	NA	NA	NA	NA	NA	te100018	NA	NA	NA	NA	NA	NA	te100018	NA	NA	NA	NA	NA	NA
te100019	NA	NA	NA	NA	NA	NA	te100019	NA	NA	NA	NA	NA	NA	te100019	NA	NA	NA	NA	NA	NA
te10002	NA	0.71665	NA	0.873317	NA	0.809508	te10002	NA	0.1	NA	0.217417	NA	0.222208	te10002	NA	0.17	NA	0.122281	NA	0.0683667
te100020	NA	NA	NA	NA	NA	NA	te100020	NA	NA	NA	NA	NA	NA	te100020	NA	NA	NA	NA	NA	NA
te100021	NA	NA	NA	NA	NA	NA	te100021	NA	NA	NA	NA	NA	NA	te100021	NA	NA	NA	NA	NA	NA
te100022	NA	NA	NA	NA	NA	NA	te100022	NA	NA	NA	NA	NA	NA	te100022	NA	NA	NA	NA	NA	NA
te100023	NA	0.879785	NA	NA	NA	NA	te100023	NA	0.219443	NA	NA	NA	NA	te100023	NA	0.026668	NA	NA	NA	NA
te100024	NA	NA	NA	NA	NA	NA	te100024	NA	NA	NA	NA	NA	NA	te100024	NA	NA	NA	NA	NA	NA
te100025	NA	NA	NA	NA	NA	NA	te100025	NA	NA	NA	NA	NA	NA	te100025	NA	NA	NA	NA	NA	NA
te100026	NA	NA	NA	NA	NA	NA	te100026	NA	NA	NA	NA	NA	NA	te100026	NA	NA	NA	NA	NA	NA
te100027	NA	NA	NA	NA	NA	NA	te100027	NA	NA	NA	NA	NA	NA	te100027	NA	NA	NA	NA	NA	NA
te100028	NA	NA	NA	NA	NA	NA	te100028	NA	NA	NA	NA	NA	NA	te100028	NA	NA	NA	NA	NA	NA
te100029	NA	NA	NA	NA	NA	NA	te100029	NA	NA	NA	NA	NA	NA	te100029	NA	NA	NA	NA	NA	NA
te10003	NA	NA	NA	NA	NA	NA	te10003	NA	NA	NA	NA	NA	NA	te10003	NA	NA	NA	NA	NA	NA
te100030	NA	NA	NA	NA	NA	NA	te100030	NA	NA	NA	NA	NA	NA	te100030	NA	NA	NA	NA	NA	NA
te100031	NA	NA	NA	NA	NA	NA	te100031	NA	NA	NA	NA	NA	NA	te100031	NA	NA	NA	NA	NA	NA
te100032	NA	NA	NA	NA	NA	NA	te100032	NA	NA	NA	NA	NA	NA	te100032	NA	NA	NA	NA	NA	NA
te100033	NA	NA	NA	NA	NA	NA	te100033	NA	NA	NA	NA	NA	NA	te100033	NA	NA	NA	NA	NA	NA
te100034	NA	NA	NA	NA	NA	NA	te100034	NA	NA	NA	NA	NA	NA	te100034	NA	NA	NA	NA	NA	NA
te100035	NA	NA	NA	NA	NA	NA	te100035	NA	NA	NA	NA	NA	NA	te100035	NA	NA	NA	NA	NA	NA
te100036	NA	NA	NA	NA	NA	NA	te100036	NA	NA	NA	NA	NA	NA	te100036	NA	NA	NA	NA	NA	NA
te100037	NA	NA	NA	NA	NA	NA	te100037	NA	NA	NA	NA	NA	NA	te100037	NA	NA	NA	NA	NA	NA
te100038	NA	NA	NA	NA	NA	NA	te100038	NA	NA	NA	NA	NA	NA	te100038	NA	NA	NA	NA	NA	NA
te100039	NA	NA	NA	NA	NA	NA	te100039	NA	NA	NA	NA	NA	NA	te100039	NA	NA	NA	NA	NA	NA
te10004	NA	NA	NA	NA	NA	NA	te10004	NA	NA	NA	NA	NA	NA	te10004	NA	NA	NA	NA	NA	NA
te100040	NA	NA	NA	NA	NA	NA	te100040	NA	NA	NA	NA	NA	NA	te100040	NA	NA	NA	NA	NA	NA
te100041	NA	NA	NA	NA	NA	NA	te100041	NA	NA	NA	NA	NA	NA	te100041	NA	NA	NA	NA	NA	NA
te100042	NA	NA	NA	NA	NA	NA	te100042	0	NA	NA	NA	NA	NA	te100042	0	NA	NA	0	NA	NA
te100043	NA	NA	NA	NA	NA	NA	te100043	NA	NA	NA	NA	NA	NA	te100043	0.00833143	NA	NA	0.0239728	0.00641154	NA
te100044	NA	NA	NA	NA	NA	NA	te100044	NA	NA	NA	NA	NA	NA	te100044	0	0.0444444	NA	0.0786914	0	NA
te100045	0.0625	0.0625	NA	0.5012	0	0.439025	te100045	0	NA	NA	0.21975	0	NA	te100045	0.0248181	0.038105	NA	0.0590093	0.0101563	0.0137472
te100046	NA	NA	NA	NA	NA	NA	te100046	NA	NA	NA	NA	NA	NA	te100046	NA	NA	NA	NA	NA	NA
te100047	NA	NA	NA	NA	NA	NA	te100047	NA	NA	NA	NA	NA	NA	te100047	0.0774	NA	NA	NA	NA	NA
te100048	NA	NA	NA	NA	NA	NA	te100048	NA	NA	NA	NA	NA	NA	te100048	NA	NA	NA	NA	NA	NA
te100049	NA	NA	NA	NA	NA	NA	te100049	NA	NA	NA	NA	NA	NA	te100049	NA	NA	NA	NA	NA	NA
te10005	NA	NA	NA	NA	NA	NA	te10005	NA	NA	NA	NA	NA	NA	te10005	NA	NA	NA	NA	NA	NA
te100050	NA	NA	NA	NA	NA	NA	te100050	NA	NA	NA	NA	NA	NA	te100050	NA	NA	NA	NA	NA	NA
te100051	NA	NA	NA	NA	NA	NA	te100051	NA	NA	NA	NA	NA	NA	te100051	NA	NA	NA	NA	NA	NA
te100052	NA	NA	NA	NA	NA	NA	te100052	NA	NA	NA	NA	NA	NA	te100052	NA	NA	NA	NA	NA	NA
te100053	NA	NA	NA	NA	NA	NA	te100053	NA	NA	NA	NA	NA	NA	te100053	NA	NA	NA	NA	NA	NA
te100054	NA	NA	NA	NA	NA	NA	te100054	NA	NA	NA	NA	NA	NA	te100054	NA	NA	NA	NA	NA	NA
te100055	NA	NA	NA	NA	NA	NA	te100055	NA	NA	NA	NA	NA	NA	te100055	NA	NA	NA	NA	NA	NA
te100056	NA	NA	NA	NA	NA	NA	te100056	NA	NA	NA	NA	NA	NA	te100056	NA	NA	NA	NA	NA	NA
te100057	NA	NA	NA	NA	NA	NA	te100057	NA	NA	NA	NA	NA	NA	te100057	NA	NA	NA	NA	NA	NA
te100058	NA	NA	NA	NA	NA	NA	te100058	NA	NA	NA	NA	NA	NA	te100058	NA	NA	NA	NA	NA	NA
te100059	NA	NA	NA	NA	NA	NA	te100059	NA	NA	NA	NA	NA	NA	te100059	NA	NA	NA	NA	NA	NA
te10006	NA	NA	NA	NA	NA	NA	te10006	NA	NA	NA	NA	NA	NA	te10006	NA	NA	NA	NA	NA	NA
te100060	NA	NA	NA	NA	NA	NA	te100060	NA	NA	NA	NA	NA	NA	te100060	NA	NA	NA	NA	NA	NA
te100061	NA	NA	NA	NA	NA	NA	te100061	NA	NA	NA	NA	NA	NA	te100061	NA	NA	NA	NA	NA	NA
te100062	NA	NA	NA	NA	NA	NA	te100062	NA	NA	NA	NA	NA	NA	te100062	NA	NA	NA	NA	NA	NA
te100063	NA	NA	NA	NA	NA	NA	te100063	NA	NA	NA	NA	NA	NA	te100063	NA	NA	NA	NA	NA	NA
te100064	NA	NA	NA	NA	NA	NA	te100064	NA	NA	NA	NA	NA	NA	te100064	NA	NA	NA	NA	NA	NA
te100065	NA	NA	NA	NA	NA	NA	te100065	NA	NA	NA	NA	NA	NA	te100065	NA	NA	NA	NA	NA	NA
te100066	NA	NA	NA	NA	NA	NA	te100066	NA	NA	NA	NA	NA	NA	te100066	NA	NA	NA	NA	NA	NA
te100067	NA	NA	NA	NA	NA	NA	te100067	NA	NA	NA	NA	NA	NA	te100067	NA	NA	NA	NA	NA	NA
te100068	NA	NA	NA	NA	NA	NA	te100068	NA	NA	NA	NA	NA	NA	te100068	NA	NA	NA	NA	NA	NA
te100069	NA	NA	NA	NA	NA	NA	te100069	NA	NA	NA	NA	NA	NA	te100069	NA	NA	NA	NA	NA	NA
te10007	NA	NA	NA	NA	NA	NA	te10007	NA	NA	NA	NA	NA	NA	te10007	NA	NA	NA	NA	NA	NA
te100070	NA	NA	NA	NA	NA	NA	te100070	NA	NA	NA	NA	NA	NA	te100070	NA	NA	NA	NA	NA	NA
te100071	NA	NA	NA	NA	NA	NA	te100071	NA	NA	NA	NA	NA	NA	te100071	NA	NA	NA	NA	NA	NA
te100072	NA	NA	NA	NA	NA	NA	te100072	NA	NA	NA	NA	NA	NA	te100072	NA	NA	NA	NA	NA	NA
te100073	NA	NA	NA	NA	NA	NA	te100073	NA	NA	NA	NA	NA	NA	te100073	NA	NA	NA	NA	NA	NA
te100074	NA	NA	NA	NA	NA	NA	te100074	NA	NA	NA	NA	NA	NA	te100074	NA	NA	NA	NA	NA	NA
te100075	NA	NA	NA	NA	NA	NA	te100075	NA	NA	NA	NA	NA	NA	te100075	NA	NA	NA	NA	NA	NA
te100076	NA	NA	NA	NA	NA	NA	te100076	NA	NA	NA	NA	NA	NA	te100076	NA	NA	NA	NA	NA	NA
te100077	NA	NA	NA	NA	NA	NA	te100077	NA	NA	NA	NA	NA	NA	te100077	NA	NA	NA	NA	NA	NA
te100078	NA	NA	NA	NA	NA	NA	te100078	NA	NA	NA	NA	NA	NA	te100078	NA	NA	NA	NA	NA	NA
te100079	NA	NA	NA	NA	NA	NA	te100079	NA	NA	NA	NA	NA	NA	te100079	NA	NA	NA	NA	NA	NA
te10008	NA	NA	NA	NA	NA	NA	te10008	NA	NA	NA	NA	NA	NA	te10008	NA	NA	NA	NA	NA	NA
te100080	NA	NA	NA	NA	NA	NA	te100080	NA	NA	NA	NA	NA	NA	te100080	NA	NA	NA	NA	NA	NA
te100081	NA	NA	NA	NA	NA	NA	te100081	NA	NA	NA	NA	NA	NA	te100081	NA	NA	NA	NA	NA	NA
te100082	NA	NA	NA	NA	NA	NA	te100082	NA	NA	NA	NA	NA	NA	te100082	NA	NA	NA	NA	NA	NA
te100083	NA	NA	NA	NA	NA	NA	te100083	NA	NA	NA	NA	NA	NA	te100083	NA	NA	NA	NA	NA	NA
te100084	NA	NA	NA	NA	NA	NA	te100084	NA	NA	NA	NA	NA	NA	te100084	NA	NA	NA	NA	NA	NA
te100085	NA	NA	NA	NA	NA	NA	te100085	NA	NA	NA	NA	NA	NA	te100085	NA	NA	NA	NA	NA	NA
te100086	NA	NA	NA	NA	NA	NA	te100086	NA	NA	NA	NA	NA	NA	te100086	NA	NA	NA	NA	NA	NA
te100087	NA	NA	NA	NA	NA	NA	te100087	NA	NA	NA	NA	NA	NA	te100087	NA	NA	NA	NA	NA	NA
te100088	NA	NA	NA	NA	NA	NA	te100088	NA	NA	NA	NA	NA	NA	te100088	NA	NA	NA	NA	NA	NA
te100089	NA	NA	NA	NA	NA	NA	te100089	NA	NA	NA	NA	NA	NA	te100089	NA	NA	NA	NA	NA	NA
te10009	NA	NA	NA	NA	NA	NA	te10009	NA	NA	NA	NA	NA	NA	te10009	NA	NA	NA	NA	NA	NA
te100090	NA	NA	NA	NA	NA	NA	te100090	NA	NA	NA	NA	NA	NA	te100090	NA	NA	NA	NA	NA	NA
te100091	NA	NA	NA	NA	NA	NA	te100091	NA	NA	NA	NA	NA	NA	te100091	NA	NA	NA	NA	NA	NA
te100092	NA	NA	NA	NA	NA	NA	te100092	NA	NA	NA	NA	NA	NA	te100092	NA	NA	NA	NA	NA	NA
te100093	NA	NA	NA	NA	NA	NA	te100093	NA	NA	NA	NA	NA	NA	te100093	NA	NA	NA	NA	NA	NA
te100094	NA	NA	NA	NA	NA	NA	te100094	NA	NA	NA	NA	NA	NA	te100094	NA	NA	NA	NA	NA	NA
te100095	NA	NA	NA	NA	NA	NA	te100095	NA	NA	NA	NA	NA	NA	te100095	NA	NA	NA	NA	NA	NA
te100096	NA	NA	NA	NA	NA	NA	te100096	NA	NA	NA	NA	NA	NA	te100096	NA	NA	NA	NA	NA	NA
te100097	NA	NA	NA	NA	NA	NA	te100097	NA	NA	NA	NA	NA	NA	te100097	0.08335	NA	NA	NA	NA	NA
te100098	NA	NA	NA	NA	NA	NA	te100098	NA	NA	NA	NA	NA	NA	te100098	NA	NA	NA	NA	NA	NA
te100099	NA	NA	NA	NA	NA	NA	te100099	NA	NA	NA	NA	NA	NA	te100099	NA	NA	NA	NA	NA	NA
te1001	NA	NA	NA	NA	NA	NA	te1001	NA	NA	NA	NA	NA	NA	te1001	NA	NA	NA	NA	NA	NA
te10010	NA	NA	NA	NA	NA	NA	te10010	NA	NA	NA	NA	NA	NA	te10010	NA	NA	NA	NA	NA	NA
te100100	NA	NA	NA	NA	NA	NA	te100100	NA	NA	NA	NA	NA	NA	te100100	NA	NA	NA	NA	NA	NA
te100101	NA	NA	NA	NA	NA	NA	te100101	NA	NA	NA	NA	NA	NA	te100101	NA	NA	NA	NA	NA	NA
te100102	NA	NA	NA	NA	NA	NA	te100102	NA	NA	NA	NA	NA	NA	te100102	NA	NA	NA	NA	NA	NA
te100103	NA	NA	NA	NA	NA	NA	te100103	NA	NA	NA	NA	NA	NA	te100103	NA	NA	NA	NA	NA	NA
te100104	NA	NA	NA	NA	NA	NA	te100104	NA	NA	NA	NA	NA	NA	te100104	NA	NA	NA	NA	NA	NA
te100105	NA	NA	NA	NA	NA	NA	te100105	NA	NA	NA	NA	NA	NA	te100105	NA	NA	NA	NA	NA	NA
te100106	NA	NA	NA	NA	NA	NA	te100106	NA	NA	NA	NA	NA	NA	te100106	NA	NA	NA	NA	NA	NA
te100107	NA	NA	NA	NA	NA	NA	te100107	NA	NA	NA	NA	NA	NA	te100107	NA	NA	NA	0.01429	NA	NA
te100108	NA	NA	NA	NA	NA	NA	te100108	NA	NA	NA	NA	NA	NA	te100108	NA	NA	NA	NA	NA	NA
te100109	NA	NA	NA	NA	NA	NA	te100109	NA	NA	NA	NA	NA	NA	te100109	NA	NA	NA	NA	NA	NA
te10011	NA	NA	NA	NA	NA	NA	te10011	NA	NA	NA	NA	NA	NA	te10011	NA	NA	NA	NA	NA	NA
te10012	NA	NA	NA	NA	NA	NA	te10012	NA	NA	NA	NA	NA	NA	te10012	NA	NA	NA	NA	NA	NA
te10013	NA	NA	NA	NA	NA	NA	te10013	NA	NA	NA	NA	NA	NA	te10013	NA	NA	NA	NA	NA	NA
te10014	NA	NA	NA	NA	NA	NA	te10014	NA	NA	NA	NA	NA	NA	te10014	NA	NA	NA	NA	NA	NA
te10015	NA	NA	NA	NA	NA	NA	te10015	NA	NA	NA	NA	NA	NA	te10015	NA	NA	NA	NA	NA	NA
te10016	NA	NA	NA	NA	NA	NA	te10016	NA	NA	NA	NA	NA	NA	te10016	NA	NA	NA	NA	NA	NA
te10017	NA	NA	NA	NA	NA	NA	te10017	NA	NA	NA	NA	NA	NA	te10017	NA	NA	NA	NA	NA	NA
te10018	NA	NA	NA	NA	NA	NA	te10018	NA	NA	NA	NA	NA	NA	te10018	NA	NA	NA	NA	NA	NA
te10019	NA	NA	NA	NA	NA	NA	te10019	NA	NA	NA	NA	NA	NA	te10019	NA	NA	NA	NA	NA	NA
te1002	NA	NA	NA	NA	NA	NA	te1002	NA	NA	NA	NA	NA	NA	te1002	NA	NA	NA	NA	NA	NA
te10020	NA	NA	NA	NA	NA	NA	te10020	NA	NA	NA	NA	NA	NA	te10020	NA	NA	NA	NA	NA	NA
te10021	NA	NA	NA	NA	NA	NA	te10021	NA	NA	NA	NA	NA	NA	te10021	NA	NA	NA	NA	NA	NA
te10022	NA	NA	NA	NA	NA	NA	te10022	NA	NA	NA	NA	NA	NA	te10022	NA	NA	NA	NA	NA	NA
te10023	NA	NA	NA	NA	NA	NA	te10023	NA	NA	NA	NA	NA	NA	te10023	NA	NA	NA	NA	NA	NA
te10024	NA	NA	NA	NA	NA	NA	te10024	NA	NA	NA	NA	NA	NA	te10024	NA	NA	NA	NA	NA	NA
te10025	NA	NA	NA	NA	NA	NA	te10025	NA	NA	NA	NA	NA	NA	te10025	NA	NA	NA	NA	NA	NA
te10026	NA	NA	NA	NA	NA	NA	te10026	NA	NA	NA	NA	NA	NA	te10026	NA	NA	NA	NA	NA	NA
te10027	NA	NA	NA	NA	NA	NA	te10027	NA	NA	NA	NA	NA	NA	te10027	NA	NA	NA	NA	NA	NA
te10028	NA	NA	NA	NA	NA	NA	te10028	NA	NA	NA	NA	NA	NA	te10028	NA	NA	NA	NA	NA	NA
te10029	NA	NA	NA	NA	NA	NA	te10029	NA	NA	NA	NA	NA	NA	te10029	NA	NA	NA	NA	NA	NA
te1003	NA	NA	NA	NA	NA	NA	te1003	NA	NA	NA	NA	NA	NA	te1003	NA	NA	NA	NA	NA	NA
te10030	NA	NA	NA	NA	NA	NA	te10030	NA	NA	NA	NA	NA	NA	te10030	NA	NA	NA	NA	NA	NA
te10031	NA	NA	NA	NA	0.888883	NA	te10031	NA	NA	NA	NA	NA	NA	te10031	NA	NA	NA	NA	0.113208	NA
te10032	NA	NA	NA	NA	NA	NA	te10032	NA	NA	NA	NA	NA	NA	te10032	NA	NA	NA	NA	NA	NA
te10033	NA	NA	NA	NA	NA	NA	te10033	NA	NA	NA	NA	NA	NA	te10033	NA	NA	NA	NA	NA	NA
te10034	NA	NA	NA	NA	NA	NA	te10034	NA	NA	NA	NA	NA	NA	te10034	NA	NA	NA	NA	NA	NA
te10035	NA	NA	NA	NA	NA	NA	te10035	NA	NA	NA	NA	NA	NA	te10035	NA	NA	NA	NA	NA	NA
te10036	NA	NA	NA	NA	NA	NA	te10036	NA	NA	NA	NA	NA	NA	te10036	NA	NA	NA	NA	NA	NA
te10037	NA	NA	NA	NA	NA	NA	te10037	NA	NA	NA	NA	NA	NA	te10037	NA	NA	NA	NA	NA	NA
te10038	NA	NA	NA	NA	NA	NA	te10038	NA	NA	NA	NA	NA	NA	te10038	NA	NA	NA	NA	NA	NA
te10039	NA	NA	NA	NA	NA	NA	te10039	NA	NA	NA	NA	NA	NA	te10039	NA	NA	NA	NA	NA	NA
te1004	NA	NA	NA	NA	NA	NA	te1004	NA	NA	NA	NA	NA	NA	te1004	NA	NA	NA	NA	NA	NA
te10040	NA	NA	NA	NA	NA	NA	te10040	NA	NA	NA	NA	NA	NA	te10040	NA	NA	NA	NA	NA	NA
te10041	NA	NA	NA	NA	NA	NA	te10041	NA	NA	NA	NA	NA	NA	te10041	NA	NA	NA	NA	NA	NA
te10042	NA	NA	NA	NA	NA	NA	te10042	NA	NA	NA	NA	NA	NA	te10042	NA	NA	NA	NA	NA	NA
te10043	NA	NA	NA	NA	NA	NA	te10043	NA	NA	NA	NA	NA	NA	te10043	NA	NA	NA	NA	NA	NA
te10044	NA	NA	NA	NA	NA	NA	te10044	NA	NA	NA	NA	NA	NA	te10044	NA	NA	NA	NA	NA	NA
te10045	NA	NA	NA	NA	NA	NA	te10045	NA	NA	NA	NA	NA	NA	te10045	NA	NA	NA	NA	NA	NA
te10046	NA	NA	NA	NA	NA	NA	te10046	NA	NA	NA	NA	NA	NA	te10046	NA	NA	NA	NA	NA	NA
te10047	NA	NA	NA	NA	NA	NA	te10047	NA	NA	NA	NA	NA	NA	te10047	NA	NA	NA	NA	NA	NA
te10048	NA	NA	NA	NA	NA	NA	te10048	NA	NA	NA	NA	NA	NA	te10048	NA	NA	NA	NA	NA	NA
te10049	NA	NA	NA	NA	NA	NA	te10049	NA	NA	NA	NA	NA	NA	te10049	NA	NA	NA	NA	NA	NA
te1005	NA	NA	NA	NA	NA	NA	te1005	NA	NA	NA	NA	NA	NA	te1005	NA	NA	NA	NA	NA	NA
te10050	NA	NA	NA	NA	NA	NA	te10050	NA	NA	NA	NA	NA	NA	te10050	NA	NA	NA	NA	NA	NA
te10051	NA	NA	NA	NA	NA	NA	te10051	NA	NA	NA	NA	NA	NA	te10051	NA	NA	NA	NA	NA	NA
te10052	0.360812	NA	0.5	NA	NA	NA	te10052	0.121425	NA	NA	NA	NA	NA	te10052	0.012204	NA	0.0136957	0.102336	NA	NA
te10053	0.360812	NA	0.5	NA	NA	NA	te10053	0.121425	NA	NA	NA	NA	NA	te10053	0.012204	NA	0.0136957	0.102336	NA	NA
te10054	NA	NA	NA	NA	NA	NA	te10054	NA	NA	NA	NA	NA	NA	te10054	NA	NA	NA	NA	NA	NA
te10055	NA	NA	NA	NA	NA	NA	te10055	NA	NA	NA	NA	NA	NA	te10055	NA	NA	NA	NA	NA	NA
te10056	NA	NA	NA	NA	NA	NA	te10056	NA	NA	NA	NA	NA	NA	te10056	NA	NA	NA	NA	NA	NA
te10057	NA	NA	NA	NA	NA	NA	te10057	NA	NA	NA	NA	NA	NA	te10057	NA	NA	NA	NA	NA	NA
te10058	NA	NA	NA	NA	NA	NA	te10058	NA	NA	NA	NA	NA	NA	te10058	NA	NA	NA	NA	NA	NA
te10059	NA	NA	NA	NA	NA	NA	te10059	NA	NA	NA	NA	NA	NA	te10059	NA	NA	NA	NA	NA	NA
te1006	NA	NA	NA	NA	NA	NA	te1006	NA	NA	NA	NA	NA	NA	te1006	NA	NA	NA	NA	NA	NA
te10060	NA	NA	NA	NA	NA	NA	te10060	NA	NA	NA	NA	NA	NA	te10060	NA	NA	NA	NA	NA	NA
te10061	NA	NA	NA	NA	NA	NA	te10061	NA	NA	NA	NA	NA	NA	te10061	NA	NA	NA	NA	NA	NA
te10062	NA	NA	NA	NA	NA	NA	te10062	NA	NA	NA	NA	NA	NA	te10062	NA	NA	NA	NA	NA	NA
te10063	NA	NA	NA	NA	NA	NA	te10063	NA	NA	NA	NA	NA	NA	te10063	NA	NA	NA	NA	NA	NA
te10064	NA	NA	NA	NA	NA	NA	te10064	NA	NA	NA	NA	NA	NA	te10064	NA	NA	NA	NA	NA	NA
te10065	NA	NA	NA	NA	NA	NA	te10065	NA	NA	NA	NA	NA	NA	te10065	NA	NA	NA	NA	NA	NA
te10066	NA	NA	NA	NA	NA	NA	te10066	NA	NA	NA	NA	NA	NA	te10066	NA	NA	NA	NA	NA	NA
te10067	0.853811	NA	NA	0.599441	NA	0.889003	te10067	0.233325	NA	NA	0.2782	NA	0.125008	te10067	0.0504927	NA	NA	0.0510195	NA	0.0501799
te10068	NA	NA	NA	NA	NA	NA	te10068	NA	NA	NA	NA	NA	NA	te10068	NA	NA	NA	NA	NA	NA
te10069	NA	NA	NA	NA	NA	NA	te10069	NA	NA	NA	NA	NA	NA	te10069	NA	NA	NA	NA	NA	NA
te1007	NA	NA	NA	NA	NA	NA	te1007	NA	NA	NA	NA	NA	NA	te1007	NA	NA	NA	NA	NA	NA
te10070	NA	NA	NA	NA	NA	NA	te10070	NA	NA	NA	NA	NA	NA	te10070	NA	NA	NA	NA	NA	NA
te10071	NA	NA	NA	NA	NA	NA	te10071	NA	NA	NA	NA	NA	NA	te10071	NA	NA	NA	NA	NA	NA
te10072	NA	NA	NA	NA	NA	NA	te10072	NA	NA	NA	NA	NA	NA	te10072	NA	NA	NA	NA	NA	NA
te10073	NA	NA	NA	NA	NA	NA	te10073	NA	NA	NA	NA	NA	NA	te10073	NA	NA	NA	NA	NA	NA
te10074	NA	NA	NA	NA	NA	NA	te10074	NA	NA	NA	NA	NA	NA	te10074	NA	NA	NA	NA	NA	NA
te10075	NA	NA	NA	NA	NA	NA	te10075	NA	NA	NA	NA	NA	NA	te10075	NA	NA	NA	NA	NA	NA
te10076	NA	NA	NA	NA	NA	NA	te10076	NA	NA	NA	NA	NA	NA	te10076	NA	NA	NA	NA	NA	NA
te10077	NA	NA	NA	NA	NA	NA	te10077	NA	NA	NA	NA	NA	NA	te10077	NA	NA	NA	NA	NA	NA
te10078	NA	NA	NA	NA	NA	NA	te10078	NA	NA	NA	NA	NA	NA	te10078	NA	NA	NA	NA	NA	NA
te10079	NA	NA	NA	NA	NA	NA	te10079	NA	NA	NA	NA	NA	NA	te10079	NA	NA	NA	NA	NA	NA
te1008	NA	NA	NA	NA	NA	NA	te1008	NA	NA	NA	NA	NA	NA	te1008	NA	NA	NA	NA	NA	NA
te10080	NA	NA	NA	NA	NA	NA	te10080	NA	NA	NA	NA	NA	NA	te10080	NA	NA	NA	NA	NA	NA
te10081	NA	NA	NA	NA	NA	NA	te10081	NA	NA	NA	NA	NA	NA	te10081	NA	NA	NA	NA	NA	NA
te10082	NA	NA	NA	NA	NA	NA	te10082	NA	NA	NA	NA	NA	NA	te10082	NA	NA	NA	NA	NA	NA
te10083	NA	NA	NA	NA	NA	NA	te10083	NA	NA	NA	NA	NA	NA	te10083	NA	NA	NA	NA	NA	NA
te10084	NA	NA	NA	NA	NA	NA	te10084	NA	NA	NA	NA	NA	NA	te10084	NA	NA	NA	NA	NA	NA
te10085	NA	NA	NA	NA	NA	NA	te10085	NA	NA	NA	NA	NA	NA	te10085	NA	NA	NA	NA	NA	NA
te10086	NA	NA	NA	NA	NA	NA	te10086	NA	NA	NA	NA	NA	NA	te10086	NA	NA	NA	NA	NA	NA
te10087	NA	NA	NA	NA	NA	NA	te10087	NA	NA	NA	NA	NA	NA	te10087	NA	NA	NA	NA	NA	NA
te10088	NA	NA	NA	NA	NA	NA	te10088	NA	NA	NA	NA	NA	NA	te10088	NA	NA	NA	NA	NA	NA
te10089	NA	NA	NA	NA	NA	NA	te10089	NA	NA	NA	NA	NA	NA	te10089	NA	NA	NA	NA	NA	NA
te1009	NA	NA	NA	NA	NA	NA	te1009	NA	NA	NA	NA	NA	NA	te1009	NA	NA	NA	NA	NA	NA
te10090	NA	NA	NA	NA	NA	NA	te10090	NA	NA	NA	NA	NA	NA	te10090	NA	NA	NA	NA	NA	NA
te10091	NA	NA	NA	NA	NA	NA	te10091	NA	NA	NA	NA	NA	NA	te10091	NA	NA	NA	NA	NA	NA
te10092	NA	NA	NA	NA	NA	NA	te10092	NA	NA	NA	NA	NA	NA	te10092	NA	NA	NA	NA	NA	NA
te10093	NA	NA	NA	NA	NA	NA	te10093	NA	NA	NA	NA	NA	NA	te10093	NA	NA	NA	NA	NA	NA
te10094	NA	NA	NA	NA	NA	NA	te10094	NA	NA	NA	NA	NA	NA	te10094	NA	NA	NA	NA	NA	NA
te10095	NA	NA	NA	NA	NA	NA	te10095	NA	NA	NA	NA	NA	NA	te10095	NA	NA	NA	NA	NA	NA
te10096	NA	NA	NA	NA	NA	NA	te10096	NA	NA	NA	NA	NA	NA	te10096	NA	NA	NA	NA	NA	NA
te10097	NA	NA	NA	NA	NA	NA	te10097	NA	NA	NA	NA	NA	NA	te10097	NA	NA	NA	NA	NA	NA
te10098	NA	NA	NA	NA	NA	NA	te10098	NA	NA	NA	NA	NA	NA	te10098	NA	NA	NA	NA	NA	NA
te10099	NA	NA	NA	NA	NA	NA	te10099	NA	NA	NA	NA	NA	NA	te10099	NA	NA	NA	NA	NA	NA
te101	NA	NA	NA	NA	NA	NA	te101	NA	NA	NA	NA	NA	NA	te101	NA	NA	NA	NA	NA	NA
te1010	NA	NA	NA	NA	NA	NA	te1010	NA	NA	NA	NA	NA	NA	te1010	NA	NA	NA	NA	NA	NA
te10100	NA	NA	NA	NA	NA	NA	te10100	NA	NA	NA	NA	NA	NA	te10100	NA	NA	NA	NA	NA	NA
te10101	NA	NA	NA	NA	NA	NA	te10101	NA	NA	NA	NA	NA	NA	te10101	NA	NA	NA	NA	NA	NA
te10102	NA	NA	NA	NA	NA	NA	te10102	NA	NA	NA	NA	NA	NA	te10102	NA	NA	NA	NA	NA	NA
te10103	NA	NA	NA	NA	NA	NA	te10103	NA	NA	NA	NA	NA	NA	te10103	NA	NA	NA	NA	NA	NA
te10104	NA	NA	NA	NA	NA	NA	te10104	NA	NA	NA	NA	NA	NA	te10104	NA	NA	NA	NA	NA	NA
te10105	NA	NA	NA	NA	NA	NA	te10105	NA	NA	NA	NA	NA	NA	te10105	NA	NA	NA	NA	NA	NA
te10106	NA	NA	NA	NA	NA	NA	te10106	NA	NA	NA	NA	NA	NA	te10106	NA	NA	NA	NA	NA	NA
te10107	NA	NA	NA	NA	NA	NA	te10107	NA	NA	NA	NA	NA	NA	te10107	NA	NA	NA	NA	NA	NA
te10108	NA	NA	NA	NA	NA	NA	te10108	NA	NA	NA	NA	NA	NA	te10108	NA	NA	NA	NA	NA	NA
te10109	NA	NA	NA	NA	NA	NA	te10109	NA	NA	NA	NA	NA	NA	te10109	NA	NA	NA	NA	NA	NA
te1011	NA	NA	NA	NA	NA	NA	te1011	NA	NA	NA	NA	NA	NA	te1011	NA	NA	NA	NA	NA	NA
te10110	NA	NA	NA	NA	NA	NA	te10110	NA	NA	NA	NA	NA	NA	te10110	NA	NA	NA	NA	NA	NA
te10111	NA	NA	NA	NA	NA	NA	te10111	NA	NA	NA	NA	NA	NA	te10111	NA	NA	NA	NA	NA	NA
te10112	NA	NA	NA	NA	NA	NA	te10112	NA	NA	NA	NA	NA	NA	te10112	NA	NA	NA	NA	NA	NA
te10113	NA	NA	NA	NA	NA	NA	te10113	NA	NA	NA	NA	NA	NA	te10113	NA	NA	NA	NA	NA	NA
te10114	NA	NA	NA	NA	NA	NA	te10114	NA	NA	NA	NA	NA	NA	te10114	NA	NA	NA	NA	NA	NA
te10115	NA	NA	NA	NA	NA	NA	te10115	NA	NA	NA	NA	NA	NA	te10115	NA	NA	NA	NA	NA	NA
te10116	NA	NA	NA	NA	NA	NA	te10116	NA	NA	NA	NA	NA	NA	te10116	NA	NA	NA	NA	NA	NA
te10117	NA	NA	NA	NA	NA	NA	te10117	NA	NA	NA	NA	NA	NA	te10117	NA	NA	NA	NA	NA	NA
te10118	NA	NA	NA	NA	NA	NA	te10118	NA	NA	NA	NA	NA	NA	te10118	NA	NA	NA	NA	NA	NA
te10119	NA	NA	NA	NA	NA	NA	te10119	NA	NA	NA	NA	NA	NA	te10119	NA	NA	NA	NA	NA	NA
te1012	NA	NA	NA	NA	NA	NA	te1012	NA	NA	NA	NA	NA	NA	te1012	NA	NA	NA	NA	NA	NA
te10120	NA	NA	NA	NA	NA	NA	te10120	NA	NA	NA	NA	NA	NA	te10120	NA	NA	NA	NA	NA	NA
te10121	NA	NA	NA	NA	NA	NA	te10121	NA	NA	NA	NA	NA	NA	te10121	NA	NA	NA	NA	NA	NA
te10122	NA	NA	NA	NA	NA	NA	te10122	NA	NA	NA	NA	NA	NA	te10122	NA	NA	NA	NA	NA	NA
te10123	NA	NA	NA	NA	NA	NA	te10123	NA	NA	NA	NA	NA	NA	te10123	NA	NA	NA	NA	NA	NA
te10124	NA	NA	NA	NA	NA	NA	te10124	NA	NA	NA	NA	NA	NA	te10124	NA	NA	NA	NA	NA	NA
te10125	NA	NA	NA	NA	NA	NA	te10125	NA	NA	NA	NA	NA	NA	te10125	NA	NA	NA	NA	NA	NA
te10126	NA	NA	NA	NA	NA	NA	te10126	NA	NA	NA	NA	NA	NA	te10126	NA	NA	NA	NA	NA	NA
te10127	NA	NA	NA	NA	NA	NA	te10127	NA	NA	NA	NA	NA	NA	te10127	NA	NA	NA	NA	NA	NA
te10128	NA	NA	NA	NA	NA	NA	te10128	NA	NA	NA	NA	NA	NA	te10128	NA	NA	NA	NA	NA	NA
te10129	NA	NA	NA	NA	NA	NA	te10129	NA	NA	NA	NA	NA	NA	te10129	NA	NA	NA	NA	NA	NA
te1013	NA	NA	NA	NA	NA	NA	te1013	NA	NA	NA	NA	NA	NA	te1013	NA	NA	NA	NA	NA	NA
te10130	NA	NA	NA	NA	NA	NA	te10130	NA	NA	NA	NA	NA	NA	te10130	NA	NA	NA	NA	NA	NA
te10131	NA	NA	NA	NA	NA	NA	te10131	NA	NA	NA	NA	NA	NA	te10131	NA	NA	NA	NA	NA	NA
te10132	NA	NA	NA	NA	NA	NA	te10132	NA	NA	NA	NA	NA	NA	te10132	NA	NA	NA	NA	NA	NA
te10133	NA	NA	NA	NA	NA	NA	te10133	NA	NA	NA	NA	NA	NA	te10133	NA	NA	NA	NA	NA	NA
te10134	NA	NA	NA	NA	NA	NA	te10134	NA	NA	NA	NA	NA	NA	te10134	NA	NA	NA	NA	NA	NA
te10135	NA	NA	NA	NA	NA	NA	te10135	NA	NA	NA	NA	NA	NA	te10135	NA	NA	NA	NA	NA	NA
te10136	NA	NA	NA	NA	NA	NA	te10136	NA	NA	NA	NA	NA	NA	te10136	NA	NA	NA	NA	NA	NA
te10137	NA	NA	NA	NA	NA	NA	te10137	NA	NA	NA	NA	NA	NA	te10137	NA	NA	NA	NA	NA	NA
te10138	NA	NA	NA	NA	NA	NA	te10138	NA	NA	NA	NA	NA	NA	te10138	NA	NA	NA	NA	NA	NA
te10139	NA	NA	NA	NA	NA	NA	te10139	NA	NA	NA	NA	NA	NA	te10139	NA	NA	NA	NA	NA	NA
te1014	NA	NA	NA	NA	NA	NA	te1014	NA	NA	NA	NA	NA	NA	te1014	NA	NA	NA	NA	NA	NA
te10140	NA	NA	NA	NA	NA	NA	te10140	NA	NA	NA	NA	NA	NA	te10140	NA	NA	NA	NA	NA	NA
te10141	NA	NA	NA	NA	NA	NA	te10141	NA	NA	NA	NA	NA	NA	te10141	NA	NA	0.1	NA	NA	NA
te10142	NA	NA	NA	NA	NA	NA	te10142	NA	NA	NA	NA	NA	NA	te10142	0	NA	NA	NA	NA	NA
te10143	NA	0.784375	NA	NA	NA	NA	te10143	NA	NA	NA	NA	NA	NA	te10143	NA	0.0954381	NA	NA	NA	NA
te10144	NA	NA	NA	NA	NA	NA	te10144	NA	NA	NA	NA	NA	NA	te10144	NA	NA	NA	NA	NA	NA
te10145	NA	0.637807	0.733829	NA	NA	NA	te10145	NA	0.0921944	0.420442	NA	NA	NA	te10145	NA	0.0510604	0.138954	NA	NA	NA
te10146	NA	NA	NA	NA	NA	NA	te10146	NA	NA	NA	NA	NA	NA	te10146	NA	NA	NA	NA	NA	NA
te10147	NA	NA	NA	NA	NA	NA	te10147	NA	NA	NA	NA	NA	NA	te10147	NA	NA	NA	NA	NA	NA
te10148	NA	NA	NA	NA	NA	NA	te10148	NA	NA	NA	NA	NA	NA	te10148	NA	NA	NA	NA	NA	NA
te10149	NA	NA	NA	NA	NA	NA	te10149	NA	NA	NA	NA	NA	NA	te10149	NA	NA	NA	NA	NA	NA
te1015	NA	NA	NA	NA	NA	NA	te1015	NA	NA	NA	NA	NA	NA	te1015	NA	NA	NA	NA	NA	NA
te10150	NA	NA	NA	NA	NA	NA	te10150	NA	NA	NA	NA	NA	NA	te10150	NA	NA	NA	NA	NA	NA
te10151	NA	NA	NA	NA	NA	NA	te10151	NA	NA	NA	NA	NA	NA	te10151	NA	NA	NA	NA	NA	NA
te10152	NA	NA	NA	NA	NA	NA	te10152	NA	NA	NA	NA	NA	NA	te10152	NA	NA	NA	NA	NA	NA
te10153	NA	NA	NA	NA	NA	NA	te10153	NA	NA	NA	NA	NA	NA	te10153	NA	NA	NA	NA	NA	NA
te10154	NA	NA	NA	NA	NA	NA	te10154	NA	NA	NA	NA	NA	NA	te10154	NA	NA	NA	NA	NA	NA
te10155	NA	NA	NA	NA	NA	NA	te10155	NA	NA	NA	NA	NA	NA	te10155	NA	NA	NA	NA	NA	NA
te10156	NA	NA	NA	NA	NA	NA	te10156	NA	NA	NA	NA	NA	NA	te10156	NA	NA	NA	NA	NA	NA
te10157	NA	NA	NA	NA	NA	NA	te10157	NA	NA	NA	NA	NA	NA	te10157	NA	NA	NA	NA	NA	NA
te10158	NA	NA	NA	NA	NA	NA	te10158	NA	NA	NA	NA	NA	NA	te10158	NA	NA	NA	NA	NA	NA
te10159	NA	NA	NA	NA	NA	NA	te10159	NA	NA	NA	NA	NA	NA	te10159	NA	NA	NA	NA	NA	NA
te1016	NA	NA	NA	NA	NA	NA	te1016	NA	NA	NA	NA	NA	NA	te1016	NA	NA	NA	NA	NA	NA
te10160	NA	NA	NA	NA	NA	NA	te10160	NA	NA	NA	NA	NA	NA	te10160	NA	NA	NA	NA	NA	NA
te10161	NA	NA	NA	NA	NA	NA	te10161	NA	NA	NA	NA	NA	NA	te10161	NA	NA	NA	NA	NA	NA
te10162	NA	NA	NA	NA	NA	NA	te10162	NA	NA	NA	NA	NA	NA	te10162	NA	NA	NA	NA	NA	NA
te10163	NA	NA	NA	NA	NA	NA	te10163	NA	NA	NA	NA	NA	NA	te10163	NA	NA	NA	NA	NA	NA
te10164	NA	NA	NA	NA	NA	NA	te10164	NA	NA	NA	NA	NA	NA	te10164	NA	NA	NA	NA	NA	NA
te10165	NA	NA	NA	NA	NA	NA	te10165	NA	NA	NA	NA	NA	NA	te10165	NA	NA	NA	NA	NA	NA
te10166	NA	NA	NA	NA	NA	NA	te10166	NA	NA	NA	NA	NA	NA	te10166	NA	NA	NA	NA	NA	NA
te10167	NA	NA	NA	NA	NA	NA	te10167	NA	NA	NA	NA	NA	NA	te10167	NA	NA	NA	NA	NA	NA
te10168	NA	NA	NA	0.43335	NA	NA	te10168	NA	NA	NA	NA	NA	NA	te10168	NA	NA	NA	0	NA	NA
te10169	NA	NA	NA	NA	NA	NA	te10169	NA	NA	NA	NA	NA	NA	te10169	NA	NA	NA	NA	NA	NA
te1017	NA	NA	NA	NA	NA	NA	te1017	NA	NA	NA	NA	NA	NA	te1017	NA	NA	NA	NA	NA	NA
te10170	NA	NA	NA	NA	NA	NA	te10170	NA	NA	NA	NA	NA	NA	te10170	NA	NA	NA	NA	NA	NA
te10171	NA	NA	NA	NA	NA	NA	te10171	NA	NA	NA	NA	NA	NA	te10171	NA	NA	NA	NA	NA	NA
te10172	NA	NA	NA	NA	NA	NA	te10172	NA	NA	NA	NA	NA	NA	te10172	NA	NA	NA	NA	NA	NA
te10173	NA	NA	NA	NA	NA	NA	te10173	NA	NA	NA	NA	NA	NA	te10173	NA	NA	NA	NA	NA	NA
te10174	NA	NA	NA	NA	NA	NA	te10174	NA	NA	NA	NA	NA	NA	te10174	NA	NA	NA	NA	NA	NA
te10175	NA	NA	NA	NA	NA	NA	te10175	NA	NA	NA	NA	NA	NA	te10175	NA	NA	NA	NA	NA	NA
te10176	NA	NA	NA	NA	0.843046	NA	te10176	NA	NA	NA	NA	0.178897	NA	te10176	NA	NA	NA	NA	0.0176066	NA
te10177	NA	NA	NA	NA	NA	NA	te10177	NA	NA	NA	NA	NA	NA	te10177	NA	NA	NA	NA	NA	NA
te10178	NA	NA	NA	NA	NA	NA	te10178	NA	NA	NA	NA	NA	NA	te10178	NA	NA	NA	NA	NA	NA
te10179	NA	NA	NA	NA	NA	NA	te10179	NA	NA	NA	NA	NA	NA	te10179	NA	NA	NA	NA	NA	NA
te1018	NA	NA	NA	NA	NA	NA	te1018	NA	NA	NA	NA	NA	NA	te1018	NA	NA	NA	NA	NA	NA
te10180	0.514238	0.652857	0.561077	0.536508	0.700196	0.485133	te10180	0.238687	0.128774	0.290422	0.456608	0.557372	0.471417	te10180	0.0518132	0.0276581	0.0449825	0.0745512	0.0858498	0.118006
te10181	NA	NA	NA	NA	NA	NA	te10181	NA	NA	NA	NA	NA	NA	te10181	NA	NA	NA	NA	NA	NA
te10182	NA	NA	NA	NA	NA	NA	te10182	NA	NA	NA	NA	NA	NA	te10182	NA	NA	NA	NA	NA	NA
te10183	NA	NA	NA	NA	NA	NA	te10183	NA	NA	NA	NA	NA	NA	te10183	NA	NA	NA	NA	NA	NA
te10184	NA	NA	NA	NA	NA	NA	te10184	NA	NA	NA	NA	NA	NA	te10184	NA	NA	NA	NA	NA	NA
te10185	NA	NA	NA	NA	NA	NA	te10185	NA	NA	NA	NA	NA	NA	te10185	NA	NA	NA	NA	NA	NA
te10186	NA	NA	NA	NA	NA	NA	te10186	NA	NA	NA	NA	NA	NA	te10186	NA	NA	NA	NA	NA	NA
te10187	NA	NA	NA	NA	NA	NA	te10187	NA	NA	NA	NA	NA	NA	te10187	NA	NA	NA	NA	NA	NA
te10188	0.818921	0.880885	NA	0.664341	0.899316	0.78696	te10188	0.369444	0.135254	NA	0.487211	0.614542	0.493312	te10188	0.0648771	0.0375614	NA	0.102089	0.0706972	0.101094
te10189	0.3052	0.4349	NA	0.338075	NA	0.35	te10189	0.185417	0.06375	0.2797	0.441975	0.54515	0.417625	te10189	0.0568852	0.0337855	0.0525356	0.116751	0.180663	0.122201
te1019	NA	NA	NA	NA	NA	NA	te1019	NA	NA	NA	NA	NA	NA	te1019	NA	NA	NA	NA	NA	NA
te10190	NA	NA	NA	NA	NA	NA	te10190	NA	NA	NA	NA	NA	NA	te10190	NA	NA	NA	NA	NA	NA
te10191	NA	NA	NA	NA	NA	NA	te10191	NA	NA	NA	NA	NA	NA	te10191	NA	NA	NA	NA	NA	NA
te10192	NA	NA	NA	NA	NA	NA	te10192	NA	NA	NA	0.338883	NA	NA	te10192	NA	NA	NA	0.0277833	NA	NA
te10193	0.2778	0.42075	NA	0.62845	0.7232	0.6553	te10193	0.10675	0.220586	NA	0.506807	0.78905	0.616529	te10193	0.0277923	0.0488308	NA	0.135177	0.202531	0.179146
te10194	NA	NA	NA	NA	NA	NA	te10194	0.0741206	0.156461	NA	0.49235	0.916775	0.497467	te10194	0.028495	0.03178	NA	0.122465	0.108122	0.08354
te10195	NA	NA	NA	NA	NA	NA	te10195	NA	NA	NA	NA	NA	NA	te10195	NA	NA	NA	NA	NA	NA
te10196	NA	NA	NA	NA	NA	NA	te10196	NA	NA	NA	NA	NA	NA	te10196	NA	NA	NA	NA	NA	NA
te10197	NA	NA	NA	NA	NA	NA	te10197	NA	NA	NA	NA	NA	NA	te10197	NA	NA	NA	NA	NA	NA
te10198	NA	NA	NA	NA	NA	NA	te10198	NA	NA	NA	NA	NA	NA	te10198	NA	NA	NA	NA	NA	NA
te10199	NA	NA	NA	NA	NA	NA	te10199	NA	NA	NA	NA	NA	NA	te10199	NA	NA	NA	NA	NA	NA
te102	NA	NA	NA	NA	NA	NA	te102	NA	NA	NA	NA	NA	NA	te102	NA	NA	NA	NA	NA	NA
te1020	NA	NA	NA	NA	NA	NA	te1020	NA	NA	NA	NA	NA	NA	te1020	NA	NA	NA	NA	NA	NA
te10200	NA	NA	NA	NA	NA	NA	te10200	NA	NA	NA	NA	NA	NA	te10200	NA	NA	NA	NA	NA	NA
te10201	NA	NA	NA	NA	NA	NA	te10201	NA	NA	NA	NA	NA	NA	te10201	NA	NA	NA	NA	NA	NA
te10202	NA	NA	NA	NA	NA	NA	te10202	NA	NA	NA	NA	NA	NA	te10202	NA	NA	NA	NA	NA	NA
te10203	NA	NA	NA	NA	NA	NA	te10203	NA	NA	NA	NA	NA	NA	te10203	NA	NA	NA	NA	NA	NA
te10204	NA	NA	NA	0.663963	NA	NA	te10204	NA	NA	NA	0.395303	NA	0	te10204	NA	NA	NA	0.0571353	NA	0.0340557
te10205	NA	NA	NA	NA	NA	NA	te10205	NA	NA	NA	NA	NA	NA	te10205	NA	NA	NA	NA	NA	NA
te10206	NA	0.806383	NA	0.757387	NA	0.823033	te10206	NA	0.425917	NA	0.59018	NA	0.70375	te10206	NA	0.00877105	NA	0.0768227	NA	0.0363554
te10207	NA	NA	NA	NA	NA	NA	te10207	NA	NA	NA	NA	NA	NA	te10207	NA	NA	NA	NA	NA	NA
te10208	NA	NA	NA	NA	NA	NA	te10208	NA	NA	NA	NA	NA	NA	te10208	NA	NA	NA	NA	NA	NA
te10209	NA	NA	NA	NA	NA	NA	te10209	NA	NA	NA	NA	NA	NA	te10209	NA	NA	NA	NA	NA	NA
te1021	NA	NA	NA	NA	NA	NA	te1021	NA	NA	NA	NA	NA	NA	te1021	NA	NA	NA	NA	NA	NA
te10210	NA	NA	NA	NA	NA	NA	te10210	NA	NA	NA	NA	NA	NA	te10210	NA	NA	NA	NA	NA	NA
te10211	NA	NA	NA	NA	NA	NA	te10211	NA	NA	NA	NA	NA	NA	te10211	NA	NA	NA	NA	NA	NA
te10212	NA	NA	NA	NA	NA	NA	te10212	NA	NA	NA	NA	NA	NA	te10212	NA	NA	NA	NA	NA	NA
te10213	NA	NA	NA	NA	NA	NA	te10213	NA	NA	NA	NA	NA	NA	te10213	NA	NA	NA	NA	NA	NA
te10214	NA	NA	NA	NA	NA	NA	te10214	NA	NA	NA	NA	NA	NA	te10214	NA	NA	NA	NA	NA	NA
te10215	NA	NA	NA	NA	NA	NA	te10215	NA	NA	NA	NA	NA	NA	te10215	NA	NA	NA	NA	NA	NA
te10216	NA	NA	NA	NA	NA	NA	te10216	NA	NA	NA	NA	NA	NA	te10216	NA	NA	NA	NA	NA	NA
te10217	NA	NA	NA	NA	NA	NA	te10217	NA	NA	NA	NA	NA	NA	te10217	NA	NA	NA	NA	NA	NA
te10218	NA	NA	NA	NA	NA	NA	te10218	NA	NA	NA	NA	NA	NA	te10218	NA	NA	NA	NA	NA	NA
te10219	NA	NA	NA	NA	NA	NA	te10219	NA	NA	NA	NA	NA	NA	te10219	NA	NA	NA	NA	NA	NA
te1022	NA	NA	NA	NA	NA	NA	te1022	NA	NA	NA	NA	NA	NA	te1022	0.0277792	NA	NA	0.0684776	0.0333333	NA
te10220	NA	NA	NA	NA	NA	NA	te10220	NA	NA	NA	NA	NA	NA	te10220	NA	NA	NA	NA	NA	NA
te10221	NA	NA	NA	NA	NA	NA	te10221	NA	NA	NA	NA	NA	NA	te10221	NA	NA	NA	NA	NA	NA
te10222	NA	NA	NA	NA	NA	NA	te10222	NA	NA	NA	NA	NA	NA	te10222	NA	NA	NA	NA	NA	NA
te10223	NA	NA	NA	NA	NA	NA	te10223	NA	NA	NA	NA	NA	NA	te10223	NA	NA	NA	NA	NA	NA
te10224	NA	NA	NA	NA	NA	NA	te10224	NA	NA	NA	NA	NA	NA	te10224	NA	NA	NA	NA	NA	NA
te10225	NA	NA	NA	NA	NA	NA	te10225	NA	NA	NA	NA	NA	NA	te10225	NA	NA	NA	NA	NA	NA
te10226	NA	NA	NA	NA	NA	NA	te10226	NA	NA	NA	NA	NA	NA	te10226	NA	NA	NA	NA	NA	NA
te10227	NA	NA	NA	NA	NA	NA	te10227	NA	NA	NA	NA	NA	NA	te10227	NA	NA	NA	NA	NA	NA
te10228	NA	NA	NA	NA	NA	NA	te10228	NA	NA	NA	NA	NA	NA	te10228	NA	NA	NA	NA	NA	NA
te10229	0.885582	NA	0.879361	NA	0.881463	NA	te10229	0.110579	NA	0.392529	NA	0.428976	NA	te10229	0.0136103	NA	0.0241094	NA	0.0132363	NA
te1023	NA	NA	NA	NA	NA	NA	te1023	NA	NA	NA	NA	NA	NA	te1023	NA	NA	NA	NA	NA	NA
te10230	NA	NA	NA	NA	NA	NA	te10230	NA	NA	NA	NA	NA	NA	te10230	0.0131885	NA	NA	NA	NA	NA
te10231	NA	0.0404125	NA	0.1635	NA	0.5873	te10231	NA	0.052775	NA	0.035725	NA	0.091675	te10231	NA	0.0113636	NA	0.00555556	NA	0.0208375
te10232	NA	NA	NA	NA	NA	NA	te10232	NA	NA	NA	NA	NA	NA	te10232	NA	NA	NA	NA	NA	NA
te10233	NA	NA	NA	NA	NA	NA	te10233	NA	NA	NA	NA	NA	NA	te10233	NA	NA	NA	NA	NA	NA
te10234	NA	NA	NA	NA	NA	NA	te10234	NA	NA	NA	NA	NA	NA	te10234	0.0666667	NA	NA	NA	NA	NA
te10235	NA	NA	NA	NA	NA	NA	te10235	NA	NA	NA	NA	NA	NA	te10235	NA	NA	NA	NA	NA	NA
te10236	NA	NA	NA	NA	NA	NA	te10236	NA	NA	NA	NA	NA	NA	te10236	NA	NA	NA	NA	NA	NA
te10237	NA	NA	NA	NA	NA	NA	te10237	NA	NA	NA	NA	NA	NA	te10237	NA	NA	NA	NA	NA	NA
te10238	NA	NA	NA	NA	NA	NA	te10238	NA	NA	NA	NA	NA	NA	te10238	NA	NA	NA	NA	NA	NA
te10239	NA	NA	NA	NA	NA	NA	te10239	NA	NA	NA	NA	NA	NA	te10239	NA	NA	NA	NA	NA	NA
te1024	NA	NA	NA	NA	NA	NA	te1024	NA	NA	NA	NA	NA	NA	te1024	NA	NA	NA	NA	NA	NA
te10240	NA	NA	NA	NA	NA	NA	te10240	NA	NA	NA	NA	NA	NA	te10240	NA	NA	NA	NA	NA	NA
te10241	NA	NA	NA	NA	NA	NA	te10241	NA	NA	NA	NA	NA	NA	te10241	NA	NA	NA	NA	NA	NA
te10242	NA	NA	NA	NA	NA	NA	te10242	NA	NA	NA	NA	NA	NA	te10242	NA	NA	NA	NA	NA	NA
te10243	NA	NA	NA	NA	NA	NA	te10243	NA	NA	NA	NA	NA	NA	te10243	NA	NA	NA	NA	NA	NA
te10244	NA	NA	NA	NA	NA	NA	te10244	NA	NA	NA	NA	NA	NA	te10244	NA	NA	NA	NA	NA	NA
te10245	0.718856	NA	0.690127	0.465765	0.89715	NA	te10245	0.253702	NA	0.523968	0.435927	0.590722	0.6	te10245	0.0438633	NA	0.0721	0.0501012	0.073967	0.102783
te10246	NA	NA	NA	NA	NA	NA	te10246	NA	NA	NA	NA	NA	NA	te10246	NA	NA	NA	NA	NA	NA
te10247	NA	NA	NA	NA	NA	NA	te10247	NA	NA	NA	NA	NA	NA	te10247	NA	NA	NA	NA	NA	NA
te10248	NA	NA	NA	NA	NA	NA	te10248	NA	NA	NA	NA	NA	NA	te10248	NA	NA	NA	NA	NA	NA
te10249	NA	NA	NA	NA	NA	NA	te10249	NA	NA	NA	NA	NA	NA	te10249	NA	NA	NA	NA	NA	NA
te1025	NA	NA	NA	NA	NA	NA	te1025	NA	NA	NA	NA	NA	NA	te1025	NA	NA	NA	NA	NA	NA
te10250	NA	NA	NA	NA	NA	NA	te10250	NA	NA	NA	NA	NA	NA	te10250	NA	NA	NA	NA	NA	NA
te10251	NA	NA	NA	NA	NA	NA	te10251	NA	NA	NA	NA	NA	NA	te10251	NA	NA	NA	NA	NA	NA
te10252	NA	NA	NA	NA	NA	NA	te10252	NA	NA	NA	NA	NA	NA	te10252	NA	NA	NA	NA	NA	NA
te10253	NA	NA	NA	NA	NA	NA	te10253	NA	NA	NA	NA	NA	NA	te10253	NA	NA	NA	NA	NA	NA
te10254	NA	NA	NA	NA	NA	NA	te10254	NA	NA	NA	NA	NA	NA	te10254	0	NA	0.1	0.07145	0.18335	NA
te10255	NA	NA	NA	NA	NA	NA	te10255	NA	NA	NA	NA	NA	NA	te10255	NA	NA	NA	NA	NA	NA
te10256	NA	NA	NA	NA	NA	NA	te10256	NA	NA	NA	NA	NA	NA	te10256	NA	NA	NA	NA	NA	NA
te10257	0	NA	NA	NA	NA	NA	te10257	NA	NA	NA	NA	NA	NA	te10257	0	NA	NA	NA	NA	NA
te10258	NA	NA	NA	NA	NA	NA	te10258	NA	NA	NA	NA	NA	NA	te10258	NA	NA	NA	NA	NA	NA
te10259	NA	NA	NA	NA	NA	NA	te10259	NA	NA	NA	NA	NA	NA	te10259	NA	NA	NA	NA	NA	NA
te1026	0.795927	NA	NA	0.759553	0.900049	NA	te1026	0.115712	NA	NA	0.260805	0.421983	NA	te1026	0.0230951	NA	NA	0.0919969	0.0669213	NA
te10260	NA	NA	NA	NA	NA	NA	te10260	NA	NA	NA	NA	NA	NA	te10260	NA	NA	NA	NA	NA	NA
te10261	NA	NA	NA	NA	NA	NA	te10261	NA	NA	NA	NA	NA	NA	te10261	NA	NA	NA	NA	NA	NA
te10262	NA	NA	NA	NA	NA	NA	te10262	NA	NA	NA	NA	NA	NA	te10262	NA	NA	NA	NA	NA	NA
te10263	NA	NA	NA	NA	NA	NA	te10263	NA	NA	NA	NA	NA	NA	te10263	NA	NA	NA	NA	NA	NA
te10264	NA	NA	NA	NA	NA	NA	te10264	NA	NA	NA	NA	NA	NA	te10264	NA	NA	NA	NA	NA	NA
te10265	0	NA	NA	0	0	NA	te10265	NA	NA	NA	NA	NA	NA	te10265	NA	NA	NA	NA	NA	NA
te10266	NA	NA	NA	NA	NA	NA	te10266	NA	NA	NA	NA	NA	NA	te10266	NA	NA	NA	NA	NA	NA
te10267	NA	NA	NA	NA	NA	NA	te10267	NA	NA	NA	NA	NA	NA	te10267	0	NA	NA	NA	0	NA
te10268	NA	NA	NA	NA	NA	NA	te10268	NA	NA	NA	NA	NA	NA	te10268	NA	NA	NA	NA	NA	NA
te10269	NA	NA	NA	NA	NA	NA	te10269	NA	NA	NA	NA	NA	NA	te10269	NA	NA	NA	NA	NA	NA
te1027	NA	NA	NA	NA	NA	NA	te1027	NA	NA	NA	NA	NA	NA	te1027	0	NA	NA	0	NA	NA
te10270	NA	NA	NA	NA	NA	NA	te10270	NA	NA	NA	NA	NA	NA	te10270	NA	NA	NA	NA	NA	NA
te10271	NA	NA	NA	NA	NA	NA	te10271	NA	NA	NA	NA	NA	NA	te10271	NA	NA	NA	NA	NA	NA
te10272	NA	NA	NA	0	NA	NA	te10272	NA	NA	NA	NA	NA	NA	te10272	NA	NA	NA	NA	NA	NA
te10273	NA	NA	NA	NA	NA	NA	te10273	NA	NA	NA	NA	NA	NA	te10273	NA	NA	NA	NA	NA	NA
te10274	NA	NA	NA	NA	NA	NA	te10274	NA	NA	NA	NA	NA	NA	te10274	NA	NA	NA	NA	NA	NA
te10275	NA	NA	NA	NA	NA	NA	te10275	NA	NA	NA	NA	NA	NA	te10275	NA	NA	NA	NA	NA	NA
te10276	NA	NA	NA	NA	NA	NA	te10276	NA	NA	NA	NA	NA	NA	te10276	NA	NA	NA	NA	NA	NA
te10277	NA	NA	NA	NA	NA	NA	te10277	NA	NA	NA	NA	NA	NA	te10277	NA	NA	NA	NA	NA	NA
te10278	NA	NA	NA	NA	NA	NA	te10278	NA	NA	NA	NA	NA	NA	te10278	NA	NA	NA	NA	NA	NA
te10279	NA	NA	NA	NA	NA	NA	te10279	NA	NA	NA	NA	NA	NA	te10279	NA	NA	NA	NA	NA	NA
te1028	NA	NA	NA	NA	NA	NA	te1028	NA	NA	NA	NA	NA	NA	te1028	NA	NA	NA	NA	NA	NA
te10280	NA	NA	NA	NA	NA	NA	te10280	NA	NA	NA	NA	NA	NA	te10280	NA	NA	NA	NA	NA	NA
te10281	NA	NA	NA	NA	NA	NA	te10281	NA	NA	NA	NA	NA	NA	te10281	NA	NA	NA	NA	NA	NA
te10282	NA	NA	NA	NA	NA	NA	te10282	NA	NA	NA	NA	NA	NA	te10282	NA	NA	NA	NA	NA	NA
te10283	NA	NA	NA	NA	NA	NA	te10283	NA	NA	NA	NA	NA	NA	te10283	NA	NA	NA	NA	NA	NA
te10284	NA	NA	NA	NA	NA	NA	te10284	NA	NA	NA	NA	NA	NA	te10284	NA	NA	NA	NA	NA	NA
te10285	NA	NA	NA	NA	NA	NA	te10285	NA	NA	NA	NA	NA	NA	te10285	NA	NA	NA	NA	NA	NA
te10286	NA	NA	NA	NA	NA	NA	te10286	NA	NA	NA	NA	NA	NA	te10286	NA	NA	NA	NA	NA	NA
te10287	NA	NA	NA	NA	NA	NA	te10287	NA	NA	NA	NA	NA	NA	te10287	NA	NA	NA	NA	NA	NA
te10288	NA	NA	NA	NA	NA	NA	te10288	NA	NA	NA	NA	NA	NA	te10288	NA	NA	NA	NA	NA	NA
te10289	NA	NA	NA	NA	NA	NA	te10289	NA	NA	NA	NA	NA	NA	te10289	NA	NA	NA	NA	NA	NA
te1029	NA	NA	NA	NA	NA	NA	te1029	NA	NA	NA	NA	NA	NA	te1029	NA	NA	NA	NA	NA	NA
te10290	NA	NA	NA	NA	NA	NA	te10290	NA	NA	NA	NA	NA	NA	te10290	NA	NA	NA	NA	NA	NA
te10291	NA	NA	NA	NA	NA	NA	te10291	NA	NA	NA	NA	NA	NA	te10291	NA	NA	NA	NA	NA	NA
te10292	NA	NA	NA	NA	NA	NA	te10292	NA	NA	NA	NA	NA	NA	te10292	NA	NA	NA	NA	NA	NA
te10293	NA	NA	NA	NA	NA	NA	te10293	NA	NA	NA	NA	NA	NA	te10293	NA	NA	NA	NA	NA	NA
te10294	NA	NA	NA	NA	NA	NA	te10294	NA	NA	NA	NA	NA	NA	te10294	NA	NA	NA	NA	NA	NA
te10295	NA	NA	NA	NA	NA	NA	te10295	NA	NA	NA	NA	NA	NA	te10295	NA	NA	NA	NA	NA	NA
te10296	NA	NA	NA	NA	NA	NA	te10296	NA	NA	NA	NA	NA	NA	te10296	NA	NA	NA	NA	NA	NA
te10297	NA	NA	NA	NA	NA	NA	te10297	NA	0	NA	0	NA	NA	te10297	NA	0	NA	0	NA	0
te10298	NA	NA	NA	NA	NA	NA	te10298	NA	NA	NA	NA	NA	NA	te10298	NA	NA	NA	NA	NA	NA
te10299	NA	NA	NA	NA	NA	NA	te10299	NA	NA	NA	NA	NA	NA	te10299	NA	NA	NA	NA	NA	NA
te103	NA	NA	NA	NA	NA	NA	te103	NA	NA	NA	NA	NA	NA	te103	NA	NA	NA	NA	NA	NA
te1030	NA	NA	NA	NA	NA	NA	te1030	NA	NA	NA	NA	NA	NA	te1030	NA	NA	NA	NA	NA	NA
te10300	NA	NA	NA	NA	NA	NA	te10300	NA	NA	NA	NA	NA	NA	te10300	NA	NA	NA	NA	NA	NA
te10301	NA	NA	NA	NA	NA	NA	te10301	NA	NA	NA	NA	NA	NA	te10301	NA	NA	NA	NA	NA	NA
te10302	NA	NA	NA	NA	NA	NA	te10302	NA	NA	NA	NA	NA	NA	te10302	NA	NA	NA	NA	NA	NA
te10303	NA	NA	NA	NA	NA	NA	te10303	NA	NA	NA	NA	NA	NA	te10303	NA	NA	NA	NA	NA	NA
te10304	NA	NA	NA	NA	NA	NA	te10304	NA	NA	NA	NA	NA	NA	te10304	NA	NA	NA	NA	NA	NA
te10305	NA	NA	NA	NA	NA	NA	te10305	NA	NA	NA	NA	NA	NA	te10305	NA	NA	NA	NA	NA	NA
te10306	NA	NA	NA	NA	NA	NA	te10306	NA	NA	NA	NA	NA	NA	te10306	NA	NA	NA	0.05555	NA	NA
te10307	NA	NA	NA	NA	NA	NA	te10307	NA	NA	NA	NA	NA	NA	te10307	NA	NA	NA	NA	NA	NA
te10308	NA	NA	NA	NA	NA	NA	te10308	NA	NA	NA	NA	NA	NA	te10308	NA	NA	NA	NA	NA	NA
te10309	NA	NA	NA	NA	NA	NA	te10309	NA	NA	NA	NA	NA	NA	te10309	0	NA	NA	0	NA	NA
te1031	NA	NA	NA	NA	NA	NA	te1031	NA	NA	NA	NA	NA	NA	te1031	NA	NA	NA	NA	NA	NA
te10310	NA	NA	NA	NA	NA	NA	te10310	NA	NA	NA	NA	NA	NA	te10310	NA	NA	NA	NA	NA	NA
te10311	NA	NA	NA	NA	NA	NA	te10311	NA	NA	NA	NA	NA	NA	te10311	0	NA	NA	0.0190367	NA	NA
te10312	NA	NA	NA	NA	NA	NA	te10312	NA	NA	NA	NA	NA	NA	te10312	NA	NA	NA	NA	NA	NA
te10313	NA	NA	NA	NA	NA	NA	te10313	NA	NA	NA	NA	NA	NA	te10313	NA	NA	NA	NA	NA	NA
te10314	NA	NA	NA	NA	NA	NA	te10314	NA	NA	NA	NA	NA	NA	te10314	NA	NA	NA	NA	NA	NA
te10315	NA	NA	NA	NA	NA	NA	te10315	NA	NA	NA	NA	NA	NA	te10315	NA	NA	NA	NA	NA	NA
te10316	NA	NA	NA	NA	NA	NA	te10316	NA	NA	NA	NA	NA	NA	te10316	NA	NA	NA	NA	NA	NA
te10317	NA	NA	NA	NA	NA	NA	te10317	NA	NA	NA	NA	NA	NA	te10317	NA	NA	NA	NA	NA	NA
te10318	NA	NA	NA	NA	NA	NA	te10318	NA	NA	NA	NA	NA	NA	te10318	NA	NA	NA	NA	NA	NA
te10319	NA	NA	NA	NA	NA	NA	te10319	NA	NA	NA	NA	NA	NA	te10319	NA	NA	NA	NA	NA	NA
te1032	NA	NA	NA	NA	NA	NA	te1032	NA	NA	NA	NA	NA	NA	te1032	NA	NA	NA	NA	NA	NA
te10320	NA	NA	NA	NA	NA	NA	te10320	NA	NA	NA	NA	NA	NA	te10320	NA	NA	NA	NA	NA	NA
te10321	NA	NA	NA	NA	NA	NA	te10321	NA	NA	NA	NA	NA	NA	te10321	NA	NA	NA	NA	NA	NA
te10322	NA	NA	NA	NA	NA	NA	te10322	NA	NA	NA	NA	NA	NA	te10322	NA	NA	NA	NA	NA	NA
te10323	NA	NA	NA	NA	NA	NA	te10323	NA	NA	NA	NA	NA	NA	te10323	NA	NA	NA	NA	NA	NA
te10324	NA	NA	NA	NA	NA	NA	te10324	NA	NA	NA	NA	NA	NA	te10324	NA	NA	NA	NA	NA	NA
te10325	NA	NA	NA	NA	NA	NA	te10325	NA	NA	NA	NA	NA	NA	te10325	NA	0	NA	0	NA	NA
te10326	NA	NA	NA	NA	NA	NA	te10326	NA	NA	NA	NA	NA	NA	te10326	NA	0	NA	0	NA	NA
te10327	NA	NA	NA	NA	NA	NA	te10327	NA	NA	NA	NA	NA	NA	te10327	NA	NA	NA	NA	NA	NA
te10328	NA	NA	NA	NA	NA	NA	te10328	NA	NA	NA	NA	NA	NA	te10328	NA	NA	NA	NA	NA	NA
te10329	NA	NA	NA	NA	NA	NA	te10329	NA	NA	NA	NA	NA	NA	te10329	NA	NA	NA	NA	NA	NA
te1033	NA	NA	NA	NA	NA	NA	te1033	NA	NA	NA	NA	NA	NA	te1033	NA	NA	NA	NA	NA	NA
te10330	NA	NA	NA	NA	NA	NA	te10330	NA	NA	NA	NA	NA	NA	te10330	NA	NA	NA	NA	NA	NA
te10331	NA	NA	NA	0	NA	NA	te10331	NA	NA	NA	0	NA	NA	te10331	NA	NA	NA	0.0147059	NA	NA
te10332	NA	NA	NA	NA	NA	NA	te10332	NA	NA	NA	NA	NA	NA	te10332	NA	NA	NA	NA	NA	NA
te10333	NA	NA	NA	NA	NA	NA	te10333	NA	NA	NA	NA	NA	NA	te10333	NA	NA	NA	NA	NA	NA
te10334	NA	NA	NA	NA	NA	NA	te10334	NA	NA	NA	NA	NA	NA	te10334	NA	NA	NA	NA	NA	NA
te10335	NA	NA	NA	NA	NA	NA	te10335	NA	NA	NA	NA	NA	NA	te10335	NA	NA	NA	NA	NA	NA
te10336	NA	NA	NA	NA	NA	NA	te10336	NA	NA	NA	NA	NA	NA	te10336	NA	NA	NA	NA	NA	NA
te10337	NA	NA	NA	NA	NA	NA	te10337	NA	NA	NA	NA	NA	NA	te10337	NA	NA	NA	NA	NA	NA
te10338	NA	NA	NA	NA	NA	NA	te10338	NA	NA	NA	NA	NA	NA	te10338	NA	NA	NA	NA	NA	NA
te10339	NA	NA	NA	NA	NA	NA	te10339	NA	NA	NA	NA	NA	NA	te10339	NA	NA	NA	NA	NA	NA
te1034	NA	NA	NA	NA	NA	NA	te1034	NA	NA	NA	NA	NA	NA	te1034	NA	NA	NA	NA	NA	NA
te10340	NA	NA	NA	NA	NA	NA	te10340	NA	NA	NA	NA	NA	NA	te10340	NA	NA	NA	NA	NA	NA
te10341	NA	NA	NA	NA	NA	NA	te10341	NA	NA	NA	NA	NA	NA	te10341	NA	NA	NA	NA	NA	NA
te10342	NA	NA	NA	NA	NA	NA	te10342	NA	NA	NA	NA	NA	NA	te10342	NA	NA	NA	NA	NA	NA
te10343	NA	NA	NA	NA	NA	NA	te10343	NA	NA	NA	NA	NA	NA	te10343	NA	NA	NA	NA	NA	NA
te10344	NA	NA	NA	NA	NA	NA	te10344	NA	NA	NA	NA	NA	NA	te10344	NA	NA	NA	NA	NA	NA
te10345	NA	NA	NA	NA	NA	NA	te10345	NA	NA	NA	NA	NA	NA	te10345	NA	NA	NA	NA	NA	NA
te10346	NA	NA	NA	NA	NA	NA	te10346	NA	NA	NA	NA	NA	NA	te10346	NA	NA	NA	NA	NA	NA
te10347	NA	NA	NA	NA	NA	NA	te10347	NA	NA	NA	NA	NA	NA	te10347	NA	NA	NA	NA	NA	NA
te10348	NA	NA	NA	NA	NA	NA	te10348	NA	NA	NA	NA	NA	NA	te10348	NA	NA	NA	NA	NA	NA
te10349	NA	NA	NA	NA	NA	NA	te10349	NA	NA	NA	NA	NA	NA	te10349	NA	NA	NA	NA	NA	NA
te1035	NA	NA	NA	NA	NA	NA	te1035	NA	NA	NA	NA	NA	NA	te1035	NA	NA	NA	NA	NA	NA
te10350	NA	NA	NA	NA	NA	NA	te10350	NA	NA	NA	NA	NA	NA	te10350	NA	NA	NA	NA	NA	NA
te10351	NA	NA	NA	NA	NA	NA	te10351	NA	NA	NA	NA	NA	NA	te10351	NA	NA	NA	NA	NA	NA
te10352	NA	NA	NA	NA	NA	NA	te10352	NA	NA	NA	NA	NA	NA	te10352	NA	NA	NA	NA	NA	NA
te10353	NA	NA	NA	NA	NA	NA	te10353	NA	NA	NA	NA	NA	NA	te10353	NA	NA	NA	NA	NA	NA
[truncated: 92,384 more rows]

## Sheet: Extended Data Fig 8c
Data for Extended Data Figure 8c																						Results of two-sided Wilcoxon test
[truncated: 26,180 more rows]

[truncated: 1 more sheets: Sheet4]
