# Supplementary material for: Dosage-sensitive maternal siRNAs determine hybridization success in Capsella
Source: Nat Plants. 2024 Nov 11;10(12):1969–83. doi: 10.1038/s41477-024-01844-3 (PMC11649575; doi:10.1038/s41477-024-01844-3)
Supplement: Supplementary file 21 — Statistical source data. [file 41477_2024_1844_MOESM21_ESM.xlsx]

## Sheet: Extended Data Fig 9a
Data for Extended Data Figure 9a
	Gene expression (RPKM)		Siren RNA accumulation (RPM)		CHG methylation		CHH methylation
Gene	Cr x Cr	Cr x Cg	Cr x Cr	Cr x Cg	Cr x Cr	Cr x Cg	Cr x Cr	Cr x Cg
Carubv10002555m.g	1.47	200.63	0.2	0	0.14	0.09	0.03	0.05
Carubv10020903m.g	37.84	124.63	0.16	0	0.28	0.24	0.03	0.01
Carubv10025621m.g	3.09	81.91	0.4	0.24	0.15	0.1	0.04	0.03
Carubv10011303m.g	16.6	71.47	4.05	0.57	0.29	0.1	0.03	0.02
Carubv10007644m.g	0.58	33.17	4.99	0.84	0.07	0.01	0.02	0
Carubv10024493m.g	0.35	11.96	0.42	0.29	0.18	0.1	0.03	0.02
Carubv10002823m.g	0	11.89	0.13	0	0.13	0.08	0.03	0.01
Carubv10021360m.g	1.91	11.39	0.35	0.24	0.2	0.01	0.03	0.01
Carubv10024482m.g	1.62	4.03	0.27	0.24	0.25	0.17	0.03	0.01

## Sheet: Extended Data Fig 9c
Data for External Data Fig 9c
Gene	Parent	Fraction of parental-specific reads
Carubv10006929m.g	paternal	1
Carubv10006929m.g	maternal	0
Carubv10019146m.g	paternal	1
Carubv10019146m.g	maternal	0
Carubv10007556m.g	paternal	1
Carubv10007556m.g	maternal	0
Carubv10002458m.g	paternal	1
Carubv10002458m.g	maternal	0
Carubv10021497m.g	paternal	1
Carubv10021497m.g	maternal	0
Carubv10016152m.g	paternal	1
Carubv10016152m.g	maternal	0
Carubv10006850m.g	paternal	1
Carubv10006850m.g	maternal	0
Carubv10021399m.g	paternal	1
Carubv10021399m.g	maternal	0
Carubv10019697m.g	paternal	1
Carubv10019697m.g	maternal	0
Carubv10024729m.g	paternal	1
Carubv10024729m.g	maternal	0
Carubv10028699m.g	paternal	1
Carubv10028699m.g	maternal	0
Carubv10000479m.g	paternal	1
Carubv10000479m.g	maternal	0
Carubv10025009m.g	paternal	1
Carubv10025009m.g	maternal	0
Carubv10021737m.g	paternal	1
Carubv10021737m.g	maternal	0
Carubv10004672m.g	paternal	1
Carubv10004672m.g	maternal	0
Carubv10020103m.g	paternal	1
Carubv10020103m.g	maternal	0
Carubv10003026m.g	paternal	1
Carubv10003026m.g	maternal	0
Carubv10001552m.g	paternal	1
Carubv10001552m.g	maternal	0
Carubv10011746m.g	paternal	1
Carubv10011746m.g	maternal	0
Carubv10015202m.g	paternal	1
Carubv10015202m.g	maternal	0
Carubv10027401m.g	paternal	1
Carubv10027401m.g	maternal	0
Carubv10026442m.g	paternal	1
Carubv10026442m.g	maternal	0
Carubv10018511m.g	paternal	1
Carubv10018511m.g	maternal	0
Carubv10002495m.g	paternal	1
Carubv10002495m.g	maternal	0
Carubv10019200m.g	paternal	1
Carubv10019200m.g	maternal	0
Carubv10018081m.g	paternal	1
Carubv10018081m.g	maternal	0
Carubv10005907m.g	paternal	1
Carubv10005907m.g	maternal	0
Carubv10007419m.g	paternal	1
Carubv10007419m.g	maternal	0
Carubv10003427m.g	paternal	1
Carubv10003427m.g	maternal	0
Carubv10014827m.g	paternal	1
Carubv10014827m.g	maternal	0
Carubv10018174m.g	paternal	1
Carubv10018174m.g	maternal	0
Carubv10018179m.g	paternal	1
Carubv10018179m.g	maternal	0
Carubv10018069m.g	paternal	1
Carubv10018069m.g	maternal	0
Carubv10011001m.g	paternal	1
Carubv10011001m.g	maternal	0
Carubv10007604m.g	paternal	1
Carubv10007604m.g	maternal	0
Carubv10028257m.g	paternal	1
Carubv10028257m.g	maternal	0
Carubv10007872m.g	paternal	1
Carubv10007872m.g	maternal	0
Carubv10010550m.g	paternal	1
Carubv10010550m.g	maternal	0
Carubv10018749m.g	paternal	1
Carubv10018749m.g	maternal	0
Carubv10021510m.g	paternal	1
Carubv10021510m.g	maternal	0
Carubv10018309m.g	paternal	1
Carubv10018309m.g	maternal	0
Carubv10001026m.g	paternal	1
Carubv10001026m.g	maternal	0
Carubv10021830m.g	paternal	1
Carubv10021830m.g	maternal	0
Carubv10008490m.g	paternal	1
Carubv10008490m.g	maternal	0
Carubv10025241m.g	paternal	1
Carubv10025241m.g	maternal	0
Carubv10016954m.g	paternal	1
Carubv10016954m.g	maternal	0
Carubv10021784m.g	paternal	1
Carubv10021784m.g	maternal	0
Carubv10003895m.g	paternal	1
Carubv10003895m.g	maternal	0
Carubv10008236m.g	paternal	1
Carubv10008236m.g	maternal	0
Carubv10011038m.g	paternal	1
Carubv10011038m.g	maternal	0
Carubv10008337m.g	paternal	1
Carubv10008337m.g	maternal	0
Carubv10020914m.g	paternal	1
Carubv10020914m.g	maternal	0
Carubv10016340m.g	paternal	1
Carubv10016340m.g	maternal	0
Carubv10020131m.g	paternal	1
Carubv10020131m.g	maternal	0
Carubv10001500m.g	paternal	1
Carubv10001500m.g	maternal	0
Carubv10017175m.g	paternal	1
Carubv10017175m.g	maternal	0
Carubv10024224m.g	paternal	1
Carubv10024224m.g	maternal	0
Carubv10003925m.g	paternal	1
Carubv10003925m.g	maternal	0
Carubv10024728m.g	paternal	1
Carubv10024728m.g	maternal	0
Carubv10018792m.g	paternal	1
Carubv10018792m.g	maternal	0
Carubv10023711m.g	paternal	1
Carubv10023711m.g	maternal	0
Carubv10024749m.g	paternal	1
Carubv10024749m.g	maternal	0
Carubv10006373m.g	paternal	1
Carubv10006373m.g	maternal	0
Carubv10011868m.g	paternal	1
Carubv10011868m.g	maternal	0
Carubv10015810m.g	paternal	1
Carubv10015810m.g	maternal	0
Carubv10011321m.g	paternal	1
Carubv10011321m.g	maternal	0
Carubv10021807m.g	paternal	1
Carubv10021807m.g	maternal	0
Carubv10003734m.g	paternal	1
Carubv10003734m.g	maternal	0
Carubv10025115m.g	paternal	1
Carubv10025115m.g	maternal	0
Carubv10003096m.g	paternal	1
Carubv10003096m.g	maternal	0
Carubv10012424m.g	paternal	1
Carubv10012424m.g	maternal	0
Carubv10007178m.g	paternal	0.999838
Carubv10007178m.g	maternal	0.000162285
Carubv10003485m.g	paternal	0.9998
Carubv10003485m.g	maternal	0.000199641
Carubv10024940m.g	paternal	0.999782
Carubv10024940m.g	maternal	0.000218388
Carubv10028604m.g	paternal	0.999642
Carubv10028604m.g	maternal	0.00035791
Carubv10002967m.g	paternal	0.99962
Carubv10002967m.g	maternal	0.000379795
Carubv10003284m.g	paternal	0.999466
Carubv10003284m.g	maternal	0.000534188
Carubv10006428m.g	paternal	0.999206
Carubv10006428m.g	maternal	0.000793651
Carubv10027700m.g	paternal	0.999016
Carubv10027700m.g	maternal	0.000984252
Carubv10021428m.g	paternal	0.999003
Carubv10021428m.g	maternal	0.000997009
Carubv10019544m.g	paternal	0.998911
Carubv10019544m.g	maternal	0.00108932
Carubv10018815m.g	paternal	0.998841
Carubv10018815m.g	maternal	0.00115942
Carubv10021253m.g	paternal	0.998837
Carubv10021253m.g	maternal	0.00116279
Carubv10019328m.g	paternal	0.99868
Carubv10019328m.g	maternal	0.00132031
Carubv10007092m.g	paternal	0.99867
Carubv10007092m.g	maternal	0.00132979
Carubv10019340m.g	paternal	0.998603
Carubv10019340m.g	maternal	0.00139748
Carubv10018973m.g	paternal	0.998489
Carubv10018973m.g	maternal	0.00151057
Carubv10022190m.g	paternal	0.998083
Carubv10022190m.g	maternal	0.00191728
Carubv10018395m.g	paternal	0.997752
Carubv10018395m.g	maternal	0.00224811
Carubv10015092m.g	paternal	0.997429
Carubv10015092m.g	maternal	0.00257069
Carubv10022376m.g	paternal	0.997333
Carubv10022376m.g	maternal	0.00266667
Carubv10007304m.g	paternal	0.997191
Carubv10007304m.g	maternal	0.00280899
Carubv10006247m.g	paternal	0.996485
Carubv10006247m.g	maternal	0.00351494
Carubv10023567m.g	paternal	0.996101
Carubv10023567m.g	maternal	0.00389864
Carubv10006097m.g	paternal	0.995327
Carubv10006097m.g	maternal	0.0046729
Carubv10011571m.g	paternal	0.992883
Carubv10011571m.g	maternal	0.00711744
Carubv10018405m.g	paternal	0.992701
Carubv10018405m.g	maternal	0.00729927
Carubv10008336m.g	paternal	0.990876
Carubv10008336m.g	maternal	0.00912409
Carubv10022060m.g	paternal	0.99061
Carubv10022060m.g	maternal	0.00938967
Carubv10007665m.g	paternal	0.990385
Carubv10007665m.g	maternal	0.00961539
Carubv10008348m.g	paternal	0.990196
Carubv10008348m.g	maternal	0.00980392
Carubv10018952m.g	paternal	0.98961
Carubv10018952m.g	maternal	0.0103896
Carubv10012314m.g	paternal	0.987055
Carubv10012314m.g	maternal	0.012945
Carubv10015097m.g	paternal	0.987044
Carubv10015097m.g	maternal	0.0129564
Carubv10012081m.g	paternal	0.986301
Carubv10012081m.g	maternal	0.0136986
Carubv10022239m.g	paternal	0.985261
Carubv10022239m.g	maternal	0.0147389
Carubv10021287m.g	paternal	0.985185
Carubv10021287m.g	maternal	0.0148148
Carubv10018333m.g	paternal	0.985075
Carubv10018333m.g	maternal	0.0149254
Carubv10007614m.g	paternal	0.984925
Carubv10007614m.g	maternal	0.0150754
Carubv10015857m.g	paternal	0.98374
Carubv10015857m.g	maternal	0.0162602
Carubv10023700m.g	paternal	0.98324
Carubv10023700m.g	maternal	0.0167598
Carubv10027768m.g	paternal	0.982759
Carubv10027768m.g	maternal	0.0172414
Carubv10027931m.g	paternal	0.982379
Carubv10027931m.g	maternal	0.0176211
Carubv10006326m.g	paternal	0.981693
Carubv10006326m.g	maternal	0.0183066
Carubv10018589m.g	paternal	0.981579
Carubv10018589m.g	maternal	0.0184211
Carubv10006078m.g	paternal	0.980803
Carubv10006078m.g	maternal	0.0191972
Carubv10010968m.g	paternal	0.980411
Carubv10010968m.g	maternal	0.0195886
Carubv10024741m.g	paternal	0.980392
Carubv10024741m.g	maternal	0.0196078
Carubv10027693m.g	paternal	0.98008
Carubv10027693m.g	maternal	0.0199203
Carubv10003336m.g	paternal	0.979381
Carubv10003336m.g	maternal	0.0206186
Carubv10002809m.g	paternal	0.979167
Carubv10002809m.g	maternal	0.0208333
Carubv10025168m.g	paternal	0.978947
Carubv10025168m.g	maternal	0.0210526
Carubv10022111m.g	paternal	0.978571
Carubv10022111m.g	maternal	0.0214286
Carubv10015071m.g	paternal	0.977011
Carubv10015071m.g	maternal	0.0229885
Carubv10003386m.g	paternal	0.976
Carubv10003386m.g	maternal	0.024
Carubv10006017m.g	paternal	0.975962
Carubv10006017m.g	maternal	0.0240385
Carubv10016064m.g	paternal	0.975904
Carubv10016064m.g	maternal	0.0240964
Carubv10019778m.g	paternal	0.975758
Carubv10019778m.g	maternal	0.0242424
Carubv10022479m.g	paternal	0.97561
Carubv10022479m.g	maternal	0.0243902
Carubv10011512m.g	paternal	0.975309
Carubv10011512m.g	maternal	0.0246914
Carubv10007595m.g	paternal	0.974937
Carubv10007595m.g	maternal	0.0250627
Carubv10027002m.g	paternal	0.973973
Carubv10027002m.g	maternal	0.0260274
Carubv10003887m.g	paternal	0.971751
Carubv10003887m.g	maternal	0.0282486
Carubv10015677m.g	paternal	0.969697
Carubv10015677m.g	maternal	0.030303
Carubv10024884m.g	paternal	0.969388
Carubv10024884m.g	maternal	0.0306122
Carubv10003118m.g	paternal	0.969231
Carubv10003118m.g	maternal	0.0307692
Carubv10007086m.g	paternal	0.968992
Carubv10007086m.g	maternal	0.0310078
Carubv10003528m.g	paternal	0.966667
Carubv10003528m.g	maternal	0.0333333
Carubv10025343m.g	paternal	0.966667
Carubv10025343m.g	maternal	0.0333333
Carubv10022252m.g	paternal	0.965517
Carubv10022252m.g	maternal	0.0344828
Carubv10012199m.g	paternal	0.965517
Carubv10012199m.g	maternal	0.0344828
Carubv10025493m.g	paternal	0.965517
Carubv10025493m.g	maternal	0.0344828
Carubv10018168m.g	paternal	0.964912
Carubv10018168m.g	maternal	0.0350877
Carubv10018550m.g	paternal	0.964286
Carubv10018550m.g	maternal	0.0357143
Carubv10021130m.g	paternal	0.963415
Carubv10021130m.g	maternal	0.0365854
Carubv10022073m.g	paternal	0.962733
Carubv10022073m.g	maternal	0.0372671
Carubv10018545m.g	paternal	0.962264
Carubv10018545m.g	maternal	0.0377358
Carubv10027951m.g	paternal	0.962193
Carubv10027951m.g	maternal	0.0378072
Carubv10012929m.g	paternal	0.96124
Carubv10012929m.g	maternal	0.0387597
Carubv10023564m.g	paternal	0.960818
Carubv10023564m.g	maternal	0.0391823
Carubv10011607m.g	paternal	0.960396
Carubv10011607m.g	maternal	0.039604
Carubv10010504m.g	paternal	0.95935
Carubv10010504m.g	maternal	0.0406504
Carubv10024841m.g	paternal	0.958333
Carubv10024841m.g	maternal	0.0416667
Carubv10015196m.g	paternal	0.957895
Carubv10015196m.g	maternal	0.0421053
Carubv10025561m.g	paternal	0.957339
Carubv10025561m.g	maternal	0.0426611
Carubv10028287m.g	paternal	0.955899
Carubv10028287m.g	maternal	0.0441014
Carubv10012503m.g	paternal	0.955631
Carubv10012503m.g	maternal	0.0443686
Carubv10003722m.g	paternal	0.955556
Carubv10003722m.g	maternal	0.0444444
Carubv10011731m.g	paternal	0.954545
Carubv10011731m.g	maternal	0.0454545
Carubv10024777m.g	paternal	0.952381
Carubv10024777m.g	maternal	0.047619
Carubv10015660m.g	paternal	0.951542
Carubv10015660m.g	maternal	0.0484581
Carubv10002211m.g	paternal	0.95122
Carubv10002211m.g	maternal	0.0487805
Carubv10025546m.g	paternal	0.95
Carubv10025546m.g	maternal	0.05
Carubv10021017m.g	paternal	0.949683
Carubv10021017m.g	maternal	0.050317
Carubv10021680m.g	paternal	0.949495
Carubv10021680m.g	maternal	0.0505051
Carubv10007477m.g	paternal	0.948837
Carubv10007477m.g	maternal	0.0511628
Carubv10018652m.g	paternal	0.948276
Carubv10018652m.g	maternal	0.0517241
Carubv10021724m.g	paternal	0.94702
Carubv10021724m.g	maternal	0.0529801
Carubv10021449m.g	paternal	0.946964
Carubv10021449m.g	maternal	0.0530358
Carubv10014330m.g	paternal	0.945455
Carubv10014330m.g	maternal	0.0545455
Carubv10015318m.g	paternal	0.944651
Carubv10015318m.g	maternal	0.055349
Carubv10015776m.g	paternal	0.944444
Carubv10015776m.g	maternal	0.0555556
Carubv10002703m.g	paternal	0.944245
Carubv10002703m.g	maternal	0.0557554
Carubv10028086m.g	paternal	0.943695
Carubv10028086m.g	maternal	0.056305
Carubv10004979m.g	paternal	0.942568
Carubv10004979m.g	maternal	0.0574324
Carubv10000134m.g	paternal	0.94198
Carubv10000134m.g	maternal	0.0580205
Carubv10011324m.g	paternal	0.940653
Carubv10011324m.g	maternal	0.0593472
Carubv10025070m.g	paternal	0.939394
Carubv10025070m.g	maternal	0.0606061
Carubv10008883m.g	paternal	0.939235
Carubv10008883m.g	maternal	0.0607647
Carubv10015889m.g	paternal	0.939024
Carubv10015889m.g	maternal	0.0609756
Carubv10023158m.g	paternal	0.938596
Carubv10023158m.g	maternal	0.0614035
Carubv10009759m.g	paternal	0.938272
Carubv10009759m.g	maternal	0.0617284
Carubv10007814m.g	paternal	0.93531
Carubv10007814m.g	maternal	0.06469
Carubv10001798m.g	paternal	0.934579
Carubv10001798m.g	maternal	0.0654206
Carubv10021330m.g	paternal	0.934426
Carubv10021330m.g	maternal	0.0655738
Carubv10005716m.g	paternal	0.932724
Carubv10005716m.g	maternal	0.0672761
Carubv10014713m.g	paternal	0.931034
Carubv10014713m.g	maternal	0.0689655
Carubv10016262m.g	paternal	0.930521
Carubv10016262m.g	maternal	0.0694789
Carubv10001277m.g	paternal	0.930233
Carubv10001277m.g	maternal	0.0697674
Carubv10007531m.g	paternal	0.930189
Carubv10007531m.g	maternal	0.0698113
Carubv10027589m.g	paternal	0.929509
Carubv10027589m.g	maternal	0.0704907
Carubv10003825m.g	paternal	0.928571
Carubv10003825m.g	maternal	0.0714286
Carubv10013636m.g	paternal	0.926829
Carubv10013636m.g	maternal	0.0731707
Carubv10027714m.g	paternal	0.926528
Carubv10027714m.g	maternal	0.073472
Carubv10006402m.g	paternal	0.926097
Carubv10006402m.g	maternal	0.0739034
Carubv10028594m.g	paternal	0.925287
Carubv10028594m.g	maternal	0.0747126
Carubv10011371m.g	paternal	0.92437
Carubv10011371m.g	maternal	0.0756303
Carubv10013934m.g	paternal	0.924051
Carubv10013934m.g	maternal	0.0759494
Carubv10012637m.g	paternal	0.92126
Carubv10012637m.g	maternal	0.0787402
Carubv10027876m.g	paternal	0.92069
Carubv10027876m.g	maternal	0.0793103
Carubv10007238m.g	paternal	0.920455
Carubv10007238m.g	maternal	0.0795455
Carubv10007747m.g	paternal	0.918919
Carubv10007747m.g	maternal	0.0810811
Carubv10018396m.g	paternal	0.917226
Carubv10018396m.g	maternal	0.082774
Carubv10017983m.g	paternal	0.916168
Carubv10017983m.g	maternal	0.0838323
Carubv10027799m.g	paternal	0.914286
Carubv10027799m.g	maternal	0.0857143
Carubv10013915m.g	paternal	0.911175
Carubv10013915m.g	maternal	0.0888252
Carubv10002706m.g	paternal	0.909091
Carubv10002706m.g	maternal	0.0909091
Carubv10008267m.g	paternal	0.907692
Carubv10008267m.g	maternal	0.0923077
Carubv10002539m.g	paternal	0.907143
Carubv10002539m.g	maternal	0.0928571
Carubv10011247m.g	paternal	0.906542
Carubv10011247m.g	maternal	0.0934579
Carubv10011773m.g	paternal	0.906015
Carubv10011773m.g	maternal	0.093985
Carubv10016865m.g	paternal	0.905738
Carubv10016865m.g	maternal	0.0942623
Carubv10019226m.g	paternal	0.904966
Carubv10019226m.g	maternal	0.0950342
Carubv10019655m.g	paternal	0.903846
Carubv10019655m.g	maternal	0.0961538
Carubv10027304m.g	paternal	0.903614
Carubv10027304m.g	maternal	0.0963855
Carubv10022198m.g	paternal	0.903226
Carubv10022198m.g	maternal	0.0967742
Carubv10002738m.g	paternal	0.902687
Carubv10002738m.g	maternal	0.0973134
Carubv10015674m.g	paternal	0.902141
Carubv10015674m.g	maternal	0.0978593
Carubv10004722m.g	paternal	0.901073
Carubv10004722m.g	maternal	0.0989267
Carubv10011077m.g	paternal	0.900948
Carubv10011077m.g	maternal	0.0990516
Carubv10024482m.g	paternal	0.90048
Carubv10024482m.g	maternal	0.0995204
Carubv10022141m.g	paternal	0.896779
Carubv10022141m.g	maternal	0.103221
Carubv10006424m.g	paternal	0.896675
Carubv10006424m.g	maternal	0.103325
Carubv10015233m.g	paternal	0.891641
Carubv10015233m.g	maternal	0.108359
Carubv10028697m.g	paternal	0.891089
Carubv10028697m.g	maternal	0.108911
Carubv10012319m.g	paternal	0.890719
Carubv10012319m.g	maternal	0.109281
Carubv10010835m.g	paternal	0.890084
Carubv10010835m.g	maternal	0.109916
Carubv10017306m.g	paternal	0.88961
Carubv10017306m.g	maternal	0.11039
Carubv10027476m.g	paternal	0.889241
Carubv10027476m.g	maternal	0.110759
Carubv10025202m.g	paternal	0.888889
Carubv10025202m.g	maternal	0.111111
Carubv10022224m.g	paternal	0.888889
Carubv10022224m.g	maternal	0.111111
Carubv10011956m.g	paternal	0.888676
Carubv10011956m.g	maternal	0.111324
Carubv10026417m.g	paternal	0.886477
Carubv10026417m.g	maternal	0.113523
Carubv10010912m.g	paternal	0.886364
Carubv10010912m.g	maternal	0.113636
Carubv10017894m.g	paternal	0.884369
Carubv10017894m.g	maternal	0.115631
Carubv10000822m.g	paternal	0.883721
Carubv10000822m.g	maternal	0.116279
Carubv10004016m.g	paternal	0.882979
Carubv10004016m.g	maternal	0.117021
Carubv10021500m.g	paternal	0.88172
Carubv10021500m.g	maternal	0.11828
Carubv10021926m.g	paternal	0.880145
Carubv10021926m.g	maternal	0.119855
Carubv10011650m.g	paternal	0.878788
Carubv10011650m.g	maternal	0.121212
Carubv10011927m.g	paternal	0.875606
Carubv10011927m.g	maternal	0.124394
Carubv10012323m.g	paternal	0.875
Carubv10012323m.g	maternal	0.125
Carubv10018040m.g	paternal	0.874494
Carubv10018040m.g	maternal	0.125506
Carubv10010570m.g	paternal	0.874377
Carubv10010570m.g	maternal	0.125623
Carubv10026298m.g	paternal	0.872154
Carubv10026298m.g	maternal	0.127846
Carubv10007506m.g	paternal	0.871429
Carubv10007506m.g	maternal	0.128571
Carubv10021989m.g	paternal	0.871028
Carubv10021989m.g	maternal	0.128972
Carubv10000427m.g	paternal	0.867925
Carubv10000427m.g	maternal	0.132075
Carubv10015364m.g	paternal	0.867647
Carubv10015364m.g	maternal	0.132353
Carubv10021798m.g	paternal	0.86747
Carubv10021798m.g	maternal	0.13253
Carubv10015510m.g	paternal	0.86747
Carubv10015510m.g	maternal	0.13253
Carubv10015424m.g	paternal	0.864717
Carubv10015424m.g	maternal	0.135283
Carubv10011027m.g	paternal	0.864198
Carubv10011027m.g	maternal	0.135802
Carubv10007644m.g	paternal	0.864151
Carubv10007644m.g	maternal	0.135849
Carubv10015944m.g	paternal	0.862944
Carubv10015944m.g	maternal	0.137056
Carubv10011523m.g	paternal	0.862434
Carubv10011523m.g	maternal	0.137566
Carubv10022159m.g	paternal	0.862069
Carubv10022159m.g	maternal	0.137931
Carubv10022038m.g	paternal	0.861111
Carubv10022038m.g	maternal	0.138889
Carubv10007316m.g	paternal	0.860377
Carubv10007316m.g	maternal	0.139623
Carubv10006463m.g	paternal	0.860303
Carubv10006463m.g	maternal	0.139697
Carubv10015764m.g	paternal	0.859706
Carubv10015764m.g	maternal	0.140294
Carubv10012509m.g	paternal	0.858394
Carubv10012509m.g	maternal	0.141606
Carubv10022363m.g	paternal	0.857434
Carubv10022363m.g	maternal	0.142566
Carubv10024576m.g	paternal	0.857143
Carubv10024576m.g	maternal	0.142857
Carubv10006538m.g	paternal	0.857143
Carubv10006538m.g	maternal	0.142857
Carubv10001365m.g	paternal	0.856862
Carubv10001365m.g	maternal	0.143138
Carubv10001920m.g	paternal	0.855961
Carubv10001920m.g	maternal	0.144039
Carubv10021887m.g	paternal	0.855631
Carubv10021887m.g	maternal	0.144369
Carubv10021975m.g	paternal	0.854875
Carubv10021975m.g	maternal	0.145125
Carubv10002295m.g	paternal	0.854167
Carubv10002295m.g	maternal	0.145833
Carubv10024815m.g	paternal	0.853293
Carubv10024815m.g	maternal	0.146707
Carubv10007806m.g	paternal	0.852941
Carubv10007806m.g	maternal	0.147059
Carubv10003257m.g	paternal	0.852459
Carubv10003257m.g	maternal	0.147541
Carubv10012523m.g	paternal	0.851562
Carubv10012523m.g	maternal	0.148438
Carubv10018508m.g	paternal	0.850467
Carubv10018508m.g	maternal	0.149533
Carubv10022486m.g	paternal	0.848485
Carubv10022486m.g	maternal	0.151515
Carubv10019215m.g	paternal	0.847926
Carubv10019215m.g	maternal	0.152074
Carubv10012508m.g	paternal	0.846052
Carubv10012508m.g	maternal	0.153948
Carubv10024602m.g	paternal	0.842105
Carubv10024602m.g	maternal	0.157895
Carubv10011146m.g	paternal	0.84116
Carubv10011146m.g	maternal	0.15884
Carubv10005188m.g	paternal	0.840909
Carubv10005188m.g	maternal	0.159091
Carubv10028675m.g	paternal	0.84
Carubv10028675m.g	maternal	0.16
Carubv10003192m.g	paternal	0.8389
Carubv10003192m.g	maternal	0.1611
Carubv10006259m.g	paternal	0.837719
Carubv10006259m.g	maternal	0.162281
Carubv10025263m.g	paternal	0.835411
Carubv10025263m.g	maternal	0.164589
Carubv10016299m.g	paternal	0.835106
Carubv10016299m.g	maternal	0.164894
Carubv10022820m.g	paternal	0.835
Carubv10022820m.g	maternal	0.165
Carubv10026048m.g	paternal	0.834254
Carubv10026048m.g	maternal	0.165746
Carubv10008607m.g	paternal	0.833333
Carubv10008607m.g	maternal	0.166667
Carubv10000492m.g	paternal	0.833333
Carubv10000492m.g	maternal	0.166667
Carubv10019411m.g	paternal	0.832278
Carubv10019411m.g	maternal	0.167722
Carubv10018127m.g	paternal	0.832057
Carubv10018127m.g	maternal	0.167943
Carubv10022392m.g	paternal	0.83
Carubv10022392m.g	maternal	0.17
Carubv10000704m.g	paternal	0.828816
Carubv10000704m.g	maternal	0.171184
Carubv10007015m.g	paternal	0.828571
Carubv10007015m.g	maternal	0.171429
Carubv10008344m.g	paternal	0.828402
Carubv10008344m.g	maternal	0.171598
Carubv10000553m.g	paternal	0.828295
Carubv10000553m.g	maternal	0.171705
Carubv10000148m.g	paternal	0.826144
Carubv10000148m.g	maternal	0.173856
Carubv10018565m.g	paternal	0.826087
Carubv10018565m.g	maternal	0.173913
Carubv10016115m.g	paternal	0.823009
Carubv10016115m.g	maternal	0.176991
Carubv10020348m.g	paternal	0.821018
Carubv10020348m.g	maternal	0.178982
Carubv10024812m.g	paternal	0.819383
Carubv10024812m.g	maternal	0.180617
Carubv10020415m.g	paternal	0.817803
Carubv10020415m.g	maternal	0.182197
Carubv10017319m.g	paternal	0.81685
Carubv10017319m.g	maternal	0.18315
Carubv10007185m.g	paternal	0.816685
Carubv10007185m.g	maternal	0.183315
Carubv10011105m.g	paternal	0.813589
Carubv10011105m.g	maternal	0.186411
Carubv10016048m.g	paternal	0.811321
Carubv10016048m.g	maternal	0.188679
Carubv10020534m.g	paternal	0.810811
Carubv10020534m.g	maternal	0.189189
Carubv10002429m.g	paternal	0.810573
Carubv10002429m.g	maternal	0.189427
Carubv10005619m.g	paternal	0.809524
Carubv10005619m.g	maternal	0.190476
Carubv10002871m.g	paternal	0.809524
Carubv10002871m.g	maternal	0.190476
Carubv10020648m.g	paternal	0.808922
Carubv10020648m.g	maternal	0.191078
Carubv10011547m.g	paternal	0.807692
Carubv10011547m.g	maternal	0.192308
Carubv10025666m.g	paternal	0.80766
Carubv10025666m.g	maternal	0.19234
Carubv10020012m.g	paternal	0.807229
Carubv10020012m.g	maternal	0.192771
Carubv10002716m.g	paternal	0.805861
Carubv10002716m.g	maternal	0.194139
Carubv10019510m.g	paternal	0.805501
Carubv10019510m.g	maternal	0.194499
Carubv10011405m.g	paternal	0.804878
Carubv10011405m.g	maternal	0.195122
Carubv10001198m.g	paternal	0.804598
Carubv10001198m.g	maternal	0.195402
Carubv10009087m.g	paternal	0.8
Carubv10009087m.g	maternal	0.2
Carubv10010465m.g	paternal	0.8
Carubv10010465m.g	maternal	0.2
Carubv10001166m.g	paternal	0.798611
Carubv10001166m.g	maternal	0.201389
Carubv10009596m.g	paternal	0.797468
Carubv10009596m.g	maternal	0.202532
Carubv10026353m.g	paternal	0.794872
Carubv10026353m.g	maternal	0.205128
Carubv10001040m.g	paternal	0.794118
Carubv10001040m.g	maternal	0.205882
Carubv10011287m.g	paternal	0.793478
Carubv10011287m.g	maternal	0.206522
Carubv10025690m.g	paternal	0.793142
Carubv10025690m.g	maternal	0.206858
Carubv10016397m.g	paternal	0.793103
Carubv10016397m.g	maternal	0.206897
Carubv10021408m.g	paternal	0.791716
Carubv10021408m.g	maternal	0.208284
Carubv10001894m.g	paternal	0.790654
Carubv10001894m.g	maternal	0.209346
Carubv10019090m.g	paternal	0.790444
Carubv10019090m.g	maternal	0.209556
Carubv10010637m.g	paternal	0.787611
Carubv10010637m.g	maternal	0.212389
Carubv10005451m.g	paternal	0.783375
Carubv10005451m.g	maternal	0.216625
Carubv10021663m.g	paternal	0.783203
Carubv10021663m.g	maternal	0.216797
Carubv10027902m.g	paternal	0.782222
Carubv10027902m.g	maternal	0.217778
Carubv10004983m.g	paternal	0.781316
Carubv10004983m.g	maternal	0.218684
Carubv10021100m.g	paternal	0.780459
Carubv10021100m.g	maternal	0.219541
Carubv10021354m.g	paternal	0.778702
Carubv10021354m.g	maternal	0.221298
Carubv10005015m.g	paternal	0.778646
Carubv10005015m.g	maternal	0.221354
Carubv10022809m.g	paternal	0.778584
Carubv10022809m.g	maternal	0.221416
Carubv10003248m.g	paternal	0.778481
Carubv10003248m.g	maternal	0.221519
Carubv10023080m.g	paternal	0.778281
Carubv10023080m.g	maternal	0.221719
Carubv10015390m.g	paternal	0.778146
Carubv10015390m.g	maternal	0.221854
Carubv10003019m.g	paternal	0.776316
Carubv10003019m.g	maternal	0.223684
Carubv10016068m.g	paternal	0.775956
Carubv10016068m.g	maternal	0.224044
Carubv10010444m.g	paternal	0.77573
Carubv10010444m.g	maternal	0.22427
Carubv10013452m.g	paternal	0.775
Carubv10013452m.g	maternal	0.225
Carubv10006216m.g	paternal	0.774648
Carubv10006216m.g	maternal	0.225352
Carubv10001251m.g	paternal	0.774452
Carubv10001251m.g	maternal	0.225548
Carubv10023201m.g	paternal	0.772727
Carubv10023201m.g	maternal	0.227273
Carubv10009391m.g	paternal	0.771739
Carubv10009391m.g	maternal	0.228261
Carubv10024324m.g	paternal	0.771127
Carubv10024324m.g	maternal	0.228873
Carubv10026176m.g	paternal	0.770833
Carubv10026176m.g	maternal	0.229167
Carubv10021358m.g	paternal	0.770186
Carubv10021358m.g	maternal	0.229814
Carubv10014313m.g	paternal	0.769351
Carubv10014313m.g	maternal	0.230649
Carubv10005851m.g	paternal	0.769231
Carubv10005851m.g	maternal	0.230769
Carubv10000811m.g	paternal	0.769134
Carubv10000811m.g	maternal	0.230866
Carubv10018374m.g	paternal	0.76885
Carubv10018374m.g	maternal	0.23115
Carubv10002477m.g	paternal	0.768817
Carubv10002477m.g	maternal	0.231183
Carubv10016921m.g	paternal	0.766667
Carubv10016921m.g	maternal	0.233333
Carubv10025148m.g	paternal	0.766467
Carubv10025148m.g	maternal	0.233533
Carubv10017904m.g	paternal	0.766234
Carubv10017904m.g	maternal	0.233766
Carubv10025306m.g	paternal	0.766055
Carubv10025306m.g	maternal	0.233945
Carubv10016163m.g	paternal	0.765625
Carubv10016163m.g	maternal	0.234375
Carubv10010942m.g	paternal	0.763889
Carubv10010942m.g	maternal	0.236111
Carubv10012150m.g	paternal	0.763158
Carubv10012150m.g	maternal	0.236842
Carubv10019661m.g	paternal	0.762833
Carubv10019661m.g	maternal	0.237167
Carubv10017134m.g	paternal	0.761905
Carubv10017134m.g	maternal	0.238095
Carubv10003865m.g	paternal	0.761905
Carubv10003865m.g	maternal	0.238095
Carubv10018731m.g	paternal	0.761364
Carubv10018731m.g	maternal	0.238636
Carubv10002778m.g	paternal	0.761006
Carubv10002778m.g	maternal	0.238994
Carubv10000126m.g	paternal	0.760976
Carubv10000126m.g	maternal	0.239024
Carubv10002375m.g	paternal	0.76
Carubv10002375m.g	maternal	0.24
Carubv10002479m.g	paternal	0.758621
Carubv10002479m.g	maternal	0.241379
Carubv10007272m.g	paternal	0.758621
Carubv10007272m.g	maternal	0.241379
Carubv10000957m.g	paternal	0.758197
Carubv10000957m.g	maternal	0.241803
Carubv10012525m.g	paternal	0.758186
Carubv10012525m.g	maternal	0.241814
Carubv10023900m.g	paternal	0.755102
Carubv10023900m.g	maternal	0.244898
Carubv10025645m.g	paternal	0.75495
Carubv10025645m.g	maternal	0.24505
Carubv10015036m.g	paternal	0.754839
Carubv10015036m.g	maternal	0.245161
Carubv10019930m.g	paternal	0.752688
Carubv10019930m.g	maternal	0.247312
Carubv10018556m.g	paternal	0.752
Carubv10018556m.g	maternal	0.248
Carubv10005889m.g	paternal	0.751445
Carubv10005889m.g	maternal	0.248555
Carubv10005783m.g	paternal	0.751073
Carubv10005783m.g	maternal	0.248927
Carubv10011285m.g	paternal	0.75
Carubv10011285m.g	maternal	0.25
Carubv10005663m.g	paternal	0.75
Carubv10005663m.g	maternal	0.25
Carubv10009143m.g	paternal	0.749387
Carubv10009143m.g	maternal	0.250613
Carubv10025959m.g	paternal	0.747126
Carubv10025959m.g	maternal	0.252874
Carubv10018978m.g	paternal	0.745098
Carubv10018978m.g	maternal	0.254902
Carubv10019926m.g	paternal	0.744681
Carubv10019926m.g	maternal	0.255319
Carubv10028145m.g	paternal	0.743554
Carubv10028145m.g	maternal	0.256446
Carubv10007197m.g	paternal	0.742605
Carubv10007197m.g	maternal	0.257395
Carubv10006158m.g	paternal	0.741538
Carubv10006158m.g	maternal	0.258462
Carubv10018746m.g	paternal	0.741393
Carubv10018746m.g	maternal	0.258607
Carubv10002586m.g	paternal	0.740845
Carubv10002586m.g	maternal	0.259155
Carubv10019463m.g	paternal	0.73913
Carubv10019463m.g	maternal	0.26087
Carubv10025731m.g	paternal	0.738916
Carubv10025731m.g	maternal	0.261084
Carubv10008369m.g	paternal	0.738764
Carubv10008369m.g	maternal	0.261236
Carubv10014508m.g	paternal	0.738437
Carubv10014508m.g	maternal	0.261563
Carubv10003809m.g	paternal	0.737981
Carubv10003809m.g	maternal	0.262019
Carubv10021819m.g	paternal	0.737913
Carubv10021819m.g	maternal	0.262087
Carubv10007860m.g	paternal	0.737796
Carubv10007860m.g	maternal	0.262204
Carubv10011098m.g	paternal	0.737069
Carubv10011098m.g	maternal	0.262931
Carubv10007710m.g	paternal	0.737035
Carubv10007710m.g	maternal	0.262965
Carubv10024914m.g	paternal	0.736486
Carubv10024914m.g	maternal	0.263514
Carubv10018213m.g	paternal	0.735849
Carubv10018213m.g	maternal	0.264151
Carubv10016089m.g	paternal	0.735294
Carubv10016089m.g	maternal	0.264706
Carubv10028395m.g	paternal	0.734694
Carubv10028395m.g	maternal	0.265306
Carubv10006825m.g	paternal	0.733871
Carubv10006825m.g	maternal	0.266129
Carubv10010308m.g	paternal	0.733333
Carubv10010308m.g	maternal	0.266667
Carubv10001984m.g	paternal	0.731707
Carubv10001984m.g	maternal	0.268293
Carubv10007235m.g	paternal	0.730496
Carubv10007235m.g	maternal	0.269504
Carubv10019121m.g	paternal	0.72973
Carubv10019121m.g	maternal	0.27027
Carubv10023404m.g	paternal	0.729401
Carubv10023404m.g	maternal	0.270599
Carubv10016381m.g	paternal	0.729167
Carubv10016381m.g	maternal	0.270833
Carubv10006874m.g	paternal	0.729012
Carubv10006874m.g	maternal	0.270988
Carubv10010936m.g	paternal	0.728814
Carubv10010936m.g	maternal	0.271186
Carubv10015503m.g	paternal	0.728043
Carubv10015503m.g	maternal	0.271957
Carubv10014083m.g	paternal	0.727848
Carubv10014083m.g	maternal	0.272152
Carubv10026367m.g	paternal	0.727749
Carubv10026367m.g	maternal	0.272251
Carubv10012060m.g	paternal	0.727273
Carubv10012060m.g	maternal	0.272727
Carubv10006140m.g	paternal	0.727273
Carubv10006140m.g	maternal	0.272727
Carubv10022029m.g	paternal	0.727273
Carubv10022029m.g	maternal	0.272727
Carubv10005809m.g	paternal	0.726872
Carubv10005809m.g	maternal	0.273128
Carubv10018602m.g	paternal	0.726619
Carubv10018602m.g	maternal	0.273381
Carubv10024813m.g	paternal	0.726619
Carubv10024813m.g	maternal	0.273381
Carubv10026663m.g	paternal	0.726027
Carubv10026663m.g	maternal	0.273973
Carubv10000985m.g	paternal	0.72549
Carubv10000985m.g	maternal	0.27451
Carubv10014238m.g	paternal	0.725275
Carubv10014238m.g	maternal	0.274725
Carubv10026987m.g	paternal	0.722222
Carubv10026987m.g	maternal	0.277778
Carubv10006481m.g	paternal	0.721485
Carubv10006481m.g	maternal	0.278515
Carubv10017299m.g	paternal	0.721154
Carubv10017299m.g	maternal	0.278846
Carubv10002022m.g	paternal	0.720635
Carubv10002022m.g	maternal	0.279365
Carubv10007041m.g	paternal	0.718563
Carubv10007041m.g	maternal	0.281437
Carubv10027623m.g	paternal	0.71746
Carubv10027623m.g	maternal	0.28254
Carubv10018711m.g	paternal	0.716784
Carubv10018711m.g	maternal	0.283216
Carubv10018697m.g	paternal	0.715847
Carubv10018697m.g	maternal	0.284153
Carubv10002544m.g	paternal	0.714967
Carubv10002544m.g	maternal	0.285033
Carubv10027794m.g	paternal	0.714286
Carubv10027794m.g	maternal	0.285714
Carubv10028576m.g	paternal	0.714286
Carubv10028576m.g	maternal	0.285714
Carubv10026153m.g	paternal	0.713483
Carubv10026153m.g	maternal	0.286517
Carubv10006042m.g	paternal	0.7125
Carubv10006042m.g	maternal	0.2875
Carubv10027648m.g	paternal	0.712329
Carubv10027648m.g	maternal	0.287671
Carubv10006341m.g	paternal	0.711712
Carubv10006341m.g	maternal	0.288288
Carubv10004247m.g	paternal	0.710526
Carubv10004247m.g	maternal	0.289474
Carubv10022109m.g	paternal	0.709776
Carubv10022109m.g	maternal	0.290224
Carubv10011121m.g	paternal	0.709677
Carubv10011121m.g	maternal	0.290323
Carubv10007119m.g	paternal	0.709424
Carubv10007119m.g	maternal	0.290576
Carubv10008857m.g	paternal	0.709091
Carubv10008857m.g	maternal	0.290909
Carubv10025712m.g	paternal	0.709091
Carubv10025712m.g	maternal	0.290909
Carubv10021959m.g	paternal	0.708972
Carubv10021959m.g	maternal	0.291028
Carubv10020972m.g	paternal	0.708333
Carubv10020972m.g	maternal	0.291667
Carubv10005041m.g	paternal	0.708229
Carubv10005041m.g	maternal	0.291771
Carubv10024986m.g	paternal	0.70817
Carubv10024986m.g	maternal	0.29183
Carubv10022377m.g	paternal	0.706587
Carubv10022377m.g	maternal	0.293413
Carubv10003785m.g	paternal	0.706565
Carubv10003785m.g	maternal	0.293435
Carubv10000267m.g	paternal	0.706553
Carubv10000267m.g	maternal	0.293447
Carubv10011513m.g	paternal	0.70614
Carubv10011513m.g	maternal	0.29386
Carubv10016259m.g	paternal	0.705036
Carubv10016259m.g	maternal	0.294964
Carubv10013486m.g	paternal	0.704485
Carubv10013486m.g	maternal	0.295515
Carubv10004096m.g	paternal	0.703518
Carubv10004096m.g	maternal	0.296482
Carubv10003358m.g	paternal	0.70339
Carubv10003358m.g	maternal	0.29661
Carubv10020163m.g	paternal	0.703249
Carubv10020163m.g	maternal	0.296751
Carubv10011389m.g	paternal	0.703209
Carubv10011389m.g	maternal	0.296791
Carubv10027791m.g	paternal	0.7028
Carubv10027791m.g	maternal	0.2972
Carubv10013358m.g	paternal	0.702703
Carubv10013358m.g	maternal	0.297297
Carubv10006930m.g	paternal	0.70227
Carubv10006930m.g	maternal	0.29773
Carubv10024974m.g	paternal	0.701863
Carubv10024974m.g	maternal	0.298137
Carubv10012901m.g	paternal	0.701176
Carubv10012901m.g	maternal	0.298824
Carubv10025049m.g	paternal	0.700032
Carubv10025049m.g	maternal	0.299968
Carubv10022194m.g	paternal	0.698561
Carubv10022194m.g	maternal	0.301439
Carubv10026015m.g	paternal	0.698135
Carubv10026015m.g	maternal	0.301865
Carubv10005885m.g	paternal	0.697693
Carubv10005885m.g	maternal	0.302307
Carubv10023685m.g	paternal	0.696382
Carubv10023685m.g	maternal	0.303618
Carubv10019509m.g	paternal	0.695122
Carubv10019509m.g	maternal	0.304878
Carubv10008637m.g	paternal	0.694494
Carubv10008637m.g	maternal	0.305506
Carubv10025917m.g	paternal	0.694257
Carubv10025917m.g	maternal	0.305743
Carubv10005849m.g	paternal	0.693333
Carubv10005849m.g	maternal	0.306667
Carubv10020686m.g	paternal	0.692046
Carubv10020686m.g	maternal	0.307954
Carubv10019360m.g	paternal	0.690909
Carubv10019360m.g	maternal	0.309091
Carubv10021841m.g	paternal	0.690476
Carubv10021841m.g	maternal	0.309524
Carubv10014793m.g	paternal	0.689498
Carubv10014793m.g	maternal	0.310502
Carubv10015515m.g	paternal	0.689306
Carubv10015515m.g	maternal	0.310694
Carubv10021683m.g	paternal	0.684211
Carubv10021683m.g	maternal	0.315789
Carubv10021270m.g	paternal	0.683453
Carubv10021270m.g	maternal	0.316547
Carubv10012815m.g	paternal	0.683417
Carubv10012815m.g	maternal	0.316583
Carubv10018771m.g	paternal	0.68254
Carubv10018771m.g	maternal	0.31746
Carubv10006471m.g	paternal	0.682353
Carubv10006471m.g	maternal	0.317647
Carubv10023281m.g	paternal	0.681753
Carubv10023281m.g	maternal	0.318247
Carubv10006787m.g	paternal	0.680982
Carubv10006787m.g	maternal	0.319018
Carubv10025669m.g	paternal	0.680966
Carubv10025669m.g	maternal	0.319034
Carubv10004905m.g	paternal	0.680672
Carubv10004905m.g	maternal	0.319328
Carubv10016038m.g	paternal	0.68
Carubv10016038m.g	maternal	0.32
Carubv10001752m.g	paternal	0.678571
Carubv10001752m.g	maternal	0.321429
Carubv10021259m.g	paternal	0.678161
Carubv10021259m.g	maternal	0.321839
Carubv10006764m.g	paternal	0.675676
Carubv10006764m.g	maternal	0.324324
Carubv10011551m.g	paternal	0.675
Carubv10011551m.g	maternal	0.325
Carubv10016380m.g	paternal	0.674855
Carubv10016380m.g	maternal	0.325145
Carubv10025133m.g	paternal	0.674699
Carubv10025133m.g	maternal	0.325301
Carubv10019282m.g	paternal	0.673716
Carubv10019282m.g	maternal	0.326284
Carubv10016180m.g	paternal	0.673644
Carubv10016180m.g	maternal	0.326356
Carubv10021378m.g	paternal	0.672414
Carubv10021378m.g	maternal	0.327586
Carubv10015966m.g	paternal	0.672222
Carubv10015966m.g	maternal	0.327778
Carubv10011782m.g	paternal	0.672182
Carubv10011782m.g	maternal	0.327818
Carubv10014075m.g	paternal	0.671569
Carubv10014075m.g	maternal	0.328431
Carubv10006081m.g	paternal	0.670103
Carubv10006081m.g	maternal	0.329897
Carubv10017182m.g	paternal	0.67
Carubv10017182m.g	maternal	0.33
Carubv10020428m.g	paternal	0.666667
Carubv10020428m.g	maternal	0.333333
Carubv10007054m.g	paternal	0.666667
Carubv10007054m.g	maternal	0.333333
Carubv10003604m.g	paternal	0.666667
Carubv10003604m.g	maternal	0.333333
Carubv10002941m.g	paternal	0.666667
Carubv10002941m.g	maternal	0.333333
Carubv10016248m.g	paternal	0.665829
Carubv10016248m.g	maternal	0.334171
Carubv10011966m.g	paternal	0.664738
Carubv10011966m.g	maternal	0.335262
Carubv10002788m.g	paternal	0.664384
Carubv10002788m.g	maternal	0.335616
Carubv10003348m.g	paternal	0.663298
Carubv10003348m.g	maternal	0.336702
Carubv10006401m.g	paternal	0.662791
Carubv10006401m.g	maternal	0.337209
Carubv10020070m.g	paternal	0.661071
Carubv10020070m.g	maternal	0.338929
Carubv10022092m.g	paternal	0.660714
Carubv10022092m.g	maternal	0.339286
Carubv10021269m.g	paternal	0.660377
Carubv10021269m.g	maternal	0.339623
Carubv10022472m.g	paternal	0.659226
Carubv10022472m.g	maternal	0.340774
Carubv10002827m.g	paternal	0.656868
Carubv10002827m.g	maternal	0.343132
Carubv10010144m.g	paternal	0.654391
Carubv10010144m.g	maternal	0.345609
Carubv10023623m.g	paternal	0.654082
Carubv10023623m.g	maternal	0.345918
Carubv10024497m.g	paternal	0.653426
Carubv10024497m.g	maternal	0.346574
Carubv10021920m.g	paternal	0.652778
Carubv10021920m.g	maternal	0.347222
Carubv10012298m.g	paternal	0.652174
Carubv10012298m.g	maternal	0.347826
Carubv10002486m.g	paternal	0.651811
Carubv10002486m.g	maternal	0.348189
Carubv10021527m.g	paternal	0.651724
Carubv10021527m.g	maternal	0.348276
Carubv10001911m.g	paternal	0.651413
Carubv10001911m.g	maternal	0.348587
Carubv10017939m.g	paternal	0.651111
Carubv10017939m.g	maternal	0.348889
Carubv10001363m.g	paternal	0.65
Carubv10001363m.g	maternal	0.35
Carubv10019228m.g	paternal	0.649351
Carubv10019228m.g	maternal	0.350649
Carubv10018755m.g	paternal	0.649289
Carubv10018755m.g	maternal	0.350711
Carubv10010023m.g	paternal	0.649123
Carubv10010023m.g	maternal	0.350877
Carubv10022053m.g	paternal	0.648649
Carubv10022053m.g	maternal	0.351351
Carubv10001335m.g	paternal	0.647733
Carubv10001335m.g	maternal	0.352267
Carubv10002817m.g	paternal	0.647702
Carubv10002817m.g	maternal	0.352298
Carubv10014435m.g	paternal	0.646623
Carubv10014435m.g	maternal	0.353377
Carubv10020279m.g	paternal	0.646566
Carubv10020279m.g	maternal	0.353434
Carubv10004580m.g	paternal	0.645161
Carubv10004580m.g	maternal	0.354839
Carubv10003152m.g	paternal	0.645082
Carubv10003152m.g	maternal	0.354918
Carubv10023593m.g	paternal	0.644068
Carubv10023593m.g	maternal	0.355932
Carubv10022314m.g	paternal	0.644
Carubv10022314m.g	maternal	0.356
Carubv10021736m.g	paternal	0.643678
Carubv10021736m.g	maternal	0.356322
Carubv10025432m.g	paternal	0.643357
Carubv10025432m.g	maternal	0.356643
Carubv10001461m.g	paternal	0.640927
Carubv10001461m.g	maternal	0.359073
Carubv10024025m.g	paternal	0.640019
Carubv10024025m.g	maternal	0.359981
Carubv10016367m.g	paternal	0.639932
Carubv10016367m.g	maternal	0.360068
Carubv10016017m.g	paternal	0.639921
Carubv10016017m.g	maternal	0.360079
Carubv10020812m.g	paternal	0.639535
Carubv10020812m.g	maternal	0.360465
Carubv10016178m.g	paternal	0.639344
Carubv10016178m.g	maternal	0.360656
Carubv10015981m.g	paternal	0.6375
Carubv10015981m.g	maternal	0.3625
Carubv10007055m.g	paternal	0.637198
Carubv10007055m.g	maternal	0.362802
Carubv10007332m.g	paternal	0.636364
Carubv10007332m.g	maternal	0.363636
Carubv10008706m.g	paternal	0.635884
Carubv10008706m.g	maternal	0.364116
Carubv10026326m.g	paternal	0.635385
Carubv10026326m.g	maternal	0.364615
Carubv10027249m.g	paternal	0.634286
Carubv10027249m.g	maternal	0.365714
Carubv10020814m.g	paternal	0.634105
Carubv10020814m.g	maternal	0.365895
Carubv10023550m.g	paternal	0.633441
Carubv10023550m.g	maternal	0.366559
Carubv10006362m.g	paternal	0.633333
Carubv10006362m.g	maternal	0.366667
Carubv10028330m.g	paternal	0.633333
Carubv10028330m.g	maternal	0.366667
Carubv10010279m.g	paternal	0.632917
Carubv10010279m.g	maternal	0.367083
Carubv10006284m.g	paternal	0.632911
Carubv10006284m.g	maternal	0.367089
Carubv10023876m.g	paternal	0.632075
Carubv10023876m.g	maternal	0.367925
Carubv10020220m.g	paternal	0.631387
Carubv10020220m.g	maternal	0.368613
Carubv10019064m.g	paternal	0.63125
Carubv10019064m.g	maternal	0.36875
Carubv10024937m.g	paternal	0.630769
Carubv10024937m.g	maternal	0.369231
Carubv10018219m.g	paternal	0.630312
Carubv10018219m.g	maternal	0.369688
Carubv10022132m.g	paternal	0.630303
Carubv10022132m.g	maternal	0.369697
Carubv10012262m.g	paternal	0.630137
Carubv10012262m.g	maternal	0.369863
Carubv10024493m.g	paternal	0.629108
Carubv10024493m.g	maternal	0.370892
Carubv10012002m.g	paternal	0.628571
Carubv10012002m.g	maternal	0.371429
Carubv10001575m.g	paternal	0.628049
Carubv10001575m.g	maternal	0.371951
Carubv10016254m.g	paternal	0.627907
Carubv10016254m.g	maternal	0.372093
Carubv10018427m.g	paternal	0.627451
Carubv10018427m.g	maternal	0.372549
Carubv10015781m.g	paternal	0.627219
Carubv10015781m.g	maternal	0.372781
Carubv10013057m.g	paternal	0.626866
Carubv10013057m.g	maternal	0.373134
Carubv10022033m.g	paternal	0.626667
Carubv10022033m.g	maternal	0.373333
Carubv10004260m.g	paternal	0.626555
Carubv10004260m.g	maternal	0.373445
Carubv10025320m.g	paternal	0.626126
Carubv10025320m.g	maternal	0.373874
Carubv10013717m.g	paternal	0.624624
Carubv10013717m.g	maternal	0.375376
Carubv10010434m.g	paternal	0.624117
Carubv10010434m.g	maternal	0.375883
Carubv10004959m.g	paternal	0.623989
Carubv10004959m.g	maternal	0.376011
Carubv10000693m.g	paternal	0.623838
Carubv10000693m.g	maternal	0.376162
Carubv10027336m.g	paternal	0.623762
Carubv10027336m.g	maternal	0.376238
Carubv10019762m.g	paternal	0.623656
Carubv10019762m.g	maternal	0.376344
Carubv10007777m.g	paternal	0.623415
Carubv10007777m.g	maternal	0.376585
Carubv10027174m.g	paternal	0.623326
Carubv10027174m.g	maternal	0.376674
Carubv10028577m.g	paternal	0.621762
Carubv10028577m.g	maternal	0.378238
Carubv10026363m.g	paternal	0.621622
Carubv10026363m.g	maternal	0.378378
Carubv10023660m.g	paternal	0.619835
Carubv10023660m.g	maternal	0.380165
Carubv10019699m.g	paternal	0.619835
Carubv10019699m.g	maternal	0.380165
Carubv10020022m.g	paternal	0.619289
Carubv10020022m.g	maternal	0.380711
Carubv10010112m.g	paternal	0.619048
Carubv10010112m.g	maternal	0.380952
Carubv10019608m.g	paternal	0.619048
Carubv10019608m.g	maternal	0.380952
Carubv10011784m.g	paternal	0.618677
Carubv10011784m.g	maternal	0.381323
Carubv10003959m.g	paternal	0.61803
Carubv10003959m.g	maternal	0.38197
Carubv10025598m.g	paternal	0.615848
Carubv10025598m.g	maternal	0.384152
Carubv10005296m.g	paternal	0.615385
Carubv10005296m.g	maternal	0.384615
Carubv10024955m.g	paternal	0.615385
Carubv10024955m.g	maternal	0.384615
Carubv10002961m.g	paternal	0.614286
Carubv10002961m.g	maternal	0.385714
Carubv10016686m.g	paternal	0.614272
Carubv10016686m.g	maternal	0.385728
Carubv10025372m.g	paternal	0.613636
Carubv10025372m.g	maternal	0.386364
Carubv10022079m.g	paternal	0.613095
Carubv10022079m.g	maternal	0.386905
Carubv10013105m.g	paternal	0.612628
Carubv10013105m.g	maternal	0.387372
Carubv10011397m.g	paternal	0.6125
Carubv10011397m.g	maternal	0.3875
Carubv10005641m.g	paternal	0.612411
Carubv10005641m.g	maternal	0.387589
Carubv10013578m.g	paternal	0.612245
Carubv10013578m.g	maternal	0.387755
Carubv10002421m.g	paternal	0.611692
Carubv10002421m.g	maternal	0.388308
Carubv10008364m.g	paternal	0.611111
Carubv10008364m.g	maternal	0.388889
Carubv10024991m.g	paternal	0.611111
Carubv10024991m.g	maternal	0.388889
Carubv10003364m.g	paternal	0.611111
Carubv10003364m.g	maternal	0.388889
Carubv10016252m.g	paternal	0.610738
Carubv10016252m.g	maternal	0.389262
Carubv10019406m.g	paternal	0.609375
Carubv10019406m.g	maternal	0.390625
Carubv10019779m.g	paternal	0.609302
Carubv10019779m.g	maternal	0.390698
Carubv10021778m.g	paternal	0.609272
Carubv10021778m.g	maternal	0.390728
Carubv10006367m.g	paternal	0.608815
Carubv10006367m.g	maternal	0.391185
Carubv10004470m.g	paternal	0.607372
Carubv10004470m.g	maternal	0.392628
Carubv10012301m.g	paternal	0.606936
Carubv10012301m.g	maternal	0.393064
Carubv10008673m.g	paternal	0.606742
Carubv10008673m.g	maternal	0.393258
Carubv10003587m.g	paternal	0.605505
Carubv10003587m.g	maternal	0.394495
Carubv10006434m.g	paternal	0.605364
Carubv10006434m.g	maternal	0.394636
Carubv10017287m.g	paternal	0.602941
Carubv10017287m.g	maternal	0.397059
Carubv10007349m.g	paternal	0.598131
Carubv10007349m.g	maternal	0.401869
Carubv10013743m.g	paternal	0.597015
Carubv10013743m.g	maternal	0.402985
Carubv10017712m.g	paternal	0.596774
Carubv10017712m.g	maternal	0.403226
Carubv10019386m.g	paternal	0.596218
Carubv10019386m.g	maternal	0.403782
Carubv10003478m.g	paternal	0.59598
Carubv10003478m.g	maternal	0.40402
Carubv10025254m.g	paternal	0.59596
Carubv10025254m.g	maternal	0.40404
Carubv10003499m.g	paternal	0.595863
Carubv10003499m.g	maternal	0.404137
Carubv10006442m.g	paternal	0.595652
Carubv10006442m.g	maternal	0.404348
Carubv10002527m.g	paternal	0.595238
Carubv10002527m.g	maternal	0.404762
Carubv10000236m.g	paternal	0.594858
Carubv10000236m.g	maternal	0.405142
Carubv10025077m.g	paternal	0.59375
Carubv10025077m.g	maternal	0.40625
Carubv10019522m.g	paternal	0.593258
Carubv10019522m.g	maternal	0.406742
Carubv10027676m.g	paternal	0.593023
Carubv10027676m.g	maternal	0.406977
Carubv10018039m.g	paternal	0.592233
Carubv10018039m.g	maternal	0.407767
Carubv10000333m.g	paternal	0.591667
Carubv10000333m.g	maternal	0.408333
Carubv10021747m.g	paternal	0.591398
Carubv10021747m.g	maternal	0.408602
Carubv10004253m.g	paternal	0.590909
Carubv10004253m.g	maternal	0.409091
Carubv10003411m.g	paternal	0.590909
Carubv10003411m.g	maternal	0.409091
Carubv10003921m.g	paternal	0.590366
Carubv10003921m.g	maternal	0.409634
Carubv10022996m.g	paternal	0.590361
Carubv10022996m.g	maternal	0.409639
Carubv10025012m.g	paternal	0.590164
Carubv10025012m.g	maternal	0.409836
Carubv10013491m.g	paternal	0.590155
Carubv10013491m.g	maternal	0.409845
Carubv10012112m.g	paternal	0.590031
Carubv10012112m.g	maternal	0.409969
Carubv10010679m.g	paternal	0.589744
Carubv10010679m.g	maternal	0.410256
Carubv10008787m.g	paternal	0.58967
Carubv10008787m.g	maternal	0.41033
Carubv10020604m.g	paternal	0.589007
Carubv10020604m.g	maternal	0.410993
Carubv10000216m.g	paternal	0.58871
Carubv10000216m.g	maternal	0.41129
Carubv10000054m.g	paternal	0.588375
Carubv10000054m.g	maternal	0.411625
Carubv10026803m.g	paternal	0.587794
Carubv10026803m.g	maternal	0.412206
Carubv10021320m.g	paternal	0.587111
Carubv10021320m.g	maternal	0.412889
Carubv10027193m.g	paternal	0.586667
Carubv10027193m.g	maternal	0.413333
Carubv10028210m.g	paternal	0.58657
Carubv10028210m.g	maternal	0.41343
Carubv10017357m.g	paternal	0.586503
Carubv10017357m.g	maternal	0.413497
Carubv10006906m.g	paternal	0.586207
Carubv10006906m.g	maternal	0.413793
Carubv10028582m.g	paternal	0.586207
Carubv10028582m.g	maternal	0.413793
Carubv10024995m.g	paternal	0.586029
Carubv10024995m.g	maternal	0.413971
Carubv10027238m.g	paternal	0.583333
Carubv10027238m.g	maternal	0.416667
Carubv10007697m.g	paternal	0.583333
Carubv10007697m.g	maternal	0.416667
Carubv10019051m.g	paternal	0.582335
Carubv10019051m.g	maternal	0.417665
Carubv10010781m.g	paternal	0.58231
Carubv10010781m.g	maternal	0.41769
Carubv10015015m.g	paternal	0.581818
Carubv10015015m.g	maternal	0.418182
Carubv10004762m.g	paternal	0.58169
Carubv10004762m.g	maternal	0.41831
Carubv10005684m.g	paternal	0.581325
Carubv10005684m.g	maternal	0.418675
Carubv10015662m.g	paternal	0.581081
Carubv10015662m.g	maternal	0.418919
Carubv10002931m.g	paternal	0.580905
Carubv10002931m.g	maternal	0.419095
Carubv10014345m.g	paternal	0.580882
Carubv10014345m.g	maternal	0.419118
Carubv10027316m.g	paternal	0.580645
Carubv10027316m.g	maternal	0.419355
Carubv10006878m.g	paternal	0.580153
Carubv10006878m.g	maternal	0.419847
Carubv10016079m.g	paternal	0.580081
Carubv10016079m.g	maternal	0.419919
Carubv10011537m.g	paternal	0.58
Carubv10011537m.g	maternal	0.42
Carubv10025784m.g	paternal	0.58
Carubv10025784m.g	maternal	0.42
Carubv10002872m.g	paternal	0.579807
Carubv10002872m.g	maternal	0.420193
Carubv10022121m.g	paternal	0.579519
Carubv10022121m.g	maternal	0.420481
Carubv10009584m.g	paternal	0.576923
Carubv10009584m.g	maternal	0.423077
Carubv10020294m.g	paternal	0.575758
Carubv10020294m.g	maternal	0.424242
Carubv10024516m.g	paternal	0.575758
Carubv10024516m.g	maternal	0.424242
Carubv10015520m.g	paternal	0.57484
Carubv10015520m.g	maternal	0.42516
Carubv10019891m.g	paternal	0.574219
Carubv10019891m.g	maternal	0.425781
Carubv10018532m.g	paternal	0.574128
Carubv10018532m.g	maternal	0.425872
Carubv10005982m.g	paternal	0.573964
Carubv10005982m.g	maternal	0.426036
Carubv10007003m.g	paternal	0.573604
Carubv10007003m.g	maternal	0.426396
Carubv10007396m.g	paternal	0.573551
Carubv10007396m.g	maternal	0.426449
Carubv10018439m.g	paternal	0.57342
Carubv10018439m.g	maternal	0.42658
Carubv10015089m.g	paternal	0.573333
Carubv10015089m.g	maternal	0.426667
Carubv10022812m.g	paternal	0.572491
Carubv10022812m.g	maternal	0.427509
Carubv10022379m.g	paternal	0.570413
Carubv10022379m.g	maternal	0.429587
Carubv10024104m.g	paternal	0.570312
Carubv10024104m.g	maternal	0.429688
Carubv10024498m.g	paternal	0.569085
Carubv10024498m.g	maternal	0.430915
Carubv10008381m.g	paternal	0.566667
Carubv10008381m.g	maternal	0.433333
Carubv10009394m.g	paternal	0.566667
Carubv10009394m.g	maternal	0.433333
Carubv10018578m.g	paternal	0.566667
Carubv10018578m.g	maternal	0.433333
Carubv10009955m.g	paternal	0.566632
Carubv10009955m.g	maternal	0.433368
Carubv10003709m.g	paternal	0.566169
Carubv10003709m.g	maternal	0.433831
Carubv10009948m.g	paternal	0.565476
Carubv10009948m.g	maternal	0.434524
Carubv10003492m.g	paternal	0.56528
Carubv10003492m.g	maternal	0.43472
Carubv10025688m.g	paternal	0.564614
Carubv10025688m.g	maternal	0.435386
Carubv10020102m.g	paternal	0.564417
Carubv10020102m.g	maternal	0.435583
Carubv10003641m.g	paternal	0.562793
Carubv10003641m.g	maternal	0.437207
Carubv10011010m.g	paternal	0.5625
Carubv10011010m.g	maternal	0.4375
Carubv10016640m.g	paternal	0.561915
Carubv10016640m.g	maternal	0.438085
Carubv10016227m.g	paternal	0.560748
Carubv10016227m.g	maternal	0.439252
Carubv10028093m.g	paternal	0.56
Carubv10028093m.g	maternal	0.44
Carubv10007521m.g	paternal	0.559618
Carubv10007521m.g	maternal	0.440382
Carubv10024616m.g	paternal	0.559573
Carubv10024616m.g	maternal	0.440427
Carubv10021280m.g	paternal	0.559524
Carubv10021280m.g	maternal	0.440476
Carubv10006597m.g	paternal	0.558226
Carubv10006597m.g	maternal	0.441774
Carubv10002363m.g	paternal	0.55814
Carubv10002363m.g	maternal	0.44186
Carubv10011231m.g	paternal	0.558006
Carubv10011231m.g	maternal	0.441994
Carubv10015649m.g	paternal	0.557432
Carubv10015649m.g	maternal	0.442568
Carubv10002474m.g	paternal	0.557143
Carubv10002474m.g	maternal	0.442857
Carubv10021742m.g	paternal	0.556046
Carubv10021742m.g	maternal	0.443954
Carubv10019209m.g	paternal	0.555953
Carubv10019209m.g	maternal	0.444047
Carubv10013451m.g	paternal	0.551242
Carubv10013451m.g	maternal	0.448758
Carubv10024756m.g	paternal	0.551213
Carubv10024756m.g	maternal	0.448787
Carubv10006311m.g	paternal	0.549465
Carubv10006311m.g	maternal	0.450535
Carubv10022441m.g	paternal	0.54872
Carubv10022441m.g	maternal	0.45128
Carubv10007858m.g	paternal	0.547305
Carubv10007858m.g	maternal	0.452695
Carubv10002914m.g	paternal	0.54698
Carubv10002914m.g	maternal	0.45302
Carubv10017239m.g	paternal	0.546512
Carubv10017239m.g	maternal	0.453488
Carubv10019450m.g	paternal	0.546512
Carubv10019450m.g	maternal	0.453488
Carubv10015101m.g	paternal	0.545128
Carubv10015101m.g	maternal	0.454872
Carubv10016764m.g	paternal	0.544803
Carubv10016764m.g	maternal	0.455197
Carubv10001079m.g	paternal	0.54386
Carubv10001079m.g	maternal	0.45614
Carubv10018710m.g	paternal	0.543278
Carubv10018710m.g	maternal	0.456722
Carubv10006746m.g	paternal	0.542373
Carubv10006746m.g	maternal	0.457627
Carubv10024717m.g	paternal	0.540881
Carubv10024717m.g	maternal	0.459119
Carubv10024643m.g	paternal	0.540541
Carubv10024643m.g	maternal	0.459459
Carubv10009009m.g	paternal	0.54049
Carubv10009009m.g	maternal	0.45951
Carubv10000773m.g	paternal	0.54023
Carubv10000773m.g	maternal	0.45977
Carubv10013569m.g	paternal	0.538408
Carubv10013569m.g	maternal	0.461592
Carubv10016206m.g	paternal	0.538126
Carubv10016206m.g	maternal	0.461874
Carubv10001972m.g	paternal	0.537773
Carubv10001972m.g	maternal	0.462227
Carubv10021397m.g	paternal	0.537634
Carubv10021397m.g	maternal	0.462366
Carubv10009523m.g	paternal	0.537487
Carubv10009523m.g	maternal	0.462513
Carubv10002897m.g	paternal	0.537415
Carubv10002897m.g	maternal	0.462585
Carubv10011088m.g	paternal	0.537014
Carubv10011088m.g	maternal	0.462986
Carubv10001236m.g	paternal	0.536585
Carubv10001236m.g	maternal	0.463415
Carubv10006293m.g	paternal	0.53436
Carubv10006293m.g	maternal	0.46564
Carubv10025436m.g	paternal	0.534091
Carubv10025436m.g	maternal	0.465909
Carubv10025471m.g	paternal	0.534091
Carubv10025471m.g	maternal	0.465909
Carubv10001601m.g	paternal	0.533784
Carubv10001601m.g	maternal	0.466216
Carubv10011024m.g	paternal	0.533632
Carubv10011024m.g	maternal	0.466368
Carubv10014065m.g	paternal	0.533333
Carubv10014065m.g	maternal	0.466667
Carubv10026304m.g	paternal	0.533276
Carubv10026304m.g	maternal	0.466724
Carubv10021390m.g	paternal	0.532895
Carubv10021390m.g	maternal	0.467105
Carubv10026681m.g	paternal	0.531915
Carubv10026681m.g	maternal	0.468085
Carubv10028616m.g	paternal	0.531579
Carubv10028616m.g	maternal	0.468421
Carubv10007447m.g	paternal	0.53129
Carubv10007447m.g	maternal	0.46871
Carubv10021465m.g	paternal	0.531178
Carubv10021465m.g	maternal	0.468822
Carubv10000893m.g	paternal	0.53112
Carubv10000893m.g	maternal	0.46888
Carubv10017677m.g	paternal	0.53078
Carubv10017677m.g	maternal	0.46922
Carubv10010468m.g	paternal	0.530099
Carubv10010468m.g	maternal	0.469901
Carubv10023084m.g	paternal	0.529412
Carubv10023084m.g	maternal	0.470588
Carubv10024107m.g	paternal	0.527451
Carubv10024107m.g	maternal	0.472549
Carubv10020116m.g	paternal	0.526694
Carubv10020116m.g	maternal	0.473306
Carubv10015210m.g	paternal	0.52649
Carubv10015210m.g	maternal	0.47351
Carubv10020898m.g	paternal	0.526316
Carubv10020898m.g	maternal	0.473684
Carubv10021762m.g	paternal	0.525305
Carubv10021762m.g	maternal	0.474695
Carubv10019104m.g	paternal	0.525
Carubv10019104m.g	maternal	0.475
Carubv10026320m.g	paternal	0.52495
Carubv10026320m.g	maternal	0.47505
Carubv10012934m.g	paternal	0.52381
Carubv10012934m.g	maternal	0.47619
Carubv10022310m.g	paternal	0.522799
Carubv10022310m.g	maternal	0.477201
Carubv10002428m.g	paternal	0.521739
Carubv10002428m.g	maternal	0.478261
Carubv10026429m.g	paternal	0.521656
Carubv10026429m.g	maternal	0.478344
Carubv10027915m.g	paternal	0.521327
Carubv10027915m.g	maternal	0.478673
Carubv10019712m.g	paternal	0.521024
Carubv10019712m.g	maternal	0.478976
Carubv10014108m.g	paternal	0.519904
Carubv10014108m.g	maternal	0.480096
Carubv10026274m.g	paternal	0.518987
Carubv10026274m.g	maternal	0.481013
Carubv10008061m.g	paternal	0.516807
Carubv10008061m.g	maternal	0.483193
Carubv10018445m.g	paternal	0.51609
Carubv10018445m.g	maternal	0.48391
Carubv10027656m.g	paternal	0.515572
Carubv10027656m.g	maternal	0.484428
Carubv10002834m.g	paternal	0.515464
Carubv10002834m.g	maternal	0.484536
Carubv10007404m.g	paternal	0.515426
Carubv10007404m.g	maternal	0.484574
Carubv10015599m.g	paternal	0.514697
Carubv10015599m.g	maternal	0.485303
Carubv10012488m.g	paternal	0.512821
Carubv10012488m.g	maternal	0.487179
Carubv10023143m.g	paternal	0.512292
Carubv10023143m.g	maternal	0.487708
Carubv10001421m.g	paternal	0.511905
Carubv10001421m.g	maternal	0.488095
Carubv10024310m.g	paternal	0.51175
Carubv10024310m.g	maternal	0.48825
Carubv10022403m.g	paternal	0.511226
Carubv10022403m.g	maternal	0.488774
Carubv10013770m.g	paternal	0.510638
Carubv10013770m.g	maternal	0.489362
Carubv10019944m.g	paternal	0.510204
Carubv10019944m.g	maternal	0.489796
Carubv10013855m.g	paternal	0.51
Carubv10013855m.g	maternal	0.49
Carubv10007789m.g	paternal	0.50996
Carubv10007789m.g	maternal	0.49004
Carubv10005385m.g	paternal	0.508982
Carubv10005385m.g	maternal	0.491018
Carubv10022630m.g	paternal	0.507987
Carubv10022630m.g	maternal	0.492013
Carubv10011982m.g	paternal	0.507937
Carubv10011982m.g	maternal	0.492063
Carubv10021552m.g	paternal	0.507937
Carubv10021552m.g	maternal	0.492063
Carubv10022397m.g	paternal	0.507756
Carubv10022397m.g	maternal	0.492244
Carubv10017641m.g	paternal	0.507463
Carubv10017641m.g	maternal	0.492537
Carubv10018516m.g	paternal	0.507246
Carubv10018516m.g	maternal	0.492754
Carubv10011686m.g	paternal	0.507194
Carubv10011686m.g	maternal	0.492806
Carubv10016880m.g	paternal	0.506667
Carubv10016880m.g	maternal	0.493333
Carubv10017051m.g	paternal	0.505618
Carubv10017051m.g	maternal	0.494382
Carubv10013074m.g	paternal	0.505236
Carubv10013074m.g	maternal	0.494764
Carubv10026496m.g	paternal	0.505051
Carubv10026496m.g	maternal	0.494949
Carubv10023712m.g	paternal	0.504514
Carubv10023712m.g	maternal	0.495486
Carubv10015590m.g	paternal	0.504236
Carubv10015590m.g	maternal	0.495764
Carubv10006427m.g	paternal	0.504202
Carubv10006427m.g	maternal	0.495798
Carubv10015878m.g	paternal	0.504149
Carubv10015878m.g	maternal	0.495851
Carubv10000708m.g	paternal	0.503876
Carubv10000708m.g	maternal	0.496124
Carubv10001483m.g	paternal	0.503436
Carubv10001483m.g	maternal	0.496564
Carubv10022176m.g	paternal	0.503428
Carubv10022176m.g	maternal	0.496572
Carubv10022402m.g	paternal	0.503205
Carubv10022402m.g	maternal	0.496795
Carubv10001010m.g	paternal	0.503145
Carubv10001010m.g	maternal	0.496855
Carubv10012456m.g	paternal	0.503006
Carubv10012456m.g	maternal	0.496994
Carubv10028092m.g	paternal	0.500347
Carubv10028092m.g	maternal	0.499653
Carubv10005042m.g	paternal	0.5
Carubv10005042m.g	maternal	0.5
Carubv10011873m.g	paternal	0.5
Carubv10011873m.g	maternal	0.5
Carubv10028641m.g	paternal	0.5
Carubv10028641m.g	maternal	0.5
Carubv10018865m.g	paternal	0.5
Carubv10018865m.g	maternal	0.5
Carubv10015802m.g	paternal	0.499781
Carubv10015802m.g	maternal	0.500219
Carubv10027878m.g	paternal	0.499077
Carubv10027878m.g	maternal	0.500923
Carubv10002171m.g	paternal	0.49697
Carubv10002171m.g	maternal	0.50303
Carubv10017908m.g	paternal	0.496296
Carubv10017908m.g	maternal	0.503704
Carubv10016009m.g	paternal	0.495633
Carubv10016009m.g	maternal	0.504367
Carubv10016377m.g	paternal	0.495495
Carubv10016377m.g	maternal	0.504505
Carubv10007781m.g	paternal	0.495381
Carubv10007781m.g	maternal	0.504619
Carubv10021781m.g	paternal	0.494845
Carubv10021781m.g	maternal	0.505155
Carubv10014914m.g	paternal	0.492537
Carubv10014914m.g	maternal	0.507463
Carubv10005779m.g	paternal	0.492532
Carubv10005779m.g	maternal	0.507468
Carubv10004968m.g	paternal	0.491966
Carubv10004968m.g	maternal	0.508034
Carubv10004965m.g	paternal	0.491146
Carubv10004965m.g	maternal	0.508854
Carubv10011750m.g	paternal	0.490401
Carubv10011750m.g	maternal	0.509599
Carubv10015334m.g	paternal	0.489583
Carubv10015334m.g	maternal	0.510417
Carubv10023055m.g	paternal	0.489362
Carubv10023055m.g	maternal	0.510638
Carubv10013413m.g	paternal	0.488889
Carubv10013413m.g	maternal	0.511111
Carubv10021543m.g	paternal	0.488806
Carubv10021543m.g	maternal	0.511194
Carubv10028332m.g	paternal	0.488636
Carubv10028332m.g	maternal	0.511364
Carubv10015344m.g	paternal	0.488372
Carubv10015344m.g	maternal	0.511628
Carubv10012248m.g	paternal	0.4875
Carubv10012248m.g	maternal	0.5125
Carubv10025467m.g	paternal	0.486486
Carubv10025467m.g	maternal	0.513514
Carubv10022823m.g	paternal	0.486486
Carubv10022823m.g	maternal	0.513514
Carubv10009838m.g	paternal	0.48643
Carubv10009838m.g	maternal	0.51357
Carubv10011611m.g	paternal	0.486395
Carubv10011611m.g	maternal	0.513605
Carubv10007084m.g	paternal	0.486354
Carubv10007084m.g	maternal	0.513646
Carubv10021606m.g	paternal	0.486254
Carubv10021606m.g	maternal	0.513746
Carubv10028063m.g	paternal	0.486034
Carubv10028063m.g	maternal	0.513966
Carubv10008842m.g	paternal	0.484127
Carubv10008842m.g	maternal	0.515873
Carubv10015300m.g	paternal	0.482883
Carubv10015300m.g	maternal	0.517117
Carubv10011068m.g	paternal	0.482759
Carubv10011068m.g	maternal	0.517241
Carubv10022420m.g	paternal	0.482706
Carubv10022420m.g	maternal	0.517294
Carubv10009713m.g	paternal	0.480861
Carubv10009713m.g	maternal	0.519139
Carubv10002230m.g	paternal	0.480814
Carubv10002230m.g	maternal	0.519186
Carubv10022008m.g	paternal	0.48
Carubv10022008m.g	maternal	0.52
Carubv10019361m.g	paternal	0.48
Carubv10019361m.g	maternal	0.52
Carubv10021607m.g	paternal	0.479464
Carubv10021607m.g	maternal	0.520536
Carubv10004609m.g	paternal	0.479386
Carubv10004609m.g	maternal	0.520614
Carubv10015879m.g	paternal	0.478788
Carubv10015879m.g	maternal	0.521212
Carubv10012549m.g	paternal	0.478437
Carubv10012549m.g	maternal	0.521563
Carubv10003529m.g	paternal	0.477481
Carubv10003529m.g	maternal	0.522519
Carubv10012095m.g	paternal	0.47644
Carubv10012095m.g	maternal	0.52356
Carubv10002824m.g	paternal	0.47619
Carubv10002824m.g	maternal	0.52381
Carubv10002555m.g	paternal	0.476008
Carubv10002555m.g	maternal	0.523992
Carubv10023178m.g	paternal	0.475949
Carubv10023178m.g	maternal	0.524051
Carubv10011969m.g	paternal	0.475895
Carubv10011969m.g	maternal	0.524105
Carubv10011545m.g	paternal	0.47561
Carubv10011545m.g	maternal	0.52439
Carubv10017013m.g	paternal	0.475355
Carubv10017013m.g	maternal	0.524645
Carubv10021567m.g	paternal	0.475248
Carubv10021567m.g	maternal	0.524752
Carubv10007352m.g	paternal	0.475
Carubv10007352m.g	maternal	0.525
Carubv10010292m.g	paternal	0.474684
Carubv10010292m.g	maternal	0.525316
Carubv10011578m.g	paternal	0.474286
Carubv10011578m.g	maternal	0.525714
Carubv10024008m.g	paternal	0.472973
Carubv10024008m.g	maternal	0.527027
Carubv10025411m.g	paternal	0.471831
Carubv10025411m.g	maternal	0.528169
Carubv10024103m.g	paternal	0.471698
Carubv10024103m.g	maternal	0.528302
Carubv10023088m.g	paternal	0.471698
Carubv10023088m.g	maternal	0.528302
Carubv10010788m.g	paternal	0.471429
Carubv10010788m.g	maternal	0.528571
Carubv10007762m.g	paternal	0.471415
Carubv10007762m.g	maternal	0.528585
Carubv10027366m.g	paternal	0.471402
Carubv10027366m.g	maternal	0.528598
Carubv10006470m.g	paternal	0.471074
Carubv10006470m.g	maternal	0.528926
Carubv10027756m.g	paternal	0.47093
Carubv10027756m.g	maternal	0.52907
Carubv10027665m.g	paternal	0.46912
Carubv10027665m.g	maternal	0.53088
Carubv10012084m.g	paternal	0.468254
Carubv10012084m.g	maternal	0.531746
Carubv10002628m.g	paternal	0.468085
Carubv10002628m.g	maternal	0.531915
Carubv10002464m.g	paternal	0.467797
Carubv10002464m.g	maternal	0.532203
Carubv10011266m.g	paternal	0.467241
Carubv10011266m.g	maternal	0.532759
Carubv10018371m.g	paternal	0.467023
Carubv10018371m.g	maternal	0.532977
Carubv10001529m.g	paternal	0.466667
Carubv10001529m.g	maternal	0.533333
Carubv10011757m.g	paternal	0.466667
Carubv10011757m.g	maternal	0.533333
Carubv10022433m.g	paternal	0.466667
Carubv10022433m.g	maternal	0.533333
Carubv10015251m.g	paternal	0.466667
Carubv10015251m.g	maternal	0.533333
Carubv10003589m.g	paternal	0.466263
Carubv10003589m.g	maternal	0.533737
Carubv10000869m.g	paternal	0.466262
Carubv10000869m.g	maternal	0.533738
Carubv10010640m.g	paternal	0.466258
Carubv10010640m.g	maternal	0.533742
Carubv10009817m.g	paternal	0.466224
Carubv10009817m.g	maternal	0.533776
Carubv10018653m.g	paternal	0.465753
Carubv10018653m.g	maternal	0.534247
Carubv10001272m.g	paternal	0.465587
Carubv10001272m.g	maternal	0.534413
Carubv10005505m.g	paternal	0.465431
Carubv10005505m.g	maternal	0.534569
Carubv10012168m.g	paternal	0.464481
Carubv10012168m.g	maternal	0.535519
Carubv10025821m.g	paternal	0.464286
Carubv10025821m.g	maternal	0.535714
Carubv10025792m.g	paternal	0.464286
Carubv10025792m.g	maternal	0.535714
Carubv10020059m.g	paternal	0.464015
Carubv10020059m.g	maternal	0.535985
Carubv10010884m.g	paternal	0.462882
Carubv10010884m.g	maternal	0.537118
Carubv10008872m.g	paternal	0.461538
Carubv10008872m.g	maternal	0.538462
Carubv10006279m.g	paternal	0.461538
Carubv10006279m.g	maternal	0.538462
Carubv10011407m.g	paternal	0.461191
Carubv10011407m.g	maternal	0.538809
Carubv10003553m.g	paternal	0.460938
Carubv10003553m.g	maternal	0.539062
Carubv10010025m.g	paternal	0.460843
Carubv10010025m.g	maternal	0.539157
Carubv10014360m.g	paternal	0.460784
Carubv10014360m.g	maternal	0.539216
Carubv10002483m.g	paternal	0.459837
Carubv10002483m.g	maternal	0.540163
Carubv10016647m.g	paternal	0.458456
Carubv10016647m.g	maternal	0.541544
Carubv10009522m.g	paternal	0.457944
Carubv10009522m.g	maternal	0.542056
Carubv10020053m.g	paternal	0.457627
Carubv10020053m.g	maternal	0.542373
Carubv10001944m.g	paternal	0.457447
Carubv10001944m.g	maternal	0.542553
Carubv10016222m.g	paternal	0.454976
Carubv10016222m.g	maternal	0.545024
Carubv10002582m.g	paternal	0.453947
Carubv10002582m.g	maternal	0.546053
Carubv10017811m.g	paternal	0.452055
Carubv10017811m.g	maternal	0.547945
Carubv10007353m.g	paternal	0.451892
Carubv10007353m.g	maternal	0.548108
Carubv10005992m.g	paternal	0.451334
Carubv10005992m.g	maternal	0.548666
Carubv10019419m.g	paternal	0.451113
Carubv10019419m.g	maternal	0.548887
Carubv10025640m.g	paternal	0.450909
Carubv10025640m.g	maternal	0.549091
Carubv10022056m.g	paternal	0.450262
Carubv10022056m.g	maternal	0.549738
Carubv10002667m.g	paternal	0.449881
Carubv10002667m.g	maternal	0.550119
Carubv10008855m.g	paternal	0.449275
Carubv10008855m.g	maternal	0.550725
Carubv10025836m.g	paternal	0.448819
Carubv10025836m.g	maternal	0.551181
Carubv10017019m.g	paternal	0.448617
Carubv10017019m.g	maternal	0.551383
Carubv10015504m.g	paternal	0.448485
Carubv10015504m.g	maternal	0.551515
Carubv10013605m.g	paternal	0.44837
Carubv10013605m.g	maternal	0.55163
Carubv10021707m.g	paternal	0.448183
Carubv10021707m.g	maternal	0.551817
Carubv10009138m.g	paternal	0.447518
Carubv10009138m.g	maternal	0.552482
Carubv10028166m.g	paternal	0.447051
Carubv10028166m.g	maternal	0.552949
Carubv10020502m.g	paternal	0.446559
Carubv10020502m.g	maternal	0.553441
Carubv10024341m.g	paternal	0.44532
Carubv10024341m.g	maternal	0.55468
Carubv10000953m.g	paternal	0.445
Carubv10000953m.g	maternal	0.555
Carubv10020365m.g	paternal	0.444676
Carubv10020365m.g	maternal	0.555324
Carubv10011540m.g	paternal	0.444444
Carubv10011540m.g	maternal	0.555556
Carubv10019229m.g	paternal	0.444444
Carubv10019229m.g	maternal	0.555556
Carubv10015848m.g	paternal	0.444444
Carubv10015848m.g	maternal	0.555556
Carubv10015732m.g	paternal	0.443333
Carubv10015732m.g	maternal	0.556667
Carubv10007779m.g	paternal	0.442675
Carubv10007779m.g	maternal	0.557325
Carubv10005454m.g	paternal	0.442623
Carubv10005454m.g	maternal	0.557377
Carubv10010031m.g	paternal	0.441941
Carubv10010031m.g	maternal	0.558059
Carubv10015315m.g	paternal	0.441176
Carubv10015315m.g	maternal	0.558824
Carubv10021904m.g	paternal	0.441176
Carubv10021904m.g	maternal	0.558824
Carubv10025698m.g	paternal	0.440604
Carubv10025698m.g	maternal	0.559396
Carubv10006223m.g	paternal	0.440025
Carubv10006223m.g	maternal	0.559975
Carubv10026625m.g	paternal	0.44
Carubv10026625m.g	maternal	0.56
Carubv10017407m.g	paternal	0.439614
Carubv10017407m.g	maternal	0.560386
Carubv10015274m.g	paternal	0.439252
Carubv10015274m.g	maternal	0.560748
Carubv10024719m.g	paternal	0.438538
Carubv10024719m.g	maternal	0.561462
Carubv10002771m.g	paternal	0.438462
Carubv10002771m.g	maternal	0.561538
Carubv10002644m.g	paternal	0.438268
Carubv10002644m.g	maternal	0.561732
Carubv10020619m.g	paternal	0.438155
Carubv10020619m.g	maternal	0.561845
Carubv10000591m.g	paternal	0.4375
Carubv10000591m.g	maternal	0.5625
Carubv10015886m.g	paternal	0.437086
Carubv10015886m.g	maternal	0.562914
Carubv10027950m.g	paternal	0.435897
Carubv10027950m.g	maternal	0.564103
Carubv10027905m.g	paternal	0.435644
Carubv10027905m.g	maternal	0.564356
Carubv10003021m.g	paternal	0.435239
Carubv10003021m.g	maternal	0.564761
Carubv10011406m.g	paternal	0.434783
Carubv10011406m.g	maternal	0.565217
Carubv10024654m.g	paternal	0.434598
Carubv10024654m.g	maternal	0.565402
Carubv10002619m.g	paternal	0.434343
Carubv10002619m.g	maternal	0.565657
Carubv10028538m.g	paternal	0.433962
Carubv10028538m.g	maternal	0.566038
Carubv10025529m.g	paternal	0.432921
Carubv10025529m.g	maternal	0.567079
Carubv10018185m.g	paternal	0.432879
Carubv10018185m.g	maternal	0.567121
Carubv10001036m.g	paternal	0.432692
Carubv10001036m.g	maternal	0.567308
Carubv10014399m.g	paternal	0.431915
Carubv10014399m.g	maternal	0.568085
Carubv10007111m.g	paternal	0.431689
Carubv10007111m.g	maternal	0.568311
Carubv10001176m.g	paternal	0.431686
Carubv10001176m.g	maternal	0.568314
Carubv10020347m.g	paternal	0.431624
Carubv10020347m.g	maternal	0.568376
Carubv10025952m.g	paternal	0.43078
Carubv10025952m.g	maternal	0.56922
Carubv10027643m.g	paternal	0.43038
Carubv10027643m.g	maternal	0.56962
Carubv10018017m.g	paternal	0.430206
Carubv10018017m.g	maternal	0.569794
Carubv10015975m.g	paternal	0.429005
Carubv10015975m.g	maternal	0.570995
Carubv10025606m.g	paternal	0.428811
Carubv10025606m.g	maternal	0.571189
Carubv10003133m.g	paternal	0.428
Carubv10003133m.g	maternal	0.572
Carubv10016231m.g	paternal	0.427807
Carubv10016231m.g	maternal	0.572193
Carubv10026355m.g	paternal	0.427419
Carubv10026355m.g	maternal	0.572581
Carubv10007471m.g	paternal	0.42712
Carubv10007471m.g	maternal	0.57288
Carubv10023456m.g	paternal	0.425942
Carubv10023456m.g	maternal	0.574058
Carubv10011882m.g	paternal	0.425837
Carubv10011882m.g	maternal	0.574163
Carubv10018365m.g	paternal	0.425831
Carubv10018365m.g	maternal	0.574169
Carubv10005724m.g	paternal	0.425758
Carubv10005724m.g	maternal	0.574242
Carubv10006992m.g	paternal	0.425022
Carubv10006992m.g	maternal	0.574978
Carubv10004691m.g	paternal	0.424516
Carubv10004691m.g	maternal	0.575484
Carubv10019905m.g	paternal	0.42446
Carubv10019905m.g	maternal	0.57554
Carubv10009464m.g	paternal	0.423077
Carubv10009464m.g	maternal	0.576923
Carubv10015291m.g	paternal	0.423077
Carubv10015291m.g	maternal	0.576923
Carubv10005874m.g	paternal	0.422927
Carubv10005874m.g	maternal	0.577073
Carubv10017774m.g	paternal	0.422502
Carubv10017774m.g	maternal	0.577498
Carubv10009822m.g	paternal	0.421875
Carubv10009822m.g	maternal	0.578125
Carubv10007788m.g	paternal	0.421053
Carubv10007788m.g	maternal	0.578947
Carubv10014154m.g	paternal	0.421053
Carubv10014154m.g	maternal	0.578947
Carubv10014819m.g	paternal	0.421053
Carubv10014819m.g	maternal	0.578947
Carubv10015325m.g	paternal	0.420455
Carubv10015325m.g	maternal	0.579545
Carubv10016207m.g	paternal	0.418919
Carubv10016207m.g	maternal	0.581081
Carubv10002800m.g	paternal	0.418831
Carubv10002800m.g	maternal	0.581169
Carubv10006430m.g	paternal	0.418605
Carubv10006430m.g	maternal	0.581395
Carubv10000365m.g	paternal	0.418367
Carubv10000365m.g	maternal	0.581633
Carubv10013580m.g	paternal	0.417778
Carubv10013580m.g	maternal	0.582222
Carubv10025150m.g	paternal	0.416474
Carubv10025150m.g	maternal	0.583526
Carubv10024683m.g	paternal	0.41573
Carubv10024683m.g	maternal	0.58427
Carubv10028439m.g	paternal	0.415417
Carubv10028439m.g	maternal	0.584583
Carubv10007784m.g	paternal	0.414414
Carubv10007784m.g	maternal	0.585586
Carubv10011199m.g	paternal	0.414035
Carubv10011199m.g	maternal	0.585965
Carubv10020224m.g	paternal	0.414032
Carubv10020224m.g	maternal	0.585968
Carubv10002578m.g	paternal	0.414013
Carubv10002578m.g	maternal	0.585987
Carubv10000781m.g	paternal	0.413476
Carubv10000781m.g	maternal	0.586524
[truncated: 4,560 more rows]

## Sheet: Extended Data Fig 9d
Data for Extended Data Fig 9d
Gene	Parent	Parental-specific RPM
Carubv10022252m.g	maternal	0.306837
Carubv10022252m.g	paternal	27.4991
Carubv10021540m.g	maternal	0.0974763
Carubv10021540m.g	paternal	5.87009
Carubv10007644m.g	maternal	0.749149
Carubv10007644m.g	paternal	17.4436
Carubv10024482m.g	maternal	3.15874
Carubv10024482m.g	paternal	65.9005
Carubv10001920m.g	maternal	80.968
Carubv10001920m.g	paternal	1488.25
Carubv10001166m.g	maternal	0.703163
Carubv10001166m.g	paternal	7.99725
Carubv10025317m.g	maternal	1.62727
Carubv10025317m.g	paternal	16.0925
Carubv10024914m.g	maternal	1.16184
Carubv10024914m.g	paternal	9.72013
Carubv10024813m.g	maternal	0.73881
Carubv10024813m.g	paternal	6.15323
Carubv10024608m.g	maternal	1.07316
Carubv10024608m.g	paternal	8.54552
Carubv10024493m.g	maternal	11.5658
Carubv10024493m.g	paternal	75.0399
Carubv10015981m.g	maternal	0.610995
Carubv10015981m.g	paternal	3.22783
Carubv10002555m.g	maternal	73.7948
Carubv10002555m.g	paternal	305.812
Carubv10011611m.g	maternal	10.3821
Carubv10011611m.g	paternal	37.3793
Carubv10021762m.g	maternal	10.8625
Carubv10021762m.g	paternal	37.3957
Carubv10003161m.g	maternal	1.53616
Carubv10003161m.g	paternal	4.86185
Carubv10025411m.g	maternal	2.60086
Carubv10025411m.g	paternal	7.38985
Carubv10011303m.g	maternal	48.1634
Carubv10011303m.g	paternal	100.165
Carubv10001114m.g	maternal	3.72151
Carubv10001114m.g	paternal	7.19423
Carubv10003757m.g	maternal	353.153
Carubv10003757m.g	paternal	597.384
Carubv10021360m.g	maternal	5.65976
Carubv10021360m.g	paternal	6.57083
Carubv10010156m.g	maternal	22.3445
Carubv10010156m.g	paternal	24.4311
Carubv10028580m.g	maternal	0.261693
Carubv10028580m.g	paternal	0.271195
Carubv10006793m.g	maternal	1.33062
Carubv10006793m.g	paternal	0.856126
Carubv10015167m.g	maternal	10.5919
Carubv10015167m.g	paternal	4.15895
Carubv10002823m.g	maternal	8.17574
Carubv10002823m.g	paternal	2.65722
Carubv10006189m.g	maternal	9.55948
Carubv10006189m.g	paternal	2.94791
Carubv10020903m.g	maternal	106.95
Carubv10020903m.g	paternal	23.4961
Carubv10014232m.g	maternal	0.257645
Carubv10014232m.g	paternal	0.05436
Carubv10002761m.g	maternal	3.39216
Carubv10002761m.g	paternal	0.0927303
Carubv10001714m.g	maternal	18.1444
Carubv10001714m.g	paternal	0

## Sheet: Extended Data Fig 9e
Data for Extended Data Fig 9e
Gene	Parent	Number of reads
Carubv10011321m.g	maternal	0
Carubv10011321m.g	paternal	26
Carubv10011956m.g	maternal	58
Carubv10011956m.g	paternal	463
Carubv10011523m.g	maternal	156
Carubv10011523m.g	paternal	978
Carubv10011966m.g	maternal	1101
Carubv10011966m.g	paternal	2183
Carubv10019657m.g	maternal	456
Carubv10019657m.g	paternal	804
Carubv10006293m.g	maternal	847
Carubv10006293m.g	paternal	972
Carubv10011010m.g	maternal	14
Carubv10011010m.g	paternal	18
Carubv10011407m.g	maternal	2388
Carubv10011407m.g	paternal	2044
Carubv10027823m.g	maternal	2220
Carubv10027823m.g	paternal	1448
Carubv10020903m.g	maternal	4401
Carubv10020903m.g	paternal	331
Carubv10001714m.g	maternal	912
Carubv10001714m.g	paternal	4

## Sheet: Extended Data Fig 9f
Data for Extended Data Figure 9f
Gene	sum_maternal	sum_paternal	ratio	upregulated in Cr x Cg
Carubv10000002m.g	0	0	0	not upregulated
Carubv10000004m.g	0	0	0	not upregulated
Carubv10000005m.g	0	0	0	not upregulated
Carubv10000006m.g	0	0	0	not upregulated
Carubv10000007m.g	0	0	0	not upregulated
Carubv10000008m.g	0	0	0	not upregulated
Carubv10000009m.g	0	0	0	not upregulated
Carubv10000010m.g	0	0	0	not upregulated
Carubv10000011m.g	0	0	0	not upregulated
Carubv10000012m.g	0	0	0	not upregulated
Carubv10000013m.g	0	0	0	not upregulated
Carubv10000014m.g	0	0	0	not upregulated
Carubv10000015m.g	0	0	0	not upregulated
Carubv10000016m.g	0	0	0	not upregulated
Carubv10000017m.g	0	0	0	not upregulated
Carubv10000018m.g	2247	412	0.183274	not upregulated
Carubv10000019m.g	602	202	0.334992	up in Cr x Cg
Carubv10000020m.g	114	413	3.5913	not upregulated
Carubv10000021m.g	284	1857	6.51579	not upregulated
Carubv10000022m.g	2026	419	0.206709	not upregulated
Carubv10000023m.g	1763	219	0.12415	not upregulated
Carubv10000024m.g	1279	291	0.227344	not upregulated
Carubv10000025m.g	3210	866	0.269698	up in Cr x Cg
Carubv10000026m.g	39	12	0.3	not upregulated
Carubv10000027m.g	3874	529	0.136516	not upregulated
Carubv10000028m.g	3544	1362	0.384203	not upregulated
Carubv10000029m.g	9	90	9	not upregulated
Carubv10000030m.g	1411	411	0.291076	up in Cr x Cg
Carubv10000031m.g	1735	318	0.18318	not upregulated
Carubv10000032m.g	863	16	0.0185185	not upregulated
Carubv10000033m.g	5522	2071	0.374977	not upregulated
Carubv10000034m.g	1595	563	0.352757	not upregulated
Carubv10000035m.g	2938	866	0.294658	not upregulated
Carubv10000036m.g	902	1739	1.9258	not upregulated
Carubv10000037m.g	1939	529	0.27268	not upregulated
Carubv10000038m.g	367	559	1.51902	not upregulated
Carubv10000039m.g	3564	869	0.243759	not upregulated
Carubv10000040m.g	1337	297	0.221973	not upregulated
Carubv10000043m.g	2627	361	0.137367	not upregulated
Carubv10000044m.g	6490	815	0.125558	up in Cr x Cg
Carubv10000045m.g	559	147	0.2625	not upregulated
Carubv10000046m.g	13678	26	0.00190072	not upregulated
Carubv10000047m.g	2040	252	0.123469	not upregulated
Carubv10000048m.g	918	258	0.28074	not upregulated
Carubv10000050m.g	1766	480	0.271647	not upregulated
Carubv10000051m.g	1109	169	0.152252	not upregulated
Carubv10000052m.g	2182	373	0.170866	not upregulated
Carubv10000053m.g	1267	183	0.144322	not upregulated
Carubv10000054m.g	2939	4201	1.42891	up in Cr x Cg
Carubv10000056m.g	20	8	0.380952	not upregulated
Carubv10000057m.g	205	71	0.34466	not upregulated
Carubv10000058m.g	57	4	0.0689655	not upregulated
Carubv10000059m.g	1066	233	0.218369	not upregulated
Carubv10000060m.g	3340	426	0.127507	not upregulated
Carubv10000061m.g	750	232	0.308921	not upregulated
Carubv10000062m.g	4506	912	0.202352	up in Cr x Cg
Carubv10000063m.g	1034	634	0.61256	not upregulated
Carubv10000064m.g	460	240	0.520607	up in Cr x Cg
Carubv10000065m.g	950	81	0.0851735	not upregulated
Carubv10000066m.g	378	42	0.110818	not upregulated
Carubv10000067m.g	304	116	0.380328	up in Cr x Cg
Carubv10000068m.g	748	215	0.287049	not upregulated
Carubv10000070m.g	3784	429	0.113342	not upregulated
Carubv10000071m.g	653	12	0.0183486	not upregulated
Carubv10000072m.g	138	4	0.028777	up in Cr x Cg
Carubv10000074m.g	872	44	0.0504009	not upregulated
Carubv10000075m.g	3681	532	0.144487	not upregulated
Carubv10000076m.g	1538	259	0.168291	up in Cr x Cg
Carubv10000077m.g	166	44	0.263473	not upregulated
Carubv10000079m.g	608	1168	1.9179	not upregulated
Carubv10000080m.g	1285	310	0.241058	not upregulated
Carubv10000081m.g	279	64	0.228571	not upregulated
Carubv10000082m.g	672	289	0.429421	not upregulated
Carubv10000083m.g	870	187	0.214696	not upregulated
Carubv10000084m.g	5465	1212	0.221734	not upregulated
Carubv10000085m.g	2584	1010	0.390716	not upregulated
Carubv10000086m.g	3905	612	0.156682	not upregulated
Carubv10000087m.g	1455	137	0.0940934	not upregulated
Carubv10000088m.g	1027	160	0.155642	not upregulated
Carubv10000089m.g	863	603	0.697917	not upregulated
Carubv10000090m.g	1003	217	0.216135	not upregulated
Carubv10000091m.g	1630	152	0.0931944	not upregulated
Carubv10000092m.g	1700	652	0.383304	not upregulated
Carubv10000093m.g	230	609	2.63636	not upregulated
Carubv10000094m.g	433	56	0.129032	not upregulated
Carubv10000095m.g	6869	2587	0.376565	not upregulated
Carubv10000096m.g	0	0	0	not upregulated
Carubv10000097m.g	1837	1280	0.696409	not upregulated
Carubv10000098m.g	3896	544	0.139595	not upregulated
Carubv10000099m.g	8415	216	0.0256654	not upregulated
Carubv10000100m.g	8	44	4.88889	not upregulated
Carubv10000101m.g	1229	98	0.0796748	not upregulated
Carubv10000104m.g	0	0	0	not upregulated
Carubv10000105m.g	1001	232	0.231537	not upregulated
Carubv10000107m.g	1395	898	0.643266	not upregulated
Carubv10000108m.g	232	190	0.815451	not upregulated
Carubv10000109m.g	1093	189	0.172761	not upregulated
Carubv10000110m.g	579	1734	2.98966	not upregulated
Carubv10000111m.g	439	53	0.120455	not upregulated
Carubv10000112m.g	1094	3	0.00273973	not upregulated
Carubv10000113m.g	2105	572	0.271605	not upregulated
Carubv10000114m.g	2090	291	0.139168	not upregulated
Carubv10000115m.g	1172	214	0.182438	not upregulated
Carubv10000116m.g	69	78	1.11429	not upregulated
Carubv10000117m.g	3581	327	0.0912898	not upregulated
Carubv10000118m.g	1225	259	0.211256	not upregulated
Carubv10000119m.g	190	38	0.198953	not upregulated
Carubv10000120m.g	2903	805	0.277204	not upregulated
Carubv10000121m.g	640	225	0.351014	up in Cr x Cg
Carubv10000122m.g	4	33	6.6	not upregulated
Carubv10000123m.g	1503	873	0.580452	not upregulated
Carubv10000124m.g	650	84	0.129032	not upregulated
Carubv10000126m.g	49	156	3.12	up in Cr x Cg
Carubv10000128m.g	1023	202	0.197266	not upregulated
Carubv10000130m.g	310	182	0.585209	not upregulated
Carubv10000132m.g	0	1	1	not upregulated
Carubv10000133m.g	2229	281	0.126009	not upregulated
Carubv10000134m.g	17	276	15.3333	up in Cr x Cg
Carubv10000135m.g	47	57	1.1875	not upregulated
Carubv10000136m.g	1390	335	0.240834	not upregulated
Carubv10000137m.g	7492	3929	0.524356	not upregulated
Carubv10000138m.g	84	23	0.270588	not upregulated
Carubv10000139m.g	2215	1119	0.504964	up in Cr x Cg
Carubv10000140m.g	15	0	0	not upregulated
Carubv10000141m.g	848	956	1.12603	not upregulated
Carubv10000143m.g	1815	116	0.0638767	not upregulated
Carubv10000146m.g	4515	865	0.191541	not upregulated
Carubv10000147m.g	101	192	1.88235	not upregulated
Carubv10000148m.g	133	632	4.71642	up in Cr x Cg
Carubv10000149m.g	1060	259	0.244109	up in Cr x Cg
Carubv10000150m.g	2685	1103	0.410648	up in Cr x Cg
Carubv10000151m.g	3796	420	0.110614	up in Cr x Cg
Carubv10000153m.g	1913	163	0.085162	not upregulated
Carubv10000154m.g	1000	199	0.198801	not upregulated
Carubv10000155m.g	1554	566	0.363987	not upregulated
Carubv10000156m.g	379	258	0.678947	not upregulated
Carubv10000157m.g	58	0	0	not upregulated
Carubv10000158m.g	3312	466	0.140658	not upregulated
Carubv10000159m.g	0	0	0	not upregulated
Carubv10000160m.g	422	97	0.229314	not upregulated
Carubv10000161m.g	148	494	3.31544	not upregulated
Carubv10000162m.g	0	0	0	up in Cr x Cg
Carubv10000163m.g	2041	362	0.177277	not upregulated
Carubv10000164m.g	1473	540	0.36635	not upregulated
Carubv10000165m.g	1276	292	0.228661	up in Cr x Cg
Carubv10000166m.g	3083	914	0.296368	not upregulated
Carubv10000167m.g	137	27	0.195652	not upregulated
Carubv10000168m.g	1483	239	0.161051	not upregulated
Carubv10000169m.g	0	0	0	not upregulated
Carubv10000170m.g	4502	548	0.121697	not upregulated
Carubv10000171m.g	405	83	0.204433	not upregulated
Carubv10000172m.g	2002	622	0.310534	not upregulated
Carubv10000173m.g	852	291	0.341149	not upregulated
Carubv10000174m.g	1737	2460	1.41542	not upregulated
Carubv10000175m.g	778	170	0.218228	not upregulated
Carubv10000176m.g	268	81	0.301115	not upregulated
Carubv10000177m.g	536	104	0.193669	not upregulated
Carubv10000178m.g	469	314	0.668085	not upregulated
Carubv10000179m.g	121	244	2	not upregulated
Carubv10000180m.g	6	4	0.571429	not upregulated
Carubv10000181m.g	0	1210	1210	not upregulated
Carubv10000182m.g	1105	211	0.190778	not upregulated
Carubv10000183m.g	2240	174	0.0776439	not upregulated
Carubv10000184m.g	346	148	0.426513	up in Cr x Cg
Carubv10000185m.g	943	327	0.346398	not upregulated
Carubv10000186m.g	1513	1766	1.16645	not upregulated
Carubv10000187m.g	2902	627	0.215983	not upregulated
Carubv10000188m.g	2461	256	0.103981	not upregulated
Carubv10000189m.g	0	0	0	not upregulated
Carubv10000190m.g	4595	532	0.115753	not upregulated
Carubv10000191m.g	736	122	0.165536	not upregulated
Carubv10000192m.g	566	78	0.137566	not upregulated
Carubv10000193m.g	770	367	0.476005	not upregulated
Carubv10000194m.g	1257	123	0.0977742	not upregulated
Carubv10000195m.g	1448	417	0.287785	not upregulated
Carubv10000196m.g	1827	711	0.38895	not upregulated
Carubv10000197m.g	1077	442	0.410019	not upregulated
Carubv10000198m.g	11915	44	0.00369251	not upregulated
Carubv10000199m.g	31	0	0	not upregulated
Carubv10000200m.g	222	77	0.345291	not upregulated
Carubv10000201m.g	5819	1258	0.216151	not upregulated
Carubv10000202m.g	2223	47	0.0211331	not upregulated
Carubv10000203m.g	1	0	0	not upregulated
Carubv10000204m.g	331	34	0.10241	not upregulated
Carubv10000205m.g	556	285	0.51167	up in Cr x Cg
Carubv10000206m.g	77	86	1.10256	not upregulated
Carubv10000208m.g	9680	67	0.00692077	not upregulated
Carubv10000209m.g	67	250	3.67647	not upregulated
Carubv10000210m.g	5882	3193	0.54275	not upregulated
Carubv10000211m.g	618	48	0.0775444	not upregulated
Carubv10000213m.g	961	187	0.194387	not upregulated
Carubv10000214m.g	859	119	0.138372	not upregulated
Carubv10000215m.g	89	211	2.34444	not upregulated
Carubv10000216m.g	102	146	1.41748	up in Cr x Cg
Carubv10000217m.g	3355	496	0.147795	not upregulated
Carubv10000219m.g	2937	215	0.073179	not upregulated
Carubv10000220m.g	214	72	0.334884	not upregulated
Carubv10000221m.g	0	0	0	not upregulated
Carubv10000222m.g	10	10	0.909091	not upregulated
Carubv10000223m.g	753	152	0.201592	not upregulated
Carubv10000224m.g	941	235	0.249469	not upregulated
Carubv10000225m.g	236	17	0.07173	not upregulated
Carubv10000227m.g	149	14	0.0933333	not upregulated
Carubv10000228m.g	5853	2015	0.344209	up in Cr x Cg
Carubv10000229m.g	10264	2174	0.211788	not upregulated
Carubv10000230m.g	659	160	0.242424	not upregulated
Carubv10000231m.g	5	2	0.333333	not upregulated
Carubv10000232m.g	5096	1403	0.27526	not upregulated
Carubv10000233m.g	106	36	0.336449	not upregulated
Carubv10000234m.g	1759	211	0.119886	not upregulated
Carubv10000235m.g	7238	712	0.0983561	not upregulated
Carubv10000236m.g	457	671	1.46507	up in Cr x Cg
Carubv10000237m.g	1082	208	0.192059	not upregulated
Carubv10000238m.g	0	0	0	not upregulated
Carubv10000240m.g	1604	247	0.153894	not upregulated
Carubv10000241m.g	324	754	2.32	not upregulated
Carubv10000242m.g	682	77	0.112738	not upregulated
Carubv10000243m.g	902	105	0.116279	not upregulated
Carubv10000244m.g	778	192	0.24647	not upregulated
Carubv10000246m.g	305	32	0.104575	not upregulated
Carubv10000247m.g	5	0	0	not upregulated
Carubv10000248m.g	931	145	0.155579	not upregulated
Carubv10000249m.g	21	3	0.136364	not upregulated
Carubv10000250m.g	951	152	0.159664	not upregulated
Carubv10000251m.g	1254	155	0.123506	up in Cr x Cg
Carubv10000252m.g	4130	98	0.0237231	not upregulated
Carubv10000253m.g	1173	108	0.0919932	not upregulated
Carubv10000254m.g	1090	435	0.398717	not upregulated
Carubv10000255m.g	2038	551	0.270231	not upregulated
Carubv10000256m.g	33	0	0	not upregulated
Carubv10000257m.g	8600	3854	0.448087	up in Cr x Cg
Carubv10000259m.g	1603	380	0.236908	not upregulated
Carubv10000261m.g	1042	228	0.2186	not upregulated
Carubv10000263m.g	520	678	1.30134	not upregulated
Carubv10000264m.g	1834	459	0.250136	not upregulated
Carubv10000265m.g	3014	613	0.203317	not upregulated
Carubv10000267m.g	103	248	2.38462	up in Cr x Cg
Carubv10000268m.g	2628	963	0.366299	not upregulated
Carubv10000269m.g	63	83	1.29688	not upregulated
Carubv10000270m.g	40	20	0.487805	not upregulated
Carubv10000271m.g	8765	1890	0.215606	not upregulated
Carubv10000272m.g	1057	331	0.312854	not upregulated
Carubv10000273m.g	822	203	0.246659	up in Cr x Cg
Carubv10000274m.g	229	17	0.073913	not upregulated
Carubv10000275m.g	1737	693	0.398734	not upregulated
Carubv10000276m.g	2823	403	0.142705	not upregulated
Carubv10000277m.g	1988	227	0.114128	not upregulated
Carubv10000278m.g	756	1293	1.70806	not upregulated
Carubv10000279m.g	634	808	1.27244	not upregulated
Carubv10000280m.g	744	130	0.174497	not upregulated
Carubv10000281m.g	1502	377	0.250832	not upregulated
Carubv10000282m.g	6469	8997	1.39057	not upregulated
Carubv10000283m.g	1805	209	0.115725	not upregulated
Carubv10000284m.g	49	7	0.14	not upregulated
Carubv10000287m.g	187	207	1.10106	not upregulated
Carubv10000288m.g	0	0	0	not upregulated
Carubv10000289m.g	9	1	0.1	not upregulated
Carubv10000290m.g	0	0	0	not upregulated
Carubv10000292m.g	4822	909	0.188472	not upregulated
Carubv10000293m.g	2	4	1.33333	not upregulated
Carubv10000294m.g	67	2	0.0294118	not upregulated
Carubv10000295m.g	1043	3	0.00287356	not upregulated
Carubv10000296m.g	35	2	0.0555556	not upregulated
Carubv10000297m.g	2	35	11.6667	not upregulated
Carubv10000298m.g	30	11	0.354839	not upregulated
Carubv10000299m.g	2206	163	0.0738559	not upregulated
Carubv10000300m.g	1276	574	0.449491	not upregulated
Carubv10000301m.g	1997	630	0.315315	not upregulated
Carubv10000302m.g	2	0	0	not upregulated
Carubv10000304m.g	482	105	0.217391	not upregulated
Carubv10000305m.g	2663	391	0.146772	not upregulated
Carubv10000306m.g	1260	404	0.320381	not upregulated
Carubv10000307m.g	2742	449	0.163689	not upregulated
Carubv10000308m.g	371	0	0	not upregulated
Carubv10000309m.g	1311	299	0.227896	not upregulated
Carubv10000310m.g	410	168	0.408759	up in Cr x Cg
Carubv10000311m.g	991	234	0.235887	not upregulated
Carubv10000312m.g	15	8	0.5	up in Cr x Cg
Carubv10000313m.g	949	96	0.101053	not upregulated
Carubv10000314m.g	2712	586	0.215997	not upregulated
Carubv10000316m.g	659	152	0.230303	not upregulated
Carubv10000317m.g	67	55	0.808824	not upregulated
Carubv10000318m.g	180	75	0.414365	not upregulated
Carubv10000319m.g	284	755	2.64912	not upregulated
Carubv10000320m.g	1926	90	0.0467047	not upregulated
Carubv10000321m.g	537	126	0.234201	not upregulated
Carubv10000322m.g	311	436	1.39744	not upregulated
Carubv10000324m.g	1174	230	0.195745	not upregulated
Carubv10000325m.g	0	0	0	not upregulated
Carubv10000326m.g	233	96	0.410256	not upregulated
Carubv10000328m.g	3593	1080	0.300501	not upregulated
Carubv10000329m.g	467	65	0.138889	not upregulated
Carubv10000330m.g	523	53	0.101145	not upregulated
Carubv10000331m.g	2673	457	0.170905	not upregulated
Carubv10000332m.g	9133	1160	0.126998	not upregulated
Carubv10000333m.g	49	71	1.42	up in Cr x Cg
Carubv10000335m.g	233	53	0.226496	not upregulated
Carubv10000336m.g	1519	507	0.333553	not upregulated
Carubv10000337m.g	1923	1039	0.540021	not upregulated
Carubv10000338m.g	1995	509	0.25501	not upregulated
Carubv10000339m.g	437	280	0.639269	up in Cr x Cg
Carubv10000340m.g	515	250	0.484496	not upregulated
Carubv10000341m.g	1829	640	0.349727	not upregulated
Carubv10000342m.g	282	127	0.448763	not upregulated
Carubv10000344m.g	299	35	0.116667	up in Cr x Cg
Carubv10000345m.g	980	324	0.330275	not upregulated
Carubv10000347m.g	833	186	0.223022	not upregulated
Carubv10000349m.g	16	0	0	not upregulated
Carubv10000350m.g	5025	419	0.0833665	not upregulated
Carubv10000351m.g	119	177	1.475	not upregulated
Carubv10000352m.g	788	300	0.380228	not upregulated
Carubv10000353m.g	15885	2591	0.1631	not upregulated
Carubv10000354m.g	53	13	0.240741	up in Cr x Cg
Carubv10000355m.g	1430	472	0.329839	not upregulated
Carubv10000356m.g	806	400	0.495663	not upregulated
Carubv10000358m.g	1115	114	0.102151	not upregulated
Carubv10000359m.g	948	669	0.704953	not upregulated
Carubv10000360m.g	840	92	0.109394	not upregulated
Carubv10000361m.g	4445	583	0.131129	not upregulated
Carubv10000362m.g	334	160	0.477612	up in Cr x Cg
Carubv10000363m.g	1527	197	0.128927	not upregulated
Carubv10000364m.g	350	74	0.210826	not upregulated
Carubv10000365m.g	57	41	0.706897	up in Cr x Cg
Carubv10000366m.g	67	8	0.117647	up in Cr x Cg
Carubv10000367m.g	38	134	3.4359	not upregulated
Carubv10000368m.g	1154	405	0.350649	not upregulated
Carubv10000369m.g	889	38	0.0426966	not upregulated
Carubv10000370m.g	70	14	0.197183	up in Cr x Cg
Carubv10000371m.g	1081	125	0.115527	not upregulated
Carubv10000372m.g	497	37	0.0742972	not upregulated
Carubv10000373m.g	435	73	0.167431	not upregulated
Carubv10000374m.g	7	1	0.125	not upregulated
Carubv10000375m.g	1	0	0	not upregulated
Carubv10000376m.g	2146	233	0.108524	not upregulated
Carubv10000377m.g	1090	90	0.0824931	not upregulated
Carubv10000378m.g	0	18	18	not upregulated
Carubv10000379m.g	279	96	0.342857	not upregulated
Carubv10000380m.g	272	23	0.0842491	up in Cr x Cg
Carubv10000381m.g	1175	108	0.0918367	not upregulated
Carubv10000382m.g	462	243	0.524838	not upregulated
Carubv10000384m.g	2824	3	0.00106195	not upregulated
Carubv10000385m.g	1	0	0	not upregulated
Carubv10000386m.g	13	0	0	not upregulated
Carubv10000388m.g	9844	1416	0.143829	not upregulated
Carubv10000389m.g	1101	169	0.153358	not upregulated
Carubv10000390m.g	3	0	0	not upregulated
Carubv10000391m.g	8	2	0.222222	not upregulated
Carubv10000392m.g	298	227	0.759197	not upregulated
Carubv10000393m.g	195	40	0.204082	not upregulated
Carubv10000394m.g	1658	347	0.209162	not upregulated
Carubv10000395m.g	0	0	0	not upregulated
Carubv10000396m.g	145	61	0.417808	not upregulated
Carubv10000397m.g	1163	215	0.184708	not upregulated
Carubv10000398m.g	5	1	0.166667	not upregulated
Carubv10000399m.g	550	1214	2.20327	not upregulated
Carubv10000400m.g	915	22	0.0240175	not upregulated
Carubv10000401m.g	155	8	0.0512821	not upregulated
Carubv10000402m.g	0	0	0	not upregulated
Carubv10000403m.g	1034	331	0.319807	not upregulated
Carubv10000404m.g	1814	599	0.330028	not upregulated
Carubv10000405m.g	314	1520	4.8254	not upregulated
Carubv10000406m.g	321	69	0.214286	not upregulated
Carubv10000407m.g	0	0	0	not upregulated
Carubv10000408m.g	25	4	0.153846	not upregulated
Carubv10000409m.g	0	0	0	not upregulated
Carubv10000410m.g	2	0	0	not upregulated
Carubv10000411m.g	566	766	1.35097	not upregulated
Carubv10000412m.g	0	0	0	not upregulated
Carubv10000413m.g	13	2	0.142857	not upregulated
Carubv10000414m.g	0	0	0	not upregulated
Carubv10000415m.g	25	1	0.0384615	not upregulated
Carubv10000416m.g	0	0	0	not upregulated
Carubv10000418m.g	138	35	0.251799	not upregulated
Carubv10000419m.g	0	0	0	not upregulated
Carubv10000420m.g	51518	9393	0.182321	not upregulated
Carubv10000421m.g	2	0	0	not upregulated
Carubv10000422m.g	275	43	0.155797	not upregulated
Carubv10000423m.g	463	20	0.0431034	not upregulated
Carubv10000426m.g	1447	523	0.361188	not upregulated
Carubv10000427m.g	7	46	5.75	up in Cr x Cg
Carubv10000428m.g	9	1	0.1	not upregulated
Carubv10000429m.g	3526	5813	1.64814	not upregulated
Carubv10000430m.g	648	228	0.35131	not upregulated
Carubv10000433m.g	1358	155	0.114054	not upregulated
Carubv10000434m.g	1023	816	0.796875	not upregulated
Carubv10000435m.g	93	35	0.37234	not upregulated
Carubv10000436m.g	896	220	0.245262	not upregulated
Carubv10000437m.g	0	0	0	not upregulated
Carubv10000438m.g	46	291	6.19149	not upregulated
Carubv10000439m.g	1	30	15	not upregulated
Carubv10000440m.g	0	0	0	not upregulated
Carubv10000441m.g	4806	201	0.041814	not upregulated
Carubv10000442m.g	0	21	21	not upregulated
Carubv10000444m.g	0	0	0	not upregulated
Carubv10000445m.g	782	125	0.159642	not upregulated
Carubv10000446m.g	95	28	0.291667	not upregulated
Carubv10000447m.g	479	0	0	up in Cr x Cg
Carubv10000448m.g	1386	6	0.00432588	not upregulated
Carubv10000449m.g	917	169	0.184096	not upregulated
Carubv10000450m.g	1574	826	0.524444	not upregulated
Carubv10000452m.g	675	173	0.255917	not upregulated
Carubv10000453m.g	1630	44	0.0269773	up in Cr x Cg
Carubv10000454m.g	889	19	0.0213483	not upregulated
Carubv10000455m.g	4414	724	0.163986	not upregulated
Carubv10000456m.g	222	58	0.26009	not upregulated
Carubv10000457m.g	754	163	0.215894	not upregulated
Carubv10000458m.g	141	118	0.830986	not upregulated
Carubv10000460m.g	349	71	0.202857	not upregulated
Carubv10000461m.g	3447	668	0.193735	not upregulated
Carubv10000464m.g	1511	549	0.363095	not upregulated
Carubv10000465m.g	2037	494	0.242395	not upregulated
Carubv10000466m.g	1133	282	0.248677	not upregulated
Carubv10000467m.g	0	0	0	not upregulated
Carubv10000468m.g	850	139	0.163337	not upregulated
Carubv10000469m.g	266	181	0.677903	not upregulated
Carubv10000470m.g	833	106	0.127098	not upregulated
Carubv10000471m.g	2449	229	0.0934694	not upregulated
Carubv10000472m.g	1179	826	0.7	up in Cr x Cg
Carubv10000473m.g	2004	96	0.0478803	not upregulated
Carubv10000474m.g	19033	2581	0.135599	not upregulated
Carubv10000475m.g	5577	1859	0.333274	not upregulated
Carubv10000476m.g	522	49	0.0936902	not upregulated
Carubv10000478m.g	371	5	0.0134409	not upregulated
Carubv10000479m.g	0	1028	1028	up in Cr x Cg
Carubv10000480m.g	0	0	0	not upregulated
Carubv10000481m.g	478	356	0.743215	not upregulated
Carubv10000482m.g	90	6	0.0659341	not upregulated
Carubv10000483m.g	3	2	0.5	not upregulated
Carubv10000484m.g	1640	3053	1.86045	not upregulated
Carubv10000485m.g	6387	253	0.0396055	not upregulated
Carubv10000486m.g	2833	712	0.251235	not upregulated
Carubv10000487m.g	1128	205	0.181577	not upregulated
Carubv10000488m.g	456	1057	2.31291	not upregulated
Carubv10000489m.g	7	1	0.125	not upregulated
Carubv10000490m.g	2994	279	0.0931553	not upregulated
Carubv10000491m.g	1	1	0.5	not upregulated
Carubv10000492m.g	8	40	4.44444	up in Cr x Cg
Carubv10000493m.g	618	192	0.310178	up in Cr x Cg
Carubv10000494m.g	953	117	0.122642	not upregulated
Carubv10000495m.g	643	398	0.618012	not upregulated
Carubv10000496m.g	2415	288	0.119205	not upregulated
Carubv10000497m.g	931	172	0.184549	not upregulated
Carubv10000498m.g	4	3	0.6	not upregulated
Carubv10000499m.g	1500	417	0.277815	not upregulated
Carubv10000501m.g	628	97	0.154213	not upregulated
Carubv10000502m.g	471	71	0.150424	not upregulated
Carubv10000503m.g	872	101	0.115693	not upregulated
Carubv10000505m.g	225	74	0.327434	not upregulated
Carubv10000506m.g	92	5550	59.6774	not upregulated
Carubv10000507m.g	2526	810	0.320538	not upregulated
Carubv10000508m.g	289	121	0.417241	not upregulated
Carubv10000509m.g	1110	501	0.450945	not upregulated
Carubv10000510m.g	0	19	19	up in Cr x Cg
Carubv10000511m.g	1	0	0	not upregulated
Carubv10000512m.g	1391	1436	1.03161	not upregulated
Carubv10000513m.g	953	1217	1.27568	not upregulated
Carubv10000515m.g	1495	151	0.100936	not upregulated
Carubv10000516m.g	1593	179	0.112296	not upregulated
Carubv10000518m.g	2435	148	0.0607553	not upregulated
Carubv10000519m.g	802	210	0.261519	not upregulated
Carubv10000520m.g	40	33	0.804878	not upregulated
Carubv10000522m.g	325	236	0.723926	not upregulated
Carubv10000523m.g	164	90	0.545455	up in Cr x Cg
Carubv10000524m.g	973	213	0.218686	not upregulated
Carubv10000525m.g	374	15	0.04	not upregulated
Carubv10000526m.g	1286	252	0.195804	up in Cr x Cg
Carubv10000528m.g	1669	801	0.479641	not upregulated
Carubv10000529m.g	2659	628	0.23609	not upregulated
Carubv10000530m.g	1019	119	0.116667	not upregulated
Carubv10000531m.g	264	5	0.0188679	not upregulated
Carubv10000532m.g	27	4	0.142857	not upregulated
Carubv10000533m.g	17637	59	0.00334505	not upregulated
Carubv10000534m.g	2668	91	0.0340952	not upregulated
Carubv10000536m.g	0	0	0	not upregulated
Carubv10000537m.g	41	37	0.880952	not upregulated
Carubv10000538m.g	729	762	1.04384	not upregulated
Carubv10000539m.g	5229	60	0.0114723	not upregulated
Carubv10000540m.g	544	35	0.0642202	up in Cr x Cg
Carubv10000541m.g	1671	246	0.147129	not upregulated
Carubv10000542m.g	2190	242	0.110452	not upregulated
Carubv10000543m.g	1387	277	0.199568	not upregulated
Carubv10000544m.g	538	115	0.213358	not upregulated
Carubv10000545m.g	103	37	0.355769	up in Cr x Cg
Carubv10000546m.g	1524	331	0.217049	not upregulated
Carubv10000547m.g	499	144	0.288	up in Cr x Cg
Carubv10000548m.g	1058	2	0.00188857	not upregulated
Carubv10000549m.g	4377	562	0.128369	not upregulated
Carubv10000550m.g	7	0	0	not upregulated
Carubv10000551m.g	2193	956	0.435734	not upregulated
Carubv10000553m.g	142	685	4.79021	up in Cr x Cg
Carubv10000554m.g	569	84	0.147368	not upregulated
Carubv10000556m.g	2063	238	0.11531	not upregulated
Carubv10000557m.g	290	110	0.378007	not upregulated
Carubv10000558m.g	3703	38	0.0102592	up in Cr x Cg
Carubv10000559m.g	0	0	0	not upregulated
Carubv10000560m.g	1787	427	0.238814	not upregulated
Carubv10000563m.g	692	161	0.232323	not upregulated
Carubv10000564m.g	11718	2426	0.207014	up in Cr x Cg
Carubv10000565m.g	383	57	0.148438	not upregulated
Carubv10000566m.g	655	37	0.0564024	not upregulated
Carubv10000567m.g	2461	212	0.0861089	not upregulated
Carubv10000568m.g	846	159	0.187721	not upregulated
Carubv10000569m.g	4470	151	0.0337732	not upregulated
Carubv10000570m.g	478	47	0.0981211	not upregulated
Carubv10000573m.g	1178	755	0.640373	up in Cr x Cg
Carubv10000575m.g	205	12	0.0582524	not upregulated
Carubv10000576m.g	3	64	16	not upregulated
Carubv10000578m.g	42	0	0	up in Cr x Cg
Carubv10000579m.g	552	107	0.19349	not upregulated
Carubv10000580m.g	750	161	0.214381	not upregulated
Carubv10000581m.g	617	54	0.0873786	not upregulated
Carubv10000582m.g	0	0	0	not upregulated
Carubv10000583m.g	108	34	0.311927	not upregulated
Carubv10000584m.g	8197	956	0.116614	not upregulated
Carubv10000585m.g	2063	1158	0.561047	up in Cr x Cg
Carubv10000586m.g	720	144	0.199723	up in Cr x Cg
Carubv10000587m.g	5	15	2.5	not upregulated
Carubv10000588m.g	2537	1003	0.395193	not upregulated
Carubv10000589m.g	1016	249	0.244838	up in Cr x Cg
Carubv10000590m.g	288	76	0.262976	not upregulated
Carubv10000591m.g	18	14	0.736842	up in Cr x Cg
Carubv10000592m.g	529	558	1.05283	not upregulated
Carubv10000593m.g	2955	248	0.0838972	not upregulated
Carubv10000594m.g	934	362	0.387166	not upregulated
Carubv10000595m.g	1117	103	0.0921288	not upregulated
Carubv10000596m.g	10	0	0	not upregulated
Carubv10000597m.g	662	56	0.0844646	not upregulated
Carubv10000598m.g	116	91	0.777778	not upregulated
Carubv10000599m.g	42	55	1.27907	not upregulated
Carubv10000600m.g	52	66	1.24528	not upregulated
Carubv10000601m.g	8	9	1	not upregulated
Carubv10000602m.g	2317	346	0.149267	not upregulated
Carubv10000603m.g	9987	1150	0.115138	not upregulated
Carubv10000604m.g	669	980	1.46269	not upregulated
Carubv10000605m.g	88	15	0.168539	not upregulated
Carubv10000606m.g	0	0	0	not upregulated
Carubv10000607m.g	381	55	0.143979	not upregulated
Carubv10000608m.g	498	484	0.96994	not upregulated
Carubv10000609m.g	5062	1420	0.280466	not upregulated
Carubv10000610m.g	0	0	0	not upregulated
Carubv10000611m.g	336	203	0.602374	not upregulated
Carubv10000612m.g	1446	146	0.100898	not upregulated
Carubv10000613m.g	300	111	0.368771	up in Cr x Cg
Carubv10000614m.g	8043	1792	0.222775	not upregulated
Carubv10000615m.g	440	66	0.14966	not upregulated
Carubv10000616m.g	335	29	0.0863095	not upregulated
Carubv10000617m.g	23	126	5.25	not upregulated
Carubv10000618m.g	441	67	0.151584	not upregulated
Carubv10000619m.g	307	198	0.642857	not upregulated
Carubv10000620m.g	158	0	0	not upregulated
Carubv10000621m.g	245	25	0.101626	not upregulated
Carubv10000622m.g	69	48	0.685714	not upregulated
Carubv10000624m.g	4359	1428	0.327523	up in Cr x Cg
Carubv10000625m.g	106	11	0.102804	not upregulated
Carubv10000626m.g	346	11	0.0317003	not upregulated
Carubv10000627m.g	4036	565	0.139955	not upregulated
Carubv10000628m.g	1174	306	0.260426	not upregulated
Carubv10000629m.g	154	154	0.993548	not upregulated
Carubv10000630m.g	958	439	0.457769	up in Cr x Cg
Carubv10000631m.g	867	295	0.339862	not upregulated
Carubv10000632m.g	1335	538	0.402695	not upregulated
Carubv10000633m.g	73	13	0.175676	not upregulated
Carubv10000634m.g	12	0	0	up in Cr x Cg
Carubv10000635m.g	2420	360	0.148699	not upregulated
Carubv10000636m.g	934	240	0.256684	up in Cr x Cg
Carubv10000637m.g	8185	1364	0.166626	not upregulated
Carubv10000638m.g	1	47	23.5	not upregulated
Carubv10000639m.g	3301	1127	0.341308	not upregulated
Carubv10000640m.g	6945	2314	0.333141	up in Cr x Cg
Carubv10000641m.g	1877	259	0.137913	not upregulated
Carubv10000642m.g	0	0	0	not upregulated
Carubv10000643m.g	144	126	0.868966	not upregulated
Carubv10000646m.g	2173	244	0.112236	not upregulated
Carubv10000647m.g	1903	480	0.252101	not upregulated
Carubv10000648m.g	270	36	0.132841	not upregulated
Carubv10000649m.g	1407	127	0.0901989	not upregulated
Carubv10000652m.g	6	127	18.1429	not upregulated
Carubv10000653m.g	2249	275	0.122222	not upregulated
Carubv10000654m.g	493	500	1.01215	not upregulated
Carubv10000655m.g	953	49	0.0513627	not upregulated
Carubv10000656m.g	12	1	0.0769231	not upregulated
Carubv10000657m.g	0	3	3	not upregulated
Carubv10000658m.g	998	181	0.181181	not upregulated
Carubv10000659m.g	273	92	0.335766	not upregulated
Carubv10000660m.g	29	16	0.533333	not upregulated
Carubv10000661m.g	733	254	0.346049	not upregulated
Carubv10000662m.g	5700	178	0.0312226	not upregulated
Carubv10000663m.g	2688	613	0.227966	not upregulated
Carubv10000664m.g	28	16	0.551724	not upregulated
Carubv10000669m.g	690	86	0.124457	not upregulated
Carubv10000670m.g	926	302	0.325782	not upregulated
Carubv10000671m.g	74	27	0.36	not upregulated
Carubv10000672m.g	1129	136	0.120354	not upregulated
Carubv10000674m.g	2855	1174	0.411064	not upregulated
Carubv10000676m.g	2	0	0	not upregulated
Carubv10000678m.g	3116	132	0.0423484	not upregulated
Carubv10000679m.g	475	77	0.161765	up in Cr x Cg
Carubv10000680m.g	672	97	0.144131	up in Cr x Cg
Carubv10000681m.g	349	1	0.00285714	up in Cr x Cg
Carubv10000682m.g	132	555	4.17293	not upregulated
Carubv10000683m.g	2221	700	0.315032	not upregulated
Carubv10000684m.g	893	116	0.129754	not upregulated
Carubv10000685m.g	11	0	0	not upregulated
Carubv10000686m.g	6073	486	0.0800132	not upregulated
Carubv10000687m.g	1215	226	0.185855	not upregulated
Carubv10000688m.g	2144	99	0.0461538	not upregulated
Carubv10000689m.g	810	146	0.180025	not upregulated
Carubv10000690m.g	494	203	0.410101	up in Cr x Cg
Carubv10000691m.g	4324	869	0.200925	up in Cr x Cg
Carubv10000692m.g	468	50	0.10661	not upregulated
Carubv10000693m.g	688	1141	1.65602	up in Cr x Cg
Carubv10000694m.g	338	45	0.132743	not upregulated
Carubv10000695m.g	3	0	0	not upregulated
Carubv10000696m.g	637	100	0.15674	not upregulated
Carubv10000697m.g	357	361	1.00838	not upregulated
Carubv10000698m.g	191	38	0.197917	not upregulated
Carubv10000699m.g	5366	1476	0.275014	not upregulated
Carubv10000700m.g	874	126	0.144	up in Cr x Cg
Carubv10000701m.g	323	64	0.197531	up in Cr x Cg
Carubv10000702m.g	16	17	1	not upregulated
Carubv10000703m.g	0	0	0	not upregulated
Carubv10000704m.g	120	581	4.80165	up in Cr x Cg
Carubv10000705m.g	922	226	0.244854	not upregulated
Carubv10000706m.g	64	13	0.2	up in Cr x Cg
Carubv10000707m.g	63	3	0.046875	not upregulated
Carubv10000708m.g	64	65	1	up in Cr x Cg
Carubv10000709m.g	3314	923	0.278431	not upregulated
Carubv10000711m.g	360	162	0.448753	not upregulated
Carubv10000712m.g	154	7	0.0451613	up in Cr x Cg
Carubv10000713m.g	0	95	95	not upregulated
Carubv10000714m.g	1232	18	0.0145985	not upregulated
Carubv10000715m.g	23	23	0.958333	not upregulated
Carubv10000716m.g	0	57	57	not upregulated
Carubv10000717m.g	1201	264	0.219634	not upregulated
Carubv10000718m.g	4	0	0	not upregulated
Carubv10000719m.g	0	0	0	not upregulated
Carubv10000720m.g	1899	299	0.157368	not upregulated
Carubv10000722m.g	421	144	0.341232	not upregulated
Carubv10000723m.g	4	0	0	not upregulated
Carubv10000724m.g	3128	290	0.0926814	not upregulated
Carubv10000725m.g	21	52	2.36364	not upregulated
Carubv10000726m.g	0	0	0	not upregulated
Carubv10000727m.g	1064	38	0.0356808	not upregulated
Carubv10000728m.g	3664	498	0.13588	not upregulated
Carubv10000729m.g	301	47	0.155629	not upregulated
Carubv10000730m.g	1753	236	0.13455	not upregulated
Carubv10000731m.g	25	0	0	up in Cr x Cg
Carubv10000732m.g	2373	254	0.106992	not upregulated
Carubv10000733m.g	341	74	0.216374	not upregulated
Carubv10000734m.g	912	138	0.15115	not upregulated
Carubv10000735m.g	751	735	0.977394	not upregulated
Carubv10000736m.g	70	47	0.661972	not upregulated
Carubv10000737m.g	554	114	0.205405	not upregulated
Carubv10000739m.g	647	91	0.140432	not upregulated
Carubv10000741m.g	205	115	0.558252	up in Cr x Cg
Carubv10000742m.g	307	96	0.311688	up in Cr x Cg
Carubv10000743m.g	1	1	0.5	not upregulated
Carubv10000745m.g	9884	77	0.00778958	not upregulated
Carubv10000748m.g	358	161	0.448468	not upregulated
Carubv10000749m.g	99	176	1.76	not upregulated
Carubv10000750m.g	15448	9736	0.630203	up in Cr x Cg
Carubv10000751m.g	6773	1249	0.184381	not upregulated
Carubv10000752m.g	2868	178	0.0620425	not upregulated
Carubv10000753m.g	260	131	0.501916	not upregulated
Carubv10000754m.g	33707	4	0.000118666	not upregulated
Carubv10000755m.g	559	561	1.00179	not upregulated
Carubv10000756m.g	2141	278	0.129785	not upregulated
Carubv10000757m.g	5929	1580	0.266442	not upregulated
Carubv10000758m.g	80	5	0.0617284	not upregulated
Carubv10000759m.g	430	87	0.201856	not upregulated
Carubv10000760m.g	3890	234	0.0601388	not upregulated
Carubv10000761m.g	1161	71	0.0611015	not upregulated
Carubv10000762m.g	55	7	0.125	not upregulated
Carubv10000763m.g	970	195	0.200824	not upregulated
Carubv10000764m.g	649	245	0.376923	not upregulated
Carubv10000765m.g	235	37	0.15678	not upregulated
Carubv10000766m.g	0	0	0	not upregulated
Carubv10000767m.g	0	6	6	not upregulated
Carubv10000768m.g	157	33	0.208861	not upregulated
Carubv10000769m.g	813	192	0.235872	up in Cr x Cg
Carubv10000770m.g	296	58	0.195286	not upregulated
Carubv10000772m.g	352	66	0.186969	not upregulated
Carubv10000773m.g	40	47	1.14634	up in Cr x Cg
Carubv10000774m.g	3894	116	0.0297818	not upregulated
Carubv10000775m.g	0	0	0	not upregulated
Carubv10000776m.g	616	137	0.222042	not upregulated
Carubv10000777m.g	260	38	0.145594	not upregulated
Carubv10000778m.g	266	55	0.205993	not upregulated
Carubv10000779m.g	1569	1256	0.8	not upregulated
Carubv10000780m.g	48	4	0.0816327	up in Cr x Cg
Carubv10000781m.g	383	270	0.703125	up in Cr x Cg
Carubv10000782m.g	1	0	0	not upregulated
Carubv10000783m.g	3	0	0	not upregulated
Carubv10000784m.g	2705	94	0.0347376	not upregulated
Carubv10000785m.g	239	25	0.104167	not upregulated
Carubv10000786m.g	3334	258	0.0773613	not upregulated
Carubv10000787m.g	787	212	0.269036	up in Cr x Cg
Carubv10000788m.g	9	1	0.1	not upregulated
Carubv10000789m.g	2231	82	0.0367384	not upregulated
Carubv10000790m.g	1446	1	0.000691085	not upregulated
Carubv10000791m.g	510	232	0.454012	not upregulated
Carubv10000792m.g	284	214	0.750877	not upregulated
Carubv10000793m.g	626	33	0.0526316	not upregulated
Carubv10000794m.g	2	0	0	not upregulated
Carubv10000795m.g	654	51	0.0778626	not upregulated
Carubv10000796m.g	8	0	0	not upregulated
Carubv10000798m.g	4484	392	0.0874025	not upregulated
Carubv10000799m.g	453	29	0.0638767	not upregulated
Carubv10000800m.g	0	0	0	not upregulated
Carubv10000801m.g	816	150	0.183599	not upregulated
Carubv10000802m.g	74	29	0.386667	not upregulated
Carubv10000803m.g	349	174	0.497143	up in Cr x Cg
Carubv10000805m.g	78	5	0.0632911	not upregulated
Carubv10000807m.g	2744	88	0.0320583	not upregulated
Carubv10000808m.g	51	18	0.346154	not upregulated
Carubv10000809m.g	14	0	0	not upregulated
Carubv10000810m.g	0	0	0	not upregulated
Carubv10000811m.g	184	613	3.31351	up in Cr x Cg
Carubv10000812m.g	2499	468	0.1872	not upregulated
Carubv10000813m.g	80	13	0.160494	not upregulated
Carubv10000814m.g	124	61	0.488	not upregulated
Carubv10000815m.g	770	28	0.0363165	not upregulated
Carubv10000816m.g	417	43	0.102871	not upregulated
Carubv10000817m.g	142	78	0.545455	up in Cr x Cg
Carubv10000818m.g	766	5	0.0065189	not upregulated
Carubv10000819m.g	980	156	0.159021	not upregulated
Carubv10000820m.g	1648	508	0.308065	not upregulated
Carubv10000821m.g	583	150	0.256849	up in Cr x Cg
Carubv10000822m.g	10	76	6.90909	up in Cr x Cg
Carubv10000823m.g	478	52	0.108559	not upregulated
Carubv10000824m.g	2377	1034	0.434819	not upregulated
Carubv10000825m.g	1149	113	0.0982609	not upregulated
Carubv10000826m.g	225	72	0.318584	not upregulated
Carubv10000827m.g	1368	77	0.0562454	not upregulated
Carubv10000828m.g	2030	460	0.226489	up in Cr x Cg
Carubv10000829m.g	3588	380	0.105879	not upregulated
Carubv10000830m.g	1231	6	0.00487013	up in Cr x Cg
Carubv10000831m.g	694	387	0.556835	up in Cr x Cg
Carubv10000832m.g	1775	441	0.248311	not upregulated
Carubv10000833m.g	0	0	0	not upregulated
Carubv10000834m.g	287	0	0	not upregulated
Carubv10000835m.g	991	34	0.0342742	not upregulated
Carubv10000836m.g	865	74	0.0854503	not upregulated
Carubv10000837m.g	190	2	0.0104712	not upregulated
Carubv10000838m.g	21	1	0.0454545	not upregulated
Carubv10000839m.g	0	0	0	not upregulated
Carubv10000840m.g	1144	192	0.167686	not upregulated
Carubv10000841m.g	36536	138	0.00377699	not upregulated
Carubv10000842m.g	502	0	0	up in Cr x Cg
Carubv10000843m.g	297	52	0.174497	not upregulated
Carubv10000844m.g	153	79	0.512987	not upregulated
Carubv10000845m.g	1	0	0	not upregulated
Carubv10000846m.g	6995	1090	0.155803	not upregulated
Carubv10000847m.g	1135	93	0.0818662	not upregulated
Carubv10000848m.g	212	23	0.107981	not upregulated
Carubv10000849m.g	664	139	0.209023	not upregulated
Carubv10000850m.g	0	0	0	not upregulated
Carubv10000851m.g	851	68	0.0798122	not upregulated
Carubv10000854m.g	1139	115	0.100877	not upregulated
Carubv10000855m.g	2052	477	0.232343	not upregulated
Carubv10000856m.g	1190	590	0.495382	not upregulated
Carubv10000857m.g	0	0	0	not upregulated
Carubv10000858m.g	23954	12946	0.54043	up in Cr x Cg
Carubv10000859m.g	173	32	0.183908	not upregulated
Carubv10000860m.g	189	50	0.263158	not upregulated
Carubv10000861m.g	350	16	0.045584	not upregulated
Carubv10000862m.g	823	106	0.128641	not upregulated
Carubv10000863m.g	4	13	2.6	not upregulated
Carubv10000864m.g	6175	902	0.146049	not upregulated
Carubv10000865m.g	115	287	2.47414	not upregulated
Carubv10000866m.g	5557	378	0.0680101	not upregulated
Carubv10000867m.g	0	0	0	not upregulated
Carubv10000868m.g	2114	4	0.00189125	not upregulated
Carubv10000869m.g	2112	1845	0.873166	up in Cr x Cg
Carubv10000870m.g	550	2195	3.98367	not upregulated
Carubv10000871m.g	941	179	0.190021	up in Cr x Cg
Carubv10000872m.g	550	170	0.30853	not upregulated
Carubv10000873m.g	55	0	0	up in Cr x Cg
Carubv10000874m.g	108	27	0.247706	not upregulated
Carubv10000875m.g	1485	172	0.115747	not upregulated
Carubv10000876m.g	1386	868	0.625811	not upregulated
Carubv10000877m.g	916	171	0.186478	not upregulated
Carubv10000878m.g	4140	405	0.0978025	not upregulated
Carubv10000879m.g	356	262	0.733894	not upregulated
Carubv10000880m.g	6	0	0	not upregulated
Carubv10000881m.g	169	70	0.411765	not upregulated
Carubv10000882m.g	55	3	0.0535714	up in Cr x Cg
Carubv10000883m.g	65	838	12.697	not upregulated
Carubv10000884m.g	2837	714	0.251586	not upregulated
Carubv10000885m.g	315	168	0.531646	up in Cr x Cg
Carubv10000886m.g	213	41	0.191589	not upregulated
Carubv10000887m.g	1196	145	0.121136	not upregulated
Carubv10000888m.g	0	0	0	not upregulated
Carubv10000889m.g	0	0	0	not upregulated
Carubv10000890m.g	1469	409	0.278231	not upregulated
Carubv10000892m.g	1199	1145	0.954167	not upregulated
Carubv10000893m.g	113	128	1.12281	up in Cr x Cg
Carubv10000894m.g	2243	267	0.118984	up in Cr x Cg
Carubv10000895m.g	269	254	0.940741	not upregulated
Carubv10000896m.g	1	0	0	not upregulated
Carubv10000897m.g	3781	55	0.0145426	not upregulated
Carubv10000898m.g	0	6	6	not upregulated
Carubv10000899m.g	0	0	0	not upregulated
Carubv10000901m.g	90	1	0.010989	up in Cr x Cg
Carubv10000903m.g	772	230	0.297542	not upregulated
Carubv10000904m.g	22	7	0.304348	not upregulated
Carubv10000905m.g	658	80	0.121396	not upregulated
Carubv10000906m.g	16	1	0.0588235	up in Cr x Cg
Carubv10000907m.g	9	1	0.1	not upregulated
Carubv10000908m.g	2005	622	0.31007	not upregulated
Carubv10000909m.g	508	261	0.51277	not upregulated
Carubv10000910m.g	3191	2207	0.691416	not upregulated
Carubv10000911m.g	0	0	0	not upregulated
Carubv10000912m.g	765	76	0.0992167	not upregulated
Carubv10000913m.g	1	1	0.5	not upregulated
Carubv10000914m.g	5	0	0	not upregulated
Carubv10000915m.g	3882	56	0.0144218	not upregulated
Carubv10000916m.g	3280	238	0.0725389	not upregulated
Carubv10000919m.g	0	0	0	not upregulated
Carubv10000920m.g	833	162	0.194245	not upregulated
Carubv10000921m.g	2144	75	0.034965	not upregulated
Carubv10000922m.g	388	71	0.182519	not upregulated
Carubv10000923m.g	1758	481	0.273451	not upregulated
Carubv10000925m.g	1668	244	0.146195	not upregulated
Carubv10000926m.g	327	15	0.0457317	not upregulated
Carubv10000927m.g	341	295	0.862573	not upregulated
Carubv10000928m.g	131	377	2.85606	not upregulated
Carubv10000929m.g	1945	269	0.138232	up in Cr x Cg
Carubv10000930m.g	1955	1005	0.513804	not upregulated
Carubv10000931m.g	390	15	0.0383632	not upregulated
Carubv10000932m.g	135	243	1.78676	not upregulated
Carubv10000933m.g	878	173	0.196815	not upregulated
Carubv10000934m.g	1769	823	0.464972	not upregulated
Carubv10000935m.g	80	30	0.37037	not upregulated
Carubv10000936m.g	521	83	0.159004	not upregulated
Carubv10000937m.g	172	45	0.260116	not upregulated
Carubv10000938m.g	4465	956	0.214062	not upregulated
Carubv10000939m.g	1	3	1.5	not upregulated
Carubv10000940m.g	403	65	0.160891	not upregulated
Carubv10000941m.g	704	200	0.283688	not upregulated
Carubv10000942m.g	1071	141	0.13153	not upregulated
Carubv10000944m.g	1023	49	0.0478516	not upregulated
Carubv10000946m.g	304	22	0.0721311	not upregulated
Carubv10000947m.g	1027	304	0.29572	not upregulated
Carubv10000948m.g	3034	141	0.046458	not upregulated
Carubv10000949m.g	1925	66	0.0342679	not upregulated
Carubv10000950m.g	0	0	0	not upregulated
Carubv10000951m.g	0	0	0	up in Cr x Cg
Carubv10000952m.g	4141	1382	0.333655	not upregulated
Carubv10000953m.g	111	89	0.794643	up in Cr x Cg
Carubv10000954m.g	682	52	0.0761347	not upregulated
Carubv10000955m.g	236	71	0.299578	not upregulated
Carubv10000956m.g	1416	133	0.0938603	not upregulated
Carubv10000957m.g	59	185	3.08333	up in Cr x Cg
Carubv10000958m.g	350	36	0.102564	not upregulated
Carubv10000959m.g	0	0	0	not upregulated
Carubv10000960m.g	558	81	0.144902	up in Cr x Cg
Carubv10000961m.g	2924	336	0.114872	not upregulated
Carubv10000962m.g	3437	120	0.034904	not upregulated
Carubv10000963m.g	3793	417	0.10991	not upregulated
Carubv10000964m.g	0	0	0	not upregulated
Carubv10000965m.g	842	169	0.200474	not upregulated
Carubv10000966m.g	2394	629	0.26263	not upregulated
Carubv10000967m.g	6497	1049	0.161434	not upregulated
Carubv10000968m.g	536	175	0.325885	not upregulated
Carubv10000969m.g	3762	355	0.0943396	not upregulated
Carubv10000970m.g	0	2	2	not upregulated
Carubv10000971m.g	376	59	0.156499	not upregulated
Carubv10000972m.g	11810	449	0.0380154	not upregulated
Carubv10000974m.g	4042	543	0.134306	not upregulated
Carubv10000975m.g	1609	1521	0.94472	not upregulated
Carubv10000976m.g	237	49	0.205882	not upregulated
Carubv10000977m.g	5762	1038	0.180115	not upregulated
Carubv10000978m.g	38	9	0.230769	not upregulated
Carubv10000979m.g	814	635	0.779141	not upregulated
Carubv10000980m.g	3327	594	0.178486	not upregulated
Carubv10000981m.g	12	4	0.307692	not upregulated
Carubv10000982m.g	41	30	0.714286	not upregulated
Carubv10000983m.g	2629	458	0.174144	not upregulated
Carubv10000984m.g	906	24	0.0264609	not upregulated
Carubv10000985m.g	14	37	2.46667	up in Cr x Cg
Carubv10000986m.g	819	161	0.196341	up in Cr x Cg
Carubv10000987m.g	1563	154	0.0984655	not upregulated
Carubv10000988m.g	858	40	0.0465658	not upregulated
Carubv10000989m.g	0	1	1	not upregulated
Carubv10000990m.g	151	29	0.190789	up in Cr x Cg
Carubv10000991m.g	2482	491	0.197745	up in Cr x Cg
Carubv10000993m.g	143	202	1.40278	not upregulated
Carubv10000994m.g	2664	415	0.155722	not upregulated
Carubv10000995m.g	4459	1429	0.320404	not upregulated
Carubv10000996m.g	464	93	0.2	not upregulated
Carubv10000997m.g	1054	263	0.249289	up in Cr x Cg
Carubv10000998m.g	73	26	0.351351	not upregulated
Carubv10001000m.g	1408	163	0.115685	not upregulated
Carubv10001001m.g	1651	1436	0.869249	not upregulated
Carubv10001002m.g	108	250	2.29358	not upregulated
Carubv10001003m.g	1560	389	0.249199	not upregulated
Carubv10001004m.g	867	162	0.186636	not upregulated
Carubv10001005m.g	19	3	0.15	not upregulated
Carubv10001006m.g	422	98	0.231678	not upregulated
Carubv10001007m.g	3924	5	0.00127389	up in Cr x Cg
Carubv10001008m.g	124	2	0.016	up in Cr x Cg
Carubv10001009m.g	17146	4331	0.252581	not upregulated
Carubv10001010m.g	79	80	1	up in Cr x Cg
Carubv10001011m.g	759	573	0.753947	not upregulated
Carubv10001013m.g	327	201	0.612805	not upregulated
Carubv10001014m.g	3546	700	0.19735	not upregulated
Carubv10001015m.g	106	1	0.00934579	not upregulated
Carubv10001016m.g	1437	0	0	not upregulated
Carubv10001017m.g	3530	382	0.108185	not upregulated
Carubv10001018m.g	727	483	0.663462	not upregulated
Carubv10001019m.g	12	13	1	not upregulated
Carubv10001020m.g	1496	56	0.0374081	up in Cr x Cg
Carubv10001021m.g	475	88	0.184874	not upregulated
Carubv10001022m.g	1980	225	0.113579	not upregulated
Carubv10001023m.g	2	45	15	not upregulated
Carubv10001024m.g	589	82	0.138983	not upregulated
Carubv10001025m.g	1197	103	0.0859766	not upregulated
Carubv10001026m.g	0	134	134	up in Cr x Cg
Carubv10001027m.g	822	30	0.036452	not upregulated
Carubv10001029m.g	3058	636	0.207911	not upregulated
Carubv10001030m.g	2825	575	0.203468	not upregulated
Carubv10001032m.g	2800	510	0.182078	not upregulated
Carubv10001034m.g	1819	765	0.42033	not upregulated
Carubv10001036m.g	59	45	0.75	up in Cr x Cg
Carubv10001037m.g	28	17	0.586207	not upregulated
Carubv10001038m.g	5845	796	0.136161	not upregulated
Carubv10001039m.g	1603	261	0.162718	not upregulated
Carubv10001040m.g	7	27	3.375	up in Cr x Cg
Carubv10001041m.g	1689	337	0.199408	not upregulated
Carubv10001042m.g	3109	1084	0.348553	not upregulated
Carubv10001043m.g	935	71	0.0758547	not upregulated
Carubv10001044m.g	326	97	0.296636	not upregulated
Carubv10001045m.g	1079	161	0.149074	not upregulated
Carubv10001046m.g	124	60	0.48	not upregulated
Carubv10001048m.g	244	28	0.114286	not upregulated
Carubv10001049m.g	46	14	0.297872	not upregulated
Carubv10001050m.g	2804	358	0.127629	not upregulated
Carubv10001051m.g	229	119	0.517391	up in Cr x Cg
Carubv10001052m.g	5996	1203	0.2006	not upregulated
Carubv10001054m.g	0	0	0	not upregulated
Carubv10001055m.g	2587	0	0	not upregulated
Carubv10001056m.g	1935	249	0.128616	not upregulated
Carubv10001057m.g	424	116	0.272941	not upregulated
Carubv10001058m.g	2460	397	0.161317	not upregulated
Carubv10001060m.g	2354	312	0.132484	not upregulated
Carubv10001061m.g	0	0	0	not upregulated
Carubv10001062m.g	64	8	0.123077	not upregulated
Carubv10001064m.g	1019	185	0.181373	not upregulated
Carubv10001065m.g	169	7	0.0411765	not upregulated
Carubv10001066m.g	2	0	0	not upregulated
Carubv10001068m.g	213	0	0	not upregulated
Carubv10001069m.g	3	0	0	not upregulated
Carubv10001070m.g	976	437	0.447288	not upregulated
Carubv10001071m.g	0	0	0	not upregulated
Carubv10001073m.g	251	475	1.88492	not upregulated
Carubv10001076m.g	989	256	0.258586	not upregulated
Carubv10001077m.g	1035	66	0.0637066	not upregulated
Carubv10001078m.g	391	74	0.188776	not upregulated
Carubv10001079m.g	26	31	1.14815	up in Cr x Cg
Carubv10001080m.g	1181	232	0.196277	not upregulated
Carubv10001081m.g	1003	131	0.130478	not upregulated
Carubv10001082m.g	132	23	0.172932	not upregulated
Carubv10001083m.g	190	256	1.34031	not upregulated
Carubv10001084m.g	511	360	0.703125	not upregulated
Carubv10001086m.g	602	163	0.270315	not upregulated
Carubv10001087m.g	1962	327	0.166582	not upregulated
Carubv10001089m.g	5	2	0.333333	not upregulated
Carubv10001090m.g	1608	226	0.14046	not upregulated
Carubv10001092m.g	1152	352	0.305291	not upregulated
Carubv10001093m.g	4	0	0	not upregulated
Carubv10001094m.g	114	59	0.513043	not upregulated
Carubv10001095m.g	13	0	0	not upregulated
Carubv10001096m.g	11251	11597	1.03066	not upregulated
Carubv10001097m.g	1659	332	0.2	not upregulated
Carubv10001098m.g	262	24	0.0912548	not upregulated
Carubv10001099m.g	332	63	0.189189	up in Cr x Cg
Carubv10001100m.g	17	4190	232.778	not upregulated
Carubv10001101m.g	149	17	0.113333	not upregulated
Carubv10001102m.g	305	114	0.372549	not upregulated
Carubv10001103m.g	8037	1343	0.167081	not upregulated
Carubv10001104m.g	60	10	0.163934	not upregulated
Carubv10001105m.g	699	257	0.367143	not upregulated
Carubv10001106m.g	0	0	0	not upregulated
Carubv10001107m.g	1125	213	0.189165	not upregulated
Carubv10001108m.g	1	7	3.5	not upregulated
Carubv10001109m.g	0	0	0	not upregulated
Carubv10001110m.g	5	4	0.666667	not upregulated
Carubv10001111m.g	187	878	4.67021	not upregulated
Carubv10001113m.g	2496	285	0.114137	not upregulated
Carubv10001114m.g	183	69	0.375	up in Cr x Cg
Carubv10001116m.g	507	3255	6.40748	not upregulated
Carubv10001118m.g	65	0	0	not upregulated
Carubv10001119m.g	271	117	0.430147	not upregulated
Carubv10001121m.g	43	0	0	not upregulated
Carubv10001122m.g	143	41	0.284722	not upregulated
Carubv10001123m.g	1173	237	0.201874	not upregulated
Carubv10001124m.g	382	85	0.221932	not upregulated
Carubv10001125m.g	0	0	0	not upregulated
Carubv10001126m.g	434	33	0.0758621	not upregulated
Carubv10001127m.g	871	287	0.329128	not upregulated
Carubv10001128m.g	6	0	0	not upregulated
Carubv10001129m.g	1	7	3.5	not upregulated
Carubv10001130m.g	350	46	0.131054	not upregulated
Carubv10001131m.g	2191	61	0.0278285	not upregulated
Carubv10001132m.g	308	17	0.0550162	not upregulated
Carubv10001133m.g	485	259	0.532922	not upregulated
Carubv10001134m.g	794	6	0.00754717	not upregulated
Carubv10001135m.g	832	61	0.0732293	not upregulated
Carubv10001136m.g	4954	35	0.00706357	not upregulated
Carubv10001137m.g	190	412	2.15707	not upregulated
Carubv10001138m.g	44426	1638	0.0368695	not upregulated
Carubv10001139m.g	5346	1336	0.24986	not upregulated
Carubv10001140m.g	515	62	0.120155	not upregulated
Carubv10001141m.g	1412	55	0.0389243	not upregulated
Carubv10001142m.g	3	0	0	not upregulated
Carubv10001143m.g	62	142	2.25397	not upregulated
Carubv10001144m.g	210	48	0.227488	not upregulated
Carubv10001145m.g	727	373	0.512363	not upregulated
Carubv10001146m.g	149	18	0.12	not upregulated
Carubv10001147m.g	32	18	0.545455	not upregulated
Carubv10001149m.g	1295	290	0.223765	not upregulated
Carubv10001150m.g	0	0	0	not upregulated
Carubv10001152m.g	2223	340	0.152878	not upregulated
Carubv10001153m.g	928	10	0.0107643	not upregulated
Carubv10001154m.g	365	56	0.153005	not upregulated
Carubv10001155m.g	466	147	0.314775	not upregulated
Carubv10001156m.g	338	81	0.238938	not upregulated
Carubv10001157m.g	1748	308	0.176101	not upregulated
Carubv10001158m.g	906	39	0.0429989	not upregulated
Carubv10001159m.g	757	7	0.00923483	not upregulated
Carubv10001160m.g	1592	1	0.000627746	not upregulated
Carubv10001161m.g	2252	326	0.144696	not upregulated
Carubv10001162m.g	5244	1364	0.260057	up in Cr x Cg
Carubv10001163m.g	481	63	0.130705	not upregulated
Carubv10001164m.g	417	341	0.815789	not upregulated
Carubv10001165m.g	966	101	0.104447	not upregulated
Carubv10001166m.g	29	115	3.83333	up in Cr x Cg
Carubv10001167m.g	23079	444	0.0192374	not upregulated
Carubv10001168m.g	2537	464	0.182821	not upregulated
Carubv10001169m.g	352	46	0.130312	not upregulated
Carubv10001170m.g	313	9	0.0286624	not upregulated
Carubv10001171m.g	14	3	0.2	not upregulated
Carubv10001172m.g	2148	231	0.107492	not upregulated
Carubv10001173m.g	0	0	0	not upregulated
Carubv10001174m.g	24139	4315	0.178749	not upregulated
Carubv10001175m.g	1020	42	0.0411361	not upregulated
Carubv10001176m.g	1851	1406	0.759179	up in Cr x Cg
Carubv10001177m.g	1	0	0	not upregulated
Carubv10001178m.g	3552	343	0.0965381	not upregulated
Carubv10001179m.g	287	74	0.256944	not upregulated
Carubv10001180m.g	8720	20	0.00229331	not upregulated
Carubv10001181m.g	559	8	0.0142857	not upregulated
Carubv10001182m.g	1480	261	0.176232	not upregulated
Carubv10001183m.g	0	0	0	not upregulated
Carubv10001184m.g	4	0	0	not upregulated
Carubv10001185m.g	194	80	0.410256	not upregulated
Carubv10001186m.g	3722	364	0.0977706	not upregulated
Carubv10001188m.g	12960	3140	0.242265	not upregulated
Carubv10001189m.g	1	0	0	not upregulated
Carubv10001190m.g	1024	71	0.0692683	not upregulated
Carubv10001191m.g	682	801	1.17277	not upregulated
Carubv10001192m.g	78	24	0.303797	not upregulated
Carubv10001193m.g	7	0	0	not upregulated
Carubv10001194m.g	4	2	0.4	not upregulated
Carubv10001195m.g	31	9	0.28125	not upregulated
Carubv10001196m.g	246	83	0.336032	not upregulated
Carubv10001197m.g	680	834	1.22467	not upregulated
Carubv10001198m.g	17	70	3.88889	up in Cr x Cg
Carubv10001199m.g	0	0	0	not upregulated
Carubv10001201m.g	0	0	0	not upregulated
Carubv10001202m.g	190	4	0.0209424	not upregulated
Carubv10001203m.g	203	43	0.210784	not upregulated
Carubv10001204m.g	3	0	0	not upregulated
Carubv10001205m.g	2469	539	0.218219	not upregulated
Carubv10001207m.g	3009	97	0.0322259	up in Cr x Cg
Carubv10001208m.g	278	112	0.401434	not upregulated
Carubv10001209m.g	650	88	0.135177	not upregulated
Carubv10001210m.g	839	279	0.332143	not upregulated
Carubv10001211m.g	59	59	0.983333	not upregulated
Carubv10001212m.g	214	46	0.213953	up in Cr x Cg
Carubv10001213m.g	1233	0	0	up in Cr x Cg
Carubv10001214m.g	778	205	0.263158	not upregulated
Carubv10001215m.g	55	13	0.232143	not upregulated
Carubv10001216m.g	0	0	0	not upregulated
Carubv10001217m.g	31	2	0.0625	not upregulated
Carubv10001218m.g	0	0	0	not upregulated
Carubv10001219m.g	969	187	0.192784	not upregulated
Carubv10001220m.g	188	17	0.0899471	not upregulated
Carubv10001221m.g	564	88	0.155752	not upregulated
Carubv10001222m.g	6	0	0	not upregulated
Carubv10001223m.g	1	18	9	not upregulated
Carubv10001224m.g	0	0	0	not upregulated
Carubv10001225m.g	4	2	0.4	not upregulated
Carubv10001226m.g	375	67	0.178191	not upregulated
Carubv10001227m.g	325	212	0.650307	not upregulated
Carubv10001228m.g	0	0	0	not upregulated
Carubv10001229m.g	0	0	0	not upregulated
Carubv10001230m.g	1183	379	0.320101	not upregulated
Carubv10001231m.g	818	189	0.230769	not upregulated
Carubv10001232m.g	405	273	0.672414	not upregulated
Carubv10001233m.g	12	2	0.153846	not upregulated
Carubv10001234m.g	1349	246	0.182222	not upregulated
Carubv10001236m.g	19	22	1.1	up in Cr x Cg
Carubv10001237m.g	11	0	0	not upregulated
Carubv10001238m.g	292	21	0.0716724	up in Cr x Cg
Carubv10001239m.g	383	27	0.0703125	not upregulated
Carubv10001240m.g	1326	29	0.0218538	not upregulated
Carubv10001241m.g	9172	1010	0.110106	not upregulated
Carubv10001242m.g	2882	247	0.0856746	not upregulated
Carubv10001243m.g	4480	1775	0.396117	not upregulated
Carubv10001244m.g	516	48	0.0928433	not upregulated
Carubv10001245m.g	1206	181	0.149959	not upregulated
Carubv10001246m.g	289	54	0.186207	not upregulated
Carubv10001247m.g	333	60	0.179641	not upregulated
Carubv10001248m.g	1455	66	0.0453297	not upregulated
Carubv10001249m.g	892	84	0.0940649	not upregulated
Carubv10001250m.g	17	0	0	not upregulated
Carubv10001251m.g	422	1449	3.42553	up in Cr x Cg
Carubv10001252m.g	629	1566	2.48571	not upregulated
Carubv10001253m.g	8607	81	0.00940985	not upregulated
Carubv10001254m.g	561	19	0.0338078	not upregulated
Carubv10001255m.g	0	1	1	not upregulated
Carubv10001256m.g	2605	549	0.210668	not upregulated
Carubv10001257m.g	212	205	0.962441	not upregulated
Carubv10001258m.g	333	86	0.257485	up in Cr x Cg
Carubv10001259m.g	1	0	0	not upregulated
Carubv10001260m.g	30	5	0.16129	not upregulated
Carubv10001261m.g	4505	8885	1.97182	not upregulated
Carubv10001263m.g	689	75	0.108696	not upregulated
Carubv10001264m.g	9	0	0	not upregulated
Carubv10001265m.g	4	9	1.8	not upregulated
Carubv10001266m.g	1712	159	0.0928196	not upregulated
Carubv10001268m.g	598	262	0.437396	not upregulated
Carubv10001270m.g	136	140	1.0219	not upregulated
Carubv10001271m.g	317	39	0.122642	up in Cr x Cg
Carubv10001272m.g	264	230	0.867925	up in Cr x Cg
Carubv10001273m.g	135	13	0.0955882	not upregulated
Carubv10001274m.g	1400	597	0.426124	not upregulated
Carubv10001277m.g	3	40	10	up in Cr x Cg
Carubv10001278m.g	3476	500	0.143802	not upregulated
Carubv10001279m.g	39	3	0.075	not upregulated
Carubv10001280m.g	870	80	0.0918485	not upregulated
Carubv10001281m.g	2141	507	0.236695	not upregulated
Carubv10001282m.g	1101	137	0.124319	not upregulated
Carubv10001283m.g	1451	269	0.185262	not upregulated
Carubv10001284m.g	1832	166	0.0905619	not upregulated
Carubv10001285m.g	11	259	21.5833	not upregulated
Carubv10001286m.g	0	0	0	not upregulated
Carubv10001287m.g	1354	127	0.0937269	not upregulated
Carubv10001288m.g	982	373	0.379451	not upregulated
Carubv10001289m.g	0	0	0	not upregulated
Carubv10001290m.g	0	0	0	not upregulated
Carubv10001291m.g	2231	1224	0.548387	up in Cr x Cg
Carubv10001292m.g	947	37	0.0390295	not upregulated
Carubv10001293m.g	0	0	0	not upregulated
Carubv10001294m.g	4035	903	0.223736	up in Cr x Cg
Carubv10001296m.g	0	0	0	not upregulated
Carubv10001297m.g	1592	60	0.0376648	not upregulated
Carubv10001298m.g	1984	21	0.0105793	not upregulated
Carubv10001299m.g	4	0	0	not upregulated
Carubv10001300m.g	75	0	0	not upregulated
Carubv10001301m.g	1	0	0	not upregulated
Carubv10001302m.g	0	0	0	not upregulated
Carubv10001303m.g	4	1	0.2	not upregulated
Carubv10001304m.g	1704	57	0.0334311	not upregulated
Carubv10001305m.g	77	18	0.230769	not upregulated
Carubv10001306m.g	69	41	0.585714	not upregulated
Carubv10001307m.g	78	2	0.0253165	not upregulated
Carubv10001308m.g	236	4	0.0168776	up in Cr x Cg
Carubv10001309m.g	53	43	0.796296	not upregulated
Carubv10001310m.g	4844	91	0.0187822	not upregulated
Carubv10001311m.g	0	0	0	not upregulated
Carubv10001312m.g	23	13	0.541667	not upregulated
Carubv10001313m.g	1458	415	0.284441	not upregulated
Carubv10001314m.g	15	4	0.25	not upregulated
Carubv10001315m.g	64	40	0.615385	up in Cr x Cg
Carubv10001316m.g	792	86	0.108449	not upregulated
Carubv10001317m.g	9149	867	0.0947541	not upregulated
Carubv10001318m.g	2029	286	0.140887	not upregulated
Carubv10001319m.g	5992	483	0.080594	not upregulated
Carubv10001320m.g	1153	315	0.272964	not upregulated
Carubv10001321m.g	0	0	0	not upregulated
Carubv10001322m.g	4	9	1.8	not upregulated
Carubv10001324m.g	27	44	1.57143	not upregulated
Carubv10001325m.g	9	0	0	not upregulated
Carubv10001326m.g	4	0	0	not upregulated
Carubv10001328m.g	2	0	0	not upregulated
Carubv10001329m.g	482	200	0.414079	not upregulated
Carubv10001330m.g	1001	168	0.167665	not upregulated
Carubv10001331m.g	2731	750	0.274524	not upregulated
Carubv10001332m.g	2	0	0	not upregulated
Carubv10001333m.g	922	195	0.211268	not upregulated
Carubv10001335m.g	1414	2600	1.83746	up in Cr x Cg
Carubv10001336m.g	290	69	0.237113	not upregulated
Carubv10001337m.g	0	1	1	not upregulated
Carubv10001338m.g	9	2	0.2	not upregulated
Carubv10001339m.g	2296	1406	0.612103	not upregulated
Carubv10001340m.g	1419	927	0.652817	not upregulated
Carubv10001341m.g	215	18	0.0833333	not upregulated
Carubv10001342m.g	333	152	0.45509	not upregulated
Carubv10001343m.g	0	0	0	not upregulated
Carubv10001344m.g	16	0	0	not upregulated
Carubv10001345m.g	168	45	0.266272	not upregulated
Carubv10001346m.g	0	0	0	not upregulated
Carubv10001347m.g	95	67	0.697917	not upregulated
Carubv10001348m.g	305	3	0.00980392	not upregulated
Carubv10001349m.g	1905	401	0.210388	not upregulated
Carubv10001352m.g	9753	18	0.0018454	up in Cr x Cg
Carubv10001353m.g	1661	1364	0.820698	not upregulated
Carubv10001354m.g	132	67	0.503759	not upregulated
Carubv10001355m.g	460	44	0.0954447	not upregulated
Carubv10001356m.g	51	4	0.0769231	not upregulated
Carubv10001357m.g	1231	403	0.32711	not upregulated
Carubv10001358m.g	43	6	0.136364	up in Cr x Cg
Carubv10001359m.g	988	949	0.959555	not upregulated
Carubv10001360m.g	100	19	0.188119	not upregulated
Carubv10001361m.g	0	6	6	not upregulated
Carubv10001362m.g	884	351	0.39661	not upregulated
Carubv10001363m.g	21	39	1.77273	up in Cr x Cg
Carubv10001364m.g	329	10	0.030303	up in Cr x Cg
Carubv10001365m.g	509	3047	5.97451	up in Cr x Cg
Carubv10001366m.g	0	0	0	not upregulated
Carubv10001367m.g	68	242	3.50725	not upregulated
Carubv10001368m.g	2696	134	0.0496848	not upregulated
Carubv10001370m.g	150	0	0	up in Cr x Cg
Carubv10001372m.g	158	0	0	not upregulated
Carubv10001373m.g	85	52	0.604651	not upregulated
Carubv10001375m.g	0	0	0	not upregulated
Carubv10001376m.g	162	76	0.466258	not upregulated
Carubv10001377m.g	1	198	99	not upregulated
Carubv10001378m.g	0	2	2	not upregulated
Carubv10001379m.g	30	2	0.0645161	not upregulated
Carubv10001380m.g	101	0	0	not upregulated
Carubv10001381m.g	336	27	0.0801187	not upregulated
Carubv10001382m.g	0	0	0	not upregulated
Carubv10001383m.g	841	137	0.162708	not upregulated
Carubv10001384m.g	5	11	1.83333	not upregulated
Carubv10001385m.g	974	94	0.0964103	not upregulated
Carubv10001386m.g	4115	0	0	up in Cr x Cg
Carubv10001387m.g	4	51	10.2	not upregulated
Carubv10001388m.g	252	52	0.205534	not upregulated
Carubv10001391m.g	3236	396	0.122335	not upregulated
Carubv10001392m.g	1160	179	0.154177	not upregulated
Carubv10001393m.g	546	129	0.235832	not upregulated
Carubv10001394m.g	3255	545	0.167383	not upregulated
Carubv10001396m.g	2770	121	0.0436665	not upregulated
Carubv10001397m.g	2074	238	0.114699	not upregulated
Carubv10001398m.g	959	9	0.009375	up in Cr x Cg
Carubv10001399m.g	418	67	0.159905	not upregulated
Carubv10001400m.g	2573	241	0.0936286	not upregulated
Carubv10001401m.g	22	2	0.0869565	not upregulated
Carubv10001402m.g	2581	2	0.000774593	not upregulated
Carubv10001403m.g	1558	46	0.0295061	not upregulated
Carubv10001404m.g	3	1	0.25	not upregulated
Carubv10001405m.g	1096	97	0.088423	not upregulated
Carubv10001406m.g	1726	513	0.297047	up in Cr x Cg
Carubv10001407m.g	55	54	0.964286	not upregulated
Carubv10001408m.g	0	4	4	not upregulated
Carubv10001409m.g	496	36	0.0724346	not upregulated
Carubv10001410m.g	0	0	0	not upregulated
Carubv10001411m.g	48	73	1.4898	not upregulated
Carubv10001412m.g	1352	880	0.650407	not upregulated
Carubv10001413m.g	663	16	0.0240964	not upregulated
Carubv10001415m.g	48	1	0.0204082	not upregulated
Carubv10001416m.g	734	124	0.168707	not upregulated
Carubv10001418m.g	1049	112	0.106667	not upregulated
Carubv10001419m.g	1420	1301	0.915552	not upregulated
Carubv10001420m.g	2990	335	0.112003	not upregulated
Carubv10001421m.g	41	43	1.02381	up in Cr x Cg
Carubv10001422m.g	8389	1416	0.168772	not upregulated
Carubv10001423m.g	127	8	0.0625	up in Cr x Cg
Carubv10001424m.g	1280	329	0.256831	not upregulated
Carubv10001425m.g	2086	475	0.227599	not upregulated
Carubv10001427m.g	196	32	0.162437	not upregulated
Carubv10001430m.g	173	7	0.0402299	not upregulated
Carubv10001431m.g	1212	151	0.124485	not upregulated
Carubv10001432m.g	376	83	0.220159	up in Cr x Cg
Carubv10001433m.g	271	5	0.0183824	up in Cr x Cg
Carubv10001435m.g	1501	181	0.120506	not upregulated
Carubv10001436m.g	459	257	0.558696	not upregulated
Carubv10001437m.g	493	8	0.0161943	not upregulated
Carubv10001438m.g	277	36	0.129496	not upregulated
Carubv10001439m.g	337	27	0.0798817	not upregulated
Carubv10001440m.g	47	5	0.104167	up in Cr x Cg
Carubv10001442m.g	0	0	0	not upregulated
Carubv10001443m.g	2939	687	0.233673	not upregulated
Carubv10001445m.g	2	0	0	not upregulated
Carubv10001446m.g	141	64	0.450704	not upregulated
Carubv10001447m.g	287	366	1.27083	not upregulated
Carubv10001448m.g	684	133	0.194161	up in Cr x Cg
Carubv10001449m.g	8	0	0	not upregulated
Carubv10001450m.g	2	40	13.3333	not upregulated
Carubv10001451m.g	774	106	0.136774	not upregulated
Carubv10001452m.g	3526	507	0.143748	not upregulated
Carubv10001453m.g	0	0	0	not upregulated
Carubv10001454m.g	601	215	0.357143	up in Cr x Cg
Carubv10001455m.g	65	0	0	not upregulated
Carubv10001456m.g	1486	118	0.0793544	not upregulated
Carubv10001457m.g	567	160	0.28169	not upregulated
Carubv10001458m.g	0	0	0	not upregulated
Carubv10001459m.g	602	117	0.19403	not upregulated
Carubv10001461m.g	93	166	1.76596	up in Cr x Cg
Carubv10001462m.g	1586	2	0.00126024	up in Cr x Cg
Carubv10001463m.g	8082	849	0.105035	not upregulated
Carubv10001466m.g	1981	131	0.0660949	not upregulated
Carubv10001467m.g	60	7	0.114754	not upregulated
Carubv10001468m.g	1138	23	0.0201932	not upregulated
Carubv10001469m.g	1777	314	0.176603	not upregulated
Carubv10001470m.g	41	10	0.238095	not upregulated
Carubv10001471m.g	0	0	0	not upregulated
Carubv10001472m.g	1321	79	0.0597579	not upregulated
Carubv10001473m.g	257	223	0.864341	not upregulated
Carubv10001475m.g	2646	977	0.369097	not upregulated
Carubv10001476m.g	0	0	0	not upregulated
Carubv10001478m.g	13	1	0.0714286	not upregulated
Carubv10001479m.g	808	97	0.119901	not upregulated
Carubv10001480m.g	57	640	11.0345	not upregulated
Carubv10001482m.g	472	99	0.209302	not upregulated
Carubv10001483m.g	3974	4029	1.01358	up in Cr x Cg
Carubv10001484m.g	27	25	0.892857	not upregulated
Carubv10001485m.g	3417	541	0.15828	not upregulated
Carubv10001486m.g	11	2	0.166667	not upregulated
Carubv10001487m.g	0	0	0	up in Cr x Cg
Carubv10001488m.g	459	154	0.334783	not upregulated
Carubv10001489m.g	1744	79	0.0452722	not upregulated
Carubv10001491m.g	1287	0	0	up in Cr x Cg
Carubv10001492m.g	45	103	2.23913	not upregulated
Carubv10001493m.g	455	55	0.120614	not upregulated
Carubv10001494m.g	4391	688	0.156648	not upregulated
Carubv10001496m.g	21291	6099	0.286446	up in Cr x Cg
Carubv10001497m.g	0	0	0	not upregulated
Carubv10001498m.g	2	0	0	not upregulated
Carubv10001499m.g	806	240	0.297398	not upregulated
Carubv10001500m.g	0	55	55	up in Cr x Cg
Carubv10001502m.g	147	134	0.905405	not upregulated
Carubv10001503m.g	1155	181	0.156574	not upregulated
Carubv10001504m.g	227	40	0.175439	not upregulated
Carubv10001505m.g	1371	188	0.137026	not upregulated
Carubv10001507m.g	6	30	4.28571	not upregulated
Carubv10001508m.g	3849	859	0.223117	not upregulated
Carubv10001509m.g	548	1006	1.83242	not upregulated
Carubv10001510m.g	1144	82	0.0716157	not upregulated
Carubv10001511m.g	399	40	0.1	not upregulated
Carubv10001512m.g	29	59	1.96667	not upregulated
Carubv10001513m.g	766	339	0.441982	not upregulated
Carubv10001514m.g	75	48	0.631579	not upregulated
Carubv10001515m.g	237	36	0.151261	not upregulated
Carubv10001516m.g	213	166	0.775701	not upregulated
Carubv10001518m.g	11	0	0	not upregulated
Carubv10001519m.g	1188	395	0.332212	not upregulated
Carubv10001520m.g	0	7	7	not upregulated
Carubv10001521m.g	0	0	0	not upregulated
Carubv10001522m.g	1881	283	0.150372	not upregulated
Carubv10001523m.g	925	33	0.0356371	not upregulated
Carubv10001524m.g	58	34	0.576271	up in Cr x Cg
Carubv10001525m.g	606	47	0.07743	not upregulated
Carubv10001526m.g	7290	1085	0.148814	not upregulated
Carubv10001527m.g	5609	826	0.147237	not upregulated
Carubv10001528m.g	773	541	0.698966	not upregulated
Carubv10001529m.g	144	126	0.868966	up in Cr x Cg
Carubv10001530m.g	433	57	0.131336	not upregulated
Carubv10001531m.g	105	0	0	not upregulated
Carubv10001532m.g	350	26	0.0740741	not upregulated
Carubv10001533m.g	21340	3270	0.153226	not upregulated
Carubv10001534m.g	887	694	0.781532	not upregulated
Carubv10001535m.g	53	33	0.611111	not upregulated
Carubv10001536m.g	516	105	0.203095	up in Cr x Cg
Carubv10001537m.g	1868	107	0.0572499	not upregulated
Carubv10001538m.g	424	92	0.216471	not upregulated
Carubv10001539m.g	27	9	0.321429	not upregulated
Carubv10001540m.g	299	70	0.233333	up in Cr x Cg
Carubv10001541m.g	345	1	0.00289017	not upregulated
Carubv10001543m.g	292	84	0.286689	not upregulated
Carubv10001544m.g	14170	3636	0.25658	not upregulated
Carubv10001546m.g	1279	24	0.01875	not upregulated
Carubv10001547m.g	386	71	0.183463	not upregulated
Carubv10001548m.g	3122	306	0.0979827	not upregulated
Carubv10001549m.g	905	334	0.368653	up in Cr x Cg
Carubv10001550m.g	213	96	0.448598	not upregulated
Carubv10001551m.g	1	1	0.5	not upregulated
Carubv10001552m.g	0	690	690	up in Cr x Cg
Carubv10001553m.g	49	0	0	not upregulated
Carubv10001555m.g	1935	304	0.157025	not upregulated
Carubv10001556m.g	0	0	0	not upregulated
Carubv10001557m.g	4217	439	0.104078	not upregulated
Carubv10001558m.g	124	0	0	up in Cr x Cg
Carubv10001559m.g	1	5	2.5	not upregulated
Carubv10001560m.g	2249	390	0.173333	not upregulated
Carubv10001562m.g	928	135	0.145318	not upregulated
Carubv10001563m.g	3773	777	0.205882	not upregulated
Carubv10001564m.g	243	9	0.0368852	not upregulated
Carubv10001566m.g	0	0	0	not upregulated
Carubv10001567m.g	12	1	0.0769231	not upregulated
Carubv10001568m.g	147	107	0.722973	not upregulated
Carubv10001569m.g	290	0	0	not upregulated
Carubv10001570m.g	195	1191	6.07653	not upregulated
Carubv10001571m.g	501	1	0.00199203	not upregulated
Carubv10001573m.g	1	0	0	not upregulated
Carubv10001574m.g	2900	1847	0.636677	not upregulated
Carubv10001575m.g	61	103	1.66129	up in Cr x Cg
Carubv10001576m.g	0	8	8	not upregulated
Carubv10001577m.g	5496	1087	0.197744	not upregulated
Carubv10001578m.g	107	13	0.12037	not upregulated
Carubv10001579m.g	123	14	0.112903	not upregulated
Carubv10001580m.g	6722	1821	0.270861	not upregulated
Carubv10001581m.g	389	838	2.14872	not upregulated
Carubv10001582m.g	337	42	0.12426	up in Cr x Cg
Carubv10001583m.g	706	183	0.25884	not upregulated
Carubv10001585m.g	281	26	0.0921986	not upregulated
Carubv10001586m.g	4469	275	0.0615213	not upregulated
Carubv10001587m.g	2784	562	0.201795	not upregulated
Carubv10001588m.g	7	8	1	not upregulated
Carubv10001590m.g	11	108	9	not upregulated
Carubv10001591m.g	429	129	0.3	not upregulated
Carubv10001592m.g	667	3	0.00449102	not upregulated
Carubv10001593m.g	1676	254	0.151461	not upregulated
Carubv10001595m.g	61	0	0	not upregulated
Carubv10001596m.g	911	181	0.198465	up in Cr x Cg
Carubv10001597m.g	811	42	0.0517241	not upregulated
Carubv10001598m.g	2601	2059	0.791314	not upregulated
Carubv10001599m.g	11	7	0.583333	not upregulated
Carubv10001600m.g	0	0	0	not upregulated
Carubv10001601m.g	276	316	1.14079	up in Cr x Cg
Carubv10001602m.g	1885	318	0.168611	up in Cr x Cg
Carubv10001603m.g	984	162	0.164467	not upregulated
Carubv10001604m.g	1686	466	0.27623	not upregulated
Carubv10001606m.g	110	5	0.045045	not upregulated
Carubv10001608m.g	736	147	0.199457	not upregulated
Carubv10001609m.g	16	1	0.0588235	not upregulated
Carubv10001610m.g	296	96	0.323232	not upregulated
Carubv10001611m.g	0	6	6	not upregulated
Carubv10001612m.g	36	8	0.216216	not upregulated
Carubv10001614m.g	695	176	0.252874	not upregulated
Carubv10001615m.g	0	0	0	not upregulated
Carubv10001618m.g	2630	197	0.0748765	not upregulated
Carubv10001619m.g	354	89	0.250704	not upregulated
Carubv10001620m.g	581	59	0.101375	not upregulated
Carubv10001621m.g	696	1156	1.65854	not upregulated
Carubv10001622m.g	290	0	0	not upregulated
Carubv10001623m.g	1046	458	0.43744	not upregulated
Carubv10001624m.g	2695	936	0.347181	not upregulated
Carubv10001626m.g	1291	282	0.218266	not upregulated
Carubv10001627m.g	1737	1590	0.914845	not upregulated
Carubv10001628m.g	577	107	0.185121	not upregulated
Carubv10001629m.g	404	0	0	not upregulated
Carubv10001630m.g	10	0	0	not upregulated
Carubv10001631m.g	9	9	0.9	not upregulated
Carubv10001632m.g	43	12	0.272727	not upregulated
Carubv10001633m.g	205	40	0.194175	not upregulated
Carubv10001634m.g	754	146	0.193377	not upregulated
Carubv10001635m.g	833	25	0.029976	not upregulated
Carubv10001636m.g	943	400	0.423729	not upregulated
Carubv10001637m.g	301	25	0.0827815	not upregulated
Carubv10001638m.g	369	92	0.248649	not upregulated
Carubv10001640m.g	4822	671	0.139125	not upregulated
Carubv10001641m.g	647	162	0.25	not upregulated
Carubv10001643m.g	86	27	0.310345	not upregulated
Carubv10001644m.g	268	24	0.0892193	not upregulated
Carubv10001645m.g	0	0	0	not upregulated
Carubv10001647m.g	944	169	0.178836	not upregulated
Carubv10001648m.g	243	62	0.254098	not upregulated
Carubv10001651m.g	928	400	0.430571	not upregulated
Carubv10001652m.g	3968	402	0.101285	not upregulated
Carubv10001653m.g	447	151	0.337054	not upregulated
Carubv10001654m.g	5924	601	0.101435	not upregulated
Carubv10001655m.g	92	0	0	up in Cr x Cg
Carubv10001656m.g	12	351	27	not upregulated
Carubv10001657m.g	1238	137	0.110573	up in Cr x Cg
Carubv10001658m.g	325	67	0.205521	not upregulated
Carubv10001659m.g	16464	1682	0.102156	up in Cr x Cg
Carubv10001660m.g	1406	1444	1.0263	not upregulated
Carubv10001662m.g	1428	79	0.0552834	not upregulated
Carubv10001663m.g	2043	55	0.026908	not upregulated
Carubv10001665m.g	618	855	1.38126	not upregulated
Carubv10001666m.g	2769	617	0.222744	not upregulated
Carubv10001667m.g	1	0	0	not upregulated
Carubv10001668m.g	2084	412	0.197602	not upregulated
Carubv10001670m.g	465	635	1.36266	not upregulated
Carubv10001671m.g	320	564	1.75701	not upregulated
Carubv10001673m.g	1461	121	0.0827633	not upregulated
Carubv10001675m.g	0	0	0	not upregulated
Carubv10001676m.g	356	229	0.641457	not upregulated
Carubv10001677m.g	1538	139	0.0903184	not upregulated
Carubv10001678m.g	6929	814	0.11746	not upregulated
Carubv10001679m.g	1799	305	0.169444	not upregulated
Carubv10001680m.g	3331	897	0.269208	not upregulated
Carubv10001681m.g	3	5	1.25	not upregulated
Carubv10001682m.g	271	284	1.04412	not upregulated
Carubv10001683m.g	7804	318	0.0407431	not upregulated
Carubv10001684m.g	2	0	0	not upregulated
Carubv10001685m.g	181	4	0.021978	up in Cr x Cg
Carubv10001686m.g	4976	525	0.105485	not upregulated
Carubv10001687m.g	6981	836	0.119736	not upregulated
Carubv10001688m.g	35	23	0.638889	not upregulated
Carubv10001689m.g	15	1	0.0625	not upregulated
Carubv10001690m.g	1322	90	0.0680272	not upregulated
Carubv10001691m.g	660	58	0.0877458	not upregulated
Carubv10001692m.g	0	0	0	not upregulated
Carubv10001693m.g	1977	226	0.114257	not upregulated
Carubv10001694m.g	586	32	0.0545145	not upregulated
Carubv10001695m.g	132	0	0	not upregulated
Carubv10001696m.g	616	101	0.163695	up in Cr x Cg
Carubv10001699m.g	742	28	0.0376851	not upregulated
Carubv10001701m.g	85	386	4.48837	not upregulated
Carubv10001703m.g	4	4	0.8	not upregulated
Carubv10001704m.g	1618	1445	0.892526	not upregulated
Carubv10001705m.g	271	87	0.319853	up in Cr x Cg
Carubv10001706m.g	179	127	0.705556	not upregulated
Carubv10001707m.g	316	77	0.242902	not upregulated
Carubv10001708m.g	0	0	0	not upregulated
Carubv10001709m.g	567	121	0.213028	not upregulated
Carubv10001711m.g	708	63	0.0888575	not upregulated
Carubv10001712m.g	815	64	0.0784314	not upregulated
Carubv10001713m.g	3	0	0	not upregulated
Carubv10001714m.g	912	4	0.00438116	up in Cr x Cg
Carubv10001715m.g	109	13	0.118182	not upregulated
Carubv10001716m.g	623	87	0.139423	not upregulated
Carubv10001717m.g	0	0	0	not upregulated
Carubv10001718m.g	3252	1502	0.461728	not upregulated
Carubv10001719m.g	1175	389	0.330782	not upregulated
Carubv10001720m.g	0	0	0	not upregulated
Carubv10001721m.g	1	1	0.5	not upregulated
Carubv10001722m.g	51	32	0.615385	not upregulated
Carubv10001723m.g	17	4	0.222222	not upregulated
Carubv10001724m.g	711	157	0.220506	not upregulated
Carubv10001725m.g	2	3	1	not upregulated
Carubv10001726m.g	572	5	0.008726	not upregulated
Carubv10001728m.g	0	16	16	not upregulated
Carubv10001729m.g	476	83	0.174004	not upregulated
Carubv10001730m.g	4	8	1.6	not upregulated
Carubv10001731m.g	0	100	100	not upregulated
Carubv10001732m.g	0	0	0	not upregulated
Carubv10001733m.g	11	0	0	not upregulated
Carubv10001734m.g	0	0	0	not upregulated
Carubv10001736m.g	1812	414	0.228351	up in Cr x Cg
Carubv10001737m.g	4062	231	0.0568545	not upregulated
Carubv10001738m.g	40	10	0.243902	not upregulated
Carubv10001739m.g	576	123	0.213172	not upregulated
Carubv10001740m.g	14753	5428	0.3679	not upregulated
Carubv10001741m.g	55	0	0	not upregulated
Carubv10001742m.g	108	62	0.568807	up in Cr x Cg
Carubv10001743m.g	8062	1592	0.197445	not upregulated
Carubv10001744m.g	35	9	0.25	up in Cr x Cg
Carubv10001745m.g	1335	908	0.679641	up in Cr x Cg
Carubv10001746m.g	189	17	0.0894737	not upregulated
Carubv10001747m.g	345	110	0.317919	up in Cr x Cg
Carubv10001748m.g	2845	441	0.154954	not upregulated
Carubv10001749m.g	850	4151	4.87779	not upregulated
Carubv10001751m.g	807	420	0.519802	not upregulated
Carubv10001752m.g	36	76	2.05405	up in Cr x Cg
Carubv10001754m.g	2387	606	0.253769	not upregulated
Carubv10001755m.g	3088	206	0.0666882	not upregulated
Carubv10001756m.g	0	0	0	not upregulated
Carubv10001757m.g	1437	497	0.345619	up in Cr x Cg
Carubv10001758m.g	1442	255	0.176715	not upregulated
Carubv10001759m.g	3057	465	0.15206	not upregulated
Carubv10001760m.g	932	20	0.0214362	not upregulated
Carubv10001761m.g	228	1	0.00436681	up in Cr x Cg
Carubv10001762m.g	386	130	0.335917	up in Cr x Cg
Carubv10001764m.g	0	0	0	up in Cr x Cg
Carubv10001766m.g	483	19	0.0392562	not upregulated
Carubv10001767m.g	2164	419	0.193533	not upregulated
Carubv10001769m.g	203	6	0.0294118	not upregulated
Carubv10001770m.g	238	678	2.83682	not upregulated
Carubv10001771m.g	1749	1335	0.762857	not upregulated
Carubv10001772m.g	217	22	0.100917	not upregulated
Carubv10001775m.g	240	62	0.257261	not upregulated
Carubv10001776m.g	364	75	0.205479	not upregulated
Carubv10001777m.g	0	0	0	not upregulated
Carubv10001778m.g	981	1133	1.15377	not upregulated
Carubv10001779m.g	10237	1470	0.143583	not upregulated
Carubv10001780m.g	0	0	0	not upregulated
Carubv10001781m.g	1093	96	0.0877514	not upregulated
Carubv10001782m.g	6645	1543	0.23217	not upregulated
Carubv10001783m.g	771	0	0	not upregulated
Carubv10001784m.g	4	98	19.6	not upregulated
Carubv10001785m.g	4000	380	0.0949763	not upregulated
Carubv10001786m.g	583	95	0.162671	not upregulated
Carubv10001787m.g	10233	2868	0.280242	up in Cr x Cg
Carubv10001788m.g	2	0	0	not upregulated
Carubv10001789m.g	6987	511	0.0731254	not upregulated
Carubv10001790m.g	411	58	0.140777	not upregulated
Carubv10001791m.g	6165	1222	0.198184	not upregulated
Carubv10001792m.g	968	254	0.262126	not upregulated
Carubv10001793m.g	916	164	0.178844	not upregulated
Carubv10001794m.g	944	258	0.273016	not upregulated
Carubv10001795m.g	0	0	0	not upregulated
Carubv10001796m.g	1	0	0	not upregulated
Carubv10001798m.g	35	500	13.8889	up in Cr x Cg
Carubv10001799m.g	0	0	0	not upregulated
Carubv10001800m.g	4	0	0	not upregulated
Carubv10001802m.g	4	42	8.4	not upregulated
Carubv10001803m.g	25562	10108	0.395415	not upregulated
Carubv10001804m.g	1523	234	0.153543	not upregulated
Carubv10001805m.g	4685	21	0.00448143	not upregulated
Carubv10001807m.g	130	284	2.16794	not upregulated
Carubv10001808m.g	437	37	0.0844749	not upregulated
Carubv10001809m.g	209	8866	42.219	not upregulated
Carubv10001810m.g	74	140	1.86667	not upregulated
Carubv10001811m.g	0	0	0	not upregulated
Carubv10001812m.g	19	0	0	not upregulated
Carubv10001813m.g	1549	217	0.14	not upregulated
Carubv10001815m.g	696	825	1.18364	not upregulated
Carubv10001818m.g	421	86	0.203791	not upregulated
Carubv10001819m.g	213	152	0.71028	not upregulated
Carubv10001820m.g	567	122	0.214789	not upregulated
Carubv10001821m.g	42	0	0	not upregulated
Carubv10001822m.g	0	0	0	not upregulated
Carubv10001823m.g	0	0	0	not upregulated
Carubv10001824m.g	1291	883	0.683437	not upregulated
Carubv10001825m.g	407	109	0.267157	not upregulated
Carubv10001826m.g	16219	1261	0.0777435	not upregulated
Carubv10001828m.g	21392	2345	0.109615	not upregulated
Carubv10001829m.g	4711	414	0.0878608	not upregulated
Carubv10001830m.g	257	171	0.662791	not upregulated
Carubv10001831m.g	181	1	0.00549451	not upregulated
Carubv10001832m.g	3	40	10	not upregulated
Carubv10001833m.g	18	9	0.473684	not upregulated
Carubv10001835m.g	389	71	0.182051	not upregulated
Carubv10001836m.g	953	408	0.427673	up in Cr x Cg
Carubv10001837m.g	28	0	0	not upregulated
Carubv10001838m.g	488	116	0.237219	not upregulated
Carubv10001840m.g	22881	6658	0.290971	not upregulated
Carubv10001841m.g	4698	1066	0.226857	not upregulated
Carubv10001842m.g	2219	501	0.225676	not upregulated
Carubv10001844m.g	209	99	0.471429	not upregulated
Carubv10001845m.g	564	22	0.0389381	not upregulated
Carubv10001846m.g	81	70	0.853659	not upregulated
Carubv10001847m.g	262	20	0.0760456	up in Cr x Cg
Carubv10001848m.g	3	0	0	not upregulated
Carubv10001850m.g	263	7	0.0265152	up in Cr x Cg
Carubv10001851m.g	2177	291	0.133609	not upregulated
Carubv10001852m.g	9553	1839	0.192485	not upregulated
Carubv10001853m.g	1067	52	0.0486891	not upregulated
Carubv10001854m.g	3	5	1.25	not upregulated
Carubv10001856m.g	0	0	0	not upregulated
Carubv10001858m.g	2251	373	0.165631	not upregulated
Carubv10001859m.g	245	31	0.126016	not upregulated
Carubv10001860m.g	245	0	0	not upregulated
Carubv10001861m.g	2831	371	0.131003	not upregulated
Carubv10001862m.g	9551	1492	0.156198	not upregulated
Carubv10001863m.g	1454	180	0.123711	not upregulated
Carubv10001865m.g	10902	452	0.0414565	not upregulated
Carubv10001866m.g	1988	426	0.214178	not upregulated
Carubv10001867m.g	2369	548	0.231224	not upregulated
Carubv10001868m.g	130	14	0.10687	up in Cr x Cg
Carubv10001870m.g	3357	1200	0.357356	not upregulated
Carubv10001871m.g	1087	254	0.233456	not upregulated
Carubv10001872m.g	30	5	0.16129	not upregulated
Carubv10001873m.g	168	118	0.698225	up in Cr x Cg
Carubv10001874m.g	0	2	2	not upregulated
Carubv10001875m.g	156	21	0.133758	not upregulated
Carubv10001876m.g	760	215	0.282523	not upregulated
Carubv10001877m.g	0	0	0	not upregulated
Carubv10001878m.g	2438	680	0.278803	up in Cr x Cg
Carubv10001880m.g	921	1	0.0010846	not upregulated
Carubv10001881m.g	14238	1019	0.071564	not upregulated
Carubv10001882m.g	0	0	0	up in Cr x Cg
Carubv10001883m.g	2155	794	0.368275	not upregulated
Carubv10001884m.g	0	0	0	not upregulated
Carubv10001885m.g	2598	5	0.00192382	not upregulated
Carubv10001886m.g	3	0	0	not upregulated
Carubv10001887m.g	96	35	0.360825	not upregulated
Carubv10001888m.g	1295	250	0.192901	not upregulated
Carubv10001889m.g	445	21	0.0470852	not upregulated
Carubv10001891m.g	964	0	0	not upregulated
Carubv10001892m.g	316	56	0.176656	not upregulated
Carubv10001893m.g	1701	293	0.17215	not upregulated
Carubv10001894m.g	112	423	3.74336	up in Cr x Cg
Carubv10001895m.g	332	95	0.285285	not upregulated
Carubv10001896m.g	1129	61	0.0539823	not upregulated
Carubv10001897m.g	931	116	0.124464	not upregulated
Carubv10001898m.g	1	0	0	not upregulated
Carubv10001899m.g	2027	101	0.0498028	not upregulated
Carubv10001901m.g	152	29	0.189542	not upregulated
Carubv10001902m.g	764	161	0.210458	not upregulated
Carubv10001903m.g	1	0	0	not upregulated
Carubv10001904m.g	4358	390	0.0894701	not upregulated
Carubv10001906m.g	0	0	0	not upregulated
Carubv10001907m.g	705	116	0.164306	not upregulated
Carubv10001908m.g	10	1	0.0909091	not upregulated
Carubv10001909m.g	0	0	0	not upregulated
Carubv10001910m.g	322	78	0.241486	not upregulated
Carubv10001911m.g	259	484	1.86154	up in Cr x Cg
Carubv10001912m.g	1108	62	0.0559062	not upregulated
Carubv10001913m.g	4079	1006	0.246569	not upregulated
Carubv10001914m.g	15301	20911	1.36655	not upregulated
Carubv10001915m.g	0	0	0	not upregulated
Carubv10001916m.g	1318	150	0.113723	not upregulated
Carubv10001917m.g	372	34	0.0911528	not upregulated
Carubv10001918m.g	11314	1642	0.145117	not upregulated
Carubv10001919m.g	27569	374	0.0135655	not upregulated
Carubv10001920m.g	2786	16556	5.94044	up in Cr x Cg
Carubv10001921m.g	1107	146	0.131769	not upregulated
Carubv10001922m.g	0	1	1	not upregulated
Carubv10001923m.g	1335	255	0.190868	not upregulated
Carubv10001924m.g	2467	430	0.17423	not upregulated
Carubv10001925m.g	611	518	0.846405	not upregulated
Carubv10001926m.g	57	26	0.448276	not upregulated
Carubv10001927m.g	888	103	0.115861	not upregulated
Carubv10001928m.g	112	57	0.504425	not upregulated
Carubv10001929m.g	614	97	0.157724	up in Cr x Cg
Carubv10001930m.g	118	26	0.218487	not upregulated
Carubv10001931m.g	1140	353	0.309378	up in Cr x Cg
Carubv10001932m.g	687	164	0.238372	not upregulated
Carubv10001933m.g	2092	250	0.119446	not upregulated
Carubv10001934m.g	5	365	60.8333	not upregulated
Carubv10001935m.g	1485	210	0.141319	not upregulated
Carubv10001936m.g	4	0	0	not upregulated
Carubv10001937m.g	5892	1381	0.234346	not upregulated
Carubv10001939m.g	1798	454	0.252362	not upregulated
Carubv10001940m.g	14	2263	150.867	not upregulated
Carubv10001942m.g	1160	163	0.140396	not upregulated
Carubv10001943m.g	1181	61	0.0516074	not upregulated
Carubv10001944m.g	51	43	0.826923	up in Cr x Cg
Carubv10001945m.g	2	0	0	not upregulated
Carubv10001946m.g	3227	706	0.218711	not upregulated
Carubv10001947m.g	59	3	0.05	not upregulated
Carubv10001948m.g	4	1	0.2	not upregulated
Carubv10001949m.g	1212	199	0.164056	not upregulated
Carubv10001950m.g	32	7	0.212121	not upregulated
Carubv10001951m.g	7	0	0	not upregulated
Carubv10001952m.g	1180	553	0.468247	not upregulated
Carubv10001953m.g	1022	118	0.115347	not upregulated
Carubv10001954m.g	0	0	0	not upregulated
Carubv10001956m.g	1	0	0	not upregulated
Carubv10001957m.g	760	119	0.156373	not upregulated
Carubv10001958m.g	591	120	0.202703	not upregulated
Carubv10001959m.g	1067	127	0.118914	not upregulated
Carubv10001960m.g	570	61	0.10683	not upregulated
Carubv10001962m.g	0	0	0	not upregulated
Carubv10001963m.g	538	87	0.16141	not upregulated
Carubv10001964m.g	21	9	0.409091	not upregulated
Carubv10001965m.g	0	0	0	not upregulated
Carubv10001966m.g	18232	2271	0.124554	up in Cr x Cg
Carubv10001967m.g	2132	266	0.124707	not upregulated
Carubv10001968m.g	3	1	0.25	not upregulated
Carubv10001969m.g	535	316	0.589552	not upregulated
Carubv10001970m.g	1755	115	0.0654897	not upregulated
Carubv10001971m.g	617	20	0.0323625	not upregulated
Carubv10001972m.g	465	541	1.16094	up in Cr x Cg
Carubv10001973m.g	5	1	0.166667	not upregulated
Carubv10001974m.g	2	0	0	not upregulated
Carubv10001975m.g	39	1632	40.8	not upregulated
Carubv10001976m.g	17	0	0	not upregulated
Carubv10001978m.g	49	22	0.44	not upregulated
Carubv10001979m.g	225	5	0.0221239	not upregulated
Carubv10001980m.g	1715	35	0.0203963	not upregulated
Carubv10001981m.g	6552	1521	0.232107	not upregulated
Carubv10001982m.g	540	44	0.0813309	not upregulated
Carubv10001984m.g	11	30	2.5	up in Cr x Cg
Carubv10001986m.g	376	12	0.0318302	up in Cr x Cg
Carubv10001987m.g	2437	138	0.0566038	not upregulated
Carubv10001988m.g	1070	219	0.204482	not upregulated
Carubv10001989m.g	234	5	0.0212766	not upregulated
Carubv10001990m.g	10	6	0.545455	not upregulated
Carubv10001991m.g	0	413	413	not upregulated
Carubv10001993m.g	932	169	0.181136	not upregulated
Carubv10001994m.g	5603	508	0.0906495	not upregulated
Carubv10001995m.g	878	35	0.039818	not upregulated
Carubv10001996m.g	0	0	0	not upregulated
Carubv10001997m.g	10061	1750	0.173922	up in Cr x Cg
Carubv10001998m.g	0	11	11	not upregulated
Carubv10001999m.g	0	1	1	not upregulated
Carubv10002000m.g	163	12	0.0731707	up in Cr x Cg
Carubv10002001m.g	351	27	0.0767045	not upregulated
Carubv10002002m.g	567	73	0.128521	up in Cr x Cg
Carubv10002004m.g	3378	201	0.0594851	not upregulated
Carubv10002005m.g	4	14	2.8	not upregulated
Carubv10002006m.g	1773	82	0.0462232	not upregulated
Carubv10002007m.g	1560	646	0.413837	not upregulated
Carubv10002008m.g	11	5	0.416667	not upregulated
Carubv10002009m.g	31072	4944	0.159109	not upregulated
Carubv10002010m.g	1480	213	0.143822	not upregulated
Carubv10002011m.g	13	2	0.142857	not upregulated
Carubv10002012m.g	5399	1958	0.362593	not upregulated
Carubv10002013m.g	1246	232	0.186047	not upregulated
Carubv10002014m.g	525	160	0.304183	not upregulated
Carubv10002015m.g	2	9	3	not upregulated
Carubv10002016m.g	1805	98	0.0542636	not upregulated
Carubv10002017m.g	0	5	5	not upregulated
Carubv10002018m.g	10	0	0	not upregulated
Carubv10002019m.g	1848	9	0.0048675	not upregulated
Carubv10002020m.g	0	0	0	not upregulated
Carubv10002021m.g	0	0	0	not upregulated
Carubv10002022m.g	88	227	2.55056	up in Cr x Cg
Carubv10002023m.g	1628	255	0.156538	up in Cr x Cg
Carubv10002025m.g	11	10	0.833333	not upregulated
Carubv10002026m.g	4	750	150	not upregulated
Carubv10002027m.g	1035	200	0.19305	not upregulated
Carubv10002028m.g	2670	3	0.00112317	not upregulated
Carubv10002029m.g	61	10	0.16129	not upregulated
Carubv10002030m.g	49	11	0.22	not upregulated
Carubv10002031m.g	296	14	0.047138	not upregulated
Carubv10002032m.g	1	3	1.5	not upregulated
Carubv10002033m.g	57	11	0.189655	not upregulated
Carubv10002036m.g	835	99	0.118421	not upregulated
Carubv10002037m.g	4	0	0	not upregulated
Carubv10002038m.g	1348	185	0.137139	not upregulated
Carubv10002039m.g	6685	749	0.112025	not upregulated
Carubv10002040m.g	0	0	0	not upregulated
Carubv10002041m.g	275	518	1.87681	not upregulated
Carubv10002042m.g	23	757	31.5417	not upregulated
Carubv10002044m.g	738	138	0.186739	not upregulated
Carubv10002045m.g	353	4	0.0112994	not upregulated
Carubv10002046m.g	102	29	0.281553	up in Cr x Cg
Carubv10002047m.g	39	5	0.125	not upregulated
Carubv10002048m.g	21124	5473	0.259077	not upregulated
Carubv10002049m.g	116	19	0.162393	not upregulated
Carubv10002050m.g	546	101	0.184644	not upregulated
Carubv10002051m.g	0	0	0	not upregulated
Carubv10002052m.g	0	2	2	not upregulated
Carubv10002053m.g	2	0	0	not upregulated
Carubv10002054m.g	0	246	246	not upregulated
Carubv10002055m.g	4	2	0.4	not upregulated
Carubv10002056m.g	2202	388	0.176123	not upregulated
Carubv10002057m.g	2	1	0.333333	not upregulated
Carubv10002058m.g	1146	629	0.548387	not upregulated
Carubv10002059m.g	1317	219	0.166161	not upregulated
Carubv10002060m.g	704	24	0.0340426	not upregulated
Carubv10002061m.g	16	3	0.176471	not upregulated
Carubv10002062m.g	0	2	2	not upregulated
Carubv10002063m.g	4955	644	0.129944	not upregulated
Carubv10002064m.g	866	91	0.10496	not upregulated
Carubv10002066m.g	0	0	0	not upregulated
Carubv10002067m.g	361	102	0.281768	not upregulated
Carubv10002068m.g	0	0	0	not upregulated
Carubv10002069m.g	447	53	0.118304	not upregulated
Carubv10002070m.g	8	8	0.888889	not upregulated
Carubv10002071m.g	164	253	1.53333	not upregulated
Carubv10002072m.g	266	64	0.2397	not upregulated
Carubv10002073m.g	3249	136	0.0418462	not upregulated
Carubv10002075m.g	258	22	0.0849421	not upregulated
Carubv10002076m.g	70	34	0.478873	up in Cr x Cg
Carubv10002077m.g	823	108	0.131068	not upregulated
Carubv10002078m.g	1186	435	0.36647	up in Cr x Cg
Carubv10002079m.g	2248	314	0.139618	not upregulated
Carubv10002080m.g	2273	187	0.0822339	not upregulated
Carubv10002081m.g	6531	853	0.130588	up in Cr x Cg
Carubv10002082m.g	107	50	0.462963	up in Cr x Cg
Carubv10002083m.g	96	1	0.0103093	not upregulated
Carubv10002084m.g	4	1	0.2	not upregulated
Carubv10002085m.g	0	0	0	not upregulated
Carubv10002086m.g	9	0	0	not upregulated
Carubv10002087m.g	0	1	1	not upregulated
Carubv10002088m.g	0	514	514	not upregulated
Carubv10002089m.g	279	34	0.121429	up in Cr x Cg
Carubv10002090m.g	97	6	0.0612245	up in Cr x Cg
Carubv10002091m.g	4145	353	0.0851423	not upregulated
Carubv10002092m.g	0	0	0	not upregulated
Carubv10002093m.g	1286	195	0.151515	not upregulated
Carubv10002094m.g	14	12	0.8	not upregulated
Carubv10002095m.g	23	0	0	not upregulated
Carubv10002096m.g	0	578	578	not upregulated
Carubv10002097m.g	1918	91	0.0474205	not upregulated
Carubv10002098m.g	2801	805	0.287295	up in Cr x Cg
Carubv10002099m.g	3	1	0.25	up in Cr x Cg
Carubv10002100m.g	3163	467	0.147598	not upregulated
Carubv10002101m.g	975	900	0.922131	not upregulated
Carubv10002102m.g	712	69	0.0967742	not upregulated
Carubv10002103m.g	6	0	0	not upregulated
Carubv10002104m.g	14	0	0	up in Cr x Cg
Carubv10002106m.g	2744	41	0.0149362	not upregulated
Carubv10002107m.g	0	0	0	not upregulated
Carubv10002109m.g	0	0	0	not upregulated
Carubv10002110m.g	42	1	0.0232558	not upregulated
Carubv10002111m.g	12	0	0	not upregulated
Carubv10002112m.g	0	0	0	not upregulated
Carubv10002113m.g	1580	297	0.187856	not upregulated
Carubv10002114m.g	1278	208	0.162627	up in Cr x Cg
Carubv10002115m.g	1982	1211	0.610691	up in Cr x Cg
Carubv10002116m.g	58	20	0.338983	up in Cr x Cg
Carubv10002117m.g	2	0	0	not upregulated
Carubv10002118m.g	2224	408	0.183371	not upregulated
Carubv10002120m.g	26	87	3.22222	not upregulated
Carubv10002121m.g	2762	688	0.249005	not upregulated
Carubv10002122m.g	126	52	0.409449	not upregulated
Carubv10002123m.g	4	0	0	not upregulated
Carubv10002124m.g	189	66	0.347368	not upregulated
Carubv10002125m.g	82	6	0.0722892	not upregulated
Carubv10002126m.g	1346	184	0.1366	not upregulated
Carubv10002127m.g	0	0	0	not upregulated
Carubv10002128m.g	5	0	0	not upregulated
Carubv10002129m.g	21	1	0.0454545	not upregulated
Carubv10002130m.g	443	162	0.364865	not upregulated
Carubv10002131m.g	549	202	0.367273	not upregulated
Carubv10002132m.g	373	150	0.40107	not upregulated
Carubv10002133m.g	1186	64	0.0539174	not upregulated
Carubv10002134m.g	9698	5565	0.57377	not upregulated
Carubv10002135m.g	5	7	1.16667	not upregulated
Carubv10002136m.g	2	2	0.666667	not upregulated
Carubv10002137m.g	2	0	0	not upregulated
Carubv10002138m.g	1881	229	0.121679	not upregulated
Carubv10002139m.g	354	74	0.208451	not upregulated
Carubv10002140m.g	2752	1084	0.393752	not upregulated
Carubv10002141m.g	1104	49	0.0443439	not upregulated
Carubv10002142m.g	65	137	2.07576	not upregulated
Carubv10002143m.g	3	0	0	not upregulated
Carubv10002144m.g	49	1	0.02	not upregulated
Carubv10002146m.g	280	23	0.0818505	not upregulated
Carubv10002147m.g	239	7	0.0291667	not upregulated
Carubv10002148m.g	202	14	0.0689655	not upregulated
Carubv10002149m.g	464	23	0.0494624	not upregulated
Carubv10002150m.g	357	0	0	not upregulated
Carubv10002151m.g	4	0	0	not upregulated
Carubv10002152m.g	1206	174	0.144159	not upregulated
Carubv10002153m.g	5629	569	0.101066	not upregulated
Carubv10002154m.g	956	252	0.263323	not upregulated
Carubv10002155m.g	8	2	0.222222	not upregulated
Carubv10002157m.g	0	3	3	not upregulated
Carubv10002158m.g	8373	2197	0.26236	not upregulated
Carubv10002159m.g	1408	592	0.420156	not upregulated
Carubv10002160m.g	243	25	0.102459	not upregulated
Carubv10002161m.g	993	192	0.193159	up in Cr x Cg
Carubv10002162m.g	2709	352	0.129889	not upregulated
Carubv10002163m.g	2	0	0	not upregulated
Carubv10002165m.g	115	1	0.00862069	up in Cr x Cg
Carubv10002166m.g	1125	186	0.165187	not upregulated
Carubv10002167m.g	6241	1493	0.239186	not upregulated
Carubv10002169m.g	803	106	0.131841	not upregulated
Carubv10002171m.g	83	82	0.97619	up in Cr x Cg
Carubv10002172m.g	9577	1253	0.130821	not upregulated
Carubv10002175m.g	1029	109	0.105825	not upregulated
Carubv10002177m.g	3	34	8.5	not upregulated
Carubv10002178m.g	9	0	0	not upregulated
Carubv10002179m.g	0	0	0	not upregulated
Carubv10002180m.g	535	27	0.0503731	not upregulated
Carubv10002181m.g	18	0	0	not upregulated
Carubv10002184m.g	476	144	0.301887	up in Cr x Cg
Carubv10002186m.g	5572	214	0.0383994	not upregulated
Carubv10002187m.g	46	0	0	not upregulated
Carubv10002189m.g	2	5	1.66667	not upregulated
Carubv10002190m.g	4781	1053	0.220201	not upregulated
Carubv10002191m.g	312	81	0.258786	up in Cr x Cg
Carubv10002192m.g	23	1	0.0416667	not upregulated
Carubv10002193m.g	2060	625	0.303251	not upregulated
Carubv10002194m.g	1347	1481	1.09866	not upregulated
Carubv10002195m.g	89	5	0.0555556	not upregulated
Carubv10002196m.g	114	50	0.434783	not upregulated
Carubv10002197m.g	131	25	0.189394	not upregulated
Carubv10002198m.g	14	0	0	not upregulated
Carubv10002199m.g	75	31	0.407895	not upregulated
Carubv10002200m.g	755	58	0.0767196	not upregulated
Carubv10002201m.g	7	0	0	not upregulated
Carubv10002202m.g	9	0	0	not upregulated
Carubv10002203m.g	18	54	2.84211	not upregulated
Carubv10002204m.g	642	62	0.096423	not upregulated
Carubv10002205m.g	2	0	0	not upregulated
Carubv10002207m.g	8082	7822	0.96771	not upregulated
Carubv10002208m.g	0	0	0	not upregulated
Carubv10002209m.g	0	0	0	not upregulated
Carubv10002211m.g	2	39	13	up in Cr x Cg
Carubv10002212m.g	510	69	0.135029	not upregulated
Carubv10002213m.g	1441	340	0.235784	not upregulated
Carubv10002214m.g	1128	208	0.184234	not upregulated
Carubv10002215m.g	8	358	39.7778	not upregulated
Carubv10002216m.g	3	7	1.75	up in Cr x Cg
Carubv10002217m.g	78	1	0.0126582	not upregulated
Carubv10002218m.g	2063	363	0.175872	not upregulated
Carubv10002221m.g	731	25	0.034153	not upregulated
Carubv10002222m.g	11	12	1	not upregulated
Carubv10002225m.g	221	14	0.0630631	not upregulated
Carubv10002227m.g	0	147	147	not upregulated
Carubv10002229m.g	95	12	0.125	not upregulated
Carubv10002230m.g	1353	1253	0.925406	up in Cr x Cg
Carubv10002232m.g	1001	162	0.161677	not upregulated
Carubv10002233m.g	0	0	0	not upregulated
Carubv10002234m.g	21	1	0.0454545	not upregulated
Carubv10002235m.g	105	40	0.377358	not upregulated
Carubv10002236m.g	0	0	0	not upregulated
Carubv10002237m.g	1230	557	0.452478	not upregulated
Carubv10002238m.g	1158	174	0.150129	not upregulated
Carubv10002239m.g	182	53	0.289617	not upregulated
Carubv10002241m.g	0	2	2	not upregulated
Carubv10002242m.g	141	26	0.183099	not upregulated
Carubv10002243m.g	36	13	0.351351	up in Cr x Cg
Carubv10002244m.g	71	12	0.166667	not upregulated
Carubv10002245m.g	1047	136	0.129771	up in Cr x Cg
Carubv10002246m.g	7	0	0	not upregulated
Carubv10002247m.g	27	24	0.857143	not upregulated
Carubv10002248m.g	1073	3	0.0027933	not upregulated
Carubv10002249m.g	1749	677	0.386857	not upregulated
Carubv10002250m.g	1096	82	0.0747493	not upregulated
Carubv10002251m.g	2	0	0	not upregulated
Carubv10002252m.g	2578	240	0.0930593	not upregulated
Carubv10002253m.g	177	56	0.314607	not upregulated
Carubv10002254m.g	1957	461	0.235444	not upregulated
Carubv10002255m.g	2	0	0	not upregulated
Carubv10002256m.g	2401	155	0.0645296	not upregulated
Carubv10002258m.g	337	10	0.0295858	not upregulated
Carubv10002259m.g	10	0	0	not upregulated
Carubv10002260m.g	288	54	0.186851	not upregulated
Carubv10002262m.g	7290	1716	0.235359	not upregulated
Carubv10002263m.g	679	91	0.133824	not upregulated
Carubv10002264m.g	1031	169	0.16376	not upregulated
Carubv10002265m.g	2374	679	0.285895	not upregulated
Carubv10002266m.g	198	94	0.472362	not upregulated
[truncated: 24,523 more rows]
